# Supplementary material for: Beyond the Simple Copper(II) Coordination Chemistry with Quinaldinate and Secondary Amines
Source: Molecules. 2020 Mar 30;25(7):1573. doi: 10.3390/molecules25071573 (PMC7180772; doi:10.3390/molecules25071573)
Supplement: Supplementary file 1 [file molecules-25-01573-s001.zip]

Archive with 23 entries (23 files):
- checkcif for 11.pdf
- Supplementary materials.pdf
- 1.cif
- 2.cif
- 3.cif
- 4.cif
- 5.cif
- 6.cif
- 7.cif
- 8.cif
- 9.cif
- 10.cif
- 11.cif
- checkcif for 1.pdf
- checkcif for 2.pdf
- checkcif for 3.pdf
- checkcif for 4.pdf
- checkcif for 5.pdf
- checkcif for 6.pdf
- checkcif for 7.pdf
- checkcif for 8.pdf
- checkcif for 9.pdf
- checkcif for 10.pdf
