# Supplementary material for: Beyond the Simple Copper(II) Coordination Chemistry with Quinaldinate and Secondary Amines
Source: Molecules. 2020 Mar 30;25(7):1573. doi: 10.3390/molecules25071573 (PMC7180772; doi:10.3390/molecules25071573)
Supplement: Supplementary file 1 [file molecules-25-01573-s001.zip › 1.cif]

data_1
_audit_creation_date               2020-02-14
_audit_creation_method
;
Olex2 1.2
(compiled 2018.05.29 svn.r3508 for OlexSys, GUI svn.r5506)
;
_shelx_SHELXL_version_number       '2018/3'
_audit_contact_author_address      ?
_audit_contact_author_email        ?
_audit_contact_author_name         ''
_audit_contact_author_phone        ?
_publ_contact_author_id_orcid      ?
_publ_section_references
;
Dolomanov, O.V., Bourhis, L.J., Gildea, R.J, Howard, J.A.K. & Puschmann, H.
 (2009), J. Appl. Cryst. 42, 339-341.

Sheldrick, G.M. (2015). Acta Cryst. C71, 3-8.
;
_chemical_name_common              ?
_chemical_name_systematic          ?
_chemical_formula_moiety           'C21 H16 Cu N2 O5, C H4 O'
_chemical_formula_sum              'C22 H20 Cu N2 O6'
_chemical_formula_weight           471.94
_chemical_melting_point            ?
loop_
  _atom_type_symbol
  _atom_type_description
  _atom_type_scat_dispersion_real
  _atom_type_scat_dispersion_imag
  _atom_type_scat_source
 'C' 'C' 0.0033 0.0016 'International Tables Vol C Tables 4.2.6.8 and 6.1.1.4'
 'H' 'H' 0.0000 0.0000 'International Tables Vol C Tables 4.2.6.8 and 6.1.1.4'
 'Cu' 'Cu' 0.3201 1.2651 'International Tables Vol C Tables 4.2.6.8 and 6.1.1.4'
 'N' 'N' 0.0061 0.0033 'International Tables Vol C Tables 4.2.6.8 and 6.1.1.4'
 'O' 'O' 0.0106 0.0060 'International Tables Vol C Tables 4.2.6.8 and 6.1.1.4'

_shelx_space_group_comment
;
The symmetry employed for this shelxl refinement is uniquely defined
by the following loop, which should always be used as a source of
symmetry information in preference to the above space-group names.
They are only intended as comments.
;
_space_group_crystal_system        'triclinic'
_space_group_IT_number             2
_space_group_name_H-M_alt          'P -1'
_space_group_name_Hall             '-P 1'
loop_
  _space_group_symop_operation_xyz
 'x, y, z'
 '-x, -y, -z'

_cell_length_a                     7.0319(2)
_cell_length_b                     10.7743(2)
_cell_length_c                     14.0575(5)
_cell_angle_alpha                  105.630(3)
_cell_angle_beta                   104.177(3)
_cell_angle_gamma                  93.338(3)
_cell_volume                       985.59(5)
_cell_formula_units_Z              2
_cell_measurement_reflns_used      8205
_cell_measurement_temperature      150.0
_cell_measurement_theta_max        30.2501
_cell_measurement_theta_min        2.8546
_shelx_estimated_absorpt_T_max     0.945
_shelx_estimated_absorpt_T_min     0.893
_exptl_absorpt_coefficient_mu      1.153
_exptl_absorpt_correction_T_max    1.00000
_exptl_absorpt_correction_T_min    0.94388
_exptl_absorpt_correction_type     multi-scan
_exptl_absorpt_process_details
;
CrysAlisPro, Agilent Technologies,
Version 1.171.35.11 (release 16-05-2011 CrysAlis171 .NET)
(compiled May 16 2011,17:55:39)
Empirical absorption correction using spherical harmonics,
 implemented in SCALE3 ABSPACK scaling algorithm.
;
_exptl_crystal_colour              turquoise
_exptl_crystal_density_diffrn      1.590
_exptl_crystal_density_meas        'not measured'
_exptl_crystal_density_method      'not measured'
_exptl_crystal_description         block
_exptl_crystal_F_000               486
_exptl_crystal_size_max            0.1
_exptl_crystal_size_mid            0.1
_exptl_crystal_size_min            0.05
_exptl_transmission_factor_max     ?
_exptl_transmission_factor_min     ?
_diffrn_reflns_av_R_equivalents    0.0329
_diffrn_reflns_av_unetI/netI       0.0323
_diffrn_reflns_Laue_measured_fraction_full  0.999
_diffrn_reflns_Laue_measured_fraction_max  0.999
_diffrn_reflns_limit_h_max         9
_diffrn_reflns_limit_h_min         -9
_diffrn_reflns_limit_k_max         13
_diffrn_reflns_limit_k_min         -13
_diffrn_reflns_limit_l_max         18
_diffrn_reflns_limit_l_min         -18
_diffrn_reflns_number              16837
_diffrn_reflns_point_group_measured_fraction_full  0.999
_diffrn_reflns_point_group_measured_fraction_max  0.999
_diffrn_reflns_theta_full          25.242
_diffrn_reflns_theta_max           27.499
_diffrn_reflns_theta_min           2.860
_diffrn_ambient_temperature        150.0
_diffrn_detector_area_resol_mean   10.4933
_diffrn_measured_fraction_theta_full  0.999
_diffrn_measured_fraction_theta_max  0.999
_diffrn_measurement_details
;
#__ type_ start__ end____ width___ exp.time_
  1 omega  -77.00  -35.00   1.0000   45.0000
omega____ theta____ kappa____ phi______ frames
    -      -14.2035  133.0000 -168.0000 42

#__ type_ start__ end____ width___ exp.time_
  2 omega  -12.00   90.00   1.0000   45.0000
omega____ theta____ kappa____ phi______ frames
    -       14.3597   37.0000  -90.0000 102

#__ type_ start__ end____ width___ exp.time_
  3 omega   12.00   63.00   1.0000   45.0000
omega____ theta____ kappa____ phi______ frames
    -       14.3597 -111.0000   -7.0000 51

#__ type_ start__ end____ width___ exp.time_
  4 omega  -18.00   66.00   1.0000   45.0000
omega____ theta____ kappa____ phi______ frames
    -       14.3597   77.0000   90.0000 84

#__ type_ start__ end____ width___ exp.time_
  5 omega   -5.00   63.00   1.0000   45.0000
omega____ theta____ kappa____ phi______ frames
    -       14.3597 -111.0000   92.0000 68

#__ type_ start__ end____ width___ exp.time_
  6 omega   -9.00   63.00   1.0000   45.0000
omega____ theta____ kappa____ phi______ frames
    -       14.3597 -111.0000  172.0000 72

#__ type_ start__ end____ width___ exp.time_
  7 omega    1.00   83.00   1.0000   45.0000
omega____ theta____ kappa____ phi______ frames
    -       14.3597   37.0000    0.0000 82

#__ type_ start__ end____ width___ exp.time_
  8 omega  -68.00  104.00   1.0000   45.0000
omega____ theta____ kappa____ phi______ frames
    -       14.3597    0.0000 -180.0000 172
;
_diffrn_measurement_device_type    'SuperNova, Dual, Cu at zero, Atlas'
_diffrn_measurement_method         '\w scans'
_diffrn_orient_matrix_UB_11        0.0317727000
_diffrn_orient_matrix_UB_12        0.0137038000
_diffrn_orient_matrix_UB_13        -0.0406866000
_diffrn_orient_matrix_UB_21        0.0940567000
_diffrn_orient_matrix_UB_22        0.0279280000
_diffrn_orient_matrix_UB_23        0.0343293000
_diffrn_orient_matrix_UB_31        0.0340975000
_diffrn_orient_matrix_UB_32        -0.0615593000
_diffrn_orient_matrix_UB_33        -0.0113582000
_diffrn_radiation_monochromator    mirror
_diffrn_radiation_type             MoK\a
_diffrn_radiation_wavelength       0.71073
_diffrn_source                     'SuperNova (Mo) X-ray Source'
_reflns_Friedel_coverage           0.000
_reflns_Friedel_fraction_full      .
_reflns_Friedel_fraction_max       .
_reflns_number_gt                  3968
_reflns_number_total               4520
_reflns_special_details
;
 Reflections were merged by SHELXL according to the crystal
 class for the calculation of statistics and refinement.
 
 _reflns_Friedel_fraction is defined as the number of unique
 Friedel pairs measured divided by the number that would be
 possible theoretically, ignoring centric projections and
 systematic absences.
;
_reflns_threshold_expression       'I > 2\s(I)'
_computing_cell_refinement
;
CrysAlisPro, Agilent Technologies,
Version 1.171.35.11 (release 16-05-2011 CrysAlis171 .NET)
(compiled May 16 2011,17:55:39)
;
_computing_data_collection
;
CrysAlisPro, Agilent Technologies,
Version 1.171.35.11 (release 16-05-2011 CrysAlis171 .NET)
(compiled May 16 2011,17:55:39)
;
_computing_data_reduction
;
CrysAlisPro, Agilent Technologies,
Version 1.171.35.11 (release 16-05-2011 CrysAlis171 .NET)
(compiled May 16 2011,17:55:39)
;
_computing_molecular_graphics      'Olex2 (Dolomanov et al., 2009)'
_computing_publication_material    'Olex2 (Dolomanov et al., 2009)'
_computing_structure_refinement    'ShelXL (Sheldrick, 2015)'
_computing_structure_solution      'SHELXT 2018/2 (Sheldrick, 2018)'
_refine_diff_density_max           0.393
_refine_diff_density_min           -0.299
_refine_diff_density_rms           0.061
_refine_ls_extinction_coef         .
_refine_ls_extinction_method       none
_refine_ls_goodness_of_fit_ref     1.078
_refine_ls_hydrogen_treatment      mixed
_refine_ls_matrix_type             full
_refine_ls_number_parameters       290
_refine_ls_number_reflns           4520
_refine_ls_number_restraints       2
_refine_ls_R_factor_all            0.0363
_refine_ls_R_factor_gt             0.0297
_refine_ls_restrained_S_all        1.079
_refine_ls_shift/su_max            0.001
_refine_ls_shift/su_mean           0.000
_refine_ls_structure_factor_coef   Fsqd
_refine_ls_weighting_details      
 'w=1/[\s^2^(Fo^2^)+(0.0287P)^2^+0.4716P] where P=(Fo^2^+2Fc^2^)/3'
_refine_ls_weighting_scheme        calc
_refine_ls_wR_factor_gt            0.0705
_refine_ls_wR_factor_ref           0.0733
_refine_special_details            ?
_atom_sites_solution_hydrogens     mixed
_atom_sites_solution_primary       ?
_atom_sites_solution_secondary     ?
loop_
  _atom_site_label
  _atom_site_type_symbol
  _atom_site_fract_x
  _atom_site_fract_y
  _atom_site_fract_z
  _atom_site_U_iso_or_equiv
  _atom_site_adp_type
  _atom_site_occupancy
  _atom_site_site_symmetry_order
  _atom_site_calc_flag
  _atom_site_refinement_flags_posn
  _atom_site_refinement_flags_adp
  _atom_site_refinement_flags_occupancy
  _atom_site_disorder_assembly
  _atom_site_disorder_group
 Cu1 Cu 0.17344(3) 0.12301(2) 0.89932(2) 0.01756(7) Uani 1 1 d . . . . .
 O1M O 0.4502(2) 0.09127(15) 0.84350(11) 0.0307(3) Uani 1 1 d D . . . .
 O2M O -0.2348(2) 0.34398(16) 0.62444(13) 0.0420(4) Uani 1 1 d D . . . .
 O11 O 0.23042(19) 0.02401(11) 0.99468(10) 0.0209(3) Uani 1 1 d . . . . .
 O12 O 0.1839(2) -0.17066(12) 1.01668(10) 0.0235(3) Uani 1 1 d . . . . .
 O21 O 0.0712(2) 0.22820(12) 0.81411(10) 0.0261(3) Uani 1 1 d . . . . .
 O22 O 0.0258(2) 0.43153(12) 0.81625(10) 0.0250(3) Uani 1 1 d . . . . .
 N1 N 0.0171(2) -0.05650(13) 0.80224(11) 0.0162(3) Uani 1 1 d . . . . .
 N2 N 0.2949(2) 0.30315(13) 1.00530(11) 0.0161(3) Uani 1 1 d . . . . .
 C1M C 0.4655(3) 0.0660(2) 0.74220(16) 0.0331(5) Uani 1 1 d . . . . .
 H1MA H 0.499460 -0.020126 0.719732 0.050 Uiso 1 1 calc GR . . . .
 H1MB H 0.566442 0.128147 0.739856 0.050 Uiso 1 1 calc GR . . . .
 H1MC H 0.341155 0.072567 0.697954 0.050 Uiso 1 1 calc GR . . . .
 C2M C -0.1195(4) 0.3089(2) 0.55607(19) 0.0431(6) Uani 1 1 d . . . . .
 H2MA H -0.051024 0.385838 0.551409 0.065 Uiso 1 1 calc GR . . . .
 H2MB H -0.203183 0.260942 0.489587 0.065 Uiso 1 1 calc GR . . . .
 H2MC H -0.025073 0.255828 0.580164 0.065 Uiso 1 1 calc GR . . . .
 C11 C 0.0368(3) -0.14498(16) 0.85323(13) 0.0161(3) Uani 1 1 d . . . . .
 C12 C -0.0439(3) -0.27604(16) 0.81004(14) 0.0190(4) Uani 1 1 d . . . . .
 H12 H -0.020132 -0.334505 0.848302 0.023 Uiso 1 1 calc R . . . .
 C13 C -0.1578(3) -0.31641(17) 0.71110(15) 0.0210(4) Uani 1 1 d . . . . .
 H13 H -0.213587 -0.402915 0.681049 0.025 Uiso 1 1 calc R . . . .
 C14 C -0.1906(3) -0.22597(17) 0.65456(14) 0.0191(4) Uani 1 1 d . . . . .
 C15 C -0.3172(3) -0.26020(18) 0.55338(15) 0.0240(4) Uani 1 1 d . . . . .
 H15 H -0.381435 -0.344749 0.522736 0.029 Uiso 1 1 calc R . . . .
 C16 C -0.3458(3) -0.17073(19) 0.50042(15) 0.0279(4) Uani 1 1 d . . . . .
 H16 H -0.432501 -0.193450 0.434948 0.033 Uiso 1 1 calc R . . . .
 C17 C -0.2438(3) -0.04391(19) 0.54525(15) 0.0265(4) Uani 1 1 d . . . . .
 H17 H -0.259898 0.015576 0.507643 0.032 Uiso 1 1 calc R . . . .
 C18 C -0.1215(3) -0.00620(18) 0.64286(14) 0.0225(4) Uani 1 1 d . . . . .
 H18 H -0.055362 0.078111 0.670976 0.027 Uiso 1 1 calc R . . . .
 C19 C -0.0955(3) -0.09583(16) 0.70124(13) 0.0172(3) Uani 1 1 d . . . . .
 C21 C 0.2240(3) 0.39616(16) 0.96638(14) 0.0175(4) Uani 1 1 d . . . . .
 C22 C 0.2643(3) 0.52932(17) 1.02007(15) 0.0215(4) Uani 1 1 d . . . . .
 H22 H 0.212524 0.590728 0.989120 0.026 Uiso 1 1 calc R . . . .
 C23 C 0.3802(3) 0.56624(17) 1.11800(15) 0.0242(4) Uani 1 1 d . . . . .
 H23 H 0.406597 0.653764 1.155406 0.029 Uiso 1 1 calc R . . . .
 C24 C 0.4610(3) 0.47258(17) 1.16340(14) 0.0202(4) Uani 1 1 d . . . . .
 C25 C 0.5828(3) 0.50633(19) 1.26524(15) 0.0259(4) Uani 1 1 d . . . . .
 H25 H 0.610475 0.593096 1.304548 0.031 Uiso 1 1 calc R . . . .
 C26 C 0.6604(3) 0.41353(19) 1.30667(15) 0.0259(4) Uani 1 1 d . . . . .
 H26 H 0.739331 0.436744 1.373973 0.031 Uiso 1 1 calc R . . . .
 C27 C 0.6202(3) 0.28220(18) 1.24684(14) 0.0223(4) Uani 1 1 d . . . . .
 H27 H 0.674274 0.219340 1.275301 0.027 Uiso 1 1 calc R . . . .
 C28 C 0.5035(3) 0.24496(17) 1.14790(14) 0.0196(4) Uani 1 1 d . . . . .
 H28 H 0.480135 0.157785 1.109665 0.024 Uiso 1 1 calc R . . . .
 C29 C 0.4181(3) 0.33926(16) 1.10370(13) 0.0171(3) Uani 1 1 d . . . . .
 C110 C 0.1590(3) -0.09558(16) 0.96327(14) 0.0178(4) Uani 1 1 d . . . . .
 C210 C 0.0957(3) 0.35084(17) 0.85706(14) 0.0190(4) Uani 1 1 d . . . . .
 H1M H 0.564(3) 0.112(2) 0.8858(16) 0.033(6) Uiso 1 1 d D . . . .
 H2M H -0.157(3) 0.367(2) 0.6843(14) 0.041(7) Uiso 1 1 d D . . . .

loop_
  _atom_site_aniso_label
  _atom_site_aniso_U_11
  _atom_site_aniso_U_22
  _atom_site_aniso_U_33
  _atom_site_aniso_U_23
  _atom_site_aniso_U_13
  _atom_site_aniso_U_12
 Cu1 0.02392(13) 0.01234(11) 0.01479(12) 0.00519(8) 0.00129(9) 0.00083(8)
 O1M 0.0225(8) 0.0514(9) 0.0182(7) 0.0114(7) 0.0039(6) 0.0054(7)
 O2M 0.0326(9) 0.0468(10) 0.0321(10) 0.0004(8) -0.0047(8) 0.0023(8)
 O11 0.0274(7) 0.0146(6) 0.0179(7) 0.0069(5) -0.0001(5) -0.0009(5)
 O12 0.0298(7) 0.0187(6) 0.0217(7) 0.0111(5) 0.0011(6) 0.0010(6)
 O21 0.0401(8) 0.0149(6) 0.0174(7) 0.0051(5) -0.0027(6) 0.0018(6)
 O22 0.0325(8) 0.0184(6) 0.0244(7) 0.0107(5) 0.0033(6) 0.0056(6)
 N1 0.0182(7) 0.0148(7) 0.0158(7) 0.0051(6) 0.0042(6) 0.0031(6)
 N2 0.0178(7) 0.0142(7) 0.0171(7) 0.0053(6) 0.0055(6) 0.0018(6)
 C1M 0.0384(12) 0.0382(12) 0.0236(11) 0.0074(9) 0.0123(9) 0.0046(10)
 C2M 0.0493(15) 0.0415(13) 0.0355(13) 0.0142(11) 0.0052(12) -0.0037(11)
 C11 0.0154(8) 0.0163(8) 0.0169(9) 0.0048(7) 0.0047(7) 0.0038(7)
 C12 0.0187(9) 0.0162(8) 0.0240(10) 0.0080(7) 0.0070(7) 0.0027(7)
 C13 0.0192(9) 0.0163(8) 0.0255(10) 0.0034(7) 0.0059(8) -0.0001(7)
 C14 0.0177(9) 0.0203(9) 0.0182(9) 0.0030(7) 0.0061(7) 0.0017(7)
 C15 0.0253(10) 0.0213(9) 0.0200(10) 0.0014(7) 0.0027(8) -0.0021(8)
 C16 0.0297(11) 0.0325(10) 0.0145(9) 0.0029(8) -0.0012(8) -0.0006(9)
 C17 0.0341(11) 0.0262(10) 0.0187(10) 0.0094(8) 0.0034(8) 0.0029(9)
 C18 0.0279(10) 0.0202(9) 0.0187(9) 0.0066(7) 0.0045(8) 0.0016(8)
 C19 0.0167(8) 0.0183(8) 0.0162(9) 0.0043(7) 0.0042(7) 0.0037(7)
 C21 0.0185(9) 0.0166(8) 0.0189(9) 0.0058(7) 0.0074(7) 0.0014(7)
 C22 0.0246(10) 0.0149(8) 0.0265(10) 0.0074(7) 0.0078(8) 0.0047(7)
 C23 0.0299(10) 0.0149(8) 0.0265(10) 0.0021(7) 0.0100(8) 0.0014(8)
 C24 0.0195(9) 0.0185(8) 0.0210(9) 0.0029(7) 0.0067(8) -0.0012(7)
 C25 0.0293(11) 0.0221(9) 0.0213(10) 0.0001(7) 0.0062(8) -0.0020(8)
 C26 0.0242(10) 0.0308(10) 0.0168(10) 0.0029(8) 0.0006(8) -0.0015(8)
 C27 0.0204(9) 0.0251(9) 0.0219(10) 0.0090(8) 0.0041(8) 0.0035(8)
 C28 0.0198(9) 0.0182(8) 0.0204(9) 0.0055(7) 0.0051(7) 0.0016(7)
 C29 0.0164(8) 0.0181(8) 0.0167(9) 0.0037(7) 0.0063(7) 0.0002(7)
 C110 0.0186(9) 0.0173(8) 0.0180(9) 0.0064(7) 0.0044(7) 0.0037(7)
 C210 0.0207(9) 0.0177(8) 0.0205(9) 0.0075(7) 0.0068(7) 0.0021(7)

_geom_special_details
;
 All esds (except the esd in the dihedral angle between two l.s. planes)
 are estimated using the full covariance matrix.  The cell esds are taken
 into account individually in the estimation of esds in distances, angles
 and torsion angles; correlations between esds in cell parameters are only
 used when they are defined by crystal symmetry.  An approximate (isotropic)
 treatment of cell esds is used for estimating esds involving l.s. planes.
;
loop_
  _geom_bond_atom_site_label_1
  _geom_bond_atom_site_label_2
  _geom_bond_distance
  _geom_bond_site_symmetry_2
  _geom_bond_publ_flag
 Cu1 O1M 2.2806(14) . ?
 Cu1 O11 1.9112(12) . ?
 Cu1 O21 1.9081(12) . ?
 Cu1 N1 2.0994(15) . ?
 Cu1 N2 2.0836(15) . ?
 O1M C1M 1.408(2) . ?
 O1M H1M 0.847(16) . ?
 O2M C2M 1.395(3) . ?
 O2M H2M 0.844(17) . ?
 O11 C110 1.272(2) . ?
 O12 C110 1.236(2) . ?
 O21 C210 1.278(2) . ?
 O22 C210 1.228(2) . ?
 N1 C11 1.333(2) . ?
 N1 C19 1.381(2) . ?
 N2 C21 1.331(2) . ?
 N2 C29 1.378(2) . ?
 C1M H1MA 0.9600 . ?
 C1M H1MB 0.9600 . ?
 C1M H1MC 0.9600 . ?
 C2M H2MA 0.9600 . ?
 C2M H2MB 0.9600 . ?
 C2M H2MC 0.9600 . ?
 C11 C12 1.400(2) . ?
 C11 C110 1.506(2) . ?
 C12 H12 0.9300 . ?
 C12 C13 1.361(3) . ?
 C13 H13 0.9300 . ?
 C13 C14 1.410(2) . ?
 C14 C15 1.418(3) . ?
 C14 C19 1.423(2) . ?
 C15 H15 0.9300 . ?
 C15 C16 1.364(3) . ?
 C16 H16 0.9300 . ?
 C16 C17 1.407(3) . ?
 C17 H17 0.9300 . ?
 C17 C18 1.367(3) . ?
 C18 H18 0.9300 . ?
 C18 C19 1.419(2) . ?
 C21 C22 1.405(2) . ?
 C21 C210 1.510(3) . ?
 C22 H22 0.9300 . ?
 C22 C23 1.355(3) . ?
 C23 H23 0.9300 . ?
 C23 C24 1.409(3) . ?
 C24 C25 1.414(3) . ?
 C24 C29 1.426(2) . ?
 C25 H25 0.9300 . ?
 C25 C26 1.363(3) . ?
 C26 H26 0.9300 . ?
 C26 C27 1.409(3) . ?
 C27 H27 0.9300 . ?
 C27 C28 1.368(3) . ?
 C28 H28 0.9300 . ?
 C28 C29 1.417(2) . ?

loop_
  _geom_angle_atom_site_label_1
  _geom_angle_atom_site_label_2
  _geom_angle_atom_site_label_3
  _geom_angle
  _geom_angle_site_symmetry_1
  _geom_angle_site_symmetry_3
  _geom_angle_publ_flag
 O11 Cu1 O1M 95.83(5) . . ?
 O11 Cu1 N1 81.82(6) . . ?
 O11 Cu1 N2 96.09(6) . . ?
 O21 Cu1 O1M 95.64(6) . . ?
 O21 Cu1 O11 168.52(6) . . ?
 O21 Cu1 N1 97.83(6) . . ?
 O21 Cu1 N2 82.63(6) . . ?
 N1 Cu1 O1M 93.66(6) . . ?
 N2 Cu1 O1M 94.48(6) . . ?
 N2 Cu1 N1 171.76(5) . . ?
 Cu1 O1M H1M 120.3(16) . . ?
 C1M O1M Cu1 127.70(13) . . ?
 C1M O1M H1M 110.5(16) . . ?
 C2M O2M H2M 107.3(17) . . ?
 C110 O11 Cu1 117.63(12) . . ?
 C210 O21 Cu1 116.64(12) . . ?
 C11 N1 Cu1 109.41(12) . . ?
 C11 N1 C19 117.83(15) . . ?
 C19 N1 Cu1 132.76(11) . . ?
 C21 N2 Cu1 108.72(12) . . ?
 C21 N2 C29 118.28(15) . . ?
 C29 N2 Cu1 132.88(11) . . ?
 O1M C1M H1MA 109.5 . . ?
 O1M C1M H1MB 109.5 . . ?
 O1M C1M H1MC 109.5 . . ?
 H1MA C1M H1MB 109.5 . . ?
 H1MA C1M H1MC 109.5 . . ?
 H1MB C1M H1MC 109.5 . . ?
 O2M C2M H2MA 109.5 . . ?
 O2M C2M H2MB 109.5 . . ?
 O2M C2M H2MC 109.5 . . ?
 H2MA C2M H2MB 109.5 . . ?
 H2MA C2M H2MC 109.5 . . ?
 H2MB C2M H2MC 109.5 . . ?
 N1 C11 C12 124.20(17) . . ?
 N1 C11 C110 115.22(15) . . ?
 C12 C11 C110 120.56(15) . . ?
 C11 C12 H12 120.6 . . ?
 C13 C12 C11 118.87(16) . . ?
 C13 C12 H12 120.6 . . ?
 C12 C13 H13 120.3 . . ?
 C12 C13 C14 119.44(16) . . ?
 C14 C13 H13 120.3 . . ?
 C13 C14 C15 122.11(17) . . ?
 C13 C14 C19 118.81(17) . . ?
 C15 C14 C19 119.08(16) . . ?
 C14 C15 H15 119.6 . . ?
 C16 C15 C14 120.84(17) . . ?
 C16 C15 H15 119.6 . . ?
 C15 C16 H16 120.1 . . ?
 C15 C16 C17 119.72(18) . . ?
 C17 C16 H16 120.1 . . ?
 C16 C17 H17 119.3 . . ?
 C18 C17 C16 121.46(18) . . ?
 C18 C17 H17 119.3 . . ?
 C17 C18 H18 120.0 . . ?
 C17 C18 C19 119.93(17) . . ?
 C19 C18 H18 120.0 . . ?
 N1 C19 C14 120.69(15) . . ?
 N1 C19 C18 120.46(16) . . ?
 C18 C19 C14 118.83(17) . . ?
 N2 C21 C22 124.03(17) . . ?
 N2 C21 C210 115.78(15) . . ?
 C22 C21 C210 120.18(16) . . ?
 C21 C22 H22 120.8 . . ?
 C23 C22 C21 118.45(17) . . ?
 C23 C22 H22 120.8 . . ?
 C22 C23 H23 119.9 . . ?
 C22 C23 C24 120.27(17) . . ?
 C24 C23 H23 119.9 . . ?
 C23 C24 C25 122.34(17) . . ?
 C23 C24 C29 118.38(17) . . ?
 C25 C24 C29 119.28(17) . . ?
 C24 C25 H25 119.5 . . ?
 C26 C25 C24 120.95(17) . . ?
 C26 C25 H25 119.5 . . ?
 C25 C26 H26 120.2 . . ?
 C25 C26 C27 119.56(18) . . ?
 C27 C26 H26 120.2 . . ?
 C26 C27 H27 119.2 . . ?
 C28 C27 C26 121.56(17) . . ?
 C28 C27 H27 119.2 . . ?
 C27 C28 H28 120.0 . . ?
 C27 C28 C29 119.97(17) . . ?
 C29 C28 H28 120.0 . . ?
 N2 C29 C24 120.53(16) . . ?
 N2 C29 C28 120.81(15) . . ?
 C28 C29 C24 118.66(17) . . ?
 O11 C110 C11 115.92(15) . . ?
 O12 C110 O11 124.41(17) . . ?
 O12 C110 C11 119.67(16) . . ?
 O21 C210 C21 115.46(15) . . ?
 O22 C210 O21 125.30(18) . . ?
 O22 C210 C21 119.23(16) . . ?

_shelx_res_file
;
TITL mo602 in P -1
    mo602.res
    created by SHELXL-2018/3 at 09:49:11 on 14-Feb-2020
CELL 0.71073 7.0319 10.7743 14.0575 105.63 104.177 93.338
ZERR 2 0.0002 0.0002 0.0005 0.003 0.003 0.003
LATT 1
SFAC C H Cu N O
UNIT 44 40 2 4 12
DFIX 0.9 O2M H2M
DFIX 0.9 O1M H1M

L.S. 10
PLAN  10
SIZE 0.1 0.1 0.05
MPLA 4 N1 O11 N2 O21 Cu1
MPLA N1 C11 C12 C13 C14 C15 C16 C17 C18 C19 C110
BOND $H
htab
fmap 2
acta
MERG 2
SHEL 20 0.7696
REM <olex2.extras>
REM <HklSrc "%.\\mo602.hkl">
REM </olex2.extras>

WGHT    0.028700    0.471600
FVAR       2.09135
CU1   3    0.173443    0.123014    0.899319    11.00000    0.02392    0.01234 =
         0.01479    0.00519    0.00129    0.00083
O1M   5    0.450207    0.091274    0.843496    11.00000    0.02248    0.05141 =
         0.01820    0.01143    0.00385    0.00536
O2M   5   -0.234837    0.343984    0.624438    11.00000    0.03257    0.04676 =
         0.03214    0.00043   -0.00469    0.00230
O11   5    0.230418    0.024010    0.994684    11.00000    0.02738    0.01465 =
         0.01794    0.00689   -0.00013   -0.00088
O12   5    0.183884   -0.170663    1.016675    11.00000    0.02978    0.01874 =
         0.02165    0.01106    0.00110    0.00098
O21   5    0.071171    0.228203    0.814109    11.00000    0.04009    0.01493 =
         0.01735    0.00511   -0.00272    0.00181
O22   5    0.025783    0.431534    0.816249    11.00000    0.03252    0.01843 =
         0.02444    0.01068    0.00326    0.00558
N1    4    0.017073   -0.056500    0.802238    11.00000    0.01820    0.01483 =
         0.01581    0.00509    0.00418    0.00306
N2    4    0.294933    0.303147    1.005298    11.00000    0.01781    0.01420 =
         0.01713    0.00526    0.00551    0.00181
C1M   1    0.465536    0.065950    0.742200    11.00000    0.03841    0.03818 =
         0.02365    0.00740    0.01229    0.00463
AFIX 137
H1MA  2    0.499460   -0.020126    0.719732    11.00000   -1.50000
H1MB  2    0.566442    0.128147    0.739856    11.00000   -1.50000
H1MC  2    0.341155    0.072567    0.697954    11.00000   -1.50000
AFIX   0

C2M   1   -0.119545    0.308915    0.556072    11.00000    0.04930    0.04147 =
         0.03555    0.01421    0.00518   -0.00371
AFIX 137
H2MA  2   -0.051024    0.385838    0.551409    11.00000   -1.50000
H2MB  2   -0.203183    0.260942    0.489587    11.00000   -1.50000
H2MC  2   -0.025073    0.255828    0.580164    11.00000   -1.50000
AFIX   0

C11   1    0.036801   -0.144979    0.853228    11.00000    0.01535    0.01627 =
         0.01691    0.00478    0.00468    0.00383
C12   1   -0.043930   -0.276038    0.810041    11.00000    0.01866    0.01621 =
         0.02404    0.00796    0.00703    0.00275
AFIX  43
H12   2   -0.020132   -0.334505    0.848302    11.00000   -1.20000
AFIX   0
C13   1   -0.157843   -0.316413    0.711097    11.00000    0.01915    0.01628 =
         0.02550    0.00344    0.00586   -0.00009
AFIX  43
H13   2   -0.213587   -0.402915    0.681049    11.00000   -1.20000
AFIX   0
C14   1   -0.190599   -0.225973    0.654557    11.00000    0.01767    0.02034 =
         0.01820    0.00298    0.00609    0.00166
C15   1   -0.317155   -0.260203    0.553383    11.00000    0.02532    0.02129 =
         0.02001    0.00141    0.00268   -0.00207
AFIX  43
H15   2   -0.381435   -0.344749    0.522736    11.00000   -1.20000
AFIX   0
C16   1   -0.345840   -0.170728    0.500422    11.00000    0.02965    0.03247 =
         0.01451    0.00293   -0.00120   -0.00064
AFIX  43
H16   2   -0.432501   -0.193450    0.434948    11.00000   -1.20000
AFIX   0
C17   1   -0.243783   -0.043913    0.545253    11.00000    0.03413    0.02624 =
         0.01871    0.00936    0.00338    0.00293
AFIX  43
H17   2   -0.259898    0.015576    0.507643    11.00000   -1.20000
AFIX   0
C18   1   -0.121471   -0.006203    0.642857    11.00000    0.02788    0.02017 =
         0.01868    0.00660    0.00448    0.00162
AFIX  43
H18   2   -0.055362    0.078111    0.670976    11.00000   -1.20000
AFIX   0
C19   1   -0.095464   -0.095834    0.701241    11.00000    0.01675    0.01828 =
         0.01624    0.00433    0.00421    0.00365
C21   1    0.223980    0.396164    0.966375    11.00000    0.01846    0.01659 =
         0.01886    0.00581    0.00742    0.00139
C22   1    0.264254    0.529323    1.020069    11.00000    0.02458    0.01485 =
         0.02651    0.00739    0.00782    0.00469
AFIX  43
H22   2    0.212524    0.590728    0.989120    11.00000   -1.20000
AFIX   0
C23   1    0.380222    0.566235    1.118001    11.00000    0.02991    0.01487 =
         0.02651    0.00213    0.01002    0.00136
AFIX  43
H23   2    0.406597    0.653764    1.155406    11.00000   -1.20000
AFIX   0
C24   1    0.461014    0.472576    1.163401    11.00000    0.01949    0.01850 =
         0.02097    0.00286    0.00671   -0.00116
C25   1    0.582842    0.506329    1.265245    11.00000    0.02926    0.02209 =
         0.02134    0.00015    0.00616   -0.00205
AFIX  43
H25   2    0.610475    0.593096    1.304548    11.00000   -1.20000
AFIX   0
C26   1    0.660395    0.413529    1.306669    11.00000    0.02419    0.03082 =
         0.01683    0.00287    0.00056   -0.00148
AFIX  43
H26   2    0.739331    0.436744    1.373973    11.00000   -1.20000
AFIX   0
C27   1    0.620176    0.282200    1.246843    11.00000    0.02038    0.02510 =
         0.02188    0.00897    0.00410    0.00354
AFIX  43
H27   2    0.674274    0.219340    1.275301    11.00000   -1.20000
AFIX   0
C28   1    0.503454    0.244963    1.147902    11.00000    0.01977    0.01824 =
         0.02038    0.00550    0.00513    0.00163
AFIX  43
H28   2    0.480135    0.157785    1.109665    11.00000   -1.20000
AFIX   0
C29   1    0.418098    0.339261    1.103701    11.00000    0.01637    0.01812 =
         0.01674    0.00374    0.00628    0.00017
C110  1    0.159020   -0.095582    0.963275    11.00000    0.01857    0.01733 =
         0.01804    0.00639    0.00444    0.00367
C210  1    0.095659    0.350843    0.857063    11.00000    0.02067    0.01769 =
         0.02049    0.00746    0.00677    0.00207
H1M   2    0.563937    0.112260    0.885809    11.00000    0.03310

H2M   2   -0.157478    0.367246    0.684250    11.00000    0.04072
HKLF 4


REM  mo602 in P -1
REM wR2 = 0.0733, GooF = S = 1.078, Restrained GooF = 1.079 for all data
REM R1 = 0.0297 for 3968 Fo > 4sig(Fo) and 0.0363 for all 4520 data
REM 290 parameters refined using 2 restraints

END

WGHT      0.0287      0.4716

REM Instructions for potential hydrogen bonds
EQIV $1 x, y-1, z
HTAB C12 O22_$1
HTAB C18 O21
EQIV $2 x, y+1, z
HTAB C22 O12_$2
HTAB C28 O11
EQIV $3 -x+1, -y, -z+2
HTAB O1M O12_$3
HTAB O2M O22

REM Highest difference peak  0.393,  deepest hole -0.299,  1-sigma level  0.061
Q1    1   0.4367  0.4078  1.1415  11.00000  0.05    0.39
Q2    1   0.0929 -0.1226  0.9064  11.00000  0.05    0.36
Q3    1   0.1591  0.3781  0.9147  11.00000  0.05    0.36
Q4    1  -0.2502 -0.2433  0.6086  11.00000  0.05    0.35
Q5    1   0.3516  0.3207  1.0572  11.00000  0.05    0.34
Q6    1   0.4692  0.2953  1.1264  11.00000  0.05    0.32
Q7    1   0.5096  0.4846  1.2166  11.00000  0.05    0.31
Q8    1  -0.1739 -0.1623  0.6794  11.00000  0.05    0.30
Q9    1  -0.3349 -0.2003  0.5379  11.00000  0.05    0.30
Q10   1  -0.0292 -0.2062  0.8361  11.00000  0.05    0.30
;
_shelx_res_checksum                73530
_shelx_hkl_file
;
   0   0  -3 4327.83 129.006   8
   0   0   3 5232.23 127.003   7
   0   0  -4 1127.91 67.2206   8
   0   0   4 1314.07 65.7735   7
   0   0   5 492.364 42.2310   7
   0   0  -5 468.343 46.6493   8
   0   0  -6 8429.03 238.379   8
   0   0   6 8512.81 224.822   7
   0   0   7 6594.09 199.768   7
   0   0  -7 6381.46 211.464   8
   0   0  -8 2480.95 129.846   8
   0   0   8 2388.15 118.250   7
   0   0   8 2636.60 141.255   8
   0   0  -9 2782.14 81.0836   1
   0   0  -9 2817.57 146.930   8
   0   0   9 2929.02 138.973   7
   0   0  10 3612.62 166.546   7
   0   0 -10 3731.30 179.390   8
   0   0 -10 3833.24 100.289   1
   0   0  11 8333.60 282.660   7
   0   0 -11 8720.90 301.513   8
   0   0 -11 8344.24 178.986   1
   0   0 -12 172.987 50.8415   8
   0   0  12 325.546 59.6131   7
   0   0 -12 215.346 18.5217   1
   0   0 -13 326.971 62.2414   8
   0   0  13 416.788 67.6118   7
   0   0  14 1076.19 107.442   7
   0   0 -14 1130.02 115.983   8
   0   0  15 2123.59 158.772   7
   0   0 -15 2210.60 167.770   8
   0   0  16 224.227 65.8852   7
   0   0 -16 226.508 70.4304   8
   0   0  17 230.825 64.2684   7
   0   0 -17 223.571 66.2791   8
   0   1 -17 39.1718 47.5252   8
   0  -1  17 27.9480 40.5681   7
   0   1 -16 198.792 59.5485   8
   0  -1  16 153.422 53.1838   7
   0   1 -15 96.0418 43.2730   8
   0  -1  15 120.787 42.7598   7
   0  -1  14 420.983 68.3917   7
   0   1 -14 335.509 70.3977   8
   0   1 -13 2321.03 155.703   8
   0  -1  13 1823.09 130.852   7
   0   1 -12 744.284 88.4325   8
   0  -1  12 807.545 83.1785   7
   0  -1  11-16.6723 34.1206   7
   0   1 -11 11.3165 35.2444   8
   0   1 -10 1865.58 121.508   8
   0  -1  10 1668.20 106.124   7
   0   1  -9 5041.51 199.198   8
   0  -1   9 5141.21 186.892   7
   0   1  -9 5332.32 189.915   7
   0  -1   8 2541.74 116.300   7
   0   1  -8 2609.63 117.398   7
   0   1  -8 2555.89 126.544   8
   0   1  -7 627.812 53.2764   7
   0   1  -7 593.781 57.8988   8
   0  -1   7 631.535 53.1279   7
   0   1  -6 1721.37 81.8807   7
   0   1  -6 1549.07 85.8509   8
   0  -1   6 1588.47 78.6452   7
   0  -1   5 1879.01 78.1160   7
   0   1  -5 1731.91 53.8015   5
   0   1  -5 1813.93 86.2161   8
   0   1  -4 80.4353 13.7981   5
   0   1  -4 66.4067 21.3548   8
   0  -1   4 67.1330 18.7214   7
   0   1  -3 16676.4 334.354   8
   0  -1   3 17436.5 324.443   7
   0   1  -2 1049.72 40.9284   8
   0   1   1 1221.75 37.5203   2
   0   1   2 20449.2 370.162   5
   0   1   2 20431.3 372.688   2
   0   1   2 20403.6 381.854   7
   0  -1  -2 20741.3 387.483   8
   0  -1  -3 8351.10 201.194   8
   0   1   3 8530.97 194.456   7
   0   1   3 8255.95 169.363   5
   0   1   4 211.140 32.4894   8
   0   1   4 196.897 29.4752   7
   0  -1  -4 210.821 32.3576   8
   0   1   4 232.224 19.5268   5
   0  -1  -5 3713.08 138.688   8
   0  -1  -5 3922.82 124.529   2
   0   1   5 3883.73 145.977   8
   0   1   5 3819.85 131.892   7
   0   1   6 61.8712 29.5498   8
   0  -1  -6 49.5889 26.6379   8
   0  -1  -6 47.9068 18.0846   2
   0   1   6 20.4838 20.3888   7
   0  -1  -7 5755.14 180.019   2
   0   1   7 5613.25 189.006   7
   0   1   7 5886.49 212.964   8
   0  -1  -7 5633.63 199.669   8
   0   1   8 6.95320 24.7771   7
   0   1   8-9.33797 27.6930   8
   0  -1  -8-37.0498 29.5150   8
   0  -1  -8 18.2204 13.6835   1
   0  -1  -9 1104.41 81.7492   2
   0  -1  -9 904.170 85.6968   8
   0  -1  -9 1032.08 54.9999   1
   0   1   9 1026.98 83.9064   7
   0  -1 -10 857.435 87.5908   8
   0   1  10 833.977 81.1335   7
   0  -1 -10 804.585 49.3623   1
   0  -1 -11 3633.68 113.714   1
   0  -1 -11 3267.62 178.109   8
   0   1  11 3465.91 175.886   7
   0  -1 -12 3098.43 179.584   8
   0  -1 -12 3318.50 106.509   1
   0   1  12 3042.27 171.988   7
   0  -1 -13 977.088 107.314   8
   0   1  13 1009.47 102.750   7
   0  -1 -14 169.994 59.5096   8
   0   1  14 69.8389 43.5986   7
   0   1  15 422.749 80.8632   7
   0  -1 -15 541.752 90.5794   8
   0  -1 -16 865.383 114.012   8
   0   1  16 723.807 103.317   7
   0  -2  17 1042.63 117.793   7
   0   2 -17 967.480 117.955   8
   0   2 -16 358.706 72.8031   8
   0  -2  16 291.300 60.6851   7
   0  -2  15-6.89128 33.5945   7
   0   2 -15-31.6522 39.9032   8
   0  -2  14 1702.82 129.016   7
   0   2 -14 1713.00 137.406   8
   0   2 -13 5174.70 234.395   8
   0  -2  13 4923.47 216.685   7
   0   2 -12 3303.86 178.384   8
   0  -2  12 3170.83 162.830   7
   0  -2  11 270.904 47.6875   7
   0   2 -11 319.384 57.0087   8
   0   2 -10 28.7501 34.9572   8
   0  -2  10-2.52716 24.3994   7
   0   2  -9 1869.26 114.064   8
   0   2  -9 1965.17 105.651   7
   0  -2   9 1827.89 126.107   4
   0  -2   9 1952.43 104.975   7
   0   2  -9 1875.49 66.3157   5
   0   2  -8 5469.31 143.450   5
   0  -2   8 5604.31 181.737   7
   0   2  -8 5718.77 183.782   7
   0   2  -8 5603.58 196.974   8
   0   2  -7 13332.8 311.168   7
   0   2  -7 13148.1 328.322   8
   0  -2   7 12756.2 307.873   7
   0   2  -7 13375.9 279.493   5
   0  -2   7 13304.4 339.069   4
   0   2  -6 9018.43 203.663   5
   0  -2   6 8729.33 218.465   7
   0  -2   6 8662.22 239.822   4
   0   2  -6 8639.87 218.398   7
   0   2  -6 8344.57 230.507   8
   0   2  -5 361.066 17.9631   1
   0   2  -5 328.338 31.3661   7
   0  -2   5 343.893 32.5270   7
   0   2  -5 433.461 35.5441   5
   0   2  -5 369.315 39.1056   8
   0  -2   5 407.662 45.9545   4
   0  -2   4 4737.26 123.991   7
   0  -2   4 4720.52 133.751   4
   0   2  -4 4488.21 97.9033   1
   0   2  -4 4560.96 131.585   8
   0   2  -4 4699.83 122.795   7
   0   2  -4 4811.38 130.944   5
   0  -2   3 717.296 30.1937   1
   0  -2   3 750.464 37.3082   7
   0   2  -3 703.455 45.4271   4
   0   2  -3 692.864 36.1864   7
   0   2  -3 707.584 39.4028   8
   0   2  -3 682.221 30.1056   1
   0  -2   3 702.575 43.0374   6
   0   2  -2 16109.0 295.827   8
   0   2  -2 15914.1 295.905   7
   0  -2   2 15663.5 294.780   1
   0  -2   2 16346.9 305.507   6
   0   2  -2 16079.6 291.850   4
   0   2  -1 175.690 12.4630   4
   0   2  -1 183.133 17.5522   2
   0  -2   1 189.860 17.8047   6
   0   2   0 1.70280 8.58913   2
   0  -2   0 9.78885 8.19308   8
   0   2   0 4.98746 6.38773   8
   0  -2   0-7.79607 11.9834   3
   0  -2   0 1.80517 9.61349   6
   0   2   1 8562.13 175.001   2
   0  -2  -1 8924.62 185.596   3
   0  -2  -1 8630.13 181.194   8
   0   2   1 8457.12 178.761   8
   0   2   2 7174.01 172.907   7
   0   2   2 7232.44 178.733   5
   0   2   2 7301.40 162.412   2
   0  -2  -2 7578.95 175.037   8
   0   2   2 7299.51 175.072   8
   0   2   3 6733.97 171.783   7
   0   2   3 6424.10 158.416   2
   0   2   3 6245.30 175.780   8
   0  -2  -3 6476.26 156.539   2
   0   2   3 6583.80 165.255   5
   0  -2  -3 6647.96 174.873   8
   0  -2  -4 10196.8 229.945   2
   0  -2  -4 10431.8 254.435   8
   0   2   4 9680.86 254.932   8
   0   2   4 9984.17 245.639   7
   0   2   4 9926.30 226.205   5
   0   2   5 97.5836 20.5110   5
   0   2   5 96.5363 28.4812   8
   0   2   5 86.6648 24.7022   7
   0  -2  -5 96.2582 27.4286   8
   0  -2  -5 124.609 22.9728   2
   0   2   6 4652.31 181.049   8
   0   2   6 4623.22 165.206   7
   0  -2  -6 4722.51 174.430   8
   0   2   6 4744.44 133.191   5
   0  -2  -6 4827.04 154.086   2
   0   2   7 6275.75 157.288   5
   0  -2  -7 6304.61 218.084   8
   0   2   7 6396.10 231.082   8
   0   2   7 6395.55 211.574   7
   0  -2  -8 3180.48 135.111   2
   0   2   8 3160.53 147.436   7
   0  -2  -8 3020.50 150.285   8
   0   2   8 2985.07 160.115   8
   0  -2  -8 3226.83 114.446   1
   0  -2  -9 2934.57 110.372   1
   0  -2  -9 2819.83 134.898   2
   0   2   9 2732.16 144.954   7
   0  -2  -9 2751.10 151.655   8
   0   2  10 18.2632 30.3873   7
   0  -2 -10-1.24954 18.9653   1
   0  -2 -10-3.88893 32.3136   8
   0  -2 -11 830.252 91.2422   8
   0  -2 -11 756.082 55.4891   1
   0   2  11 690.135 81.5503   7
   0   2  12 1936.78 139.091   7
   0  -2 -12 1290.48 119.179   8
   0  -2 -12 1778.38 85.8092   1
   0  -2 -13 3389.15 198.904   8
   0   2  13 3627.18 202.636   7
   0   2  14 311.604 70.7573   7
   0  -2 -14 403.749 74.9038   8
   0   2  15 14.4197 37.4380   7
   0  -2 -15-8.28766 38.9650   8
   0   2  16 729.637 105.534   7
   0  -2 -16 1036.95 121.992   8
   0  -3  18 10.3114 36.6833   7
   0  -3  17 1562.89 139.316   7
   0   3 -17 1619.63 150.649   8
   0  -3  16 1441.25 126.568   7
   0   3 -16 1329.40 134.124   8
   0  -3  15 663.036 84.2362   7
   0   3 -15 852.345 101.220   8
   0  -3  14 332.656 61.2521   7
   0   3 -14 270.089 63.1716   8
   0  -3  13 372.183 60.1530   7
   0   3 -13 349.626 63.5232   8
   0   3 -12 6529.02 255.335   8
   0  -3  12 6367.90 236.136   7
   0   3 -11 12.6706 13.9814   5
   0  -3  11 16.4885 25.0130   7
   0   3 -11-3.87913 31.0864   8
   0   3 -10 2038.44 90.1423   5
   0   3 -10 1944.99 120.129   8
   0  -3  10 1801.37 105.757   7
   0  -3  10 1952.55 133.013   4
   0   3  -9 720.463 70.5768   8
   0  -3   9 808.984 84.1908   4
   0   3  -9 845.689 67.1670   7
   0  -3   9 913.959 69.3391   7
   0   3  -9 827.760 58.4343   5
   0   3  -8 589.810 58.5828   8
   0   3  -8 673.648 52.3782   5
   0   3  -8 589.203 52.7867   7
   0  -3   8 617.111 54.5328   7
   0  -3   8 674.588 70.3286   4
   0   3  -7 9405.49 238.588   7
   0  -3   7 9396.46 259.252   4
   0  -3   7 8787.03 233.585   7
   0   3  -7 9586.97 239.976   5
   0   3  -7 9182.75 253.150   8
   0  -3   6 4212.40 134.527   7
   0   3  -6 4416.97 146.223   5
   0  -3   6 4454.26 150.256   4
   0   3  -6 4496.89 137.429   7
   0   3  -6 4352.06 146.172   8
   0  -3   5 10322.4 208.712   1
   0   3  -5 10573.5 258.429   5
   0   3  -5 10002.2 243.857   8
   0   3  -5 10593.7 235.620   7
   0  -3   5 10458.6 244.127   4
   0  -3   5 10730.0 237.023   7
   0  -3   5 10154.1 249.208   6
   0   3  -4 196.255 31.4938   4
   0  -3   4 120.624 20.4822   4
   0  -3   4 158.226 19.5399   1
   0   3  -4 175.577 24.6468   8
   0  -3   4 164.354 26.5002   6
   0   3  -4 158.751 21.3267   7
   0   3  -4 213.982 34.8518   5
   0  -3   3 119.762 19.6455   8
   0  -3   3 138.880 17.7019   4
   0   3  -3 92.4153 16.9586   8
   0   3  -3 133.517 19.6912   7
   0  -3   3 125.952 19.2834   1
   0   3  -3 141.353 22.7277   4
   0  -3   3 117.739 23.6153   6
   0  -3   2 18048.7 329.048   8
   0  -3   2 17550.2 346.363   6
   0  -3   2 18226.9 318.091   4
   0   3  -2 17694.6 321.305   4
   0   3  -2 17887.8 342.881   2
   0   3  -2 16900.9 346.692   3
   0  -3   2 17007.0 342.310   1
   0   3  -1 44610.8 778.062   2
   0  -3   1 44243.2 784.991   6
   0   3  -1 43354.6 783.180   3
   0  -3   1 45267.0 790.235   3
   0  -3   1 44785.1 761.354   8
   0   3   0 139.606 22.2253   3
   0   3   0 191.661 23.0191   2
   0  -3   0 181.162 25.7662   3
   0  -3   0 125.476 24.1373   6
   0   3   0 104.760 14.2564   8
   0  -3   0 104.370 16.1296   8
   0   3   1 85.5982 15.7195   8
   0  -3  -1 79.6186 15.5952   2
   0   3   1 105.263 17.7613   2
   0  -3  -1 89.9409 17.8519   8
   0  -3  -1 83.2014 19.1545   3
   0   3   2 10792.6 242.466   8
   0   3   2 10788.7 267.047   5
   0  -3  -2 10895.5 230.412   2
   0  -3  -2 10702.6 245.912   3
   0   3   2 10805.3 232.691   2
   0  -3  -2 11389.0 246.799   8
   0   3   3 17541.3 378.274   7
   0   3   3 17565.2 387.897   5
   0   3   3 17089.7 377.780   8
   0  -3  -3 18322.7 380.331   8
   0  -3  -3 18276.4 357.441   2
   0   3   3 18305.5 362.797   2
   0   3   4 3547.06 136.020   8
   0   3   4 3481.21 118.482   2
   0   3   4 3659.55 130.293   5
   0  -3  -4 3506.28 132.515   8
   0  -3  -4 3791.15 118.764   2
   0   3   4 3613.09 132.498   7
   0   3   5 3011.13 133.968   8
   0   3   5 2843.20 115.857   5
   0   3   5 2969.81 125.368   7
   0  -3  -5 2963.42 110.149   2
   0  -3  -5 2909.64 125.936   8
   0   3   5 2936.27 112.257   2
   0   3   6 411.707 54.6898   8
   0  -3  -6 469.937 46.5381   2
   0   3   6 472.377 47.1375   5
   0   3   6 542.557 59.0244   7
   0  -3  -6 442.113 54.9798   8
   0   3   7 2820.92 149.480   8
   0  -3  -7 2881.12 142.435   8
   0   3   7 2823.13 137.985   7
   0   3   7 2873.46 114.256   5
   0  -3  -8 1440.38 88.5719   2
   0  -3  -8 1377.97 104.535   8
   0   3   8 1386.68 110.070   8
   0   3   8 1447.13 101.824   7
   0   3   8 1322.33 72.4399   5
   0   3   9 282.741 54.6575   7
   0  -3  -9 381.857 59.5556   8
   0   3   9 369.116 35.2755   5
   0   3  10 565.068 73.1255   7
   0  -3 -10 584.828 76.8183   8
   0   3  11-7.91387 39.4886   7
   0  -3 -11 34.7737 33.6305   8
   0  -3 -11 20.5539 18.3211   1
   0  -3 -12 177.848 51.6672   8
   0  -3 -12 215.010 35.5190   1
   0   3  12 232.829 56.3539   7
   0   3  13 3450.77 204.063   7
   0  -3 -13 3370.87 200.082   8
   0   3  14 1117.69 119.362   7
   0  -3 -14 1069.70 117.880   8
   0  -3 -15 642.424 102.811   8
   0   3  15 890.839 114.721   7
   0  -3 -16 397.072 83.8389   8
   0  -4  18 219.591 63.5340   7
   0  -4  17 1056.82 114.044   7
   0   4 -17 1191.62 127.057   8
   0   4 -16 1586.16 140.394   8
   0  -4  16 1381.79 124.307   7
   0  -4  15 2274.57 151.234   7
   0   4 -15 2253.03 162.019   8
   0   4 -14 945.545 100.313   8
   0  -4  14 887.967 90.9809   7
   0  -4  13 322.862 54.0961   7
   0   4 -13 326.636 60.6072   8
   0  -4  12 3611.04 167.351   7
   0   4 -12 3612.09 139.736   5
   0   4 -12 3446.08 178.139   8
   0   4 -11 4165.63 188.024   8
   0   4 -11 4494.41 165.552   5
   0  -4  11 4237.43 174.486   7
   0   4 -10 3728.47 168.694   8
   0  -4  10 4065.30 182.253   4
   0  -4  10 3802.25 155.691   7
   0   4 -10 4035.34 157.499   5
   0   4  -9 2956.85 131.671   5
   0  -4   9 2987.60 142.021   6
   0   4  -9 2909.04 138.872   8
   0  -4   9 2771.63 124.768   7
   0   4  -9 2843.98 127.070   7
   0  -4   8 1135.97 81.6536   4
   0   4  -8 1212.20 74.5298   7
   0   4  -8 1072.44 76.8673   8
   0  -4   8 1076.11 71.2640   7
   0  -4   8 1077.18 85.7854   8
   0   4  -8 989.388 74.2522   5
   0  -4   8 1053.89 80.4789   6
   0   4  -7 3611.21 146.552   5
   0  -4   7 3762.25 140.610   4
   0  -4   7 3658.84 142.495   6
   0  -4   7 3646.65 129.841   7
   0   4  -7 3610.94 129.011   7
   0   4  -7 3643.34 137.853   8
   0   4  -6 15144.1 363.735   5
   0  -4   6 15417.3 333.516   4
   0  -4   6 14501.0 341.892   6
   0   4  -6 14676.5 334.604   8
   0   4  -6 14971.4 325.873   7
   0  -4   6 14606.8 325.972   7
   0  -4   6 14732.9 298.817   1
   0  -4   6 15677.8 355.830   8
   0  -4   5 51364.0 904.175   4
   0   4  -5 50464.8 906.081   7
   0   4  -5 49769.7 965.646   5
   0  -4   5 52499.8 931.844   8
   0   4  -5 50087.8 913.517   8
   0  -4   5 50250.2 893.814   1
   0   4  -5 50337.0 910.657   4
   0  -4   5 50657.6 930.280   6
   0  -4   4 12086.7 264.905   1
   0   4  -4 12434.4 265.602   7
   0  -4   4 12643.5 254.199   4
   0   4  -4 12374.5 262.022   4
   0   4  -4 12406.1 265.453   8
   0  -4   4 12288.3 281.824   6
   0  -4   4 13235.1 277.729   8
   0  -4   3 13.9628 12.6058   8
   0  -4   3 8.26430 7.93978   4
   0   4  -3 19.3149 15.5795   2
   0  -4   3-4.78319 14.4636   1
   0   4  -3 14.9559 12.3321   4
   0  -4   3 38.9428 19.4882   6
   0   4  -2 136.744 23.9169   3
   0   4  -2 105.351 20.2824   2
   0  -4   2 147.498 26.2893   1
   0  -4   2 155.241 17.5253   8
   0  -4   2 120.728 22.3089   6
   0  -4   2 139.694 16.5909   8
   0   4  -2 152.217 16.9589   4
   0  -4   1 4038.49 126.408   3
   0  -4   1 4297.34 118.166   2
   0  -4   1 3983.39 103.313   8
   0  -4   1 4099.09 123.558   6
   0   4  -1 4167.15 122.082   3
   0   4  -1 4039.43 116.796   2
   0  -4   0 4309.50 118.160   2
   0   4   0 4136.54 102.776   8
   0  -4   0 4204.68 129.474   3
   0  -4   0 4149.25 111.120   8
   0   4   0 4130.51 124.342   3
   0   4   0 4148.19 117.478   2
   0   4   1 16882.4 406.311   5
   0   4   1 17422.9 349.083   2
   0  -4  -1 17838.6 350.092   8
   0   4   1 17316.1 339.755   8
   0  -4  -1 17988.7 347.716   2
   0  -4  -1 16837.3 365.594   3
   0  -4  -2 8813.58 203.912   2
   0   4   2 8888.69 208.104   2
   0   4   2 8590.53 209.409   8
   0   4   2 8322.45 246.995   5
   0  -4  -2 8422.40 222.078   3
   0  -4  -2 9219.73 218.364   8
   0   4   3 830.632 60.9077   7
   0   4   3 746.765 55.4751   8
   0  -4  -3 788.455 58.0018   3
   0   4   3 898.452 73.5720   5
   0   4   3 745.938 50.4369   2
   0  -4  -3 806.525 49.4626   2
   0  -4  -3 814.421 57.6990   8
   0   4   4 10643.8 260.769   2
   0  -4  -4 11268.9 258.043   2
   0  -4  -4 10667.9 278.300   8
   0   4   4 10695.2 280.777   8
   0   4   4 10675.0 281.493   7
   0   4   4 11254.5 295.590   5
   0   4   5 5172.13 185.056   5
   0   4   5 5442.27 170.233   2
   0  -4  -5 5307.76 184.609   8
   0  -4  -5 5387.52 164.017   2
   0   4   5 5506.65 192.228   8
   0   4   5 5230.24 184.586   7
   0   4   6 1459.41 96.3275   7
   0  -4  -6 1434.91 95.0178   8
   0   4   6 1403.50 99.4648   8
   0   4   6 1370.27 91.0287   5
   0  -4  -7 563.174 58.7853   1
   0   4   7 493.510 65.3071   8
   0   4   7 451.939 60.2759   7
   0   4   7 421.786 52.0208   5
   0  -4  -7 441.628 58.9929   8
   0  -4  -7 434.081 47.7733   2
   0   4   8 675.078 63.3864   5
   0   4   8 664.185 77.3447   7
   0  -4  -8 646.874 74.3776   8
   0  -4  -8 675.351 63.0966   1
   0  -4  -8 591.755 58.2528   2
   0  -4  -9 44.9467 26.5723   1
   0   4   9 33.6228 31.9527   7
   0   4   9 111.942 31.1637   5
   0  -4  -9-11.1893 30.2579   8
   0  -4 -10 4596.39 173.070   1
   0   4  10 4409.94 209.697   7
   0  -4 -10 4186.38 204.225   8
   0  -4 -11 1438.99 93.9044   1
   0  -4 -11 1344.97 116.758   8
   0   4  11 1199.07 113.142   7
   0  -4 -12 548.641 79.5007   8
   0  -4 -12 627.344 62.6291   1
   0   4  12 671.561 91.1543   7
   0  -4 -13-18.1734 34.8489   8
   0   4  13 31.7201 36.5211   7
   0  -4 -14 1107.42 115.674   8
   0   4  14 1330.57 135.517   7
   0  -4 -15 3001.41 204.102   8
   0  -5  18 1101.03 132.261   6
   0  -5  18 965.046 110.682   7
   0   5 -17 62.5032 44.1604   8
   0  -5  17-31.8461 35.5581   7
   0  -5  17 113.737 58.8842   6
   0   5 -16 700.266 92.6213   8
   0  -5  16 611.344 85.3884   7
   0  -5  16 733.800 103.314   6
   0   5 -15 1159.53 117.294   8
   0  -5  15 1192.53 107.817   7
   0  -5  15 1113.60 116.614   6
   0   5 -14 3651.68 196.293   8
   0  -5  14 3525.19 179.317   7
   0  -5  14 3536.28 197.262   6
   0   5 -13-0.91431 33.4065   8
   0  -5  13 80.8774 46.7940   6
   0  -5  13 5.89966 25.6808   7
   0   5 -12 141.361 43.3566   8
   0   5 -12 169.082 39.3457   5
   0  -5  12 179.475 51.9237   6
   0  -5  12 88.4217 32.4634   7
   0   5 -11 520.148 63.0715   5
   0  -5  11 429.025 56.3030   7
   0  -5  11 528.870 71.8551   6
   0   5 -11 515.694 67.7020   8
   0  -5  11 552.229 73.9412   4
   0   5 -10 386.303 50.1324   7
   0  -5  10 363.544 49.9586   7
   0  -5  10 293.063 54.6135   4
   0   5 -10 334.727 53.5385   8
   0   5 -10 410.138 58.4873   5
   0  -5  10 366.809 61.0754   6
   0  -5   9 647.106 59.6308   7
   0   5  -9 564.487 66.2998   5
   0  -5   9 567.779 64.5475   6
   0   5  -9 625.227 57.8384   7
   0   5  -9 624.079 63.0792   8
   0   5  -8 5082.64 198.652   5
   0  -5   8 5099.79 187.125   6
   0  -5   8 4982.58 175.202   4
   0   5  -8 5257.05 180.888   8
   0  -5   8 5738.22 205.535   8
   0  -5   8 4897.30 168.724   7
   0   5  -8 5542.51 175.084   7
   0   5  -7 2659.16 138.094   5
   0   5  -7 2692.96 109.301   7
   0  -5   7 2645.03 108.994   4
   0  -5   7 2629.96 94.5997   1
   0   5  -7 2588.84 112.807   8
   0  -5   7 2716.18 123.418   6
   0   5  -6 5345.35 164.088   8
   0  -5   6 5450.05 155.001   4
   0   5  -6 5517.67 161.036   7
   0  -5   6 5566.76 179.105   6
   0  -5   6 5385.63 153.261   1
   0   5  -6 5609.24 205.881   5
   0  -5   6 5975.64 183.262   8
   0  -5   5 5932.95 170.942   8
   0  -5   5 5595.82 173.162   6
   0   5  -5 5671.60 155.155   4
   0  -5   5 5732.98 160.229   1
   0  -5   5 5756.51 145.087   4
   0   5  -5 5454.79 156.723   8
   0   5  -5 5724.60 209.725   5
   0   5  -5 5737.09 159.688   7
   0   5  -4 1589.34 64.4177   4
   0  -5   4 1488.15 79.2835   6
   0  -5   4 1796.59 75.5707   8
   0   5  -4 1605.87 80.0195   2
   0  -5   4 1614.71 58.1410   4
   0  -5   4 1555.21 76.8303   1
   0   5  -3 15316.6 306.739   4
   0   5  -3 15982.4 340.485   2
   0  -5   3 15675.7 345.640   6
   0  -5   3 15868.2 318.208   8
   0   5  -3 15440.9 345.850   3
   0  -5   3 16199.8 318.261   8
   0  -5   3 16043.3 347.099   1
   0  -5   2 319.059 36.4411   6
   0  -5   2 238.147 34.3768   1
   0   5  -2 272.227 31.0290   2
   0  -5   2 265.538 23.5095   8
   0  -5   2 247.912 23.9055   8
   0   5  -2 270.948 23.6786   4
   0   5  -2 253.374 30.7645   3
   0   5  -1 82.6268 19.7109   2
   0   5  -1 90.8404 21.9405   3
   0  -5   1 115.747 18.7119   8
   0  -5   1 67.7430 24.0264   3
   0  -5   1 60.9144 21.2624   6
   0  -5   1 76.6651 19.2064   2
   0   5   0 8125.00 203.782   2
   0  -5   0 8128.48 220.115   3
   0  -5   0 8706.49 204.687   2
   0   5   0 8278.42 180.938   8
   0  -5   0 8360.62 194.236   8
   0   5   0 8558.74 214.868   3
   0  -5  -1 12392.9 301.469   3
   0  -5  -1 13154.3 283.856   8
   0   5   1 12906.7 285.745   2
   0  -5  -1 13444.8 284.004   2
   0   5   1 12657.8 269.242   8
   0   5   1 12356.4 349.151   5
   0  -5  -2 192.911 34.3391   3
   0  -5  -2 277.394 31.4825   2
   0  -5  -2 271.575 33.0043   8
   0   5   2 263.048 48.7014   5
   0   5   2 266.526 32.0093   2
   0   5   2 243.239 29.5696   8
   0  -5  -3 914.784 64.2193   8
   0   5   3 954.957 61.4571   2
   0   5   3 992.309 82.7553   5
   0  -5  -3 966.036 58.0592   2
   0   5   3 1034.72 65.7848   8
   0  -5  -3 932.666 69.1731   3
   0   5   3 922.345 68.4048   7
   0   5   4 276.903 36.9361   2
   0   5   4 308.881 42.5009   8
   0  -5  -4 306.140 35.0351   2
   0   5   4 352.286 52.1344   5
   0  -5  -4 310.598 45.3297   1
   0  -5  -4 328.278 44.1714   8
   0   5   4 284.354 44.0732   7
   0  -5  -4 298.411 46.0603   3
   0  -5  -5 3475.63 150.400   3
   0   5   5 3536.13 164.442   5
   0  -5  -5 3470.93 146.074   1
   0   5   5 3571.63 151.734   8
   0  -5  -5 3380.64 146.595   8
   0   5   5 3477.96 152.942   7
   0   5   5 3452.00 136.367   2
   0  -5  -6 6810.56 217.928   1
   0  -5  -6 6261.60 221.913   8
   0   5   6 6439.93 229.074   7
   0   5   6 6385.88 232.159   5
   0   5   6 6624.41 232.573   8
   0  -5  -6 6648.25 228.492   3
   0   5   6 6365.86 206.862   2
   0  -5  -7 83.0064 34.6300   1
   0   5   7 55.1493 35.0246   8
   0  -5  -7 34.9451 33.3427   8
   0   5   7 16.3913 25.4635   5
   0  -5  -7 62.2663 28.2362   2
   0   5   7 20.7221 30.8675   7
   0   5   8 626.548 75.0241   7
   0  -5  -8 831.019 83.2737   8
   0  -5  -8 948.879 79.6329   1
   0   5   8 592.651 68.0609   5
   0   5   9 139.077 44.0621   7
   0  -5  -9 107.761 33.1550   1
   0  -5  -9 64.2175 37.3766   8
   0   5   9 73.5958 31.9118   5
   0   5  10 574.534 79.1858   7
   0  -5 -10 595.724 65.1606   1
   0  -5 -10 525.212 73.5020   8
   0  -5 -11 1395.14 98.8800   1
   0  -5 -11 1079.16 108.786   8
   0   5  11 1219.19 116.399   7
   0  -5 -12 466.436 74.3113   8
   0  -5 -12 352.415 52.3115   1
   0   5  12 522.352 83.7557   7
   0  -5 -13 44.0328 49.3839   8
   0   5  13 46.4267 46.6592   7
   0   5  14-5.96023 45.4820   7
   0  -5 -14 44.1290 41.9995   8
   0  -5 -15 542.841 89.1729   8
   0  -6  18 139.292 60.8663   7
   0  -6  18 83.2334 53.5546   6
   0  -6  17 1721.56 142.884   7
   0  -6  17 1689.56 152.630   6
   0   6 -17 1753.87 152.524   8
   0   6 -16 361.697 73.0553   8
   0  -6  16 317.441 63.4102   7
   0  -6  16 377.186 72.8412   6
   0   6 -15 16.2579 38.6894   8
   0  -6  15 18.5935 39.6076   6
   0  -6  15 45.1475 39.4012   7
   0   6 -14 2373.87 154.699   8
   0  -6  14 2372.28 146.280   7
   0  -6  14 2132.79 152.150   6
   0   6 -13 2315.78 147.592   8
   0  -6  13 2369.63 139.523   7
   0  -6  13 2109.64 144.103   6
   0  -6  12 5658.22 237.022   6
   0   6 -12 5554.51 227.111   8
   0  -6  12 5801.41 218.714   7
   0  -6  11 2246.24 124.335   7
   0   6 -11 1909.38 130.462   5
   0  -6  11 2433.46 134.288   4
   0   6 -11 2017.84 124.714   8
   0  -6  11 1963.91 128.573   6
   0  -6  10 280.653 55.0080   6
   0   6 -10 249.061 46.0081   8
   0   6 -10 125.564 43.1502   5
   0   6  -9 1326.34 84.3183   7
   0  -6   9 1117.59 90.5432   6
   0  -6   9 1313.71 86.0124   4
   0   6  -9 1096.61 97.7546   5
   0   6  -9 1083.30 82.1352   8
   0   6  -8 603.083 57.0090   8
   0  -6   8 614.143 64.8606   6
   0  -6   8 628.284 65.5740   8
   0   6  -8 605.818 53.8114   7
   0   6  -8 707.978 79.5429   5
   0  -6   8 586.110 46.4963   1
   0  -6   8 609.081 54.0621   4
   0   6  -7 3379.57 126.937   7
   0   6  -7 3096.41 126.335   8
   0  -6   7 3430.27 118.649   4
   0   6  -7 3299.76 168.937   5
   0  -6   7 3411.04 122.192   1
   0  -6   7 3334.87 141.781   6
   0   6  -6 3160.12 118.480   7
   0  -6   6 3054.46 117.370   1
   0   6  -6 3115.21 114.956   4
   0  -6   6 3133.72 134.025   6
   0   6  -6 2991.18 115.128   8
   0  -6   6 3230.37 128.878   8
   0   6  -6 3019.46 161.186   5
   0   6  -6 3454.08 142.988   6
   0  -6   6 2989.70 100.909   4
   0   6  -5 2.38960 21.0878   6
   0   6  -5 29.5259 16.1648   7
   0   6  -5 33.9800 22.7299   2
   0   6  -5 51.1446 38.7248   5
   0  -6   5-1.90035 22.3684   6
   0  -6   5 31.5205 19.5202   8
   0  -6   5 36.6801 20.4315   1
   0   6  -5 31.5386 24.0729   4
   0  -6   5 27.1234 12.3283   4
   0  -6   4 3414.79 131.558   6
   0   6  -4 3290.17 103.271   4
   0  -6   4 3538.56 115.782   8
   0  -6   4 3140.08 125.577   1
   0  -6   4 3512.79 112.771   8
   0   6  -4 3374.32 133.527   3
   0   6  -4 3384.91 129.031   2
   0   6  -3 21791.9 419.601   4
   0   6  -3 22036.1 464.186   3
   0   6  -3 21803.0 458.241   2
   0  -6   3 21255.2 465.940   6
   0  -6   3 22372.2 427.150   8
   0  -6   3 21937.7 471.851   1
   0  -6   3 23005.0 430.735   8
   0  -6   2 15640.3 305.836   8
   0   6  -2 15838.4 349.237   3
   0   6  -2 14975.4 308.252   4
   0  -6   2 15300.4 360.417   1
   0  -6   2 14968.6 351.266   6
   0  -6   2 16103.0 316.509   8
   0   6  -2 14755.5 339.013   2
   0  -6   1 245.072 28.2024   8
   0  -6   1 281.602 33.2839   2
   0   6  -1 241.196 31.8998   2
   0  -6   1 206.910 37.2113   3
   0   6  -1 209.352 32.2876   3
   0  -6   1 211.494 34.4353   6
   0  -6   0 258.258 38.7593   3
   0   6   0 307.883 39.9522   3
   0  -6   0 312.727 33.9666   2
   0  -6   0 310.411 32.0744   8
   0   6   0 282.776 25.4026   8
   0   6   0 259.861 33.5413   2
   0   6   0 314.304 55.6540   5
   0   6   1 788.823 55.3338   2
   0   6   1 866.908 48.1272   8
   0  -6  -1 899.742 56.7897   2
   0   6   1 774.987 81.9514   5
   0  -6  -1 900.915 58.2862   8
   0  -6  -1 764.347 63.7703   3
   0  -6  -2 32.9122 22.0980   3
   0   6   2 77.0425 42.1557   5
   0  -6  -2 31.0182 17.5924   2
   0  -6  -2 23.2921 20.6474   8
   0   6   2 9.09886 16.9711   2
   0   6   2 33.2397 14.4471   8
   0  -6  -3 1556.99 99.5413   1
   0   6   3 1645.89 87.2119   2
   0  -6  -3 1701.97 99.9490   3
   0   6   3 1580.67 117.347   5
   0   6   3 1507.77 82.0539   8
   0   6   3 1649.54 96.9423   7
   0  -6  -3 1574.80 88.0133   8
   0   6   4 380.958 45.3807   2
   0   6   4 489.871 66.0081   5
   0   6   4 405.714 52.0773   7
   0  -6  -4 403.215 55.2382   1
   0  -6  -4 347.665 52.2281   3
   0  -6  -4 401.895 50.8959   8
   0   6   4 415.378 47.9281   8
   0  -6  -5 16.0862 26.8368   8
   0  -6  -5 46.9564 23.2238   2
   0  -6  -5 60.6200 37.7250   3
   0  -6  -5-13.1932 26.8680   1
   0   6   5 11.4507 24.8529   8
   0   6   5-27.8514 28.3484   7
   0   6   5 28.1458 26.1676   2
   0   6   5-20.5010 44.1167   5
   0  -6  -6 1890.32 114.806   8
   0   6   6 1642.59 122.599   5
   0  -6  -6 1888.54 116.963   1
   0   6   6 1666.76 111.325   8
   0  -6  -6 1977.09 101.886   2
   0  -6  -6 1841.30 120.168   3
   0   6   6 1832.70 105.530   2
   0   6   6 1861.75 120.345   7
   0  -6  -7 3290.25 169.838   3
   0  -6  -7 3426.89 160.424   1
   0  -6  -7 3272.90 161.932   8
   0   6   7 3225.33 167.703   8
   0   6   7 3465.83 178.425   5
   0   6   7 3086.20 165.123   7
   0  -6  -8 14753.2 429.211   3
   0  -6  -8 15862.5 413.184   1
   0   6   8 14812.0 433.543   7
   0  -6  -8 15062.7 420.620   8
   0   6   8 15253.0 432.257   5
   0  -6  -9 812.977 88.2872   8
   0  -6  -9 965.372 101.201   3
   0   6   9 1051.31 104.578   7
   0  -6  -9 967.310 89.2554   1
   0   6  10 4.53307 29.4082   7
   0  -6 -10 24.4222 39.0589   3
   0  -6 -10-56.1273 37.6357   8
   0  -6 -10-13.8462 28.5187   1
   0   6  11 198.159 52.3679   7
   0  -6 -11 165.619 41.8012   1
   0  -6 -11 160.228 48.2872   8
   0  -6 -11 384.718 73.4047   3
   0  -6 -12 685.280 98.2834   3
   0   6  12 755.070 102.946   7
   0  -6 -12 617.838 84.8242   8
   0  -6 -12 563.343 70.9025   1
   0   6  13 150.318 64.7284   7
   0  -6 -13 144.639 60.8858   3
   0  -6 -13 240.370 61.3215   8
   0  -6 -14 412.115 78.7788   8
   0  -7  18 366.586 83.5824   6
   0  -7  18 211.244 57.3984   7
   0   7 -17 795.804 102.742   8
   0  -7  17 783.042 96.1546   7
   0  -7  17 880.310 113.879   6
   0  -7  16 536.387 88.2493   6
   0   7 -16 531.779 85.2197   8
   0  -7  15 1248.75 124.824   6
   0   7 -15 1176.10 113.480   8
   0   7 -14 153.259 50.4883   8
   0  -7  14 129.299 50.1415   6
   0   7 -13 771.586 85.7055   8
   0  -7  13 863.615 95.8089   6
   0  -7  12 2523.10 153.091   6
   0   7 -12 2015.92 130.264   8
   0   7 -11 2228.98 130.221   8
   0  -7  11 2396.79 126.441   4
   0  -7  11 2283.73 140.448   6
   0   7 -10 616.752 64.8910   8
   0  -7  10 774.079 78.9066   6
   0  -7   9 74.0307 25.5222   4
   0   7  -9 120.425 29.0946   7
   0   7  -9 126.955 35.1160   8
   0  -7   9 108.988 27.6218   1
   0  -7   9 106.008 37.2485   6
   0  -7   8 1321.94 95.2320   6
   0  -7   8 1488.23 100.878   8
   0   7  -8 1265.77 82.6244   8
   0   7  -8 1353.02 82.6388   7
   0  -7   8 1390.15 74.4577   4
   0  -7   8 1398.38 80.5154   1
   0   7  -7 3220.50 145.891   2
   0  -7   7 3261.78 110.434   4
   0  -7   7 3282.85 147.663   6
   0   7  -7 3405.28 130.651   7
   0  -7   7 3376.23 134.116   1
   0   7  -6 3227.99 124.370   7
   0  -7   6 3269.79 133.262   1
   0  -7   6 3233.95 130.368   8
   0  -7   6 3186.92 98.3881   4
   0   7  -6 3125.18 138.439   2
   0   7  -6 3140.39 143.889   3
   0   7  -6 3202.80 117.018   4
   0  -7   6 3060.36 136.640   6
   0   7  -5 2917.09 102.508   4
   0   7  -5 2573.65 159.984   5
   0  -7   5 2790.06 128.800   6
   0   7  -5 2920.67 134.835   6
   0   7  -5 2982.12 127.939   2
   0  -7   5 2682.14 122.620   1
   0   7  -5 2817.15 130.799   3
   0  -7   5 2894.60 113.007   8
   0  -7   5 2899.98 109.702   8
   0   7  -4 104.948 24.5858   4
   0  -7   4 60.9970 19.9889   8
   0  -7   4 54.2664 25.7640   1
   0   7  -4 61.9897 27.7105   6
   0  -7   4 96.0229 19.8598   8
   0  -7   4 50.3562 25.7911   6
   0   7  -4 55.9986 25.9631   2
   0   7  -4 74.6757 24.2610   3
   0   7  -3 1388.05 62.5553   4
   0   7  -3 1509.42 91.7945   6
   0  -7   3 1347.41 65.9560   8
   0   7  -3 1448.35 84.6734   3
   0  -7   3 1385.08 63.7498   8
   0  -7   3 1308.42 86.9178   1
   0  -7   3 1339.41 85.0548   6
   0   7  -3 1176.79 76.2204   2
   0   7  -2 14398.6 342.308   2
   0   7  -2 15548.8 367.720   6
   0   7  -2 14931.2 309.274   4
   0  -7   2 14947.5 300.175   8
   0  -7   2 13707.8 353.306   6
   0  -7   2 14910.4 369.252   1
   0   7  -2 14227.0 347.243   3
   0  -7   2 14966.2 314.973   8
   0   7  -1 6460.42 201.453   3
   0  -7   1 6579.80 216.605   3
   0   7  -1 6897.58 213.728   6
   0  -7   1 6732.93 176.154   8
   0   7  -1 6471.04 264.149   5
   0  -7   1 6327.13 207.506   6
   0  -7   1 6853.78 221.934   1
   0   7  -1 6191.02 190.459   2
   0  -7   0 2281.20 120.912   1
   0   7   0 2109.81 147.410   5
   0  -7   0 2170.73 115.798   3
   0   7   0 2151.19 100.841   2
   0  -7   0 2232.54 93.1077   8
   0   7   0 2427.59 112.975   3
   0   7   0 2179.02 77.7674   8
   0   7   1 178.430 23.2007   8
   0  -7  -1 165.251 40.5833   1
   0   7   1 165.353 30.9486   2
   0  -7  -1 159.817 38.5160   3
   0  -7  -1 147.660 30.9741   8
   0  -7  -2 1048.73 83.2509   3
   0   7   2 961.522 68.9945   2
   0   7   2 947.197 58.0352   8
   0  -7  -2 979.533 83.0300   1
   0  -7  -2 1022.93 69.1270   8
   0   7   3 1271.14 82.1972   2
   0  -7  -3 1442.95 102.011   3
   0   7   3 1464.50 96.4278   7
   0  -7  -3 1489.97 88.2189   8
   0   7   3 1425.67 79.4848   8
   0  -7  -3 1651.54 109.213   1
   0   7   4 701.574 60.8420   8
   0  -7  -4 713.128 73.6088   3
   0  -7  -4 772.965 63.0837   2
   0   7   4 741.720 65.4779   2
   0  -7  -4 619.521 61.3745   8
   0   7   4 782.753 77.0223   7
   0  -7  -4 718.830 74.9667   1
   0   7   5 234.544 42.1751   2
   0  -7  -5 149.307 42.3299   3
   0  -7  -5 191.773 39.8299   8
   0   7   5 308.241 48.2371   8
   0   7   5 332.544 54.8363   7
   0  -7  -5 228.581 39.2038   2
   0  -7  -5 273.537 54.0850   1
   0  -7  -6 107.945 38.6176   3
   0   7   6 70.5710 32.1712   8
   0  -7  -6 105.532 39.1067   1
   0   7   6 78.2973 36.6347   7
   0   7   6 47.6581 25.6637   2
   0  -7  -6 50.8319 29.1324   8
   0  -7  -7 1254.02 99.8098   8
   0  -7  -7 1390.56 108.275   1
   0  -7  -7 1309.26 111.248   3
   0   7   7 1419.56 100.933   2
   0   7   7 1482.80 118.155   7
   0  -7  -8 2480.27 160.058   3
   0  -7  -8 2773.15 155.722   1
   0   7   8 2516.05 159.989   7
   0  -7  -8 2612.76 150.588   8
   0  -7  -9 4619.47 209.294   1
   0   7   9 4445.27 225.663   7
   0  -7  -9 4393.67 224.873   3
   0  -7  -9 4340.04 205.161   8
   0   7  10 2334.52 168.076   7
   0  -7 -10 2261.31 166.257   3
   0  -7 -10 2453.84 150.738   1
   0  -7 -10 2197.60 147.068   8
   0  -7 -11-15.8663 32.6818   1
   0  -7 -11-1.25906 42.0513   3
   0   7  11 93.4113 48.4629   7
   0  -7 -11 21.5131 35.8782   8
   0   7  12 163.509 57.1698   7
   0  -7 -12 216.726 70.7791   3
   0  -7 -12 293.432 64.2064   8
   0  -7 -12 221.636 52.8662   1
   0  -7 -13 318.880 67.0594   8
   0   8 -17-12.5507 35.1744   8
   0  -8  17-79.9431 56.1949   6
   0   8 -16 495.865 80.2208   8
   0  -8  16 493.719 84.2150   6
   0   8 -15 2532.32 165.180   8
   0  -8  15 2497.11 171.440   6
   0   8 -14 401.633 66.6130   8
   0  -8  14 478.034 76.5331   6
   0   8 -13 250.385 51.7642   8
   0  -8  13 213.614 57.8717   6
   0   8 -12 22.2277 30.7348   8
   0  -8  12-8.27875 35.6182   6
   0  -8  11 206.572 49.6520   6
   0   8 -11 161.340 40.5808   8
   0   8 -10 10.2155 25.3883   8
   0  -8  10 41.1825 31.4839   6
   0  -8  10 12.5491 21.9003   4
   0   8  -9 989.276 88.4335   2
   0   8  -9 981.757 74.1608   7
   0  -8   9 1053.43 75.1496   1
   0  -8   9 1071.10 92.4244   6
   0  -8   9 1013.21 63.9007   4
   0  -8   8 346.948 34.6226   4
   0  -8   8 280.488 51.5890   6
   0  -8   8 302.003 49.4272   8
   0  -8   8 360.662 47.8773   1
   0   8  -8 364.644 56.2749   2
   0   8  -8 209.759 35.3172   7
   0   8  -7 958.390 80.1718   2
   0  -8   7 800.675 68.0882   8
   0   8  -7 811.425 78.4788   3
   0   8  -7 921.135 69.2332   7
   0  -8   7 998.796 76.0093   1
   0  -8   7 870.669 78.9727   6
   0   8  -6 3063.09 146.627   3
   0  -8   6 3236.85 127.262   8
   0   8  -6 3260.28 132.200   7
   0  -8   6 3400.90 146.643   1
   0   8  -6 3537.46 151.487   2
   0  -8   6 3003.19 146.296   6
   0   8  -6 3380.90 117.960   4
   0  -8   5 6953.27 197.977   8
   0  -8   5 7166.62 235.439   6
   0   8  -5 7328.74 188.081   4
   0  -8   5 7544.70 236.264   1
   0   8  -5 7339.11 231.238   2
   0   8  -5 7353.94 232.308   3
   0  -8   5 7414.36 205.643   8
   0  -8   4 16166.0 342.775   8
   0  -8   4 14848.8 386.517   6
   0   8  -4 15948.2 381.384   2
   0   8  -4 15532.2 329.568   4
   0  -8   4 15408.4 393.882   1
   0   8  -4 16192.0 385.992   3
   0  -8   4 15638.1 343.233   8
   0   8  -3 551.373 56.8692   2
   0  -8   3 505.509 44.0015   8
   0   8  -3 466.996 40.3174   4
   0  -8   3 559.972 41.0302   8
   0   8  -3 534.010 56.5816   3
   0  -8   3 505.348 59.8463   1
   0  -8   3 537.201 59.3091   6
   0   8  -2 499.201 42.2357   4
   0  -8   2 581.745 61.5107   6
   0  -8   2 559.203 38.9552   8
   0   8  -2 532.843 54.7009   2
   0  -8   2 464.488 57.6144   1
   0  -8   2 588.294 45.7776   8
   0   8  -2 536.629 54.5881   3
   0  -8   1 6001.62 173.123   8
   0  -8   1 5804.09 214.503   3
   0  -8   1 6348.41 195.938   2
   0  -8   1 5918.32 219.305   1
   0   8  -1 6090.39 200.801   3
   0   8  -1 5737.10 191.494   2
   0  -8   0 2110.39 95.5464   8
   0   8   0 2155.46 80.4519   8
   0   8   0 2066.52 107.083   2
   0  -8   0 2105.20 103.465   2
   0  -8   0 2044.02 121.423   3
   0  -8   0 2037.74 123.884   1
   0   8   1 135.847 32.5061   2
   0  -8  -1 162.156 29.9294   8
   0  -8  -1 211.390 34.3163   2
   0  -8  -1 168.051 42.1615   1
   0   8   1 203.816 27.0639   8
   0  -8  -1 217.489 46.8564   3
   0   8   2 35.4241 17.6780   8
   0  -8  -2 24.8285 22.6837   8
   0  -8  -2 59.3860 32.6890   3
   0  -8  -2 11.4953 18.7781   2
   0   8   2 29.9478 23.8339   2
   0  -8  -2 41.2745 34.5729   1
   0  -8  -3 76.5945 27.1362   2
   0   8   3 95.1235 23.5135   8
   0  -8  -3 87.6458 25.3170   8
   0   8   3 111.518 37.5501   7
   0  -8  -3 96.5033 38.2001   3
   0   8   3 55.7628 28.4538   2
   0  -8  -3 77.9211 36.6531   1
   0  -8  -4 978.424 93.0770   1
   0  -8  -4 856.259 88.8826   3
   0   8   4 972.636 71.1842   8
   0   8   4 976.537 78.1408   2
   0  -8  -4 884.126 73.1747   8
   0   8   4 825.940 80.4152   7
   0  -8  -5 1460.62 114.108   1
   0   8   5 1353.02 90.6813   8
   0  -8  -5 1267.11 109.783   3
   0  -8  -5 1311.16 94.5922   8
   0   8   5 1364.92 108.247   7
   0   8   5 1276.00 92.2184   2
   0   8   6 728.598 83.1188   7
   0  -8  -6 845.136 80.0197   8
   0   8   6 759.499 74.1491   2
   0  -8  -6 808.135 90.7501   3
   0  -8  -6 922.760 93.7840   1
   0  -8  -7 92.2464 43.6885   1
   0  -8  -7 59.4083 37.6338   3
   0   8   7 22.0658 33.4262   7
   0  -8  -7 51.6942 29.6676   8
   0   8   7 19.0743 27.5599   2
   0  -8  -8 493.347 81.4765   3
   0   8   8 323.400 66.9816   7
   0  -8  -8 373.585 61.5996   8
   0  -8  -8 393.706 67.6143   1
   0  -8  -9 386.863 73.3280   3
   0  -8  -9 263.023 57.5953   1
   0   8   9 324.973 69.3518   7
   0  -8  -9 503.201 70.2979   8
   0   8  10 109.151 44.5409   7
   0  -8 -10 145.350 41.6012   8
   0  -8 -10 270.327 69.9037   3
   0  -8 -10 309.722 63.7187   1
   0  -8 -11 607.865 83.9401   1
   0   8  11 597.292 95.8259   7
   0  -8 -11 562.818 96.8063   3
   0   9 -17 225.577 64.2234   8
   0  -9  17 246.429 65.5469   6
   0  -9  16 188.755 60.1917   6
   0   9 -16 219.986 55.1647   8
   0   9 -15 1733.43 136.487   8
   0  -9  15 1655.96 144.094   6
   0   9 -14 849.792 91.7073   8
   0  -9  14 760.805 94.5851   6
   0   9 -13 1491.06 115.075   8
   0  -9  13 1531.70 127.334   6
   0   9 -12 523.574 67.6717   8
   0  -9  12 666.950 84.0342   6
   0   9 -11 223.012 50.7162   2
   0  -9  11 196.976 44.5789   6
   0   9 -10 788.483 84.9268   2
   0  -9  10 831.604 70.9059   1
   0  -9  10 795.530 85.8672   6
   0  -9   9 2805.73 135.622   1
   0   9  -9 2702.51 148.931   2
   0  -9   9 2723.07 101.235   4
   0  -9   9 2793.44 153.283   6
   0  -9   8 764.743 77.3048   6
   0  -9   8 906.035 71.4996   8
   0  -9   8 813.284 75.8213   8
   0   9  -8 853.594 68.7298   7
   0   9  -8 836.718 81.1797   2
   0  -9   8 760.971 70.7340   1
   0  -9   7 428.124 48.7254   8
   0   9  -7 371.931 48.4138   7
   0  -9   7 458.317 54.4620   8
   0   9  -7 515.446 49.2262   4
   0  -9   7 459.799 62.0227   6
   0  -9   7 483.516 60.6267   1
   0   9  -7 452.239 60.3804   2
   0   9  -6 316.110 43.8987   7
   0  -9   6 269.041 47.0705   1
   0  -9   6 280.066 51.8659   6
   0  -9   6 372.307 44.7483   8
   0   9  -6 350.535 42.1522   4
   0   9  -6 303.986 50.8764   2
   0   9  -5 5383.37 201.914   2
   0  -9   5 5553.54 174.236   8
   0   9  -5 5612.73 161.429   4
   0  -9   5 5833.69 177.730   8
   0   9  -5 5677.55 206.643   3
   0  -9   5 5904.94 216.137   1
   0  -9   5 5315.47 206.737   6
   0  -9   4 25813.9 597.463   1
   0  -9   4 26617.3 522.990   8
   0   9  -4 26018.4 575.102   2
   0  -9   4 25488.4 587.181   6
   0   9  -4 26805.0 516.292   4
   0  -9   4 26150.8 530.550   8
   0   9  -4 25835.7 575.632   3
   0  -9   3 845.081 79.8973   6
   0  -9   3 819.462 51.9240   8
   0   9  -3 791.745 72.0047   3
   0  -9   3 864.568 57.7451   8
   0   9  -3 1099.57 82.4361   2
   0   9  -3 700.372 52.3121   4
   0  -9   3 825.986 81.6250   1
   0  -9   2 186.848 25.1429   8
   0  -9   2 185.466 43.4529   1
   0   9  -2 158.423 35.8453   2
   0  -9   2 172.427 28.8083   8
   0   9  -2 196.760 30.6599   4
   0   9  -1 766.228 57.8657   4
   0  -9   1 726.094 55.1909   8
   0  -9   1 751.616 45.4253   8
   0   9  -1 820.193 69.6552   2
   0  -9   1 896.252 86.5845   1
   0  -9   1 791.345 82.8977   3
   0  -9   0 2488.70 144.281   3
   0  -9   0 2448.10 107.015   8
   0   9   0 2499.27 125.574   2
   0  -9   0 2601.19 149.203   1
   0   9   1 2290.27 88.2686   8
   0  -9  -1 2344.73 140.136   3
   0  -9  -1 2607.82 150.794   1
   0   9   1 2367.89 122.807   2
   0  -9  -1 2361.27 106.864   8
   0  -9  -2 86.6481 36.0860   1
   0  -9  -2 181.949 51.3059   3
   0  -9  -2 194.439 35.1627   8
   0   9   2 161.107 26.7409   8
   0   9   2 182.668 38.1370   2
   0   9   3 18.0501 23.4409   2
   0  -9  -3 1.45516 26.9455   8
   0  -9  -3 4.11975 35.4947   1
   0  -9  -3 13.9467 30.9683   3
   0   9   3 17.9394 17.4417   8
   0   9   3 27.6460 31.3397   7
   0  -9  -4 506.844 72.0203   3
   0  -9  -4 460.753 54.7322   8
   0  -9  -4 489.693 76.9478   1
   0   9   4 504.917 60.9988   2
   0   9   4 499.532 69.2035   7
   0  -9  -5 892.573 96.7252   1
   0   9   5 848.232 79.7364   2
   0  -9  -5 804.903 74.8934   8
   0   9   5 769.169 88.1677   7
   0  -9  -5 696.361 86.0853   3
   0  -9  -6 310.039 61.3398   3
   0   9   6 424.233 60.7737   2
   0  -9  -6 279.440 49.9713   8
   0  -9  -6 343.953 65.4829   1
   0   9   6 363.247 63.0865   7
   0  -9  -7 974.618 88.2672   8
   0   9   7 1022.73 94.6556   2
   0   9   7 1058.77 107.614   7
   0  -9  -7 1096.03 115.115   3
   0  -9  -7 1099.71 109.987   1
   0  -9  -8-54.9463 39.7911   1
   0   9   8-58.4962 45.7717   7
   0  -9  -8-16.0313 40.5808   3
   0  -9  -9 48.0482 41.1994   1
   0   9   9 44.8083 44.8324   7
   0  -9  -9 169.506 62.2735   3
   0  -9 -10 869.512 115.917   3
   0  -9 -10 923.880 106.362   1
   0   9  10 869.647 109.853   7
   0  -9 -11 2518.21 177.399   1
   0  10 -17 870.075 108.254   8
   0 -10  16 452.720 82.0058   6
   0 -10  15 113.156 54.1751   6
   0  10 -15 86.6444 44.0434   2
   0  10 -14 90.0145 46.1037   2
   0 -10  14 74.3511 41.8002   6
   0  10 -13 1487.86 128.666   2
   0 -10  13 1663.11 136.481   6
   0 -10  12 1742.67 134.533   6
   0  10 -12 1817.62 140.082   2
   0 -10  11 582.435 79.0433   6
   0  10 -11 500.873 72.5185   2
   0  10 -10 453.219 69.0860   2
   0 -10  10 607.816 78.8770   6
   0 -10  10 574.679 65.3269   1
   0 -10  10 648.439 69.4650   8
   0 -10   9 3076.92 153.236   1
   0 -10   9 2805.65 139.654   8
   0 -10   9 3002.52 165.927   6
   0  10  -9 2978.19 163.520   2
   0 -10   8 2890.64 158.786   6
   0 -10   8 2945.15 152.209   1
   0  10  -8 2974.76 158.884   2
   0 -10   8 3034.41 137.516   8
   0 -10   7 1905.52 122.115   1
   0 -10   7 1539.86 92.3053   8
   0 -10   7 1618.01 115.987   6
   0  10  -7 1458.38 108.249   2
   0  10  -7 1610.38 79.0050   4
   0 -10   7 1609.56 99.5518   8
   0  10  -6 82.7142 26.1492   4
   0 -10   6 132.729 41.3266   1
   0 -10   6 41.6015 19.2484   8
   0 -10   6 69.1826 33.2163   6
   0  10  -6 89.4320 37.0429   2
   0  10  -5-31.0825 26.8281   4
   0 -10   5-15.0473 19.0958   8
   0  10  -5 8.05820 27.6787   2
   0 -10   5-0.98635 20.0838   8
   0 -10   5 13.6250 28.5144   6
   0 -10   5 38.3503 36.6220   1
   0  10  -4 1883.04 116.264   2
   0  10  -4 1797.75 84.8977   4
   0 -10   4 1890.13 86.8497   8
   0 -10   4 1846.05 122.912   6
   0 -10   4 1819.55 125.252   1
   0 -10   4 1759.26 90.1493   8
   0 -10   3 73.2415 36.6504   1
   0  10  -3 65.1175 30.9804   2
   0 -10   3 78.1287 34.3037   6
   0 -10   3 67.8871 18.3643   8
   0 -10   3 79.8226 22.0190   8
   0  10  -3 83.5671 22.5404   4
   0 -10   2 4255.39 145.973   8
   0  10  -2 4157.98 175.712   2
   0 -10   2 4355.39 128.611   8
   0 -10   2 4279.78 202.321   1
   0  10  -2 4273.40 148.415   4
   0  10  -1 1155.20 74.3642   4
   0 -10   1 1215.53 106.468   3
   0  10  -1 1181.85 88.6085   2
   0 -10   1 1107.94 69.0940   8
   0 -10   1 1094.83 101.824   1
   0 -10   1 1118.15 56.9786   8
   0 -10   0-22.2595 42.3233   1
   0  10   0 18.0793 26.4522   2
   0 -10   0 26.8291 37.5988   3
   0 -10   0 10.5438 17.2477   8
   0 -10  -1 1456.51 82.4516   8
   0 -10  -1 1428.78 119.059   1
   0 -10  -1 1673.82 127.746   3
   0  10   1 1477.08 101.625   2
   0  10   2 4336.14 181.570   2
   0 -10  -2 4359.46 214.172   1
   0 -10  -2 4288.52 210.380   3
   0 -10  -2 3909.50 147.145   8
   0  10   2 3902.63 185.187   7
   0 -10  -3 5297.71 183.000   8
   0 -10  -3 5826.18 254.941   1
   0  10   3 5417.81 211.394   2
   0 -10  -3 5286.41 243.651   3
   0  10   3 5412.80 229.470   7
   0 -10  -4 107.017 49.7967   1
   0 -10  -4 80.3756 41.4212   3
   0  10   4 95.1211 40.5250   7
   0  10   4 105.591 36.7413   2
   0 -10  -5 182.242 53.5042   1
   0  10   5 128.841 43.3777   2
   0 -10  -5 264.222 61.8052   3
   0  10   5 226.090 54.6886   7
   0  10   6 210.855 53.6993   7
   0 -10  -6 175.249 54.9041   3
   0  10   6 266.274 51.3067   2
   0 -10  -6 167.083 49.0711   1
   0 -10  -7 450.831 76.9223   1
   0  10   7 533.843 83.9194   7
   0 -10  -7 627.808 96.2645   3
   0 -10  -8 1351.04 131.800   1
   0  10   8 1013.27 116.563   7
   0 -10  -8 1261.52 133.355   3
   0 -10  -9 933.537 120.480   3
   0  10   9 1058.27 122.626   7
   0 -10  -9 1200.32 122.319   1
   0 -10 -10 151.331 65.4975   1
   0 -11  15 0.74697 36.9453   6
   0  11 -14-49.8900 37.8375   2
   0 -11  14 50.9213 42.3043   6
   0  11 -13 95.7247 48.9759   2
   0 -11  13 58.8413 39.8181   6
   0 -11  12 695.198 89.1818   6
   0  11 -12 788.108 95.3836   2
   0 -11  12 766.688 81.9257   8
   0 -11  11 2688.61 148.010   1
   0 -11  11 2799.38 153.121   8
   0  11 -11 2842.12 175.199   2
   0 -11  11 3092.99 180.454   6
   0 -11  10 1801.31 135.199   6
   0  11 -10 1803.26 133.273   2
   0 -11  10 1910.59 125.094   1
   0 -11  10 1756.05 114.009   8
   0 -11   9 41.8089 26.9605   8
   0 -11   9-0.93753 34.2141   6
   0  11  -9 40.2170 35.7968   2
   0 -11   9 24.8157 30.9702   1
   0 -11   8 1675.93 102.704   8
   0 -11   8 1745.42 123.473   1
   0  11  -8 1836.18 130.092   2
   0 -11   8 1777.95 130.993   6
   0 -11   7 1251.08 84.0336   8
   0 -11   7 1193.36 105.261   6
   0 -11   7 1185.16 104.744   1
   0  11  -7 1005.82 93.8196   2
   0 -11   6 2794.61 125.964   8
   0 -11   6 2820.11 163.144   1
   0  11  -6 2951.32 157.209   2
   0 -11   6 2742.47 160.036   6
   0 -11   5 273.701 60.5789   1
   0 -11   5 333.007 41.1818   8
   0 -11   5 340.353 60.6345   6
   0  11  -5 267.220 32.9668   4
   0  11  -5 354.410 56.6051   2
   0 -11   4-28.8396 32.1549   1
   0  11  -4 23.3996 27.0951   2
   0 -11   4-4.76506 18.5692   8
   0 -11   4-1.74137 33.2169   6
   0  11  -4-4.02629 20.4956   4
   0  11  -3 928.185 85.2535   2
   0 -11   3 1045.54 103.793   1
   0  11  -3 1025.23 67.0819   4
   0 -11   3 876.946 62.8573   8
   0  11  -2 757.104 61.5930   4
   0  11  -2 833.251 78.9199   2
   0 -11   2 817.482 59.2325   8
   0 -11   2 786.256 92.5462   1
   0  11  -1 746.791 74.9372   2
   0  11  -1 711.522 61.7944   4
   0 -11   1 710.830 89.4549   1
   0 -11   0 897.508 101.084   1
   0  11   0 881.290 71.1182   4
   0  11   0 959.378 85.4026   2
   0 -11   0 905.490 99.3018   3
   0  11   1 10.5152 28.4464   2
   0 -11  -1-31.3364 44.3045   1
   0 -11  -1 13.4865 35.4320   3
   0 -11  -2 1079.69 112.558   1
   0  11   2 888.185 90.6014   7
   0 -11  -2 1247.19 120.667   3
   0  11   2 871.567 83.9643   2
   0 -11  -3 1772.33 144.898   3
   0 -11  -3 1938.03 152.108   1
   0  11   3 1854.06 134.877   7
   0  11   3 1854.68 123.651   2
   0  11   4 1485.30 124.722   7
   0  11   4 1301.58 105.652   2
   0 -11  -4 1159.33 122.389   3
   0 -11  -4 1234.37 123.828   1
   0 -11  -5 1027.39 113.881   1
   0 -11  -5 1073.87 120.107   3
   0  11   5 939.487 104.494   7
   0  11   6 10.5004 37.3722   7
   0 -11  -6 66.8977 38.5891   1
   0 -11  -6 18.3241 45.6882   3
   0 -11  -7 368.513 80.9050   3
   0  11   7 398.915 76.6321   7
   0 -11  -7 492.596 90.9464   1
   0 -12  15 166.530 49.7532   8
   0 -12  14 656.402 84.3020   8
   0 -12  14 791.335 101.622   6
   0 -12  13 55.8644 43.6417   6
   0  12 -13 94.9233 50.0343   2
   0 -12  13 119.390 43.6970   8
   0  12 -12 46.2238 38.5803   2
   0 -12  12 44.8507 41.7868   6
   0 -12  12 18.2320 26.5167   8
   0 -12  11 1195.66 117.485   6
   0 -12  11 1185.04 104.084   1
   0  12 -11 1077.27 113.387   2
   0 -12  11 1155.40 97.1359   8
   0 -12  10 1396.21 102.039   8
   0 -12  10 1155.99 104.588   1
   0 -12  10 1250.93 117.255   6
   0  12 -10 1229.64 117.814   2
   0 -12   9 2049.04 119.821   8
   0 -12   9 1890.36 142.127   6
   0  12  -9 1837.15 138.567   2
   0 -12   9 1964.72 138.148   1
   0 -12   8 92.7224 43.8464   1
   0  12  -8 111.668 44.6558   2
   0 -12   8 55.9191 40.6398   6
   0  12  -7 479.263 71.2679   2
   0 -12   7 476.169 74.6581   6
   0 -12   7 722.516 89.5391   1
   0 -12   6 3127.57 181.613   1
   0 -12   6 2554.07 162.214   6
   0  12  -6 2835.89 162.971   2
   0  12  -5 3389.46 177.063   2
   0 -12   5 3453.42 189.947   6
   0 -12   5 3474.80 197.186   1
   0  12  -4 886.374 90.7360   2
   0 -12   4 921.246 102.883   1
   0  12  -3 62.8014 31.7342   2
   0 -12   3 92.2977 46.4464   1
   0 -12   2 1215.28 119.099   1
   0  12  -2 1093.78 97.3716   2
   0 -12   1 2040.02 155.768   1
   0  12  -1 1856.88 127.208   2
   0  12   0 316.700 55.7371   2
   0 -12   0 253.066 64.6838   3
   0 -12   0 261.125 67.0190   1
   0  12   1 368.477 58.7964   2
   0 -12  -1 283.923 62.1173   1
   0  12   1 259.597 55.4204   7
   0 -12  -1 427.742 73.8179   3
   0  12   2 18.2480 32.2394   7
   0  12   2-1.02189 28.6661   2
   0 -12  -2 44.1240 51.2282   3
   0 -12  -2 15.5669 45.2036   1
   0  12   3 599.361 73.8463   2
   0 -12  -3 549.682 91.8712   3
   0 -12  -3 578.117 92.5592   1
   0  12   3 534.194 79.9811   7
   0 -12  -4 172.149 61.0422   1
   0  12   4 144.122 45.5629   7
   0 -12  -4 110.069 53.3883   3
   0 -12  -5 368.784 81.2100   3
   0 -12  -5 378.323 79.9789   1
   0  12   5 340.050 71.1255   7
   0  12   6 100.561 38.6704   7
   0 -12  -6 116.586 51.4999   3
   0  13 -12 70.3953 43.2278   2
   0 -13  12 42.1336 36.3219   6
   0 -13  11 165.385 44.7940   1
   0 -13  11 220.810 68.3323   6
   0  13 -11 192.417 58.1259   2
   0 -13  10 1623.98 133.124   1
   0 -13  10 1860.24 148.775   6
   0  13 -10 1819.14 145.658   2
   0 -13   9 2786.72 180.565   6
   0  13  -9 2850.54 179.886   2
   0 -13   9 2759.21 176.036   1
   0 -13   8 483.549 76.6445   1
   0 -13   8 504.201 78.3225   6
   0  13  -8 539.263 79.0808   2
   0  13  -7 195.500 47.5984   2
   0 -13   7 170.377 53.7402   6
   0 -13   7 162.811 55.1329   1
   0  13  -6 71.0499 38.9441   2
   0 -13   6 73.5272 41.9089   1
   0 -13   6 39.0261 43.2553   6
   0  13  -5 648.710 82.7577   2
   0 -13   5 900.386 105.848   1
   0  13  -4 2183.45 145.076   2
   0 -13   4 2279.39 168.008   1
   0  13  -3 2247.38 147.368   2
   0 -13   3 2609.06 180.839   1
   0 -13   2 279.492 69.6115   1
   0  13  -2 240.909 54.3019   2
   0 -13   1 85.2979 49.5451   1
   0  13  -1 37.1499 31.8024   2
   0  13   0 434.296 68.6600   7
   0  13   0 469.438 69.1651   2
   0 -13   0 575.127 90.1871   1
   0 -13  -1 1146.00 128.961   1
   0 -13  -1 936.792 115.662   3
   0  13   1 1108.51 106.983   7
   0 -13  -2 309.391 71.8426   3
   0  13   2 471.493 74.7029   7
   0  13   3 95.6420 50.4223   7
   0 -13  -3-20.9330 56.0662   3
   0 -13  -4-6.43792 49.7351   3
   0  13   4 167.439 55.7531   7
   0 -14  11 56.2246 46.7892   1
   0  14 -10-30.7303 52.2677   2
   0 -14  10-66.4673 52.7961   1
   0 -14  10 27.3052 39.1193   6
   0 -14   9 96.9139 55.8750   6
   0 -14   9-11.3638 45.0072   1
   0  14  -9-43.8426 49.1533   2
   0 -14   8 200.782 57.8745   1
   0  14  -8 231.794 57.9653   2
   0 -14   8 175.259 53.3204   6
   0  14  -7 2531.66 170.718   2
   0 -14   7 2772.42 190.347   1
   0 -14   7 2586.83 181.704   6
   0  14  -6 442.837 74.3025   2
   0 -14   6 312.811 67.7248   1
   0 -14   5 34.2196 47.0084   1
   0  14  -5-37.3684 32.8870   2
   0  14  -4 508.909 78.5131   2
   0 -14   4 678.414 100.459   1
   0 -14   3 5.53739 44.0062   1
   0  14  -3 148.056 48.4910   2
   0  14  -2 284.888 59.7187   2
   0  15  -8 488.018 81.9912   2
   0  15  -7 1485.18 135.646   2
   0  15  -6 1137.01 116.458   2
   0  15  -5 370.465 74.4592   2
  -1  15  -7 442.109 77.9088   2
  -1  15  -8-3.30382 40.4890   2
   1 -14   3 169.393 64.0408   1
   1 -14   4 820.841 109.637   1
  -1  14  -4 743.533 85.5692   2
  -1  14  -5 2445.76 156.521   2
   1 -14   5 3117.03 205.131   1
   1 -14   6 760.898 105.974   6
   1 -14   6 922.890 113.011   1
  -1  14  -6 864.763 95.3563   2
  -1  14  -7 6.50711 39.0239   2
   1 -14   7 10.7242 43.7244   1
   1 -14   7 105.130 55.1116   6
  -1  14  -8 201.118 56.7890   2
   1 -14   8 38.9796 39.0010   6
   1 -14   8 82.9400 50.7410   1
  -1  14  -9 684.052 89.9515   2
   1 -14   9 487.501 78.9117   1
  -1  14 -10 186.144 55.4835   2
   1 -13  -4 685.774 107.665   3
   1 -13  -3 567.694 101.588   3
   1 -13  -2 137.029 65.6362   3
   1 -13  -2 25.8534 46.9566   1
   1 -13  -1 288.546 71.4856   1
   1 -13   0 245.322 69.3075   1
  -1  13  -1 2956.65 158.114   2
   1 -13   1 2825.41 195.140   1
   1 -13   2 1336.18 133.332   1
  -1  13  -2 1276.40 103.201   2
   1 -13   3-57.4237 48.3240   1
  -1  13  -3 1.82264 26.8711   2
   1 -13   4 168.451 57.3309   1
  -1  13  -4 176.731 47.2409   2
   1 -13   5 463.483 76.1110   6
  -1  13  -5 442.165 67.4385   2
   1 -13   5 555.568 84.9619   1
   1 -13   6 322.335 66.6114   6
  -1  13  -6 277.189 55.6167   2
   1 -13   6 292.092 64.6970   1
  -1  13  -7 559.523 78.3244   2
   1 -13   7 506.413 81.6371   6
   1 -13   7 493.182 79.0614   1
   1 -13   8 93.2767 46.6503   6
  -1  13  -8 81.0031 44.1917   2
   1 -13   8 32.4663 35.7745   1
   1 -13   9 438.642 74.0752   1
  -1  13  -9 278.308 61.0433   2
   1 -13   9 304.024 68.2471   6
   1 -13  10 1276.46 127.454   6
  -1  13 -10 1633.54 136.173   2
   1 -13  11 690.202 99.4464   6
  -1  13 -11 550.673 85.4175   2
  -1  13 -12 659.438 93.8064   2
  -1  12   7 879.397 104.977   7
  -1  12   6-17.4130 33.0065   7
   1 -12  -6 37.8947 50.7289   3
   1 -12  -5 243.897 72.3185   3
  -1  12   5 273.784 59.8768   7
   1 -12  -5 248.073 66.9717   1
   1 -12  -4 999.244 116.733   1
  -1  12   4 841.606 94.8863   7
   1 -12  -4 724.422 110.431   3
   1 -12  -3 1018.67 125.701   3
   1 -12  -3 1159.25 124.918   1
  -1  12   3 925.822 94.5993   7
  -1  12   2 1107.96 100.130   7
   1 -12  -2 1364.35 133.382   1
   1 -12  -2 996.549 121.377   3
  -1  12   2 947.504 91.0242   4
   1 -12  -1 129.071 49.6862   3
  -1  12   1 140.872 40.8474   4
  -1  12   1 103.124 34.5617   7
  -1  12   1 159.412 40.7224   2
   1 -12  -1 130.056 55.0912   1
  -1  12   0 616.531 68.3175   4
  -1  12   0 705.830 73.4000   7
   1 -12   0 659.547 93.3039   1
  -1  12   0 628.539 70.4112   2
   1 -12   1 2014.36 155.004   1
  -1  12  -1 1873.44 118.089   2
  -1  12  -1 1988.96 118.919   4
  -1  12  -1 1792.78 113.856   7
  -1  12  -2 884.827 77.9928   4
  -1  12  -2 832.769 80.7161   2
   1 -12   2 896.623 103.308   1
  -1  12  -3 459.603 58.6375   4
  -1  12  -3 394.426 58.5072   2
   1 -12   3 406.106 70.8575   1
  -1  12  -4 61.8524 33.7671   2
   1 -12   4 45.5237 34.9565   6
   1 -12   4 90.2150 48.3626   1
  -1  12  -5 490.757 65.2014   2
   1 -12   5 419.946 72.1201   1
   1 -12   5 533.292 78.3315   6
   1 -12   6 1870.36 140.617   6
   1 -12   6 1705.46 133.258   1
  -1  12  -6 1668.77 119.613   2
   1 -12   7 4495.08 226.457   6
   1 -12   7 4495.56 222.329   1
  -1  12  -7 4864.59 213.740   2
  -1  12  -8 1116.19 104.089   2
   1 -12   8 1005.00 105.648   6
   1 -12   8 1206.76 110.345   1
   1 -12   9 46.7174 37.1068   6
   1 -12   9 34.0987 33.3282   1
  -1  12  -9 69.6803 37.9214   2
   1 -12  10 30.6842 36.8048   6
  -1  12 -10 149.062 49.9455   2
  -1  12 -11 471.748 76.4167   2
   1 -12  11 368.166 71.1234   6
   1 -12  12 1059.24 118.785   6
  -1  12 -12 898.255 106.911   2
  -1  12 -13 32.6879 41.5066   2
   1 -12  13 50.1617 43.9482   6
  -1  11   8 19.4066 35.0926   7
   1 -11  -8 33.5275 39.1935   1
   1 -11  -7 347.990 85.5265   3
   1 -11  -7 347.834 74.9979   1
  -1  11   7 290.261 63.5561   7
   1 -11  -6 31.9321 52.5311   3
   1 -11  -6 201.351 64.8731   1
  -1  11   6 127.478 51.2653   7
   1 -11  -5 56.3142 51.1779   3
   1 -11  -5 46.7118 41.0188   1
  -1  11   5 91.0861 39.2574   7
   1 -11  -4 96.2446 50.3988   3
   1 -11  -4 41.1565 45.8552   1
  -1  11   4 128.604 42.5179   7
   1 -11  -3 3185.65 201.823   3
  -1  11   3 2837.94 160.453   7
  -1  11   3 3221.96 149.025   2
   1 -11  -3 3216.17 196.397   1
  -1  11   2 2220.69 121.470   2
   1 -11  -2 2258.43 167.578   3
  -1  11   2 2172.20 133.548   7
   1 -11  -2 2163.41 159.461   1
   1 -11  -1 2399.81 164.188   1
   1 -11  -1 2409.70 169.137   3
  -1  11   1 2476.30 128.511   2
  -1  11   1 2509.83 139.244   7
  -1  11   1 2659.96 139.242   4
   1 -11   0 778.405 97.1411   3
  -1  11   0 717.825 71.3733   7
   1 -11   0 799.693 95.1486   1
  -1  11   0 760.701 71.4121   4
  -1  11   0 685.335 68.0505   2
  -1  11  -1 87.4624 29.7058   2
  -1  11  -1 63.2112 29.8280   4
   1 -11   1 50.2062 40.9648   1
  -1  11  -2 523.157 59.2449   4
   1 -11   2 568.464 81.8686   1
  -1  11  -2 504.515 60.6057   2
  -1  11  -3 84.6087 33.5629   2
   1 -11   3 53.8343 34.3777   6
   1 -11   3 93.8678 43.1174   1
  -1  11  -3 65.3757 27.8803   4
   1 -11   4 1067.13 103.368   1
   1 -11   4 930.414 95.1121   6
  -1  11  -4 1062.85 80.1527   4
  -1  11  -4 1057.83 87.9500   2
   1 -11   5 232.787 28.5208   8
  -1  11  -5 256.938 48.3103   2
   1 -11   5 238.534 54.0237   6
  -1  11  -5 236.132 44.1632   4
   1 -11   5 195.128 52.7840   1
   1 -11   6 183.080 47.1339   6
   1 -11   6 111.054 24.3581   8
  -1  11  -6 111.322 32.9485   4
  -1  11  -6 102.914 37.4564   2
   1 -11   6 159.355 48.4452   1
  -1  11  -7 2212.95 137.024   2
  -1  11  -7 2318.83 123.441   4
   1 -11   7 2271.84 105.293   8
   1 -11   7 2251.65 150.402   6
   1 -11   7 2190.80 142.496   1
  -1  11  -8 3053.84 168.435   2
   1 -11   8 3159.89 180.079   6
   1 -11   8 3126.21 134.241   8
   1 -11   8 3220.37 172.434   1
  -1  11  -8 3131.82 148.754   4
   1 -11   9 2113.17 148.627   6
   1 -11   9 2177.10 117.770   8
  -1  11  -9 2251.40 146.534   2
   1 -11  10 628.880 83.6490   6
   1 -11  10 762.032 72.8082   8
  -1  11 -10 681.207 85.6094   2
  -1  11 -11 37.8100 33.2769   2
   1 -11  11 79.9705 42.5548   6
   1 -11  12 1073.31 117.038   6
  -1  11 -12 1020.05 109.499   2
  -1  11 -13 1034.39 113.836   2
   1 -11  13 721.722 96.9147   6
   1 -11  14 554.269 91.6314   6
  -1  11 -14 447.149 78.4210   2
  -1  11 -16 45.4128 42.8916   8
   1 -10 -10 320.358 66.5011   1
  -1  10  10 259.674 63.0065   7
  -1  10   9 0.50421 46.2742   7
   1 -10  -9 26.9369 47.7814   3
   1 -10  -9 57.4455 43.3021   1
  -1  10   8 8.62503 38.9072   7
   1 -10  -8-12.9070 34.2233   1
   1 -10  -8 17.4922 45.4579   3
   1 -10  -7 105.010 50.8706   3
  -1  10   7 102.516 44.5911   7
   1 -10  -7 174.753 54.6961   1
   1 -10  -6 404.305 72.9408   3
  -1  10   6 498.739 75.5308   7
   1 -10  -6 587.468 86.8457   1
  -1  10   5 1694.12 127.101   7
  -1  10   5 1936.89 112.274   2
   1 -10  -5 2108.56 152.326   1
   1 -10  -5 2100.44 157.591   3
   1 -10  -4 684.705 93.4595   3
  -1  10   4 787.116 70.1926   2
   1 -10  -4 1078.41 108.900   1
  -1  10   4 737.623 81.5365   7
   1 -10  -3 225.756 57.0258   3
  -1  10   3 284.306 50.8464   7
   1 -10  -3 290.456 61.0301   1
  -1  10   3 272.499 42.6993   2
  -1  10   2 3409.66 161.186   7
   1 -10  -2 3639.41 193.948   1
  -1  10   2 3486.67 147.560   2
   1 -10  -2 3464.28 196.263   3
  -1  10   1 4349.43 180.161   7
  -1  10   1 4917.12 188.485   4
  -1  10   1 4875.06 177.975   2
   1 -10  -1 4779.52 229.471   3
   1 -10  -1 4939.98 225.829   1
  -1  10   0 4072.36 164.391   4
   1 -10   0 3811.12 202.490   3
  -1  10   0 4057.98 161.183   2
   1 -10   0 4394.20 208.082   1
  -1  10  -1 775.586 68.7422   2
   1 -10   1 919.236 94.6854   1
  -1  10  -1 951.924 74.2258   4
  -1  10  -2 99.2344 35.2310   4
  -1  10  -2 107.952 32.8082   2
   1 -10   2 91.6443 39.0574   6
   1 -10   2 98.8859 37.2169   1
  -1  10  -3 1707.26 102.902   2
  -1  10  -3 1668.19 96.5395   4
   1 -10   3 1512.40 59.1733   8
   1 -10   3 1693.72 122.280   1
   1 -10   3 1489.34 58.8291   8
   1 -10   3 1585.54 116.369   6
  -1  10  -4 97.3370 31.6743   4
   1 -10   4 78.7545 16.9017   8
  -1  10  -4 117.898 34.5479   2
   1 -10   4 54.5851 16.7827   8
   1 -10   4 125.339 44.6049   1
   1 -10   4 65.6469 38.3645   6
  -1  10  -5 421.827 52.3398   4
   1 -10   5 492.036 66.4930   1
   1 -10   5 372.511 36.6646   8
  -1  10  -5 381.145 54.4860   2
  -1  10  -5 398.060 44.6058   7
   1 -10   5 325.881 58.6349   6
   1 -10   5 346.391 40.7245   8
  -1  10  -6 627.549 53.9067   7
   1 -10   6 775.152 82.3297   1
   1 -10   6 584.908 55.3204   8
  -1  10  -6 632.701 70.2526   2
   1 -10   6 717.875 53.2613   8
   1 -10   6 697.676 80.0234   6
  -1  10  -6 678.837 66.1860   4
   1 -10   7 10.3925 28.0212   1
  -1  10  -7-7.52219 18.2266   7
   1 -10   7 22.4267 19.3188   8
  -1  10  -7 57.7911 38.9838   4
  -1  10  -7-15.9628 27.5319   2
   1 -10   7-15.8647 37.0303   6
  -1  10  -8 2071.52 130.489   2
   1 -10   8 2033.89 138.084   6
   1 -10   8 2141.41 108.439   8
   1 -10   8 2025.76 126.973   1
  -1  10  -8 2091.81 122.197   4
  -1  10  -9 9883.60 328.967   2
  -1  10  -9 10381.6 309.029   4
   1 -10   9 10072.2 341.670   6
  -1  10 -10 4845.76 219.059   2
   1 -10  10 4637.37 221.620   6
  -1  10 -11 1544.21 106.716   8
   1 -10  11 1430.11 123.271   6
  -1  10 -11 1410.92 120.839   2
  -1  10 -12 110.191 34.4608   8
   1 -10  12 38.0662 40.9021   6
  -1  10 -13 465.961 67.2477   8
   1 -10  13 532.928 79.8308   6
  -1  10 -14 236.033 54.7816   8
   1 -10  14 184.973 56.5391   6
   1 -10  15 1245.20 128.280   6
  -1  10 -15 1383.03 122.178   8
  -1  10 -16 391.604 71.5037   8
   1  -9 -11 441.088 78.2455   1
  -1   9  11 211.702 67.5475   7
   1  -9 -10 53.7345 38.0354   1
   1  -9 -10 54.2648 46.8377   3
  -1   9  10-52.6504 51.1333   7
   1  -9  -9 1325.44 124.203   1
   1  -9  -9 1453.75 141.735   3
  -1   9   9 1529.19 134.199   7
   1  -9  -8 609.633 84.6552   1
   1  -9  -8 650.427 95.9603   3
  -1   9   8 644.672 88.2254   7
   1  -9  -7 17.8861 38.6941   3
  -1   9   7 26.0401 36.4097   7
  -1   9   6 1011.94 97.9025   7
   1  -9  -6 970.263 100.328   1
   1  -9  -6 980.243 106.462   3
  -1   9   6 997.199 77.6847   2
  -1   9   5 3405.03 172.316   7
   1  -9  -5 3474.66 186.481   1
   1  -9  -5 3427.35 193.876   3
   1  -9  -5 3027.55 115.278   8
  -1   9   5 3351.86 143.306   2
   1  -9  -4 368.822 64.8455   1
   1  -9  -4 317.611 31.8230   8
  -1   9   4 369.629 46.9646   2
  -1   9   4 306.376 51.8692   7
   1  -9  -4 335.839 67.6909   3
  -1   9   3 844.259 41.2777   8
  -1   9   3 917.043 81.1676   7
  -1   9   3 901.633 69.1747   2
   1  -9  -3 914.233 64.4509   2
   1  -9  -3 1087.11 101.148   1
   1  -9  -3 955.797 45.9400   8
   1  -9  -3 1024.54 100.745   3
  -1   9   2 116.804 28.7754   2
  -1   9   2 102.042 32.5754   7
   1  -9  -2 106.802 26.0478   2
   1  -9  -2 103.149 12.4521   8
   1  -9  -2 142.700 43.7638   1
   1  -9  -2 126.432 47.5174   3
  -1   9   1 1251.32 85.8142   7
  -1   9   1 1225.55 78.8031   2
   1  -9  -1 1067.60 104.093   3
   1  -9  -1 1407.10 109.360   1
   1  -9   0 5656.56 236.847   3
  -1   9   0 5745.77 193.445   4
  -1   9   0 5584.22 184.671   2
   1  -9   0 5696.57 228.786   1
   1  -9   1 45.6202 31.6870   1
   1  -9   1-31.7353 31.5276   6
  -1   9  -1 4.13029 19.0668   2
  -1   9  -1 14.5016 21.8866   4
   1  -9   2 723.349 34.6528   8
   1  -9   2 614.831 71.1780   6
  -1   9  -2 830.061 65.8692   4
  -1   9  -2 742.707 63.6248   2
   1  -9   2 759.439 78.6727   1
   1  -9   3 34.8654 12.9297   8
   1  -9   3 84.2916 35.9256   1
   1  -9   3 31.3749 33.0700   6
   1  -9   3 55.1669 15.2782   8
  -1   9  -3 32.7249 25.7092   2
  -1   9  -3-5.61570 26.9826   4
   1  -9   4 1721.57 72.3752   8
   1  -9   4 1806.98 117.163   6
   1  -9   4 1630.82 112.889   1
   1  -9   4 1834.92 80.3894   8
  -1   9  -4 1673.17 95.9588   4
  -1   9  -4 1826.09 103.339   2
   1  -9   5 1341.80 68.5896   8
   1  -9   5 1456.34 105.038   6
  -1   9  -5 1316.81 92.0936   2
   1  -9   5 1487.60 104.395   1
   1  -9   5 1311.90 75.8374   8
  -1   9  -5 1360.23 87.8974   4
  -1   9  -5 1421.66 76.7935   7
   1  -9   6 1771.43 85.4659   8
  -1   9  -6 1618.77 84.0013   7
   1  -9   6 1810.56 114.576   1
  -1   9  -6 1711.08 109.993   2
   1  -9   6 1654.75 115.714   6
   1  -9   6 1661.52 94.8166   8
  -1   9  -6 1803.72 102.108   4
  -1   9  -7 91.6495 42.0018   4
  -1   9  -7 42.7008 19.7325   7
   1  -9   7 77.1496 38.4027   6
  -1   9  -7 99.5869 36.5059   2
   1  -9   7 75.2755 34.0792   1
  -1   9  -8 245.408 49.1381   2
   1  -9   8 272.283 47.1746   8
   1  -9   8 227.245 41.6987   1
  -1   9  -8 203.963 51.1143   4
  -1   9  -8 287.054 37.6462   7
   1  -9   8 316.380 57.3035   6
  -1   9  -9 232.923 38.3524   7
  -1   9  -9 188.303 36.3982   8
   1  -9   9 286.473 56.0096   6
   1  -9   9 190.376 35.9044   4
  -1   9 -10 622.423 65.6035   8
   1  -9  10 474.614 69.3924   6
  -1   9 -11 3443.32 164.073   8
   1  -9  11 3558.98 191.666   6
   1  -9  12 1482.70 125.941   6
  -1   9 -12 1409.51 107.516   8
  -1   9 -13-2.86165 33.2572   8
   1  -9  13 91.9892 53.1243   6
   1  -9  14 731.516 97.4564   6
  -1   9 -14 405.833 68.0163   8
   1  -9  15 1747.28 150.228   6
  -1   9 -15 1530.03 129.508   8
  -1   9 -16-46.8707 46.1325   8
   1  -9  16 83.8243 56.3567   6
  -1   8  12 903.023 115.869   7
   1  -8 -11 411.631 84.2470   3
   1  -8 -11 441.385 72.2334   1
  -1   8  11 438.826 81.4661   7
   1  -8 -10 91.6867 37.9840   1
   1  -8 -10 50.9663 38.4156   3
  -1   8  10 205.931 57.6188   7
   1  -8  -9 1380.39 131.366   3
   1  -8  -9 1475.39 121.880   1
  -1   8   9 1453.09 127.356   7
   1  -8  -9 1156.30 90.4131   8
  -1   8   8 2831.93 170.966   7
   1  -8  -8 2716.76 134.218   8
   1  -8  -8 3249.25 175.571   1
   1  -8  -8 2968.50 185.650   3
   1  -8  -7 731.514 89.6729   3
   1  -8  -7 529.141 55.9691   8
  -1   8   7 497.484 70.1172   7
   1  -8  -7 642.701 80.3211   1
   1  -8  -6 536.053 51.9632   8
   1  -8  -6 587.106 78.1335   3
  -1   8   6 514.061 68.8254   7
   1  -8  -6 608.803 76.5565   1
  -1   8   6 409.339 48.5760   2
  -1   8   5 59.2986 21.6554   8
   1  -8  -5 10.5211 30.5813   3
   1  -8  -5 64.0123 22.1633   8
   1  -8  -5 68.6695 36.7412   1
  -1   8   5 79.2743 28.2129   2
  -1   8   5 56.7577 29.2726   7
   1  -8  -4 143.265 45.3605   3
  -1   8   4 164.228 40.0128   7
   1  -8  -4 210.735 28.1469   8
  -1   8   4 212.964 34.6829   2
  -1   8   4 173.032 25.0666   8
   1  -8  -4 170.130 45.2423   1
   1  -8  -3 1412.25 61.4300   8
  -1   8   3 1486.43 98.7497   7
  -1   8   3 1541.72 84.6506   2
  -1   8   3 1401.58 58.8838   8
   1  -8  -3 1438.29 108.967   1
   1  -8  -3 1585.33 117.472   3
   1  -8  -2 929.420 90.5358   3
  -1   8   2 991.611 75.8878   7
  -1   8   2 874.492 36.3098   8
  -1   8   2 860.021 62.1578   2
   1  -8  -2 998.851 89.3253   1
   1  -8  -2 895.348 40.0041   8
   1  -8  -1 494.381 65.2409   1
  -1   8   1 552.216 49.2198   2
   1  -8  -1 490.163 69.6126   3
   1  -8  -1 389.536 20.0379   8
   1  -8   0 741.709 75.5036   1
   1  -8   0 698.317 76.8072   3
  -1   8   0 672.065 54.6415   2
  -1   8   0 707.542 60.0916   4
  -1   8  -1 5709.76 176.546   2
   1  -8   1 5513.47 204.990   6
   1  -8   1 6050.12 217.702   1
  -1   8  -1 5367.36 176.096   4
   1  -8   1 5482.23 220.291   3
  -1   8  -2 27968.0 576.180   4
   1  -8   2 28615.6 620.502   6
  -1   8  -2 28774.9 581.325   2
   1  -8   2 28485.5 511.797   8
   1  -8   2 28561.4 512.943   8
   1  -8   2 29300.4 634.527   1
   1  -8   3 9418.71 289.877   1
  -1   8  -3 9345.93 254.869   4
   1  -8   3 10191.3 214.575   8
  -1   8  -3 9985.97 263.087   2
   1  -8   3 9552.95 287.529   6
   1  -8   3 9908.12 221.225   8
   1  -8   4 16.7070 12.6616   8
  -1   8  -4-3.74880 23.6549   4
  -1   8  -4 24.9491 22.6064   2
   1  -8   4 11.3468 28.7856   6
   1  -8   4 12.4645 14.5986   8
   1  -8   4 12.2807 28.4036   1
  -1   8  -5 596.678 46.5846   7
   1  -8   5 629.445 46.1865   8
   1  -8   5 594.364 51.8327   8
   1  -8   5 660.140 66.1753   1
  -1   8  -5 587.594 60.6810   2
   1  -8   5 629.833 68.1733   6
  -1   8  -5 586.860 55.0781   4
  -1   8  -6 2632.66 129.634   2
   1  -8   6 2713.83 133.473   1
  -1   8  -6 2801.34 129.513   4
   1  -8   6 2797.95 143.695   6
  -1   8  -6 2541.93 102.765   7
   1  -8   6 2768.25 125.552   8
   1  -8   6 2724.70 109.194   4
  -1   8  -7 3776.25 139.113   8
  -1   8  -7 3733.99 159.603   4
  -1   8  -7 3641.61 130.888   7
   1  -8   7 3685.39 172.587   6
   1  -8   7 3815.35 157.502   1
   1  -8   7 3880.44 139.580   4
  -1   8  -8 48.5675 21.6048   7
   1  -8   8 7.88409 30.1047   6
   1  -8   8 15.5168 26.3298   8
  -1   8  -8 42.3382 43.1309   4
  -1   8  -8 40.6486 24.1398   8
  -1   8  -9 33.5601 20.3875   7
   1  -8   9 27.3073 32.4317   6
   1  -8   9 75.8231 30.1751   4
  -1   8  -9 7.80370 22.2710   8
  -1   8 -10 335.616 49.3765   8
   1  -8  10 312.885 45.3779   4
   1  -8  10 303.848 58.0160   6
  -1   8 -10 379.754 48.5374   7
   1  -8  11 3383.50 182.528   6
  -1   8 -11 2968.81 153.656   8
  -1   8 -12 2528.70 148.133   8
   1  -8  12 2517.01 163.536   6
  -1   8 -13 880.590 93.1281   8
   1  -8  13 835.703 97.5296   6
  -1   8 -14 3.03480 30.4875   8
   1  -8  14 41.4383 46.8927   6
   1  -8  15 197.754 64.7519   6
  -1   8 -15 214.975 56.6633   8
   1  -8  16 9.16873 51.1902   6
  -1   8 -16 62.3015 42.0972   8
  -1   8 -17 841.487 109.676   8
  -1   7  12 0.25905 46.4367   7
   1  -7 -12 78.1031 28.9536   8
   1  -7 -12-6.51533 41.6810   3
   1  -7 -12 4.61907 30.6644   1
  -1   7  11 235.905 60.7535   7
   1  -7 -11 208.715 44.6193   8
   1  -7 -11 221.597 63.2845   3
   1  -7 -11 172.959 46.6600   1
   1  -7 -10 202.928 49.0256   1
  -1   7  10 171.415 49.2795   7
   1  -7 -10 286.482 52.8407   8
   1  -7 -10 288.630 65.5995   3
   1  -7  -9 36.8889 41.8395   3
   1  -7  -9 22.1271 25.0073   8
   1  -7  -9 39.0241 33.8614   1
  -1   7   9-6.75092 30.4515   7
   1  -7  -8 3379.25 170.354   1
   1  -7  -8 3028.48 177.233   3
  -1   7   8 2848.85 166.032   7
   1  -7  -8 2928.56 140.213   8
   1  -7  -7 4026.59 199.831   3
  -1   7   7 3858.95 186.486   7
   1  -7  -7 4211.26 189.536   1
   1  -7  -7 4190.71 160.575   8
  -1   7   7 4057.93 172.916   8
  -1   7   6 1714.67 92.2707   2
   1  -7  -6 1971.09 123.675   1
  -1   7   6 1664.05 113.185   7
  -1   7   6 1642.03 97.9139   8
   1  -7  -6 1629.01 121.055   3
   1  -7  -6 1725.73 92.6746   8
  -1   7   5 215.296 35.0238   2
   1  -7  -5 227.991 49.8358   3
   1  -7  -5 240.106 33.4985   8
   1  -7  -5 275.861 48.7013   1
  -1   7   5 220.185 45.4469   7
  -1   7   5 188.679 31.6762   8
   1  -7  -5 234.040 31.6126   2
   1  -7  -4 120.260 41.1958   1
   1  -7  -4 71.8557 36.2119   3
  -1   7   4 57.4362 23.9405   2
  -1   7   4 36.3300 26.7298   7
   1  -7  -4 41.3439 20.7483   8
   1  -7  -4 40.4049 19.4197   2
  -1   7   4 50.5584 19.1034   8
  -1   7   3 2155.16 94.7464   2
   1  -7  -3 2182.46 124.666   1
  -1   7   3 2150.33 112.058   7
  -1   7   3 2203.39 79.4966   8
   1  -7  -3 2217.00 90.8407   2
   1  -7  -3 2204.84 127.627   3
   1  -7  -3 2244.19 80.5498   8
  -1   7   2 2068.30 89.4273   2
   1  -7  -2 1803.17 117.243   3
   1  -7  -2 2191.99 88.8823   2
  -1   7   2 2005.09 61.7668   8
   1  -7  -2 1980.91 66.0882   8
  -1   7   2 1950.70 100.147   7
   1  -7  -2 2086.32 120.248   1
  -1   7   1 3222.66 114.165   2
   1  -7  -1 2764.66 72.1510   8
   1  -7  -1 3210.13 151.273   3
   1  -7  -1 3524.37 152.648   1
   1  -7  -1 3274.60 112.021   2
  -1   7   1 3218.52 141.699   3
  -1   7   0 147.953 34.9549   3
   1  -7   0 160.459 41.6723   3
   1  -7   0 151.162 37.0242   1
   1  -7   0 201.577 40.8723   6
  -1   7   0 212.920 30.7991   2
   1  -7   1 596.895 26.5530   8
   1  -7   1 546.474 57.3571   6
  -1   7  -1 576.352 58.4767   3
   1  -7   1 575.614 61.1385   1
  -1   7  -1 587.032 49.7282   4
   1  -7   1 480.120 61.9073   3
  -1   7  -1 514.636 45.0520   2
   1  -7   1 486.159 22.5645   8
  -1   7  -2 367.489 41.1252   4
  -1   7  -2 350.303 46.6532   3
   1  -7   2 321.200 49.0900   1
  -1   7  -2 316.240 36.8276   2
   1  -7   2 356.186 25.2037   8
   1  -7   2 367.513 47.9024   6
   1  -7   2 334.957 23.8002   8
   1  -7   3 1370.07 88.8435   6
   1  -7   3 1293.87 54.4063   8
  -1   7  -3 1171.64 71.7835   4
   1  -7   3 1344.25 88.4395   1
  -1   7  -3 1335.43 77.4047   2
   1  -7   3 1415.54 62.2396   8
  -1   7  -3 1432.31 93.7832   3
  -1   7  -4 5230.00 195.461   3
   1  -7   4 5230.61 185.892   6
  -1   7  -4 5139.03 145.428   7
   1  -7   4 5086.86 181.797   1
  -1   7  -4 5054.47 169.897   2
   1  -7   4 5333.56 155.032   8
  -1   7  -4 5092.81 166.626   4
  -1   7  -5 62.2537 30.4124   4
   1  -7   5 107.782 27.9848   8
   1  -7   5 79.5460 27.2711   6
   1  -7   5 145.428 31.4730   1
  -1   7  -5 121.286 23.0594   7
  -1   7  -5 100.586 20.5573   8
   1  -7   5 106.531 24.8833   4
  -1   7  -5 107.997 35.7514   3
   1  -7   6-37.1679 26.3783   6
  -1   7  -6 11.5448 18.7243   8
   1  -7   6-6.97654 21.4985   1
   1  -7   6-6.30010 20.4035   8
  -1   7  -6 29.0797 15.8432   7
  -1   7  -6 70.0871 40.6550   4
   1  -7   6 23.2484 18.7410   4
   1  -7   7 2134.66 102.314   4
  -1   7  -7 2184.37 118.938   4
  -1   7  -7 1929.63 96.5282   8
   1  -7   7 1978.12 119.039   6
  -1   7  -7 1986.29 89.8098   7
  -1   7  -8 3859.35 171.731   4
  -1   7  -8 3658.07 134.872   7
  -1   7  -8 3626.64 148.296   8
   1  -7   8 3889.33 174.413   6
   1  -7   8 3762.78 171.792   8
   1  -7   9 5532.61 196.371   4
  -1   7  -9 5200.67 191.902   8
   1  -7   9 5144.95 213.209   6
  -1   7  -9 5142.72 173.760   7
   1  -7  10 659.756 70.5937   4
   1  -7  10 682.676 81.3450   6
  -1   7 -10 643.428 68.2683   8
  -1   7 -10 557.434 56.7587   7
  -1   7 -11 1165.02 96.6721   8
   1  -7  11 993.235 97.8834   6
   1  -7  12 2395.38 157.170   6
  -1   7 -12 1977.41 133.352   8
   1  -7  13 2291.67 134.421   7
   1  -7  13 2094.62 154.202   6
  -1   7 -13 2184.73 145.298   8
   1  -7  14 1294.68 125.177   6
   1  -7  14 1134.77 98.0855   7
  -1   7 -14 1226.60 114.684   8
  -1   7 -15 154.470 52.4307   8
   1  -7  15 40.0925 45.6673   6
   1  -7  15 145.324 43.9560   7
   1  -7  16 53.1228 47.9764   6
   1  -7  16 126.805 45.9184   7
  -1   7 -16 92.4406 45.6186   8
  -1   7 -17 250.424 65.2741   8
   1  -7  17 136.031 63.2918   6
   1  -7  17 179.089 50.9960   7
   1  -7  18 193.137 63.0847   7
   1  -6 -14 996.676 104.143   8
   1  -6 -13 326.258 65.4656   8
   1  -6 -13 406.361 83.1196   3
  -1   6  13 263.928 65.7181   7
   1  -6 -12 429.834 75.5922   3
  -1   6  12 422.266 73.1724   7
   1  -6 -12 390.747 59.0224   1
   1  -6 -12 494.070 71.3613   8
  -1   6  11 578.862 82.8090   7
   1  -6 -11 641.002 76.4612   8
   1  -6 -11 613.324 73.1626   1
   1  -6 -11 682.235 93.3664   3
   1  -6 -10 6095.84 268.930   3
  -1   6  10 6410.14 268.690   7
   1  -6 -10 6714.32 242.546   1
   1  -6 -10 5916.43 231.295   8
   1  -6  -9 28.0893 29.8206   8
  -1   6   9 65.7663 41.1788   7
   1  -6  -9 28.4466 27.0156   1
   1  -6  -9 70.7375 42.6916   3
   1  -6  -8 3744.08 141.731   2
   1  -6  -8 3908.69 172.191   1
   1  -6  -8 3571.46 187.999   3
  -1   6   8 3615.00 194.883   5
  -1   6   8 3728.03 178.038   8
   1  -6  -8 3837.52 162.315   8
  -1   6   8 3842.55 185.098   7
  -1   6   7 6020.07 255.633   5
   1  -6  -7 6258.26 223.792   1
   1  -6  -7 5867.49 236.246   3
   1  -6  -7 6007.48 201.083   8
  -1   6   7 5943.04 219.304   8
  -1   6   7 6425.00 236.669   7
  -1   6   6 5671.62 213.570   7
  -1   6   6 5750.69 248.804   5
   1  -6  -6 5759.13 223.569   3
   1  -6  -6 6148.99 216.308   1
   1  -6  -6 5409.71 180.590   8
   1  -6  -6 5746.60 168.304   2
  -1   6   6 5648.14 198.866   8
  -1   6   5 1674.14 102.616   7
   1  -6  -5 1720.73 79.1383   2
   1  -6  -5 1828.21 114.682   3
  -1   6   5 1819.27 133.909   5
  -1   6   5 1739.72 93.9855   8
  -1   6   5 1732.68 85.4815   2
   1  -6  -5 2035.11 114.046   1
   1  -6  -5 1649.08 84.4150   8
   1  -6  -4 2354.08 91.5556   8
   1  -6  -4 2293.06 121.383   1
  -1   6   4 2133.88 93.0832   8
  -1   6   4 2305.68 93.7765   2
   1  -6  -4 2281.23 126.493   3
  -1   6   4 2191.47 146.988   5
  -1   6   4 2346.89 116.550   7
   1  -6  -4 2214.85 87.2107   2
  -1   6   3 638.466 41.6905   8
  -1   6   3 625.566 45.9015   2
   1  -6  -3 622.296 39.8125   8
   1  -6  -3 613.350 42.1572   2
  -1   6   3 672.731 84.3341   5
   1  -6  -3 566.630 63.8596   3
   1  -6  -3 707.669 66.1610   1
  -1   6   3 594.761 55.3641   7
  -1   6   2 48.5817 11.2499   8
  -1   6   2 29.3884 14.4017   2
   1  -6  -2 25.9976 10.0691   8
  -1   6   2 41.7419 19.9938   7
   1  -6  -2 31.7401 13.8629   2
   1  -6  -2 48.3415 28.2033   3
  -1   6   2 78.0729 37.6800   5
  -1   6   1 1040.83 55.6045   2
   1  -6  -1 1041.48 54.4795   2
   1  -6  -1 933.149 33.7155   8
  -1   6   1 980.370 30.1353   8
   1  -6  -1 1159.19 83.8896   3
  -1   6   1 1033.50 72.9190   3
  -1   6   1 985.616 98.7367   5
  -1   6   0 1059.71 100.018   5
  -1   6   0 1162.80 59.5925   2
   1  -6   0 1119.34 82.0290   3
   1  -6   0 1158.14 76.4062   6
  -1   6   0 1310.48 81.1277   3
  -1   6  -1 3379.42 118.651   4
  -1   6  -1 3837.80 143.839   3
   1  -6   1 3711.26 138.271   6
   1  -6   1 3250.24 76.9266   8
   1  -6   1 3415.34 78.7198   8
   1  -6   1 3574.39 149.407   3
  -1   6  -1 3655.33 116.095   2
  -1   6  -2 683.363 61.4356   3
  -1   6  -2 635.912 49.1804   4
   1  -6   2 606.273 30.0653   8
  -1   6  -2 671.597 48.1939   2
   1  -6   2 638.086 57.4101   6
   1  -6   2 661.695 35.0018   8
   1  -6   2 633.389 56.9121   1
  -1   6  -3 1789.98 85.8765   4
   1  -6   3 1868.39 96.7745   6
  -1   6  -3 1666.17 83.7841   2
  -1   6  -3 1749.04 101.329   3
   1  -6   3 1935.93 74.4889   8
  -1   6  -3 1834.67 94.5195   1
   1  -6   3 1774.01 94.0504   1
  -1   6  -4 337.685 29.6680   7
  -1   6  -4 292.567 39.8102   1
  -1   6  -4 384.400 43.6558   4
   1  -6   4 366.691 35.2640   4
   1  -6   4 337.118 35.3458   8
   1  -6   4 388.875 46.5614   6
   1  -6   4 395.231 46.0534   1
  -1   6  -4 428.723 52.6899   3
  -1   6  -4 366.499 31.5530   8
  -1   6  -5 4708.10 212.707   5
  -1   6  -5 4430.06 136.050   8
   1  -6   5 4607.92 155.286   8
  -1   6  -5 4260.56 154.611   4
   1  -6   5 4719.55 157.174   1
   1  -6   5 4504.01 166.812   6
  -1   6  -5 4339.24 127.052   7
   1  -6   5 4573.07 145.221   4
  -1   6  -5 4327.10 151.507   1
   1  -6   6 330.622 48.4649   6
  -1   6  -6 297.187 38.1570   1
  -1   6  -6 265.733 29.6303   7
   1  -6   6 251.413 39.3735   8
   1  -6   6 238.679 34.9107   1
   1  -6   6 317.648 39.9201   4
  -1   6  -6 242.899 53.1208   5
  -1   6  -6 292.493 48.8985   4
  -1   6  -6 214.317 31.9509   8
   1  -6   7 88.2807 28.1197   4
  -1   6  -7 196.042 49.4118   4
  -1   6  -7 165.532 27.1334   7
  -1   6  -7 191.614 55.2006   5
  -1   6  -7 155.226 28.8661   1
   1  -6   7 50.7250 31.6497   6
  -1   6  -7 147.854 32.2158   8
   1  -6   8 1689.12 113.241   8
  -1   6  -8 1847.29 89.5980   7
  -1   6  -8 1766.91 118.848   4
  -1   6  -8 1681.39 127.444   5
  -1   6  -8 1826.17 86.9981   1
   1  -6   8 1763.18 112.925   6
  -1   6  -8 1670.72 97.8964   8
   1  -6   9 2329.63 109.205   7
  -1   6  -9 2204.42 146.591   5
  -1   6  -9 2309.78 124.005   8
   1  -6   9 2053.74 129.829   6
   1  -6   9 2307.78 126.335   4
  -1   6  -9 2254.22 107.289   7
  -1   6 -10 13417.3 413.798   5
  -1   6 -10 14437.7 384.292   8
   1  -6  10 14074.1 397.494   6
   1  -6  10 13789.9 347.629   7
  -1   6 -10 13385.2 344.909   7
   1  -6  11 6387.86 217.058   7
  -1   6 -11 6251.64 260.347   5
   1  -6  11 6385.33 253.561   6
  -1   6 -11 6491.16 244.455   8
   1  -6  12 22.0501 28.2922   7
   1  -6  12 23.4704 40.4258   6
  -1   6 -12 2.62465 29.7188   8
   1  -6  13 2535.78 168.268   6
   1  -6  13 2395.73 137.674   7
  -1   6 -13 2559.38 160.639   8
   1  -6  14 1401.54 110.281   7
  -1   6 -14 1472.77 126.266   8
   1  -6  14 1495.77 134.477   6
   1  -6  15 458.069 82.4629   6
  -1   6 -15 745.537 98.8709   8
   1  -6  15 629.868 78.6542   7
   1  -6  16 91.6760 39.7983   7
  -1   6 -16 0.76056 44.9364   8
   1  -6  16 109.022 60.6514   6
  -1   6 -17 572.881 98.7881   8
   1  -6  17 426.301 72.3407   7
   1  -6  17 478.607 91.8961   6
   1  -6  18 714.026 96.7409   7
   1  -5 -16 49.1316 51.6062   8
   1  -5 -15 1500.91 136.486   8
   1  -5 -14 486.733 89.8156   3
  -1   5  14 561.034 93.6385   7
   1  -5 -14 371.313 67.9391   8
  -1   5  13 779.234 104.804   7
   1  -5 -13 746.795 102.284   3
   1  -5 -13 872.505 95.1417   8
   1  -5 -12 158.429 38.6659   1
   1  -5 -12 108.944 49.7842   3
   1  -5 -12 111.446 43.3958   8
  -1   5  12 199.102 56.6528   7
   1  -5 -11 241.503 59.9129   3
   1  -5 -11 147.288 39.6891   1
   1  -5 -11 105.219 39.1930   8
  -1   5  11 96.8420 42.7207   7
   1  -5 -10 7753.49 249.725   1
  -1   5  10 7517.19 286.288   7
   1  -5 -10 6993.70 257.337   8
   1  -5 -10 7702.20 291.257   3
  -1   5   9 517.860 66.3872   5
   1  -5  -9 613.757 64.1737   1
   1  -5  -9 542.668 53.2444   2
  -1   5   9 572.383 74.7682   7
   1  -5  -9 563.084 75.5838   3
   1  -5  -9 530.716 62.3878   8
  -1   5   8 500.387 69.9051   5
   1  -5  -8 508.285 69.4796   3
   1  -5  -8 472.300 55.5956   8
  -1   5   8 454.944 64.7123   7
   1  -5  -8 512.134 59.5397   1
  -1   5   8 464.814 64.5425   8
   1  -5  -7 39.9896 19.5176   2
  -1   5   7-36.8974 31.3493   8
   1  -5  -7-38.9122 25.1654   1
  -1   5   7-13.5449 24.0870   7
  -1   5   7-33.5670 36.4028   5
   1  -5  -7 2.58105 29.8609   3
   1  -5  -7 14.6502 27.5484   8
   1  -5  -6 4065.23 158.290   1
  -1   5   6 3576.83 153.641   8
   1  -5  -6 3814.01 143.519   8
   1  -5  -6 3669.14 165.486   3
  -1   5   6 3688.25 181.161   5
   1  -5  -6 4002.54 128.659   2
  -1   5   6 3750.54 160.539   7
  -1   5   5 10749.3 333.526   5
   1  -5  -5 10344.2 301.577   3
   1  -5  -5 10929.6 291.217   1
  -1   5   5 10468.7 289.639   7
   1  -5  -5 10325.5 259.187   8
   1  -5  -5 11190.9 246.309   2
  -1   5   5 10551.7 276.770   8
  -1   5   5 10607.5 253.063   2
   1  -5  -4 1312.82 84.4278   1
  -1   5   4 1242.67 78.5062   7
   1  -5  -4 1337.05 60.7006   2
   1  -5  -4 1337.86 89.4736   3
  -1   5   4 1466.03 109.809   5
   1  -5  -4 1282.26 65.2051   8
  -1   5   4 1236.65 62.9600   2
  -1   5   4 1302.88 71.0100   8
  -1   5   3 1842.45 73.9328   8
   1  -5  -3 1775.26 68.5535   2
  -1   5   3 1754.43 88.3153   7
  -1   5   3 2017.24 75.3499   2
   1  -5  -3 1900.40 70.3246   8
   1  -5  -3 1795.75 100.087   3
  -1   5   3 1890.76 121.699   5
   1  -5  -2 120.559 18.5841   2
  -1   5   2 124.596 25.0956   7
   1  -5  -2 108.564 14.4810   8
  -1   5   2 79.3578 35.5836   5
  -1   5   2 105.660 14.2196   8
  -1   5   2 85.6483 28.6756   3
  -1   5   2 90.7421 17.6904   2
   1  -5  -2 77.6942 27.3674   3
  -1   5   1 1455.78 60.0272   2
  -1   5   1 1444.90 81.1851   3
   1  -5  -1 1487.57 87.5626   3
  -1   5   1 1436.18 105.979   5
   1  -5  -1 1466.67 59.4107   2
  -1   5   0 55.5267 15.3471   2
  -1   5   0 50.6440 21.1712   3
   1  -5   0 46.0242 21.0736   6
   1  -5   0 28.8906 24.8580   3
  -1   5   0 70.8104 25.8036   1
   1  -5   1 4636.11 147.107   6
  -1   5  -1 4600.55 152.638   3
  -1   5  -1 4446.12 132.537   4
  -1   5  -1 4556.53 124.285   2
   1  -5   1 4268.99 88.9995   8
   1  -5   1 4312.46 158.028   3
   1  -5   1 4080.25 92.1113   8
  -1   5  -1 4512.81 148.494   1
  -1   5  -2 4866.56 139.687   2
  -1   5  -2 5038.62 168.011   3
   1  -5   2 5240.78 161.569   1
   1  -5   2 4921.42 121.197   8
  -1   5  -2 5104.60 147.378   4
   1  -5   2 4957.02 158.476   6
  -1   5  -2 4964.50 158.432   1
  -1   5  -3 81.7873 26.5971   3
  -1   5  -3 123.677 27.2628   4
   1  -5   3 124.361 21.3087   4
  -1   5  -3 111.938 25.4054   1
   1  -5   3 109.317 27.7710   6
  -1   5  -3 118.813 17.1519   8
  -1   5  -3 105.247 16.0748   7
   1  -5   3 118.367 26.0201   1
   1  -5   3 128.510 20.5207   8
   1  -5   4 5980.69 162.995   4
   1  -5   4 6050.35 168.618   8
  -1   5  -4 5172.01 167.781   4
  -1   5  -4 5443.32 138.200   7
  -1   5  -4 5499.92 215.130   5
  -1   5  -4 5690.33 167.644   1
   1  -5   4 5884.69 171.574   1
  -1   5  -4 5817.97 151.453   8
   1  -5   4 5705.54 180.386   6
  -1   5  -5 43337.7 838.688   4
  -1   5  -5 44247.5 789.657   7
   1  -5   5 44183.3 847.065   6
   1  -5   5 44986.0 841.479   8
  -1   5  -5 43818.9 816.682   1
  -1   5  -5 44714.4 914.052   5
  -1   5  -5 43067.2 812.494   8
   1  -5   5 45685.8 826.080   4
   1  -5   6 10641.2 285.613   8
   1  -5   6 10540.6 269.147   4
  -1   5  -6 10232.5 280.561   4
  -1   5  -6 10198.3 246.261   1
   1  -5   6 10116.9 281.171   6
  -1   5  -6 10168.2 261.372   8
  -1   5  -6 10397.4 239.178   7
  -1   5  -6 10522.6 321.320   5
  -1   5  -7 2547.54 116.937   8
   1  -5   7 2640.44 121.607   4
  -1   5  -7 2540.27 97.5799   1
  -1   5  -7 2502.35 99.4108   7
  -1   5  -7 2434.56 141.083   5
   1  -5   7 2370.56 98.5793   7
   1  -5   7 2294.15 122.265   6
  -1   5  -7 2374.43 128.157   4
  -1   5  -8 62.4772 20.1655   1
   1  -5   8 51.3729 38.2188   6
  -1   5  -8 53.2882 17.8610   7
   1  -5   8 69.5300 37.8893   8
   1  -5   8 96.3566 23.9644   7
  -1   5  -8 32.7465 25.8833   8
  -1   5  -8 114.500 43.4843   5
  -1   5  -9 2379.13 130.133   8
   1  -5   9 2715.58 142.626   4
   1  -5   9 2443.83 112.496   7
  -1   5  -9 2606.57 117.197   7
  -1   5  -9 2451.26 91.9967   1
   1  -5   9 2512.51 139.552   6
  -1   5  -9 2574.47 145.805   5
  -1   5 -10 5876.03 223.302   8
   1  -5  10 5647.22 192.648   7
   1  -5  10 5456.27 224.602   6
  -1   5 -10 5613.41 195.131   7
  -1   5 -10 5714.58 151.202   1
  -1   5 -10 5683.45 225.584   5
   1  -5  11 2636.85 130.107   7
  -1   5 -11 2493.94 146.605   8
   1  -5  11 2404.82 151.649   6
  -1   5 -11 2651.99 146.891   5
   1  -5  12 233.100 57.1233   6
  -1   5 -12 260.345 55.7160   8
   1  -5  12 200.852 43.5579   7
  -1   5 -12 282.105 51.6541   5
   1  -5  13 108.466 36.7979   7
  -1   5 -13 68.3823 44.3579   8
   1  -5  13 118.650 50.4106   6
   1  -5  14 457.635 65.8180   7
  -1   5 -14 539.196 81.9620   8
   1  -5  14 448.438 79.1274   6
   1  -5  15 2138.98 142.102   7
  -1   5 -15 2231.25 165.894   8
   1  -5  15 2063.92 162.441   6
   1  -5  16 1406.31 121.970   7
  -1   5 -16 1250.17 130.389   8
   1  -5  16 1449.10 144.776   6
   1  -5  17 991.394 126.616   6
  -1   5 -17 819.975 109.021   8
   1  -5  17 628.596 88.4172   7
   1  -5  18 93.7454 49.1560   7
   1  -4 -16 106.565 51.8079   8
  -1   4  15 677.171 102.198   7
   1  -4 -15 572.533 86.7975   8
   1  -4 -14 1015.50 107.850   8
  -1   4  14 1326.95 130.956   7
   1  -4 -13 732.459 87.4735   8
  -1   4  13 897.997 106.828   7
  -1   4  12 645.302 88.4553   7
   1  -4 -12 603.448 77.4076   8
   1  -4 -12 721.355 66.0272   1
  -1   4  11 813.751 92.8437   7
   1  -4 -11 665.799 77.8211   8
   1  -4 -11 686.980 64.0621   1
   1  -4 -10 4676.39 169.538   1
  -1   4  10 4153.88 162.079   5
   1  -4 -10 4408.60 166.874   2
   1  -4 -10 3904.70 182.321   8
  -1   4  10 3955.88 194.917   7
  -1   4   9 1077.84 83.1180   5
  -1   4   9 1077.24 94.7302   7
   1  -4  -9 1161.58 76.4172   2
   1  -4  -9 1210.61 81.7154   1
   1  -4  -9 1177.76 90.8577   8
   1  -4  -8 7137.35 234.036   8
   1  -4  -8 7672.16 223.029   1
  -1   4   8 7432.70 252.027   7
  -1   4   8 6844.30 252.226   8
  -1   4   8 7386.71 242.874   5
   1  -4  -7 1623.17 79.8846   2
   1  -4  -7 1891.02 113.032   3
   1  -4  -7 1683.48 96.9152   8
  -1   4   7 1637.94 106.368   8
  -1   4   7 1872.16 113.500   5
  -1   4   7 1678.94 105.400   7
   1  -4  -6 314.745 33.1296   2
  -1   4   6 335.684 48.8548   7
   1  -4  -6 382.259 52.9021   3
  -1   4   6 311.604 50.3615   5
  -1   4   6 356.094 49.2671   8
   1  -4  -6 277.545 37.9833   8
  -1   4   5 3130.35 127.201   8
  -1   4   5 2983.56 144.986   5
  -1   4   5 3106.22 130.574   7
   1  -4  -5 3216.23 102.177   2
   1  -4  -5 3117.52 116.078   8
   1  -4  -5 3020.05 133.439   3
  -1   4   4 14525.9 380.238   5
  -1   4   4 14163.1 323.260   8
  -1   4   4 14497.8 297.359   2
   1  -4  -4 14777.2 309.842   8
   1  -4  -4 13991.8 345.037   3
   1  -4  -4 14846.5 293.245   2
  -1   4   4 14419.5 334.450   7
   1  -4  -3 44077.5 758.477   2
  -1   4   3 42925.2 764.758   2
  -1   4   3 43035.7 870.738   5
  -1   4   3 42272.5 800.404   7
  -1   4   3 43618.0 780.726   8
   1  -4  -3 43709.1 768.642   8
   1  -4  -3 43280.9 823.438   3
   1  -4  -3 43443.2 854.566   5
   1  -4  -2 3706.44 91.3994   8
   1  -4  -2 3639.62 134.999   3
  -1   4   2 3803.71 98.5302   2
   1  -4  -2 3753.26 154.444   5
  -1   4   2 3879.28 118.723   7
  -1   4   2 3771.27 160.671   5
   1  -4  -2 3866.94 97.2415   2
  -1   4   2 3817.20 98.0921   8
   1  -4  -1 23.6982 30.1040   5
   1  -4  -1-3.11126 20.8666   3
   1  -4  -1 12.1731 18.2669   6
  -1   4   1 6.32404 11.9674   7
  -1   4   1-1.55281 26.4100   5
  -1   4   1 3.81551 16.7282   1
  -1   4   1 9.32907 9.57035   2
   1  -4  -1 9.79191 8.63621   2
   1  -4   0 14.8096 25.8644   5
   1  -4   0 39.0249 25.3058   3
   1  -4   0 25.1651 18.8752   6
  -1   4   0-0.92865 16.2731   1
  -1   4   0 13.3172 10.4020   2
  -1   4  -1 1867.79 75.0892   4
   1  -4   1 1812.49 50.1063   8
   1  -4   1 1852.56 79.5878   6
   1  -4   1 1922.93 106.986   5
  -1   4  -1 1903.97 67.0436   2
  -1   4  -1 1784.26 80.3339   1
  -1   4  -2 383.633 36.7942   1
   1  -4   2 388.535 53.9508   5
  -1   4  -2 398.026 24.2007   8
  -1   4  -2 357.771 34.0485   4
   1  -4   2 425.003 38.8154   1
   1  -4   2 378.704 28.0003   8
   1  -4   2 358.992 31.4688   4
   1  -4   2 423.547 39.3937   6
  -1   4  -3 16132.1 342.493   4
  -1   4  -3 16052.9 336.598   1
   1  -4   3 16226.8 391.504   5
  -1   4  -3 16010.6 317.279   8
   1  -4   3 16280.6 331.289   8
   1  -4   3 15601.5 346.668   6
   1  -4   3 15491.4 337.477   1
  -1   4  -3 15928.8 299.273   7
   1  -4   3 16684.4 334.490   4
  -1   4  -4 1001.20 65.7082   4
   1  -4   4 959.518 64.4413   6
  -1   4  -4 1007.88 80.9137   5
   1  -4   4 1064.84 63.2227   8
  -1   4  -4 922.930 52.6959   1
  -1   4  -4 935.826 44.1068   7
  -1   4  -4 1025.15 56.6900   8
   1  -4   4 974.553 58.1384   4
   1  -4   4 1050.51 80.2666   5
  -1   4  -5 1368.96 64.4606   1
   1  -4   5 1303.26 75.0574   4
  -1   4  -5 1368.83 60.2294   7
   1  -4   5 1294.66 59.0780   7
  -1   4  -5 1378.65 84.0963   4
   1  -4   5 1405.87 81.4466   6
  -1   4  -5 1349.66 73.1199   8
  -1   4  -5 1425.87 95.0685   5
   1  -4   5 1544.33 84.7246   8
  -1   4  -6 22278.9 436.791   7
   1  -4   6 22355.9 480.158   4
   1  -4   6 22037.5 435.001   7
   1  -4   6 22737.4 494.475   8
  -1   4  -6 22744.0 511.384   5
   1  -4   6 21584.2 479.473   6
  -1   4  -6 21487.7 468.949   8
  -1   4  -6 21282.1 484.727   4
  -1   4  -6 21405.6 427.777   1
  -1   4  -7 14973.9 377.122   5
  -1   4  -7 13821.0 349.018   8
   1  -4   7 13573.9 354.225   6
   1  -4   7 13782.4 313.686   7
  -1   4  -7 14047.9 316.457   7
  -1   4  -7 14171.9 294.899   1
   1  -4   8 6219.94 232.490   8
  -1   4  -8 6396.86 216.582   8
   1  -4   8 6427.59 222.315   4
   1  -4   8 5935.07 183.203   7
   1  -4   8 5880.76 214.365   6
  -1   4  -8 6089.46 156.332   1
  -1   4  -8 6307.98 218.938   5
  -1   4  -8 6269.93 188.575   7
  -1   4  -9 102.717 27.4970   7
   1  -4   9-27.4320 45.9412   4
   1  -4   9 85.4876 26.8539   7
  -1   4  -9 75.4544 16.6208   1
  -1   4  -9 159.055 40.8678   5
  -1   4  -9 102.540 36.4832   8
  -1   4 -10 291.602 44.7651   7
  -1   4 -10 340.441 49.5939   5
   1  -4  10 334.766 44.8080   7
  -1   4 -10 241.959 47.7999   8
  -1   4 -10 318.588 27.4600   1
   1  -4  11 199.072 40.4951   7
  -1   4 -11 220.058 50.6021   8
  -1   4 -11 231.742 41.0173   5
  -1   4 -11 201.357 20.0039   1
  -1   4 -12 1551.24 90.4344   5
  -1   4 -12 1367.06 117.353   8
   1  -4  12 1588.50 107.233   7
  -1   4 -13 23.1992 40.9797   8
   1  -4  13 36.1236 26.3496   7
   1  -4  14 125.602 43.5041   7
  -1   4 -14-55.6602 47.5168   8
   1  -4  15 312.221 62.0678   7
  -1   4 -15 348.184 68.6414   8
   1  -4  16 1387.21 124.990   7
  -1   4 -16 1483.13 143.666   8
   1  -4  17 5340.16 261.171   7
  -1   4 -17 5912.58 299.722   8
   1  -4  18 597.518 89.3040   7
   1  -3 -16 1502.76 141.836   8
  -1   3  15 491.646 86.9490   7
   1  -3 -15 514.006 81.3975   8
   1  -3 -14 230.698 59.5995   8
  -1   3  14 267.398 65.3581   7
   1  -3 -13 350.824 64.0451   8
  -1   3  13 420.859 70.7103   7
   1  -3 -12 2345.21 148.338   8
  -1   3  12 2647.52 165.109   7
   1  -3 -11 1940.98 129.152   8
  -1   3  11 1937.63 135.098   7
   1  -3 -10 1132.83 93.6770   8
   1  -3 -10 1107.13 80.5422   2
  -1   3  10 1098.82 98.2883   7
   1  -3  -9 4810.04 190.992   8
  -1   3   9 4973.32 202.859   7
   1  -3  -8 6545.31 189.959   1
   1  -3  -8 6609.94 192.682   2
  -1   3   8 6417.70 203.109   5
  -1   3   8 6263.15 233.743   8
   1  -3  -8 6388.54 214.554   8
  -1   3   8 6552.31 226.868   7
   1  -3  -7 4796.88 148.491   2
  -1   3   7 4557.78 168.478   5
   1  -3  -7 4519.53 165.593   8
  -1   3   7 4556.74 174.433   7
   1  -3  -7 4542.77 173.053   7
   1  -3  -7 5055.04 155.452   1
  -1   3   7 4787.57 184.611   8
   1  -3  -6 4310.14 128.525   2
  -1   3   6 4013.06 158.373   5
   1  -3  -6 4308.21 139.679   1
  -1   3   6 4012.99 154.225   7
   1  -3  -6 4584.90 159.456   7
  -1   3   6 4058.82 157.159   8
   1  -3  -6 4060.94 145.068   8
   1  -3  -5 3091.89 97.8758   2
   1  -3  -5 3200.19 114.161   1
  -1   3   5 3356.67 138.470   5
  -1   3   5 3065.49 123.235   7
  -1   3   5 3030.27 123.297   8
   1  -3  -5 3078.25 123.964   5
   1  -3  -5 3140.59 122.229   7
   1  -3  -5 3045.46 112.399   8
   1  -3  -4 1124.38 73.9256   5
  -1   3   4 1095.60 64.6464   7
   1  -3  -4 1179.39 58.9802   8
   1  -3  -4 1089.94 63.4161   7
   1  -3  -4 1060.85 47.3869   2
  -1   3   4 1076.75 62.4036   8
  -1   3   4 1039.46 76.2592   5
   1  -3  -4 1014.47 66.8261   3
   1  -3  -4 1196.03 65.3439   1
   1  -3  -3 2541.53 79.4801   8
   1  -3  -3 2561.60 112.304   5
  -1   3   3 2473.26 91.9117   7
  -1   3   3 2405.23 70.7009   2
   1  -3  -3 2496.39 68.9843   2
   1  -3  -3 2344.90 99.1294   3
  -1   3   3 2386.21 85.3270   8
  -1   3   3 2385.50 92.8927   1
  -1   3   3 2318.48 113.989   5
   1  -3  -2 431.187 48.4490   5
   1  -3  -2 335.907 37.5013   3
  -1   3   2 361.224 21.3712   2
   1  -3  -2 381.707 22.1247   8
   1  -3  -2 348.846 20.5675   2
  -1   3   2 364.966 30.7452   7
  -1   3   2 371.477 35.1863   1
  -1   3   2 389.858 25.4784   8
  -1   3   2 359.267 48.1101   5
  -1   3   1 202.616 27.1322   1
   1  -3  -1 294.906 43.8182   5
  -1   3   1 232.633 22.0787   7
  -1   3   1 220.397 16.3862   2
   1  -3  -1 232.556 30.8592   3
   1  -3  -1 196.558 25.6117   6
   1  -3  -1 203.727 15.8395   2
   1  -3   0 2255.05 106.045   5
  -1   3   0 2202.62 76.6768   4
  -1   3   0 2154.65 80.9681   1
   1  -3   0 1982.87 87.0728   3
  -1   3   0 2115.95 59.9085   2
   1  -3   0 2218.43 80.0354   6
  -1   3  -1 1736.84 70.0783   1
   1  -3   1 1726.48 92.6907   5
  -1   3  -1 1631.75 65.9825   4
   1  -3   1 1649.72 49.2964   8
  -1   3  -1 1562.57 44.6999   8
   1  -3   1 1744.40 70.3326   6
   1  -3   2 26.1513 15.0200   8
   1  -3   2 1.61049 26.4239   5
   1  -3   2 29.1311 20.7679   6
   1  -3   2 10.2567 13.9479   1
  -1   3  -2 17.2028 14.4252   1
  -1   3  -2 6.25581 17.2166   4
  -1   3  -2 27.1884 7.12091   7
  -1   3  -2 19.7108 11.6765   8
  -1   3  -3 25917.9 461.279   7
   1  -3   3 26281.2 503.747   4
   1  -3   3 25419.8 501.264   8
   1  -3   3 25340.4 505.057   6
  -1   3  -3 25882.9 509.888   4
  -1   3  -3 25867.5 489.519   1
  -1   3  -3 26164.6 493.377   8
   1  -3   3 26765.1 462.117   7
   1  -3   3 26521.7 537.928   5
   1  -3   4 2814.63 107.511   4
   1  -3   4 2794.80 117.229   5
   1  -3   4 2765.27 82.2894   7
  -1   3  -4 2761.74 103.835   8
   1  -3   4 2678.16 107.881   8
  -1   3  -4 2720.05 111.057   4
   1  -3   4 2745.00 107.617   6
  -1   3  -4 2766.32 89.2369   1
  -1   3  -4 2776.00 122.656   5
  -1   3  -4 2667.71 82.1211   7
  -1   3  -5 370.711 42.6909   8
   1  -3   5 269.094 38.2836   8
  -1   3  -5 323.055 28.0784   1
  -1   3  -5 389.092 31.9934   7
   1  -3   5 354.542 31.0122   7
   1  -3   5 338.538 41.5105   4
   1  -3   5 381.949 44.7585   5
  -1   3  -5 306.602 42.9818   5
  -1   3  -5 416.087 54.4977   4
   1  -3   5 347.999 43.2107   6
   1  -3   6 148.531 26.2847   7
  -1   3  -6 142.002 33.1304   5
  -1   3  -6 220.685 51.0693   4
  -1   3  -6 209.299 23.0058   1
  -1   3  -6 205.089 37.5588   8
   1  -3   6 184.758 35.6847   8
   1  -3   6 221.792 40.1147   4
  -1   3  -6 207.115 28.0916   7
  -1   3  -7 7281.98 171.667   1
  -1   3  -7 7734.64 226.195   5
   1  -3   7 7206.79 200.106   7
  -1   3  -7 7541.01 235.497   8
  -1   3  -7 7728.42 205.997   7
  -1   3  -8 14581.5 383.238   8
  -1   3  -8 15229.9 358.276   5
   1  -3   8 15290.8 398.640   4
  -1   3  -8 15209.7 350.484   7
   1  -3   8 14667.0 344.554   7
  -1   3  -8 14270.4 293.363   1
   1  -3   8 15265.7 410.446   8
  -1   3  -9 4411.50 190.959   8
   1  -3   9 4369.38 163.237   7
  -1   3  -9 4291.17 162.935   7
   1  -3   9 4567.00 202.429   4
  -1   3  -9 5101.67 165.927   5
  -1   3  -9 4535.71 117.893   1
  -1   3 -10 1470.64 80.9494   5
  -1   3 -10 1280.08 52.0830   1
  -1   3 -10 1366.92 108.928   8
   1  -3  10 1346.14 91.0987   7
   1  -3  11 444.375 58.3915   7
  -1   3 -11 486.534 71.4435   8
  -1   3 -11 488.689 27.9416   1
  -1   3 -12 1666.92 45.0368   1
   1  -3  12 1858.55 120.314   7
  -1   3 -12 2382.03 154.502   8
  -1   3 -13 654.633 90.8786   8
   1  -3  13 448.968 64.2929   7
   1  -3  14 243.225 56.2029   7
  -1   3 -14 208.336 57.7278   8
   1  -3  15-23.8637 36.6942   7
  -1   3 -15 65.5130 48.0537   8
  -1   3 -16 453.272 85.6302   8
   1  -3  16 476.203 76.0647   7
   1  -3  17 878.363 106.256   7
  -1   3 -17 965.618 120.624   8
   1  -2 -17 124.630 56.6213   8
   1  -2 -16 326.685 70.3064   8
  -1   2  16 331.771 76.6363   7
   1  -2 -15 1985.70 153.078   8
  -1   2  15 1750.08 150.264   7
  -1   2  14 598.170 85.9526   7
   1  -2 -14 562.398 81.2400   8
  -1   2  13 346.701 63.8158   7
   1  -2 -13 316.391 61.2523   8
  -1   2  12 416.964 64.8856   7
   1  -2 -12 350.879 59.7442   8
   1  -2 -12 437.529 38.7622   1
  -1   2  11 2440.45 147.375   7
   1  -2 -11 2694.72 150.945   8
   1  -2 -11 2829.01 105.489   1
  -1   2  10 3482.29 171.733   7
   1  -2 -10 3926.39 127.000   1
   1  -2 -10 3767.60 173.029   8
   1  -2 -10 3814.24 154.369   2
   1  -2  -9 1569.04 102.611   8
   1  -2  -9 1616.05 76.3047   1
  -1   2   9 1564.98 105.258   7
  -1   2   8 852.063 73.3079   7
   1  -2  -8 768.654 69.2257   8
   1  -2  -8 945.472 55.8754   1
  -1   2   8 852.616 78.3992   8
   1  -2  -8 843.221 60.3817   2
   1  -2  -7 17237.7 367.038   2
  -1   2   7 16925.1 401.726   7
   1  -2  -7 17518.4 354.338   1
  -1   2   7 17313.9 372.246   5
  -1   2   7 17031.5 416.054   8
   1  -2  -7 16120.6 389.124   8
  -1   2   6 5513.26 177.620   7
  -1   2   6 5572.61 184.653   8
   1  -2  -6 5330.93 148.604   1
   1  -2  -6 5508.33 172.106   8
  -1   2   6 5728.16 171.053   5
   1  -2  -6 5729.59 158.957   5
   1  -2  -6 5509.28 152.964   2
   1  -2  -5 8619.14 193.679   2
  -1   2   5 8455.30 226.121   5
   1  -2  -5 8362.18 199.223   1
  -1   2   5 8557.71 226.956   8
  -1   2   5 8227.71 220.406   7
   1  -2  -5 8974.21 217.101   5
   1  -2  -5 8289.27 212.982   8
  -1   2   4 4347.77 123.973   1
  -1   2   4 4733.66 152.487   5
   1  -2  -4 4571.61 126.554   1
   1  -2  -4 4485.05 111.970   2
  -1   2   4 4464.55 136.914   7
   1  -2  -4 4572.45 143.270   5
  -1   2   4 4422.55 136.806   8
   1  -2  -4 4691.49 130.162   8
  -1   2   3 62.1530 17.1787   1
   1  -2  -3 69.9880 22.4869   3
  -1   2   3 31.5596 16.1746   7
  -1   2   3 44.1262 24.7817   5
   1  -2  -3 66.9074 25.7386   5
   1  -2  -3 40.9446 13.5443   8
   1  -2  -3 32.4661 8.14823   2
  -1   2   3 76.3118 17.3523   8
  -1   2   2 4526.35 114.872   7
  -1   2   2 4488.62 105.655   8
   1  -2  -2 4664.31 146.086   5
   1  -2  -2 4526.61 100.740   8
   1  -2  -2 4649.04 129.146   3
  -1   2   2 4270.15 145.219   5
  -1   2   2 4563.59 121.235   1
  -1   2   1 24860.1 473.081   1
  -1   2   1 25578.8 451.171   7
   1  -2  -1 26168.9 467.780   6
   1  -2  -1 26130.9 513.378   5
   1  -2  -1 25782.7 481.202   3
   1  -2   0 6858.36 149.331   6
   1  -2   0 6648.66 185.826   5
  -1   2   0 6522.49 150.279   4
   1  -2   0 6378.27 162.461   3
  -1   2   0 6275.96 151.347   1
   1  -2   1 4139.55 137.856   5
  -1   2  -1 3996.85 111.474   4
   1  -2   1 4325.36 111.486   6
  -1   2  -1 4297.71 100.559   8
  -1   2  -1 4003.41 108.909   1
  -1   2  -2 71.3833 18.9208   8
   1  -2   2 87.7359 21.6315   6
   1  -2   2 53.9468 8.83675   7
  -1   2  -2 75.6451 9.82200   7
  -1   2  -2 56.2649 14.9857   1
   1  -2   2 83.5798 32.1820   5
  -1   2  -2 151.653 31.2519   4
  -1   2  -3 3284.18 121.474   5
  -1   2  -3 3111.11 83.4886   7
  -1   2  -3 3168.58 114.163   4
   1  -2   3 3277.16 84.8297   7
   1  -2   3 3244.86 108.391   6
   1  -2   3 3107.43 115.218   5
  -1   2  -3 3461.26 112.257   8
  -1   2  -4 21372.6 444.425   4
  -1   2  -4 20656.0 398.165   7
  -1   2  -4 21171.6 439.573   5
   1  -2   4 21274.9 399.173   7
  -1   2  -4 20886.3 438.226   8
   1  -2   4 20695.3 427.068   5
  -1   2  -5 11813.0 298.318   8
  -1   2  -5 11383.7 300.605   4
   1  -2   5 12203.3 264.355   7
   1  -2   5 12234.9 273.156   5
  -1   2  -5 11913.7 262.885   7
  -1   2  -5 12160.8 287.210   5
  -1   2  -6 4029.72 131.562   7
  -1   2  -6 3977.85 136.159   5
   1  -2   6 3933.44 129.870   7
   1  -2   6 4065.43 126.338   5
  -1   2  -6 3895.38 155.682   8
  -1   2  -7 8.95298 17.2816   5
   1  -2   7 1.43128 16.1999   7
  -1   2  -7 5.10320 16.9887   7
  -1   2  -7 0.47819 27.0188   8
   1  -2   8 10456.8 319.783   4
  -1   2  -8 10145.2 272.610   7
  -1   2  -8 10272.1 308.178   8
   1  -2   8 10165.5 271.539   7
   1  -2   9 7625.21 236.941   7
  -1   2  -9 7899.96 239.713   7
  -1   2  -9 7836.56 269.790   8
  -1   2 -10 3744.87 185.523   8
   1  -2  10 3719.91 161.238   7
  -1   2 -11 181.346 52.6719   8
   1  -2  11 137.739 40.5636   7
   1  -2  12 95.6562 34.1006   7
  -1   2 -12 107.063 50.4982   8
  -1   2 -12 60.9232 9.64973   1
  -1   2 -13 313.719 67.4255   8
   1  -2  13 361.709 62.3178   7
   1  -2  14 219.905 50.7290   7
  -1   2 -14 215.227 60.5137   8
  -1   2 -15 1027.22 119.187   8
   1  -2  15 1010.19 106.587   7
  -1   2 -16 188.801 65.1516   8
   1  -2  16 180.035 55.6221   7
   1  -2  17 99.7777 51.7421   7
   1  -1 -17 271.263 65.4768   8
  -1   1  17 266.451 70.3809   7
   1  -1 -16 400.095 79.6047   8
  -1   1  16 395.608 76.0842   7
  -1   1  15 1683.46 143.886   7
   1  -1 -15 1857.73 148.561   8
   1  -1 -14 281.988 62.6999   8
  -1   1  14 382.501 68.6517   7
   1  -1 -13 1466.80 120.412   8
  -1   1  13 1390.88 119.310   7
   1  -1 -12 63.4036 33.7741   8
  -1   1  12 5.06598 30.6401   7
   1  -1 -11 1099.45 94.7216   8
  -1   1  11 1047.01 94.3118   7
   1  -1 -10 6447.72 209.213   2
   1  -1 -10 5630.97 218.820   8
  -1   1  10 6294.99 228.628   7
   1  -1 -10 6078.88 151.590   1
  -1   1   9 7368.12 243.354   7
   1  -1  -9 7736.73 178.076   1
   1  -1  -9 7343.36 241.353   8
  -1   1   9 7467.96 263.739   8
   1  -1  -8 45.7593 26.1863   8
  -1   1   8 69.8811 29.7189   8
  -1   1   8 2.81664 19.0872   7
   1  -1  -8 30.1549 12.7539   1
  -1   1   7 642.350 56.6353   7
   1  -1  -7 544.866 53.1888   8
   1  -1  -7 588.831 36.6115   5
  -1   1   7 628.283 61.5953   8
   1  -1  -7 578.690 35.1782   1
   1  -1  -6 562.161 34.3130   1
   1  -1  -6 609.363 39.8074   5
  -1   1   6 538.892 52.5515   8
   1  -1  -6 621.921 51.7676   8
  -1   1   6 596.032 51.4158   7
   1  -1  -5 8196.09 194.995   5
   1  -1  -5 8420.04 206.521   8
   1  -1  -5 8012.55 176.623   1
  -1   1   5 8231.98 216.263   8
  -1   1   5 8078.00 209.495   7
   1  -1  -4 12823.4 266.290   8
  -1   1   4 12465.4 271.778   8
  -1   1   4 12599.5 272.655   7
  -1   1   4 12395.4 245.834   1
   1  -1  -4 12257.1 245.972   1
   1  -1  -4 12427.9 271.527   5
  -1   1   4 12272.2 275.726   5
  -1   1   3 1255.93 53.4409   8
  -1   1   3 1290.22 49.0614   1
  -1   1   3 1365.59 56.9739   7
  -1   1   3 1290.39 66.1681   5
   1  -1  -3 1264.02 64.7008   5
   1  -1  -3 1318.17 51.7590   8
   1  -1  -2 1327.62 43.0871   8
  -1   1   2 1306.58 48.2736   1
  -1   1   2 1224.74 47.0486   7
   1  -1  -2 1257.44 52.0126   3
  -1   1   2 1277.07 43.9458   8
   1  -1  -2 1437.34 67.5568   5
  -1   1   1 11255.1 208.530   7
  -1   1   1 11403.4 207.439   8
   1  -1  -1 11568.3 256.012   5
   1  -1  -1 11392.7 226.090   3
  -1   1   0 49915.1 819.671   2
  -1   1   0 49683.2 827.385   8
  -1   1   0 48146.8 838.847   4
   1  -1   0 49222.5 874.263   5
  -1   1  -1 12073.1 243.350   8
   1  -1   1 12096.3 235.915   6
  -1   1  -1 11949.9 244.874   4
   1  -1   1 11773.8 263.815   5
  -1   1  -2 8191.39 198.254   4
  -1   1  -2 8168.98 195.730   8
   1  -1   2 8559.91 167.563   7
   1  -1   2 8010.83 199.059   5
   1  -1   3 12.6390 18.5352   5
   1  -1   3 24.4294 12.1919   7
  -1   1  -3 28.3130 12.8177   7
  -1   1  -3 55.3543 24.1717   5
  -1   1  -3 17.7661 22.9056   8
  -1   1  -3 75.7941 40.7883   4
   1  -1   4 597.329 42.0725   5
  -1   1  -4 668.001 42.5049   7
  -1   1  -4 565.398 52.5794   8
   1  -1   4 704.626 43.6060   7
  -1   1  -5 21190.0 467.233   8
   1  -1   5 21521.8 408.766   5
  -1   1  -5 20927.3 426.190   7
   1  -1   5 20970.9 425.509   7
   1  -1   6 346.347 28.4731   5
  -1   1  -6 316.453 36.7443   7
  -1   1  -6 335.931 49.5161   8
   1  -1   6 387.155 40.5581   7
  -1   1  -7 2843.88 141.418   8
   1  -1   7 2861.64 81.0750   5
   1  -1   7 2853.46 120.415   7
  -1   1  -7 2770.99 117.898   7
  -1   1  -8 75.8298 23.9082   7
   1  -1   8 46.9152 25.4880   7
  -1   1  -8 71.9765 32.3824   8
   1  -1   9 4050.92 164.365   7
  -1   1  -9 3856.47 186.647   8
  -1   1 -10 6376.98 254.005   8
   1  -1  10 6292.05 225.453   7
  -1   1 -11 4676.10 224.748   8
   1  -1  11 5156.99 209.690   7
   1  -1  12 382.788 61.2620   7
  -1   1 -12 355.703 65.7176   8
   1  -1  13 110.102 46.2865   7
  -1   1 -13 247.647 63.4304   8
   1  -1  14 343.175 65.2241   7
  -1   1 -14 466.522 83.2215   8
  -1   1 -15 374.594 79.8612   8
   1  -1  15 360.551 68.4972   7
  -1   1 -16 1104.23 128.559   8
   1  -1  16 1357.44 131.505   7
   1  -1  17 128.126 55.1500   7
  -1   0  17 568.896 95.2171   7
   1   0 -17 619.742 94.8805   8
   1   0 -16 275.432 62.1715   8
  -1   0  16 233.679 62.4584   7
  -1   0  15-25.4218 37.8953   7
   1   0 -15 9.17929 32.3316   8
   1   0 -14 188.758 54.5539   8
  -1   0  14 155.385 46.7878   7
   1   0 -13 6074.57 252.859   8
  -1   0  13 6177.35 253.733   7
  -1   0  12 1842.07 126.949   7
   1   0 -12 1648.50 121.151   8
  -1   0  11 596.278 70.8955   7
   1   0 -11 502.677 63.7441   8
   1   0 -10 3130.20 152.340   8
  -1   0  10 3227.81 152.953   7
   1   0  -9 5834.20 207.595   8
  -1   0   9 6225.76 230.963   8
  -1   0   9 6025.78 208.359   7
  -1   0   8 2157.01 109.087   7
   1   0  -8 2138.15 109.819   8
  -1   0   8 2352.46 124.780   8
   1   0  -8 2183.08 67.1402   5
   1   0  -7 464.109 47.9117   8
  -1   0   7 442.288 51.9595   8
  -1   0   7 487.209 47.8380   7
   1   0  -7 509.205 34.1125   5
   1   0  -6 4253.47 141.896   8
  -1   0   6 4057.94 139.250   7
  -1   0   6 4232.09 149.966   8
   1   0  -6 4509.90 122.462   5
   1   0  -5 3248.03 110.223   8
  -1   0   5 3087.08 74.4374   1
  -1   0   5 3222.24 110.722   7
   1   0  -5 3273.33 104.019   5
  -1   0   4 10493.1 199.379   1
   1   0  -4 10714.0 232.457   8
  -1   0   4 10697.4 235.479   7
  -1   0   3 59.3127 14.8600   7
   1   0  -3 47.2981 15.5507   8
   1   0  -2 39483.9 679.225   3
  -1   0   2 39873.4 687.552   7
  -1   0   1 275.701 19.2660   8
   1   0  -1 283.419 16.9715   3
  -1   0   0 7845.13 165.728   8
  -1   0  -1 4984.39 130.809   8
  -1   0  -1 5052.01 128.110   4
   1   0   1 4944.60 119.461   2
   1   0   2 39377.7 695.548   2
  -1   0  -2 38626.1 716.875   8
  -1   0  -2 38275.3 712.084   4
   1   0   3 126.996 21.5166   7
  -1   0  -3 113.179 32.3211   8
  -1   0  -4 64.0432 25.3835   8
   1   0   4 80.3265 19.7022   5
   1   0   4 60.6032 17.7093   7
  -1   0  -5 3728.40 150.998   8
   1   0   5 3749.38 129.397   7
   1   0   5 3751.20 105.352   5
  -1   0  -6 95.4796 32.8313   8
   1   0   6 49.2143 22.0061   7
   1   0   6 38.3098 12.1131   5
  -1   0  -7 12996.8 323.477   7
   1   0   7 12626.8 322.985   7
  -1   0  -7 13141.4 360.946   8
  -1   0  -8 5889.34 230.480   8
   1   0   8 5992.75 205.946   7
  -1   0  -8 6342.73 213.378   2
  -1   0  -9 199.211 50.3770   8
   1   0   9 242.628 46.2888   7
   1   0  10 2882.37 150.428   7
  -1   0 -10 3239.86 178.547   8
   1   0  11 2513.20 144.961   7
  -1   0 -11 2608.93 166.434   8
   1   0  12 30.1271 30.9914   7
  -1   0 -12 32.7902 42.2886   8
  -1   0 -13 611.850 91.1289   8
   1   0  13 644.746 82.0050   7
   1   0  14 51.8021 37.4809   7
  -1   0 -14 68.9477 41.3987   8
   1   0  15 214.683 58.6983   7
  -1   0 -15 185.192 57.3607   8
   1   0  16 741.131 102.430   7
  -1   0 -16 592.964 102.676   8
   1   1 -17 762.065 103.842   8
  -1  -1  17 743.522 103.017   7
   1   1 -16 657.067 93.5012   8
  -1  -1  16 559.165 84.8471   7
   1   1 -15 132.386 50.4897   8
  -1  -1  15 179.246 54.4643   7
  -1  -1  14 1247.52 113.188   7
   1   1 -14 1164.14 110.123   8
  -1  -1  13 2695.15 156.556   7
   1   1 -13 2441.26 152.738   8
   1   1 -12 7838.91 278.727   8
  -1  -1  12 7882.82 276.525   7
   1   1 -11 3857.52 177.758   8
  -1  -1  11 3831.27 173.962   7
   1   1 -10 758.434 73.3944   8
  -1  -1  10 748.848 71.6011   7
  -1  -1   9 563.507 58.5703   7
   1   1  -9 600.903 65.1627   8
   1   1  -9 664.029 38.7246   5
  -1  -1   9 663.714 71.9171   8
  -1  -1   8 6408.44 202.626   7
   1   1  -8 6730.42 210.059   8
  -1  -1   7 6444.86 193.165   7
   1   1  -7 6727.71 199.267   8
   1   1  -6 735.878 54.4393   8
  -1  -1   6 699.622 52.6570   7
  -1  -1   5 1631.73 73.4047   7
   1   1  -5 1538.66 72.0849   8
   1   1  -4 30.6799 17.8907   8
  -1  -1   4 15.0521 13.2836   7
  -1  -1   3 4911.63 125.942   7
   1   1  -3 4934.12 123.848   8
   1   1  -2 39144.6 678.019   2
  -1  -1   2 39157.3 685.872   8
  -1  -1   1 4275.39 106.184   8
   1   1  -1 4284.20 90.5324   4
   1   1   0 885.369 40.1884   2
  -1  -1   0 948.453 45.9314   8
  -1  -1  -1 4892.40 133.304   4
   1   1   1 4863.54 124.631   2
  -1  -1  -1 4960.58 137.844   8
   1   1   2 18966.8 377.887   2
  -1  -1  -2 19474.8 401.890   8
  -1  -1  -3 52849.9 976.783   8
   1   1   3 51478.0 944.640   2
   1   1   3 53822.8 943.377   7
   1   1   4 307.105 36.5316   7
  -1  -1  -4 320.895 45.4234   8
   1   1   5 1218.96 73.5576   7
  -1  -1  -5 1252.58 87.0513   8
   1   1   6 1785.67 95.2021   7
  -1  -1  -6 1701.06 108.217   8
   1   1   7 6448.28 210.601   7
   1   1   7 6308.32 240.431   8
   1   1   7 6114.90 142.961   5
  -1  -1  -7 6230.62 231.508   8
  -1  -1  -7 6621.75 210.924   2
   1   1   8 1839.23 111.215   7
  -1  -1  -8 1670.38 121.532   8
   1   1   9 713.482 75.6568   7
  -1  -1  -9 864.326 91.1362   8
  -1  -1 -10 33.9292 40.0376   8
   1   1  10-38.5591 37.2594   7
  -1  -1 -11 213.043 57.5238   8
   1   1  11 247.571 51.4444   7
  -1  -1 -12 951.433 107.333   8
   1   1  12 939.036 98.5138   7
  -1  -1 -13 3520.17 213.068   8
   1   1  13 3323.36 193.828   7
   1   1  14 754.699 97.8665   7
  -1  -1 -14 583.439 91.9174   8
  -1  -1 -15 43.3467 40.7484   8
   1   1  15 56.5471 49.1439   7
   1   1  16 64.8856 55.8322   7
  -1  -1 -16 29.4376 48.5980   8
  -1  -2  18 288.773 70.3907   7
   1   2 -18 256.248 68.2988   8
  -1  -2  17 341.868 74.7710   7
   1   2 -17 298.689 66.7312   8
  -1  -2  16 205.701 51.6402   7
   1   2 -16 188.520 55.4069   8
  -1  -2  15 840.107 94.6164   7
   1   2 -15 715.390 91.9765   8
  -1  -2  14 890.848 93.5271   7
   1   2 -14 905.139 98.0929   8
  -1  -2  13 145.173 40.6533   7
   1   2 -13 155.338 47.6120   8
  -1  -2  12 4285.81 191.032   7
   1   2 -12 4466.25 199.044   8
   1   2 -11 8430.94 187.728   5
   1   2 -11 8783.81 283.105   8
  -1  -2  11 8651.38 274.403   7
  -1  -2  10 4493.36 177.731   7
   1   2 -10 4516.92 183.158   8
   1   2  -9 41.7613 20.6151   7
   1   2  -9 4.75219 24.8872   8
  -1  -2   9 19.6558 21.6196   7
  -1  -2   8 865.593 66.5194   7
   1   2  -8 942.637 70.9557   8
  -1  -2   7 3371.60 128.117   7
   1   2  -7 3561.37 133.440   8
  -1  -2   6 4007.90 134.618   7
   1   2  -6 4191.56 137.398   8
  -1  -2   5 6165.92 166.087   7
   1   2  -5 5926.40 163.473   8
   1   2  -4 305.754 30.8230   8
  -1  -2   4 305.099 31.4272   7
  -1  -2   4 300.101 28.2067   6
   1   2  -3 361.176 27.2995   6
   1   2  -3 301.996 28.9811   2
  -1  -2   3 301.978 22.8520   6
  -1  -2   2 9258.77 181.097   6
  -1  -2   2 9328.35 201.120   8
   1   2  -2 9433.87 200.167   2
   1   2  -1 7973.13 153.278   4
  -1  -2   1 7900.57 178.858   8
   1   2  -1 7798.93 175.603   2
   1   2   0 21531.3 403.788   2
   1   2   0 20418.1 393.865   4
  -1  -2   0 21723.3 412.528   8
   1   2   1 1260.94 63.5983   8
   1   2   1 1231.16 58.7065   2
  -1  -2  -1 1301.68 67.6090   8
   1   2   2 164.021 30.2293   8
   1   2   2 184.655 27.7535   2
  -1  -2  -2 178.155 34.0969   8
   1   2   3 11511.6 288.763   8
   1   2   3 11418.9 266.409   2
  -1  -2  -3 11173.0 290.206   8
  -1  -2  -4 27966.4 596.012   8
   1   2   4 28461.6 598.374   8
   1   2   4 28440.4 568.736   7
   1   2   4 28213.4 566.360   2
  -1  -2  -5 14176.7 372.964   8
   1   2   5 14925.0 352.700   7
   1   2   5 14694.6 380.542   8
   1   2   6 2681.84 126.810   7
   1   2   6 2685.31 143.584   8
  -1  -2  -6 2763.39 142.412   8
   1   2   7 739.337 79.5662   8
   1   2   7 693.012 44.5559   5
  -1  -2  -7 715.349 64.2870   2
  -1  -2  -7 676.431 77.0346   8
   1   2   7 678.480 68.8341   7
   1   2   8 2313.70 79.7443   5
  -1  -2  -8 2514.52 150.925   8
   1   2   8 2704.02 139.985   7
  -1  -2  -9 1933.16 139.129   8
   1   2   9 1927.52 124.614   7
  -1  -2 -10 1204.30 115.483   8
   1   2  10 1202.91 103.220   7
  -1  -2 -11 214.616 63.0830   8
   1   2  11 152.573 43.6899   7
  -1  -2 -12 400.685 46.8914   1
   1   2  12 398.195 69.1728   7
  -1  -2 -12 444.056 80.7020   8
  -1  -2 -13 542.215 90.3004   8
   1   2  13 457.070 78.6655   7
   1   2  14 889.170 108.913   7
  -1  -2 -14 1022.12 121.955   8
  -1  -2 -15 702.812 106.100   8
   1   2  15 688.322 101.832   7
   1   3 -18 667.563 101.192   8
  -1  -3  18 806.982 107.044   7
   1   3 -17 88.1060 59.9273   8
  -1  -3  17 138.583 49.4134   7
   1   3 -16 647.878 91.8673   8
  -1  -3  16 737.551 92.5627   7
   1   3 -15 689.369 89.1930   8
  -1  -3  15 731.087 90.4694   7
  -1  -3  14 3764.27 192.312   7
   1   3 -14 3872.83 199.519   8
  -1  -3  13 395.149 61.7081   7
   1   3 -13 384.175 61.5908   8
   1   3 -13 396.403 30.6838   5
  -1  -3  12 136.266 38.6770   7
   1   3 -12 165.528 27.0886   5
   1   3 -12 97.3388 37.6118   8
   1   3 -11 1902.04 120.625   8
   1   3 -11 2125.74 92.9649   5
  -1  -3  11 1934.60 116.445   7
  -1  -3  10 8249.90 256.788   7
   1   3 -10 8704.70 268.414   8
   1   3  -9 3763.44 151.021   7
   1   3  -9 3566.48 150.615   8
  -1  -3   9 3580.77 146.333   7
  -1  -3   8 2837.48 123.610   7
   1   3  -8 3075.44 129.594   8
   1   3  -8 3104.24 127.904   7
  -1  -3   7 1517.12 45.6368   1
  -1  -3   7 1492.86 81.3747   7
   1   3  -7 1483.74 82.4540   8
   1   3  -7 1523.12 82.1137   7
  -1  -3   6 794.335 57.0193   7
  -1  -3   6 838.642 55.1757   6
   1   3  -6 783.561 55.8126   8
   1   3  -6 849.651 56.9372   7
   1   3  -5 9049.86 222.363   7
   1   3  -5 8957.39 220.903   8
  -1  -3   5 9413.36 214.955   6
  -1  -3   4 55.6750 16.7364   6
   1   3  -4 58.4029 17.9488   6
   1   3  -4 58.6666 17.9521   2
  -1  -3   3 4874.05 132.016   8
  -1  -3   3 4689.21 120.249   6
   1   3  -3 4759.55 134.100   2
   1   3  -3 4750.02 122.886   6
  -1  -3   2 1120.84 48.1892   6
   1   3  -2 1134.19 57.3205   2
  -1  -3   2 1179.24 56.3595   8
   1   3  -2 1129.09 39.5726   3
   1   3  -2 1197.19 54.4429   8
   1   3  -2 1174.33 49.6577   6
  -1  -3   1 70.9164 19.0030   8
   1   3  -1 89.2997 19.9482   2
  -1  -3   1 93.2655 13.9802   3
   1   3  -1 106.089 19.4442   4
   1   3  -1 83.3581 18.7381   8
   1   3   0 928.201 51.8839   8
  -1  -3   0 917.617 41.9815   3
  -1  -3   0 800.809 52.3129   8
   1   3   0 851.599 50.1817   2
  -1  -3  -1 49605.2 924.336   8
   1   3   1 49024.7 905.282   2
   1   3   1 53181.5 920.057   8
   1   3   2 1964.44 86.7785   2
   1   3   2 2052.76 94.1927   8
  -1  -3  -2 1927.03 96.1165   8
  -1  -3  -3 88.8250 30.5319   8
   1   3   3 14.3813 18.5967   2
  -1  -3  -3 32.1737 15.9560   2
   1   3   3 44.5956 25.4648   8
  -1  -3  -4 4435.89 172.017   8
   1   3   4 4508.05 171.876   8
   1   3   4 4248.55 150.866   2
  -1  -3  -4 4545.80 150.137   2
   1   3   4 4098.39 153.639   7
   1   3   5 5222.16 180.833   2
   1   3   5 5533.10 189.920   7
  -1  -3  -5 5654.23 208.789   8
   1   3   5 5595.01 206.688   8
  -1  -3  -6 12246.5 358.376   8
   1   3   6 13362.9 371.533   8
  -1  -3  -6 13159.1 329.138   2
   1   3   6 12300.1 337.450   7
  -1  -3  -7 2096.55 134.166   8
  -1  -3  -7 2228.41 116.276   2
   1   3   7 2127.29 123.561   7
   1   3   7 2195.27 97.4270   5
   1   3   8 128.383 37.2470   7
   1   3   8 131.335 26.1985   5
  -1  -3  -8 196.553 55.7889   8
  -1  -3  -9 2450.82 158.907   8
   1   3   9 2303.39 89.1018   5
   1   3   9 2210.88 140.599   7
   1   3  10 623.103 79.1775   7
  -1  -3 -10 532.517 80.9653   8
   1   3  11 841.313 94.8336   7
  -1  -3 -11 978.226 75.9200   1
  -1  -3 -11 938.559 107.121   8
  -1  -3 -12 1023.32 78.7364   1
  -1  -3 -12 724.749 98.9249   8
   1   3  12 837.474 99.3764   7
   1   3  13 83.4973 46.0150   7
  -1  -3 -13 157.846 62.2084   8
   1   3  14 1206.88 128.952   7
  -1  -3 -14 948.996 122.862   8
  -1  -3 -15 1509.71 153.699   8
   1   4 -18 766.190 105.663   8
  -1  -4  18 604.207 95.5308   7
  -1  -4  17 528.998 81.9442   7
   1   4 -17 473.925 84.0787   8
   1   4 -16 120.456 49.8797   8
  -1  -4  16-12.7357 37.3985   7
  -1  -4  15 49.7359 36.5761   7
   1   4 -15 149.663 51.8315   8
   1   4 -14 448.835 69.8265   8
  -1  -4  14 399.323 63.1930   7
   1   4 -13 7.47019 29.1407   8
  -1  -4  13 84.4917 35.4497   7
   1   4 -13 6.61527 19.0994   5
  -1  -4  12 3010.87 153.971   7
   1   4 -12 3089.42 133.438   5
   1   4 -12 3012.94 159.193   8
  -1  -4  11 88.4175 55.5120   4
  -1  -4  11 38.3165 30.8801   7
   1   4 -11 32.3220 26.0277   5
   1   4 -11 64.8905 35.6877   8
  -1  -4  10 2049.19 114.088   7
   1   4 -10 1960.13 115.332   8
  -1  -4  10 2007.47 114.639   6
  -1  -4   9 9643.40 273.698   7
  -1  -4   9 10224.0 279.993   4
   1   4  -9 10114.2 278.110   7
   1   4  -9 10000.2 280.960   8
  -1  -4   9 9390.94 270.476   6
   1   4  -8 5508.50 185.187   8
  -1  -4   8 6114.70 205.450   8
  -1  -4   8 5722.83 181.928   4
   1   4  -8 5992.61 189.043   7
  -1  -4   8 5436.46 181.319   6
  -1  -4   8 5554.09 186.712   7
  -1  -4   8 5619.54 130.189   1
   1   4  -7 6417.46 192.346   7
  -1  -4   7 6523.45 190.592   6
  -1  -4   7 6444.21 151.887   1
   1   4  -7 6389.08 192.548   8
  -1  -4   7 6546.15 180.564   4
   1   4  -6 305.706 36.9422   7
   1   4  -6 258.123 34.9034   8
  -1  -4   6 241.515 33.6308   6
  -1  -4   6 290.232 36.3599   8
  -1  -4   6 316.768 33.3408   4
  -1  -4   5 1729.74 79.8359   8
   1   4  -5 1511.84 78.1506   2
  -1  -4   5 1606.40 53.7679   4
   1   4  -5 1464.56 72.5485   6
   1   4  -5 1390.13 73.9544   7
  -1  -4   5 1537.46 72.0898   6
  -1  -4   4 189.983 25.3768   8
  -1  -4   4 274.264 30.9750   8
   1   4  -4 241.587 32.0460   2
  -1  -4   4 241.566 27.6590   6
   1   4  -4 207.535 28.4215   6
  -1  -4   3 211.134 26.9752   8
   1   4  -3 197.151 29.5498   2
   1   4  -3 228.103 26.6729   6
  -1  -4   3 212.835 25.1444   6
   1   4  -3 224.998 22.3219   3
  -1  -4   2 4797.73 133.936   6
   1   4  -2 4976.86 136.295   6
   1   4  -2 4983.50 120.275   3
  -1  -4   2 4943.22 141.544   8
   1   4  -2 4876.08 135.369   8
   1   4  -2 4705.74 143.585   2
  -1  -4   2 5100.70 127.953   3
  -1  -4   1 12.8726 16.5801   8
  -1  -4   1-0.04174 11.6752   3
   1   4  -1 19.4018 13.7883   8
   1   4  -1 14.3281 14.6337   6
   1   4  -1 3.51243 16.5297   2
  -1  -4   0 13806.0 315.832   8
   1   4   0 14253.8 305.214   8
   1   4   0 13636.3 310.052   2
   1   4   0 14546.0 305.371   6
  -1  -4   0 14248.7 293.157   3
  -1  -4  -1 51984.4 918.632   3
   1   4   1 49846.4 933.447   2
  -1  -4  -1 52358.3 931.099   2
   1   4   1 51389.8 937.328   8
  -1  -4  -1 50700.5 950.596   8
   1   4   2 18822.7 410.975   2
  -1  -4  -2 20475.4 412.282   2
  -1  -4  -2 18836.7 432.266   8
   1   4   2 19305.9 422.247   8
   1   4   3 5651.66 179.973   2
   1   4   3 6286.37 198.084   8
  -1  -4  -3 6017.10 178.943   2
  -1  -4  -3 5561.36 197.487   8
  -1  -4  -4 263.470 43.9583   8
   1   4   4 382.032 45.9517   2
   1   4   4 367.396 49.7879   8
   1   4   5 3524.04 161.818   8
   1   4   5 3296.50 142.402   2
   1   4   5 3318.76 149.295   7
  -1  -4  -5 3396.80 160.915   8
  -1  -4  -5 3600.33 141.430   2
  -1  -4  -6 586.269 73.6870   8
   1   4   6 617.979 72.7909   8
   1   4   6 499.451 59.1839   2
  -1  -4  -6 595.295 59.4481   2
   1   4   6 664.487 64.5247   5
   1   4   6 613.032 68.4433   7
   1   4   7 9685.59 305.762   7
   1   4   7 9754.34 271.960   5
  -1  -4  -7 9730.30 322.143   8
  -1  -4  -8 87.6048 40.4339   8
   1   4   8 82.5711 27.9553   5
   1   4   8 84.6764 37.4876   7
   1   4   9 32.7837 22.8888   5
   1   4   9-16.0704 36.3180   7
  -1  -4  -9 18.3560 35.9407   8
   1   4  10 167.142 51.9501   7
  -1  -4 -10 166.440 47.5807   8
  -1  -4 -11 1507.16 101.751   1
   1   4  11 1526.25 132.574   7
  -1  -4 -11 1273.76 125.049   8
  -1  -4 -12 1799.46 112.876   1
   1   4  12 1596.73 139.829   7
  -1  -4 -12 1580.67 144.142   8
   1   4  13 3131.36 204.182   7
  -1  -4 -13 2957.62 204.270   8
   1   4  14 353.731 75.5115   7
  -1  -4 -14 213.876 62.8681   8
  -1  -4 -15 38.7647 43.3021   8
  -1  -5  19 3.43928 45.6523   6
  -1  -5  18 1128.49 128.832   6
  -1  -5  18 1350.49 133.943   7
   1   5 -18 1270.13 135.751   8
   1   5 -17 1304.03 129.168   8
  -1  -5  17 1451.19 131.705   7
  -1  -5  17 1418.70 135.827   6
  -1  -5  16 997.509 110.090   6
   1   5 -16 1046.83 111.604   8
  -1  -5  16 1000.83 105.338   7
  -1  -5  15 357.475 69.5730   6
  -1  -5  15 210.236 53.5409   7
   1   5 -15 269.151 58.7242   8
   1   5 -14 503.824 73.3544   8
  -1  -5  14 622.598 77.3899   7
  -1  -5  14 490.772 76.9383   6
   1   5 -13 736.107 83.1374   8
  -1  -5  13 807.335 83.5595   7
  -1  -5  13 769.424 84.5203   6
   1   5 -13 691.458 69.1295   5
  -1  -5  12 9812.04 313.014   4
   1   5 -12 9614.93 309.378   8
  -1  -5  12 9686.98 305.011   7
  -1  -5  12 8784.41 299.879   6
   1   5 -12 10382.7 299.431   5
   1   5 -11 963.514 83.0082   8
  -1  -5  11 887.224 83.0016   6
  -1  -5  11 896.713 84.9342   4
  -1  -5  11 920.737 82.7458   7
   1   5 -10 414.752 55.4149   8
  -1  -5  10 473.877 59.0507   6
  -1  -5  10 537.712 63.4305   4
  -1  -5   9 236.482 44.3299   4
  -1  -5   9 221.136 23.6740   1
   1   5  -9 238.287 39.4639   7
   1   5  -9 130.442 33.5318   8
  -1  -5   9 219.779 42.6337   6
  -1  -5   8 4985.49 159.959   4
  -1  -5   8 5085.49 138.941   1
   1   5  -8 5254.30 179.691   8
  -1  -5   8 5258.76 178.815   6
   1   5  -8 5604.38 182.445   7
  -1  -5   8 5440.12 193.195   8
  -1  -5   7 19928.8 441.585   6
   1   5  -7 20882.9 449.273   7
  -1  -5   7 21319.1 408.552   4
   1   5  -7 20648.2 446.522   8
   1   5  -7 20471.7 455.910   2
  -1  -5   7 20241.6 409.865   1
  -1  -5   6 2121.90 95.2154   6
  -1  -5   6 2156.96 68.1110   4
  -1  -5   6 2136.53 87.5231   1
   1   5  -6 2042.70 96.3772   7
   1   5  -6 2173.66 99.6406   6
   1   5  -6 2204.69 103.734   2
  -1  -5   5 834.403 56.7823   8
  -1  -5   5 884.519 58.1988   8
  -1  -5   5 842.802 56.1264   6
   1   5  -5 718.611 54.1764   6
   1   5  -5 791.632 60.9551   2
  -1  -5   4 3264.07 115.990   8
  -1  -5   4 3602.63 116.883   8
  -1  -5   4 3255.91 114.164   6
   1   5  -4 3396.51 118.747   6
   1   5  -4 3331.72 124.397   2
   1   5  -4 3047.96 105.392   3
  -1  -5   3 1880.99 81.6492   6
  -1  -5   3 1757.93 80.8456   8
   1   5  -3 1772.02 86.9114   2
   1   5  -3 1937.72 83.5521   6
   1   5  -3 1853.74 72.0051   3
   1   5  -2 1681.11 84.3014   2
  -1  -5   2 1762.51 80.9564   8
   1   5  -2 1888.75 78.0235   8
  -1  -5   2 1793.37 77.1879   3
   1   5  -2 1719.85 69.0340   3
  -1  -5   2 1763.16 80.1432   6
   1   5  -2 1980.03 85.3086   6
  -1  -5   1 10160.8 249.231   8
   1   5  -1 9475.55 247.387   2
   1   5  -1 9737.71 233.948   8
  -1  -5   1 10220.7 237.446   3
   1   5  -1 10594.4 250.268   6
  -1  -5   1 10624.7 250.171   2
   1   5   0 239.302 33.7394   2
  -1  -5   0 305.250 38.7267   8
  -1  -5   0 288.483 33.8997   3
   1   5   0 222.270 31.7663   6
  -1  -5   0 253.436 33.0475   2
   1   5   0 229.244 29.6135   8
   1   5   1 761.623 58.0586   2
  -1  -5  -1 732.144 52.5204   3
  -1  -5  -1 659.267 58.2053   8
   1   5   1 742.033 54.8609   8
  -1  -5  -1 785.729 56.4812   2
  -1  -5  -2 7381.07 208.985   3
   1   5   2 7405.46 215.180   2
  -1  -5  -2 7497.20 230.626   8
   1   5   2 7579.17 217.834   8
   1   5   3 12015.6 307.605   2
   1   5   3 12368.3 318.060   8
  -1  -5  -3 11908.4 302.566   3
  -1  -5  -3 11861.5 327.122   8
  -1  -5  -4 5389.33 205.759   8
  -1  -5  -4 5605.91 183.493   2
   1   5   4 5261.02 186.820   2
   1   5   4 5372.13 198.382   8
   1   5   5 817.268 72.1326   2
  -1  -5  -5 724.432 75.7587   8
   1   5   5 873.689 78.9604   8
   1   5   5 926.582 82.3372   7
  -1  -5  -5 997.036 74.5445   2
   1   5   6 24.9089 33.7092   7
   1   5   6 19.6956 28.0801   2
   1   5   6 110.471 40.0790   5
  -1  -5  -6 50.9729 38.8592   8
   1   5   7 6214.20 242.316   7
   1   5   7 6301.08 225.347   5
  -1  -5  -7 5916.36 245.984   8
  -1  -5  -8 10365.1 354.216   8
   1   5   8 10118.5 342.667   7
   1   5   8 11401.6 318.339   5
  -1  -5  -9-13.1171 26.4663   1
  -1  -5  -9 48.9581 35.7406   8
   1   5   9 29.1092 39.6618   7
  -1  -5 -10 37.1066 30.6085   1
   1   5  10 10.3400 36.4489   7
  -1  -5 -10 33.2713 36.4130   8
  -1  -5 -11 333.969 69.4038   8
   1   5  11 240.714 58.2160   7
  -1  -5 -11 370.709 56.9817   1
   1   5  12 339.158 70.9726   7
  -1  -5 -12 550.494 68.6308   1
  -1  -5 -12 320.968 71.0613   8
   1   5  13 1724.02 156.603   7
  -1  -5 -13 1744.03 157.038   8
  -1  -5 -14 10.8012 39.7961   8
  -1  -6  19 601.288 96.2013   6
   1   6 -18 85.7541 49.5862   8
  -1  -6  18 4.13414 43.6570   7
  -1  -6  18 33.6950 45.5856   6
   1   6 -17 395.168 77.2370   8
  -1  -6  17 439.797 76.0459   7
  -1  -6  17 471.244 81.2291   6
   1   6 -16 2207.28 159.030   8
  -1  -6  16 2160.02 155.729   7
  -1  -6  16 2086.74 157.047   6
   1   6 -15 1195.17 112.851   8
  -1  -6  15 1208.01 111.967   7
  -1  -6  15 980.101 105.197   6
  -1  -6  14 1067.57 101.515   7
  -1  -6  14 1041.81 103.298   6
   1   6 -14 1055.58 102.187   8
  -1  -6  13 5021.16 216.633   6
   1   6 -13 5053.79 219.194   8
   1   6 -13 5113.89 216.282   5
  -1  -6  12 3755.20 169.381   4
  -1  -6  12 3786.19 179.369   6
   1   6 -12 3669.15 176.026   8
   1   6 -12 3772.54 183.529   5
  -1  -6  11 1789.00 117.586   6
   1   6 -11 1887.89 129.118   5
   1   6 -11 1711.72 112.715   8
  -1  -6  10 540.194 55.6161   4
  -1  -6  10 550.438 40.9715   1
   1   6 -10 580.315 63.4633   8
  -1  -6  10 520.847 61.7447   6
  -1  -6   9 794.920 57.4932   4
   1   6  -9 923.599 75.9728   8
  -1  -6   9 787.233 68.7096   6
  -1  -6   9 905.541 55.7703   1
  -1  -6   8 586.299 43.4105   4
   1   6  -8 522.263 58.7612   2
  -1  -6   8 502.257 54.8336   6
  -1  -6   8 487.070 56.0861   8
   1   6  -8 504.931 53.2928   7
  -1  -6   8 541.963 44.8442   1
   1   6  -7 222.324 36.3979   7
  -1  -6   7 139.313 31.9616   6
  -1  -6   7 167.644 20.1215   4
  -1  -6   7 174.471 31.5252   1
  -1  -6   7 179.188 34.3643   8
   1   6  -7 221.788 41.4596   2
  -1  -6   6 386.073 19.3576   4
  -1  -6   6 462.502 46.9359   8
  -1  -6   6 453.065 45.5668   1
  -1  -6   6 435.438 46.2237   6
   1   6  -6 540.137 51.5588   7
   1   6  -6 417.073 51.8617   2
  -1  -6   5 3936.81 139.726   6
  -1  -6   5 4238.00 140.716   8
   1   6  -5 4001.87 149.749   2
   1   6  -5 3850.05 133.290   3
  -1  -6   5 3791.64 137.978   8
  -1  -6   4 3745.12 133.819   6
  -1  -6   4 3753.36 131.260   8
   1   6  -4 3718.19 140.944   2
   1   6  -4 3607.98 121.645   3
  -1  -6   4 3873.57 128.076   8
  -1  -6   3 781.136 55.9417   8
   1   6  -3 753.223 28.3556   4
   1   6  -3 820.897 62.8569   2
  -1  -6   3 805.320 58.0442   6
   1   6  -3 735.925 49.3247   3
  -1  -6   2 420.521 44.5139   6
  -1  -6   2 396.221 41.1347   8
   1   6  -2 476.531 40.4308   8
   1   6  -2 464.838 47.3891   2
  -1  -6   2 486.514 45.8152   3
   1   6  -2 482.823 39.6613   3
   1   6  -1 6296.19 175.256   8
  -1  -6   1 6261.42 189.295   8
  -1  -6   1 6423.64 185.621   3
   1   6  -1 6651.51 197.693   2
   1   6   0 503.172 50.2853   6
   1   6   0 493.883 48.7797   2
  -1  -6   0 568.530 49.3022   3
  -1  -6   0 500.485 51.2213   8
   1   6   0 537.301 45.5106   8
  -1  -6  -1 25.8572 15.1214   2
  -1  -6  -1 5.45531 19.6201   3
   1   6   1-3.86233 17.2840   8
   1   6   1 39.7107 23.3706   2
  -1  -6  -1 18.6200 23.1485   8
   1   6   1-0.19347 21.5859   6
   1   6   2 101.247 30.9746   2
  -1  -6  -2 79.5074 30.5554   8
  -1  -6  -2 98.6917 27.6865   2
   1   6   2 114.993 29.6223   8
  -1  -6  -2 185.387 36.8307   3
   1   6   3 1973.11 108.307   8
  -1  -6  -3 1933.77 117.086   8
   1   6   3 1819.06 104.514   2
  -1  -6  -3 2194.99 108.321   2
  -1  -6  -3 2099.37 109.186   3
  -1  -6  -4 8771.04 284.289   8
   1   6   4 8728.53 265.588   2
  -1  -6  -4 9311.12 261.942   2
   1   6   4 8647.57 272.061   8
  -1  -6  -4 8650.90 264.825   3
   1   6   4 9350.57 306.394   5
   1   6   5 6011.53 232.335   7
   1   6   5 5981.83 219.295   2
  -1  -6  -5 6295.37 240.227   8
   1   6   5 6416.24 249.990   5
  -1  -6  -5 6292.30 224.583   3
   1   6   5 6750.76 239.048   8
  -1  -6  -6 3696.40 171.982   3
   1   6   6 3709.29 169.691   2
   1   6   6 3643.62 180.168   5
  -1  -6  -6 3685.19 183.209   8
   1   6   6 3287.38 172.499   7
   1   6   7 893.417 84.1566   2
   1   6   7 958.349 94.4541   7
   1   6   7 801.489 84.4909   5
  -1  -6  -7 852.149 95.7834   8
   1   6   8 2025.36 144.355   7
  -1  -6  -8 2165.02 133.851   1
  -1  -6  -8 2031.97 146.995   8
  -1  -6  -9 847.278 99.9797   8
   1   6   9 751.211 90.8291   7
  -1  -6  -9 881.736 85.5673   1
  -1  -6 -10 308.275 55.1133   1
   1   6  10 409.144 74.8523   7
  -1  -6 -10 436.219 73.5129   8
  -1  -6 -11 33.7197 34.3813   1
   1   6  11 97.0064 46.6477   7
  -1  -6 -11 68.8158 43.7243   8
  -1  -6 -12 462.795 67.3798   1
  -1  -6 -12 488.178 86.4876   8
   1   6  12 563.029 93.0074   7
  -1  -6 -13-56.0183 50.8688   8
  -1  -6 -14 74.6163 56.2404   8
  -1  -7  18 19.2070 41.3998   6
  -1  -7  17 33.8510 43.4499   6
   1   7 -17 30.7180 39.0214   8
  -1  -7  16 549.768 84.6981   6
   1   7 -16 491.962 82.2575   8
   1   7 -15 2238.70 153.080   8
  -1  -7  15 2205.99 152.193   6
   1   7 -14 5132.05 229.724   8
  -1  -7  14 4934.90 228.064   6
   1   7 -13 2691.37 155.446   8
  -1  -7  13 2551.37 152.053   6
  -1  -7  12 258.664 50.4285   6
   1   7 -12 215.224 46.7606   8
  -1  -7  11 2728.53 122.421   4
   1   7 -11 2500.86 137.728   8
  -1  -7  11 2389.59 136.634   6
  -1  -7  11 2742.30 102.094   1
   1   7 -10 546.567 67.2069   2
  -1  -7  10 494.907 45.1245   1
  -1  -7  10 547.782 49.0798   4
  -1  -7  10 473.953 62.7157   6
  -1  -7   9 1444.07 68.0599   4
   1   7  -9 1422.10 101.870   2
  -1  -7   9 1476.82 81.3594   1
  -1  -7   9 1379.41 94.2992   6
   1   7  -8 625.215 59.8282   7
  -1  -7   8 727.297 68.6011   8
  -1  -7   8 529.009 59.0517   6
  -1  -7   8 634.727 54.7017   1
   1   7  -8 667.093 69.2025   2
  -1  -7   8 624.876 35.4067   4
  -1  -7   7 56.0153 27.7864   1
  -1  -7   7 9.61472 18.5466   8
   1   7  -7 5.69209 22.0875   7
  -1  -7   7 7.10974 22.7889   6
  -1  -7   7 48.9092 29.6817   8
   1   7  -7 9.20068 26.0922   6
   1   7  -7-1.65744 25.9122   2
   1   7  -6 1995.85 98.5580   3
  -1  -7   6 1998.05 103.147   1
  -1  -7   6 2083.17 102.442   8
   1   7  -6 1933.73 108.863   2
  -1  -7   6 1933.41 102.247   6
   1   7  -6 2089.39 111.142   6
  -1  -7   5 769.821 60.1246   8
  -1  -7   5 807.480 64.6580   6
  -1  -7   5 810.254 67.7506   1
   1   7  -5 884.277 60.7219   3
   1   7  -5 796.356 68.4566   2
   1   7  -5 783.898 65.5671   6
  -1  -7   4 11641.5 312.462   1
   1   7  -4 12162.7 314.342   2
  -1  -7   4 11482.9 303.332   6
  -1  -7   4 13037.8 290.148   8
   1   7  -4 12728.2 314.254   6
   1   7  -4 12227.4 285.817   3
  -1  -7   4 11567.1 294.242   8
   1   7  -3 3429.07 86.5102   4
  -1  -7   3 3347.29 137.815   6
  -1  -7   3 3790.79 144.537   2
  -1  -7   3 3440.90 131.339   8
   1   7  -3 3535.87 140.931   6
   1   7  -3 3560.10 123.567   3
   1   7  -3 3185.31 137.955   2
  -1  -7   2 154.013 31.9056   8
   1   7  -2 211.227 28.9489   8
   1   7  -2 158.470 32.9002   2
   1   7  -2 236.625 38.5747   6
  -1  -7   2 255.170 39.3887   2
  -1  -7   2 166.527 34.8886   3
   1   7  -2 207.286 32.8210   3
   1   7  -1 3037.04 131.690   6
  -1  -7   1 2724.69 122.503   3
   1   7  -1 2897.09 110.379   8
   1   7  -1 2792.11 126.747   2
  -1  -7   1 2760.40 123.003   8
  -1  -7   1 2939.95 126.144   2
  -1  -7   0 6138.97 199.604   3
   1   7   0 6120.43 203.756   2
  -1  -7   0 6042.32 202.105   8
  -1  -7   0 6451.57 200.157   2
   1   7   0 6336.47 183.546   8
  -1  -7  -1 4091.10 152.240   2
   1   7   1 3696.40 153.348   2
  -1  -7  -1 3741.43 151.031   3
  -1  -7  -1 3521.42 155.572   8
   1   7   1 3809.80 140.382   8
  -1  -7  -2 102.311 36.5607   8
   1   7   2 150.847 30.2050   8
  -1  -7  -2 90.3715 31.4926   3
   1   7   2 117.855 32.5663   2
   1   7   3-4.75368 24.5847   8
  -1  -7  -3 14.3707 26.5821   3
   1   7   3 5.39794 25.5853   2
  -1  -7  -3 12.5292 27.7657   8
   1   7   4 1435.37 108.544   7
   1   7   4 1431.92 99.6747   8
   1   7   4 1446.57 100.246   2
  -1  -7  -4 1439.34 102.996   3
  -1  -7  -4 1351.36 106.625   8
   1   7   5 1446.90 112.400   7
  -1  -7  -5 1501.90 112.369   8
  -1  -7  -5 1336.66 103.235   3
   1   7   5 1459.45 104.923   2
   1   7   6 1709.27 126.851   7
   1   7   6 1601.04 114.112   2
  -1  -7  -6 1700.45 121.217   1
  -1  -7  -6 1691.01 126.285   8
  -1  -7  -6 1577.53 116.433   3
  -1  -7  -7 173.863 50.2424   8
   1   7   7 268.817 55.1737   2
  -1  -7  -7 286.969 57.9872   3
   1   7   7 272.540 57.9777   7
  -1  -7  -7 377.219 64.4399   1
  -1  -7  -8 21.1710 32.8540   3
   1   7   8-11.7842 37.8601   7
  -1  -7  -8-21.9257 38.7315   8
  -1  -7  -8-23.4904 30.4026   1
  -1  -7  -9 162.221 48.2220   1
  -1  -7  -9 291.884 64.0125   8
  -1  -7  -9 228.271 56.9730   3
   1   7   9 298.504 64.7289   7
  -1  -7 -10 128.030 44.1647   1
   1   7  10 115.755 52.2983   7
  -1  -7 -10 178.382 55.2817   8
  -1  -7 -10 92.8597 48.9345   3
  -1  -7 -11 1552.29 125.984   1
  -1  -7 -11 1136.17 123.870   8
  -1  -7 -11 1691.24 149.971   3
   1   7  11 1413.14 140.405   7
  -1  -7 -12 70.4975 45.1604   8
  -1  -7 -13 7.08719 48.9897   8
  -1  -8  18 97.2287 52.0508   6
   1   8 -17 1268.59 128.253   8
  -1  -8  17 1074.34 117.210   6
  -1  -8  16-19.5275 41.5437   6
   1   8 -16 25.8968 41.5108   8
   1   8 -15 1016.97 104.667   8
  -1  -8  15 607.149 81.7493   6
  -1  -8  14 2482.40 157.805   6
   1   8 -14 2784.77 164.851   8
  -1  -8  13 2655.98 157.264   6
   1   8 -13 2450.75 157.409   2
   1   8 -12 407.177 65.9867   2
  -1  -8  12 365.329 60.2225   6
  -1  -8  11 1669.69 112.328   6
  -1  -8  11 1378.01 81.0022   1
   1   8 -11 1371.53 110.431   2
  -1  -8  10 7.59772 28.9258   6
  -1  -8  10-10.3169 21.3761   1
  -1  -8  10 3.44104 13.2411   4
   1   8 -10 7.20972 29.7903   2
  -1  -8   9 983.363 44.1135   4
   1   8  -9 987.460 86.7628   2
  -1  -8   9 874.526 79.1664   6
  -1  -8   9 938.335 71.6335   1
  -1  -8   9 971.994 81.3161   8
  -1  -8   8 1809.42 106.323   8
  -1  -8   8 1871.38 103.061   1
   1   8  -8 1758.02 104.964   3
  -1  -8   8 1754.59 108.587   6
   1   8  -8 1895.06 117.890   2
  -1  -8   7 751.135 66.5873   8
  -1  -8   7 949.263 78.0286   6
   1   8  -7 790.122 75.5938   2
   1   8  -7 701.962 64.3343   3
  -1  -8   7 827.554 68.4908   8
  -1  -8   7 666.149 64.2585   1
  -1  -8   6 50.1225 29.3914   6
  -1  -8   6 6.24385 26.5692   1
  -1  -8   6 41.3149 20.0447   8
  -1  -8   6 30.1193 22.9100   8
   1   8  -6 15.0748 20.1956   3
   1   8  -6 46.5565 31.6819   2
   1   8  -5 15611.8 394.605   2
   1   8  -5 15076.1 358.182   3
  -1  -8   5 15911.1 385.457   6
  -1  -8   5 15575.3 371.308   8
  -1  -8   5 16213.8 398.251   1
  -1  -8   4 16911.3 385.890   8
   1   8  -4 17770.0 413.857   2
   1   8  -4 15681.3 293.731   4
  -1  -8   4 17086.4 401.046   6
   1   8  -4 17309.3 376.530   3
  -1  -8   4 17333.0 418.588   1
   1   8  -3 4311.50 172.194   2
   1   8  -3 4497.67 112.024   4
  -1  -8   3 4350.30 168.694   6
  -1  -8   3 4293.37 179.791   1
   1   8  -3 4465.73 152.691   3
  -1  -8   3 4289.73 158.842   8
   1   8  -2 3917.33 161.081   2
  -1  -8   2 4075.29 154.203   8
  -1  -8   2 4066.95 161.295   3
  -1  -8   2 3840.64 172.084   1
   1   8  -1 18.5411 14.1408   8
  -1  -8   1 54.6728 30.6523   3
  -1  -8   1 22.9064 22.2258   8
   1   8  -1 10.6688 25.7280   2
  -1  -8   0 308.811 49.2221   3
   1   8   0 245.358 35.7062   8
  -1  -8   0 373.084 51.6928   8
   1   8   0 311.273 46.7426   2
   1   8   1 2267.29 106.278   8
  -1  -8  -1 2102.01 120.687   8
  -1  -8  -1 2188.01 121.744   3
   1   8   1 2181.23 120.645   2
  -1  -8  -2 85.5104 34.5208   3
  -1  -8  -2 161.204 42.4296   8
   1   8   2 75.8877 25.7319   8
   1   8   2 66.6085 28.9303   2
   1   8   3 472.908 55.8325   8
   1   8   3 385.649 54.8941   2
  -1  -8  -3 381.652 60.0392   8
  -1  -8  -3 414.663 57.6013   3
  -1  -8  -3 399.364 64.1369   1
   1   8   4-5.70374 25.4202   8
  -1  -8  -4 67.5070 42.0120   1
  -1  -8  -4 4.75803 27.7750   8
  -1  -8  -4 3.86588 31.5351   3
   1   8   4 39.5807 29.1510   7
   1   8   4 33.7825 25.4637   2
  -1  -8  -5 412.626 63.9037   3
   1   8   5 481.461 64.1444   2
  -1  -8  -5 608.750 77.2605   8
  -1  -8  -5 574.818 77.5520   1
   1   8   5 483.336 72.2618   7
   1   8   6 2794.03 157.546   2
  -1  -8  -6 2675.72 163.372   3
  -1  -8  -6 2806.79 167.139   1
   1   8   6 2769.86 170.099   7
  -1  -8  -6 2761.32 164.479   8
   1   8   7 1597.21 121.550   2
  -1  -8  -7 1570.03 127.985   8
   1   8   7 1686.47 137.565   7
  -1  -8  -7 1798.43 136.413   3
  -1  -8  -7 1866.05 139.517   1
  -1  -8  -8 26.7185 39.1027   1
  -1  -8  -8 6.21914 43.5693   8
  -1  -8  -8 65.1855 42.7410   3
   1   8   8 10.9959 30.2229   7
  -1  -8  -9 123.057 55.0925   3
  -1  -8  -9 66.1466 41.7514   8
   1   8   9 161.992 53.0713   7
  -1  -8  -9 156.259 49.5394   1
  -1  -8 -10 743.754 93.3309   1
   1   8  10 847.499 109.062   7
  -1  -8 -10 671.396 94.2330   8
  -1  -8 -10 600.324 94.5367   3
  -1  -8 -11 615.020 87.8198   1
  -1  -8 -11 582.487 98.6600   3
  -1  -8 -11 565.282 85.5726   8
  -1  -9  18 173.053 59.4871   6
  -1  -9  17 1602.11 142.092   6
  -1  -9  16 215.532 58.7586   6
   1   9 -16 176.342 52.6340   2
   1   9 -15 14.0901 35.7263   2
  -1  -9  15 22.4057 35.9376   6
   1   9 -14 444.472 72.2411   2
  -1  -9  14 477.532 74.4699   6
   1   9 -13 1530.89 126.839   2
  -1  -9  13 1588.02 121.723   6
  -1  -9  12 415.493 62.5933   6
   1   9 -12 609.155 81.8004   2
  -1  -9  12 554.449 54.3219   1
  -1  -9  11 1157.81 97.7019   8
  -1  -9  11 1167.71 81.9113   1
  -1  -9  11 1186.73 99.6624   6
   1   9 -11 1092.83 102.470   2
  -1  -9  10 227.618 50.5064   6
  -1  -9  10 257.395 43.3652   1
  -1  -9  10 196.811 42.1011   8
   1   9 -10 244.082 55.0633   2
  -1  -9   9 209.949 42.1735   8
  -1  -9   9 202.128 40.3503   1
   1   9  -9 230.315 48.2428   2
   1   9  -9 203.421 41.2969   3
  -1  -9   9 200.188 43.8772   6
  -1  -9   8 877.297 75.7967   1
  -1  -9   8 989.408 79.6233   8
   1   9  -8 1042.43 92.8411   2
  -1  -9   8 940.385 82.5792   6
   1   9  -8 903.294 76.5812   3
  -1  -9   7 648.576 64.0923   8
  -1  -9   7 602.638 61.2614   8
   1   9  -7 528.331 64.2035   2
  -1  -9   7 627.901 67.5849   1
   1   9  -7 731.523 65.8518   3
  -1  -9   7 714.631 71.1895   6
  -1  -9   6 3244.13 156.038   1
  -1  -9   6 3490.43 143.071   8
  -1  -9   6 3045.50 148.941   6
   1   9  -6 3288.77 138.185   3
  -1  -9   6 3177.93 140.719   8
   1   9  -6 3318.31 159.981   2
  -1  -9   5 19.1725 30.8850   1
  -1  -9   5 107.060 29.2772   8
   1   9  -5 102.836 29.0611   3
   1   9  -5 98.7896 39.7171   2
  -1  -9   5 122.785 38.7944   6
  -1  -9   5 70.6776 26.5294   8
  -1  -9   4 360.175 46.7161   8
   1   9  -4 491.676 50.8517   3
  -1  -9   4 418.286 62.5317   1
   1   9  -4 302.680 51.8607   2
  -1  -9   4 325.651 53.2111   6
   1   9  -4 404.099 23.8798   4
   1   9  -3 1400.29 57.6858   4
   1   9  -3 1497.96 102.800   2
  -1  -9   3 1321.23 87.6804   8
   1   9  -3 1435.13 87.0470   3
  -1  -9   3 1460.48 109.686   1
  -1  -9   2 11295.9 308.798   8
  -1  -9   2 11438.6 347.015   1
   1   9  -2 11246.9 323.962   2
   1   9  -2 11802.9 255.772   4
  -1  -9   2 11142.6 323.345   3
   1   9  -1 2762.07 140.341   2
  -1  -9   1 2470.73 127.958   8
   1   9  -1 2593.64 110.848   8
  -1  -9   1 2674.17 140.277   3
  -1  -9   1 2778.73 155.023   1
  -1  -9   0 37.6286 25.8278   3
  -1  -9   0 95.1248 33.9427   8
   1   9   0-5.44151 26.1285   2
   1   9   0 67.2874 21.8461   8
  -1  -9   0 134.113 46.7756   1
  -1  -9  -1 45.3655 34.3562   1
  -1  -9  -1 78.7697 39.0087   3
  -1  -9  -1 53.9060 27.5854   8
   1   9   1 22.9250 22.0082   8
   1   9   1 8.35576 25.6493   2
   1   9   2 2081.53 127.206   2
  -1  -9  -2 2236.42 147.239   1
   1   9   2 2181.31 112.667   8
  -1  -9  -2 2325.91 137.635   3
  -1  -9  -2 2203.12 130.703   8
  -1  -9  -3 4181.62 192.082   8
   1   9   3 4291.94 192.903   2
  -1  -9  -3 4471.19 202.981   3
  -1  -9  -3 4620.76 218.283   1
  -1  -9  -4 714.628 84.8238   3
  -1  -9  -4 641.678 73.8457   8
  -1  -9  -4 768.775 90.3745   1
   1   9   4 824.855 90.6195   7
   1   9   4 703.287 77.8102   2
  -1  -9  -5 91.9404 40.2095   8
   1   9   5 12.8174 33.9905   7
  -1  -9  -5 61.5211 44.7402   1
   1   9   5-43.7898 35.9291   2
  -1  -9  -5 18.7748 37.0975   3
  -1  -9  -6 565.161 79.6735   3
   1   9   6 520.107 80.2298   7
  -1  -9  -6 566.914 82.2357   1
  -1  -9  -6 543.180 74.9617   8
   1   9   6 428.191 66.3998   2
   1   9   7 139.100 53.5895   7
  -1  -9  -7 329.248 66.1930   1
   1   9   7 317.279 59.7417   2
  -1  -9  -7 344.384 65.1732   8
  -1  -9  -7 447.956 79.6471   3
  -1  -9  -8 49.9197 36.2751   1
   1   9   8 74.3828 47.5419   7
  -1  -9  -8 27.9617 35.0549   8
  -1  -9  -8 156.079 57.9511   3
   1   9   9 2047.41 166.870   7
  -1  -9  -9 1856.87 156.400   3
  -1  -9  -9 2079.66 158.408   1
  -1  -9 -10-8.95464 43.1942   3
  -1  -9 -10 96.7113 51.0365   1
  -1 -10  17 301.018 70.6329   6
  -1 -10  16 488.488 83.4271   6
   1  10 -15 788.780 104.095   2
  -1 -10  15 764.479 95.3311   6
  -1 -10  14 167.000 51.4404   6
   1  10 -14 166.543 57.8741   2
  -1 -10  13 836.260 90.2798   8
  -1 -10  13 858.631 91.9311   6
   1  10 -13 927.241 104.576   2
  -1 -10  12 4751.03 218.439   6
   1  10 -12 5009.08 235.589   2
  -1 -10  12 4782.22 216.592   8
  -1 -10  12 4859.99 184.926   1
  -1 -10  11 5585.57 229.336   8
  -1 -10  11 5954.12 215.127   1
   1  10 -11 5733.34 250.151   2
  -1 -10  11 5667.68 237.118   6
  -1 -10  10 1434.85 102.104   1
  -1 -10  10 1480.87 107.420   8
   1  10 -10 1472.18 118.051   2
  -1 -10  10 1459.78 113.299   6
  -1 -10   9 238.565 48.1744   6
  -1 -10   9 218.895 43.5634   8
  -1 -10   9 332.940 54.5976   1
   1  10  -9 279.611 57.7178   2
  -1 -10   8 40.2568 28.1686   8
  -1 -10   8 16.1478 27.3275   1
   1  10  -8 54.1411 32.8407   2
  -1 -10   8 13.7151 32.2441   6
  -1 -10   7 18.8072 19.4966   8
  -1 -10   7 24.9889 29.7556   6
   1  10  -7 29.1485 27.0226   2
  -1 -10   7 2.89073 31.6064   1
   1  10  -7 13.2297 24.7868   3
   1  10  -6-6.00635 25.6091   3
   1  10  -6 1.56632 28.1399   2
  -1 -10   6-23.2873 31.7176   1
  -1 -10   6 13.4642 28.3375   6
  -1 -10   6 17.6495 20.6626   8
  -1 -10   6 43.9606 20.5852   8
   1  10  -5 357.395 47.1804   3
  -1 -10   5 376.402 60.4236   1
  -1 -10   5 308.615 54.7251   6
  -1 -10   5 329.965 48.5810   8
   1  10  -5 413.680 59.8850   2
  -1 -10   5 326.560 42.1946   8
  -1 -10   4 92.9487 30.7997   8
  -1 -10   4 61.2776 35.5812   1
   1  10  -4 102.036 29.9753   3
  -1 -10   4 91.0559 27.6375   8
   1  10  -4 89.0052 36.0204   2
   1  10  -4 85.4713 12.5548   4
  -1 -10   3 978.115 95.0674   1
  -1 -10   3 883.867 75.6933   8
   1  10  -3 1013.75 89.2317   2
   1  10  -3 941.149 49.2713   4
  -1 -10   2 2279.98 123.610   8
  -1 -10   2 2298.32 148.316   1
   1  10  -2 2490.78 94.3216   4
   1  10  -2 2378.83 136.443   2
  -1 -10   1 8593.12 271.939   8
  -1 -10   1 8765.70 294.093   3
   1  10  -1 8844.54 290.071   2
  -1 -10   1 9060.30 318.615   1
  -1 -10   0 3429.93 187.892   1
   1  10   0 3261.21 164.311   2
  -1 -10   0 3112.08 151.582   8
  -1 -10   0 3216.60 170.195   3
  -1 -10  -1 600.015 75.9313   3
   1  10   1 653.238 72.5337   2
  -1 -10  -1 595.353 68.7793   8
  -1 -10  -1 691.547 89.9837   1
  -1 -10  -2 643.951 78.8115   3
  -1 -10  -2 628.131 86.6153   1
  -1 -10  -2 539.383 66.2100   8
   1  10   2 660.005 75.7946   2
  -1 -10  -3 464.132 79.3254   1
  -1 -10  -3 534.780 69.0540   8
   1  10   3 541.689 76.4933   7
  -1 -10  -3 583.209 77.3110   3
   1  10   3 523.895 70.0805   2
  -1 -10  -4 129.017 39.8986   8
   1  10   4 227.502 54.3800   7
  -1 -10  -4 261.056 57.8189   3
  -1 -10  -4 216.855 59.8379   1
   1  10   4 244.950 56.0240   2
  -1 -10  -5 331.725 66.0441   1
   1  10   5 179.981 54.5172   7
   1  10   5 242.024 51.7436   2
  -1 -10  -5 245.186 59.1891   3
   1  10   6 33.8810 52.1985   7
  -1 -10  -6 77.3088 51.1556   1
   1  10   6 20.2127 34.7377   2
  -1 -10  -6-23.0889 45.4225   3
   1  10   7 41.7692 36.5822   2
  -1 -10  -7-7.89351 41.5253   1
   1  10   7 63.9559 49.1137   7
  -1 -10  -7-54.9658 39.5333   3
   1  10   8 790.385 107.136   7
  -1 -10  -8 929.700 113.330   1
  -1 -10  -8 728.474 100.796   3
  -1 -10  -9 1543.75 144.902   1
  -1 -11  16 151.330 53.1806   6
  -1 -11  16 249.783 65.4638   8
  -1 -11  15 502.870 84.7290   6
  -1 -11  15 585.315 84.0455   8
  -1 -11  14 907.281 99.6837   8
  -1 -11  14 970.253 107.657   6
   1  11 -14 875.155 108.491   2
   1  11 -13 154.655 49.7212   2
  -1 -11  13 254.361 55.9815   6
  -1 -11  13 153.179 43.6951   8
   1  11 -12 86.1656 48.2053   2
  -1 -11  12-31.9725 30.8979   1
  -1 -11  12 60.0662 35.8204   6
  -1 -11  12 1.28577 27.1937   8
  -1 -11  11 336.146 56.7131   8
  -1 -11  11 507.316 65.8798   1
   1  11 -11 420.420 73.6088   2
  -1 -11  11 343.184 61.4138   6
  -1 -11  10 2273.67 138.625   1
  -1 -11  10 2242.52 136.347   8
  -1 -11  10 2383.26 150.003   6
   1  11 -10 2267.02 154.361   2
  -1 -11   9 3006.94 154.351   8
   1  11  -9 3164.29 177.129   2
  -1 -11   9 2828.85 162.410   6
  -1 -11   9 2838.48 158.753   1
  -1 -11   8 423.625 57.6402   8
  -1 -11   8 335.195 57.8353   1
   1  11  -8 428.594 67.2822   2
  -1 -11   8 352.295 60.0564   6
  -1 -11   7 90.7658 37.8979   6
  -1 -11   7 37.6836 30.5689   1
  -1 -11   7 99.7395 30.6968   8
   1  11  -7 105.451 43.6083   2
  -1 -11   6 394.598 62.4425   6
  -1 -11   6 314.795 47.9393   8
   1  11  -6 428.495 65.1029   2
  -1 -11   6 389.447 63.3220   1
  -1 -11   5 243.361 44.2176   8
  -1 -11   5 125.397 43.1783   6
   1  11  -5 182.375 45.6376   2
  -1 -11   5 191.753 51.6740   1
  -1 -11   4 1710.38 131.367   1
   1  11  -4 1725.63 122.017   2
  -1 -11   4 1662.08 106.005   8
  -1 -11   3 459.831 72.5228   1
   1  11  -3 565.292 71.4726   2
  -1 -11   3 537.336 62.2721   8
  -1 -11   2 81.6681 31.5284   8
   1  11  -2 15.9874 28.8480   2
  -1 -11   2 5.52126 38.1720   1
   1  11  -1 1067.77 69.5213   4
   1  11  -1 1174.00 103.065   2
  -1 -11   1 1390.37 124.519   1
  -1 -11   1 1092.27 90.6057   8
  -1 -11   1 1134.90 102.867   3
  -1 -11   0 3494.77 199.086   1
   1  11   0 3142.62 170.322   2
  -1 -11   0 3263.15 179.926   3
  -1 -11   0 3049.47 153.546   8
   1  11   1 2695.34 158.188   2
  -1 -11  -1 2636.65 166.366   3
  -1 -11  -1 3115.27 191.402   1
   1  11   2 462.957 72.3939   2
  -1 -11  -2 659.274 92.4656   1
  -1 -11  -2 544.719 81.0873   3
  -1 -11  -3-65.6460 48.5538   1
   1  11   3-30.5385 33.8256   7
  -1 -11  -3-15.8677 45.8300   3
   1  11   3-4.53894 30.4407   2
   1  11   4 266.410 60.1495   2
  -1 -11  -4 434.756 78.7775   1
   1  11   4 421.306 74.1198   7
  -1 -11  -4 296.901 65.6194   3
  -1 -11  -5 406.491 74.9688   3
   1  11   5 302.143 62.6174   2
  -1 -11  -5 378.739 79.5894   1
   1  11   5 478.883 86.9707   7
   1  11   6 82.6291 49.2253   7
  -1 -11  -6 32.5105 42.1565   1
   1  11   6 84.9711 47.6705   2
  -1 -11  -6 77.9377 43.4026   3
  -1 -11  -7 12.1613 40.6654   3
  -1 -12  16 606.812 92.8057   8
  -1 -12  15-21.7695 40.5008   6
  -1 -12  15 21.9198 32.9069   8
  -1 -12  14 610.120 85.6015   8
  -1 -12  14 541.498 86.1113   6
  -1 -12  13 360.079 65.8442   8
   1  12 -13 412.621 79.1766   2
  -1 -12  13 341.846 70.8148   6
  -1 -12  12 511.065 71.5527   8
   1  12 -12 412.423 78.2661   2
  -1 -12  12 508.172 81.3630   6
  -1 -12  11 57.2048 38.9173   6
  -1 -12  11 87.7241 37.7429   8
   1  12 -11-35.9696 45.7781   2
  -1 -12  11 20.3629 31.7802   1
  -1 -12  10 880.461 93.4306   1
  -1 -12  10 825.273 94.8084   6
   1  12 -10 746.573 93.3028   2
  -1 -12  10 997.681 92.4953   8
   1  12  -9 2503.61 165.475   2
  -1 -12   9 2745.03 166.031   6
  -1 -12   9 2707.41 150.849   8
  -1 -12   9 2655.03 161.813   1
   1  12  -8 1361.99 118.616   2
  -1 -12   8 1360.84 114.823   6
  -1 -12   8 1472.67 122.093   1
  -1 -12   8 1193.72 96.8423   8
  -1 -12   7 1108.00 108.417   1
   1  12  -7 1033.67 104.613   2
  -1 -12   7 1126.28 106.632   6
  -1 -12   7 1071.51 90.6583   8
  -1 -12   6-9.93206 25.2242   8
  -1 -12   6 24.2724 36.0913   1
   1  12  -6 87.0910 44.3825   2
  -1 -12   6 65.9051 40.1203   6
  -1 -12   5 504.545 80.6390   1
   1  12  -5 501.321 72.5079   2
   1  12  -4 1999.50 140.267   2
  -1 -12   4 1973.21 149.157   1
  -1 -12   3 5080.08 249.842   1
   1  12  -3 5103.55 230.642   2
   1  12  -2 342.337 60.8303   2
  -1 -12   2 278.085 67.1234   1
   1  12  -1 34.9483 35.0300   2
  -1 -12   1 71.6731 50.8586   1
   1  12   0 456.953 67.3454   2
  -1 -12   0 387.532 77.8840   1
  -1 -12   0 465.253 76.9453   3
   1  12   1 616.475 81.0178   2
  -1 -12  -1 607.867 85.6274   3
  -1 -12  -1 655.666 94.5947   1
   1  12   2 1085.99 108.226   2
   1  12   2 1178.83 116.083   7
  -1 -12  -2 1048.65 119.430   1
  -1 -12  -2 1101.07 117.953   3
   1  12   3 27.7677 43.4417   7
  -1 -12  -3 22.6913 40.3698   3
  -1 -12  -3-69.9129 50.3900   1
   1  12   3 27.8680 37.8454   2
   1  12   4 10.3186 40.5734   2
   1  12   4-54.2806 54.9825   7
  -1 -12  -4 18.3456 40.4668   3
   1  12   5 879.176 110.094   7
  -1 -12  -5 648.318 98.3075   3
  -1 -12  -6 374.017 85.4860   3
  -1 -13  14 83.0156 44.9367   6
  -1 -13  13 462.018 81.9526   6
   1  13 -12 472.326 87.1163   2
  -1 -13  12 504.044 79.3511   6
   1  13 -11 560.761 85.6746   2
  -1 -13  11 514.733 83.3533   6
  -1 -13  11 580.104 79.4232   1
  -1 -13  10 20.1242 39.8655   1
   1  13 -10-15.4411 44.5417   2
  -1 -13  10-7.40426 34.1848   6
  -1 -13   9-12.0689 34.7066   1
   1  13  -9-3.93445 41.9836   2
  -1 -13   9-16.6853 38.7816   6
  -1 -13   8 447.442 76.8844   1
  -1 -13   8 469.489 73.2290   6
   1  13  -8 498.198 79.7794   2
  -1 -13   7 1518.96 132.280   1
   1  13  -7 1355.32 125.046   2
  -1 -13   7 1293.59 119.365   6
  -1 -13   6 743.797 98.0948   1
   1  13  -6 635.933 83.1487   2
  -1 -13   5 47.4563 40.9485   1
   1  13  -5-14.3077 33.9495   2
   1  13  -4 1373.19 120.840   2
  -1 -13   4 1321.92 131.238   1
  -1 -13   3 893.182 107.447   1
   1  13  -3 857.603 97.3169   2
  -1 -13   2 349.903 75.6816   1
   1  13  -2 406.365 72.6152   2
   1  13  -1 437.180 67.8524   2
  -1 -13   1 534.689 91.0842   1
  -1 -13   0 23.0904 47.9967   1
   1  13   0-8.61637 31.4848   2
   1  13   1 383.527 72.7095   2
  -1 -13  -1 184.104 61.2147   3
  -1 -13  -2-16.1868 47.4282   3
   1  13   2 9.80937 36.6202   7
   1  13   2 34.1850 39.6528   2
   1  13   3-17.1729 43.1184   7
  -1 -14  11 250.063 63.5001   6
  -1 -14  11 431.334 79.3886   1
  -1 -14  10 149.763 51.6957   1
  -1 -14  10 103.980 44.3666   6
   1  14  -9 106.496 51.0560   2
  -1 -14   9 59.6951 49.8131   1
  -1 -14   9 55.3235 42.7016   6
  -1 -14   8 681.782 99.5348   1
   1  14  -8 1043.36 115.355   2
  -1 -14   7 1411.12 135.142   1
   1  14  -7 1261.70 124.870   2
  -1 -14   6 724.583 101.173   1
   1  14  -6 657.644 94.2754   2
  -1 -14   5 814.306 111.545   1
   1  14  -5 819.477 100.272   2
   1  14  -4 60.1496 41.6390   2
  -1 -14   4 172.623 69.3417   1
   1  14  -3 142.316 49.4738   2
   1  14  -2 399.979 74.3702   2
   1  14  -1 534.317 84.1307   2
   1  14   1 312.195 74.9315   7
   1  15  -5 1316.28 132.739   2
   1  15  -4 616.382 93.7014   2
   2 -14   3 28.2118 39.5997   1
   2 -14   4 171.255 55.2664   1
   2 -14   5 595.627 93.9732   1
  -2  14  -6 49.4477 40.0766   2
  -2  14  -7 486.301 73.5018   2
  -2  14  -8 281.027 67.9431   2
  -2  14  -9-15.8924 40.2288   2
  -2  14 -10 65.8293 47.2225   2
   2 -13  -3 954.410 134.014   3
   2 -13  -2 180.764 65.9361   3
   2 -13  -2 130.779 50.4195   1
   2 -13  -1 40.6864 48.5702   1
   2 -13   0 78.3734 45.3519   1
   2 -13   1 1476.27 140.246   1
   2 -13   2 1151.65 124.879   1
  -2  13  -3 1381.05 103.203   2
   2 -13   3 1211.29 126.456   1
  -2  13  -4 630.261 73.1458   2
   2 -13   4 694.106 96.8461   6
   2 -13   4 695.135 97.6467   1
  -2  13  -5 11.7681 28.6652   2
   2 -13   5-4.48539 40.2156   6
   2 -13   5 0.72843 37.8291   1
  -2  13  -6 981.113 94.2381   2
   2 -13   6 1021.19 115.223   6
   2 -13   7 3260.15 202.652   6
  -2  13  -7 2796.43 166.090   2
  -2  13  -8 1330.50 114.600   2
   2 -13   8 1544.97 140.463   6
   2 -13   9 387.791 78.8846   6
  -2  13  -9 306.904 59.9745   2
  -2  13 -10 37.6142 36.8370   2
  -2  13 -11 288.364 63.3077   2
   2 -12  -5 999.385 118.513   1
   2 -12  -5 752.632 117.727   3
   2 -12  -4 166.946 64.6127   3
   2 -12  -4 209.123 67.8317   1
  -2  12   4 63.4228 40.8073   4
   2 -12  -3 18.1807 45.8392   3
   2 -12  -3 54.5145 41.4553   1
  -2  12   3 29.1170 31.9895   4
  -2  12   2 1043.51 99.3738   4
   2 -12  -2 1160.62 123.745   1
   2 -12  -2 1087.83 130.446   3
  -2  12   1 2737.13 158.555   4
   2 -12  -1 2802.12 190.591   1
  -2  12   0 1775.61 124.172   4
   2 -12   0 1700.26 144.021   1
   2 -12   1 16.7461 38.5167   1
  -2  12  -1 45.8840 29.5058   4
  -2  12  -1 72.4500 31.0657   2
   2 -12   2 1353.33 126.808   1
  -2  12  -2 1214.83 90.9497   2
  -2  12  -2 1110.67 96.9623   4
   2 -12   3 2277.44 163.022   1
  -2  12  -3 2268.45 139.318   4
  -2  12  -3 2390.40 130.574   2
   2 -12   3 2082.23 153.050   6
   2 -12   4 1613.26 138.393   1
  -2  12  -4 1747.08 114.089   2
   2 -12   4 1688.66 136.739   6
  -2  12  -4 1813.40 121.841   4
   2 -12   5 428.757 71.7340   6
  -2  12  -5 487.743 68.2862   4
   2 -12   5 353.383 68.4313   1
  -2  12  -5 375.848 56.3553   2
   2 -12   6 50.7548 39.6212   6
  -2  12  -6 36.2847 27.2687   2
  -2  12  -6-17.9986 42.2306   4
   2 -12   7 336.810 65.9524   6
  -2  12  -7 418.021 62.1338   2
   2 -12   8 894.673 105.080   6
  -2  12  -8 735.412 85.4635   2
   2 -12   9 1164.79 120.667   6
  -2  12  -9 1304.98 115.543   2
   2 -12  10 136.167 56.6917   6
  -2  12 -10 47.6471 38.3894   2
  -2  12 -11 108.150 51.1760   2
   2 -12  11 77.8139 45.0952   6
  -2  12 -12 4.00393 38.0917   2
   2 -12  12 49.2493 48.8681   6
  -2  11   9 301.875 65.2636   7
  -2  11   8 55.7756 44.3879   7
   2 -11  -8 59.7663 47.3396   1
   2 -11  -7 653.959 97.8518   1
  -2  11   7 530.119 78.1545   7
   2 -11  -7 827.376 122.180   3
   2 -11  -6 281.513 67.0463   1
  -2  11   6 303.739 57.3142   7
   2 -11  -6 264.127 68.6914   3
   2 -11  -5 3029.73 209.307   3
   2 -11  -5 3088.75 196.853   1
  -2  11   5 2490.78 153.422   7
  -2  11   4 662.714 75.2085   7
   2 -11  -4 718.560 103.846   3
   2 -11  -4 566.422 88.1432   1
   2 -11  -3-4.16044 41.6682   1
   2 -11  -3 26.7520 48.3885   3
  -2  11   3 52.1678 37.2800   4
  -2  11   3 14.9495 28.5487   7
   2 -11  -2 666.901 93.0286   1
  -2  11   2 399.432 53.5335   7
   2 -11  -2 569.345 93.8688   3
  -2  11   2 518.970 68.8638   4
   2 -11  -1 508.350 81.4654   1
  -2  11   1 470.980 53.8317   7
  -2  11   1 599.053 73.0423   4
   2 -11  -1 525.984 90.0830   3
  -2  11   1 464.285 49.9560   2
   2 -11   0 2466.48 166.582   1
  -2  11   0 2212.04 134.298   4
  -2  11   0 2301.20 113.541   2
  -2  11   0 2067.49 109.019   7
   2 -11   1 337.865 68.1152   1
  -2  11  -1 370.057 44.1466   7
  -2  11  -1 423.856 61.0796   4
  -2  11  -1 453.101 50.9442   2
  -2  11  -2 121.922 33.3852   2
  -2  11  -2 39.5261 18.9956   7
  -2  11  -2 28.8608 31.9888   4
   2 -11   2 54.9321 39.2868   1
   2 -11   2 33.8862 37.5228   6
  -2  11  -3-1.58737 20.9071   2
  -2  11  -3-10.8564 31.9401   4
   2 -11   3 35.1292 38.2423   6
   2 -11   3-17.0537 32.5234   1
   2 -11   4 418.756 69.6472   1
  -2  11  -4 408.297 61.5212   4
  -2  11  -4 431.606 55.6085   2
   2 -11   4 375.276 63.9698   6
  -2  11  -5 1335.31 106.589   4
   2 -11   5 1255.70 114.146   6
  -2  11  -5 1165.50 91.2782   2
   2 -11   5 1071.93 106.536   1
  -2  11  -6 1762.70 122.695   4
   2 -11   6 1825.65 136.655   6
  -2  11  -6 1911.49 121.578   2
  -2  11  -7 31.8752 44.2992   4
   2 -11   7 40.5180 41.3346   6
  -2  11  -7-2.38149 26.5712   2
  -2  11  -8 658.975 77.4517   2
  -2  11  -8 570.375 79.5450   4
   2 -11   8 588.085 87.3488   6
   2 -11   9 1445.01 128.020   6
  -2  11  -9 1505.57 119.955   2
  -2  11  -9 1697.82 129.723   4
   2 -11  10 1751.85 142.145   6
  -2  11 -10 1746.42 131.075   2
  -2  11 -10 1734.99 138.291   4
   2 -11  11 796.924 100.996   6
  -2  11 -12 222.799 47.0911   8
   2 -11  12 224.847 61.4011   6
  -2  11 -13-10.8676 27.0447   8
   2 -11  13 4.19482 45.7157   6
  -2  11 -14 792.834 90.3695   8
  -2  10  10 46.8159 42.8088   7
   2 -10 -10 103.695 51.3316   1
   2 -10  -9 211.577 71.2028   3
   2 -10  -9 205.972 57.8252   1
  -2  10   9 108.581 45.9906   7
   2 -10  -8 694.671 95.5183   1
   2 -10  -8 793.959 114.415   3
  -2  10   8 567.158 83.1417   7
   2 -10  -7 992.712 107.879   1
   2 -10  -7 873.126 114.173   3
  -2  10   7 807.297 91.9985   7
   2 -10  -6 90.8498 45.6325   1
   2 -10  -6-20.4718 52.4347   3
  -2  10   6 134.449 41.1327   7
   2 -10  -5 2550.61 183.777   3
   2 -10  -5 2551.18 170.769   1
  -2  10   5 2556.34 147.101   7
  -2  10   4 2209.75 130.266   7
   2 -10  -4 2493.93 166.164   1
   2 -10  -4 2330.45 170.877   3
  -2  10   3 1193.55 90.6776   7
  -2  10   3 1183.29 72.9919   2
   2 -10  -3 1335.30 128.057   3
   2 -10  -3 1258.30 116.717   1
  -2  10   2 1.86155 19.5989   2
  -2  10   2 50.1294 31.9262   4
   2 -10  -2 87.2346 41.3121   1
  -2  10   2 52.3769 24.9706   7
   2 -10  -2 39.4378 48.1853   3
   2 -10  -1 790.690 92.3007   1
  -2  10   1 680.007 61.3932   7
  -2  10   1 725.260 76.3608   4
  -2  10   1 883.879 63.5340   2
   2 -10  -1 846.971 102.566   3
  -2  10   0 2026.24 121.598   4
  -2  10   0 2004.89 99.7589   2
  -2  10   0 1925.38 98.7327   7
   2 -10   0 2093.12 143.430   1
   2 -10   1 950.762 98.2338   1
  -2  10  -1 918.211 81.3329   4
  -2  10  -1 909.229 62.6433   7
   2 -10   1 957.446 93.3025   6
  -2  10  -1 1093.60 74.0952   2
  -2  10  -2 1247.90 69.2327   7
  -2  10  -2 1212.31 93.9871   4
  -2  10  -2 1213.30 81.1394   2
   2 -10   2 1227.78 103.275   6
   2 -10   2 1293.20 111.757   1
  -2  10  -3 1456.18 103.769   4
  -2  10  -3 1418.17 90.0489   2
   2 -10   3 1273.95 107.604   6
   2 -10   3 1352.53 112.218   1
   2 -10   4 51.6994 8.13873   8
   2 -10   4 38.7104 35.4616   1
  -2  10  -4 64.0867 29.7802   2
   2 -10   4 47.6339 32.7306   6
  -2  10  -4 102.236 39.1286   4
  -2  10  -5 758.049 80.8706   4
   2 -10   5 789.934 44.9204   8
   2 -10   5 710.939 82.0144   1
   2 -10   5 675.244 81.1535   6
  -2  10  -5 782.340 72.9810   2
  -2  10  -6 1044.14 94.8146   4
   2 -10   6 1109.73 62.6059   8
   2 -10   6 1221.01 108.059   6
  -2  10  -6 1141.41 91.9353   2
  -2  10  -7 4032.68 191.608   4
   2 -10   7 4236.61 206.795   6
  -2  10  -7 4363.59 188.216   2
   2 -10   8 427.424 70.7656   6
  -2  10  -8 488.113 78.6703   4
  -2  10  -8 442.511 62.3365   2
  -2  10  -9 641.226 87.2940   4
  -2  10  -9 508.781 57.5744   8
   2 -10   9 594.641 83.5086   6
  -2  10 -10 1491.83 130.683   4
   2 -10  10 1862.00 142.050   6
  -2  10 -10 1900.14 113.057   8
  -2  10 -11 1984.42 123.730   8
   2 -10  11 2059.35 154.301   6
  -2  10 -12 40.9815 29.9878   8
   2 -10  12 116.768 52.6578   6
   2 -10  13 265.756 69.2901   6
  -2  10 -13 88.0594 38.8453   8
   2 -10  14 100.739 59.7517   6
  -2  10 -14 79.5929 38.2650   8
  -2  10 -15 706.396 90.0889   8
  -2  10 -16 438.674 76.9655   8
  -2   9  11 403.642 75.4073   7
   2  -9 -11 452.343 79.4266   1
  -2   9  10 135.278 49.2354   7
   2  -9 -10 52.0776 42.9432   1
   2  -9 -10 90.4228 48.1616   3
   2  -9  -9 145.290 57.6724   3
   2  -9  -9 187.680 55.9913   1
  -2   9   9 168.302 51.4878   7
  -2   9   8 166.997 42.0168   7
   2  -9  -8 191.610 51.3269   1
   2  -9  -8 165.259 62.1467   3
  -2   9   7 1580.49 122.066   7
   2  -9  -7 1670.71 146.504   3
   2  -9  -7 1827.31 139.372   1
   2  -9  -6 1002.39 111.773   3
   2  -9  -6 1011.54 102.731   1
  -2   9   6 921.951 87.8012   7
   2  -9  -5 409.730 75.9307   3
   2  -9  -5 357.298 61.9719   1
  -2   9   5 459.808 60.5821   7
  -2   9   5 389.641 39.9824   2
  -2   9   4 120.050 24.4629   2
   2  -9  -4 232.133 62.1503   3
  -2   9   4 101.304 33.6015   7
   2  -9  -4 172.456 52.4666   1
  -2   9   3 2716.01 105.927   2
  -2   9   3 2489.01 126.018   7
   2  -9  -3 2672.92 160.486   1
   2  -9  -3 2613.30 169.149   3
  -2   9   2 2959.31 111.959   2
  -2   9   2 2986.43 149.882   4
   2  -9  -2 2905.61 177.734   3
   2  -9  -2 3094.31 169.004   1
  -2   9   2 2851.97 128.906   7
  -2   9   1 1779.78 112.498   4
   2  -9  -1 1770.94 126.646   1
  -2   9   1 1635.85 90.5435   7
   2  -9  -1 1755.49 136.076   3
  -2   9   1 1914.75 89.1749   2
  -2   9   0 101.718 23.7423   2
   2  -9   0 93.7695 35.6931   1
   2  -9   0 48.8984 37.6431   3
  -2   9   0 64.5586 21.7371   7
  -2   9   0 87.4904 32.7448   4
  -2   9  -1 8893.96 237.149   2
   2  -9   1 9004.21 291.733   6
  -2   9  -1 8462.52 219.316   7
  -2   9  -1 8839.54 269.468   4
   2  -9   1 8968.53 299.867   1
  -2   9  -2 23452.2 496.438   2
  -2   9  -2 23403.8 531.730   4
   2  -9   2 23007.2 566.469   1
   2  -9   2 23145.1 556.187   6
  -2   9  -3 1799.71 110.403   4
   2  -9   3 1561.39 111.835   6
   2  -9   3 1706.00 118.523   1
  -2   9  -3 1643.34 92.7415   2
   2  -9   4 564.919 33.7194   8
  -2   9  -4 599.822 38.9024   7
  -2   9  -4 579.357 65.5178   4
  -2   9  -4 635.160 60.6318   2
   2  -9   4 606.489 73.3143   6
   2  -9   4 572.502 40.8894   8
   2  -9   4 540.169 67.2420   1
   2  -9   5 132.146 27.9093   8
   2  -9   5 54.9065 27.6457   1
  -2   9  -5 89.9389 15.9901   7
   2  -9   5 114.493 38.6573   6
  -2   9  -5 132.632 42.6979   4
  -2   9  -5 129.846 32.7992   2
   2  -9   6-8.86024 20.4393   8
  -2   9  -6 39.1419 37.6839   4
  -2   9  -6 17.6176 12.5648   7
   2  -9   6 54.6147 33.9375   6
  -2   9  -6 6.67647 27.9266   2
  -2   9  -7 961.151 65.5961   8
   2  -9   7 1153.98 102.751   6
  -2   9  -7 925.152 54.0624   7
  -2   9  -7 840.252 88.1736   4
  -2   9  -8 177.519 58.6361   4
   2  -9   8 158.541 46.6887   6
  -2   9  -8 107.280 31.2126   8
  -2   9  -9-5.19367 22.9697   8
   2  -9   9 28.1369 29.5857   6
  -2   9 -10 51.2277 62.0611   4
   2  -9  10-52.6947 42.0152   6
  -2   9 -10-1.08656 21.0946   8
   2  -9  11 1234.04 118.410   6
  -2   9 -11 1417.10 105.270   8
  -2   9 -12 2927.81 162.027   8
   2  -9  12 2782.50 182.173   6
   2  -9  13 4503.88 241.767   6
  -2   9 -13 4326.31 210.537   8
   2  -9  14 320.057 77.2265   6
  -2   9 -14 256.934 61.9750   8
  -2   9 -15 34.2321 39.7368   8
   2  -9  15 66.8874 47.2934   6
  -2   9 -16 248.860 65.7949   8
  -2   8  12 314.080 76.2974   7
   2  -8 -12 190.784 51.3021   1
   2  -8 -11 564.618 96.1781   3
  -2   8  11 880.743 103.773   7
   2  -8 -11 678.415 85.7318   1
  -2   8  10 1174.96 116.282   7
   2  -8 -10 1363.37 135.579   3
   2  -8 -10 1159.20 110.632   1
  -2   8   9 142.241 46.7854   7
   2  -8  -9 101.847 34.6729   1
   2  -8  -9-5.90559 41.5493   3
   2  -8  -8 216.305 51.5995   1
   2  -8  -8 204.541 54.3047   3
  -2   8   8 109.472 40.7606   7
  -2   8   7 608.340 73.4950   7
   2  -8  -7 687.542 49.9012   8
   2  -8  -7 733.453 84.2863   1
   2  -8  -7 661.956 87.5690   3
  -2   8   6 1157.49 94.0049   7
   2  -8  -6 1024.00 95.7264   1
   2  -8  -6 940.558 51.9165   8
   2  -8  -6 917.938 99.8313   3
   2  -8  -5 188.481 23.9312   2
   2  -8  -5 232.811 55.0974   3
  -2   8   5 237.007 46.5416   7
   2  -8  -5 105.777 38.1430   1
   2  -8  -5 189.006 19.3048   8
  -2   8   5 175.071 27.5871   2
  -2   8   5 190.164 21.7899   8
   2  -8  -4 109.179 47.4178   3
  -2   8   4 86.0564 30.3369   7
   2  -8  -4 127.189 42.8473   1
  -2   8   4 48.4299 18.4330   2
   2  -8  -3 122.795 46.2783   3
  -2   8   3 134.830 32.7027   7
   2  -8  -3 167.026 44.4939   1
  -2   8   3 123.512 22.7201   2
  -2   8   2 4181.72 130.209   2
  -2   8   2 4177.77 150.547   7
   2  -8  -2 4249.03 189.816   1
   2  -8  -2 4171.47 202.490   3
  -2   8   1 2842.63 134.491   4
  -2   8   1 2622.21 108.574   7
  -2   8   1 2650.88 100.035   2
   2  -8  -1 2654.25 157.531   3
   2  -8  -1 2765.52 148.950   1
   2  -8   0 1346.10 101.498   1
  -2   8   0 1249.64 68.0837   2
   2  -8   0 1346.39 111.133   3
  -2   8   0 1271.77 87.4641   4
  -2   8   0 1280.74 68.1110   7
   2  -8   0 1318.94 97.6341   6
   2  -8   1 290.114 52.8404   1
  -2   8  -1 250.822 28.9913   7
  -2   8  -1 311.224 36.9285   2
  -2   8  -1 283.606 45.0545   4
   2  -8   1 381.834 54.4559   6
  -2   8  -2 3121.54 140.915   4
   2  -8   2 2850.24 143.551   6
  -2   8  -2 3124.81 120.001   2
   2  -8   2 3072.27 152.968   1
   2  -8   3 3172.60 82.1301   8
   2  -8   3 3202.53 155.983   1
  -2   8  -3 3353.32 149.585   4
  -2   8  -3 3225.18 96.2426   7
   2  -8   3 3461.52 159.085   6
  -2   8  -3 3514.04 134.343   2
   2  -8   3 3381.88 93.8682   8
  -2   8  -4 1977.91 68.6844   7
   2  -8   4 2172.50 89.8222   8
   2  -8   4 1825.44 115.822   6
  -2   8  -4 1924.06 114.579   4
   2  -8   4 2053.37 121.742   1
  -2   8  -4 1956.20 103.442   2
   2  -8   5 1359.79 85.7451   4
  -2   8  -5 1403.83 57.6714   7
   2  -8   5 1423.46 83.6200   8
  -2   8  -5 1532.75 69.7037   8
   2  -8   5 1400.24 102.493   6
  -2   8  -5 1370.55 100.644   4
  -2   8  -6-1.86986 11.5438   7
   2  -8   6 15.4019 23.1000   4
   2  -8   6 12.8602 23.4429   8
   2  -8   6 47.6546 39.3707   6
  -2   8  -6 9.04770 43.7418   4
  -2   8  -6 18.7435 16.6486   8
   2  -8   7 93.6413 32.0729   4
  -2   8  -7 90.0379 18.3294   7
   2  -8   7 57.1143 35.8101   6
  -2   8  -7 127.632 28.1200   8
  -2   8  -7 173.064 53.4587   4
  -2   8  -8 41.7749 15.9933   7
   2  -8   8 20.3378 28.8866   6
  -2   8  -8 47.6730 25.7654   8
   2  -8   8 46.1373 29.7369   8
  -2   8  -8 142.363 57.5887   4
  -2   8  -9 1995.10 143.022   4
  -2   8  -9 2050.48 94.5773   7
   2  -8   9 1956.31 134.453   6
  -2   8  -9 2141.73 118.298   8
   2  -8  10 1097.21 106.997   6
  -2   8 -10 1035.65 88.5702   8
   2  -8  11 224.994 61.7409   6
  -2   8 -11 133.649 39.7779   8
  -2   8 -12 609.663 75.8771   8
   2  -8  12 601.260 85.2153   6
  -2   8 -13 2456.81 157.904   8
   2  -8  13 2490.32 176.380   6
   2  -8  14 473.498 87.7974   6
  -2   8 -14 575.872 83.3308   8
   2  -8  15 503.750 92.7765   6
  -2   8 -15 408.960 75.6268   8
  -2   8 -16 58.3836 47.6983   8
  -2   7  13 61.3532 53.2496   7
   2  -7 -12 1399.25 142.282   3
  -2   7  12 1179.14 123.045   7
   2  -7 -12 1263.48 108.216   1
   2  -7 -11 1181.80 126.511   3
   2  -7 -11 1198.62 104.559   1
   2  -7 -11 1095.09 88.1897   8
  -2   7  11 1111.52 112.913   7
  -2   7  10 3628.86 196.842   7
   2  -7 -10 3641.00 157.008   8
   2  -7 -10 3905.96 190.891   1
   2  -7 -10 3377.25 207.791   3
   2  -7  -9 1443.61 89.8567   8
  -2   7   9 1586.24 122.875   7
   2  -7  -9 1591.48 118.699   1
   2  -7  -9 1650.13 138.946   3
   2  -7  -8 504.899 75.8815   3
   2  -7  -8 508.708 66.5043   1
   2  -7  -8 462.072 49.5053   8
  -2   7   8 407.912 62.6328   7
   2  -7  -7 3.65119 35.2698   3
  -2   7   7 37.3217 23.7755   8
  -2   7   7 34.2495 26.1842   7
   2  -7  -7 83.7095 18.8877   2
   2  -7  -7 21.0497 16.7203   8
   2  -7  -7 15.7487 26.5602   1
  -2   7   6 915.842 66.1137   8
   2  -7  -6 847.963 51.7563   8
  -2   7   6 919.249 81.1932   7
   2  -7  -6 845.258 47.2418   2
   2  -7  -6 1006.72 88.9640   1
   2  -7  -6 918.315 94.2972   3
  -2   7   5 3846.66 123.115   8
  -2   7   5 3992.59 163.596   7
   2  -7  -5 3833.65 108.692   8
   2  -7  -5 4016.85 180.949   1
   2  -7  -5 3888.23 110.961   2
   2  -7  -5 3908.85 191.314   3
  -2   7   4 72.6883 17.8901   2
  -2   7   4 51.1557 12.2696   8
   2  -7  -4 52.8195 10.0333   8
  -2   7   4 45.1099 26.2347   7
   2  -7  -4 101.242 35.4579   1
   2  -7  -4 27.8791 32.3172   3
  -2   7   3 21.5489 20.3053   7
   2  -7  -3 6.94602 29.5480   3
  -2   7   3 5.38902 12.7531   2
   2  -7  -3 33.6633 28.8049   1
   2  -7  -2 823.625 84.5980   3
  -2   7   2 795.366 58.0659   7
  -2   7   2 852.767 47.0531   2
   2  -7  -2 942.784 81.8319   1
  -2   7   1 6100.10 200.962   4
  -2   7   1 6251.64 158.807   2
   2  -7  -1 6299.37 223.527   1
   2  -7  -1 5867.76 233.271   3
  -2   7   1 6016.21 169.763   7
   2  -7  -1 6255.48 270.602   5
  -2   7   0 11163.5 252.028   7
  -2   7   0 11583.6 255.390   2
   2  -7   0 11135.9 307.166   6
   2  -7   0 12210.0 350.672   3
   2  -7   0 11592.7 323.176   1
   2  -7   0 12228.8 390.159   5
  -2   7   0 10857.5 297.063   4
  -2   7  -1 4234.57 116.260   7
  -2   7  -1 4086.89 158.943   4
   2  -7   1 4172.70 166.381   6
  -2   7  -1 4435.85 134.506   2
   2  -7   1 4330.20 175.026   1
   2  -7   1 4574.10 225.707   5
   2  -7   2 281.089 47.7404   1
   2  -7   2 361.545 76.5323   5
  -2   7  -2 207.719 38.1870   4
   2  -7   2 355.851 50.7088   6
  -2   7  -2 213.879 32.7983   2
   2  -7   3 989.832 79.3565   1
  -2   7  -3 912.519 75.4403   4
  -2   7  -3 956.775 40.5803   7
   2  -7   3 887.441 77.0250   6
   2  -7   3 1082.90 54.4059   8
   2  -7   3 1074.48 111.722   5
  -2   7  -3 1039.09 43.2657   8
   2  -7   4 347.747 39.0131   8
  -2   7  -4 362.939 32.1274   8
  -2   7  -4 306.777 22.9172   7
  -2   7  -4 307.874 48.6171   4
   2  -7   4 370.738 53.4733   6
   2  -7   4 475.641 80.6268   5
  -2   7  -5 2364.23 130.628   4
  -2   7  -5 2467.63 98.1473   8
   2  -7   5 2599.83 118.437   4
  -2   7  -5 2528.62 78.9564   7
   2  -7   5 2494.09 132.606   6
  -2   7  -5 2639.86 127.039   1
   2  -7   5 2520.29 116.445   8
  -2   7  -6 1307.52 87.9684   1
   2  -7   6 1206.53 95.1107   6
  -2   7  -6 1296.82 75.3326   8
   2  -7   6 1233.28 88.7919   8
  -2   7  -6 1320.59 58.7936   7
  -2   7  -6 1244.45 101.083   4
   2  -7   6 1431.37 90.3708   4
   2  -7   7 3.48605 28.7377   4
  -2   7  -7 36.7838 49.7020   4
  -2   7  -7 48.6200 25.3175   1
  -2   7  -7 32.7920 15.1384   7
  -2   7  -7 27.2655 22.3681   8
   2  -7   7 24.1157 33.7023   6
   2  -7   7 36.3081 29.2697   8
  -2   7  -8 598.820 59.7894   1
  -2   7  -8 694.658 50.4930   7
  -2   7  -8 852.860 95.0871   4
   2  -7   8 604.169 73.8542   6
   2  -7   8 641.210 72.9169   8
  -2   7  -8 669.807 64.8257   8
  -2   7  -9 2753.78 125.441   1
  -2   7  -9 2711.73 112.962   7
  -2   7  -9 2785.36 169.687   4
   2  -7   9 2732.27 156.173   6
  -2   7  -9 2566.00 135.847   8
   2  -7  10 5698.05 241.673   6
  -2   7 -10 5587.55 186.844   1
  -2   7 -10 5308.70 180.043   7
  -2   7 -10 5509.42 217.578   8
  -2   7 -11 1325.59 109.062   8
   2  -7  11 1359.58 120.031   6
   2  -7  11 1560.03 95.6596   7
   2  -7  12 348.655 53.5366   7
  -2   7 -12 213.739 51.7410   8
   2  -7  12 313.925 65.9423   6
   2  -7  13 620.622 69.0414   7
  -2   7 -13 545.509 77.8382   8
   2  -7  13 629.828 89.3503   6
   2  -7  14 822.396 108.527   6
   2  -7  14 897.239 87.3777   7
  -2   7 -14 902.324 104.113   8
   2  -7  15 1557.37 118.598   7
  -2   7 -15 1689.90 146.021   8
   2  -7  15 1812.40 160.754   6
   2  -7  16 286.781 57.8533   7
  -2   7 -16 46.7221 41.0761   8
   2  -7  16 238.667 66.5055   6
   2  -6 -14 447.860 70.4340   8
  -2   6  14 394.000 77.2922   7
  -2   6  13 564.570 89.5402   7
   2  -6 -13 398.991 62.9786   8
   2  -6 -13 559.502 94.9410   3
   2  -6 -12 840.023 108.109   3
   2  -6 -12 993.961 89.4614   8
  -2   6  12 922.664 108.265   7
   2  -6 -12 907.848 85.8323   1
   2  -6 -11 570.533 85.5919   3
   2  -6 -11 414.108 56.4848   8
  -2   6  11 598.859 84.6879   7
   2  -6 -11 595.637 70.8289   1
   2  -6 -10 5013.87 207.310   1
  -2   6  10 4948.88 226.399   7
   2  -6 -10 4751.89 186.854   8
   2  -6 -10 5179.85 243.350   3
   2  -6  -9 322.004 52.2102   1
   2  -6  -9 365.942 68.1176   3
  -2   6   9 282.941 53.5862   7
   2  -6  -9 339.692 44.8684   8
  -2   6   8 3180.92 193.976   5
   2  -6  -8 3008.11 104.091   2
   2  -6  -8 3245.99 155.026   1
  -2   6   8 2756.47 151.416   7
   2  -6  -8 2728.40 165.903   3
   2  -6  -8 2894.64 123.036   8
  -2   6   8 2709.40 141.827   8
   2  -6  -7 24.1096 12.8688   2
  -2   6   7 15.6257 28.4480   8
   2  -6  -7 38.1096 34.5208   3
  -2   6   7 59.6728 30.4206   7
  -2   6   7-30.0351 48.8458   5
   2  -6  -7 18.9200 28.6182   1
   2  -6  -7 33.0429 17.2547   8
   2  -6  -6 123.371 24.0574   8
  -2   6   6 103.945 28.6257   8
   2  -6  -6 138.013 20.3068   2
  -2   6   6 93.6561 48.2820   5
  -2   6   6 153.265 40.2549   7
   2  -6  -6 125.922 37.0288   1
   2  -6  -6 98.0250 42.9915   3
   2  -6  -5 1795.51 68.9992   8
   2  -6  -5 1604.28 59.2996   2
   2  -6  -5 1754.59 108.959   1
  -2   6   5 1664.41 137.462   5
   2  -6  -5 1578.00 113.120   3
  -2   6   5 1568.15 95.1844   7
  -2   6   5 1535.44 79.6382   8
  -2   6   4 592.254 85.9545   5
   2  -6  -4 541.594 69.0571   3
  -2   6   4 586.362 34.8357   2
  -2   6   4 600.981 55.0793   7
   2  -6  -4 519.247 30.3427   8
   2  -6  -4 540.119 31.5612   2
   2  -6  -4 559.249 62.0336   1
  -2   6   4 560.495 37.6989   8
   2  -6  -4 539.727 77.6848   5
  -2   6   3 5356.07 121.826   2
  -2   6   3 4543.95 99.3223   8
  -2   6   3 5275.80 160.477   7
   2  -6  -3 5548.00 192.633   1
   2  -6  -3 5116.00 199.327   3
   2  -6  -3 5275.83 227.861   5
  -2   6   3 5050.21 240.833   5
  -2   6   2 2369.78 74.5428   2
  -2   6   2 2437.56 117.094   6
  -2   6   2 2306.95 119.296   1
   2  -6  -2 2251.81 129.175   3
  -2   6   2 2600.06 126.954   3
   2  -6  -2 2271.37 145.585   5
  -2   6   2 2293.60 157.549   5
  -2   6   2 2228.17 92.6535   7
  -2   6   1 813.499 98.8652   5
   2  -6  -1 833.024 89.6345   5
  -2   6   1 727.173 60.3964   4
  -2   6   1 803.649 48.1224   7
  -2   6   1 782.348 41.2491   2
   2  -6  -1 827.526 66.2715   6
  -2   6   1 868.494 67.6374   6
   2  -6  -1 773.055 76.9569   3
  -2   6   1 872.799 71.6347   1
  -2   6   1 660.278 63.0934   3
  -2   6   0 9108.95 259.347   1
  -2   6   0 8619.05 241.060   4
  -2   6   0 8792.26 194.338   7
   2  -6   0 8671.80 308.620   5
   2  -6   0 8547.10 273.621   3
   2  -6   0 8552.71 246.647   6
  -2   6   0 8733.08 200.208   2
  -2   6   0 9056.14 253.392   6
  -2   6   0 9340.13 266.122   3
  -2   6  -1 9035.02 250.496   4
  -2   6  -1 9252.27 261.858   1
  -2   6  -1 9063.87 188.061   7
   2  -6   1 9533.71 321.462   5
   2  -6   1 9263.28 254.112   6
  -2   6  -1 9243.05 215.684   2
  -2   6  -1 9317.12 274.078   3
  -2   6  -2 208.171 16.6637   8
   2  -6   2 244.523 21.5890   8
   2  -6   2 250.626 65.4507   5
  -2   6  -2 218.334 38.6827   4
  -2   6  -2 264.201 41.2733   1
   2  -6   2 210.810 35.7012   6
  -2   6  -2 277.836 45.7653   3
   2  -6   2 221.318 40.1152   1
  -2   6  -3 960.232 34.5891   7
  -2   6  -3 973.117 47.3601   8
  -2   6  -3 1051.03 84.7784   3
   2  -6   3 1064.28 58.5577   8
  -2   6  -3 955.192 70.8202   1
   2  -6   3 986.454 75.0263   6
  -2   6  -3 922.320 73.0640   4
   2  -6   3 1111.49 105.442   5
   2  -6   4 33.5135 20.0750   8
  -2   6  -4 30.8245 8.53592   7
  -2   6  -4 82.6414 37.5408   4
  -2   6  -4 63.4881 32.8093   3
  -2   6  -4 71.4080 49.3537   5
  -2   6  -4 51.7661 23.7594   1
   2  -6   4 31.5403 26.4915   6
   2  -6   4 31.8911 40.2647   5
  -2   6  -4 45.1864 17.4785   8
  -2   6  -5 23.9414 21.0931   8
   2  -6   5 20.3356 22.4350   8
   2  -6   5 46.1495 44.3343   5
  -2   6  -5-22.6402 42.2352   4
  -2   6  -5 17.8933 10.3383   7
   2  -6   5 70.2040 35.2170   6
  -2   6  -5 31.5310 23.3212   1
  -2   6  -5-12.5520 37.2615   5
  -2   6  -6 1762.88 118.200   4
   2  -6   6 1940.36 137.764   5
  -2   6  -6 1983.39 99.9648   1
   2  -6   6 1903.46 107.188   4
  -2   6  -6 1885.05 97.0312   8
  -2   6  -6 1844.38 71.6707   7
  -2   6  -6 2045.24 149.669   5
   2  -6   6 1948.35 117.110   6
  -2   6  -7 1748.57 123.866   4
  -2   6  -7 1548.70 131.867   5
   2  -6   7 1707.77 106.334   4
  -2   6  -7 1612.61 73.0973   7
   2  -6   7 1629.97 110.822   6
  -2   6  -7 1645.24 97.3689   8
  -2   6  -7 1619.69 89.9759   1
   2  -6   7 1682.69 112.296   8
  -2   6  -8 146.206 32.4171   1
   2  -6   8 83.8359 37.8566   8
  -2   6  -8 82.3257 21.1357   7
  -2   6  -8 196.926 73.0119   4
   2  -6   8 102.078 25.2947   7
   2  -6   8 117.589 41.5184   6
  -2   6  -8 64.2010 37.9565   5
  -2   6  -8 123.719 36.6136   8
  -2   6  -9 367.825 69.4332   5
  -2   6  -9 412.771 59.1373   8
  -2   6  -9 433.769 87.2272   4
   2  -6   9 359.780 41.0011   7
  -2   6  -9 315.309 40.4357   7
  -2   6  -9 361.731 43.1808   1
   2  -6   9 320.737 62.4682   6
  -2   6 -10 6097.43 269.432   5
  -2   6 -10 5835.93 181.553   1
  -2   6 -10 5887.56 232.744   8
  -2   6 -10 5835.28 193.456   7
   2  -6  10 5961.40 245.570   6
   2  -6  10 5666.68 189.593   7
  -2   6 -11 3307.75 178.295   8
   2  -6  11 3304.76 145.728   7
  -2   6 -11 3388.18 128.575   1
   2  -6  11 3310.63 184.695   6
  -2   6 -11 3538.57 199.652   5
   2  -6  12 4873.92 190.828   7
   2  -6  12 5025.69 241.036   6
  -2   6 -12 4774.16 225.682   8
   2  -6  13 90.8357 33.8742   7
   2  -6  13 89.5544 51.2119   6
  -2   6 -13 145.627 49.7772   8
  -2   6 -14 353.691 74.8894   8
   2  -6  14 307.596 53.9183   7
   2  -6  14 382.604 75.1673   6
   2  -6  15 802.036 86.9817   7
   2  -6  15 780.822 110.966   6
  -2   6 -15 840.569 107.068   8
   2  -6  16 22.3256 35.9837   7
   2  -6  16 13.1106 55.2741   6
  -2   6 -16-39.0567 49.9815   8
   2  -6  17 184.610 53.0261   7
   2  -5 -16 13.9660 31.2944   8
   2  -5 -15 10.6956 33.3213   8
   2  -5 -14 456.078 71.0941   8
  -2   5  14 428.275 78.8332   7
   2  -5 -14 557.069 91.6066   3
   2  -5 -13 505.330 86.4315   3
  -2   5  13 552.634 85.5999   7
   2  -5 -13 526.844 71.4343   8
  -2   5  12 1439.26 127.892   7
   2  -5 -12 1795.97 145.609   3
   2  -5 -12 1783.72 111.505   1
   2  -5 -12 1535.76 112.396   8
   2  -5 -11 521.579 81.0635   3
  -2   5  11 650.229 82.6382   7
   2  -5 -11 738.203 71.1263   1
   2  -5 -11 513.317 63.9539   8
   2  -5 -10 829.493 75.0383   1
   2  -5 -10 880.900 77.3503   8
  -2   5  10 853.569 90.0324   7
   2  -5 -10 907.164 98.7298   3
   2  -5  -9 0.17599 33.9556   3
  -2   5   9 34.0732 32.3488   8
   2  -5  -9 8.90047 22.3243   1
  -2   5   9 113.852 44.2812   5
  -2   5   9 39.3739 32.8752   7
   2  -5  -9 18.6028 14.9909   2
   2  -5  -9 22.3406 20.0573   8
   2  -5  -8 4443.06 133.104   2
  -2   5   8 4318.77 186.804   7
   2  -5  -8 4509.07 160.800   8
   2  -5  -8 4485.44 176.857   1
   2  -5  -8 4473.43 200.305   3
  -2   5   8 4172.77 182.110   8
  -2   5   8 4395.55 214.393   5
  -2   5   7 4374.80 173.026   8
  -2   5   7 4834.55 225.266   5
   2  -5  -7 4623.01 153.286   8
  -2   5   7 4733.01 184.550   7
   2  -5  -7 4736.42 129.040   2
   2  -5  -7 5033.33 185.210   1
   2  -5  -7 4699.41 198.905   3
  -2   5   6 93.7396 42.8105   5
   2  -5  -6 104.402 30.3888   1
   2  -5  -6 130.580 44.0648   5
   2  -5  -6 110.583 17.2147   2
  -2   5   6 87.3767 30.7410   7
   2  -5  -6 65.9006 19.9209   8
  -2   5   6 74.6919 26.8980   8
   2  -5  -6 101.773 35.8372   3
  -2   5   5-57.6576 44.4445   5
   2  -5  -5 33.4998 33.3015   3
   2  -5  -5 42.4385 10.4462   2
  -2   5   5-0.85577 18.6084   7
  -2   5   5 21.4765 19.7002   8
   2  -5  -5 31.4112 23.7310   1
   2  -5  -5 47.1914 15.8769   8
   2  -5  -5 44.0166 35.4343   5
  -2   5   4 4081.44 203.469   5
  -2   5   4 3985.70 140.971   7
  -2   5   4 4074.76 152.238   6
  -2   5   4 3837.82 118.311   8
   2  -5  -4 4176.60 159.280   1
   2  -5  -4 3996.83 166.879   3
  -2   5   4 4074.02 156.253   1
   2  -5  -4 3772.02 91.5596   2
   2  -5  -4 4039.81 185.239   5
   2  -5  -4 4148.34 105.565   8
  -2   5   3 17261.1 393.013   1
  -2   5   3 15971.2 353.091   7
  -2   5   3 16662.3 303.395   2
  -2   5   3 15965.8 314.874   8
  -2   5   3 17212.5 384.668   6
   2  -5  -3 17073.6 394.288   1
   2  -5  -3 16227.0 405.569   3
   2  -5  -3 16964.2 444.341   5
  -2   5   3 16817.8 469.242   5
  -2   5   2 2056.41 140.677   5
  -2   5   2 2071.53 81.8819   7
  -2   5   2 2237.41 103.609   6
  -2   5   2 2204.14 62.0960   2
  -2   5   2 2188.28 108.041   1
   2  -5  -2 2091.25 114.916   3
   2  -5  -2 2062.91 131.791   5
  -2   5   1 1488.41 86.2606   1
   2  -5  -1 1378.55 92.9114   3
  -2   5   1 1466.42 82.2875   4
  -2   5   1 1489.69 60.4670   7
   2  -5  -1 1452.82 80.8467   6
  -2   5   1 1678.03 86.6637   6
  -2   5   1 1565.78 53.0171   2
   2  -5  -1 1460.79 112.839   5
  -2   5   0 7.69605 9.05945   7
  -2   5   0 11.4602 18.6203   4
   2  -5   0 16.4088 18.6969   6
  -2   5   0-0.09085 21.1591   1
  -2   5   0 7.60965 16.3679   6
  -2   5   0 6.37583 9.97160   2
   2  -5   0 8.37938 21.8592   3
   2  -5   0 25.7374 37.5376   5
   2  -5   1 2028.20 95.8333   6
  -2   5  -1 1719.99 48.0941   8
   2  -5   1 1960.00 52.5155   8
  -2   5  -1 1727.91 91.5467   4
  -2   5  -1 1951.68 96.5009   1
  -2   5  -1 1889.97 49.0867   7
   2  -5   1 2024.84 128.663   5
   2  -5   2 143.948 29.7263   6
   2  -5   2 127.209 19.0610   8
  -2   5  -2 97.9650 25.4915   1
  -2   5  -2 72.8872 25.4134   4
   2  -5   2 107.107 23.2668   4
   2  -5   2 98.3436 42.6975   5
  -2   5  -2 121.972 17.0421   8
  -2   5  -3 17554.6 415.749   4
  -2   5  -3 18834.8 408.203   1
   2  -5   3 18120.4 409.601   6
   2  -5   3 18285.1 474.930   5
   2  -5   3 18561.4 387.125   8
  -2   5  -3 18348.0 368.959   8
   2  -5   3 18919.1 405.942   4
  -2   5  -4 4183.20 161.952   4
   2  -5   4 4167.78 189.625   5
  -2   5  -4 3985.75 95.3371   7
  -2   5  -4 3851.74 131.195   8
  -2   5  -4 4052.85 144.462   1
   2  -5   4 4076.72 154.178   6
   2  -5   4 4157.88 149.823   4
   2  -5   4 4108.53 147.090   8
  -2   5  -5 1117.19 87.4448   4
  -2   5  -5 1251.75 75.7252   8
   2  -5   5 1301.73 85.6740   8
  -2   5  -5 1147.73 72.2931   1
  -2   5  -5 1216.52 50.8705   7
   2  -5   5 1267.65 86.1317   6
   2  -5   5 1331.01 105.951   5
  -2   5  -6 1167.38 96.5953   4
   2  -5   6 1193.89 85.6423   4
  -2   5  -6 1162.58 57.3507   7
  -2   5  -6 1149.62 71.7808   1
   2  -5   6 1243.47 58.3722   7
   2  -5   6 1316.13 93.8504   6
   2  -5   6 1186.53 97.6210   5
  -2   5  -6 1227.07 81.9831   8
   2  -5   7 985.500 57.4706   7
   2  -5   7 1051.52 90.0346   8
  -2   5  -7 1015.06 59.6867   7
   2  -5   7 960.099 85.4998   6
   2  -5   7 1181.60 92.0929   4
   2  -5   7 994.276 92.7559   5
  -2   5  -7 937.407 64.1338   1
  -2   5  -7 988.533 79.6693   8
  -2   5  -7 1128.06 103.023   4
  -2   5  -8 6850.65 261.045   4
  -2   5  -8 6788.46 192.015   7
   2  -5   8 6470.80 187.686   7
  -2   5  -8 6340.54 229.563   8
  -2   5  -8 6935.18 196.123   1
   2  -5   8 6589.25 241.529   6
  -2   5  -9 332.059 39.9927   1
   2  -5   9 269.452 37.4742   7
  -2   5  -9 339.559 42.3987   7
   2  -5   9 323.668 64.0238   6
  -2   5  -9 311.319 55.9102   8
  -2   5 -10 307.538 57.0734   8
  -2   5 -10 315.991 44.9942   7
  -2   5 -10 321.065 37.4787   1
   2  -5  10 414.670 68.4345   6
   2  -5  10 352.772 45.2637   7
   2  -5  11 435.770 73.6592   6
  -2   5 -11 418.578 40.4096   1
  -2   5 -11 556.303 76.3593   8
   2  -5  11 456.118 54.7106   7
  -2   5 -12 3302.05 189.627   8
   2  -5  12 3205.29 154.614   7
   2  -5  12 3685.99 202.148   6
  -2   5 -13 2969.81 185.401   8
   2  -5  13 2989.80 154.926   7
   2  -5  13 2966.14 192.276   6
  -2   5 -14 1104.75 118.414   8
   2  -5  14 1054.34 119.281   6
   2  -5  14 948.142 90.3320   7
   2  -5  15 22.0250 29.5709   7
   2  -5  15 83.3468 51.8379   6
  -2   5 -15 61.1708 41.7531   8
   2  -5  16 1956.60 171.641   6
  -2   5 -16 2059.93 173.442   8
   2  -5  16 1792.11 138.165   7
   2  -5  17 2436.26 167.570   7
   2  -4 -17 1443.22 135.874   8
   2  -4 -16 261.948 62.4648   8
   2  -4 -15 29.3851 47.7460   3
  -2   4  15 32.2905 48.0835   7
   2  -4 -15 61.4054 42.7607   8
   2  -4 -14 0.39010 30.0341   8
  -2   4  14-9.26755 38.2418   7
   2  -4 -14-4.69517 44.1007   3
  -2   4  13 444.151 73.6631   7
   2  -4 -13 361.733 66.3623   3
   2  -4 -13 258.062 50.8213   8
  -2   4  12 1209.51 112.605   7
   2  -4 -12 1164.76 112.828   3
   2  -4 -12 1023.48 92.0086   8
   2  -4 -11 24.4653 19.9571   1
   2  -4 -11 39.7104 36.3279   3
  -2   4  11 36.3474 32.0799   7
   2  -4 -11-23.0158 26.8940   8
  -2   4  10 3020.60 163.177   7
   2  -4 -10 3098.18 136.823   1
   2  -4 -10 2905.37 164.710   3
   2  -4 -10 2856.90 140.653   8
  -2   4   9 737.961 82.2015   5
   2  -4  -9 547.074 57.7131   8
   2  -4  -9 656.206 50.3121   2
  -2   4   9 595.604 69.6363   8
  -2   4   9 577.972 68.4905   7
   2  -4  -9 666.541 60.9773   1
   2  -4  -9 708.590 81.6510   3
  -2   4   8 29.2391 29.8473   8
   2  -4  -8 75.7412 20.7456   2
   2  -4  -8 70.3178 32.8082   5
   2  -4  -8 74.9352 39.3204   3
  -2   4   8 24.8108 28.4947   7
  -2   4   8 141.110 45.5375   5
   2  -4  -8 33.6236 24.7443   1
   2  -4  -8 97.2848 30.3891   8
   2  -4  -7 9192.27 208.941   2
  -2   4   7 9532.02 274.238   7
   2  -4  -7 9549.00 274.005   7
  -2   4   7 9087.16 308.844   5
   2  -4  -7 9337.03 242.556   8
   2  -4  -7 9364.96 286.795   3
   2  -4  -7 9643.62 287.234   5
  -2   4   7 9021.42 267.077   8
   2  -4  -6 7375.16 162.329   2
  -2   4   6 7280.32 267.292   5
   2  -4  -6 7671.39 223.646   7
   2  -4  -6 6791.82 188.856   8
   2  -4  -6 7509.58 238.837   3
   2  -4  -6 7321.62 246.050   5
  -2   4   6 7137.41 220.488   7
  -2   4   6 7353.05 215.039   8
  -2   4   5 123.260 42.3738   5
  -2   4   5 85.7377 28.3360   1
  -2   4   5 72.1291 23.2730   8
   2  -4  -5 60.5373 10.3268   2
  -2   4   5 74.7894 25.2464   7
   2  -4  -5 55.9995 28.9744   3
  -2   4   5 68.4225 24.9917   6
   2  -4  -5 37.5052 30.8223   5
   2  -4  -5 54.0641 17.1593   8
  -2   4   4 3244.36 166.684   5
  -2   4   4 3192.92 124.624   1
   2  -4  -4 3072.56 112.191   7
  -2   4   4 3081.38 113.836   7
   2  -4  -4 3100.32 88.4189   8
   2  -4  -4 2635.74 64.3389   2
  -2   4   4 3087.23 120.395   6
   2  -4  -4 3143.27 135.934   3
  -2   4   4 3079.04 102.144   8
   2  -4  -4 3001.85 150.932   5
  -2   4   3 6410.28 187.311   1
  -2   4   3 5981.41 142.343   8
  -2   4   3 6022.36 176.497   6
   2  -4  -3 6050.81 195.046   3
   2  -4  -3 5870.79 221.209   5
  -2   4   3 6088.72 235.550   5
  -2   4   3 5713.82 159.177   7
  -2   4   2 2705.41 65.9762   8
  -2   4   2 3131.76 118.881   1
  -2   4   2 3049.11 92.4178   7
   2  -4  -2 2810.66 146.325   5
  -2   4   2 2736.93 61.6664   2
  -2   4   2 2983.68 157.786   5
  -2   4   2 3078.33 112.221   6
   2  -4  -2 3057.10 127.888   3
  -2   4   2 2616.22 70.3538   8
   2  -4  -1 2921.37 150.179   5
   2  -4  -1 2779.29 126.288   3
  -2   4   1 3023.97 82.7973   7
   2  -4  -1 3056.63 111.019   6
  -2   4   1 2875.91 113.577   4
  -2   4   1 2997.70 111.491   6
  -2   4   1 2979.28 73.1676   2
  -2   4   1 3028.47 117.469   1
   2  -4   0 878.605 82.6926   5
   2  -4   0 777.345 26.6497   8
  -2   4   0 795.509 28.6147   7
  -2   4   0 783.103 57.1731   1
  -2   4   0 820.137 57.4601   4
   2  -4   0 734.963 52.4829   6
  -2   4   0 815.234 55.4412   6
   2  -4   0 837.009 67.4655   3
  -2   4   0 738.476 29.6483   8
  -2   4  -1 12.7193 10.8658   8
   2  -4   1 6.55982 25.6981   5
  -2   4  -1 32.1588 16.7638   1
  -2   4  -1 22.8381 18.7314   4
   2  -4   1 17.9110 15.6056   4
   2  -4   1 5.07268 17.1126   6
  -2   4  -1 1.87600 19.6422   6
   2  -4   1 37.1836 11.4028   8
   2  -4   2 14474.6 318.214   4
   2  -4   2 14370.8 296.580   8
  -2   4  -2 13222.2 323.161   4
   2  -4   2 13909.5 376.045   5
   2  -4   2 13193.6 313.080   6
  -2   4  -2 13649.5 290.107   8
  -2   4  -2 14250.4 320.050   1
   2  -4   3 13141.2 309.317   4
  -2   4  -3 12603.1 317.892   4
  -2   4  -3 12924.9 292.397   8
   2  -4   3 13261.5 301.412   8
   2  -4   3 12849.3 307.070   6
  -2   4  -3 12944.2 301.646   1
   2  -4   3 12877.2 359.815   5
  -2   4  -4 8338.25 251.404   4
   2  -4   4 9149.79 245.458   4
   2  -4   4 8885.24 179.588   7
   2  -4   4 8758.95 243.372   8
   2  -4   4 8403.26 238.692   6
  -2   4  -4 8603.57 225.535   1
  -2   4  -4 8741.62 233.757   8
  -2   4  -4 8755.91 180.279   7
   2  -4   4 8560.78 275.135   5
  -2   4  -4 9023.27 296.289   5
  -2   4  -5 5601.94 205.060   4
   2  -4   5 6038.18 144.348   7
  -2   4  -5 5973.06 231.976   5
  -2   4  -5 5523.99 142.782   7
   2  -4   5 5746.96 199.876   8
   2  -4   5 5966.48 195.833   6
  -2   4  -5 5708.28 189.455   8
  -2   4  -5 5827.53 171.826   1
   2  -4   5 6038.88 219.369   5
  -2   4  -6 471.464 65.6328   5
   2  -4   6 442.261 55.7673   4
   2  -4   6 448.780 36.5804   7
  -2   4  -6 443.215 67.3983   4
  -2   4  -6 437.829 36.6018   7
  -2   4  -6 424.826 40.7310   1
   2  -4   6 504.943 59.1164   6
   2  -4   6 429.318 59.4865   5
  -2   4  -6 444.922 53.1371   8
   2  -4   7 1942.81 120.255   4
  -2   4  -7 2083.25 130.698   5
   2  -4   7 1834.50 83.4999   7
  -2   4  -7 1787.91 83.6496   7
  -2   4  -7 1939.27 131.449   4
  -2   4  -7 1819.06 112.686   8
   2  -4   7 1733.75 111.762   6
  -2   4  -7 1772.31 84.9131   1
   2  -4   7 1931.33 123.817   8
   2  -4   7 1924.94 114.325   5
   2  -4   8 1973.59 94.7552   7
  -2   4  -8 2070.53 97.8792   7
  -2   4  -8 1881.82 121.143   8
   2  -4   8 2066.12 127.438   6
  -2   4  -8 2224.29 135.308   5
   2  -4   8 2095.32 118.374   5
  -2   4  -8 1744.12 85.1585   1
  -2   4  -9 5767.08 225.239   5
   2  -4   9 5054.66 174.457   7
  -2   4  -9 4970.08 175.388   7
   2  -4   9 4970.53 213.255   6
  -2   4  -9 5503.72 224.693   8
  -2   4  -9 5208.98 158.757   1
  -2   4 -10 237.138 32.9301   1
  -2   4 -10 298.030 57.5676   5
   2  -4  10 319.000 47.1398   7
  -2   4 -10 297.775 44.2842   7
  -2   4 -10 327.497 62.2711   8
   2  -4  11 77.1330 30.9388   7
  -2   4 -11 153.864 25.5150   1
  -2   4 -11 89.8606 39.1988   8
   2  -4  12 651.010 69.4912   7
  -2   4 -12 771.310 96.3946   8
  -2   4 -13 2924.16 188.076   8
   2  -4  13 2613.22 149.261   7
  -2   4 -14 1263.02 130.034   8
   2  -4  14 1200.48 104.891   7
   2  -4  15 2260.10 152.620   7
  -2   4 -15 2644.47 189.171   8
   2  -4  16 86.1568 42.4334   7
  -2   4 -16 58.6586 44.5693   8
   2  -4  17 737.897 97.2677   7
   2  -3 -17 36.1194 35.2701   8
   2  -3 -16 594.331 87.3319   8
  -2   3  16 822.878 111.738   7
  -2   3  15 2647.42 185.951   7
   2  -3 -15 2384.22 161.931   8
   2  -3 -14 572.340 77.2686   8
  -2   3  14 718.090 96.1588   7
   2  -3 -13 517.414 72.5869   8
  -2   3  13 641.403 85.8077   7
   2  -3 -12 209.287 49.6160   8
  -2   3  12 235.859 53.9068   7
   2  -3 -11-22.5772 26.5214   8
  -2   3  11 37.7106 37.7552   7
   2  -3 -11-26.5946 18.7583   2
  -2   3  10 2688.67 147.100   7
   2  -3 -10 2559.91 131.552   8
  -2   3   9 5592.52 217.052   8
   2  -3  -9 5304.79 163.757   2
  -2   3   9 5501.14 210.182   7
   2  -3  -9 5394.38 184.996   5
   2  -3  -9 5403.50 211.789   3
   2  -3  -9 5489.91 191.422   8
   2  -3  -8 131.879 42.2418   3
   2  -3  -8 78.4504 27.3986   8
  -2   3   8 52.4731 31.6665   8
  -2   3   8 43.0251 25.0923   7
   2  -3  -8 30.5412 16.3322   2
   2  -3  -8 56.1772 29.0049   5
   2  -3  -7 838.526 47.0147   2
   2  -3  -7 940.879 72.6254   7
   2  -3  -7 817.211 60.2669   8
  -2   3   7 824.821 69.4973   7
   2  -3  -7 970.931 64.5478   1
  -2   3   7 887.315 81.8543   5
   2  -3  -7 948.238 77.3582   3
   2  -3  -7 883.702 73.5527   5
  -2   3   7 761.587 67.0092   8
   2  -3  -6 11201.9 225.594   2
  -2   3   6 11194.4 326.619   5
  -2   3   6 10757.9 281.332   7
   2  -3  -6 11348.8 271.943   1
  -2   3   6 10810.3 266.556   1
   2  -3  -6 10287.6 301.182   5
   2  -3  -6 11103.8 294.842   3
   2  -3  -6 10595.1 256.224   8
  -2   3   6 10914.7 278.777   8
   2  -3  -5 23269.5 447.046   8
  -2   3   5 23214.2 471.159   1
   2  -3  -5 23082.3 408.102   2
   2  -3  -5 23664.8 477.122   7
  -2   3   5 22596.3 474.481   7
   2  -3  -5 22347.8 491.950   3
   2  -3  -5 22420.3 519.500   5
  -2   3   5 22544.8 540.305   5
  -2   3   5 22296.8 466.117   8
   2  -3  -5 23423.6 474.736   1
  -2   3   4 8818.44 281.813   5
   2  -3  -4 9015.50 271.961   5
   2  -3  -4 9003.85 229.174   1
  -2   3   4 8717.22 225.071   1
   2  -3  -4 9290.47 222.086   7
   2  -3  -4 9119.03 197.393   8
  -2   3   4 8622.45 220.531   6
   2  -3  -4 8960.11 243.416   3
  -2   3   4 8811.96 208.485   8
  -2   3   4 8846.24 220.001   7
   2  -3  -3 681.964 67.4560   5
  -2   3   3 672.712 36.7110   8
  -2   3   3 664.038 50.2201   1
   2  -3  -3 656.337 41.7540   7
  -2   3   3 661.481 43.4712   7
  -2   3   3 701.463 73.0294   5
   2  -3  -3 643.273 54.6369   3
  -2   3   3 608.562 45.0271   6
  -2   3   2 6591.91 152.756   7
   2  -3  -2 6424.38 223.703   5
   2  -3  -2 6747.61 154.044   7
  -2   3   2 6725.61 183.700   1
  -2   3   2 6731.92 172.299   6
   2  -3  -2 6710.59 195.051   3
   2  -3  -2 6267.50 168.291   6
  -2   3   2 6563.95 139.170   8
  -2   3   2 7065.23 240.311   5
  -2   3   2 6742.46 141.278   8
  -2   3   1 12021.1 231.717   8
   2  -3  -1 12352.6 229.908   7
   2  -3  -1 11459.7 327.048   5
  -2   3   1 11952.0 263.334   6
   2  -3  -1 12434.5 224.802   8
   2  -3  -1 12272.2 262.927   6
  -2   3   1 11511.5 274.156   1
   2  -3  -1 11671.5 289.458   3
  -2   3   1 11928.1 274.980   4
  -2   3   1 11671.9 228.620   7
  -2   3   0 777.388 39.0273   8
   2  -3   0 847.372 36.2496   8
  -2   3   0 739.287 53.2807   4
   2  -3   0 805.170 48.5113   6
  -2   3   0 763.112 48.7139   6
  -2   3   0 895.321 55.9660   1
   2  -3   0 832.404 76.2468   5
   2  -3   1-4.86642 30.6674   5
  -2   3  -1 10.6220 13.4720   8
   2  -3   1 6.18787 11.7227   8
  -2   3  -1 21.7343 17.1450   1
  -2   3  -1-27.2755 24.6182   4
   2  -3   1 32.0225 18.4476   6
  -2   3  -1 33.5008 18.7032   6
   2  -3   2 3085.92 108.015   8
   2  -3   2 3133.54 145.937   5
  -2   3  -2 2946.56 119.804   4
  -2   3  -2 3155.00 109.066   8
  -2   3  -2 3164.00 113.892   6
   2  -3   2 2877.18 107.952   6
   2  -3   3 2.87523 18.3986   8
  -2   3  -3 45.3704 22.3248   8
   2  -3   3 3.03171 6.91794   7
  -2   3  -3 7.77689 26.1487   5
   2  -3   3 4.84320 20.7003   6
   2  -3   3-4.06381 27.0555   5
  -2   3  -4 660.937 58.9801   8
   2  -3   4 699.111 68.9136   5
   2  -3   4 750.593 38.8000   7
  -2   3  -4 772.176 71.2314   4
  -2   3  -4 787.562 75.2880   5
   2  -3   4 714.950 59.6301   6
   2  -3   4 651.695 58.6561   8
   2  -3   5 11033.7 238.409   7
  -2   3  -5 10645.9 305.085   4
   2  -3   5 10596.6 300.517   5
   2  -3   5 10127.3 279.752   6
  -2   3  -5 11462.6 321.936   5
  -2   3  -5 10363.6 289.584   8
   2  -3   5 10603.0 300.518   8
   2  -3   6 3475.43 155.549   4
  -2   3  -6 3059.80 146.157   8
  -2   3  -6 3113.39 110.783   7
   2  -3   6 3204.20 143.803   5
   2  -3   6 3059.40 109.383   7
  -2   3  -6 3266.22 154.588   5
  -2   3  -6 3293.56 162.135   4
   2  -3   7 181.518 38.7036   5
  -2   3  -7 308.876 74.2839   4
   2  -3   7 63.6037 43.4080   4
  -2   3  -7 184.586 30.2982   7
   2  -3   7 217.870 32.1182   7
   2  -3   7 155.405 45.1090   8
  -2   3  -7 274.111 50.7986   5
  -2   3  -7 190.999 45.5216   8
  -2   3  -8 306.180 40.2506   7
  -2   3  -8 340.298 59.2841   8
   2  -3   8 267.936 38.3191   7
   2  -3   8 326.516 49.5033   5
   2  -3   9 7365.33 231.948   7
  -2   3  -9 7722.91 236.606   7
   2  -3   9 8646.40 237.781   5
  -2   3  -9 8254.24 292.532   8
  -2   3 -10 11740.3 374.044   8
   2  -3  10 11269.8 315.832   7
  -2   3 -11 1659.15 134.282   8
   2  -3  11 1592.87 106.359   7
   2  -3  12 22.1360 29.8069   7
  -2   3 -12-14.0897 37.5118   8
   2  -3  13 380.275 60.3595   7
  -2   3 -13 361.454 71.2800   8
   2  -3  14 962.229 96.5866   7
  -2   3 -14 966.715 115.641   8
   2  -3  15 664.409 87.4038   7
  -2   3 -15 698.410 104.297   8
   2  -3  16 102.205 49.6380   7
  -2   3 -16-24.6424 40.8815   8
   2  -3  17-47.2106 41.5616   7
   2  -2 -17 83.4355 45.4206   8
  -2   2  16-3.96858 39.2181   7
   2  -2 -16 60.7721 39.7586   8
   2  -2 -15 966.390 103.754   8
  -2   2  15 867.730 104.579   7
   2  -2 -14 898.239 95.6583   8
  -2   2  14 946.640 106.029   7
  -2   2  13 1457.10 122.319   7
   2  -2 -13 1254.87 106.920   8
  -2   2  12 3.41871 29.7805   7
   2  -2 -12 23.4738 27.9851   8
   2  -2 -11 1066.01 76.8876   2
  -2   2  11 1085.46 98.0862   7
   2  -2 -11 1145.67 92.2512   8
  -2   2  10 568.375 67.9475   7
   2  -2 -10 577.489 51.7337   5
   2  -2 -10 642.051 65.4420   8
   2  -2  -9 7945.89 216.458   2
   2  -2  -9 7951.54 242.401   8
  -2   2   9 8122.09 259.374   7
   2  -2  -9 8216.61 230.433   5
  -2   2   9 8044.23 269.723   8
   2  -2  -8 1310.75 82.1970   8
  -2   2   8 1421.08 97.5582   8
  -2   2   8 1312.67 89.4904   7
   2  -2  -8 1499.16 94.3424   7
   2  -2  -8 1379.62 69.2956   2
   2  -2  -8 1520.96 89.7722   5
  -2   2   7 629.057 58.7809   8
  -2   2   7 625.507 57.9696   7
  -2   2   7 645.518 46.7250   1
   2  -2  -7 607.831 51.4405   8
   2  -2  -7 642.926 56.8834   7
   2  -2  -7 701.598 64.5561   5
  -2   2   6 3617.09 118.703   1
  -2   2   6 3686.05 136.641   7
   2  -2  -6 3622.79 123.044   8
  -2   2   6 3654.75 134.575   8
   2  -2  -6 3666.50 139.516   3
   2  -2  -6 3558.19 148.113   5
  -2   2   5 6276.18 168.016   1
  -2   2   5 6187.51 172.195   8
   2  -2  -5 6568.48 180.530   7
   2  -2  -5 6218.94 163.602   8
   2  -2  -5 6380.09 209.733   5
   2  -2  -5 6194.49 185.221   3
  -2   2   5 6414.46 217.392   5
  -2   2   5 5999.79 176.426   7
  -2   2   4 8854.07 205.005   8
   2  -2  -4 9044.22 199.581   8
  -2   2   4 8414.39 210.780   7
   2  -2  -4 9300.30 215.528   7
  -2   2   4 8784.35 213.031   1
   2  -2  -4 8499.79 224.646   3
   2  -2  -4 9083.87 262.657   5
  -2   2   4 8955.87 269.585   5
  -2   2   3 450.729 30.6934   8
  -2   2   3 409.143 31.9848   6
  -2   2   3 415.434 32.5600   7
   2  -2  -3 388.761 31.4560   7
  -2   2   3 498.726 61.0069   5
  -2   2   3 430.563 37.7904   1
   2  -2  -3 483.169 57.3553   5
   2  -2  -3 449.740 42.2659   3
  -2   2   3 424.406 29.4170   8
  -2   2   2 13334.1 258.378   8
   2  -2  -2 13672.6 260.795   7
  -2   2   2 13169.5 258.892   7
   2  -2  -2 13148.6 342.063   5
   2  -2  -2 13405.6 268.846   6
  -2   2   2 12792.5 266.372   6
   2  -2  -2 12921.6 293.803   3
  -2   2   2 12469.0 282.611   1
  -2   2   1 2391.03 92.0626   4
   2  -2  -1 2449.72 71.4233   8
  -2   2   1 2468.83 66.2704   7
   2  -2  -1 2472.55 65.4962   7
  -2   2   1 2473.47 76.2863   8
   2  -2  -1 2402.79 78.6349   6
  -2   2   1 2411.41 79.3124   6
   2  -2  -1 2453.45 97.9543   3
  -2   2   1 2522.20 61.7682   2
   2  -2  -1 2475.68 124.281   5
  -2   2   0 473.472 34.3479   8
   2  -2   0 549.695 34.0041   8
  -2   2   0 572.221 31.4433   2
   2  -2   0 507.118 34.5237   6
   2  -2   0 480.856 59.9406   5
   2  -2   0 449.833 19.5906   7
  -2   2   0 574.600 45.2958   4
  -2   2   0 472.340 34.8711   6
   2  -2   1 76.3025 41.8138   5
  -2   2  -1 13.2452 24.3762   4
   2  -2   1 36.4961 18.6776   8
  -2   2  -1 19.8130 18.1061   8
  -2   2  -1 103.713 19.5533   2
   2  -2   1 20.9760 15.4627   6
  -2   2  -1 25.1928 18.5075   6
  -2   2  -2 3870.81 139.098   4
   2  -2   2 4170.32 94.4822   7
   2  -2   2 3944.35 133.003   8
   2  -2   2 4145.27 128.502   6
   2  -2   2 3803.90 157.709   5
  -2   2  -2 4027.12 135.447   8
   2  -2   3 563.392 52.1817   8
  -2   2  -3 480.248 49.3975   8
  -2   2  -3 583.729 62.6633   5
   2  -2   3 498.047 31.0210   7
  -2   2  -3 469.894 52.7303   4
   2  -2   3 556.272 47.8583   6
   2  -2   3 492.659 55.9830   5
  -2   2  -4 2691.59 127.673   4
   2  -2   4 2746.05 90.2591   7
   2  -2   4 2482.09 122.698   5
  -2   2  -4 2502.82 119.143   8
  -2   2  -4 2663.00 129.614   5
   2  -2   4 2751.51 125.033   8
  -2   2  -5 3675.67 166.458   4
   2  -2   5 4122.01 126.914   7
   2  -2   5 4142.74 159.700   5
  -2   2  -5 4033.94 164.125   8
   2  -2   6 13016.3 297.009   7
  -2   2  -6 12610.6 351.645   8
   2  -2   6 13017.2 324.781   5
  -2   2  -6 11810.8 354.564   4
   2  -2   7 5460.10 180.509   5
  -2   2  -7 5174.00 211.803   8
   2  -2   7 5599.69 221.332   4
   2  -2   7 5459.18 225.399   8
   2  -2   7 5489.67 174.418   7
  -2   2  -8 829.954 87.6774   8
   2  -2   8 803.128 65.4699   7
   2  -2   8 864.262 63.6914   5
   2  -2   9 127.658 29.1517   5
   2  -2   9 135.942 33.8753   7
  -2   2  -9 163.778 50.3138   8
   2  -2  10 5015.09 197.207   7
  -2   2 -10 5371.08 242.473   8
   2  -2  11 8416.78 280.067   7
  -2   2 -11 8291.46 325.180   8
  -2   2 -12 1443.37 133.299   8
   2  -2  12 1318.30 107.175   7
   2  -2  13 66.2523 39.5829   7
  -2   2 -13 104.103 57.4093   8
   2  -2  14 258.943 58.3146   7
  -2   2 -14 180.953 58.5724   8
   2  -2  15 415.361 73.6415   7
  -2   2 -15 166.312 62.5317   8
  -2   2 -16 481.506 94.8325   8
   2  -2  16 578.870 91.2322   7
   2  -2  17-54.0227 48.7035   7
  -2   1  17 574.598 97.3372   7
   2  -1 -17 534.352 87.0277   8
  -2   1  16 42.8600 37.0537   7
   2  -1 -16 154.322 52.7294   8
   2  -1 -15 17.6211 36.0280   8
  -2   1  15 29.2169 39.0955   7
  -2   1  14 656.404 87.2238   7
   2  -1 -14 731.632 87.3564   8
  -2   1  13 2401.38 154.061   7
   2  -1 -13 2129.97 139.763   8
  -2   1  12 2798.87 159.152   7
   2  -1 -12 2748.40 150.555   8
  -2   1  11 4558.02 197.630   7
   2  -1 -11 4523.41 132.202   5
   2  -1 -11 4045.68 179.194   8
  -2   1  10-20.8282 29.2212   7
   2  -1 -10 35.0984 26.2710   8
   2  -1 -10 15.3336 17.6458   5
   2  -1  -9 195.192 34.2733   5
  -2   1   9 210.611 43.3516   7
   2  -1  -9 175.438 36.9508   8
  -2   1   9 201.988 43.2223   8
   2  -1  -8 1205.69 79.3530   8
  -2   1   8 1328.92 90.6157   8
  -2   1   8 1304.66 85.8300   7
   2  -1  -8 1442.38 85.4643   5
  -2   1   8 1410.51 62.4740   1
  -2   1   7 5202.42 175.832   8
   2  -1  -7 4831.81 161.054   8
   2  -1  -7 5604.05 183.066   5
  -2   1   7 5227.89 173.445   7
  -2   1   7 4961.17 135.759   1
  -2   1   6 27.2994 13.6175   1
   2  -1  -6-5.74922 24.6421   5
  -2   1   6 49.2348 22.5089   8
  -2   1   6 26.3122 18.9982   7
   2  -1  -6 31.5629 20.1082   8
  -2   1   5 3213.92 114.563   7
  -2   1   5 3224.47 112.544   8
  -2   1   5 3234.91 100.636   1
   2  -1  -5 3177.17 107.053   8
   2  -1  -5 3178.43 113.761   3
   2  -1  -5 3161.13 137.075   5
   2  -1  -4 16067.2 382.083   5
  -2   1   4 16153.5 327.966   7
   2  -1  -4 14913.4 286.023   2
   2  -1  -4 16164.5 330.991   3
  -2   1   4 15866.0 318.169   1
  -2   1   4 16184.6 322.035   8
  -2   1   3 1579.19 55.2574   6
  -2   1   3 1557.74 63.4309   8
  -2   1   3 1676.35 65.9236   7
   2  -1  -3 1722.28 66.0849   7
  -2   1   3 1614.24 62.2834   8
   2  -1  -3 1610.64 97.3148   5
   2  -1  -3 1724.11 71.3348   3
   2  -1  -3 1719.26 46.5526   2
   2  -1  -2 79836.6 1308.58   8
  -2   1   2 75720.3 1304.01   7
   2  -1  -2 77198.7 1302.13   7
   2  -1  -2 75439.3 1395.31   5
  -2   1   2 75298.8 1279.24   2
  -2   1   2 76076.5 1290.14   6
   2  -1  -2 76177.1 1324.15   3
   2  -1  -2 76752.1 1289.80   6
  -2   1   2 77991.5 1326.37   4
  -2   1   2 76302.8 1309.24   8
   2  -1  -2 78622.6 1281.27   2
   2  -1  -1 9.93639 10.2203   7
  -2   1   1 3.95043 13.9468   8
  -2   1   1 10.9064 17.2752   4
   2  -1  -1 93.8577 43.0280   5
   2  -1  -1 10.8304 11.0433   6
  -2   1   1 18.1279 9.69229   2
  -2   1   1 7.22789 10.9042   6
   2  -1  -1 21.2719 11.0702   2
  -2   1   0 1075.80 56.3335   8
   2  -1   0 1124.67 48.9431   2
  -2   1   0 1091.55 61.3677   4
  -2   1   0 1108.12 47.5590   2
   2  -1   0 989.400 78.7025   5
   2  -1   0 1086.99 46.2331   6
  -2   1  -1 3233.09 116.593   4
  -2   1  -1 3141.92 112.850   8
  -2   1  -1 3190.06 99.4923   2
   2  -1   1 3198.45 97.5175   6
   2  -1   1 3145.29 138.820   5
  -2   1  -2 5622.37 155.386   2
  -2   1  -2 5169.60 169.423   4
   2  -1   2 5656.35 190.951   5
  -2   1  -2 5785.85 175.328   8
  -2   1  -3 9580.28 268.595   4
  -2   1  -3 10062.5 272.809   8
   2  -1   3 10480.7 226.702   7
   2  -1   3 10507.4 279.653   5
   2  -1   4 504.107 53.1909   5
  -2   1  -4 531.006 65.0477   4
   2  -1   4 324.653 33.1895   7
  -2   1  -4 424.057 52.7236   8
  -2   1  -5-5.31460 30.2406   8
   2  -1   5-33.9704 26.3693   5
  -2   1  -5-6.36226 38.4836   4
   2  -1   5-22.3298 17.0694   7
  -2   1  -6 1227.32 96.9688   8
   2  -1   6 1376.19 78.7355   7
   2  -1   6 1383.26 82.8696   5
   2  -1   7 10781.7 269.320   5
   2  -1   7 10316.6 278.123   7
  -2   1  -7 10140.5 325.099   8
   2  -1   8 3272.66 143.104   7
   2  -1   8 3332.35 120.432   5
  -2   1  -8 3180.01 173.549   8
   2  -1   9 2990.26 143.599   7
   2  -1   9 3000.39 101.197   5
  -2   1  -9 2765.36 168.088   8
  -2   1 -10 220.374 59.6978   8
   2  -1  10 142.260 35.1718   7
  -2   1 -11 1188.91 119.588   8
   2  -1  11 1297.83 103.048   7
   2  -1  12 248.761 55.6829   7
  -2   1 -12 336.655 75.0123   8
  -2   1 -13 871.303 110.503   8
   2  -1  13 784.624 91.4485   7
   2  -1  14 123.858 46.5026   7
  -2   1 -14 224.963 68.0508   8
   2  -1  15 103.833 46.4192   7
  -2   1 -15 50.6082 54.2769   8
   2  -1  16 134.228 55.5992   7
   2   0 -18 24.9772 45.5716   8
   2   0 -17 860.441 105.368   8
  -2   0  17 861.991 111.411   7
  -2   0  16 523.388 86.4473   7
   2   0 -16 614.823 87.7951   8
  -2   0  15 1456.80 130.847   7
   2   0 -15 1288.73 117.575   8
  -2   0  14 35.8600 33.8935   7
   2   0 -14 13.7669 31.0748   8
   2   0 -13 2291.89 142.539   8
  -2   0  13 2257.69 146.368   7
   2   0 -12 1292.37 100.106   8
  -2   0  12 1236.54 103.681   7
   2   0 -12 1226.85 51.1910   5
  -2   0  11 5420.34 215.775   7
   2   0 -11 5460.08 210.044   8
   2   0 -11 5722.14 162.485   5
   2   0 -10 5367.66 167.553   5
   2   0 -10 5158.39 194.060   8
  -2   0  10 4901.19 194.998   7
   2   0  -9 3792.47 153.642   8
  -2   0   9 3502.34 153.535   7
   2   0  -9 3967.77 145.491   5
  -2   0   9 3785.58 167.190   8
   2   0  -8 127.038 33.0667   5
   2   0  -8 104.169 29.7312   8
  -2   0   8 84.2469 14.6136   1
  -2   0   8 119.117 30.1121   7
  -2   0   8 115.684 29.7338   8
  -2   0   7 5111.06 171.733   8
   2   0  -7 4805.74 158.810   8
  -2   0   7 4756.82 163.820   7
  -2   0   7 4928.54 122.336   1
   2   0  -7 5239.83 179.935   5
  -2   0   6 2496.28 104.281   7
   2   0  -6 2490.98 100.025   8
  -2   0   6 2614.54 106.935   8
  -2   0   6 2379.27 77.0523   1
  -2   0   5 3364.13 118.671   7
  -2   0   5 3632.37 120.087   8
   2   0  -5 3653.36 100.783   2
   2   0  -5 3593.89 117.326   8
  -2   0   4 1867.60 78.2975   7
   2   0  -4 2037.94 64.0334   2
  -2   0   4 1845.13 74.6199   8
   2   0  -4 1935.00 71.5385   3
  -2   0   3 163264. 2754.39   8
   2   0  -3 167397. 2727.70   2
  -2   0   3 164007. 2726.25   2
   2   0  -3 160277. 2737.75   3
  -2   0   2 235168. 3972.19   8
  -2   0   2 240444. 3968.37   4
   2   0  -2 238277. 3948.98   2
  -2   0   2 240085. 3946.61   2
   2   0  -2 232353. 3954.78   3
  -2   0   2 243353. 3950.95   3
   2   0  -1 153.492 20.2939   2
  -2   0   1 136.901 24.4411   8
  -2   0   1 145.914 18.4837   2
  -2   0   1 111.315 22.1571   4
   2   0  -1 152.508 13.2587   6
  -2   0   1 121.063 19.1907   3
  -2   0   0 2199.36 86.0524   4
   2   0   0 2105.95 76.6021   2
  -2   0   0 2145.99 74.9756   2
  -2   0   0 2109.77 88.0625   8
  -2   0  -1 344.123 40.4403   8
   2   0   1 359.207 34.0197   2
  -2   0  -1 251.228 38.9437   4
  -2   0  -2 98.6900 31.9871   8
  -2   0  -2 158.258 39.2203   4
   2   0   2 112.449 24.7590   2
  -2   0  -3 2577.85 124.234   8
  -2   0  -3 2625.70 122.892   4
   2   0   3 2757.27 109.713   2
  -2   0  -4 4324.47 171.373   8
   2   0   4 4153.35 136.659   7
  -2   0  -4 3875.64 164.965   4
  -2   0  -5 140.361 42.4735   8
   2   0   5 49.8793 22.4707   7
   2   0   5 160.175 35.0334   5
   2   0   6 55.3925 26.3936   5
   2   0   6 49.5938 23.4048   7
  -2   0  -6 7.43672 30.1407   8
   2   0   7 1675.71 98.3730   7
   2   0   7 1633.00 85.3321   5
  -2   0  -7 1637.64 120.063   8
   2   0   8 11938.4 277.674   5
   2   0   8 11852.9 327.860   7
  -2   0  -8 11868.9 376.139   8
   2   0   9 9253.64 209.024   5
   2   0   9 9767.19 297.304   7
  -2   0  -9 9842.46 345.287   8
  -2   0 -10 1313.85 124.675   8
   2   0  10 1152.68 95.6906   7
  -2   0 -11 67.9741 49.6374   8
   2   0  11 55.4360 33.1563   7
   2   0  12 1786.33 132.422   7
  -2   0 -12 1822.31 155.925   8
   2   0  13 705.904 89.5918   7
  -2   0 -13 828.648 111.243   8
   2   0  14 285.978 62.5375   7
  -2   0 -14 247.946 71.6041   8
   2   0  15 213.032 60.8447   7
  -2   0 -15 75.4402 54.2938   8
   2   0  16 57.1617 59.5541   7
   2   1 -18 12.5180 41.2249   8
  -2  -1  17 269.505 68.9127   7
   2   1 -17 165.657 50.2958   8
  -2  -1  16 407.293 75.9000   7
   2   1 -16 403.228 70.5146   8
  -2  -1  15 1773.13 141.072   7
   2   1 -15 1951.37 143.506   8
   2   1 -14 2716.68 162.506   8
  -2  -1  14 2745.43 166.275   7
  -2  -1  13 127.121 39.9345   7
   2   1 -13 170.192 47.2345   8
   2   1 -12 952.820 87.6628   8
   2   1 -12 1069.49 61.8560   5
  -2  -1  12 976.645 90.2694   7
   2   1 -11 2468.50 134.684   8
  -2  -1  11 2297.25 132.968   7
   2   1 -11 2604.29 112.342   5
   2   1 -10 3378.60 151.773   8
  -2  -1  10 3310.03 153.050   7
   2   1 -10 3467.99 140.385   5
  -2  -1   9 99.9432 29.4551   7
  -2  -1   9 128.990 34.7786   8
   2   1  -9 155.558 36.3723   8
  -2  -1   9 123.568 12.0112   1
  -2  -1   8 722.870 64.5842   8
  -2  -1   8 757.157 65.0986   7
  -2  -1   8 774.983 33.2878   1
   2   1  -8 706.320 59.9417   8
  -2  -1   7 492.282 49.1037   7
   2   1  -7 520.970 49.3754   8
  -2  -1   6 7569.35 209.290   7
   2   1  -6 7696.77 205.132   8
   2   1  -5 528.707 37.4493   2
  -2  -1   5 405.273 40.8726   7
   2   1  -4 5972.80 146.359   2
  -2  -1   4 5875.85 161.484   8
   2   1  -4 5777.14 133.163   3
  -2  -1   3 13116.0 257.460   4
  -2  -1   3 12659.7 276.770   8
   2   1  -3 12836.2 261.656   2
  -2  -1   3 12396.1 258.157   2
   2   1  -3 12619.3 239.397   3
  -2  -1   2 16126.8 319.367   2
  -2  -1   2 16126.5 337.871   8
   2   1  -2 15904.8 312.390   4
  -2  -1   2 16792.0 319.318   4
  -2  -1   2 16264.9 290.979   3
   2   1  -2 16677.0 323.070   2
   2   1  -1 5355.81 138.164   4
   2   1  -1 5727.42 144.641   2
  -2  -1   1 5552.14 144.032   4
  -2  -1   1 5580.61 157.427   8
  -2  -1   0 6329.15 178.946   8
   2   1   0 6390.30 163.937   2
  -2  -1   0 6265.99 168.635   4
   2   1   0 6192.30 162.928   4
  -2  -1  -1 9358.65 246.404   8
  -2  -1  -1 9624.24 239.210   4
   2   1   1 9431.53 232.074   4
   2   1   1 9097.96 224.766   2
  -2  -1  -2 44.2946 29.0652   8
  -2  -1  -2 53.9203 36.1434   4
   2   1   2-13.0901 29.4228   4
   2   1   2 26.0903 22.6987   2
  -2  -1  -3 230.213 42.7330   8
   2   1   3 350.750 50.0640   4
   2   1   3 218.891 34.2824   2
   2   1   4 5522.79 180.781   2
  -2  -1  -4 5437.78 205.335   8
   2   1   5 18598.0 420.846   7
  -2  -1  -5 18807.9 471.986   8
  -2  -1  -6 554.028 71.9624   8
   2   1   6 597.797 61.1609   7
   2   1   6 720.051 85.1724   4
   2   1   7 561.503 52.7728   5
  -2  -1  -7 495.024 71.9618   8
   2   1   7 512.852 59.0461   7
   2   1   8 480.279 44.7480   5
  -2  -1  -8 367.989 65.7774   8
   2   1   8 441.542 58.3944   7
  -2  -1  -9 4986.66 239.683   8
   2   1   9 4887.10 136.495   5
   2   1   9 4817.90 203.469   7
  -2  -1 -10 3416.13 203.472   8
   2   1  10 3737.52 183.657   7
   2   1  11 2720.54 163.996   7
  -2  -1 -11 2870.82 191.808   8
   2   1  12 42.0251 37.5720   7
  -2  -1 -12 50.4710 46.8371   8
   2   1  13 481.710 81.0909   7
  -2  -1 -13 451.226 87.0958   8
   2   1  14 850.384 106.753   7
  -2  -1 -14 708.654 108.828   8
   2   1  15 33.8379 48.0873   7
  -2  -1 -15 97.9185 57.0714   8
  -2  -2  18 470.307 85.3951   7
   2   2 -18 445.874 85.2861   8
  -2  -2  17 106.660 54.7209   7
   2   2 -17 54.1274 42.3018   8
  -2  -2  16 212.504 56.3022   7
   2   2 -16 401.737 73.1501   8
  -2  -2  15 1126.63 109.278   7
   2   2 -15 1086.20 106.869   8
  -2  -2  14 1974.85 139.889   7
   2   2 -14 2100.92 142.747   8
   2   2 -13 69.6196 22.9787   5
  -2  -2  13 54.3114 34.8848   7
   2   2 -13 63.7659 30.9308   8
  -2  -2  12 376.241 57.9006   7
   2   2 -12 371.419 59.8378   8
   2   2 -11 831.594 77.2716   8
  -2  -2  11 871.572 80.5844   7
   2   2 -10 6051.89 212.487   8
  -2  -2  10 5924.79 211.542   7
  -2  -2   9 22312.2 481.406   7
  -2  -2   9 20044.4 354.820   1
   2   2  -9 22432.4 476.142   8
  -2  -2   8 2154.28 109.475   7
   2   2  -8 2273.93 109.222   8
  -2  -2   7-7.82682 22.7276   7
   2   2  -7 25.3806 20.0470   8
  -2  -2   6 523.756 49.2923   7
   2   2  -6 487.363 41.9284   2
  -2  -2   5 1221.32 67.9572   8
   2   2  -5 1096.98 59.8485   2
  -2  -2   5 1221.32 49.8094   6
  -2  -2   4 8772.03 218.059   8
  -2  -2   4 8523.31 169.925   6
  -2  -2   4 8846.50 205.765   2
   2   2  -4 8784.49 206.214   2
   2   2  -3 345.556 33.3066   2
  -2  -2   3 337.804 17.1222   6
   2   2  -3 318.261 17.8580   6
  -2  -2   3 311.363 24.2366   4
  -2  -2   3 343.152 36.1305   8
  -2  -2   2 1287.22 68.5026   8
  -2  -2   2 1399.94 55.3512   4
   2   2  -2 1303.22 49.6746   4
   2   2  -2 1397.45 65.1518   2
   2   2  -2 1375.50 40.6462   6
  -2  -2   1 301.374 35.9474   8
   2   2  -1 343.882 29.2650   4
   2   2  -1 291.098 32.3442   2
  -2  -2   1 346.724 33.9357   4
   2   2   0 41.6952 17.9857   2
  -2  -2   0 14.8546 22.7762   8
   2   2   0-12.1271 22.3479   4
   2   2   1 7278.17 196.056   2
   2   2   1 7195.61 197.945   4
  -2  -2  -1 7258.69 204.817   4
  -2  -2  -1 6905.44 211.948   8
   2   2   2 14711.4 341.268   2
   2   2   2 15145.7 352.565   4
  -2  -2  -2 15052.0 369.843   8
  -2  -2  -3 15.6430 27.2072   8
   2   2   3 49.7942 34.7951   4
   2   2   3 22.5424 20.6312   2
   2   2   4 1840.36 101.528   2
   2   2   4 2153.57 124.031   8
   2   2   4 2107.56 122.085   4
  -2  -2  -4 2083.04 125.535   8
   2   2   5 5375.19 213.878   8
   2   2   5 5120.15 187.385   2
   2   2   5 4991.68 181.433   7
  -2  -2  -5 4883.56 207.530   8
   2   2   5 5337.70 211.267   4
  -2  -2  -6 11686.1 358.157   8
   2   2   6 11055.4 313.067   7
   2   2   7 1183.52 91.6581   7
  -2  -2  -7 1353.12 114.532   8
  -2  -2  -8 661.397 88.2746   8
   2   2   8 658.557 72.7831   7
  -2  -2  -9 478.815 80.3609   8
   2   2   9 432.236 63.3663   7
   2   2   9 633.938 50.5214   5
   2   2  10 2083.85 141.868   7
  -2  -2 -10 1947.24 155.988   8
  -2  -2 -11 3340.46 212.657   8
   2   2  11 3337.52 188.770   7
   2   2  12 282.815 62.9922   7
  -2  -2 -12 374.627 83.4461   8
   2   2  13 21.2244 38.7867   7
  -2  -2 -13 63.5182 47.5080   8
   2   2  14 442.650 81.7996   7
  -2  -2 -14 444.681 92.1250   8
   2   3 -18 860.634 111.759   8
  -2  -3  18 936.186 111.066   7
  -2  -3  17 1248.70 125.405   7
   2   3 -17 1454.10 132.500   8
  -2  -3  16 1881.10 148.251   7
   2   3 -16 2066.04 152.902   8
  -2  -3  15 120.217 43.3859   7
   2   3 -15 49.9268 40.3618   8
   2   3 -14 197.935 50.4647   8
  -2  -3  14 191.195 47.2224   7
  -2  -3  13 169.631 46.6964   7
   2   3 -13 179.554 47.3101   8
  -2  -3  12 5847.28 230.046   7
   2   3 -12 6236.50 233.562   8
  -2  -3  11 444.493 60.0064   7
   2   3 -11 473.897 60.6253   8
  -2  -3  10 630.197 67.9668   7
   2   3 -10 652.171 67.2409   8
   2   3  -9 6601.92 216.899   8
  -2  -3   9 6920.60 224.690   7
  -2  -3   8 10524.9 287.498   7
   2   3  -8 10572.9 281.874   8
  -2  -3   7 13302.2 297.450   6
   2   3  -7 14160.2 321.892   2
   2   3  -6 145.643 26.9697   2
  -2  -3   6 117.297 21.1195   6
  -2  -3   5 1684.22 85.2694   8
  -2  -3   5 1744.27 62.8675   6
   2   3  -5 1812.64 82.7059   2
  -2  -3   4 7154.87 197.740   8
  -2  -3   4 7379.73 150.178   4
   2   3  -4 7256.14 192.225   2
  -2  -3   4 7330.17 157.740   6
   2   3  -4 7296.65 161.992   6
  -2  -3   3 4693.90 148.457   8
   2   3  -3 4785.21 144.743   2
  -2  -3   3 4586.48 111.243   6
  -2  -3   3 4858.60 109.443   4
   2   3  -3 4704.58 112.897   6
  -2  -3   2 810.460 57.0447   8
  -2  -3   2 859.587 42.1658   4
   2   3  -2 805.087 54.0635   2
   2   3  -2 795.520 38.6241   6
   2   3  -2 732.485 35.6207   4
  -2  -3   1 4312.48 149.834   8
   2   3  -1 4500.22 121.431   4
   2   3  -1 4361.17 142.265   8
   2   3  -1 4482.91 141.992   2
   2   3  -1 4376.60 116.110   6
  -2  -3   1 4469.95 127.602   4
   2   3   0 3519.30 130.024   8
  -2  -3   0 3252.75 133.590   8
   2   3   0 3575.17 117.212   4
   2   3   0 3329.15 123.215   2
   2   3   1 2418.04 110.308   8
   2   3   1 2021.61 96.7749   2
  -2  -3  -1 2129.57 111.205   8
   2   3   1 2253.43 101.280   4
   2   3   2 5861.16 193.257   4
  -2  -3  -2 5842.44 205.941   8
   2   3   2 6103.87 199.891   8
   2   3   2 5704.56 184.744   2
  -2  -3  -3 8690.41 276.940   8
   2   3   3 8870.98 267.311   4
   2   3   3 9027.23 270.215   8
   2   3   3 8618.92 249.787   2
  -2  -3  -4 343.057 56.8388   8
  -2  -3  -4 463.024 51.7589   2
   2   3   4 466.830 59.3309   8
   2   3   4 551.830 74.1433   4
   2   3   4 395.673 50.1261   2
   2   3   5 338.055 55.7525   8
   2   3   5 414.491 74.1222   4
   2   3   5 349.900 49.9836   7
  -2  -3  -5 363.123 63.0633   8
   2   3   5 390.815 52.3381   2
   2   3   6 258.768 48.1740   2
  -2  -3  -6 318.689 62.3967   8
   2   3   6 263.591 51.1106   7
   2   3   7 29.4939 33.7282   7
  -2  -3  -7 112.321 52.2586   8
   2   3   8 2599.51 151.608   7
  -2  -3  -8 2770.77 175.812   8
  -2  -3  -9 182.174 57.6396   8
   2   3   9 236.581 52.0349   7
   2   3   9 314.507 38.9690   5
   2   3  10 374.439 67.9716   7
  -2  -3 -10 414.630 79.9729   8
  -2  -3 -11 2122.71 170.727   8
   2   3  11 2154.51 156.073   7
   2   3  12 1063.47 114.084   7
  -2  -3 -12 975.747 121.836   8
   2   3  13 2511.18 181.612   7
  -2  -3 -13 2157.90 182.822   8
   2   3  14 617.261 99.0709   7
  -2  -3 -14 640.007 109.361   8
   2   4 -18 574.067 92.7591   8
  -2  -4  18 776.836 104.786   7
  -2  -4  17 845.022 104.990   7
   2   4 -17 700.068 95.2980   8
   2   4 -16 1613.19 134.372   8
  -2  -4  16 1838.17 145.325   7
  -2  -4  15 1909.95 142.672   7
   2   4 -15 2005.33 143.742   8
  -2  -4  14 5967.48 250.274   7
   2   4 -14 5915.02 247.284   8
   2   4 -13 58.8503 35.4704   8
  -2  -4  13 142.369 41.3749   7
  -2  -4  12 2337.86 139.736   7
   2   4 -12 2397.44 139.197   8
   2   4 -11 3918.45 173.166   8
  -2  -4  11 3852.67 175.385   7
  -2  -4  11 3895.16 162.152   6
  -2  -4  10 322.734 51.0264   7
  -2  -4  10 238.212 44.7274   6
   2   4 -10 219.490 43.1729   8
  -2  -4  10 242.207 18.9978   1
  -2  -4   9 1204.43 76.2894   6
   2   4  -9 1218.33 82.8783   2
  -2  -4   8 19172.4 413.108   6
   2   4  -8 19579.7 439.289   2
   2   4  -8 20069.9 448.649   7
   2   4  -7 22680.5 482.614   7
  -2  -4   7 22333.8 442.132   6
   2   4  -7 20761.7 467.647   2
  -2  -4   6 1384.44 64.5182   6
   2   4  -6 1370.85 79.7401   2
  -2  -4   6 1298.47 79.6653   8
  -2  -4   5 3332.31 126.870   8
   2   4  -5 3393.98 126.223   2
  -2  -4   5 3272.18 100.703   6
   2   4  -5 3404.25 106.546   6
  -2  -4   5 3090.31 73.0235   4
  -2  -4   4 1938.16 92.6270   8
   2   4  -4 1961.99 91.7323   2
  -2  -4   4 1990.99 71.9249   6
   2   4  -4 1927.23 73.3983   6
   2   4  -4 1867.36 50.0488   3
   2   4  -3 430.294 40.5067   8
  -2  -4   3 400.632 43.5183   8
   2   4  -3 415.749 42.2671   2
   2   4  -3 402.304 31.6154   6
  -2  -4   3 407.457 32.2273   6
   2   4  -2 2854.74 114.630   2
  -2  -4   2 2779.06 117.791   8
   2   4  -2 2809.22 110.324   8
   2   4  -2 2863.01 79.4814   4
   2   4  -2 3032.56 96.0260   6
  -2  -4   2 2916.00 75.5580   3
  -2  -4   1 17669.7 411.044   8
   2   4  -1 17836.5 367.180   4
   2   4  -1 17993.4 401.517   2
   2   4  -1 19073.0 373.795   6
  -2  -4   1 19094.4 347.932   3
   2   4  -1 18518.9 401.690   8
  -2  -4   0 3785.05 150.629   8
   2   4   0 3881.55 142.350   8
   2   4   0 3713.01 139.425   2
   2   4   0 3863.39 130.252   4
  -2  -4  -1 913.617 75.8081   8
   2   4   1 957.202 70.3630   8
   2   4   1 894.395 67.7413   4
   2   4   1 950.552 69.0905   2
   2   4   2 4934.69 176.502   2
   2   4   2 5156.13 183.072   4
  -2  -4  -2 4956.68 195.251   8
   2   4   2 5315.51 188.441   8
   2   4   3 5496.58 204.531   8
   2   4   3 5557.45 208.506   4
   2   4   3 5412.31 192.470   2
  -2  -4  -3 5739.03 191.334   2
  -2  -4  -3 5420.49 213.714   8
   2   4   4 8609.88 281.417   8
   2   4   4 8263.67 259.589   2
   2   4   4 8860.48 290.769   4
  -2  -4  -4 8360.30 288.936   8
  -2  -4  -5 200.955 55.1133   8
   2   4   5 220.329 49.2027   7
   2   4   5 137.265 39.2897   2
   2   4   6 1049.41 91.6549   2
  -2  -4  -6 1334.13 116.189   8
   2   4   6 973.066 89.5386   7
   2   4   7 1578.35 115.777   7
  -2  -4  -7 1614.72 132.791   8
  -2  -4  -8 3120.21 191.509   8
   2   4   8 3107.16 173.264   7
   2   4   9 1688.27 131.804   7
  -2  -4  -9 1597.93 141.439   8
   2   4  10 898.048 101.550   7
  -2  -4 -10 1077.96 120.655   8
  -2  -4 -11 27.7252 42.5173   8
   2   4  11-8.93579 38.7540   7
   2   4  12 2404.42 177.457   7
  -2  -4 -12 2234.45 183.715   8
   2   4  13 2050.23 170.145   7
  -2  -4 -13 1905.06 175.956   8
  -2  -5  19 218.269 69.9404   6
  -2  -5  18 13.3179 45.4379   7
   2   5 -18 68.3388 49.7840   8
  -2  -5  18 0.72072 44.9649   6
   2   5 -17 177.301 53.7888   8
  -2  -5  17 213.715 60.7301   7
  -2  -5  17 145.883 53.8148   6
  -2  -5  16 1305.97 123.173   7
  -2  -5  16 1083.50 108.652   6
   2   5 -16 1159.63 116.871   8
   2   5 -15-11.8063 33.0612   8
  -2  -5  15 6.46206 36.4106   7
  -2  -5  15 34.9046 37.1190   6
   2   5 -14 395.427 64.7467   8
  -2  -5  14 461.448 71.3418   7
  -2  -5  14 384.304 66.5075   6
  -2  -5  13 6.05126 29.8963   6
   2   5 -13 43.1134 37.2091   8
   2   5 -12 1.85551 26.3184   8
  -2  -5  12 4.74006 28.2398   6
  -2  -5  12 61.7059 43.2349   4
  -2  -5  11 3281.26 87.8119   1
  -2  -5  11 3258.41 147.634   6
   2   5 -11 3364.83 157.322   2
   2   5 -11 2923.75 151.946   8
  -2  -5  10 5530.43 141.241   1
  -2  -5  10 5499.16 187.944   6
   2   5 -10 5442.01 201.845   2
  -2  -5  10 5430.94 184.010   4
  -2  -5   9 1275.64 75.9181   4
  -2  -5   9 1139.72 76.2551   6
   2   5  -9 1305.07 90.7577   2
  -2  -5   8 345.665 38.9540   4
   2   5  -8 344.382 46.1018   7
  -2  -5   8 279.123 37.7392   6
   2   5  -8 309.004 46.0776   2
  -2  -5   8 282.768 42.7815   8
  -2  -5   7 206.944 37.6696   8
  -2  -5   7 232.986 24.7998   4
   2   5  -7 154.304 34.6249   7
  -2  -5   7 155.785 32.3562   8
   2   5  -7 181.931 37.5641   2
  -2  -5   7 212.336 30.9683   6
  -2  -5   6 4700.18 165.730   8
   2   5  -6 4844.51 171.113   7
  -2  -5   6 4944.23 165.309   8
  -2  -5   6 4435.25 138.622   6
   2   5  -6 4721.08 147.504   6
   2   5  -6 4569.80 164.545   2
  -2  -5   5 7936.07 231.656   8
   2   5  -5 8547.27 211.361   6
   2   5  -5 8161.56 233.390   2
  -2  -5   5 8099.46 202.649   6
   2   5  -5 8439.51 179.434   3
  -2  -5   4 694.076 58.5059   8
  -2  -5   4 613.826 44.1133   6
   2   5  -4 608.946 54.6813   2
   2   5  -4 749.779 49.2494   6
   2   5  -4 605.259 29.7994   3
  -2  -5   3 10.0475 19.5050   8
   2   5  -3 23.2204 19.7295   2
   2   5  -3 36.1057 19.7368   8
   2   5  -3 5.22269 14.0026   6
  -2  -5   2 2196.13 110.119   8
   2   5  -2 2399.43 104.871   8
   2   5  -2 2294.41 74.3535   4
   2   5  -2 2591.20 97.2254   6
   2   5  -2 2507.42 112.210   2
  -2  -5   2 2520.36 80.8430   3
   2   5  -1 98.3783 29.8777   2
  -2  -5   1 66.7706 28.0873   8
   2   5  -1 105.732 25.0013   4
   2   5  -1 59.6828 17.9536   6
   2   5  -1 73.4667 21.8006   8
  -2  -5   1 102.671 19.1685   3
  -2  -5   0 142.437 23.7499   3
   2   5   0 129.475 30.6554   2
  -2  -5   0 198.758 39.3302   8
   2   5   0 200.058 39.6254   4
   2   5   0 135.669 30.1115   8
  -2  -5  -1 5087.36 198.541   8
   2   5   1 5667.41 191.067   8
   2   5   1 5174.05 181.598   4
   2   5   1 5383.77 187.027   2
  -2  -5  -1 5786.04 185.450   2
  -2  -5  -1 5303.69 157.925   3
   2   5   2 45.7470 25.2553   2
  -2  -5  -2 73.2819 36.1165   8
   2   5   2 59.9636 27.5446   8
  -2  -5  -2 44.9786 25.4064   2
   2   5   2 69.5653 46.0730   4
   2   5   3 2333.07 137.751   4
   2   5   3 2226.05 122.633   2
  -2  -5  -3 2221.51 136.775   8
   2   5   3 2441.23 131.111   8
   2   5   4 6271.12 227.363   2
  -2  -5  -4 6532.87 255.693   8
   2   5   4 6917.75 256.027   4
   2   5   5 1179.85 95.9299   2
  -2  -5  -5 1166.13 108.099   8
   2   5   5 1220.74 99.0054   7
   2   5   6 5852.06 236.239   7
  -2  -5  -6 5824.29 255.782   8
   2   5   6 5986.05 233.938   2
  -2  -5  -7 34.2664 41.5953   8
   2   5   7 108.144 39.7839   7
   2   5   7 64.5513 29.1496   2
  -2  -5  -8 229.509 62.7089   8
   2   5   8 87.5748 39.5666   7
  -2  -5  -9 1056.05 119.431   8
   2   5   9 1163.92 114.100   7
   2   5  10 52.6456 44.0218   7
  -2  -5 -10 90.3988 46.3797   8
   2   5  11 121.964 47.8284   7
  -2  -5 -11 272.062 75.9862   8
  -2  -5 -12-5.20120 49.5385   8
   2   5  12 26.3675 36.9783   7
  -2  -5 -13 138.825 64.0599   8
  -2  -6  19 1296.59 135.578   6
   2   6 -18 581.711 88.1895   8
  -2  -6  18 467.048 81.1176   6
  -2  -6  17 186.760 62.4102   6
   2   6 -17 204.210 52.9908   8
  -2  -6  16 480.549 74.6787   6
   2   6 -16 392.138 70.7335   8
  -2  -6  15 2205.87 145.169   6
   2   6 -15 2380.93 157.654   8
  -2  -6  14 4851.93 211.301   6
   2   6 -14 5003.54 227.222   8
  -2  -6  13 2938.47 152.966   6
   2   6 -13 2974.52 162.779   2
  -2  -6  12 141.126 38.2862   6
  -2  -6  12 69.5999 14.8135   1
   2   6 -12 89.6964 40.5627   2
  -2  -6  11 415.884 35.5053   1
  -2  -6  11 392.135 52.4251   4
  -2  -6  11 488.828 59.1204   6
   2   6 -11 361.695 56.7838   2
  -2  -6  10 1647.84 77.6968   1
  -2  -6  10 1837.27 88.6724   4
  -2  -6  10 1717.67 99.6967   6
   2   6 -10 1834.75 115.657   2
  -2  -6   9 5347.74 145.997   4
  -2  -6   9 5461.64 203.490   8
  -2  -6   9 5202.95 177.006   6
   2   6  -9 5354.25 200.635   2
  -2  -6   8 2527.46 72.8703   4
  -2  -6   8 2783.48 134.137   8
  -2  -6   8 2612.16 113.702   6
   2   6  -8 2515.77 127.769   2
  -2  -6   7 12.7771 22.9377   8
  -2  -6   7 38.5949 23.8846   8
   2   6  -7 16.4111 24.8569   2
  -2  -6   7 15.9469 18.7485   6
  -2  -6   6 2187.31 105.392   8
  -2  -6   6 2066.74 107.488   8
   2   6  -6 2093.41 110.314   2
  -2  -6   6 1990.12 91.9256   6
   2   6  -6 1872.36 93.7081   6
   2   6  -6 1925.98 77.0695   3
  -2  -6   5 8159.64 243.560   8
  -2  -6   5 8182.37 219.063   6
   2   6  -5 9044.21 230.312   6
   2   6  -5 8490.90 188.981   3
  -2  -6   5 9249.41 242.083   8
   2   6  -5 8198.27 246.752   2
  -2  -6   4 5082.96 179.987   8
   2   6  -4 5115.48 182.033   2
  -2  -6   4 5152.05 159.604   6
   2   6  -4 5522.63 165.502   6
   2   6  -4 5335.43 129.206   3
  -2  -6   3 1097.35 78.8142   8
   2   6  -3 1213.45 74.0548   8
   2   6  -3 1076.27 77.7333   2
   2   6  -3 1204.50 69.5597   6
  -2  -6   2 1834.36 103.956   8
   2   6  -2 1751.67 99.8692   2
   2   6  -2 1825.32 68.3589   4
   2   6  -2 1851.15 93.9256   8
  -2  -6   2 1913.87 100.552   2
  -2  -6   2 1826.92 78.2717   3
   2   6  -1 124.142 32.3534   2
   2   6  -1 127.885 28.3855   8
  -2  -6   1 105.305 36.1456   8
   2   6  -1 199.758 34.7146   4
  -2  -6   1 198.953 35.1172   2
  -2  -6   1 143.508 24.9160   3
  -2  -6   0 26.3270 27.8613   8
  -2  -6   0 51.0085 21.4693   3
   2   6   0 19.6571 21.0623   8
   2   6   0 115.992 39.0400   4
  -2  -6   0 65.4254 25.0520   2
   2   6   0 38.9176 22.6641   6
   2   6   0 30.3609 26.7135   2
   2   6   1 2588.69 124.461   8
   2   6   1 2499.37 125.454   4
   2   6   1 2587.02 120.181   6
  -2  -6  -1 2253.16 130.949   8
  -2  -6  -1 2356.65 105.181   3
   2   6   1 2308.71 122.974   2
   2   6   2 2191.07 125.995   4
  -2  -6  -2 2049.14 130.562   8
   2   6   2 2085.18 118.370   8
   2   6   2 1951.98 116.029   2
  -2  -6  -2 2095.96 104.733   3
  -2  -6  -3 55.8293 29.7775   3
   2   6   3 60.4168 56.4908   4
  -2  -6  -3 22.5284 36.5414   8
   2   6   3 36.9678 28.4512   2
  -2  -6  -4 768.038 89.8775   8
   2   6   4 825.983 81.7210   2
   2   6   5 13120.1 382.338   2
   2   6   5 12752.0 385.591   7
  -2  -6  -5 13687.8 416.951   8
   2   6   6 12877.8 389.660   2
   2   6   6 13327.7 401.513   7
  -2  -6  -6 13147.5 419.973   8
   2   6   7 1400.66 115.969   2
   2   6   7 1483.59 123.541   7
  -2  -6  -7 1735.95 141.452   8
   2   6   8 220.874 60.4637   7
  -2  -6  -8 267.927 65.9521   8
   2   6   9 199.795 56.4857   7
  -2  -6  -9 256.715 66.3556   8
   2   6  10 407.084 80.5167   7
  -2  -6 -10 365.168 78.1975   8
  -2  -6 -11 18.6678 44.5188   8
   2   6  11 7.39847 44.9673   7
  -2  -6 -11 22.4006 30.8152   1
  -2  -6 -12 243.006 70.1889   8
  -2  -7  19 24.1331 44.4183   6
  -2  -7  18 326.800 67.2869   6
   2   7 -18 564.804 86.3566   2
  -2  -7  17 1752.63 139.849   6
   2   7 -17 1850.91 148.568   2
  -2  -7  16 207.431 51.2173   6
   2   7 -16 263.196 62.8286   2
  -2  -7  15 147.839 46.2962   6
   2   7 -15 180.904 52.7421   2
  -2  -7  14 600.895 73.2864   6
   2   7 -14 777.932 90.2729   2
  -2  -7  13 1574.30 111.386   6
   2   7 -13 1487.05 118.447   2
  -2  -7  12 648.439 46.6014   1
  -2  -7  12 590.458 65.1522   6
   2   7 -12 670.784 77.3960   2
  -2  -7  11 24.0122 21.8094   4
  -2  -7  11 83.8013 23.6667   1
  -2  -7  11 21.2471 27.1974   6
   2   7 -11 75.5210 32.9223   2
  -2  -7  10 735.947 43.5115   4
  -2  -7  10 651.385 72.0565   8
  -2  -7  10 702.832 55.6470   1
  -2  -7  10 809.757 70.5188   6
   2   7 -10 775.297 79.2865   2
  -2  -7   9 1397.87 83.1164   1
  -2  -7   9 1574.61 105.426   8
  -2  -7   9 1481.01 91.6221   6
   2   7  -9 1516.06 105.883   2
  -2  -7   8 2096.12 119.166   8
   2   7  -8 2158.96 123.575   2
  -2  -7   8 2159.22 106.626   6
   2   7  -8 2003.22 94.8911   3
  -2  -7   7 2208.07 106.543   6
   2   7  -7 2352.18 115.060   6
   2   7  -7 2299.96 94.9400   3
  -2  -7   7 2246.21 119.816   8
   2   7  -7 2180.67 122.783   2
  -2  -7   6 4918.88 184.991   8
  -2  -7   6 5245.56 179.186   8
   2   7  -6 4874.50 188.287   2
  -2  -7   6 4992.71 166.925   6
   2   7  -6 5072.31 175.208   6
   2   7  -6 4931.45 141.020   3
  -2  -7   5 606.223 62.2380   8
  -2  -7   5 566.378 54.6472   8
  -2  -7   5 595.111 53.7504   6
   2   7  -5 705.917 67.6122   2
   2   7  -5 575.973 40.2947   3
  -2  -7   4 6208.43 209.441   8
   2   7  -4 6204.48 214.089   2
  -2  -7   4 5795.75 187.195   6
   2   7  -4 6490.41 196.745   6
   2   7  -3 4296.83 170.297   2
  -2  -7   3 4103.01 167.098   8
   2   7  -3 3967.80 151.669   8
   2   7  -3 4317.96 154.844   6
   2   7  -2 2147.75 80.2063   4
   2   7  -2 2073.30 115.246   2
   2   7  -2 2279.55 109.237   6
   2   7  -2 2074.05 104.781   8
  -2  -7   2 2171.63 96.4691   3
  -2  -7   2 2164.82 119.954   8
   2   7  -1 280.155 48.8022   2
   2   7  -1 261.393 39.0172   8
   2   7  -1 353.829 45.0794   4
   2   7  -1 408.303 50.3626   6
  -2  -7   1 286.886 37.3025   3
  -2  -7   1 317.127 50.3007   8
   2   7   0 406.429 57.0349   2
  -2  -7   0 398.217 55.5970   8
   2   7   0 433.386 49.9192   8
   2   7   0 446.257 58.9832   4
  -2  -7   0 497.269 49.8594   3
   2   7   1 106.313 30.8614   8
   2   7   1 244.513 53.7185   4
  -2  -7  -1 111.523 31.0078   3
   2   7   1 150.713 40.4726   2
  -2  -7  -1 112.192 40.7007   8
  -2  -7  -2 1906.27 129.892   8
   2   7   2 2002.52 122.856   2
  -2  -7  -2 1931.10 106.581   3
   2   7   2 2042.58 131.153   4
  -2  -7  -3 937.499 95.9286   8
   2   7   3 1148.12 95.3695   2
  -2  -7  -3 1101.99 85.1425   3
  -2  -7  -4 132.118 38.3737   3
  -2  -7  -4 94.5633 41.3648   8
   2   7   4 103.577 40.5981   2
  -2  -7  -5-3.94054 33.7016   8
  -2  -7  -5 33.8363 34.4535   3
   2   7   5 32.2278 40.5793   7
   2   7   5 8.96558 29.2590   2
   2   7   6 2525.65 155.208   2
   2   7   6 2579.55 163.674   7
  -2  -7  -6 2326.99 144.653   3
  -2  -7  -6 2562.00 172.370   8
   2   7   7 4892.76 231.462   2
   2   7   7 5149.37 246.555   7
  -2  -7  -7 4816.49 247.815   8
  -2  -7  -7 5048.73 225.882   3
  -2  -7  -8 961.172 113.485   8
   2   7   8 918.946 106.722   7
  -2  -7  -8 930.036 100.805   3
  -2  -7  -9 205.170 69.0747   8
  -2  -7  -9 132.919 49.2854   3
   2   7   9 102.839 45.4725   7
  -2  -7 -10 113.702 59.2230   8
  -2  -7 -10 199.530 63.1177   3
  -2  -7 -10 191.025 54.7277   1
   2   7  10 29.0531 40.9241   7
  -2  -7 -11 129.882 56.7642   8
  -2  -7 -11 449.446 85.8848   3
  -2  -7 -11 244.497 61.8421   1
  -2  -7 -12 532.981 102.237   8
  -2  -8  19 259.374 69.7694   6
  -2  -8  18 334.883 71.0823   6
  -2  -8  17 1145.03 114.779   6
   2   8 -17 1278.42 130.525   2
  -2  -8  16 537.322 82.0839   6
   2   8 -16 547.589 83.9086   2
  -2  -8  15 1437.88 118.271   6
   2   8 -15 1512.93 130.660   2
  -2  -8  14-3.86920 29.5713   6
   2   8 -14 6.36041 34.1103   2
  -2  -8  13 13.2792 30.5663   6
   2   8 -13 53.8875 36.0911   2
  -2  -8  12 937.017 93.3880   8
  -2  -8  12 921.356 64.7686   1
  -2  -8  12 801.299 79.8607   6
   2   8 -12 988.173 96.0976   2
  -2  -8  11 2629.59 117.908   1
  -2  -8  11 2465.68 147.129   8
  -2  -8  11 2847.19 142.065   6
   2   8 -11 2578.18 152.765   2
  -2  -8  10 388.783 47.9180   1
   2   8 -10 380.953 61.6968   2
  -2  -8  10 311.051 47.9285   6
  -2  -8  10 421.424 62.2325   8
  -2  -8   9 137.121 38.6045   1
   2   8  -9 90.6842 39.8258   2
  -2  -8   9 212.098 40.4660   6
   2   8  -9 225.100 39.3067   3
  -2  -8   9 152.043 39.6441   8
  -2  -8   8 2082.95 123.036   8
   2   8  -8 2266.59 132.520   2
  -2  -8   8 2134.87 113.582   6
   2   8  -8 2259.80 101.451   3
  -2  -8   8 2175.54 116.468   1
   2   8  -7 6781.01 242.211   2
  -2  -8   7 6624.73 214.378   6
  -2  -8   7 6628.77 230.400   8
   2   8  -7 6751.28 185.557   3
  -2  -8   6 11835.4 331.980   8
   2   8  -6 12485.4 348.375   2
  -2  -8   6 11819.7 313.413   6
   2   8  -6 12216.3 324.734   6
   2   8  -6 12131.5 275.474   3
  -2  -8   5 52.6890 25.9096   8
   2   8  -5 45.1527 16.3494   3
  -2  -8   5 18.4704 24.3258   8
   2   8  -5 18.5275 28.6034   2
  -2  -8   5 3.12125 24.9698   6
   2   8  -5-2.12230 28.1564   6
  -2  -8   4-2.02911 23.9072   8
   2   8  -4 28.1518 31.5259   2
  -2  -8   3 2182.71 124.546   8
   2   8  -3 2191.66 54.7365   4
   2   8  -3 2278.34 127.831   2
   2   8  -3 2314.24 112.625   8
  -2  -8   2 321.684 42.5875   3
  -2  -8   2 384.756 57.4147   8
   2   8  -2 390.112 39.2309   4
   2   8  -2 291.812 50.0374   2
   2   8  -2 366.544 45.8777   8
   2   8  -1 2284.34 114.878   8
  -2  -8   1 2187.69 129.802   8
   2   8  -1 2295.04 131.762   2
  -2  -8   1 2416.69 114.789   3
   2   8  -1 2375.57 108.361   4
   2   8   0 756.076 76.1621   2
   2   8   0 756.304 72.0027   4
  -2  -8   0 700.601 76.4572   8
  -2  -8   0 580.266 58.9080   3
   2   8   0 639.233 61.0281   8
   2   8   1 25.2053 24.8912   2
  -2  -8  -1 5.86212 29.5880   8
   2   8   1 37.7532 38.0060   4
  -2  -8  -1 24.4509 22.5668   3
  -2  -8  -2 498.270 59.4901   3
  -2  -8  -2 502.219 71.1821   8
   2   8   2 555.765 69.8072   2
   2   8   2 712.356 82.1779   4
   2   8   3 2635.71 153.130   2
  -2  -8  -3 2916.70 147.712   3
  -2  -8  -3 2780.71 168.216   8
   2   8   4 1107.65 102.758   2
  -2  -8  -4 1185.22 97.7869   3
  -2  -8  -4 1164.31 113.548   8
  -2  -8  -5 463.291 76.1065   8
   2   8   5 658.198 87.5467   7
  -2  -8  -5 820.293 85.3869   3
   2   8   5 548.137 77.5089   2
  -2  -8  -6 38.0534 38.2833   8
  -2  -8  -6-24.0537 33.9655   3
   2   8   6 38.2622 37.6302   7
   2   8   6 5.39797 33.2298   2
  -2  -8  -7 42.8791 38.4584   3
   2   8   7-22.8246 39.9988   7
   2   8   7 31.0619 35.6632   2
  -2  -8  -7 35.0922 45.5546   8
  -2  -8  -8 338.205 71.7834   3
  -2  -8  -8 302.846 71.4335   8
   2   8   8 403.701 77.9680   7
  -2  -8  -8 344.249 67.6871   1
   2   8   9 1625.28 151.364   7
  -2  -8  -9 1259.99 125.756   3
  -2  -8  -9 1358.80 138.223   8
  -2  -8  -9 1392.93 126.558   1
  -2  -8 -10 53.5679 44.9547   8
  -2  -8 -10 178.784 59.2594   3
  -2  -8 -10 140.561 58.2312   1
  -2  -9  18-92.8733 55.5674   6
  -2  -9  17 315.251 63.8433   6
  -2  -9  16 533.992 79.4657   6
   2   9 -16 408.129 75.9728   2
  -2  -9  15 1521.04 121.441   6
   2   9 -15 1603.09 138.008   2
  -2  -9  14 890.809 98.5246   8
  -2  -9  14 639.280 78.1106   6
   2   9 -14 783.110 96.0844   2
  -2  -9  13-3.34802 32.2522   8
   2   9 -13-36.0052 38.4847   2
  -2  -9  13 16.1162 32.5867   6
  -2  -9  12 1951.40 105.275   1
  -2  -9  12 1731.11 129.211   8
  -2  -9  12 1902.51 122.629   6
   2   9 -12 1967.83 141.824   2
  -2  -9  11 2868.02 161.649   8
  -2  -9  11 2788.78 133.902   1
  -2  -9  11 2796.70 146.917   6
   2   9 -11 3004.86 171.021   2
  -2  -9  10 1435.49 101.769   6
  -2  -9  10 1608.54 115.882   8
  -2  -9  10 1591.00 101.132   1
   2   9 -10 1556.13 120.010   2
  -2  -9   9 704.661 75.8874   8
  -2  -9   9 752.206 72.6923   6
   2   9  -9 709.278 79.9622   2
   2   9  -9 762.013 62.9259   3
  -2  -9   9 686.477 69.0697   1
  -2  -9   8 27.2426 25.9841   8
  -2  -9   8 39.4069 30.6287   1
   2   9  -8-21.9224 31.9220   2
  -2  -9   8 7.37833 25.3256   6
   2   9  -8-14.1489 19.2654   3
   2   9  -7 4183.23 189.279   2
  -2  -9   7 4387.84 173.897   6
  -2  -9   7 4059.86 178.837   1
   2   9  -7 4034.09 139.631   3
  -2  -9   7 4005.24 179.255   8
  -2  -9   6 2456.49 134.796   8
   2   9  -6 2341.86 138.024   2
  -2  -9   6 2452.08 125.827   6
   2   9  -6 2419.80 99.4386   3
  -2  -9   5 93.8340 31.7413   8
   2   9  -5 98.7760 32.5440   2
   2   9  -4 1268.44 99.9116   2
  -2  -9   4 1309.51 98.4624   8
   2   9  -3-20.8110 33.9320   2
  -2  -9   3 17.6836 25.0488   8
   2   9  -3 13.4136 5.82723   4
  -2  -9   2 1681.30 115.865   8
   2   9  -2 1607.01 97.1287   8
   2   9  -2 1766.69 118.678   2
   2   9  -2 1770.76 80.2635   4
  -2  -9   2 1473.50 95.0266   3
   2   9  -1 1708.39 93.1051   4
   2   9  -1 1610.81 114.924   2
  -2  -9   1 1533.37 114.144   8
  -2  -9   1 1732.29 105.138   3
  -2  -9   0 1623.38 119.548   8
   2   9   0 1629.75 104.602   4
   2   9   0 1677.18 118.717   2
  -2  -9   0 1681.46 105.663   3
   2   9   1 1416.83 111.141   2
  -2  -9  -1 1169.40 105.978   8
  -2  -9  -1 1224.35 93.5563   3
  -2  -9  -2 64.7553 37.9839   8
  -2  -9  -2 63.2632 34.3365   3
   2   9   2-14.8351 34.1451   2
  -2  -9  -3 100.985 40.3378   8
  -2  -9  -3 170.362 43.0618   3
   2   9   3 116.385 41.7498   2
  -2  -9  -4 867.986 99.8087   8
  -2  -9  -4 890.242 90.4783   3
   2   9   4 856.517 93.7289   2
   2   9   5 1311.45 117.186   2
  -2  -9  -5 1082.47 102.026   3
   2   9   5 1244.20 120.093   7
  -2  -9  -5 1148.00 116.840   8
  -2  -9  -6 140.681 47.6902   3
  -2  -9  -6 241.648 65.8693   8
   2   9   6 178.603 51.4463   7
   2   9   6 158.963 54.9919   2
  -2  -9  -6 176.891 58.4560   1
  -2  -9  -7 31.6749 44.7317   3
  -2  -9  -7 84.1492 47.8604   8
   2   9   7 10.6517 48.5396   7
  -2  -9  -7-27.9679 47.4073   1
   2   9   7-27.2400 46.8402   2
   2   9   8 1577.66 149.933   7
  -2  -9  -8 1346.97 132.253   3
  -2  -9  -8 1967.63 163.450   8
  -2  -9  -8 1920.72 157.160   1
  -2  -9  -9 1105.24 121.724   1
  -2  -9  -9 940.569 116.375   3
  -2 -10  17 14.9950 36.4401   6
  -2 -10  16 78.7836 42.3172   8
  -2 -10  16 37.7307 37.0820   6
  -2 -10  15 552.824 82.6561   8
   2  10 -15 820.274 103.087   2
  -2 -10  15 661.989 84.2897   6
  -2 -10  14 949.336 105.166   8
  -2 -10  14 931.208 95.7149   6
   2  10 -14 1106.52 118.306   2
  -2 -10  13 432.877 69.8042   8
   2  10 -13 400.729 72.0332   2
  -2 -10  13 296.789 55.6588   6
  -2 -10  12 209.573 48.8425   8
  -2 -10  12 198.613 40.8013   1
   2  10 -12 147.499 45.4344   2
  -2 -10  12 159.720 42.7539   6
  -2 -10  11 1027.86 86.1749   1
  -2 -10  11 968.113 94.1261   8
  -2 -10  11 970.902 89.4973   6
   2  10 -11 1081.42 109.645   2
  -2 -10  10 2767.49 144.471   1
  -2 -10  10 2555.03 143.849   6
   2  10 -10 2505.60 158.109   2
  -2 -10  10 2461.85 148.449   8
  -2 -10   9 629.372 75.4539   8
  -2 -10   9 637.211 73.2468   1
   2  10  -9 638.779 81.6950   2
  -2 -10   9 592.471 70.0653   6
  -2 -10   8 1709.74 118.160   1
  -2 -10   8 1758.32 118.755   8
   2  10  -8 1582.19 120.229   2
  -2 -10   8 1542.91 107.690   6
  -2 -10   7 3120.77 161.729   8
   2  10  -7 3228.76 173.941   2
  -2 -10   7 3359.02 170.614   1
  -2 -10   7 3029.78 154.135   6
  -2 -10   6 4154.29 188.409   8
   2  10  -6 4152.89 198.454   2
  -2 -10   6 4310.42 183.296   6
  -2 -10   6 4349.89 200.449   1
  -2 -10   5 689.790 75.0634   8
   2  10  -5 587.869 75.4369   2
  -2 -10   5 825.505 88.7653   1
  -2 -10   4 2188.56 134.618   8
   2  10  -4 2188.22 138.297   2
  -2 -10   4 2584.98 154.902   1
  -2 -10   3 1946.47 127.520   8
   2  10  -3 1619.60 120.751   2
  -2 -10   2-20.3014 30.9553   8
   2  10  -2 33.1629 28.2523   2
  -2 -10   1 1252.98 107.634   8
   2  10  -1 1305.36 109.569   2
  -2 -10   1 1273.46 96.7155   3
  -2 -10   0 6402.44 258.572   8
   2  10   0 6476.92 256.612   2
  -2 -10   0 6368.08 238.033   3
   2  10   1 5756.11 244.993   2
  -2 -10  -1 6005.37 233.255   3
  -2 -10  -1 5516.11 244.767   8
  -2 -10  -2 293.142 58.0265   3
   2  10   2 272.264 56.7741   2
  -2 -10  -2 226.515 53.5326   8
  -2 -10  -3-1.99377 37.2897   3
  -2 -10  -3 2.12609 35.5896   8
   2  10   3 54.9803 45.4721   2
  -2 -10  -3 2.29349 40.7565   1
  -2 -10  -4 65.8584 50.1837   1
   2  10   4 213.409 59.8294   2
   2  10   4 163.117 55.5827   7
  -2 -10  -4 166.893 56.4077   8
  -2 -10  -4 163.066 46.8416   3
  -2 -10  -5 833.664 97.0054   3
  -2 -10  -5 949.720 113.967   1
   2  10   5 904.832 106.898   7
   2  10   5 629.903 88.4775   2
  -2 -10  -5 666.678 91.0681   8
   2  10   6 1123.83 118.308   2
   2  10   6 1343.68 136.535   7
  -2 -10  -6 1267.22 121.643   3
  -2 -10  -6 1329.85 132.690   1
  -2 -10  -7 1006.56 116.224   3
  -2 -10  -7 1401.51 137.461   1
   2  10   7 1077.56 114.798   2
  -2 -10  -8 81.5172 54.2357   3
  -2 -11  16 433.689 76.5657   8
  -2 -11  16 427.694 72.9928   6
  -2 -11  15-7.77660 35.5714   8
  -2 -11  15 13.1215 35.3757   6
  -2 -11  14 760.522 95.3300   8
   2  11 -14 751.394 99.3618   2
  -2 -11  14 914.412 97.0694   6
  -2 -11  13 3894.54 209.183   8
  -2 -11  13 3767.11 196.730   6
   2  11 -13 3893.37 220.195   2
  -2 -11  12 1420.63 105.253   1
  -2 -11  12 1382.21 119.665   8
  -2 -11  12 1456.23 117.071   6
   2  11 -12 1572.61 136.439   2
  -2 -11  11 98.6033 41.7171   8
   2  11 -11 164.841 55.5334   2
  -2 -11  11 205.630 45.2600   6
  -2 -11  11 272.216 53.3851   1
  -2 -11  10 557.625 74.6280   8
   2  11 -10 540.687 82.1019   2
  -2 -11  10 602.050 74.1147   1
  -2 -11  10 524.553 69.3588   6
  -2 -11   9 1123.68 101.498   8
  -2 -11   9 1085.48 98.5464   1
   2  11  -9 1243.51 113.951   2
  -2 -11   9 1255.42 103.645   6
  -2 -11   8 2298.61 146.333   1
  -2 -11   8 2079.20 136.263   8
   2  11  -8 2109.95 148.280   2
  -2 -11   8 1930.24 128.848   6
  -2 -11   7 115.987 45.1307   1
   2  11  -7 153.731 50.8914   2
  -2 -11   7 71.4254 39.8027   8
  -2 -11   7 72.2795 36.7893   6
  -2 -11   6 246.002 59.1440   1
  -2 -11   6 157.970 43.6026   8
   2  11  -6 178.115 51.1738   2
  -2 -11   5 41.9646 43.8555   1
  -2 -11   5-4.36495 30.5691   8
   2  11  -5 26.6821 33.1967   2
  -2 -11   4 165.056 53.4196   1
  -2 -11   4 83.6493 39.6759   8
   2  11  -4 130.726 47.6199   2
  -2 -11   3 1193.01 103.471   8
   2  11  -3 1055.45 103.272   2
  -2 -11   3 1133.91 113.110   1
   2  11  -2 1576.65 124.633   2
  -2 -11   2 1505.10 118.352   8
  -2 -11   2 1392.44 127.392   1
  -2 -11   1 207.878 62.5481   1
  -2 -11   1 243.196 54.0664   8
   2  11  -1 227.830 54.6825   2
  -2 -11   1 258.446 51.4710   3
  -2 -11   0 216.561 52.6062   8
  -2 -11   0 216.115 60.8796   1
   2  11   0 224.776 59.1462   2
  -2 -11   0 242.963 52.4956   3
   2  11   1 932.362 101.522   2
  -2 -11  -1 1037.59 104.016   8
  -2 -11  -1 1132.81 104.878   3
  -2 -11  -1 1275.42 129.816   1
  -2 -11  -2 2678.67 184.048   1
   2  11   2 2164.71 155.904   2
  -2 -11  -2 2245.47 149.786   3
  -2 -11  -3 369.577 79.0747   1
   2  11   3 328.724 68.4319   2
  -2 -11  -3 388.921 69.8340   3
  -2 -11  -4 26.5640 41.5105   1
   2  11   4 143.313 50.8222   7
   2  11   4-8.35493 32.3529   2
  -2 -11  -4 95.5021 46.6790   3
  -2 -11  -5 27.4832 43.3172   1
  -2 -11  -5-21.9155 46.9896   3
   2  11   5-24.2291 45.2025   7
   2  11   5 22.4469 41.2988   2
  -2 -11  -6 193.908 59.5444   3
   2  11   6 61.4642 41.5810   2
  -2 -12  15 57.6920 35.7029   8
  -2 -12  15 33.4759 42.0111   6
  -2 -12  14 5.92803 39.7250   8
  -2 -12  14 18.8654 34.2811   6
  -2 -12  13 358.969 66.4159   8
   2  12 -13 444.458 85.2499   2
  -2 -12  13 406.568 69.2405   6
  -2 -12  12 1738.10 136.423   8
   2  12 -12 1491.54 137.906   2
  -2 -12  12 1697.80 130.148   6
  -2 -12  11 1756.25 131.219   6
  -2 -12  11 1990.67 137.987   1
   2  12 -11 1949.66 153.715   2
  -2 -12  11 1867.96 140.327   8
  -2 -12  10-16.7220 34.2347   8
   2  12 -10 17.1516 35.4196   2
  -2 -12  10 12.0158 34.3055   6
  -2 -12  10 78.3810 37.7205   1
  -2 -12   9 122.863 42.8375   8
  -2 -12   9 128.271 38.9506   1
  -2 -12   9 112.068 42.7717   6
   2  12  -9 131.832 51.6830   2
  -2 -12   8 1161.23 105.670   8
  -2 -12   8 933.738 100.487   1
  -2 -12   8 1004.19 97.9064   6
   2  12  -8 1168.84 116.102   2
  -2 -12   7 1750.58 129.144   8
  -2 -12   7 1783.43 138.530   1
   2  12  -7 1747.35 138.416   2
  -2 -12   6 1141.67 114.652   1
  -2 -12   6 977.925 96.4845   8
   2  12  -6 1082.63 110.707   2
  -2 -12   5 441.861 67.2216   8
   2  12  -5 530.967 80.9534   2
  -2 -12   5 424.622 77.4761   1
  -2 -12   4 952.792 96.3108   8
  -2 -12   4 1002.64 111.288   1
   2  12  -4 876.687 99.8220   2
  -2 -12   3 308.908 67.6598   1
   2  12  -3 379.145 67.4630   2
   2  12  -2 438.237 70.8254   2
  -2 -12   2 297.035 67.3902   1
  -2 -12   1 1173.68 125.916   1
   2  12  -1 1156.45 113.266   2
  -2 -12   0 172.856 56.4623   1
   2  12   0 127.310 49.5512   2
   2  12   1-13.1627 39.2113   2
  -2 -12  -1 184.684 64.1665   1
  -2 -12  -2 202.092 68.6316   1
   2  12   2 253.162 57.8977   2
   2  12   3 5.81346 33.6774   7
   2  12   3 3.87874 38.0315   2
   2  12   4 963.446 113.918   2
  -2 -13  14 209.686 61.3540   6
  -2 -13  13 53.1693 46.1362   6
  -2 -13  12 988.227 105.356   6
   2  13 -11 561.257 89.6339   2
  -2 -13  11 782.923 93.1844   1
  -2 -13  11 500.597 76.5552   6
   2  13 -10 458.487 85.4251   2
  -2 -13  10 346.901 65.9627   6
  -2 -13  10 404.843 69.6246   1
  -2 -13   9 1545.08 133.071   1
   2  13  -9 1248.49 126.521   2
  -2 -13   9 1255.91 113.979   6
   2  13  -8 50.3378 45.1923   2
  -2 -13   8 73.3204 47.7495   1
   2  13  -7 377.581 75.3029   2
  -2 -13   7 247.995 62.9587   1
   2  13  -6 1801.30 148.418   2
  -2 -13   6 1990.20 158.450   1
  -2 -13   5 1237.43 129.145   1
   2  13  -5 1126.75 117.464   2
   2  13  -4 266.680 63.4115   2
  -2 -13   4 283.142 72.6898   1
  -2 -13   3-15.1328 41.1187   1
   2  13  -3-17.7537 38.9204   2
   2  13  -2 540.922 82.8106   2
  -2 -13   2 581.162 93.6561   1
   2  13  -1 788.633 97.9615   2
   2  13   0 1156.11 119.551   2
   2  13   1-3.23570 45.3781   2
   2  13   2 98.0297 50.6955   2
  -2 -14  11 50.2024 45.3889   1
  -2 -14  11 50.2073 43.4293   6
  -2 -14  10 581.444 86.6000   1
  -2 -14   9 1687.33 146.009   1
  -2 -14   8 384.839 77.6167   1
   2  14  -7-63.8268 50.7394   2
  -2 -14   7-63.4326 52.4368   1
   2  14  -6 76.8208 45.1663   2
  -2 -14   6-5.97576 43.6848   1
   2  14  -5 45.6960 40.8621   2
   2  14  -4 3.32560 44.8235   2
   2  14  -3 235.885 64.2124   2
   2  14  -2 13.5901 37.1259   2
   2  14  -1 304.609 65.8822   2
  -3  13   5 564.176 88.2162   4
  -3  13   4 188.439 52.6719   4
  -3  13   3 48.7107 42.0543   4
  -3  13   2 457.173 79.4443   4
   3 -13  -1 2043.17 171.822   1
  -3  13   1 1566.09 133.948   4
  -3  13   0 439.247 72.9144   4
   3 -13   0 491.165 90.2784   1
  -3  13  -1-45.8381 45.5943   4
  -3  13  -2-18.5824 38.2295   4
   3 -13   3 240.768 60.7564   6
   3 -13   4 752.238 100.067   6
   3 -13   5 1491.80 140.361   6
  -3  13  -6 137.931 42.2272   2
   3 -13   6 89.0471 38.7049   6
  -3  13  -7 237.886 48.6776   2
   3 -13   7 227.223 64.5700   6
  -3  13  -8 1009.25 101.242   2
  -3  13  -9 380.730 70.1426   2
  -3  13 -10 1393.80 128.001   2
  -3  13 -11 292.989 66.3313   2
  -3  12   6 113.752 52.9648   4
  -3  12   5 1039.40 114.805   4
   3 -12  -5 1103.00 126.508   1
   3 -12  -5 893.627 130.570   3
   3 -12  -4 947.057 130.139   3
   3 -12  -4 1201.30 133.125   1
  -3  12   4 1179.75 117.931   4
  -3  12   3 301.163 65.1668   4
   3 -12  -3 407.250 81.4939   1
   3 -12  -3 263.040 73.7974   3
   3 -12  -2 58.8067 48.5385   1
  -3  12   2 46.6024 45.0165   4
   3 -12  -1 60.5593 49.4760   1
  -3  12   1 29.0798 36.7156   4
   3 -12   0 877.549 108.842   1
  -3  12   0 858.892 95.3959   4
  -3  12  -1 101.525 46.3383   4
   3 -12   2 96.3402 40.2127   6
  -3  12  -2 120.245 43.9642   4
  -3  12  -3 376.061 50.8623   2
  -3  12  -3 473.225 75.0893   4
   3 -12   3 441.909 74.7705   6
  -3  12  -4 2151.65 150.235   4
  -3  12  -4 2360.51 129.217   2
   3 -12   4 2168.89 159.101   6
  -3  12  -5 3206.10 187.092   4
   3 -12   5 3591.81 205.938   6
  -3  12  -5 3644.65 169.485   2
  -3  12  -6 1057.64 113.379   4
   3 -12   6 1266.38 123.696   6
  -3  12  -6 1162.66 97.3174   2
  -3  12  -7 665.760 90.8424   4
   3 -12   7 730.815 96.3979   6
  -3  12  -7 759.427 84.0254   2
   3 -12   8 22.1276 38.4754   6
  -3  12  -8-54.6035 40.8129   2
   3 -12   9 238.431 65.2404   6
  -3  12  -9 356.252 62.7145   2
  -3  12 -10 432.750 71.1625   2
   3 -12  10 296.140 70.8909   6
  -3  12 -11 26.0084 39.2016   2
   3 -11  -8 261.790 75.3357   1
   3 -11  -7 630.490 96.4264   1
   3 -11  -7 623.138 111.300   3
   3 -11  -6 46.6350 51.3464   1
   3 -11  -6 127.408 65.5028   3
   3 -11  -5 1026.55 130.415   3
  -3  11   5 1012.55 108.941   4
   3 -11  -5 1248.02 126.650   1
   3 -11  -4 1467.72 136.641   1
   3 -11  -4 1233.16 142.255   3
  -3  11   4 1272.29 118.931   4
  -3  11   3 3143.61 179.521   4
   3 -11  -3 2731.18 204.296   3
   3 -11  -3 3166.04 198.071   1
   3 -11  -2 2135.64 178.626   3
   3 -11  -2 2133.90 161.521   1
  -3  11   2 2166.48 146.242   4
   3 -11  -1 101.605 46.0122   1
  -3  11   1 155.813 49.3573   4
  -3  11   0-12.7416 31.5854   4
   3 -11   0 68.4537 45.6683   1
  -3  11  -1 45.5623 23.0234   2
   3 -11   1 83.4212 41.9476   6
  -3  11  -1-29.9629 36.4809   4
  -3  11  -2 1273.22 111.435   4
  -3  11  -2 1343.84 86.0271   2
   3 -11   2 1244.39 113.715   6
  -3  11  -3 438.735 69.0357   4
  -3  11  -3 616.759 62.0373   2
   3 -11   3 543.514 78.9517   6
  -3  11  -4-48.1827 41.9970   4
  -3  11  -4 15.7150 28.0930   2
   3 -11   4-21.7547 35.6635   6
  -3  11  -5 1288.92 115.707   4
   3 -11   5 1223.13 114.613   6
  -3  11  -5 1302.32 96.8158   2
  -3  11  -6 2355.02 159.431   4
   3 -11   6 2757.50 172.542   6
  -3  11  -6 2537.71 140.755   2
  -3  11  -7 3060.80 186.364   4
   3 -11   7 3227.50 192.130   6
  -3  11  -7 3083.78 163.670   2
  -3  11  -8 769.746 99.7897   4
   3 -11   8 762.943 98.2622   6
  -3  11  -8 663.096 80.6332   2
  -3  11  -9 22.2745 53.0200   4
   3 -11   9 2.10104 35.3930   6
  -3  11 -10 478.935 93.5939   4
   3 -11  10 424.732 78.3209   6
  -3  11 -11 493.673 94.1497   4
   3 -11  11 604.433 95.5204   6
  -3  10  10 113.073 45.4923   7
  -3  10   9 176.626 53.2257   7
   3 -10  -9 60.5999 46.9483   1
   3 -10  -8 725.878 98.0488   1
  -3  10   8 468.872 71.9734   7
   3 -10  -8 427.523 87.6810   3
  -3  10   7 1242.45 106.858   7
   3 -10  -7 1746.84 163.780   3
   3 -10  -7 1354.12 128.518   1
   3 -10  -6 530.421 90.2343   3
   3 -10  -6 322.432 66.7576   1
  -3  10   6 251.068 49.9397   7
   3 -10  -5 18.1850 36.1586   1
  -3  10   5 15.9939 25.6888   7
   3 -10  -5 29.2870 48.6303   3
   3 -10  -4 835.039 100.297   1
  -3  10   4 893.467 76.2419   7
  -3  10   4 828.635 90.7396   4
   3 -10  -4 949.277 115.928   3
  -3  10   3 1000.66 75.8403   7
   3 -10  -3 1015.89 118.586   3
  -3  10   3 1119.21 103.084   4
   3 -10  -3 1072.97 110.860   1
  -3  10   2 3363.33 176.483   4
  -3  10   2 3062.12 127.758   7
   3 -10  -2 3457.22 213.140   3
   3 -10  -2 3275.90 189.391   1
  -3  10   1 44.3363 17.9326   2
   3 -10  -1 29.8684 31.8695   1
  -3  10   1 89.8498 23.2236   7
  -3  10   1 83.0948 37.9408   4
  -3  10   0 1771.53 123.297   4
  -3  10   0 1480.49 71.4333   7
  -3  10   0 1787.68 84.4517   2
   3 -10   0 1715.27 132.703   1
  -3  10  -1 866.309 88.1742   4
  -3  10  -1 723.138 41.3686   7
  -3  10  -1 952.046 65.0701   2
   3 -10   1 755.080 86.6294   6
  -3  10  -2 644.769 79.6998   4
  -3  10  -2 693.521 59.0001   2
   3 -10   2 651.480 80.0192   6
  -3  10  -3 1528.21 118.035   4
   3 -10   3 1559.97 121.279   6
  -3  10  -3 1677.16 95.8606   2
  -3  10  -4 1557.50 120.847   4
   3 -10   4 1501.69 120.381   6
  -3  10  -4 1563.55 97.4302   2
  -3  10  -5 94.8192 48.4374   4
   3 -10   5 90.0563 41.4108   6
  -3  10  -5 68.3944 31.1098   2
  -3  10  -6 1847.63 137.692   4
   3 -10   6 1703.26 132.566   6
  -3  10  -6 1720.52 112.502   2
  -3  10  -7 5229.78 243.930   4
   3 -10   7 5240.60 238.921   6
  -3  10  -7 5092.22 162.590   8
  -3  10  -8 2077.48 156.398   4
   3 -10   8 1700.19 135.273   6
  -3  10  -8 1715.83 95.7664   8
  -3  10  -9 1529.91 138.986   4
   3 -10   9 1591.37 134.103   6
  -3  10  -9 1638.90 100.475   8
  -3  10 -10-23.3827 22.5958   8
   3 -10  10-13.0516 36.8763   6
  -3  10 -11 18.8667 25.7822   8
   3 -10  11 59.5170 48.3631   6
   3 -10  12 362.708 76.3118   6
  -3  10 -12 427.770 66.1324   8
   3 -10  13 2212.60 177.402   6
  -3  10 -13 2123.02 146.156   8
  -3  10 -14 197.555 55.1958   8
  -3  10 -15-11.9476 39.2904   8
  -3   9  12 240.596 65.4943   7
  -3   9  11 863.687 103.532   7
  -3   9  10 317.400 65.5312   7
   3  -9 -10 335.728 81.3768   3
   3  -9  -9-23.3916 44.6601   1
  -3   9   9-25.2556 33.4654   7
   3  -9  -9 47.7127 49.8153   3
   3  -9  -8 51.4137 35.3367   1
  -3   9   8 94.9637 36.4647   7
   3  -9  -8 114.067 45.7936   3
  -3   9   7 212.980 45.5922   7
   3  -9  -7 150.245 48.2596   1
   3  -9  -7 205.634 62.2449   3
   3  -9  -6 102.042 44.9460   1
  -3   9   6 3.64962 23.2997   7
   3  -9  -6 35.8871 45.0054   3
  -3   9   5 2438.73 129.880   7
   3  -9  -5 2966.76 194.168   3
   3  -9  -5 2659.28 167.351   1
   3  -9  -4 615.821 80.2896   1
  -3   9   4 610.189 59.8599   7
  -3   9   4 595.717 75.1312   4
   3  -9  -4 756.072 99.6485   3
   3  -9  -3 94.1407 46.8746   1
  -3   9   3 93.0046 28.3572   7
  -3   9   3 42.9528 29.0914   4
   3  -9  -3 129.752 51.3526   3
  -3   9   3 81.1128 13.9302   2
  -3   9   2 804.497 44.9020   2
  -3   9   2 752.352 57.5344   7
  -3   9   2 748.953 80.9209   4
   3  -9  -2 798.440 98.8921   3
   3  -9  -2 791.909 88.5672   1
  -3   9   1 270.532 29.3596   2
  -3   9   1 273.878 32.8506   7
  -3   9   1 315.273 55.5649   4
   3  -9  -1 191.598 55.4727   3
   3  -9  -1 271.146 54.9510   1
   3  -9   0 2846.05 164.346   1
  -3   9   0 2974.53 155.348   4
  -3   9   0 2751.68 93.0438   7
  -3   9   0 2818.36 105.773   2
   3  -9   0 2779.77 151.331   6
   3  -9   0 3381.14 220.778   5
  -3   9  -1 7.62275 7.27694   7
   3  -9   1 42.1698 60.9766   5
  -3   9  -1 4.68293 14.8370   2
  -3   9  -1 36.4590 32.3360   4
   3  -9   1 36.3529 30.8158   6
   3  -9   2 1511.94 110.230   6
  -3   9  -2 1331.40 78.2856   2
   3  -9   2 1564.19 155.829   5
  -3   9  -2 1445.06 110.512   4
   3  -9   3 2303.74 139.481   6
  -3   9  -3 2393.65 143.888   4
  -3   9  -3 2200.02 108.168   2
   3  -9   3 2423.88 186.763   5
   3  -9   4 1095.16 53.8484   8
  -3   9  -4 1120.02 101.561   4
   3  -9   4 1162.25 100.181   6
  -3   9  -4 1155.62 80.3173   2
  -3   9  -5 1301.43 111.698   4
   3  -9   5 1422.97 79.3572   8
   3  -9   5 1602.21 117.775   6
  -3   9  -5 1446.70 65.8994   8
  -3   9  -6 1161.88 109.308   4
   3  -9   6 1097.69 100.896   6
  -3   9  -6 1060.31 64.5585   8
  -3   9  -7 175.607 56.9333   4
   3  -9   7 154.179 48.8880   6
  -3   9  -7 198.897 33.3176   8
  -3   9  -8 244.164 40.7041   8
  -3   9  -8 264.059 71.1021   4
   3  -9   8 211.777 58.6808   6
   3  -9   9 2800.51 173.831   6
  -3   9  -9 2812.19 140.858   8
  -3   9  -9 2543.03 178.203   4
  -3   9 -10 1450.71 142.820   4
  -3   9 -10 1280.89 99.8727   8
   3  -9  10 1386.92 127.476   6
  -3   9 -11-6.75315 26.2361   8
   3  -9  11 59.5125 46.8169   6
  -3   9 -12 134.268 44.2432   8
   3  -9  12 242.266 61.0735   6
   3  -9  13 118.799 59.4434   6
  -3   9 -13 54.2373 38.6383   8
  -3   9 -14 65.7437 41.2963   8
  -3   9 -15 236.137 63.8962   8
  -3   8  13 34.1759 38.4487   7
  -3   8  12 47.7144 40.1909   7
  -3   8  11 371.698 67.3608   7
   3  -8 -11 447.927 90.1911   3
  -3   8  10 2530.29 163.345   7
   3  -8 -10 2079.04 172.512   3
   3  -8  -9 1333.93 117.739   1
  -3   8   9 1344.42 114.245   7
   3  -8  -9 1447.40 140.186   3
  -3   8   8 2120.51 136.805   7
   3  -8  -8 2273.48 150.227   1
   3  -8  -8 1999.43 158.765   3
   3  -8  -7 410.458 67.7690   1
  -3   8   7 482.814 63.6405   7
   3  -8  -7 387.276 69.4928   3
   3  -8  -6 6.70181 40.9068   3
  -3   8   6 40.2647 26.5091   7
   3  -8  -6-44.8862 41.1012   1
  -3   8   5 571.101 60.2435   7
   3  -8  -5 486.838 70.3375   1
   3  -8  -5 636.332 88.4129   3
   3  -8  -4 2306.93 144.023   1
  -3   8   4 1976.76 104.634   7
   3  -8  -4 2048.43 150.243   3
   3  -8  -4 2051.93 164.423   5
   3  -8  -3 916.196 90.7714   1
   3  -8  -3 966.177 101.475   3
  -3   8   3 1061.53 40.3081   2
  -3   8   3 1155.34 96.2644   4
  -3   8   3 1007.63 68.6378   7
   3  -8  -3 990.692 118.346   5
  -3   8   2 230.762 22.6663   2
   3  -8  -2 218.511 47.6715   1
  -3   8   2 190.254 30.8958   7
  -3   8   2 254.489 49.0333   4
   3  -8  -2 243.503 61.6243   3
   3  -8  -2 197.832 68.0961   5
   3  -8  -1 9431.76 310.978   1
  -3   8   1 9304.99 292.732   4
  -3   8   1 9740.13 212.751   2
  -3   8   1 9159.43 217.413   7
   3  -8  -1 9190.04 292.523   6
   3  -8  -1 9160.69 334.256   3
   3  -8  -1 9956.30 379.478   5
  -3   8   0 17453.3 447.935   4
  -3   8   0 16959.9 336.912   7
  -3   8   0 18375.1 362.855   2
   3  -8   0 17592.4 445.199   6
   3  -8   0 18761.2 555.354   5
  -3   8  -1 3907.19 174.173   4
   3  -8   1 4111.66 174.790   6
  -3   8  -1 3907.15 126.647   2
   3  -8   1 4767.46 247.296   5
  -3   8  -2 183.659 47.0586   4
   3  -8   2 180.704 42.8373   6
  -3   8  -2 193.802 31.1553   2
   3  -8   2 358.947 78.8675   5
   3  -8   3 508.807 32.9814   8
  -3   8  -3 515.656 66.7409   4
   3  -8   3 625.549 71.7514   6
  -3   8  -3 519.303 28.4726   8
   3  -8   3 506.776 94.7530   5
   3  -8   4 2930.38 109.785   8
  -3   8  -4 2854.39 158.310   4
   3  -8   4 2897.46 150.730   6
   3  -8   4 2926.91 197.909   5
  -3   8  -4 2691.82 92.6589   8
   3  -8   5 1519.27 89.8351   8
  -3   8  -5 1456.12 116.796   4
   3  -8   5 1685.98 117.723   6
   3  -8   5 1561.29 147.118   5
  -3   8  -5 1647.07 78.9312   8
  -3   8  -6 16.6488 17.5093   8
  -3   8  -6 56.1539 47.5022   4
   3  -8   6 24.1729 33.2227   6
   3  -8   6 64.9093 56.6144   5
   3  -8   7 442.586 60.7024   8
  -3   8  -7 592.029 86.8935   4
   3  -8   7 606.122 77.3245   6
  -3   8  -7 533.526 56.3402   8
  -3   8  -8 101.569 67.3756   4
   3  -8   8 86.4784 40.8359   6
  -3   8  -8 33.4697 24.5870   8
  -3   8  -9 594.008 67.2032   8
  -3   8  -9 639.100 100.321   4
   3  -8   9 610.860 82.5287   6
  -3   8 -10 1279.97 134.887   4
   3  -8  10 1081.53 112.645   6
  -3   8 -10 1179.64 99.9488   8
   3  -8  11 1272.07 124.821   6
  -3   8 -11 1605.78 120.798   8
  -3   8 -12 169.429 52.4384   8
   3  -8  12 337.982 68.5731   6
   3  -8  13 38.3792 50.5442   6
  -3   8 -13-15.8372 33.3333   8
   3  -8  14 475.193 87.9299   6
  -3   8 -14 450.497 78.3309   8
  -3   8 -15 932.346 113.684   8
  -3   7  13 88.3680 48.6080   7
  -3   7  12 1311.28 125.076   7
   3  -7 -12 1152.02 131.143   3
  -3   7  11 178.968 52.9738   7
   3  -7 -11 108.824 51.9910   3
  -3   7  10 2624.67 162.679   7
   3  -7 -10 2775.90 188.231   3
  -3   7   9 2039.06 135.387   7
   3  -7  -9 1774.73 91.2905   8
   3  -7  -9 1704.38 146.039   3
   3  -7  -8 469.198 78.0069   3
  -3   7   8 385.289 58.7770   7
   3  -7  -8 441.548 65.3997   1
  -3   7   7 658.990 70.3197   7
   3  -7  -7 614.479 75.2491   1
   3  -7  -7 862.382 104.674   5
   3  -7  -7 719.389 91.1378   3
  -3   7   6 97.0215 33.1983   7
   3  -7  -6 99.0100 47.7678   3
  -3   7   6 42.2171 12.1009   8
   3  -7  -6 46.5627 27.5975   1
  -3   7   6 64.7548 18.7653   8
   3  -7  -6 65.4458 47.4490   5
  -3   7   5 52.5252 12.4797   8
  -3   7   5 51.4895 10.0665   8
  -3   7   5 35.1293 24.4334   7
   3  -7  -5 22.2430 30.0855   1
   3  -7  -5 18.8888 36.5013   3
   3  -7  -5 47.2839 46.1935   5
   3  -7  -4 419.374 60.6282   1
  -3   7   4 573.776 51.1311   7
   3  -7  -4 703.976 102.492   5
   3  -7  -4 441.833 70.6548   3
  -3   7   3 2679.17 140.180   4
  -3   7   3 2479.15 104.110   7
   3  -7  -3 2613.97 159.550   3
   3  -7  -3 2530.42 142.003   1
   3  -7  -3 2707.24 180.455   5
  -3   7   2 439.652 25.5159   2
   3  -7  -2 463.718 74.4568   3
  -3   7   2 368.453 55.1547   4
  -3   7   2 456.435 39.4384   7
   3  -7  -2 359.945 81.5383   5
  -3   7   1 2032.66 120.006   4
  -3   7   1 1968.52 72.2204   7
  -3   7   1 1970.86 68.4206   2
   3  -7  -1 2077.93 116.937   6
   3  -7  -1 2147.91 141.429   3
   3  -7  -1 1936.57 153.497   5
  -3   7   0 109.640 13.3850   7
  -3   7   0 132.090 37.2511   4
  -3   7   0 115.084 20.1474   2
   3  -7   0 108.076 33.2210   6
   3  -7   0 147.947 63.2511   5
  -3   7  -1 5104.30 197.265   4
   3  -7   1 4911.38 187.175   6
  -3   7  -1 4898.77 145.354   2
   3  -7   1 5186.01 253.228   5
   3  -7   2 3140.47 85.3033   8
  -3   7  -2 3022.69 79.8079   8
   3  -7   2 3454.55 152.115   6
  -3   7  -2 3249.37 156.736   4
   3  -7   2 3479.63 203.049   5
   3  -7   3 1497.72 70.6909   8
  -3   7  -3 1457.56 107.342   4
   3  -7   3 1485.22 101.382   6
   3  -7   3 1825.09 148.961   5
  -3   7  -3 1514.03 64.0533   8
  -3   7  -4 22.2310 17.7255   8
  -3   7  -4 143.308 53.5314   4
   3  -7   4 51.8758 32.5976   6
   3  -7   4 58.1031 57.3720   5
   3  -7   4 26.4855 22.4816   8
   3  -7   5 1068.08 79.4329   8
  -3   7  -5 870.721 93.9997   4
   3  -7   5 1035.28 87.2945   6
  -3   7  -5 1030.50 68.9412   8
   3  -7   5 1111.96 120.559   5
  -3   7  -6 3632.84 187.428   4
   3  -7   6 3878.66 178.310   6
   3  -7   6 3900.10 218.381   5
  -3   7  -6 3806.37 150.545   8
   3  -7   7 2068.22 130.893   8
  -3   7  -7 2175.92 117.943   8
  -3   7  -7 2397.72 157.814   4
   3  -7   7 2212.18 139.321   6
   3  -7   7 2337.83 169.563   5
  -3   7  -8 2289.28 162.279   4
   3  -7   8 2298.01 146.473   6
   3  -7   8 2677.47 179.576   5
  -3   7  -8 2290.69 129.033   8
  -3   7  -9 303.133 76.1983   4
   3  -7   9 127.765 41.7263   6
  -3   7  -9 238.474 51.5233   8
  -3   7 -10 685.080 106.620   4
   3  -7  10 603.487 84.5961   6
  -3   7 -10 564.758 73.5597   8
   3  -7  10 607.298 53.4963   7
   3  -7  11 2574.60 120.998   7
   3  -7  11 2800.05 179.254   6
  -3   7 -11 2482.75 157.160   8
   3  -7  12 1266.50 89.4512   7
   3  -7  12 1141.29 123.576   6
  -3   7 -12 1336.32 119.505   8
   3  -7  13 297.138 71.0101   6
  -3   7 -13 378.642 73.7345   8
  -3   7 -14 35.7061 40.8776   8
   3  -7  14 103.883 54.6980   6
  -3   7 -15 30.9057 43.2512   8
  -3   6  14 253.531 60.6136   7
   3  -6 -13 1004.81 121.596   3
  -3   6  13 828.893 103.917   7
  -3   6  12 2926.89 181.409   7
   3  -6 -12 2376.33 133.295   8
   3  -6 -12 2627.37 185.612   3
   3  -6 -11 975.819 111.604   3
  -3   6  11 900.217 97.7572   7
   3  -6 -11 792.149 71.8429   8
  -3   6  10 401.725 61.6317   7
   3  -6 -10 396.719 48.8720   8
   3  -6 -10 430.941 73.3085   3
  -3   6   9 854.602 85.1982   7
   3  -6  -9 930.844 67.0630   8
   3  -6  -9 851.102 99.6161   3
  -3   6   8 1059.57 89.4260   7
  -3   6   8 1112.20 83.6250   8
   3  -6  -8 1006.96 102.732   3
   3  -6  -8 1212.90 114.163   5
   3  -6  -8 1036.53 66.0477   8
  -3   6   7 2517.41 131.412   7
   3  -6  -7 2583.64 159.351   3
   3  -6  -7 2704.53 169.932   5
  -3   6   7 2328.24 113.784   8
  -3   6   6 3178.44 140.517   7
   3  -6  -6 3246.09 174.707   3
   3  -6  -6 3193.43 187.567   5
  -3   6   6 3079.39 120.420   8
  -3   6   5 2263.43 76.0191   8
  -3   6   5 2277.20 111.039   7
   3  -6  -5 2337.99 145.104   3
   3  -6  -5 2412.23 162.192   5
  -3   6   5 2322.88 88.8438   8
   3  -6  -4 541.625 81.8066   5
  -3   6   4 601.537 50.8886   7
  -3   6   4 493.121 27.2611   8
   3  -6  -4 570.051 71.3008   3
  -3   6   4 505.586 32.0726   8
  -3   6   3 1296.14 93.9575   4
  -3   6   3 1440.63 72.6721   7
   3  -6  -3 1502.52 115.222   3
   3  -6  -3 1625.05 134.239   5
  -3   6   2 4150.73 166.649   4
  -3   6   2 4035.68 117.240   7
  -3   6   2 3682.01 84.0789   2
   3  -6  -2 3860.36 153.221   6
   3  -6  -2 3922.47 184.341   3
   3  -6  -2 4168.06 214.710   5
  -3   6   1 2125.80 115.311   4
  -3   6   1 2140.92 69.7261   7
   3  -6  -1 2289.59 112.784   6
  -3   6   1 2255.91 68.2539   2
   3  -6  -1 2244.56 136.334   3
   3  -6  -1 2000.38 150.329   5
  -3   6   1 2347.70 116.335   6
  -3   6   0 259.182 14.9492   7
  -3   6   0 334.237 49.0587   4
   3  -6   0 339.525 46.1588   6
  -3   6   0 319.723 28.9168   2
  -3   6   0 356.594 49.6007   6
   3  -6   0 296.962 70.5732   5
   3  -6   1 780.923 96.5508   5
   3  -6   1 717.707 33.0430   8
  -3   6  -1 609.610 64.7722   4
   3  -6   1 829.214 67.9825   6
  -3   6  -1 843.276 71.3628   6
  -3   6  -1 703.130 34.3624   8
  -3   6  -2 2558.67 134.360   4
   3  -6   2 2930.19 129.723   4
   3  -6   2 2719.61 91.6661   8
   3  -6   2 2586.03 125.238   6
   3  -6   2 2328.39 161.647   5
  -3   6  -2 2668.47 89.9658   8
   3  -6   3 8984.41 228.924   8
  -3   6  -3 8353.65 275.080   4
   3  -6   3 9082.52 262.217   4
   3  -6   3 8397.48 257.832   6
   3  -6   3 8945.95 331.267   5
  -3   6  -3 8968.79 222.280   8
  -3   6  -4 1285.26 103.902   4
   3  -6   4 1291.23 82.7879   8
   3  -6   4 1421.46 94.1265   4
   3  -6   4 1282.67 91.6373   6
   3  -6   4 1284.69 120.271   5
  -3   6  -4 1285.58 76.8623   8
  -3   6  -5 619.576 79.7027   4
   3  -6   5 592.716 66.6547   6
  -3   6  -5 592.653 57.7707   8
   3  -6   5 572.561 87.4266   5
  -3   6  -6 153.231 59.0476   4
   3  -6   6 281.689 50.4549   8
   3  -6   6 331.018 53.9133   6
   3  -6   6 263.386 63.8231   5
  -3   6  -6 272.348 44.8193   8
   3  -6   7 1409.32 109.185   8
  -3   6  -7 1485.81 130.912   4
   3  -6   7 1439.46 63.8647   7
   3  -6   7 1123.35 97.5592   6
   3  -6   7 1431.65 125.319   5
  -3   6  -7 1223.85 93.7483   8
   3  -6   8 13456.6 308.190   7
   3  -6   8 14482.5 411.292   6
  -3   6  -8 14018.4 431.497   4
   3  -6   8 15056.9 446.011   5
  -3   6  -8 13915.7 389.206   8
  -3   6  -9 455.555 89.5902   4
   3  -6   9 366.184 40.1867   7
   3  -6   9 454.261 69.9278   6
  -3   6  -9 402.822 63.1132   8
   3  -6   9 474.621 75.1860   5
   3  -6  10 117.745 28.1657   7
   3  -6  10 175.513 49.5517   6
  -3   6 -10 141.706 43.6067   8
   3  -6  11 449.748 52.8438   7
  -3   6 -11 505.928 77.7765   8
   3  -6  11 503.136 83.6190   6
   3  -6  12 870.342 107.774   6
  -3   6 -12 671.559 90.4750   8
   3  -6  12 729.695 69.5777   7
   3  -6  13 1878.96 118.436   7
   3  -6  13 2044.58 163.577   6
  -3   6 -13 2041.86 160.352   8
   3  -6  14 317.380 54.3826   7
   3  -6  14 338.221 75.9211   6
  -3   6 -14 361.925 77.1896   8
   3  -6  15 97.4585 64.2437   6
  -3   6 -15-33.5406 44.1678   8
  -3   5  15 156.989 58.2517   7
   3  -5 -15 268.723 57.1463   8
   3  -5 -14 284.445 72.0282   3
  -3   5  14 233.530 67.9896   7
   3  -5 -14 162.667 47.3765   8
   3  -5 -13 87.7632 33.3494   8
  -3   5  13 140.262 45.9493   7
   3  -5 -13 320.890 73.6764   3
   3  -5 -12 687.629 90.7582   3
  -3   5  12 638.250 85.3168   7
   3  -5 -12 697.988 72.1576   8
   3  -5 -11 214.992 59.5251   3
  -3   5  11 243.471 54.8725   7
   3  -5 -11 187.963 40.1036   8
  -3   5  10 2455.91 148.475   7
   3  -5 -10 2485.12 122.585   8
   3  -5 -10 2518.88 163.634   3
   3  -5 -10 2765.44 157.653   5
   3  -5  -9 577.046 78.5354   3
  -3   5   9 573.441 67.1760   8
   3  -5  -9 617.486 33.4064   2
  -3   5   9 626.940 71.4774   7
   3  -5  -9 590.598 55.7069   8
   3  -5  -9 796.620 88.5006   5
  -3   5   8 648.138 64.3283   8
  -3   5   8 712.582 97.7717   5
  -3   5   8 631.666 68.2071   7
   3  -5  -8 553.577 24.2621   2
   3  -5  -8 634.027 52.7362   8
   3  -5  -8 833.241 91.5435   5
   3  -5  -8 612.549 78.5290   3
  -3   5   7 1448.69 95.2850   7
   3  -5  -7 1373.07 108.288   3
   3  -5  -7 1536.08 122.975   5
  -3   5   7 1554.13 135.424   5
  -3   5   7 1485.32 90.4183   8
  -3   5   6 1046.48 115.773   5
  -3   5   6 1083.64 69.7384   8
  -3   5   6 1024.14 74.5491   7
   3  -5  -6 1050.12 74.3178   7
   3  -5  -6 887.478 86.6118   3
   3  -5  -6 1053.23 104.906   5
  -3   5   5 7389.16 177.544   8
  -3   5   5 7451.89 213.822   7
  -3   5   5 7277.31 225.628   6
   3  -5  -5 7065.98 254.259   3
   3  -5  -5 7437.96 287.278   5
  -3   5   5 7404.04 309.885   5
  -3   5   5 7419.10 193.193   8
  -3   5   4-63.1542 50.1625   5
  -3   5   4-1.01409 16.5969   7
  -3   5   4 33.0391 14.8437   8
  -3   5   4-0.85484 10.1207   8
   3  -5  -4-1.96205 13.9949   7
  -3   5   4 5.24162 22.5399   1
   3  -5  -4 69.0512 43.8889   5
  -3   5   4 5.55747 21.3470   6
   3  -5  -4 1.67303 34.2964   3
  -3   5   3 20.7964 9.55771   8
  -3   5   3 26.1784 37.1007   5
  -3   5   3 32.3504 10.7172   8
  -3   5   3 11.8652 12.8023   7
   3  -5  -3 68.1434 50.8920   5
  -3   5   3 11.7132 24.9265   4
  -3   5   3 9.30663 18.6734   6
  -3   5   3 60.4471 28.8591   1
   3  -5  -3 110.707 43.1904   3
  -3   5   2 769.910 97.9123   5
  -3   5   2 595.335 38.5904   7
  -3   5   2 686.261 63.7126   1
  -3   5   2 682.261 32.8215   8
   3  -5  -2 640.502 55.7400   6
  -3   5   2 723.746 59.4292   6
   3  -5  -2 639.390 72.0057   3
  -3   5   2 605.423 28.5047   8
   3  -5  -2 637.740 88.1346   5
  -3   5   2 634.594 61.5659   4
  -3   5   1 5709.72 128.699   7
  -3   5   1 6285.88 204.183   1
   3  -5  -1 6063.74 187.011   6
  -3   5   1 5876.84 133.242   8
  -3   5   1 6138.28 189.207   6
   3  -5  -1 5542.42 214.989   3
  -3   5   1 5976.33 129.134   2
  -3   5   1 6082.16 200.177   4
  -3   5   1 5534.25 119.396   8
   3  -5  -1 6177.21 259.220   5
   3  -5   0 2224.08 66.3359   8
  -3   5   0 2236.81 117.534   4
  -3   5   0 2293.32 115.622   1
   3  -5   0 2266.61 105.952   6
  -3   5   0 2343.29 109.524   6
   3  -5   0 2225.33 151.568   5
  -3   5   0 2314.03 76.5623   8
  -3   5  -1 116.914 21.2592   8
   3  -5   1 74.7003 15.8531   8
  -3   5  -1 40.5361 27.2230   4
   3  -5   1 81.3141 24.4623   4
  -3   5  -1 63.1018 23.3105   1
   3  -5   1 85.6268 25.2996   6
  -3   5  -1 42.3424 25.3303   6
   3  -5   1 158.305 51.3425   5
  -3   5  -2 11341.3 267.777   8
   3  -5   2 11847.9 266.564   8
  -3   5  -2 10821.1 314.370   4
   3  -5   2 12044.0 306.360   4
   3  -5   2 11347.9 295.010   6
  -3   5  -2 11828.9 308.701   6
  -3   5  -2 11186.5 302.456   1
   3  -5   2 11083.3 370.556   5
   3  -5   3 21100.1 449.468   8
   3  -5   3 20445.7 551.482   5
  -3   5  -3 19920.8 490.071   4
   3  -5   3 22719.8 483.948   4
  -3   5  -3 19639.4 442.172   8
   3  -5   3 20751.8 466.576   6
  -3   5  -3 20925.4 479.338   6
  -3   5  -3 21240.1 470.760   1
  -3   5  -3 22439.8 593.395   5
  -3   5  -4 6430.38 237.209   4
   3  -5   4 7051.88 227.894   4
   3  -5   4 6396.82 215.884   6
  -3   5  -4 6984.83 216.802   1
   3  -5   4 6773.54 272.886   5
   3  -5   4 6891.28 217.581   8
  -3   5  -4 7016.21 294.530   5
  -3   5  -4 6717.77 209.890   8
  -3   5  -5 1980.63 131.229   4
   3  -5   5 2074.59 64.8283   7
   3  -5   5 2143.17 120.556   6
  -3   5  -5 2196.95 111.280   1
   3  -5   5 2000.87 142.438   5
  -3   5  -5 2083.59 155.140   5
  -3   5  -5 2315.50 119.786   8
   3  -5   6 899.469 83.4087   8
  -3   5  -6 901.510 81.9197   8
   3  -5   6 894.644 98.1869   5
   3  -5   6 955.645 48.8709   7
  -3   5  -6 968.505 102.689   4
   3  -5   6 881.393 82.5501   6
  -3   5  -6 857.143 69.3524   1
  -3   5  -6 1065.86 114.042   5
  -3   5  -7 873.499 105.008   5
   3  -5   7 889.243 53.4877   7
  -3   5  -7 1000.80 111.265   4
   3  -5   7 813.948 82.8555   6
  -3   5  -7 738.965 64.9347   1
  -3   5  -7 864.975 83.9247   8
   3  -5   7 802.169 90.7350   5
  -3   5  -8 1451.30 112.153   8
  -3   5  -8 1368.53 132.674   4
   3  -5   8 1231.15 70.8809   7
   3  -5   8 1269.13 107.280   6
  -3   5  -8 1221.48 82.8037   1
   3  -5   8 1511.69 122.417   5
  -3   5  -8 1355.51 128.181   5
  -3   5  -9 4124.25 227.678   4
   3  -5   9 4309.65 153.841   7
  -3   5  -9 4609.72 212.718   8
   3  -5   9 4165.52 203.807   6
  -3   5  -9 4203.58 162.030   1
   3  -5   9 4926.11 214.742   5
  -3   5  -9 4221.10 225.124   5
   3  -5  10 717.618 83.5799   5
   3  -5  10 738.789 63.2056   7
  -3   5 -10 695.855 62.1023   1
   3  -5  10 594.375 82.4044   6
  -3   5 -10 678.169 85.3230   8
  -3   5 -11 183.556 50.3356   8
   3  -5  11 131.152 33.1699   7
   3  -5  11 160.078 53.7071   6
  -3   5 -12 59.7463 41.6520   8
   3  -5  12 191.056 39.1133   7
   3  -5  12 142.557 55.3239   6
   3  -5  13 2803.03 151.713   7
   3  -5  13 2805.29 192.131   6
  -3   5 -13 2800.60 192.050   8
   3  -5  14 2455.25 149.139   7
   3  -5  14 2688.62 194.586   6
  -3   5 -14 2811.84 196.764   8
  -3   5 -15 4387.94 258.381   8
   3  -5  15 3873.78 199.209   7
   3  -5  15 4148.75 252.488   6
   3  -5  16 304.252 62.3303   7
   3  -4 -17 216.753 57.1996   8
   3  -4 -16 431.000 72.4760   8
  -3   4  15 377.149 74.7882   7
   3  -4 -15 309.736 80.8374   3
   3  -4 -15 207.618 51.4624   8
   3  -4 -14 782.395 104.611   3
  -3   4  14 686.170 92.3287   7
   3  -4 -14 674.720 80.4930   8
   3  -4 -13 1987.40 129.237   8
  -3   4  13 2119.37 152.567   7
   3  -4 -13 2216.61 162.448   3
  -3   4  12 2945.22 173.445   7
   3  -4 -12 2989.54 181.080   3
   3  -4 -12 2603.84 142.298   8
   3  -4 -11 240.979 59.5636   3
   3  -4 -11 246.336 42.4602   8
  -3   4  11 278.520 52.0931   7
   3  -4 -11 337.377 57.5421   5
   3  -4 -10 2340.44 88.6696   2
   3  -4 -10 2579.86 155.270   3
   3  -4 -10 2394.53 141.336   5
   3  -4 -10 2596.67 125.159   8
  -3   4  10 2433.61 143.640   7
   3  -4  -9 1851.90 68.4224   2
  -3   4   9 1814.95 117.242   7
   3  -4  -9 1993.49 130.675   3
   3  -4  -9 1771.01 124.043   5
   3  -4  -9 1926.30 101.618   8
  -3   4   9 1766.78 114.734   8
  -3   4   8 2390.11 125.710   8
   3  -4  -8 2523.82 71.6578   2
  -3   4   8 2622.66 133.068   7
   3  -4  -8 2541.13 143.535   3
   3  -4  -8 2614.22 155.616   5
   3  -4  -8 2428.89 108.679   8
  -3   4   8 2689.31 125.498   1
  -3   4   7 131.921 32.4702   1
  -3   4   7 95.7498 30.6100   7
   3  -4  -7 63.2933 26.9685   7
  -3   4   7 72.6237 25.9989   8
  -3   4   7 59.2826 26.3657   6
  -3   4   7 195.013 64.2738   5
   3  -4  -7 98.4990 44.8777   5
   3  -4  -7 101.311 35.6097   3
   3  -4  -6 6671.22 262.976   5
  -3   4   6 7404.18 222.930   1
  -3   4   6 6949.25 212.715   7
  -3   4   6 7327.88 293.136   5
  -3   4   6 7030.53 212.469   6
   3  -4  -6 6854.13 239.969   3
  -3   4   6 7082.25 204.573   8
  -3   4   5 13640.6 288.207   8
  -3   4   5 13549.4 335.731   1
  -3   4   5 12909.5 311.678   7
   3  -4  -5 13749.7 316.933   7
  -3   4   5 13608.0 323.478   6
   3  -4  -5 13017.6 356.878   3
   3  -4  -5 13355.7 402.233   5
  -3   4   5 13015.4 297.680   8
  -3   4   5 13491.0 424.716   5
  -3   4   4 2109.57 90.0049   7
  -3   4   4 2152.55 106.861   1
   3  -4  -4 2129.68 89.9938   7
  -3   4   4 2143.01 77.4547   8
  -3   4   4 2288.96 101.729   6
   3  -4  -4 2050.98 117.696   3
   3  -4  -4 2121.42 142.152   5
  -3   4   4 2110.73 80.2377   8
  -3   4   4 2490.38 162.099   5
  -3   4   3 48.6076 38.2349   5
  -3   4   3 83.1420 18.0981   8
  -3   4   3 73.9866 22.1079   1
  -3   4   3 68.5633 17.5018   7
   3  -4  -3 67.0830 17.4709   7
   3  -4  -3 57.9387 40.2136   5
  -3   4   3 57.5200 23.5848   4
  -3   4   3 85.1961 21.5171   6
   3  -4  -3 84.3377 32.3205   3
  -3   4   3 46.8978 13.3493   8
  -3   4   2 1350.18 58.0294   8
   3  -4  -2 1359.38 73.4299   6
  -3   4   2 1470.78 57.4127   7
  -3   4   2 1441.48 87.4611   4
   3  -4  -2 1419.89 56.5662   7
  -3   4   2 1515.59 88.2729   1
  -3   4   2 1342.50 74.8889   6
   3  -4  -2 1338.96 93.8488   3
  -3   4   2 1396.51 51.3815   8
   3  -4  -2 1369.36 115.447   5
  -3   4   2 1520.11 125.231   5
  -3   4   1 288.204 21.4150   2
   3  -4  -1 280.579 23.0538   8
  -3   4   1 260.663 37.3718   1
   3  -4  -1 266.435 19.0871   7
  -3   4   1 221.568 37.6284   4
  -3   4   1 297.870 27.7440   8
   3  -4  -1 264.857 34.5144   6
  -3   4   1 313.189 37.9481   6
   3  -4  -1 301.814 58.6952   5
  -3   4   0 5268.93 147.715   8
  -3   4   0 5329.70 137.767   2
  -3   4   0 5228.13 183.226   4
   3  -4   0 5365.26 136.237   8
  -3   4   0 5210.38 165.976   6
  -3   4   0 5629.35 181.372   1
   3  -4   0 5123.16 227.037   5
   3  -4   0 5265.70 162.304   6
   3  -4   1 16552.2 337.997   8
  -3   4  -1 15631.1 385.489   4
  -3   4  -1 15903.4 348.680   8
   3  -4   1 15884.5 357.798   6
  -3   4  -1 15955.2 367.609   6
   3  -4   1 15520.7 448.802   5
  -3   4  -1 16465.0 377.382   1
   3  -4   2 2405.28 100.993   8
  -3   4  -2 2210.93 119.644   4
   3  -4   2 2181.14 144.063   5
   3  -4   2 2443.57 107.568   6
  -3   4  -2 2331.68 111.351   6
  -3   4  -2 2150.55 107.339   1
  -3   4  -2 2212.69 101.778   8
   3  -4   3 651.308 81.8052   5
   3  -4   3 868.066 71.0839   4
   3  -4   3 733.032 61.7353   8
  -3   4  -3 762.096 76.0992   4
   3  -4   3 668.356 23.7664   7
  -3   4  -3 747.261 62.7915   8
   3  -4   3 781.105 64.0903   6
   3  -4   4 14616.8 368.939   8
  -3   4  -4 14054.0 387.605   4
   3  -4   4 14772.8 373.972   4
   3  -4   4 14468.0 274.420   7
   3  -4   4 13962.6 355.331   6
   3  -4   4 14126.2 416.406   5
  -3   4  -4 14370.6 362.458   8
  -3   4  -5 4329.42 195.208   4
   3  -4   5 4430.38 119.176   7
   3  -4   5 4514.10 185.042   4
   3  -4   5 4192.61 170.474   6
   3  -4   5 4036.86 198.818   5
  -3   4  -5 4413.31 178.546   8
   3  -4   6 7745.81 268.609   8
  -3   4  -6 7371.36 257.449   8
   3  -4   6 7469.99 248.768   6
   3  -4   6 7790.71 281.419   5
  -3   4  -6 7563.41 278.131   4
   3  -4   6 7442.12 188.854   7
  -3   4  -7 799.738 84.2426   8
   3  -4   7 746.772 53.9526   7
  -3   4  -7 974.222 110.974   4
   3  -4   7 736.011 78.0229   6
   3  -4   7 712.381 85.0626   5
  -3   4  -8 318.162 85.2767   4
   3  -4   8 202.842 33.4793   7
  -3   4  -8 221.918 54.2633   8
   3  -4   8 280.378 60.3336   5
   3  -4   8 186.348 50.5453   6
  -3   4  -9 54.2497 42.3762   8
   3  -4   9 57.3989 22.6233   7
   3  -4   9 101.613 46.8260   6
   3  -4   9 65.6684 35.1980   5
   3  -4  10 1269.67 88.7048   7
   3  -4  10 1342.48 118.729   6
   3  -4  10 1378.02 103.142   5
  -3   4 -10 1437.81 126.634   8
   3  -4  11 481.977 59.8392   7
   3  -4  11 458.732 77.1051   6
  -3   4 -11 355.532 70.4273   8
   3  -4  12 526.181 67.0657   7
  -3   4 -12 535.529 83.8636   8
   3  -4  13-11.3755 28.2157   7
  -3   4 -13-29.2112 48.0605   8
   3  -4  14 3261.58 179.541   7
  -3   4 -14 3581.49 227.272   8
   3  -4  15 4219.84 215.633   7
   3  -4  15 4440.08 263.504   6
  -3   4 -15 4945.10 277.942   8
   3  -4  16 602.896 84.9200   7
   3  -3 -17 257.911 60.4838   8
   3  -3 -16 76.7345 59.5787   3
  -3   3  16 142.796 62.7868   7
   3  -3 -16 102.135 47.6440   8
   3  -3 -15 667.711 97.8503   3
  -3   3  15 498.041 81.0144   7
   3  -3 -15 544.243 76.4465   8
   3  -3 -14 883.540 104.306   3
  -3   3  14 895.080 102.422   7
   3  -3 -14 980.299 94.9750   8
   3  -3 -13-35.8244 38.4013   3
  -3   3  13 15.2256 31.2470   7
   3  -3 -13 40.2914 30.7446   8
   3  -3 -12 1608.12 110.394   8
  -3   3  12 1419.58 119.035   7
   3  -3 -12 1866.95 136.526   3
   3  -3 -12 1801.82 106.812   5
   3  -3 -11 244.990 55.6822   3
  -3   3  11 252.281 54.9503   7
   3  -3 -11 284.789 34.9465   2
   3  -3 -11 195.821 39.8445   8
   3  -3 -11 230.022 47.3343   5
   3  -3 -10 406.326 62.6717   3
   3  -3 -10 461.897 40.0500   2
   3  -3 -10 518.170 65.1823   5
  -3   3  10 420.772 58.3933   7
   3  -3 -10 396.724 50.4791   8
   3  -3  -9 2747.37 93.8753   2
  -3   3   9 2533.58 116.264   1
  -3   3   9 2648.36 138.727   7
   3  -3  -9 2529.98 141.375   3
   3  -3  -9 2757.73 123.657   8
   3  -3  -9 2606.76 148.208   5
  -3   3   9 2804.92 145.233   8
  -3   3   8 3536.44 138.037   1
   3  -3  -8 3493.62 99.4510   2
  -3   3   8 3689.64 155.682   7
  -3   3   8 3611.76 153.465   8
   3  -3  -8 3413.22 173.569   5
   3  -3  -8 3365.44 159.285   3
   3  -3  -8 3445.69 133.772   8
   3  -3  -7 6037.84 130.990   2
  -3   3   7 6221.75 190.057   1
  -3   3   7 6124.99 200.524   7
   3  -3  -7 6363.99 202.557   7
   3  -3  -7 5883.23 127.820   2
   3  -3  -7 6035.18 213.582   3
   3  -3  -7 5882.19 237.035   5
  -3   3   7 5825.64 191.976   8
   3  -3  -6 393.213 68.5610   5
  -3   3   6 503.102 48.9975   1
  -3   3   6 437.983 46.5674   7
  -3   3   6 488.242 45.7206   6
  -3   3   6 482.828 45.3590   8
   3  -3  -6 422.367 54.0675   3
   3  -3  -5 735.163 82.5615   5
  -3   3   5 834.043 52.8891   8
   3  -3  -5 1029.01 63.3921   7
  -3   3   5 931.032 65.6897   1
  -3   3   5 975.230 61.5264   6
  -3   3   5 965.628 62.6704   7
   3  -3  -5 907.362 72.9862   3
  -3   3   5 952.758 57.1537   8
  -3   3   5 988.057 100.649   5
  -3   3   4 3625.00 110.760   8
  -3   3   4 3731.29 191.700   5
  -3   3   4 3542.82 111.366   8
  -3   3   4 3518.18 117.721   7
   3  -3  -4 3672.01 120.174   7
  -3   3   4 3589.06 121.599   6
  -3   3   4 3644.78 135.915   1
   3  -3  -4 3217.15 140.823   3
   3  -3  -4 3269.66 174.807   5
  -3   3   3 961.923 51.4059   8
  -3   3   3 1025.28 53.1863   7
  -3   3   3 963.906 68.7756   4
   3  -3  -3 1024.84 52.7337   7
  -3   3   3 904.516 55.2643   6
   3  -3  -3 924.110 71.7598   3
  -3   3   3 871.550 62.9929   1
  -3   3   3 957.461 48.1103   8
   3  -3  -3 983.153 97.4044   5
  -3   3   3 833.168 93.8798   5
  -3   3   2 1870.64 74.2365   8
  -3   3   2 1738.51 94.0490   4
   3  -3  -2 1958.03 69.6562   8
  -3   3   2 1862.24 66.2643   7
   3  -3  -2 1820.16 64.6218   7
  -3   3   2 1736.74 48.5761   2
   3  -3  -2 1725.91 75.5704   6
  -3   3   2 1815.95 78.5702   6
   3  -3  -2 1628.02 96.8758   3
   3  -3  -2 1838.84 128.667   5
  -3   3   2 1787.89 90.1731   1
   3  -3  -1 283.361 26.4331   8
  -3   3   1 260.026 21.8213   2
   3  -3  -1 257.430 19.1821   7
  -3   3   1 265.012 30.1183   8
  -3   3   1 238.324 36.8075   4
   3  -3  -1 294.939 32.0623   6
  -3   3   1 295.131 33.2134   6
   3  -3  -1 253.139 56.3133   5
   3  -3   0 3174.32 106.181   8
  -3   3   0 3632.32 105.506   2
  -3   3   0 2927.03 130.284   4
   3  -3   0 3307.77 76.4242   7
   3  -3   0 3438.86 117.117   6
  -3   3   0 3492.35 120.208   6
   3  -3   0 3387.08 178.257   5
  -3   3   0 3085.61 114.620   8
  -3   3  -1 11621.0 280.431   8
   3  -3   1 12068.5 269.591   8
  -3   3  -1 11766.2 259.233   2
   3  -3   1 10773.9 205.364   7
  -3   3  -1 11588.4 302.224   4
   3  -3   1 11402.3 264.918   6
  -3   3  -1 11128.7 272.179   6
   3  -3   1 11186.9 349.784   5
   3  -3   2 1605.73 85.1006   8
  -3   3  -2 1568.35 79.6133   2
  -3   3  -2 1512.91 97.6770   4
   3  -3   2 1611.55 48.6177   7
  -3   3  -2 1472.61 87.1812   8
   3  -3   2 1444.31 79.2299   6
   3  -3   2 1435.82 114.196   5
  -3   3  -3 2683.85 136.252   4
   3  -3   3 2780.35 126.401   8
   3  -3   3 2846.09 80.1103   7
  -3   3  -3 2661.18 114.564   2
   3  -3   3 2702.91 116.948   6
   3  -3   3 2517.65 151.711   5
  -3   3  -3 2618.28 126.647   8
   3  -3   4-11.7086 36.3568   5
  -3   3  -4 74.9821 44.0366   4
   3  -3   4 46.8986 14.2471   7
  -3   3  -4 88.7723 34.1995   8
  -3   3  -4 40.6984 22.4303   2
   3  -3   4 75.1467 30.8260   6
   3  -3   5 4726.76 193.204   8
  -3   3  -5 4848.99 178.738   2
  -3   3  -5 4764.22 203.317   4
   3  -3   5 4720.61 135.621   7
   3  -3   5 4390.83 173.745   6
   3  -3   5 4125.67 195.283   5
  -3   3  -5 4370.46 185.344   8
   3  -3   6 5385.22 159.911   7
  -3   3  -6 5201.62 214.765   8
   3  -3   6 5346.04 202.564   6
  -3   3  -6 5635.10 235.323   4
   3  -3   6 5258.34 220.850   5
   3  -3   6 5302.82 220.977   8
   3  -3   7 3227.65 126.134   7
  -3   3  -7 3165.34 186.632   4
   3  -3   7 3466.84 169.539   5
  -3   3  -7 3276.69 174.615   8
   3  -3   8 561.140 69.4933   5
  -3   3  -8 582.830 100.040   4
   3  -3   8 537.044 53.0149   7
  -3   3  -8 464.712 71.7546   8
  -3   3  -9 192.085 58.0372   8
   3  -3   9 164.962 35.6204   7
   3  -3   9 70.9901 37.6984   5
  -3   3 -10 118.484 49.5480   8
   3  -3  10 135.085 40.4201   5
   3  -3  10 63.5418 26.4963   7
   3  -3  11 1094.11 90.9572   7
   3  -3  11 1223.48 83.3699   5
  -3   3 -11 1153.09 121.412   8
   3  -3  12 296.099 54.0156   7
  -3   3 -12 229.550 62.6283   8
   3  -3  13 533.788 72.1238   7
  -3   3 -13 568.676 96.5938   8
   3  -3  14-17.3085 28.3407   7
  -3   3 -14-13.9567 43.0585   8
   3  -3  15 193.438 58.9226   7
  -3   3 -15 124.517 65.4925   8
   3  -3  16 529.688 85.5283   7
   3  -2 -17 1131.39 117.838   8
   3  -2 -17 1304.87 137.314   3
  -3   2  16 47.4212 43.4486   7
   3  -2 -16-47.3541 33.7494   8
   3  -2 -16 22.0829 38.1588   3
   3  -2 -15 24.7503 40.9605   3
  -3   2  15-61.1836 41.1738   7
   3  -2 -15-23.7229 34.4491   8
   3  -2 -14 103.757 54.8700   3
  -3   2  14 31.7718 37.9402   7
   3  -2 -14 17.9528 27.1941   8
  -3   2  13 2123.82 147.977   7
   3  -2 -13 2160.96 147.433   3
   3  -2 -13 2137.91 135.602   8
   3  -2 -12 3824.21 151.184   2
  -3   2  12 4152.94 200.231   7
   3  -2 -12 4156.03 181.438   8
   3  -2 -12 4172.81 198.800   3
   3  -2 -12 4056.61 163.985   5
  -3   2  11 2857.52 155.085   7
   3  -2 -11 2560.67 149.031   3
   3  -2 -11 2823.77 141.578   5
   3  -2 -11 2862.65 141.970   8
   3  -2 -10 464.294 63.3689   5
   3  -2 -10 357.747 57.8867   3
   3  -2 -10 474.402 55.2231   8
  -3   2  10 458.066 62.2826   7
   3  -2  -9 1315.43 84.4834   8
  -3   2   9 1144.65 88.4537   7
  -3   2   9 1367.84 75.9072   1
   3  -2  -9 1371.05 97.9803   3
   3  -2  -9 1096.05 93.3708   5
  -3   2   9 1230.11 94.5075   8
   3  -2  -8 276.396 54.3542   5
   3  -2  -8 378.105 53.9710   3
   3  -2  -8 278.158 39.2244   8
  -3   2   8 234.176 39.5670   7
   3  -2  -8 260.532 41.4098   7
  -3   2   8 275.023 35.7254   1
  -3   2   8 260.415 43.1253   8
  -3   2   7 6040.18 198.079   7
   3  -2  -7 6645.45 205.290   7
  -3   2   7 6345.60 185.107   1
   3  -2  -7 6566.78 146.843   2
   3  -2  -7 6137.75 206.367   3
  -3   2   7 6428.94 200.019   8
   3  -2  -7 6397.95 243.925   5
  -3   2   6 7154.95 208.481   7
   3  -2  -6 7435.47 152.676   2
  -3   2   6 7479.90 204.642   1
   3  -2  -6 7004.60 218.627   3
  -3   2   6 7340.46 204.917   8
   3  -2  -6 7143.22 263.245   5
   3  -2  -5 878.724 32.2517   2
   3  -2  -5 832.754 86.6612   5
  -3   2   5 894.305 56.2670   8
  -3   2   5 895.578 58.6212   7
   3  -2  -5 976.027 61.2578   7
  -3   2   5 983.294 54.1278   6
   3  -2  -5 897.852 67.4072   3
  -3   2   5 855.071 59.4906   1
  -3   2   5 848.032 54.8767   8
   3  -2  -4 529.409 69.7499   5
  -3   2   4 489.096 40.0954   8
  -3   2   4 518.237 41.5541   7
   3  -2  -4 483.816 21.9731   2
   3  -2  -4 507.655 40.0683   7
  -3   2   4 538.391 47.3323   1
  -3   2   4 501.256 36.6159   6
   3  -2  -4 518.935 51.5626   3
  -3   2   4 580.892 49.3138   3
  -3   2   4 549.168 39.9932   8
   3  -2  -3 472.282 23.6584   2
  -3   2   3 447.947 37.3471   7
   3  -2  -3 536.183 37.8697   7
  -3   2   3 441.312 33.6077   6
  -3   2   3 417.826 21.3948   2
  -3   2   3 432.793 43.9189   4
   3  -2  -3 489.910 49.4050   3
  -3   2   3 455.738 41.8860   3
   3  -2  -3 441.234 67.4724   5
  -3   2   3 500.355 40.0752   8
   3  -2  -2 26504.3 466.957   2
  -3   2   2 25392.2 503.677   8
   3  -2  -2 26981.8 495.051   8
   3  -2  -2 26678.5 481.879   7
   3  -2  -2 25093.3 609.151   5
  -3   2   2 25494.6 461.815   2
   3  -2  -2 25707.8 483.745   6
  -3   2   2 25782.8 486.337   6
   3  -2  -2 24622.4 531.059   3
  -3   2   2 26877.8 526.208   3
  -3   2   2 25193.4 528.145   4
  -3   2   1 4014.69 132.520   8
   3  -2  -1 4348.40 127.364   8
  -3   2   1 3997.88 144.197   4
  -3   2   1 4220.48 110.425   2
   3  -2  -1 4070.24 105.867   7
   3  -2  -1 4337.27 119.020   6
  -3   2   1 4203.44 121.335   6
  -3   2   1 4225.34 144.246   3
   3  -2  -1 3973.91 188.306   5
   3  -2   0 942.889 57.2365   8
  -3   2   0 738.194 61.9402   4
  -3   2   0 856.143 48.5532   2
   3  -2   0 897.593 50.1626   6
  -3   2   0 872.543 63.4173   3
   3  -2   0 855.682 89.6584   5
  -3   2   0 865.195 51.8101   6
  -3   2   0 709.591 55.4050   8
   3  -2   1 3669.59 129.521   8
  -3   2  -1 3305.25 132.812   8
  -3   2  -1 3319.20 139.405   4
  -3   2  -1 3357.86 115.207   2
   3  -2   1 3359.96 114.327   6
   3  -2   1 3395.30 171.798   5
  -3   2  -2 9992.34 248.666   2
  -3   2  -2 9679.20 280.204   4
   3  -2   2 10545.2 270.368   8
   3  -2   2 9660.29 244.423   6
   3  -2   2 9927.63 316.051   5
  -3   2  -2 9256.88 268.607   8
   3  -2   3 5265.23 184.749   8
  -3   2  -3 4896.70 164.239   2
  -3   2  -3 4515.60 185.786   4
   3  -2   3 4996.81 133.216   7
   3  -2   3 4768.37 161.711   6
   3  -2   3 4576.22 203.069   5
  -3   2  -3 4786.45 184.864   8
  -3   2  -4 752.920 64.3469   2
   3  -2   4 537.384 68.5009   5
   3  -2   4 518.160 40.7200   7
  -3   2  -4 494.093 67.6050   4
  -3   2  -4 543.611 62.2336   8
  -3   2  -5 65.8170 38.2387   8
   3  -2   5 28.1264 30.0973   8
   3  -2   5 30.1976 33.5012   5
  -3   2  -5 59.5251 55.9354   4
   3  -2   5 46.3525 21.5326   7
  -3   2  -5 59.8258 26.9359   2
   3  -2   6 2414.81 105.929   7
  -3   2  -6 2417.35 156.524   4
   3  -2   6 2373.39 137.264   5
  -3   2  -6 2471.85 146.679   8
  -3   2  -7 1892.10 147.391   4
  -3   2  -7 1831.38 132.209   8
   3  -2   7 1950.27 100.465   7
   3  -2   7 1975.76 123.643   5
   3  -2   8 4635.11 174.943   7
   3  -2   8 4978.14 197.339   5
  -3   2  -8 4867.21 229.799   8
   3  -2   9 1811.05 109.114   7
   3  -2   9 1733.51 107.712   5
  -3   2  -9 1849.46 145.031   8
   3  -2  10 115.974 37.7654   7
   3  -2  10 16.7562 23.5207   5
  -3   2 -10 118.901 57.8097   8
  -3   2 -11 65.3522 51.2655   8
   3  -2  11 42.8014 33.0233   7
   3  -2  11 61.9391 25.6749   5
   3  -2  12 1238.13 107.029   7
  -3   2 -12 1547.37 148.576   8
   3  -2  13 1083.39 105.627   7
  -3   2 -13 995.329 124.705   8
  -3   2 -14 232.579 70.7924   8
   3  -2  14 245.179 54.8873   7
   3  -2  15 41.4143 39.5207   7
  -3   2 -15 110.787 63.5859   8
   3  -2  16-14.0252 37.7967   7
   3  -1 -18 216.317 60.1966   8
  -3   1  17 352.834 80.3760   7
   3  -1 -17 206.090 58.3165   8
  -3   1  16 390.446 75.1307   7
   3  -1 -16 191.974 54.6222   8
  -3   1  15 1840.35 147.461   7
   3  -1 -15 1659.80 129.021   8
  -3   1  14 2.07482 31.7991   7
   3  -1 -14 1.61532 32.3567   8
  -3   1  13 602.910 79.2492   7
   3  -1 -13 633.941 57.7277   5
   3  -1 -13 517.220 67.2398   8
  -3   1  12 1980.23 132.729   7
   3  -1 -12 2008.85 123.299   8
   3  -1 -12 2033.83 113.644   5
  -3   1  11 1593.63 113.913   7
   3  -1 -11 1621.36 106.198   8
   3  -1 -11 1726.59 111.190   5
   3  -1 -10 831.267 72.6755   8
  -3   1  10 769.940 52.8851   1
  -3   1  10 855.723 77.8777   7
   3  -1 -10 785.773 76.7163   5
   3  -1 -10 795.690 75.2213   3
   3  -1  -9 5602.32 220.621   5
  -3   1   9 5610.28 162.765   1
  -3   1   9 5722.06 206.339   7
   3  -1  -9 5730.88 201.978   3
   3  -1  -9 5983.18 197.816   8
  -3   1   9 6000.77 213.333   8
   3  -1  -8 12.3158 34.7135   5
  -3   1   8-10.8501 23.5808   8
  -3   1   8 5.12775 16.1766   1
  -3   1   8-4.21728 22.9825   7
   3  -1  -8 10.2985 19.6160   7
   3  -1  -8 15.6989 26.2438   3
   3  -1  -8-1.39992 12.4474   2
   3  -1  -7 53.6842 26.3296   3
  -3   1   7 62.1730 19.2781   1
  -3   1   7 51.7304 25.8609   7
   3  -1  -7 29.4253 20.3623   7
  -3   1   7 60.0274 23.2120   8
   3  -1  -7 81.3576 16.9561   2
   3  -1  -7 9.69791 30.7809   5
  -3   1   6 9763.74 258.632   7
   3  -1  -6 10302.0 215.517   2
  -3   1   6 10105.3 245.802   1
  -3   1   6 10542.4 259.508   8
   3  -1  -6 10068.2 259.817   3
  -3   1   6 10330.6 257.981   8
   3  -1  -6 10224.1 322.229   5
   3  -1  -5 591.703 75.2455   5
  -3   1   5 601.398 47.1658   8
  -3   1   5 564.080 48.4701   7
   3  -1  -5 741.174 52.7401   7
   3  -1  -5 583.924 33.2230   2
  -3   1   5 560.909 35.7424   6
   3  -1  -5 573.715 48.7945   3
  -3   1   5 623.273 47.4335   8
  -3   1   4 2212.21 90.9886   7
   3  -1  -4 2282.00 90.1207   7
  -3   1   4 2088.56 90.4112   8
   3  -1  -4 2316.57 69.6938   2
  -3   1   4 2243.50 71.1670   6
   3  -1  -4 2108.23 94.2865   3
  -3   1   4 2131.36 66.3874   2
  -3   1   4 2429.25 93.1632   3
  -3   1   4 2130.33 86.5057   8
   3  -1  -4 2215.35 137.945   5
   3  -1  -3 21965.3 423.443   8
   3  -1  -3 21335.9 414.798   7
   3  -1  -3 21560.7 390.929   2
  -3   1   3 20901.2 426.443   8
  -3   1   3 20664.3 386.447   2
  -3   1   3 20753.4 385.715   6
  -3   1   3 20248.5 436.305   4
   3  -1  -3 20240.5 432.882   3
  -3   1   3 21778.2 424.785   3
   3  -1  -3 20337.7 518.361   5
  -3   1   2 30636.0 607.296   8
   3  -1  -2 31375.5 574.127   2
  -3   1   2 30565.5 617.092   4
   3  -1  -2 31935.6 582.986   7
  -3   1   2 31098.8 569.361   2
   3  -1  -2 31910.4 560.000   6
  -3   1   2 31045.9 563.251   6
  -3   1   2 33197.4 604.001   3
   3  -1  -2 33851.7 601.458   8
   3  -1  -2 30831.7 703.768   5
  -3   1   1 13515.6 314.303   8
  -3   1   1 13145.0 316.297   4
  -3   1   1 13473.7 282.418   2
   3  -1  -1 13837.1 269.275   6
  -3   1   1 13929.5 308.323   3
   3  -1  -1 13491.7 286.077   2
   3  -1  -1 13206.1 384.889   5
   3  -1  -1 14263.8 305.933   8
  -3   1   0 6470.60 199.176   8
   3  -1   0 7317.21 196.465   8
   3  -1   0 6923.33 180.467   2
  -3   1   0 6830.81 203.725   4
  -3   1   0 6965.78 177.309   2
   3  -1   0 7075.82 167.621   6
   3  -1   0 6684.44 249.656   5
   3  -1   1 1454.40 82.2467   8
   3  -1   1 1414.45 74.9300   2
  -3   1  -1 1541.59 92.3716   4
  -3   1  -1 1480.44 73.7549   2
  -3   1  -1 1507.14 90.6307   8
   3  -1   1 1545.22 71.1413   6
   3  -1   1 1577.39 114.723   5
  -3   1  -2 1064.94 80.2950   8
  -3   1  -2 1027.92 81.7535   4
  -3   1  -2 1144.18 69.8379   2
   3  -1   2 990.503 90.7653   5
  -3   1  -3 1140.98 90.7786   4
  -3   1  -3 1001.80 69.4522   2
  -3   1  -3 1151.54 88.6528   8
   3  -1   3 1126.94 96.2907   5
  -3   1  -4 960.796 91.3349   4
  -3   1  -4 781.562 66.0727   2
   3  -1   4 693.981 75.6928   5
   3  -1   4 862.989 57.3982   7
  -3   1  -4 744.009 76.7064   8
  -3   1  -5 6988.72 260.502   4
  -3   1  -5 6869.00 224.454   2
  -3   1  -5 6799.82 252.260   8
   3  -1   5 6459.95 193.626   7
   3  -1   5 6582.23 247.383   8
   3  -1   5 6423.46 239.537   5
   3  -1   6 32.4706 34.5023   5
  -3   1  -6 191.162 74.6993   4
  -3   1  -6 61.6091 38.9149   8
   3  -1   6 103.985 28.3074   7
   3  -1   7 1108.43 90.7535   5
   3  -1   7 1066.96 78.8193   7
  -3   1  -7 1117.25 108.074   8
   3  -1   8 4002.32 167.037   7
  -3   1  -8 3903.89 207.881   8
   3  -1   8 3786.37 166.340   5
   3  -1   9 5710.58 216.362   7
  -3   1  -9 5564.24 264.268   8
   3  -1   9 6049.73 205.008   5
   3  -1  10 53.8690 32.6635   7
  -3   1 -10 43.1161 48.4861   8
   3  -1  10 46.4023 27.9095   5
   3  -1  11 287.160 54.6998   7
  -3   1 -11 254.176 71.0168   8
  -3   1 -12 139.441 62.2535   8
   3  -1  12 83.7269 38.6267   7
   3  -1  13 1033.50 104.932   7
  -3   1 -13 1013.57 128.343   8
   3  -1  14 2184.82 161.689   7
  -3   1 -14 2444.64 197.969   8
   3  -1  15 83.2130 47.3119   7
   3   0 -18 122.024 54.8626   8
  -3   0  17 13.2576 45.7228   7
   3   0 -17 57.4359 41.1833   8
  -3   0  16 742.492 97.9948   7
   3   0 -16 782.314 95.6357   8
  -3   0  15 2150.77 156.657   7
   3   0 -15 2071.72 145.336   8
   3   0 -14 750.148 85.9004   8
  -3   0  14 694.556 89.4140   7
   3   0 -13 11.4880 21.9389   5
  -3   0  13 126.359 44.8141   7
   3   0 -13 58.6391 30.0047   8
   3   0 -12 140.907 40.5390   5
  -3   0  12 47.4775 31.4935   7
   3   0 -12 22.0463 30.4757   8
   3   0 -11 59.0973 30.8364   5
  -3   0  11 29.6957 31.6185   7
   3   0 -11 24.1401 25.2448   8
  -3   0  11 81.9967 17.4819   1
   3   0 -10 155.475 47.3775   5
  -3   0  10 117.713 38.4691   7
  -3   0  10 125.222 21.9735   1
   3   0 -10 92.8173 30.6697   8
  -3   0   9 5659.50 203.133   7
  -3   0   9 5631.25 152.743   1
   3   0  -9 5557.57 165.210   2
   3   0  -9 5707.28 194.482   8
   3   0  -9 5672.99 225.845   5
  -3   0   8 7348.78 229.525   7
   3   0  -8 8061.34 238.408   7
   3   0  -8 7418.28 191.732   2
   3   0  -8 7282.96 214.691   3
  -3   0   8 7422.43 187.847   1
  -3   0   8 7682.17 234.112   8
   3   0  -8 7348.91 263.756   5
  -3   0   7 986.716 72.7063   7
   3   0  -7 1100.49 73.9482   7
   3   0  -7 934.158 52.9544   2
   3   0  -7 1014.59 65.4073   3
  -3   0   7 1071.33 72.7047   8
  -3   0   6 965.909 66.8717   8
  -3   0   6 1215.40 76.4405   7
   3   0  -6 1275.15 59.2368   2
   3   0  -6 1086.73 65.2647   3
  -3   0   6 968.558 65.5565   8
  -3   0   5 8270.53 222.954   8
   3   0  -5 8802.35 224.065   7
  -3   0   5 8489.60 218.879   8
   3   0  -5 8703.17 195.442   2
   3   0  -5 8160.51 207.524   3
  -3   0   4 21436.4 455.444   8
   3   0  -4 22406.3 449.030   7
  -3   0   4 22126.9 450.780   4
   3   0  -4 21922.4 422.878   2
  -3   0   4 21936.4 389.720   6
  -3   0   4 22817.1 421.983   2
   3   0  -4 21979.2 437.707   3
  -3   0   4 23233.9 431.472   3
  -3   0   3 458.200 43.7101   8
   3   0  -3 482.467 39.6946   7
  -3   0   3 426.970 40.2545   4
   3   0  -3 444.978 33.8925   2
  -3   0   3 462.015 32.8224   2
  -3   0   3 416.041 19.6100   6
   3   0  -3 463.616 38.2196   3
  -3   0   3 477.681 35.0085   3
   3   0  -2 2309.40 92.3091   4
  -3   0   2 2287.24 100.142   8
  -3   0   2 2157.84 95.2290   4
   3   0  -2 2338.77 84.4075   2
  -3   0   2 2390.64 83.7543   2
   3   0  -2 2300.50 57.4619   6
  -3   0   2 2446.13 84.5757   3
  -3   0   1 20280.5 449.636   8
   3   0  -1 21275.4 423.270   2
  -3   0   1 20150.1 441.828   4
   3   0  -1 21281.0 435.602   4
  -3   0   1 21557.8 420.701   2
   3   0  -1 21594.8 385.980   6
  -3   0   1 21283.4 420.902   3
  -3   0   0 10509.5 276.083   8
   3   0   0 10239.1 248.737   2
  -3   0   0 10408.6 269.876   4
   3   0   0 10517.7 261.327   4
  -3   0   0 10455.3 247.563   2
   3   0   1 2008.51 93.8223   2
  -3   0  -1 2053.28 108.305   4
   3   0   1 2173.58 102.635   4
  -3   0  -1 2142.91 93.6983   2
  -3   0  -1 2032.05 109.877   8
   3   0   2 2621.91 114.751   2
  -3   0  -2 2488.18 127.485   4
   3   0   2 2929.96 128.239   4
  -3   0  -2 2598.80 111.755   2
  -3   0  -2 2642.99 133.788   8
  -3   0  -3 5422.76 206.600   4
   3   0   3 5582.47 186.375   2
  -3   0  -3 5540.61 211.290   8
  -3   0  -4 717.225 79.9842   8
  -3   0  -4 733.703 85.1338   4
  -3   0  -5 4427.73 202.528   4
  -3   0  -5 4374.38 202.550   8
   3   0   5 4160.29 156.103   7
   3   0   5 4302.60 190.661   5
   3   0   6 4614.42 173.351   7
  -3   0  -6 4458.64 213.505   8
   3   0   6 4842.33 199.379   5
   3   0   7 78.5670 38.4961   5
  -3   0  -7 81.1731 44.5120   8
   3   0   7 105.978 34.7241   7
  -3   0  -8 229.034 58.8136   8
   3   0   8 286.198 49.5627   5
   3   0   8 247.156 46.5158   7
  -3   0  -9 86.5700 53.0103   8
   3   0   9 84.9387 29.5857   5
   3   0   9 140.437 40.4717   7
   3   0  10 841.301 85.8085   7
   3   0  10 919.306 64.0962   5
  -3   0 -10 830.586 106.951   8
   3   0  11 2321.70 149.706   7
  -3   0 -11 2257.76 180.823   8
  -3   0 -12 255.011 71.9913   8
   3   0  12 204.739 53.0592   7
  -3   0 -13 7.54554 46.6485   8
   3   0  13-5.61745 34.0835   7
  -3   0 -14 454.887 98.3467   8
   3   0  14 230.116 60.0471   7
   3   0  15 1250.39 131.498   7
   3   1 -18 113.868 54.9554   8
  -3  -1  17 83.2376 53.4313   7
   3   1 -17-13.5152 34.8958   8
  -3  -1  16 16.8119 32.9280   7
   3   1 -16 50.2048 36.9815   8
  -3  -1  15 981.316 105.900   7
   3   1 -15 929.119 98.1469   8
  -3  -1  14 4670.92 222.041   7
   3   1 -14 4419.67 209.541   8
   3   1 -14 4496.30 169.392   5
  -3  -1  13 2585.71 156.003   7
   3   1 -13 2723.39 137.843   5
   3   1 -13 2584.05 150.187   8
  -3  -1  12 1547.77 115.784   7
   3   1 -12 1410.16 104.582   8
   3   1 -12 1571.96 111.502   5
   3   1 -11 126.424 44.6637   5
  -3  -1  11 74.9305 13.4367   1
  -3  -1  11 111.978 40.7850   7
   3   1 -11 87.6174 35.7759   8
  -3  -1  10 2477.73 133.494   7
  -3  -1  10 2493.54 81.9389   1
   3   1 -10 2334.82 107.655   2
   3   1 -10 2447.11 127.703   8
  -3  -1   9 794.797 70.8651   7
   3   1  -9 746.775 56.9035   2
  -3  -1   9 698.351 43.0710   1
  -3  -1   8 3200.74 140.894   7
   3   1  -8 3188.26 117.237   2
  -3  -1   8 3463.54 144.375   8
  -3  -1   7 3238.50 135.210   7
   3   1  -7 3199.48 113.151   2
   3   1  -7 3025.71 110.403   3
  -3  -1   7 3156.46 130.298   8
  -3  -1   7 3387.03 134.984   8
  -3  -1   6 45.0396 22.5242   8
   3   1  -6 16.2334 12.8637   3
   3   1  -6 31.7615 17.8968   2
  -3  -1   6 55.9967 22.0151   8
  -3  -1   5 4921.23 159.809   8
  -3  -1   5 4928.58 146.236   4
   3   1  -5 4703.43 138.587   2
  -3  -1   5 4830.36 138.180   2
   3   1  -5 5003.46 131.763   3
  -3  -1   4 14707.5 341.259   8
  -3  -1   4 15036.6 323.446   4
   3   1  -4 14874.2 316.570   2
  -3  -1   4 15479.0 316.145   2
   3   1  -4 15109.9 300.310   3
  -3  -1   3 2300.74 91.9180   4
  -3  -1   3 2144.64 100.241   8
   3   1  -3 2037.25 85.0788   2
  -3  -1   3 2407.04 87.5874   2
  -3  -1   3 2363.26 69.7693   3
  -3  -1   2 743.035 59.0751   8
  -3  -1   2 790.492 55.0959   4
   3   1  -2 720.870 49.9935   2
   3   1  -2 836.833 51.7714   4
  -3  -1   2 756.752 48.9757   2
  -3  -1   2 793.339 40.0150   3
  -3  -1   1 1107.79 76.0267   8
  -3  -1   1 1196.42 71.7437   4
   3   1  -1 1149.63 63.9017   4
  -3  -1   1 1172.06 64.1701   2
   3   1  -1 1077.63 63.3093   2
  -3  -1   0 17852.6 426.253   8
  -3  -1   0 18416.9 412.250   4
   3   1   0 17994.7 397.155   2
   3   1   0 18985.2 404.793   4
  -3  -1   0 19482.4 399.623   2
  -3  -1  -1 15758.9 392.595   8
  -3  -1  -1 15402.9 376.496   4
   3   1   1 15413.2 359.116   2
   3   1   1 16128.5 369.240   4
  -3  -1  -2 73.8603 35.6423   8
  -3  -1  -2 131.223 52.1079   4
   3   1   2 26.8051 22.8524   2
   3   1   2 65.5532 31.9466   4
  -3  -1  -3 718.825 76.9666   8
  -3  -1  -3 783.096 82.3518   4
   3   1   3 621.342 66.9798   4
   3   1   3 648.202 61.2388   2
   3   1   4 77.4603 40.3717   4
  -3  -1  -4 220.067 53.3384   8
   3   1   4 145.693 36.4189   2
  -3  -1  -5 105.963 46.9782   8
   3   1   5 84.6367 27.4352   7
  -3  -1  -6 360.187 65.1779   8
   3   1   6 316.510 50.6572   7
  -3  -1  -7 2868.40 179.605   8
   3   1   7 2692.59 140.397   7
   3   1   7 2831.64 149.990   5
  -3  -1  -8 364.891 75.3498   8
   3   1   8 388.660 56.9371   5
   3   1   8 420.350 60.9437   7
  -3  -1  -9 0.73916 37.0923   8
   3   1   9 33.7902 24.1246   5
   3   1   9 11.7095 28.1760   7
   3   1  10 2192.72 146.110   7
  -3  -1 -10 2285.29 178.487   8
   3   1  11 3665.81 197.812   7
  -3  -1 -11 3541.35 230.845   8
   3   1  12 1590.82 134.301   7
  -3  -1 -12 1475.65 152.134   8
   3   1  13 123.556 49.4885   7
  -3  -1 -13 252.822 73.6444   8
   3   1  14 18.6491 34.8289   7
  -3  -1 -14 15.5159 47.3852   8
   3   2 -18 293.107 67.0900   8
  -3  -2  18 363.063 81.2734   7
  -3  -2  17 555.442 87.7557   7
   3   2 -17 549.545 85.7031   8
   3   2 -16 1579.38 133.121   8
  -3  -2  16 1576.33 138.308   7
  -3  -2  15 592.694 85.6651   7
   3   2 -15 656.734 84.4190   8
   3   2 -14 765.000 75.8839   5
  -3  -2  14 679.339 84.9552   7
   3   2 -14 729.509 84.2405   8
  -3  -2  13 1664.22 124.273   7
   3   2 -13 1541.11 115.313   8
  -3  -2  12 639.455 76.7398   7
   3   2 -12 683.445 75.2186   8
  -3  -2  11 1142.55 95.3667   7
  -3  -2  11 1075.71 43.2946   1
   3   2 -11 1093.20 78.5721   2
  -3  -2  10 346.589 55.0268   7
   3   2 -10 319.495 42.4409   2
  -3  -2   9 60.8701 27.2239   7
   3   2  -9 125.002 30.0870   2
   3   2  -8 2606.29 108.864   2
  -3  -2   8 2481.74 122.857   8
  -3  -2   7 9410.75 263.828   8
   3   2  -7 9410.61 240.310   2
  -3  -2   6 617.540 55.6664   8
   3   2  -6 508.474 44.8153   2
  -3  -2   6 600.950 30.6624   6
   3   2  -6 651.493 37.6064   3
  -3  -2   5 6262.63 195.290   8
  -3  -2   5 6580.76 168.378   4
   3   2  -5 6280.33 179.191   2
  -3  -2   5 6528.09 178.745   2
   3   2  -5 6511.61 144.188   3
  -3  -2   4 3730.43 141.689   8
   3   2  -4 3734.67 127.258   2
  -3  -2   4 3922.02 127.217   2
  -3  -2   4 3842.23 119.043   4
  -3  -2   3 3186.33 130.094   8
  -3  -2   3 3311.68 110.947   4
   3   2  -3 3334.21 103.640   4
   3   2  -3 3167.44 116.366   2
  -3  -2   3 3402.75 117.297   2
  -3  -2   3 3250.53 72.1631   3
  -3  -2   2 10218.7 243.821   4
  -3  -2   2 9775.46 267.216   8
   3   2  -2 10052.2 231.026   4
   3   2  -2 9529.92 245.915   2
  -3  -2   2 10211.7 246.197   2
  -3  -2   2 10087.1 197.575   3
  -3  -2   1 8161.49 244.070   8
  -3  -2   1 8551.81 224.820   4
   3   2  -1 8145.05 211.817   4
   3   2  -1 8565.43 225.976   2
   3   2   0 89.9141 24.7715   2
  -3  -2   0 58.5222 28.3141   8
  -3  -2   0 155.174 41.2627   4
   3   2   0 65.7821 23.8073   4
  -3  -2  -1 5158.52 199.349   8
  -3  -2  -1 5170.47 186.648   4
   3   2   1 5541.64 181.861   4
   3   2   1 5174.01 175.615   2
  -3  -2  -2 13856.5 377.796   4
   3   2   2 16460.5 382.948   4
   3   2   2 14528.5 362.250   2
  -3  -2  -2 14297.1 394.777   8
   3   2   3 5183.27 190.533   2
   3   2   3 5265.59 199.424   4
  -3  -2  -3 5021.60 212.057   8
   3   2   4 6198.93 231.489   4
  -3  -2  -4 5680.30 237.105   8
   3   2   4 5514.61 207.774   2
   3   2   5 1318.28 100.169   2
  -3  -2  -5 1141.32 110.637   8
  -3  -2  -6 463.563 76.4732   8
   3   2   6 518.708 64.6227   7
   3   2   7 1388.48 104.920   7
  -3  -2  -7 1216.38 122.201   8
   3   2   8 1229.80 103.004   7
  -3  -2  -8 1410.09 132.892   8
   3   2   9 618.391 67.7922   5
  -3  -2  -9 609.444 95.7001   8
   3   2   9 725.584 83.3216   7
  -3  -2 -10 268.792 71.1563   8
   3   2  10 219.357 54.5589   7
  -3  -2 -11 202.307 63.6061   8
   3   2  11 159.223 47.1660   7
   3   2  12 2088.06 159.674   7
  -3  -2 -12 1986.80 180.878   8
   3   2  13 1086.15 120.945   7
  -3  -2 -13 1134.48 143.603   8
  -3  -3  18 469.620 86.9524   7
   3   3 -18 539.754 88.1787   8
  -3  -3  17 402.520 75.6908   7
   3   3 -17 394.496 72.5861   8
  -3  -3  16 439.267 79.2156   7
   3   3 -16 647.552 88.1169   8
  -3  -3  15 295.743 68.1278   7
   3   3 -15 269.512 57.5621   8
  -3  -3  14 1686.75 131.117   7
   3   3 -14 1753.94 129.753   8
  -3  -3  13 38.2076 29.1720   7
   3   3 -13 111.543 41.7216   8
   3   3 -13 43.4901 29.2422   2
  -3  -3  12 2013.12 132.933   7
   3   3 -12 1691.78 106.397   2
  -3  -3  11 3293.41 168.317   7
   3   3 -11 3592.19 153.251   2
   3   3 -10 5539.13 191.269   2
   3   3  -9 3054.86 131.167   2
  -3  -3   9 3101.38 113.737   6
  -3  -3   8 1289.03 89.0881   8
   3   3  -8 1183.55 75.8163   2
  -3  -3   8 1218.47 61.8700   6
  -3  -3   7 4002.13 158.251   8
   3   3  -7 3845.79 141.953   2
  -3  -3   7 4019.91 109.665   6
  -3  -3   6 4413.97 124.210   4
  -3  -3   6 4047.42 158.419   8
   3   3  -6 4377.15 149.897   2
  -3  -3   6 4402.81 105.235   6
   3   3  -6 4285.75 103.062   3
  -3  -3   5 829.628 65.8102   8
  -3  -3   5 943.142 49.6611   4
   3   3  -5 964.958 64.5090   2
  -3  -3   5 840.350 33.0742   6
  -3  -3   5 917.878 61.9798   2
  -3  -3   4 685.828 44.7080   4
  -3  -3   4 729.181 61.9888   8
   3   3  -4 606.527 52.3599   2
  -3  -3   4 640.368 51.3026   2
   3   3  -4 650.261 29.2860   6
  -3  -3   3 73.4395 26.6598   8
   3   3  -3 122.413 29.7974   2
  -3  -3   3 45.5680 20.1910   4
  -3  -3   3 129.242 25.8383   2
   3   3  -3 95.9079 17.9282   4
   3   3  -3 140.813 14.8890   6
  -3  -3   2 13209.8 295.152   4
  -3  -3   2 12258.7 329.106   8
   3   3  -2 12581.5 278.651   4
   3   3  -2 12794.3 311.319   2
   3   3  -2 13414.9 256.142   6
  -3  -3   1 24898.7 558.050   8
   3   3  -1 25966.0 507.403   4
   3   3  -1 24910.6 531.442   2
  -3  -3   1 26045.4 522.927   4
  -3  -3   0 1631.75 105.741   8
  -3  -3   0 1584.94 92.8684   4
   3   3   0 1612.54 86.5017   4
   3   3   0 1711.91 94.0958   2
  -3  -3  -1 1297.47 98.9888   8
   3   3   1 1460.50 96.5277   8
   3   3   1 1539.55 93.8805   2
   3   3   1 1507.69 91.9972   4
  -3  -3  -2 266.832 51.2989   8
   3   3   2 173.317 40.0817   4
   3   3   2 252.512 42.8147   2
   3   3   2 289.586 48.6932   8
  -3  -3  -3 2148.48 141.308   8
   3   3   3 2147.37 120.909   2
   3   3   3 2279.41 131.816   4
  -3  -3  -4 5022.72 229.884   8
   3   3   4 5195.85 203.721   2
  -3  -3  -5 6.67778 41.5197   8
   3   3   5 30.7654 30.5212   2
  -3  -3  -6 158.993 59.6076   8
   3   3   6 196.315 50.5744   7
   3   3   6 202.156 54.7633   2
  -3  -3  -7 42.9354 37.9128   8
   3   3   7 60.2752 34.4050   7
  -3  -3  -8 374.189 75.4939   8
   3   3   8 260.868 54.4885   7
   3   3   9 4102.58 208.911   7
  -3  -3  -9 3526.91 225.159   8
  -3  -3 -10 1238.34 137.898   8
   3   3  10 1217.32 117.132   7
   3   3  11 163.953 61.3613   7
  -3  -3 -11 138.805 62.2227   8
  -3  -3 -12 680.572 113.822   8
   3   3  12 720.703 97.0624   7
   3   3  13 1577.54 149.892   7
  -3  -3 -13 1358.39 157.140   8
  -3  -4  19 117.930 58.6021   6
   3   4 -19 142.602 43.6388   2
  -3  -4  18 124.720 46.8166   7
  -3  -4  18 183.635 56.2439   6
   3   4 -18 144.242 53.3719   8
   3   4 -18 65.9362 40.2739   2
  -3  -4  17-17.2133 35.5456   7
   3   4 -17 3.00117 34.7615   2
   3   4 -17-0.24064 34.7924   8
  -3  -4  16 73.1513 50.0288   7
   3   4 -16 44.1363 35.3747   2
  -3  -4  15 738.638 92.6722   7
  -3  -4  15 853.620 86.9558   6
   3   4 -15 758.477 83.3227   2
  -3  -4  14 4090.16 209.544   7
  -3  -4  14 4189.05 183.562   6
   3   4 -14 4047.30 188.384   2
  -3  -4  13 619.117 66.6996   6
   3   4 -13 684.518 73.9443   2
  -3  -4  12 86.5458 31.8865   6
   3   4 -12 54.5684 32.7414   2
  -3  -4  11 1240.79 81.2441   6
   3   4 -11 1290.62 92.8888   2
  -3  -4  10 2235.83 102.944   6
   3   4 -10 2333.90 122.951   2
  -3  -4   9 8221.49 259.799   8
  -3  -4   9 7594.65 203.519   6
   3   4  -9 7845.14 239.303   2
  -3  -4   8 154.113 35.9847   8
   3   4  -8 150.598 34.6246   2
  -3  -4   8 136.106 24.0759   6
  -3  -4   7 9.25822 20.9378   8
   3   4  -7-1.27951 20.5194   2
  -3  -4   7 15.7557 12.6302   4
  -3  -4   7 10.4600 13.5908   6
  -3  -4   6 1114.30 80.6130   8
  -3  -4   6 1158.80 51.3402   4
   3   4  -6 1147.70 77.0806   2
  -3  -4   6 1135.65 50.1374   6
  -3  -4   5 5467.94 192.298   8
  -3  -4   5 5758.39 138.762   4
   3   4  -5 5503.96 181.644   2
  -3  -4   5 5576.92 132.877   6
   3   4  -5 5514.96 137.418   6
  -3  -4   5 5920.90 184.525   2
  -3  -4   4 2813.26 131.411   8
  -3  -4   4 2918.63 91.8751   4
   3   4  -4 3128.13 128.398   8
   3   4  -4 2583.14 118.075   2
   3   4  -4 2921.68 87.3506   6
  -3  -4   3 5.15230 21.2936   8
   3   4  -3-8.73787 19.0326   8
   3   4  -3 28.0233 25.9062   2
  -3  -4   3 48.6790 25.1595   4
   3   4  -3 0.11832 9.78104   4
   3   4  -3 6.47313 11.1862   6
  -3  -4   2 10590.2 304.211   8
  -3  -4   2 11364.7 261.794   4
   3   4  -2 11705.3 295.174   8
   3   4  -2 11000.5 245.744   4
   3   4  -2 10677.8 287.378   2
   3   4  -2 11475.1 240.902   6
  -3  -4   2 10578.4 202.386   3
  -3  -4   1 11040.3 320.159   8
   3   4  -1 12126.3 311.411   8
   3   4  -1 11687.1 272.888   4
   3   4  -1 10887.7 297.856   2
   3   4  -1 11718.8 258.215   6
  -3  -4   0 7018.62 245.584   8
   3   4   0 7323.59 231.983   8
   3   4   0 6972.02 209.959   4
   3   4   0 7192.70 225.736   2
  -3  -4  -1 2156.25 133.314   8
   3   4   1 2155.63 117.748   2
   3   4   1 2403.87 127.662   8
   3   4   1 2365.91 119.300   4
  -3  -4  -2 1305.94 107.148   8
   3   4   2 1327.49 96.3864   4
   3   4   2 1441.16 98.3414   2
  -3  -4  -3 338.146 61.2675   8
   3   4   3 257.167 56.7172   4
   3   4   3 200.654 41.9983   2
   3   4   4 5456.45 216.996   2
  -3  -4  -4 5587.97 247.466   8
   3   4   5 1687.75 121.154   2
  -3  -4  -5 1564.64 132.892   8
   3   4   6 3903.08 193.278   2
  -3  -4  -6 3937.14 218.480   8
   3   4   6 3886.66 188.835   7
  -3  -4  -7 94.2813 55.4633   8
   3   4   7 65.8181 35.6181   7
  -3  -4  -8 18.1522 45.7579   8
   3   4   8 21.3353 37.6315   7
   3   4   9 1404.13 125.983   7
  -3  -4  -9 1301.64 137.420   8
   3   4  10 2751.78 184.781   7
  -3  -4 -10 3235.33 221.314   8
   3   4  11 4912.90 258.226   7
  -3  -4 -11 4425.04 272.154   8
  -3  -4 -12 148.774 69.8209   8
   3   4  12 172.999 62.5528   7
  -3  -5  19 432.136 84.7624   6
   3   5 -19 537.920 80.4180   2
  -3  -5  18 450.439 78.2933   6
   3   5 -18 587.181 84.8867   2
  -3  -5  17 393.938 69.3787   6
   3   5 -17 284.059 59.4333   2
  -3  -5  16 24.2345 33.1031   6
   3   5 -16 24.6558 30.6380   2
  -3  -5  15 1806.47 123.798   6
   3   5 -15 1730.20 127.473   2
  -3  -5  14 2286.77 132.089   6
   3   5 -14 2279.90 142.652   2
  -3  -5  13 890.763 78.5065   6
   3   5 -13 898.383 87.9544   2
  -3  -5  12 2021.17 109.502   6
   3   5 -12 1757.52 116.282   2
  -3  -5  11 227.560 44.1658   8
   3   5 -11 253.059 47.5403   2
  -3  -5  11 270.151 41.4077   6
  -3  -5  10 1729.16 116.328   8
  -3  -5  10 1773.95 90.8470   6
   3   5 -10 2062.78 118.587   2
  -3  -5   9 5558.33 211.805   8
   3   5  -9 5355.92 197.341   2
  -3  -5   9 5326.16 161.435   6
  -3  -5   8 3062.20 149.279   8
  -3  -5   8 3288.18 93.8467   4
   3   5  -8 3063.99 141.856   2
  -3  -5   8 3244.59 111.590   6
  -3  -5   7 163.209 38.0748   8
  -3  -5   7 90.7404 14.5581   4
   3   5  -7 115.434 33.6388   2
  -3  -5   7 132.971 23.4231   6
  -3  -5   6 206.015 42.1186   8
  -3  -5   6 193.836 16.9370   4
   3   5  -6 176.827 38.0678   2
  -3  -5   6 174.518 24.6392   6
   3   5  -6 204.471 28.9770   6
  -3  -5   5 2048.98 114.102   8
  -3  -5   5 1967.65 58.7172   4
   3   5  -5 2030.67 108.908   2
   3   5  -5 1996.57 80.4144   6
  -3  -5   4 4631.71 182.450   8
   3   5  -4 5241.38 179.679   8
   3   5  -4 4625.52 174.088   2
   3   5  -4 4812.94 136.588   6
  -3  -5   3 10833.1 309.834   8
   3   5  -3 10829.5 292.354   8
   3   5  -3 10495.7 222.108   4
   3   5  -3 10664.6 294.771   2
   3   5  -3 11392.9 248.458   6
   3   5  -2 2539.88 121.671   8
   3   5  -2 2443.30 88.7594   4
   3   5  -2 2316.09 120.088   2
   3   5  -2 2363.10 93.3498   6
  -3  -5   2 2389.51 69.8052   3
  -3  -5   2 2300.45 127.674   8
  -3  -5   1 857.424 80.3893   8
   3   5  -1 945.926 75.2232   8
   3   5  -1 954.828 62.6584   4
   3   5  -1 983.584 79.3538   2
   3   5  -1 917.313 58.6913   6
  -3  -5   1 1044.40 49.1662   3
  -3  -5   0 4312.16 192.257   8
   3   5   0 4414.10 176.634   8
   3   5   0 4269.96 157.337   4
   3   5   0 4262.90 172.966   2
  -3  -5  -1 2470.33 148.270   8
   3   5   1 2513.41 126.815   4
   3   5   1 2421.72 131.398   2
  -3  -5  -2 5236.42 231.713   8
   3   5   2 5811.84 215.353   4
   3   5   2 5758.87 216.172   2
  -3  -5  -3 1306.24 117.051   8
   3   5   3 1459.06 114.252   4
   3   5   3 1312.85 102.932   2
   3   5   4 1124.54 97.7948   2
  -3  -5  -4 1073.80 111.161   8
   3   5   5 11476.7 356.660   2
  -3  -5  -5 10282.5 380.430   8
   3   5   6 4356.57 212.064   2
   3   5   6 4562.15 214.426   7
  -3  -5  -6 4223.29 233.714   8
  -3  -5  -7 235.487 62.9487   8
   3   5   7 186.196 50.7160   2
   3   5   7 135.492 50.2441   7
  -3  -5  -8 201.562 66.0746   8
   3   5   8 232.009 59.7361   7
  -3  -5  -9 17.5523 45.8922   8
   3   5   9 82.8208 46.6950   7
  -3  -5 -10 580.169 103.290   8
   3   5  10 866.748 109.594   7
   3   5  11 465.318 83.0670   7
  -3  -5 -11 330.705 85.6993   8
  -3  -5 -12-8.79721 46.5201   8
  -3  -6  18 617.708 84.7985   6
   3   6 -18 729.496 97.1616   2
  -3  -6  17 62.8298 39.7627   6
   3   6 -17 78.5834 46.2975   2
  -3  -6  16 352.859 62.7679   6
   3   6 -16 424.753 71.2989   2
  -3  -6  15 75.1854 37.7145   6
   3   6 -15 21.6020 28.8108   2
   3   6 -14 351.035 61.0842   2
  -3  -6  14 325.402 54.4543   6
  -3  -6  13 568.000 36.5675   1
   3   6 -13 551.913 72.6954   2
  -3  -6  13 522.010 60.6030   6
  -3  -6  12 313.844 34.2851   1
  -3  -6  12 267.958 52.4637   8
  -3  -6  12 347.722 51.4754   4
   3   6 -12 339.917 55.8930   2
  -3  -6  12 283.423 43.6641   6
  -3  -6  11 2977.89 121.244   4
  -3  -6  11 2904.19 160.210   8
  -3  -6  11 2969.24 128.502   6
   3   6 -11 2951.85 154.471   2
  -3  -6  10 1642.39 78.2013   4
  -3  -6  10 1533.68 112.172   8
  -3  -6  10 1520.05 85.4169   6
   3   6 -10 1723.31 112.905   2
  -3  -6   9 386.221 31.3766   4
  -3  -6   9 346.696 53.9627   8
  -3  -6   9 372.004 24.6863   4
   3   6  -9 361.208 55.5791   2
  -3  -6   9 344.690 40.1787   6
   3   6  -8 2937.44 145.165   2
  -3  -6   8 3026.18 114.000   6
   3   6  -8 2984.80 92.2187   3
  -3  -6   8 3069.53 151.832   8
  -3  -6   7 5084.16 198.513   8
   3   6  -7 5097.83 193.835   2
  -3  -6   7 5055.98 150.807   6
   3   6  -7 4805.80 105.087   3
   3   6  -6 5721.37 205.799   2
  -3  -6   6 5389.58 158.072   6
  -3  -6   6 5605.35 209.055   8
   3   6  -6 5678.06 166.794   6
  -3  -6   5 11.2290 27.3102   8
   3   6  -5 5.93076 27.0555   2
   3   6  -5 28.9350 18.7806   6
   3   6  -4 1096.83 83.5587   2
   3   6  -4 1187.48 66.8137   6
  -3  -6   4 1194.57 92.1984   8
  -3  -6   3 3455.49 164.474   8
   3   6  -3 3626.86 152.036   8
   3   6  -3 3677.96 97.0651   4
   3   6  -3 3770.65 162.871   2
   3   6  -3 3703.82 129.436   6
   3   6  -2 75.5038 31.4821   2
  -3  -6   2 58.3935 35.9185   8
   3   6  -2 138.471 24.5455   4
  -3  -6   2 85.8025 17.3920   3
   3   6  -1 324.974 51.5258   2
   3   6  -1 181.679 34.5613   4
  -3  -6   1 212.444 48.1378   8
  -3  -6   1 209.422 26.8128   3
  -3  -6   0 470.591 68.2540   8
   3   6   0 640.376 71.0700   2
   3   6   0 399.385 51.1982   4
   3   6   0 408.318 48.1665   6
  -3  -6   0 500.836 44.1378   3
  -3  -6  -1 872.038 94.9872   8
   3   6   1 1095.58 93.0990   2
   3   6   1 876.280 79.3037   4
  -3  -6  -1 847.313 60.9965   3
  -3  -6  -2 2888.28 173.797   8
   3   6   2 3125.60 156.968   4
   3   6   2 2985.64 158.226   2
   3   6   3 3394.63 175.484   2
  -3  -6  -3 3506.90 196.170   8
   3   6   4 2488.24 151.731   2
  -3  -6  -4 2609.13 175.330   8
  -3  -6  -5 14.7134 44.6386   8
   3   6   5 1.70114 34.4457   2
  -3  -6  -6 323.216 73.2074   8
   3   6   6 178.667 51.3463   7
   3   6   6 283.101 64.4993   2
   3   6   7 2279.47 159.928   2
   3   6   7 2184.33 158.363   7
  -3  -6  -7 1953.32 166.025   8
  -3  -6  -8 421.039 87.7446   8
   3   6   8 584.977 89.0956   7
   3   6   9 395.994 78.0223   7
  -3  -6  -9 274.098 74.0275   8
  -3  -6 -10-37.6047 44.2376   8
   3   6  10 87.8460 56.4399   7
  -3  -6 -11-98.7220 62.2504   8
  -3  -7  18 126.893 53.8872   6
   3   7 -18 289.706 70.4542   2
  -3  -7  17 2214.07 149.591   6
   3   7 -17 2549.88 174.654   2
  -3  -7  16 5274.08 226.531   6
   3   7 -16 5385.56 253.675   2
  -3  -7  15 2128.76 134.078   6
   3   7 -15 2205.45 153.990   2
  -3  -7  14 4.63404 31.0789   8
   3   7 -14-2.71945 29.8082   2
  -3  -7  14 27.6286 27.7511   6
  -3  -7  13-40.7663 37.9719   8
  -3  -7  13-8.75229 19.1226   1
   3   7 -13-18.7982 32.0624   2
  -3  -7  12 41.8747 21.5555   1
  -3  -7  12 18.0801 28.6942   8
   3   7 -12 49.9537 39.4985   2
  -3  -7  12 11.2262 22.7572   6
  -3  -7  11 1245.11 106.474   8
  -3  -7  11 1085.10 46.4928   4
  -3  -7  11 1148.95 79.4110   6
   3   7 -11 1175.81 98.8754   2
  -3  -7  10 938.220 89.7531   8
   3   7 -10 998.286 89.9166   2
  -3  -7  10 913.279 68.6043   6
  -3  -7   9 468.109 64.1708   8
   3   7  -9 452.384 64.0940   2
  -3  -7   9 370.656 43.0166   6
   3   7  -9 359.607 33.2629   3
  -3  -7   8 122.523 38.6934   8
   3   7  -8 123.821 37.4774   2
  -3  -7   8 151.276 31.0193   6
   3   7  -8 151.954 18.3955   3
   3   7  -7 6689.34 234.891   2
  -3  -7   7 6404.44 186.179   6
  -3  -7   7 6278.69 232.364   8
   3   7  -7 5936.99 125.613   3
   3   7  -6 12433.5 351.151   2
  -3  -7   6 12322.6 297.368   6
  -3  -7   6 12439.0 356.214   8
  -3  -7   5 1438.06 106.345   8
   3   7  -5 1586.65 107.076   2
  -3  -7   4 3.26142 30.7909   8
   3   7  -4 4.67478 30.2674   2
  -3  -7   3 1308.70 104.138   8
   3   7  -3 1220.52 47.2967   4
   3   7  -3 1145.74 93.0931   2
   3   7  -3 1351.98 80.7060   6
   3   7  -2 3843.44 121.758   4
   3   7  -2 3915.91 175.913   2
  -3  -7   2 3498.11 177.125   8
   3   7  -2 4129.83 152.663   6
  -3  -7   2 4045.05 125.079   3
  -3  -7   1 1013.12 96.6942   8
   3   7  -1 992.682 69.9941   4
   3   7  -1 1011.53 90.2206   2
   3   7  -1 1121.41 79.8941   6
  -3  -7   1 1254.11 68.2368   3
   3   7   0 67.8074 37.6077   2
  -3  -7   0 106.487 44.6608   8
   3   7   0 99.2696 37.6187   4
  -3  -7   0 90.0178 26.6889   3
  -3  -7  -1 556.060 79.1015   8
   3   7   1 607.776 74.5785   2
   3   7   1 717.430 75.4474   4
  -3  -7  -1 632.997 56.7766   3
  -3  -7  -2 10.3511 20.8715   3
  -3  -7  -2 58.8395 41.9308   8
   3   7   2 85.2800 45.8531   4
   3   7   2-33.0789 36.0009   2
  -3  -7  -3 270.852 45.4259   3
  -3  -7  -3 137.910 45.2866   8
   3   7   3 238.246 52.0536   2
   3   7   4 2645.87 163.871   2
  -3  -7  -4 2404.45 174.117   8
  -3  -7  -4 2662.72 141.085   3
   3   7   5 1430.09 124.263   2
  -3  -7  -5 1525.94 109.310   3
  -3  -7  -5 1319.48 135.518   8
   3   7   6 77.3891 47.7831   7
  -3  -7  -6-5.63112 43.2470   8
   3   7   6 11.3565 37.7784   2
  -3  -7  -7 100.526 48.6123   8
   3   7   7 13.5042 33.9131   7
   3   7   7-16.4810 35.2681   2
  -3  -7  -8 1156.32 131.265   8
   3   7   8 1189.17 127.575   7
   3   7   9 1698.44 156.790   7
  -3  -7  -9 1694.35 163.910   8
  -3  -7 -10 372.487 89.1375   8
  -3  -8  17-13.4319 39.0427   8
   3   8 -17 17.3507 38.2536   2
  -3  -8  17 1.69972 31.5411   6
  -3  -8  16 346.632 72.0671   8
   3   8 -16 275.054 66.6845   2
  -3  -8  16 248.169 53.9073   6
  -3  -8  15 825.607 100.534   8
   3   8 -15 873.362 102.094   2
  -3  -8  15 674.612 77.1092   6
  -3  -8  14 1373.92 125.653   8
  -3  -8  14 1144.92 92.9032   6
   3   8 -14 1438.47 123.406   2
  -3  -8  13 3107.52 183.907   8
  -3  -8  13 3184.01 152.242   6
   3   8 -13 3059.24 178.928   2
  -3  -8  12-0.49893 21.2864   1
  -3  -8  12-4.43166 29.5717   8
   3   8 -12-55.9587 40.8627   2
  -3  -8  12-0.99200 25.1343   6
  -3  -8  11 36.7797 31.0831   8
   3   8 -11 84.2977 39.8690   2
  -3  -8  11 76.3925 27.3517   6
  -3  -8  11 77.8128 26.1554   1
  -3  -8  10 2388.83 146.034   8
   3   8 -10 2268.16 142.556   2
  -3  -8  10 2313.97 116.758   6
  -3  -8   9 667.480 78.9044   8
   3   8  -9 673.500 78.6433   2
  -3  -8   9 709.781 62.9342   6
   3   8  -9 711.717 43.7587   3
   3   8  -8 19.9690 11.2102   3
  -3  -8   8 31.4852 30.1528   8
   3   8  -8 35.1979 31.0043   2
  -3  -8   8-14.7434 21.4151   6
   3   8  -8 71.1620 30.0306   6
  -3  -8   7 10795.5 336.191   8
   3   8  -7 10839.8 336.814   2
  -3  -8   7 10816.6 285.983   6
   3   8  -7 11138.3 298.994   6
  -3  -8   6 3374.81 172.118   8
   3   8  -6 3762.30 178.113   2
   3   8  -6 3448.79 145.003   6
  -3  -8   5 3674.08 180.779   8
   3   8  -5 4103.63 185.583   2
   3   8  -5 4034.23 156.274   6
  -3  -8   4 4614.49 206.604   8
   3   8  -4 4673.09 202.697   2
   3   8  -4 4806.29 174.118   6
  -3  -8   3 593.519 75.1193   8
   3   8  -3 586.348 71.6061   2
   3   8  -3 544.600 28.2055   4
  -3  -8   2 9.36726 33.1482   8
   3   8  -2 4.79323 28.0814   2
   3   8  -2 41.0861 20.0936   4
  -3  -8   2 2.23239 17.4529   3
   3   8  -1 199.880 47.2561   2
  -3  -8   1 258.845 57.6513   8
   3   8  -1 150.479 33.3741   4
  -3  -8   1 213.138 35.7988   3
  -3  -8   0 147.590 50.9272   8
   3   8   0 57.1927 32.5870   4
   3   8   0 53.3225 34.5208   2
  -3  -8   0 74.6931 26.5014   3
  -3  -8  -1 1790.53 140.649   8
   3   8   1 2115.39 126.710   4
   3   8   1 1861.65 132.442   2
  -3  -8  -1 1682.72 99.9805   3
  -3  -8  -2 92.6879 31.7086   3
  -3  -8  -2 21.3461 37.8854   8
   3   8   2 38.1332 31.5885   2
  -3  -8  -3 397.014 55.0496   3
  -3  -8  -3 305.691 65.0199   8
   3   8   3 440.048 69.0725   2
   3   8   4 1264.50 117.939   2
  -3  -8  -4 1205.18 127.078   8
  -3  -8  -4 1269.16 100.663   3
   3   8   5 901.821 105.506   7
  -3  -8  -5 804.792 85.8048   3
   3   8   5 784.651 96.2528   2
  -3  -8  -5 566.102 95.0878   8
  -3  -8  -6-46.4324 49.3214   8
  -3  -8  -6-23.8581 30.9243   3
   3   8   6-19.6457 43.0080   7
   3   8   6 51.5452 46.1283   2
  -3  -8  -7 137.176 60.7622   8
  -3  -8  -7 170.103 50.5211   3
   3   8   7 219.379 62.6619   7
   3   8   7 71.6961 46.7332   2
   3   8   8 52.0166 44.8802   7
  -3  -8  -8 9.31711 45.6498   8
  -3  -8  -9 616.666 101.936   8
  -3  -8  -9 540.507 89.9330   3
  -3  -8 -10 1246.30 148.193   8
  -3  -9  16 76.5828 53.1182   8
   3   9 -16-56.2278 51.3441   2
  -3  -9  16 9.28035 36.9742   6
  -3  -9  15 441.805 80.4226   8
   3   9 -15 443.496 76.9730   2
  -3  -9  15 444.012 65.1702   6
  -3  -9  14 448.639 77.1138   8
   3   9 -14 389.623 72.8636   2
  -3  -9  14 443.390 62.4639   6
  -3  -9  13 1280.91 119.371   8
  -3  -9  13 1483.58 105.360   6
   3   9 -13 1579.96 130.842   2
  -3  -9  12 1030.23 103.683   8
  -3  -9  12 1174.39 87.1347   1
   3   9 -12 1241.19 114.820   2
  -3  -9  12 1037.39 85.9501   6
  -3  -9  11 157.197 39.0333   1
  -3  -9  11 66.7873 38.8050   8
   3   9 -11 79.7676 36.3353   2
  -3  -9  11 74.8006 28.9622   6
  -3  -9  10 310.060 60.0293   8
   3   9 -10 358.377 64.1721   2
  -3  -9  10 265.745 46.5085   6
  -3  -9   9 1481.08 118.581   8
   3   9  -9 1509.14 120.425   2
  -3  -9   9 1521.26 97.1838   6
  -3  -9   8 3006.39 168.059   8
   3   9  -8 3186.18 173.380   2
  -3  -9   8 3138.55 140.622   6
  -3  -9   7 1022.43 96.3770   8
   3   9  -7 795.121 87.1134   2
  -3  -9   6 846.757 89.3628   8
   3   9  -6 709.926 82.3835   2
  -3  -9   5 3109.59 171.755   8
   3   9  -5 3371.89 175.820   2
  -3  -9   4 4943.87 223.360   8
   3   9  -4 5407.60 229.152   2
  -3  -9   3 2024.42 140.680   8
   3   9  -3 2168.91 140.682   2
  -3  -9   2 357.874 65.1098   8
   3   9  -2 297.653 54.7252   2
  -3  -9   2 431.981 47.7538   3
   3   9  -1-4.02298 31.4890   2
  -3  -9   1 4.89392 35.0706   8
  -3  -9   1-11.0420 22.4004   3
  -3  -9   0 2992.03 183.881   8
   3   9   0 3322.73 181.643   2
  -3  -9   0 3185.56 142.125   3
  -3  -9  -1 1160.61 118.953   8
   3   9   1 1355.82 119.353   2
  -3  -9  -1 1346.38 95.2295   3
  -3  -9  -2 427.841 78.7620   8
   3   9   2 457.106 74.4660   2
  -3  -9  -2 623.313 68.1476   3
  -3  -9  -3 189.785 56.8274   8
  -3  -9  -3 338.415 56.6647   3
   3   9   3 507.415 81.4953   2
  -3  -9  -4-41.0007 44.7182   8
  -3  -9  -4-9.22557 31.5819   3
   3   9   4-41.6517 41.9990   2
  -3  -9  -5-5.98486 34.0657   3
  -3  -9  -5 37.4722 47.3816   8
   3   9   5 37.7244 44.0736   7
   3   9   5 94.0334 50.5402   2
   3   9   6 1941.74 158.817   2
   3   9   6 1883.18 162.186   7
  -3  -9  -6 1921.24 140.807   3
  -3  -9  -6 1853.98 165.790   8
   3   9   7 2597.50 187.442   2
  -3  -9  -7 2609.31 172.927   3
  -3  -9  -7 2806.18 207.567   8
  -3  -9  -8 176.874 67.0636   8
  -3  -9  -8 386.263 78.7925   3
  -3 -10  16 99.1462 43.5531   8
  -3 -10  15 245.059 62.9594   8
   3  10 -15 334.264 73.5608   2
  -3 -10  15 331.961 61.2100   6
  -3 -10  14 2311.03 167.986   8
  -3 -10  14 2275.15 139.723   6
   3  10 -14 1986.13 157.574   2
  -3 -10  13 1405.69 128.780   8
   3  10 -13 1600.42 137.128   2
  -3 -10  13 1295.94 102.862   6
  -3 -10  12 1485.44 128.777   8
  -3 -10  12 1445.44 102.247   1
   3  10 -12 1317.48 122.573   2
  -3 -10  12 1384.00 102.997   6
  -3 -10  11 668.336 74.3725   1
  -3 -10  11 648.394 85.2007   8
   3  10 -11 666.159 85.9728   2
  -3 -10  11 715.038 74.0138   6
  -3 -10  10 118.376 40.7411   1
  -3 -10  10 133.311 46.6764   8
   3  10 -10 118.805 49.4730   2
  -3 -10  10 174.709 42.8713   6
  -3 -10   9 3.30107 33.4974   8
   3  10  -9 74.0829 42.7951   2
  -3 -10   9-11.0696 24.6084   6
  -3 -10   9 29.0761 34.9326   1
  -3 -10   8-1.90009 32.3268   8
   3  10  -8 23.3964 31.9471   2
  -3 -10   8 36.0280 25.6129   6
  -3 -10   7-6.44296 32.4766   8
   3  10  -7 28.9815 33.7474   2
  -3 -10   6 274.227 57.2561   8
   3  10  -6 163.761 45.8753   2
  -3 -10   5 14.6203 32.5675   8
   3  10  -5-25.8105 39.3089   2
  -3 -10   4 1030.98 103.518   8
   3  10  -4 1184.18 108.581   2
  -3 -10   3 4403.20 220.075   8
   3  10  -3 4765.57 223.666   2
  -3 -10   2 1338.41 122.914   8
   3  10  -2 1851.99 137.925   2
   3  10  -1 642.882 84.4346   2
  -3 -10   1 599.641 86.6198   8
  -3 -10   1 799.462 72.5473   3
   3  10   0 10.1880 34.8849   2
  -3 -10   0 17.3560 35.6210   8
  -3 -10   0 13.6644 24.8513   3
  -3 -10  -1 0.24239 37.9014   8
   3  10   1 19.3566 33.0895   2
  -3 -10  -1 14.8733 25.3775   3
  -3 -10  -2 221.475 60.5656   8
  -3 -10  -2 277.382 50.3380   3
   3  10   2 268.510 64.5905   2
  -3 -10  -3 650.205 97.0105   8
  -3 -10  -3 910.979 91.1535   3
   3  10   3 740.912 99.6131   2
  -3 -10  -4 34.8459 41.8951   8
   3  10   4 14.1631 40.3098   2
  -3 -10  -4 77.7995 38.6317   3
  -3 -10  -5-75.9170 54.3687   8
   3  10   5 63.2968 53.8716   7
   3  10   5 37.4434 43.3497   2
  -3 -10  -5-22.9319 42.5052   3
  -3 -10  -6 741.953 105.747   8
   3  10   6 668.166 99.5285   2
  -3 -11  15 686.180 97.0036   8
  -3 -11  14 218.808 59.1475   8
   3  11 -14 316.201 67.7938   2
   3  11 -13 115.780 50.1274   2
  -3 -11  13-11.6986 37.6591   8
  -3 -11  13 42.7393 32.9249   6
  -3 -11  12 1813.38 145.702   8
  -3 -11  12 2058.48 131.177   1
   3  11 -12 2062.88 158.760   2
  -3 -11  12 1929.96 127.503   6
  -3 -11  11 2431.16 147.676   1
  -3 -11  11 2131.01 155.298   8
   3  11 -11 2510.13 174.391   2
  -3 -11  11 2193.10 134.815   6
  -3 -11  10 26.5965 36.0532   1
  -3 -11  10 124.470 40.8365   8
   3  11 -10 210.161 59.8983   2
  -3 -11  10 204.100 47.0131   6
  -3 -11   9 25.1990 41.3348   1
  -3 -11   9-13.2109 33.7731   8
   3  11  -9 35.7650 44.1947   2
  -3 -11   9 1.06409 22.9079   6
  -3 -11   8 246.019 56.5732   1
  -3 -11   8 213.933 54.9989   8
   3  11  -8 338.052 69.3934   2
  -3 -11   7 1039.60 105.369   8
   3  11  -7 1026.24 105.357   2
  -3 -11   7 837.879 94.7313   1
  -3 -11   6 2442.43 163.655   8
   3  11  -6 2391.82 163.416   2
  -3 -11   5 1780.74 138.968   8
   3  11  -5 1808.23 142.410   2
  -3 -11   4 19.4472 34.9304   8
   3  11  -4-18.2330 34.1703   2
   3  11  -3 140.342 49.6483   2
  -3 -11   3 148.958 52.0560   8
   3  11  -2 2072.58 154.132   2
  -3 -11   2 1749.81 144.063   8
  -3 -11   1 1262.09 127.862   8
   3  11  -1 1587.21 133.643   2
  -3 -11   0 725.241 98.3388   8
   3  11   0 1060.75 114.329   2
  -3 -11  -1 238.148 68.7572   8
   3  11   1 111.405 46.3343   2
  -3 -11  -2 56.0993 52.5090   8
   3  11   2 52.6972 36.8565   2
   3  11   3 280.658 67.4770   2
   3  11   4 222.367 64.2330   2
   3  11   5 23.2534 49.3900   2
  -3 -12  15 335.131 74.0238   8
  -3 -12  14 455.286 84.5515   8
  -3 -12  13 200.044 60.2867   8
  -3 -12  12 595.357 89.6150   8
   3  12 -12 505.313 86.3141   2
  -3 -12  12 544.553 72.7981   6
  -3 -12  11 893.410 104.827   8
   3  12 -11 798.059 105.743   2
  -3 -12  11 797.530 90.4265   1
  -3 -12  11 755.976 83.1642   6
  -3 -12  10 1528.78 134.756   8
   3  12 -10 1630.01 143.572   2
  -3 -12  10 1400.63 113.058   6
  -3 -12  10 1528.19 126.592   1
  -3 -12   9 764.262 92.7952   8
  -3 -12   9 784.631 96.6566   1
   3  12  -9 793.735 101.570   2
  -3 -12   8 8.72285 42.7808   1
  -3 -12   8 13.0334 35.7099   8
   3  12  -8-42.4316 47.5771   2
  -3 -12   7 324.416 72.0167   1
  -3 -12   7 236.159 58.6491   8
   3  12  -7 195.476 57.5164   2
  -3 -12   6 2371.11 164.605   8
   3  12  -6 2387.82 172.150   2
  -3 -12   6 2510.14 174.143   1
  -3 -12   5 2138.04 158.206   8
   3  12  -5 1947.55 154.003   2
  -3 -12   5 2203.38 164.804   1
  -3 -12   4 150.372 55.0355   8
   3  12  -4 113.167 52.2698   2
  -3 -12   4 203.237 56.7997   1
  -3 -12   3 203.622 64.3348   8
   3  12  -3 77.4571 49.6589   2
  -3 -12   3 265.308 71.2965   1
   3  12  -2-13.7591 44.9929   2
  -3 -12   2 79.4280 49.2567   8
  -3 -12   2 23.8995 44.2591   1
   3  12  -1 236.478 61.5259   2
  -3 -12   1 148.789 48.5522   1
   3  12   0 195.030 57.7214   2
  -3 -12   0 255.431 73.1571   1
   3  12   1 54.7742 46.2287   2
   3  12   2 289.100 72.1550   2
  -3 -13  13 538.629 90.0186   8
  -3 -13  12 42.9148 38.4646   8
  -3 -13  11 58.2730 45.4751   8
  -3 -13  11 175.893 52.4499   1
  -3 -13  10 641.814 93.4478   8
  -3 -13  10 670.113 89.5175   1
  -3 -13   9 1308.76 131.984   1
   3  13  -9 1193.76 128.852   2
  -3 -13   8 750.690 100.584   1
   3  13  -8 883.637 112.749   2
  -3 -13   7 155.422 56.8215   1
   3  13  -7 117.454 52.0037   2
  -3 -13   6 139.083 53.5520   1
   3  13  -6 75.1717 39.9429   2
  -3 -13   5-21.6348 48.7380   1
   3  13  -5 8.54976 41.5150   2
  -3 -13   4 488.341 91.6911   1
   3  13  -4 388.572 73.9595   2
   3  13  -3 141.015 47.0352   2
   3  13  -2 103.954 54.0451   2
   3  13  -1-12.1780 42.0739   2
  -3 -14  10 121.373 53.2233   1
  -3 -14   9 521.218 89.2032   1
  -4  13   4 66.0947 52.1886   4
  -4  13   3 59.4650 49.5448   4
  -4  13   2 29.7940 37.0628   4
  -4  13   1 362.211 76.4703   4
  -4  13   0 589.709 90.0130   4
  -4  13  -1 1030.08 116.149   4
  -4  13  -2 821.178 106.380   4
   4 -13   2 622.887 97.2250   6
  -4  13  -3-8.06630 47.1051   4
   4 -13   3 21.0309 45.7420   6
  -4  13  -4 600.620 94.1073   4
   4 -13   4 643.984 97.9898   6
  -4  12   6 160.276 52.7349   4
  -4  12   5 45.9591 46.0703   4
  -4  12   4 1426.15 136.746   4
  -4  12   3 1823.23 150.961   4
  -4  12   2 2063.19 159.267   4
  -4  12   1 13.4556 35.4614   4
  -4  12   0 181.833 54.2369   4
  -4  12  -1 62.9691 37.6154   4
  -4  12  -2 277.745 62.2201   4
   4 -12   2 422.220 78.5377   6
  -4  12  -3 608.451 89.6937   4
   4 -12   3 615.124 91.5891   6
  -4  12  -4 452.604 83.0019   4
   4 -12   4 567.368 85.0981   6
  -4  12  -5-148.189 71.9149   4
   4 -12   5 10.7331 36.8423   6
  -4  12  -6 690.082 103.531   4
   4 -12   6 749.652 99.8693   6
  -4  12  -6 708.762 76.6304   2
  -4  12  -7 1157.65 129.256   4
   4 -12   7 1115.37 121.789   6
  -4  12  -7 1174.62 103.123   2
  -4  12  -8 758.453 113.137   4
   4 -12   8 890.756 113.308   6
  -4  12  -8 933.900 95.8934   2
  -4  12  -9 660.986 113.747   4
  -4  12  -9 621.681 86.0634   2
  -4  11   7 1535.37 143.537   4
  -4  11   6 157.567 56.1995   4
   4 -11  -6 199.931 74.4825   3
  -4  11   5 38.4368 42.6465   4
   4 -11  -5-37.8313 51.2811   3
  -4  11   4-31.6405 41.7634   4
   4 -11  -4 91.1140 67.3088   3
  -4  11   3 162.334 49.9899   4
  -4  11   2 1151.97 114.709   4
  -4  11   1 86.5456 49.0680   4
  -4  11   0 1890.27 145.392   4
  -4  11  -1 633.921 86.7908   4
   4 -11   1 768.714 94.6271   6
  -4  11  -2 47.2156 52.1528   4
   4 -11   2 46.7300 40.3182   6
  -4  11  -3 1451.96 131.028   4
   4 -11   3 1326.87 119.613   6
  -4  11  -3 1448.09 90.9958   2
  -4  11  -4 850.852 107.408   4
  -4  11  -4 677.837 67.1951   2
   4 -11   4 846.086 100.394   6
  -4  11  -5 146.169 52.5359   4
   4 -11   5 232.288 58.5422   6
  -4  11  -5 390.728 54.7492   2
  -4  11  -6 234.281 66.6867   4
   4 -11   6 429.899 79.1464   6
  -4  11  -6 195.719 44.6531   2
  -4  11  -7 1965.74 164.743   4
   4 -11   7 1933.53 154.308   6
  -4  11  -8 2154.55 175.357   4
   4 -11   8 2015.07 156.751   6
  -4  11  -9 953.784 125.607   4
   4 -11   9 877.528 109.613   6
  -4  11 -10 76.9811 76.0097   4
   4 -11  10 92.2415 53.5520   6
  -4  11 -11 73.3106 71.4082   4
   4 -10  -8 275.694 84.6530   3
  -4  10   7 587.407 90.2091   4
   4 -10  -7 711.691 116.225   3
  -4  10   6 1068.15 113.184   4
   4 -10  -6 1082.14 134.237   3
  -4  10   5 566.313 80.7456   4
   4 -10  -5 482.283 91.0362   3
  -4  10   4 224.330 57.1002   4
   4 -10  -4 234.888 71.6599   3
  -4  10   3 99.3095 41.5585   4
   4 -10  -3 148.146 64.5064   3
  -4  10   2-2.64429 31.8440   4
   4 -10  -2 138.224 77.2581   5
  -4  10   1 34.8004 36.6934   4
   4 -10  -1 30.1463 58.4749   5
  -4  10   0 4896.34 232.050   4
   4 -10   0 4835.05 223.172   6
   4 -10   0 5741.54 320.642   5
   4 -10   1 1249.88 150.308   5
  -4  10  -1 1000.32 63.1317   2
  -4  10  -1 903.638 100.996   4
   4 -10   1 904.663 96.1956   6
  -4  10  -2 332.865 67.6855   4
  -4  10  -2 262.622 36.4512   2
   4 -10   2 261.195 54.1289   6
   4 -10   2 240.787 80.2799   5
  -4  10  -3-25.4724 43.9977   4
   4 -10   3-64.2939 40.4510   6
  -4  10  -3 7.12260 19.1170   2
   4 -10   3 28.0388 73.6499   5
  -4  10  -4 1070.70 113.085   4
   4 -10   4 1186.59 110.163   6
  -4  10  -4 1025.44 79.3358   2
   4 -10   4 1324.08 155.909   5
  -4  10  -5 3371.53 204.248   4
   4 -10   5 3611.96 195.491   6
   4 -10   5 3748.92 256.542   5
  -4  10  -6-16.4290 55.6137   4
   4 -10   6 44.4838 37.0387   6
  -4  10  -7 185.627 60.4951   4
   4 -10   7 296.996 63.2963   6
  -4  10  -8 892.072 119.632   4
   4 -10   8 756.666 98.5196   6
  -4  10  -9 1256.34 140.469   4
   4 -10   9 1104.39 116.007   6
  -4  10 -10 559.719 108.658   4
   4 -10  10 421.673 80.6445   6
  -4  10 -11 898.315 129.307   4
   4 -10  11 1097.39 122.439   6
  -4   9  11-3.62176 39.1607   7
  -4   9  10 143.271 45.9935   7
  -4   9   9 1022.60 97.8197   7
   4  -9  -9 1296.13 142.535   3
  -4   9   8 971.720 91.7115   7
   4  -9  -8 976.103 124.971   3
  -4   9   7 367.945 55.4863   7
   4  -9  -7 572.999 97.6469   3
  -4   9   6 119.996 36.3400   7
  -4   9   6 31.1289 33.1813   4
   4  -9  -6 234.385 72.5018   5
   4  -9  -6 133.512 61.9067   3
  -4   9   5 1094.38 108.589   4
  -4   9   5 1046.51 77.2012   7
   4  -9  -5 963.703 119.327   3
   4  -9  -5 1137.58 141.972   5
  -4   9   4 2204.87 149.164   4
  -4   9   4 2028.67 101.053   7
   4  -9  -4 2169.45 171.648   3
   4  -9  -4 2414.66 196.997   5
  -4   9   3 1158.71 107.237   4
  -4   9   3 1085.37 65.6764   7
   4  -9  -3 1216.31 129.297   3
   4  -9  -3 1397.84 154.281   5
   4  -9  -2 205.217 74.5420   5
  -4   9   2 277.840 28.1803   7
  -4   9   2 409.910 67.2955   4
  -4   9   1 7461.00 283.415   4
  -4   9   1 7364.57 166.753   2
   4  -9  -1 7258.52 268.699   6
   4  -9  -1 7505.37 355.282   5
  -4   9   0 4187.49 203.849   4
  -4   9   0 4070.03 123.197   2
   4  -9   0 4118.62 193.575   6
   4  -9   0 4432.10 269.311   5
  -4   9  -1 859.906 92.6927   4
   4  -9   1 827.764 85.6730   6
  -4   9  -1 795.277 54.4320   2
   4  -9   1 737.405 116.720   5
  -4   9  -2 947.520 100.746   4
   4  -9   2 832.891 125.970   5
   4  -9   2 896.460 89.3175   6
  -4   9  -2 897.075 64.0645   2
  -4   9  -3 1004.21 103.513   4
   4  -9   3 968.002 94.6795   6
   4  -9   3 1288.37 146.804   5
  -4   9  -4 5.12353 39.7717   4
   4  -9   4-24.0655 34.5834   6
  -4   9  -4 6.08560 11.8333   8
   4  -9   4 7.14127 55.5664   5
  -4   9  -5 99.4692 48.1551   4
   4  -9   5 313.459 61.0885   6
  -4   9  -5 134.262 25.3402   8
   4  -9   5 175.477 75.6322   5
  -4   9  -6 184.913 34.2481   8
  -4   9  -6 121.856 60.2425   4
   4  -9   6 208.528 56.4531   6
   4  -9   6 263.274 89.2261   5
  -4   9  -7 1091.41 125.799   4
   4  -9   7 919.175 98.0990   6
  -4   9  -7 961.699 75.0148   8
   4  -9   7 991.469 133.013   5
  -4   9  -8 161.043 72.6922   4
   4  -9   8 225.586 58.8378   6
  -4   9  -8 222.808 40.3459   8
  -4   9  -9 1344.49 143.517   4
   4  -9   9 1296.30 123.002   6
  -4   9  -9 1255.27 99.7251   8
  -4   9 -10 3651.43 237.292   4
   4  -9  10 3443.46 206.020   6
  -4   9 -10 3369.90 174.077   8
  -4   9 -11 2835.13 218.072   4
   4  -9  11 2913.91 194.126   6
  -4   9 -11 2685.49 162.346   8
   4  -9  12 206.663 64.1368   6
  -4   9 -12 115.143 43.0294   8
  -4   9 -13 105.616 51.9546   8
  -4   9 -14 24.1377 40.7619   8
  -4   8  13 504.894 85.7416   7
  -4   8  12 1183.61 120.978   7
  -4   8  11 33.4954 28.6457   7
   4  -8 -11 34.0563 40.0835   3
  -4   8  10 58.4724 36.0633   7
   4  -8 -10 85.0638 56.6792   3
   4  -8  -9 362.766 79.0444   3
  -4   8   9 329.069 57.0499   7
  -4   8   8 291.754 52.6155   7
   4  -8  -8 389.194 82.5451   5
   4  -8  -8 204.003 61.7474   3
  -4   8   7 377.374 53.7637   7
   4  -8  -7 302.286 67.2252   3
   4  -8  -7 262.435 76.2331   5
   4  -8  -6 202.589 64.3069   3
  -4   8   6 181.799 36.6370   7
  -4   8   6 119.888 43.9159   4
   4  -8  -6 196.696 72.4873   5
  -4   8   5-30.9312 24.4883   7
  -4   8   5 0.18607 36.9733   4
   4  -8  -5 21.7888 53.4176   3
   4  -8  -5 20.6161 52.0640   5
  -4   8   4 579.327 52.3786   7
  -4   8   4 639.913 80.5799   4
   4  -8  -4 577.724 93.2696   3
   4  -8  -4 865.812 122.761   5
  -4   8   3 545.078 44.3564   7
  -4   8   3 620.130 76.0276   4
   4  -8  -3 609.087 90.8936   3
   4  -8  -3 615.735 105.601   5
  -4   8   2 3336.36 174.552   4
  -4   8   2 3073.78 97.2237   7
   4  -8  -2 3425.68 225.966   5
  -4   8   1 848.292 43.1537   2
  -4   8   1 810.192 39.6329   2
   4  -8  -1 821.106 80.9826   6
  -4   8   1 794.090 87.7391   4
   4  -8  -1 876.458 119.781   5
   4  -8   0-20.6374 53.7280   5
  -4   8   0 77.6738 43.3177   4
  -4   8   0 29.9951 14.0721   2
   4  -8   0 46.8657 31.0314   6
  -4   8  -1 1473.57 118.033   4
   4  -8   1 1473.10 106.113   6
  -4   8  -1 1373.38 71.5667   2
   4  -8   1 1661.05 159.647   5
   4  -8   2 948.336 39.1390   8
   4  -8   2 1264.26 138.542   5
  -4   8  -2 964.537 95.4060   4
   4  -8   2 1058.29 90.3813   6
  -4   8  -2 892.403 37.4661   8
  -4   8  -3 1170.19 108.821   4
   4  -8   3 996.898 55.8534   8
   4  -8   3 978.434 90.2078   6
  -4   8  -3 1028.89 53.5467   8
   4  -8   3 1043.69 129.543   5
   4  -8   4 316.036 37.5311   8
  -4   8  -4 444.353 78.0462   4
   4  -8   4 311.824 54.2608   6
   4  -8   4 354.875 81.1260   5
  -4   8  -4 346.928 38.6899   8
  -4   8  -5-2.51226 54.5735   4
   4  -8   5 1.67054 32.1565   6
   4  -8   5 61.5227 46.2677   5
  -4   8  -5 99.6697 27.3032   8
  -4   8  -6 1287.43 126.488   4
   4  -8   6 1278.18 109.685   6
   4  -8   6 1532.95 153.080   5
  -4   8  -6 1307.76 88.2276   8
  -4   8  -7 2683.64 184.533   4
   4  -8   7 2734.38 163.901   6
   4  -8   7 2647.56 199.499   5
  -4   8  -7 2660.73 136.694   8
  -4   8  -8 2260.24 174.192   4
   4  -8   8 2299.84 157.889   6
   4  -8   8 2472.66 190.657   5
  -4   8  -8 2306.11 133.804   8
  -4   8  -9 648.789 112.830   4
   4  -8   9 522.638 79.3238   6
  -4   8  -9 499.412 69.8076   8
   4  -8   9 453.399 90.2085   5
  -4   8 -10 19.7790 33.8463   8
  -4   8 -10 197.558 82.5914   4
   4  -8  10 146.110 50.6150   6
  -4   8 -11 522.914 104.638   4
   4  -8  11 680.646 98.0980   6
  -4   8 -11 712.532 88.4135   8
   4  -8  12 365.841 76.8293   6
  -4   8 -12 476.051 78.8968   8
   4  -8  13 565.743 98.0725   6
  -4   8 -13 671.342 97.4389   8
  -4   8 -14 99.7550 56.1078   8
  -4   7  13 376.753 73.0340   7
  -4   7  12 2175.21 158.250   7
   4  -7 -12 2560.53 194.554   3
  -4   7  11 349.508 63.4892   7
   4  -7 -11 418.730 90.2889   3
  -4   7  10 227.270 51.1901   7
   4  -7 -10 508.490 88.5493   5
   4  -7 -10 257.959 64.8810   3
  -4   7   9 95.6013 29.7398   7
   4  -7  -9 48.8670 48.6712   5
   4  -7  -9 149.034 59.5913   3
  -4   7   8 1202.47 96.2995   7
   4  -7  -8 1251.27 125.447   3
   4  -7  -8 1324.03 135.372   5
  -4   7   7 1413.08 67.5174   8
  -4   7   7 1443.75 98.4346   7
   4  -7  -7 1397.05 130.504   3
   4  -7  -7 1534.65 147.653   5
  -4   7   6 3.13970 9.42110   8
  -4   7   6 10.5828 23.6465   7
   4  -7  -6 12.0541 41.5346   3
   4  -7  -6 87.9595 55.0111   5
  -4   7   5 1222.16 45.4882   8
  -4   7   5 1283.91 79.8798   7
  -4   7   5 1335.08 108.767   4
   4  -7  -5 1410.80 127.061   3
   4  -7  -5 1151.81 125.760   5
  -4   7   4-1.78107 16.3390   7
  -4   7   4-14.3030 30.8777   4
   4  -7  -4 87.1642 53.0197   3
   4  -7  -4-19.7085 52.4600   5
  -4   7   3 2211.92 139.243   4
  -4   7   3 2261.79 89.8876   7
   4  -7  -3 2288.19 158.738   3
   4  -7  -3 2324.26 183.051   5
  -4   7   2 4889.63 207.988   4
  -4   7   2 4656.34 123.389   7
   4  -7  -2 4684.25 188.760   6
   4  -7  -2 4943.97 264.176   5
  -4   7   1 4405.28 114.892   2
  -4   7   1 4414.28 197.879   4
   4  -7  -1 4383.91 180.262   6
  -4   7   1 4381.97 109.117   2
   4  -7  -1 3995.32 241.866   5
  -4   7   0 53.1795 17.9279   2
  -4   7   0 64.1901 40.8939   4
   4  -7   0 26.3649 28.0406   6
  -4   7   0 19.5298 12.8814   2
   4  -7   0 32.9671 48.5411   5
   4  -7   1 422.393 27.7824   8
  -4   7  -1 468.502 70.7689   4
   4  -7   1 525.602 92.7748   5
   4  -7   1 523.484 62.1567   6
  -4   7  -1 500.796 33.4221   8
  -4   7  -2 104.628 22.7759   8
   4  -7   2 104.052 20.0143   8
  -4   7  -2 164.032 52.5839   4
   4  -7   2 158.909 43.3617   6
   4  -7   2 183.978 73.9259   5
   4  -7   3 2318.12 102.063   8
  -4   7  -3 2523.91 155.160   4
   4  -7   3 2387.06 132.550   6
   4  -7   3 2279.12 179.826   5
  -4   7  -3 2314.12 102.009   8
   4  -7   4 1269.52 84.1123   8
  -4   7  -4 1373.38 120.856   4
   4  -7   4 1361.24 103.261   6
  -4   7  -4 1166.01 77.0159   8
   4  -7   4 1005.56 121.827   5
  -4   7  -5 51.2634 26.8413   8
  -4   7  -5 26.3601 56.3758   4
   4  -7   5 101.390 37.9075   6
   4  -7   5 97.2898 57.6386   5
   4  -7   6 218.306 45.4134   8
  -4   7  -6 114.271 55.6075   4
   4  -7   6 266.943 54.5126   6
   4  -7   6 251.783 70.5506   5
  -4   7  -6 206.104 43.9817   8
  -4   7  -7 2754.20 183.091   4
   4  -7   7 2726.47 160.928   6
   4  -7   7 2834.16 197.413   5
  -4   7  -7 2760.48 148.341   8
  -4   7  -8 5077.16 262.096   4
   4  -7   8 4892.94 227.223   6
   4  -7   8 5271.08 269.868   5
  -4   7  -8 5082.88 217.142   8
  -4   7  -9 1497.92 155.181   4
   4  -7   9 1507.46 127.425   6
   4  -7   9 1249.74 135.473   5
  -4   7  -9 1186.99 106.942   8
  -4   7 -10 1150.40 140.755   4
   4  -7  10 919.453 107.103   6
  -4   7 -10 1034.00 104.895   8
   4  -7  10 1080.41 124.062   5
   4  -7  11 365.778 74.3422   6
  -4   7 -11 445.216 74.6293   8
   4  -7  12 504.167 89.4633   6
  -4   7 -12 506.050 82.6006   8
   4  -7  13 633.764 95.0678   6
  -4   7 -13 736.717 105.967   8
  -4   7 -14 8.11118 47.0839   8
  -4   6  14 849.139 106.410   7
  -4   6  13 374.649 74.1447   7
   4  -6 -13 485.218 86.9689   3
  -4   6  12 227.325 56.5588   7
   4  -6 -12 197.025 63.1543   3
  -4   6  11 107.280 42.6594   7
   4  -6 -11 211.734 59.2329   5
   4  -6 -11 53.7642 41.5926   3
   4  -6 -10 794.760 104.698   3
  -4   6  10 840.537 67.9553   8
  -4   6  10 866.067 89.3993   7
   4  -6 -10 957.255 109.102   5
  -4   6   9 28.9605 18.6892   8
  -4   6   9 61.4183 35.0238   7
   4  -6  -9-4.30352 42.8697   5
   4  -6  -9 59.2170 47.5525   3
  -4   6   8 81.5315 23.8646   8
  -4   6   8 109.733 32.5968   7
   4  -6  -8 146.266 46.7550   3
   4  -6  -8 18.2715 46.0143   5
  -4   6   7 375.541 44.6871   8
  -4   6   7 450.575 42.2917   8
  -4   6   7 356.967 48.5885   7
   4  -6  -7 361.175 67.7812   3
   4  -6  -7 432.680 82.7407   5
  -4   6   6 1318.75 65.7484   8
  -4   6   6 1231.10 83.0837   7
   4  -6  -6 1167.95 109.550   3
   4  -6  -6 1325.20 135.340   5
  -4   6   6 1370.17 74.1134   8
  -4   6   5 4874.90 133.889   8
  -4   6   5 4463.56 158.272   7
  -4   6   5 4784.22 205.594   4
   4  -6  -5 4679.66 221.976   3
   4  -6  -5 4651.15 250.884   5
  -4   6   5 4810.83 140.939   8
  -4   6   4 1732.95 67.6623   8
  -4   6   4 1672.11 81.9314   7
  -4   6   4 1782.84 118.510   4
   4  -6  -4 1809.29 133.746   3
   4  -6  -4 1930.06 160.314   5
  -4   6   4 1719.29 68.0609   8
   4  -6  -3 2.01861 56.4427   5
  -4   6   3 1.15069 10.8144   8
  -4   6   3 20.7587 15.7863   7
  -4   6   3-10.1896 29.5124   4
   4  -6  -3 24.7597 37.6707   3
  -4   6   3 4.59501 8.18962   8
  -4   6   2 161.461 20.1496   8
  -4   6   2 151.563 19.7763   7
  -4   6   2 242.464 51.7406   4
   4  -6  -2 176.894 38.6111   6
   4  -6  -2 177.610 67.9940   5
  -4   6   2 135.198 16.0888   8
  -4   6   1 1030.95 47.1429   2
  -4   6   1 930.607 87.1077   4
  -4   6   1 1062.26 52.2232   8
   4  -6  -1 1088.68 80.1564   6
  -4   6   1 955.149 40.5427   8
   4  -6  -1 1056.89 119.980   5
  -4   6   0 679.544 46.7407   2
   4  -6   0 664.184 37.9330   8
  -4   6   0 654.578 45.4307   8
  -4   6   0 610.178 72.9554   4
   4  -6   0 751.384 67.5944   6
   4  -6   0 626.467 96.7545   5
   4  -6   1 4238.91 124.740   8
  -4   6  -1 3826.64 186.760   4
   4  -6   1 4037.09 165.127   6
  -4   6  -1 4094.01 137.871   2
   4  -6   1 4056.01 233.628   5
  -4   6  -1 4351.48 138.516   8
  -4   6  -2 524.068 50.1197   2
   4  -6   2 465.841 43.5760   8
  -4   6  -2 497.974 72.2752   4
   4  -6   2 508.972 60.1283   6
  -4   6  -2 602.350 52.6384   8
   4  -6   2 688.980 104.992   5
   4  -6   3 254.337 38.5867   8
  -4   6  -3 392.019 69.7526   4
   4  -6   3 227.040 44.5566   6
  -4   6  -3 207.343 39.9344   8
   4  -6   3 260.629 78.2742   5
  -4   6  -4 4639.93 218.899   4
   4  -6   4 4828.80 193.323   6
   4  -6   4 5004.33 258.003   5
  -4   6  -4 4690.88 179.846   8
   4  -6   5 2003.33 121.022   8
  -4   6  -5 1856.36 141.354   4
   4  -6   5 1889.36 122.036   6
   4  -6   5 1924.49 158.876   5
  -4   6  -5 1951.11 117.465   8
  -4   6  -6 2058.63 153.584   4
   4  -6   6 2085.49 131.774   6
   4  -6   6 1867.04 156.006   5
  -4   6  -6 2067.88 128.263   8
   4  -6   7 812.427 43.7161   7
  -4   6  -7 982.130 114.039   4
   4  -6   7 984.592 95.6111   6
  -4   6  -7 837.189 86.5324   8
   4  -6   7 877.068 109.197   5
  -4   6  -8 2476.18 182.834   4
   4  -6   8 2517.11 95.3455   7
   4  -6   8 2498.18 158.671   6
   4  -6   8 2839.88 185.623   5
  -4   6  -8 2762.42 161.874   8
  -4   6  -9 1931.29 169.977   4
   4  -6   9 1952.10 90.5632   7
   4  -6   9 1945.56 143.831   6
   4  -6   9 2136.44 163.901   5
  -4   6  -9 2213.10 151.104   8
  -4   6 -10 2297.13 188.456   4
   4  -6  10 2109.63 103.478   7
  -4   6 -10 1983.36 149.438   8
   4  -6  10 2149.74 157.930   6
   4  -6  10 2499.42 173.512   5
   4  -6  11 132.408 53.3832   6
   4  -6  11 257.691 64.5055   5
  -4   6 -11 100.007 53.2052   8
   4  -6  12 53.5992 46.2410   6
  -4   6 -12 114.137 55.0634   8
   4  -6  13-36.6722 48.1734   6
  -4   6 -13-42.6088 41.8866   8
  -4   6 -14 208.109 71.8364   8
  -4   5  15 307.698 70.7360   7
  -4   5  14 1234.10 126.962   7
   4  -5 -14 1575.20 152.356   3
   4  -5 -13 580.962 90.7010   3
  -4   5  13 548.922 83.0128   7
  -4   5  12 1470.75 123.960   7
   4  -5 -12 1502.30 136.687   3
   4  -5 -12 1558.08 126.910   5
  -4   5  11 13.1193 26.9882   7
   4  -5 -11 36.1554 32.4311   5
   4  -5 -11 28.1637 43.3926   3
  -4   5  10 1768.23 123.714   7
   4  -5 -10 1687.41 138.114   3
   4  -5 -10 1830.94 144.434   5
  -4   5   9 2180.80 109.052   8
  -4   5   9 2189.84 129.977   7
   4  -5  -9 2231.92 152.870   3
   4  -5  -9 2177.12 161.197   5
  -4   5   9 2384.82 130.517   8
  -4   5   8 87.9157 25.6876   8
   4  -5  -8 94.5657 49.3799   5
  -4   5   8 53.1547 22.6878   8
  -4   5   8 85.2728 31.2295   7
   4  -5  -8 80.6403 38.3432   3
   4  -5  -7 63.9457 45.4899   5
  -4   5   7-1.64813 14.9374   8
  -4   5   7-23.5098 25.7012   7
   4  -5  -7 13.6807 33.6060   3
  -4   5   7 46.3740 24.3043   8
  -4   5   6 2836.30 108.722   8
  -4   5   6 2952.10 127.624   7
   4  -5  -6 3103.68 130.802   7
   4  -5  -6 2894.50 164.095   3
   4  -5  -6 2907.38 190.498   5
  -4   5   6 2924.20 116.690   8
  -4   5   5 2018.56 85.8750   8
  -4   5   5 2074.28 97.4477   7
  -4   5   5 2117.67 127.757   4
  -4   5   5 1976.31 107.096   6
   4  -5  -5 2048.87 135.656   3
   4  -5  -5 2145.39 163.607   5
  -4   5   5 2040.83 87.0162   8
  -4   5   4 976.662 53.0128   8
  -4   5   4 951.724 55.5508   8
  -4   5   4 913.059 58.5775   7
  -4   5   4 1043.63 88.6667   4
   4  -5  -4 1060.34 62.1563   7
  -4   5   4 833.802 67.9417   6
   4  -5  -4 917.996 90.8844   3
   4  -5  -4 933.898 112.327   5
  -4   5   3 3930.79 124.645   8
  -4   5   3 4070.90 122.223   7
  -4   5   3 4133.78 177.513   4
   4  -5  -3 4055.33 121.567   7
  -4   5   3 4071.85 153.737   6
   4  -5  -3 3967.63 188.476   3
  -4   5   3 3884.62 112.365   8
   4  -5  -3 4344.53 234.524   5
   4  -5  -2 385.992 85.9826   5
  -4   5   2 405.408 38.8833   8
  -4   5   2 377.579 20.1962   2
   4  -5  -2 458.874 30.9776   7
  -4   5   2 483.370 63.8750   4
   4  -5  -2 365.265 44.8824   6
  -4   5   2 466.621 51.2774   6
   4  -5  -1 267.854 75.6824   5
  -4   5   1 234.406 33.1967   8
   4  -5  -1 236.425 25.2352   8
  -4   5   1 179.777 47.9090   4
   4  -5  -1 161.237 32.5507   6
  -4   5   1 123.474 31.1192   6
  -4   5   1 212.452 23.5271   2
   4  -5   0 3278.14 106.366   8
  -4   5   0 3022.21 104.807   2
  -4   5   0 2885.49 151.034   4
   4  -5   0 3037.38 130.452   6
  -4   5   0 3361.93 141.267   6
   4  -5   0 3002.93 195.575   5
  -4   5   0 2980.69 119.636   8
   4  -5   1 12489.9 280.799   8
  -4   5  -1 11594.9 279.859   2
  -4   5  -1 11499.4 346.224   4
   4  -5   1 11470.2 305.042   6
  -4   5  -1 12280.7 322.812   6
   4  -5   1 11771.2 415.360   5
  -4   5  -1 11312.3 294.259   8
   4  -5   2 1225.91 76.4534   8
  -4   5  -2 1278.24 78.3660   2
  -4   5  -2 1273.53 105.686   4
   4  -5   2 1344.19 87.9565   6
  -4   5  -2 1450.11 97.5597   6
   4  -5   2 1270.46 129.924   5
  -4   5  -2 1297.39 85.1002   8
  -4   5  -3 33.6759 26.0625   8
  -4   5  -3 89.2023 51.3259   4
   4  -5   3 64.5858 32.0974   6
  -4   5  -3 91.6404 28.3373   2
   4  -5   3 28.4807 46.7211   5
  -4   5  -4 820.530 70.9190   2
  -4   5  -4 837.644 93.0128   4
   4  -5   4 748.912 73.4070   6
  -4   5  -4 792.128 74.6058   8
   4  -5   4 732.210 104.870   5
  -4   5  -5 3997.13 211.277   4
   4  -5   5 4636.96 193.359   8
  -4   5  -5 4182.20 184.849   8
   4  -5   5 4103.09 102.294   7
   4  -5   5 4250.96 180.639   6
   4  -5   5 4443.46 236.401   5
  -4   5  -6 5851.69 263.565   4
   4  -5   6 6062.14 151.249   7
   4  -5   6 5916.21 229.626   6
   4  -5   6 6030.85 277.154   5
  -4   5  -6 5891.20 236.250   8
  -4   5  -7 43.4934 34.7376   8
   4  -5   7 47.7203 17.0748   7
   4  -5   7 48.1085 38.6810   6
   4  -5   7 88.6546 50.4652   5
  -4   5  -8 1882.43 163.392   4
   4  -5   8 1625.76 82.0798   7
   4  -5   8 1735.70 129.831   6
   4  -5   8 1562.04 134.649   5
  -4   5  -8 1690.96 131.994   8
  -4   5  -9 121.008 47.1486   8
  -4   5  -9 209.352 76.1280   4
   4  -5   9 175.844 31.6488   7
   4  -5   9 121.999 45.2686   6
   4  -5   9 125.359 49.5877   5
   4  -5  10 694.325 64.0710   7
   4  -5  10 674.241 93.0051   6
   4  -5  10 688.463 89.0915   5
  -4   5 -10 708.482 96.4827   8
   4  -5  11 2921.07 140.756   7
   4  -5  11 2893.44 188.106   6
   4  -5  11 3027.23 177.377   5
  -4   5 -11 3070.74 199.065   8
   4  -5  12 291.947 49.7801   7
   4  -5  12 384.757 79.1868   6
  -4   5 -12 415.125 82.6955   8
  -4   5 -13-36.2259 53.0242   8
   4  -5  13 45.8484 52.6319   6
   4  -5  14 1505.13 156.172   6
  -4   5 -14 1534.42 157.667   8
   4  -4 -15-18.2650 43.8176   3
  -4   4  15 17.8261 38.8919   7
   4  -4 -14 86.6834 55.0259   3
  -4   4  14-0.93138 38.2149   7
   4  -4 -13 107.670 47.6088   3
  -4   4  13 78.6321 40.7867   7
  -4   4  12 1262.20 111.509   7
   4  -4 -12 1340.40 124.100   3
   4  -4 -12 1585.44 124.718   5
   4  -4 -11 733.866 93.0900   3
   4  -4 -11 755.139 91.9836   5
  -4   4  11 696.797 81.3860   7
   4  -4 -10 357.770 69.4975   5
  -4   4  10 357.888 55.7778   7
   4  -4 -10 266.590 58.2967   3
  -4   4   9 3973.51 156.863   8
  -4   4   9 4195.39 180.628   7
   4  -4  -9 4344.33 204.792   3
   4  -4  -9 4239.35 222.929   5
  -4   4   9 4258.87 179.493   8
  -4   4   8 1960.53 100.215   8
  -4   4   8 1900.48 111.468   7
   4  -4  -8 1892.90 129.094   3
   4  -4  -8 1981.95 152.392   5
  -4   4   8 2069.56 112.143   8
  -4   4   7 401.614 43.4799   8
  -4   4   7 415.523 50.5725   7
   4  -4  -7 313.894 45.3271   7
  -4   4   7 371.443 46.1034   6
   4  -4  -7 363.516 61.3963   3
  -4   4   7 380.203 45.7375   8
   4  -4  -7 368.936 69.4625   5
  -4   4   6 199.585 32.9039   8
  -4   4   6 180.684 34.2624   7
   4  -4  -6 152.854 58.7230   5
  -4   4   6 99.6835 26.9291   6
   4  -4  -6 191.222 49.7071   3
  -4   4   6 139.009 27.1276   8
   4  -4  -5 394.432 80.6982   5
  -4   4   5 398.371 41.1138   8
  -4   4   5 429.865 43.8493   7
   4  -4  -5 326.315 39.4938   7
  -4   4   5 283.103 47.8475   4
  -4   4   5 371.693 43.8561   6
   4  -4  -5 332.737 57.2635   3
  -4   4   5 346.948 36.5049   8
  -4   4   4 294.163 34.5579   8
   4  -4  -4 189.192 63.7818   5
  -4   4   4 270.688 33.6818   7
   4  -4  -4 299.210 33.1902   7
  -4   4   4 351.173 51.1456   4
  -4   4   4 263.092 37.4504   6
  -4   4   4 351.884 33.6450   8
   4  -4  -4 350.120 57.3535   3
  -4   4   3 1283.71 70.6613   8
   4  -4  -3 1080.48 118.702   5
  -4   4   3 1353.82 96.4372   4
   4  -4  -3 1347.66 63.2608   7
  -4   4   3 1215.45 73.8447   6
   4  -4  -3 1367.70 103.245   3
  -4   4   3 1408.11 94.5179   3
  -4   4   3 1228.21 60.7118   8
  -4   4   2 1062.39 66.4924   8
   4  -4  -2 1236.67 60.8202   8
  -4   4   2 1142.15 88.0186   4
  -4   4   2 1166.69 44.6658   2
   4  -4  -2 1213.62 52.6287   7
   4  -4  -2 1208.42 71.7993   6
  -4   4   2 1140.28 73.3712   6
  -4   4   2 1171.33 87.6052   3
   4  -4  -2 1180.57 121.448   5
  -4   4   1 122.331 18.6734   2
   4  -4  -1 154.323 66.6253   5
  -4   4   1 158.586 32.0796   8
   4  -4  -1 126.970 22.6641   8
   4  -4  -1 151.328 16.0834   7
  -4   4   1 114.679 37.6237   4
   4  -4  -1 132.189 27.8429   6
  -4   4   1 150.645 32.3988   6
  -4   4   1 100.744 29.6653   3
  -4   4   0 1214.73 78.4190   8
   4  -4   0 1175.02 66.7234   8
  -4   4   0 1094.09 61.5504   2
  -4   4   0 1215.45 96.1574   4
   4  -4   0 1086.63 35.8592   7
   4  -4   0 1263.35 76.1974   6
  -4   4   0 1224.90 78.8299   6
  -4   4   0 1136.47 90.3014   3
   4  -4   0 1488.91 135.947   5
   4  -4   1 2844.78 115.838   8
  -4   4  -1 2519.49 105.614   2
  -4   4  -1 2586.58 143.261   4
   4  -4   1 2805.46 118.779   6
  -4   4  -1 2815.05 145.919   3
  -4   4  -1 2756.89 126.319   6
   4  -4   1 2415.91 173.188   5
  -4   4  -1 2749.30 125.871   8
   4  -4   2 9505.09 253.162   8
  -4   4  -2 8839.44 238.716   2
  -4   4  -2 9092.82 292.565   4
  -4   4  -2 8609.36 261.334   8
   4  -4   2 8151.63 158.101   7
   4  -4   2 8673.76 243.760   6
   4  -4   2 8341.61 333.117   5
  -4   4  -3 4064.29 157.832   2
   4  -4   3 4143.41 98.6760   7
  -4   4  -3 4214.49 196.765   4
   4  -4   3 4112.66 160.054   6
   4  -4   3 3993.43 220.490   5
  -4   4  -3 4201.06 177.446   8
   4  -4   4 118.060 52.8504   5
  -4   4  -4 125.383 41.2890   8
   4  -4   4 88.4145 35.0508   8
  -4   4  -4 23.5587 56.4984   4
   4  -4   4 87.3032 15.7248   7
   4  -4   4 92.5364 35.6045   6
  -4   4  -4-0.47928 23.5878   2
   4  -4   5 814.046 101.086   5
  -4   4  -5 832.428 85.7457   8
   4  -4   5 868.838 48.5726   7
  -4   4  -5 693.659 94.7125   4
   4  -4   5 816.731 77.6151   6
   4  -4   6 62.0858 52.3002   5
  -4   4  -6-0.17561 37.7021   8
  -4   4  -6 59.5106 66.3658   4
   4  -4   6 6.85009 14.9098   7
   4  -4   6 23.7682 35.6614   6
   4  -4   7 535.345 85.7259   5
  -4   4  -7 539.981 80.3203   8
   4  -4   7 667.977 52.9107   7
  -4   4  -7 985.157 125.099   4
   4  -4   7 637.740 79.0920   6
  -4   4  -8 2618.52 190.483   4
   4  -4   8 2713.99 118.692   7
   4  -4   8 2673.57 161.821   6
   4  -4   8 2630.21 171.875   5
  -4   4  -8 2879.12 176.867   8
  -4   4  -9 387.812 76.7520   8
  -4   4  -9 499.191 100.013   4
   4  -4   9 499.121 54.1910   7
   4  -4   9 427.122 72.8092   6
   4  -4   9 457.025 77.3408   5
  -4   4 -10 298.456 74.1374   8
   4  -4  10 241.510 43.5671   7
   4  -4  10 198.695 56.9799   6
   4  -4  10 248.224 59.0398   5
  -4   4 -11 279.521 74.8589   8
   4  -4  11 206.693 41.9985   7
   4  -4  11 193.060 59.5406   6
   4  -4  11 157.026 43.9493   5
   4  -4  12 1078.44 92.8681   7
   4  -4  12 1107.40 124.804   6
  -4   4 -12 1230.11 133.752   8
  -4   4 -13 2304.18 188.051   8
   4  -4  13 1821.73 128.723   7
   4  -4  13 2276.84 180.768   6
   4  -4  14 110.033 42.0168   7
   4  -4  14 141.837 69.9363   6
  -4   4 -14 101.116 59.2729   8
   4  -3 -16 728.349 105.831   3
  -4   3  16 886.524 110.295   7
   4  -3 -15 730.289 101.845   3
  -4   3  15 782.350 100.585   7
   4  -3 -14 94.8092 49.0695   3
  -4   3  14 173.096 55.6797   7
   4  -3 -13 355.698 69.5805   3
  -4   3  13 370.416 65.9245   7
   4  -3 -13 302.462 57.6605   5
  -4   3  12 1344.72 114.803   7
   4  -3 -12 1234.62 113.500   3
   4  -3 -12 1465.06 121.807   5
  -4   3  11 2058.34 134.482   7
   4  -3 -11 1927.51 74.7562   2
   4  -3 -11 2067.99 138.688   3
   4  -3 -11 1965.87 142.048   5
   4  -3 -10 50.5416 40.3577   5
   4  -3 -10 31.5507 34.0055   3
  -4   3  10 42.3295 29.1424   1
  -4   3  10 86.1245 34.6783   7
   4  -3 -10 38.1864 11.2353   2
   4  -3 -10 61.2855 13.5868   2
  -4   3   9 297.461 45.1749   8
  -4   3   9 305.376 49.8678   7
   4  -3  -9 343.816 22.4567   2
  -4   3   9 385.097 48.9479   1
   4  -3  -9 362.595 69.5605   5
  -4   3   9 328.512 44.3711   6
   4  -3  -9 323.778 22.9827   2
  -4   3   9 331.484 51.0106   8
   4  -3  -9 349.400 58.9274   3
   4  -3  -8 6286.99 123.439   2
  -4   3   8 6985.65 209.819   8
  -4   3   8 6848.56 221.914   7
  -4   3   8 7082.36 216.453   1
   4  -3  -8 5900.19 121.007   2
  -4   3   8 6386.91 197.368   6
   4  -3  -8 6996.76 243.041   3
   4  -3  -8 6770.42 283.817   5
  -4   3   8 6711.04 216.891   8
  -4   3   7 6551.33 200.282   8
  -4   3   7 6598.56 212.137   7
   4  -3  -7 6772.54 215.655   7
  -4   3   7 6770.69 216.018   1
  -4   3   7 6322.11 193.262   6
   4  -3  -7 6930.78 241.170   3
  -4   3   7 6893.14 208.759   8
   4  -3  -7 6688.37 287.424   5
  -4   3   6 5736.63 177.490   8
  -4   3   6 5526.28 182.021   7
  -4   3   6 5744.62 172.698   6
  -4   3   6 6017.29 199.575   1
   4  -3  -6 5568.94 209.021   3
  -4   3   6 5504.87 175.173   8
   4  -3  -6 5436.17 259.062   5
   4  -3  -5 143.728 59.7398   5
  -4   3   5 173.949 38.6268   3
  -4   3   5 120.175 26.6304   8
  -4   3   5 117.972 26.5246   7
   4  -3  -5 153.395 27.6700   7
  -4   3   5 96.9753 35.3998   4
  -4   3   5 102.747 28.5430   1
  -4   3   5 143.592 26.4700   6
   4  -3  -5 124.664 39.3255   3
  -4   3   5 144.013 26.1513   8
  -4   3   4 27.9742 20.6225   3
  -4   3   4 19.7682 20.7153   8
   4  -3  -4 28.7999 16.3414   7
  -4   3   4 49.4843 25.0006   1
  -4   3   4 8.85058 27.1839   4
   4  -3  -4-0.86945 38.3732   5
  -4   3   4 33.6381 18.8896   6
   4  -3  -4 24.0224 30.5393   3
  -4   3   4 36.7758 16.4600   8
   4  -3  -3 76.4816 45.4330   5
  -4   3   3 104.827 25.0484   8
   4  -3  -3 145.819 22.6527   7
  -4   3   3 93.6323 12.6031   2
  -4   3   3 124.864 37.0724   4
   4  -3  -3 58.3903 19.4198   6
  -4   3   3 77.0172 21.6773   6
   4  -3  -3 173.107 42.0879   3
  -4   3   3 129.508 32.0104   3
   4  -3  -2 487.558 82.4089   5
   4  -3  -2 505.566 41.2396   8
   4  -3  -2 550.710 36.8087   7
  -4   3   2 552.039 33.6916   2
  -4   3   2 531.706 50.2603   8
   4  -3  -2 543.519 43.0358   6
  -4   3   2 578.453 64.4175   4
  -4   3   2 488.930 54.6407   3
  -4   3   2 488.686 43.8211   6
   4  -3  -1 5373.03 160.069   8
  -4   3   1 5222.60 196.260   4
  -4   3   1 5322.74 142.836   2
   4  -3  -1 5375.41 130.922   7
   4  -3  -1 5227.64 154.797   6
  -4   3   1 5124.48 161.034   6
  -4   3   1 4972.34 171.521   8
  -4   3   1 5576.52 193.242   3
   4  -3  -1 5008.10 245.371   5
  -4   3   0 5538.19 190.794   8
   4  -3   0 5913.76 178.683   8
  -4   3   0 5874.04 164.635   2
  -4   3   0 5645.67 210.365   4
   4  -3   0 5794.94 134.805   7
   4  -3   0 5698.25 168.356   6
  -4   3   0 5556.36 174.677   6
  -4   3   0 6077.32 209.220   3
   4  -3   0 5965.96 268.190   5
  -4   3  -1 694.600 66.8030   8
  -4   3  -1 710.577 55.8778   2
   4  -3   1 636.600 89.6149   5
   4  -3   1 717.912 59.8690   8
  -4   3  -1 656.089 74.7709   4
   4  -3   1 736.743 56.4526   6
  -4   3  -1 790.520 73.7154   3
  -4   3  -2 3142.87 129.600   2
  -4   3  -2 3161.24 161.083   4
   4  -3   2 2989.75 126.034   6
   4  -3   2 3035.96 187.282   5
  -4   3  -2 3245.00 152.496   8
   4  -3   3 11324.0 313.706   8
  -4   3  -3 10818.6 290.690   2
  -4   3  -3 10065.7 330.445   4
   4  -3   3 10764.7 232.818   7
   4  -3   3 10174.2 282.693   6
   4  -3   3 10315.8 368.678   5
  -4   3  -3 10437.1 319.075   8
   4  -3   4 5348.35 211.741   8
  -4   3  -4 5269.52 193.317   2
  -4   3  -4 4942.19 223.784   4
   4  -3   4 5435.89 148.208   7
   4  -3   4 5006.06 189.771   6
   4  -3   4 4702.51 235.931   5
  -4   3  -4 4992.42 212.294   8
   4  -3   5 747.619 96.4211   5
  -4   3  -5 734.703 83.3169   8
   4  -3   5 749.886 52.4687   7
  -4   3  -5 795.622 99.8184   4
   4  -3   5 803.751 78.0935   6
  -4   3  -6 2880.40 184.720   4
   4  -3   6 2734.54 112.863   7
   4  -3   6 2833.72 149.511   6
   4  -3   6 2862.03 177.673   5
  -4   3  -6 2619.37 162.041   8
  -4   3  -7 12297.8 417.180   4
   4  -3   7 12017.0 305.191   7
   4  -3   7 12383.1 367.158   6
   4  -3   7 12449.6 401.496   5
  -4   3  -7 11942.1 395.434   8
  -4   3  -8 3674.16 226.904   4
   4  -3   8 4158.76 160.132   7
   4  -3   8 3653.97 189.769   6
   4  -3   8 3990.24 206.374   5
  -4   3  -8 4032.11 217.441   8
   4  -3   9 2119.41 145.037   5
   4  -3   9 1896.66 111.616   7
  -4   3  -9 1904.78 155.612   8
  -4   3 -10 70.3410 59.7217   8
   4  -3  10 14.9674 26.1972   7
   4  -3  10 23.1333 41.7441   5
  -4   3 -11-31.6824 46.5637   8
   4  -3  11 17.0661 26.3121   7
   4  -3  12 104.562 35.6255   7
  -4   3 -12 30.8429 53.9136   8
   4  -3  13 12.7469 31.8819   7
  -4   3 -13 62.3693 59.2736   8
   4  -3  14 108.100 45.7324   7
  -4   3 -14 135.446 60.0947   8
   4  -3  15 85.2086 43.4325   7
   4  -2 -17 137.945 58.8071   3
  -4   2  16 540.938 89.3157   7
   4  -2 -16 480.338 84.9994   3
   4  -2 -15 509.251 78.5330   3
  -4   2  15 637.401 92.8112   7
   4  -2 -14 134.267 51.4748   3
  -4   2  14 89.8565 42.9146   7
   4  -2 -13 23.0506 31.7307   3
  -4   2  13-1.57959 27.5472   7
   4  -2 -13 22.1779 16.4857   2
   4  -2 -13 38.8285 31.4230   5
   4  -2 -12 605.534 79.0687   5
   4  -2 -12 688.142 83.6546   3
  -4   2  12 483.724 72.6154   7
   4  -2 -12 568.085 47.5268   2
  -4   2  11 1989.67 101.451   1
  -4   2  11 1855.41 125.777   7
   4  -2 -11 1977.62 84.4747   2
   4  -2 -11 1872.98 127.554   3
   4  -2 -11 1952.58 141.404   5
   4  -2 -10 23.7897 33.6058   3
   4  -2 -10-3.91608 41.5035   5
  -4   2  10 12.0815 29.8639   7
   4  -2 -10 25.4930 13.7840   2
  -4   2  10 74.5878 28.5105   1
   4  -2  -9-6.08122 45.9272   5
  -4   2   9 55.7745 25.6458   1
   4  -2  -9 49.5042 33.6270   3
  -4   2   9 24.1604 22.5772   8
  -4   2   9 45.9315 31.0287   7
   4  -2  -9 44.3792 14.5348   2
   4  -2  -8 24.9187 45.2921   5
  -4   2   8 11.2329 20.8774   8
   4  -2  -8 14.8470 9.82235   2
  -4   2   8 3.03283 22.7956   7
  -4   2   8 19.3673 22.5271   1
  -4   2   8 13.3891 18.1250   6
  -4   2   8 42.9278 27.4639   8
   4  -2  -8 17.8626 31.0576   3
   4  -2  -7 301.671 67.5794   5
   4  -2  -7 400.873 55.3894   3
  -4   2   7 479.881 51.2283   8
   4  -2  -7 446.434 27.9358   2
  -4   2   7 417.859 48.2552   7
   4  -2  -7 452.776 49.1727   7
  -4   2   7 408.149 40.0139   6
  -4   2   7 368.247 46.1491   1
  -4   2   7 501.972 52.0484   8
   4  -2  -6 951.135 105.907   5
  -4   2   6 922.590 66.0510   8
  -4   2   6 1043.83 72.0247   7
   4  -2  -6 919.671 39.9436   2
  -4   2   6 948.202 55.9960   6
   4  -2  -6 904.174 75.3249   3
  -4   2   6 963.449 66.9007   8
  -4   2   6 1036.54 73.6095   1
  -4   2   5 2727.86 115.867   8
   4  -2  -5 2841.12 79.3860   2
  -4   2   5 2591.88 127.663   4
   4  -2  -5 3019.15 117.084   7
  -4   2   5 2858.25 98.0476   6
   4  -2  -5 2760.72 130.831   3
  -4   2   5 2718.98 109.479   8
   4  -2  -5 2495.17 168.299   5
  -4   2   4 28882.7 589.559   8
   4  -2  -4 29674.6 530.841   2
  -4   2   4 29048.1 618.272   4
   4  -2  -4 30615.1 575.727   7
  -4   2   4 29493.9 550.298   6
  -4   2   4 28965.1 523.461   2
   4  -2  -4 28557.6 616.728   3
   4  -2  -4 29210.3 724.239   5
   4  -2  -3 389.057 71.1565   5
   4  -2  -3 427.508 31.7791   2
   4  -2  -3 439.355 41.4084   8
  -4   2   3 410.763 45.1193   8
   4  -2  -3 391.538 36.0951   7
  -4   2   3 424.574 30.7491   2
[truncated: 226,820 more chars]
