# Supplementary material for: Beyond the Simple Copper(II) Coordination Chemistry with Quinaldinate and Secondary Amines
Source: Molecules. 2020 Mar 30;25(7):1573. doi: 10.3390/molecules25071573 (PMC7180772; doi:10.3390/molecules25071573)
Supplement: Supplementary file 1 [file molecules-25-01573-s001.zip › 2.cif]

data_2
_audit_creation_date               2020-02-14
_audit_creation_method
;
Olex2 1.2
(compiled 2018.05.29 svn.r3508 for OlexSys, GUI svn.r5506)
;
_shelx_SHELXL_version_number       '2018/3'
_audit_contact_author_address      ?
_audit_contact_author_email        ?
_audit_contact_author_name         ''
_audit_contact_author_phone        ?
_publ_contact_author_id_orcid      ?
_publ_section_references
;
Dolomanov, O.V., Bourhis, L.J., Gildea, R.J, Howard, J.A.K. & Puschmann, H.
 (2009), J. Appl. Cryst. 42, 339-341.

Sheldrick, G.M. (2015). Acta Cryst. C71, 3-8.
;
_chemical_name_common              ?
_chemical_name_systematic          ?
_chemical_formula_moiety           '2(C14 H15 Cu0.5 N2 O2)'
_chemical_formula_sum              'C28 H30 Cu N4 O4'
_chemical_formula_weight           550.10
_chemical_melting_point            ?
loop_
  _atom_type_symbol
  _atom_type_description
  _atom_type_scat_dispersion_real
  _atom_type_scat_dispersion_imag
  _atom_type_scat_source
 'C' 'C' 0.0033 0.0016 'International Tables Vol C Tables 4.2.6.8 and 6.1.1.4'
 'H' 'H' 0.0000 0.0000 'International Tables Vol C Tables 4.2.6.8 and 6.1.1.4'
 'Cu' 'Cu' 0.3201 1.2651 'International Tables Vol C Tables 4.2.6.8 and 6.1.1.4'
 'N' 'N' 0.0061 0.0033 'International Tables Vol C Tables 4.2.6.8 and 6.1.1.4'
 'O' 'O' 0.0106 0.0060 'International Tables Vol C Tables 4.2.6.8 and 6.1.1.4'

_shelx_space_group_comment
;
The symmetry employed for this shelxl refinement is uniquely defined
by the following loop, which should always be used as a source of
symmetry information in preference to the above space-group names.
They are only intended as comments.
;
_space_group_crystal_system        'monoclinic'
_space_group_IT_number             14
_space_group_name_H-M_alt          'P 1 21/n 1'
_space_group_name_Hall             '-P 2yn'
loop_
  _space_group_symop_operation_xyz
 'x, y, z'
 '-x+1/2, y+1/2, -z+1/2'
 '-x, -y, -z'
 'x-1/2, -y-1/2, z-1/2'

_cell_length_a                     10.7782(5)
_cell_length_b                     17.4803(8)
_cell_length_c                     13.4856(6)
_cell_angle_alpha                  90
_cell_angle_beta                   91.801(4)
_cell_angle_gamma                  90
_cell_volume                       2539.5(2)
_cell_formula_units_Z              4
_cell_measurement_reflns_used      3472
_cell_measurement_temperature      150.00(10)
_cell_measurement_theta_max        30.0360
_cell_measurement_theta_min        4.1560
_shelx_estimated_absorpt_T_max     0.915
_shelx_estimated_absorpt_T_min     0.774
_exptl_absorpt_coefficient_mu      0.902
_exptl_absorpt_correction_T_max    1.00000
_exptl_absorpt_correction_T_min    0.88400
_exptl_absorpt_correction_type     multi-scan
_exptl_absorpt_process_details
;
CrysAlisPro 1.171.38.46 (Rigaku Oxford Diffraction, 2015)
Empirical absorption correction using spherical harmonics,
 implemented in SCALE3 ABSPACK scaling algorithm.
;
_exptl_crystal_colour              blue
_exptl_crystal_density_diffrn      1.439
_exptl_crystal_density_meas        'not measured'
_exptl_crystal_density_method      'not measured'
_exptl_crystal_description         block
_exptl_crystal_F_000               1148
_exptl_crystal_size_max            0.3
_exptl_crystal_size_mid            0.2
_exptl_crystal_size_min            0.1
_exptl_transmission_factor_max     ?
_exptl_transmission_factor_min     ?
_diffrn_reflns_av_R_equivalents    0.0399
_diffrn_reflns_av_unetI/netI       0.0583
_diffrn_reflns_Laue_measured_fraction_full  0.998
_diffrn_reflns_Laue_measured_fraction_max  0.882
_diffrn_reflns_limit_h_max         15
_diffrn_reflns_limit_h_min         -14
_diffrn_reflns_limit_k_max         24
_diffrn_reflns_limit_k_min         -22
_diffrn_reflns_limit_l_max         17
_diffrn_reflns_limit_l_min         -18
_diffrn_reflns_number              15440
_diffrn_reflns_point_group_measured_fraction_full  0.998
_diffrn_reflns_point_group_measured_fraction_max  0.882
_diffrn_reflns_theta_full          25.242
_diffrn_reflns_theta_max           30.475
_diffrn_reflns_theta_min           3.001
_diffrn_ambient_environment        N~2~
_diffrn_ambient_temperature        150.00(10)
_diffrn_detector                   'CCD plate'
_diffrn_detector_area_resol_mean   10.4933
_diffrn_detector_type              Atlas
_diffrn_measured_fraction_theta_full  0.998
_diffrn_measured_fraction_theta_max  0.882
_diffrn_measurement_details
;
List of Runs (angles in degrees, time in seconds):

  # Type    Start    End  Width  t~exp~   \w     \q     \k     \f   Frames
--------------------------------------------------------------------------
  1  \w     -8.00  84.00   1.00   13.00    --   14.44  37.00  60.00   92
  2  \w    -12.00  23.00   1.00   13.00    --  -14.44 -99.00 150.00   35
  3  \w    -40.00  30.00   1.00   13.00    --   14.44 -57.00 -90.00   70
  4  \w    -92.00 -60.00   1.00   13.00    --  -14.44 178.00  30.00   32
;
_diffrn_measurement_device         'four-circle diffractometer'
_diffrn_measurement_device_type    'SuperNova, Dual, Cu at zero, Atlas'
_diffrn_measurement_method         '\w scans'
_diffrn_orient_matrix_type        
 'CrysAlisPro convention (1999,Acta A55,543-557)'
_diffrn_orient_matrix_UB_11        -0.0115606000
_diffrn_orient_matrix_UB_12        -0.0204514000
_diffrn_orient_matrix_UB_13        0.0441762000
_diffrn_orient_matrix_UB_21        -0.0418878000
_diffrn_orient_matrix_UB_22        -0.0242625000
_diffrn_orient_matrix_UB_23        -0.0267449000
_diffrn_orient_matrix_UB_31        0.0494551000
_diffrn_orient_matrix_UB_32        -0.0253004000
_diffrn_orient_matrix_UB_33        -0.0101077000
_diffrn_radiation_monochromator    mirror
_diffrn_radiation_probe            x-ray
_diffrn_radiation_type             MoK\a
_diffrn_radiation_wavelength       0.71073
_diffrn_source                     'micro-focus sealed X-ray tube'
_diffrn_source_type                'SuperNova (Mo) X-ray Source'
_reflns_Friedel_coverage           0.000
_reflns_Friedel_fraction_full      .
_reflns_Friedel_fraction_max       .
_reflns_number_gt                  4457
_reflns_number_total               6814
_reflns_special_details
;
 Reflections were merged by SHELXL according to the crystal
 class for the calculation of statistics and refinement.
 
 _reflns_Friedel_fraction is defined as the number of unique
 Friedel pairs measured divided by the number that would be
 possible theoretically, ignoring centric projections and
 systematic absences.
;
_reflns_threshold_expression       'I > 2\s(I)'
_computing_cell_refinement         'CrysAlisPro 1.171.38.46 (Rigaku OD, 2015)'
_computing_data_collection         'CrysAlisPro 1.171.38.46 (Rigaku OD, 2015)'
_computing_data_reduction          'CrysAlisPro 1.171.38.46 (Rigaku OD, 2015)'
_computing_molecular_graphics      'Olex2 (Dolomanov et al., 2009)'
_computing_publication_material    'Olex2 (Dolomanov et al., 2009)'
_computing_structure_refinement    'ShelXL (Sheldrick, 2015)'
_computing_structure_solution      'SHELXT 2018/2 (Sheldrick, 2018)'
_refine_diff_density_max           0.385
_refine_diff_density_min           -0.442
_refine_diff_density_rms           0.073
_refine_ls_extinction_coef         .
_refine_ls_extinction_method       none
_refine_ls_goodness_of_fit_ref     1.014
_refine_ls_hydrogen_treatment      mixed
_refine_ls_matrix_type             full
_refine_ls_number_parameters       345
_refine_ls_number_reflns           6814
_refine_ls_number_restraints       0
_refine_ls_R_factor_all            0.0771
_refine_ls_R_factor_gt             0.0420
_refine_ls_restrained_S_all        1.014
_refine_ls_shift/su_max            0.001
_refine_ls_shift/su_mean           0.000
_refine_ls_structure_factor_coef   Fsqd
_refine_ls_weighting_details      
 'w=1/[\s^2^(Fo^2^)+(0.0410P)^2^+0.9991P] where P=(Fo^2^+2Fc^2^)/3'
_refine_ls_weighting_scheme        calc
_refine_ls_wR_factor_gt            0.0920
_refine_ls_wR_factor_ref           0.1117
_refine_special_details            ?
_atom_sites_solution_hydrogens     mixed
_atom_sites_solution_primary       ?
_atom_sites_solution_secondary     ?
loop_
  _atom_site_label
  _atom_site_type_symbol
  _atom_site_fract_x
  _atom_site_fract_y
  _atom_site_fract_z
  _atom_site_U_iso_or_equiv
  _atom_site_adp_type
  _atom_site_occupancy
  _atom_site_site_symmetry_order
  _atom_site_calc_flag
  _atom_site_refinement_flags_posn
  _atom_site_refinement_flags_adp
  _atom_site_refinement_flags_occupancy
  _atom_site_disorder_assembly
  _atom_site_disorder_group
 Cu1 Cu 1.000000 0.000000 1.500000 0.01642(10) Uani 1 2 d S T P . .
 Cu2 Cu 1.000000 0.000000 2.000000 0.01611(10) Uani 1 2 d S T P . .
 O11 O 0.97841(14) -0.05727(9) 1.63048(11) 0.0209(3) Uani 1 1 d . . . . .
 O12 O 1.06314(15) -0.13187(9) 1.74989(11) 0.0246(4) Uani 1 1 d . . . . .
 O21 O 1.05963(14) 0.04201(8) 1.86967(11) 0.0200(3) Uani 1 1 d . . . . .
 O22 O 1.21055(15) 0.04744(10) 1.75921(12) 0.0278(4) Uani 1 1 d . . . . .
 N1 N 1.19353(17) -0.06016(10) 1.53261(13) 0.0192(4) Uani 1 1 d . . . . .
 N2 N 1.19392(17) -0.06115(10) 1.97758(13) 0.0178(4) Uani 1 1 d . . . . .
 N3 N 1.06341(18) 0.08932(11) 1.58354(14) 0.0186(4) Uani 1 1 d . . . . .
 N4 N 1.08092(18) 0.08481(11) 2.08115(14) 0.0193(4) Uani 1 1 d . . . . .
 C11 C 1.1872(2) -0.10119(13) 1.61441(16) 0.0201(5) Uani 1 1 d . . . . .
 C12 C 1.2838(2) -0.14892(14) 1.65023(17) 0.0250(5) Uani 1 1 d . . . . .
 H12 H 1.275682 -0.176223 1.708861 0.030 Uiso 1 1 calc R . . . .
 C13 C 1.3898(2) -0.15453(14) 1.59746(18) 0.0283(5) Uani 1 1 d . . . . .
 H13 H 1.454612 -0.185799 1.619838 0.034 Uiso 1 1 calc R . . . .
 C14 C 1.3998(2) -0.11254(13) 1.50899(17) 0.0225(5) Uani 1 1 d . . . . .
 C15 C 1.5055(2) -0.11577(15) 1.44878(19) 0.0298(6) Uani 1 1 d . . . . .
 H15 H 1.571897 -0.147303 1.467061 0.036 Uiso 1 1 calc R . . . .
 C16 C 1.5105(2) -0.07302(16) 1.3644(2) 0.0327(6) Uani 1 1 d . . . . .
 H16 H 1.580624 -0.075001 1.326055 0.039 Uiso 1 1 calc R . . . .
 C17 C 1.4101(2) -0.02596(16) 1.33523(19) 0.0314(6) Uani 1 1 d . . . . .
 H17 H 1.414430 0.002609 1.277267 0.038 Uiso 1 1 calc R . . . .
 C18 C 1.3060(2) -0.02144(14) 1.39055(18) 0.0257(5) Uani 1 1 d . . . . .
 H18 H 1.240122 0.009814 1.370367 0.031 Uiso 1 1 calc R . . . .
 C19 C 1.2999(2) -0.06480(13) 1.47869(16) 0.0196(5) Uani 1 1 d . . . . .
 C21 C 1.2462(2) -0.02894(13) 1.90080(16) 0.0188(5) Uani 1 1 d . . . . .
 C22 C 1.3719(2) -0.04017(15) 1.87874(19) 0.0285(6) Uani 1 1 d . . . . .
 H22 H 1.405050 -0.017194 1.823294 0.034 Uiso 1 1 calc R . . . .
 C23 C 1.4438(2) -0.08482(15) 1.93919(19) 0.0307(6) Uani 1 1 d . . . . .
 H23 H 1.527165 -0.091774 1.925876 0.037 Uiso 1 1 calc R . . . .
 C24 C 1.3928(2) -0.12086(13) 2.02234(17) 0.0225(5) Uani 1 1 d . . . . .
 C25 C 1.4600(2) -0.16853(15) 2.0891(2) 0.0318(6) Uani 1 1 d . . . . .
 H25 H 1.544014 -0.177181 2.079863 0.038 Uiso 1 1 calc R . . . .
 C26 C 1.4038(3) -0.20204(15) 2.1669(2) 0.0356(6) Uani 1 1 d . . . . .
 H26 H 1.449078 -0.233539 2.210262 0.043 Uiso 1 1 calc R . . . .
 C27 C 1.2768(3) -0.18885(15) 2.1815(2) 0.0351(7) Uani 1 1 d . . . . .
 H27 H 1.238889 -0.212046 2.234710 0.042 Uiso 1 1 calc R . . . .
 C28 C 1.2085(2) -0.14288(13) 2.11943(18) 0.0267(5) Uani 1 1 d . . . . .
 H28 H 1.124918 -0.134483 2.130731 0.032 Uiso 1 1 calc R . . . .
 C29 C 1.2646(2) -0.10800(12) 2.03799(16) 0.0190(5) Uani 1 1 d . . . . .
 C31 C 0.9765(2) 0.14221(16) 1.6310(2) 0.0413(7) Uani 1 1 d . . . . .
 H31A H 0.930811 0.115971 1.681710 0.050 Uiso 1 1 calc R . . . .
 H31B H 0.917824 0.163260 1.582328 0.050 Uiso 1 1 calc R . . . .
 C32 C 1.0575(2) 0.20539(15) 1.6770(2) 0.0372(7) Uani 1 1 d . . . . .
 H32A H 1.073348 0.195912 1.747111 0.045 Uiso 1 1 calc R . . . .
 H32B H 1.017385 0.254799 1.669193 0.045 Uiso 1 1 calc R . . . .
 C33 C 1.1791(2) 0.20312(14) 1.6203(2) 0.0311(6) Uani 1 1 d . . . . .
 H33A H 1.195647 0.252165 1.589790 0.037 Uiso 1 1 calc R . . . .
 H33B H 1.248751 0.189559 1.664156 0.037 Uiso 1 1 calc R . . . .
 C34 C 1.1554(3) 0.14137(16) 1.5418(2) 0.0374(7) Uani 1 1 d . . . . .
 H34A H 1.123387 0.163904 1.480440 0.045 Uiso 1 1 calc R . . . .
 H34B H 1.231492 0.114132 1.528429 0.045 Uiso 1 1 calc R . . . .
 C41 C 1.1075(3) 0.15937(16) 2.0339(2) 0.0460(8) Uani 1 1 d . . . . .
 H41A H 1.032492 0.189958 2.028399 0.055 Uiso 1 1 calc R . . . .
 H41B H 1.138366 0.151475 1.967894 0.055 Uiso 1 1 calc R . . . .
 C42 C 1.2043(3) 0.19965(15) 2.0987(2) 0.0402(7) Uani 1 1 d . . . . .
 H42A H 1.170867 0.246479 2.125680 0.048 Uiso 1 1 calc R . . . .
 H42B H 1.276570 0.212198 2.060782 0.048 Uiso 1 1 calc R . . . .
 C43 C 1.2389(2) 0.14347(14) 2.18198(19) 0.0299(6) Uani 1 1 d . . . . .
 H43A H 1.327760 0.143203 2.195755 0.036 Uiso 1 1 calc R . . . .
 H43B H 1.196694 0.156101 2.242312 0.036 Uiso 1 1 calc R . . . .
 C44 C 1.1951(2) 0.06695(14) 2.14060(19) 0.0289(6) Uani 1 1 d . . . . .
 H44A H 1.257502 0.044431 2.099349 0.035 Uiso 1 1 calc R . . . .
 H44B H 1.177283 0.031659 2.193821 0.035 Uiso 1 1 calc R . . . .
 C110 C 1.0659(2) -0.09641(12) 1.66996(16) 0.0194(5) Uani 1 1 d . . . . .
 C210 C 1.1663(2) 0.02435(13) 1.83737(16) 0.0195(5) Uani 1 1 d . . . . .
 H3 H 1.097(2) 0.0643(14) 1.631(2) 0.024(7) Uiso 1 1 d . . . . .
 H4 H 1.027(3) 0.0918(16) 2.129(2) 0.045(9) Uiso 1 1 d . . . . .

loop_
  _atom_site_aniso_label
  _atom_site_aniso_U_11
  _atom_site_aniso_U_22
  _atom_site_aniso_U_33
  _atom_site_aniso_U_23
  _atom_site_aniso_U_13
  _atom_site_aniso_U_12
 Cu1 0.01632(19) 0.01964(19) 0.01331(18) 0.00042(15) 0.00088(14) 0.00118(15)
 Cu2 0.01619(19) 0.01960(19) 0.01263(18) 0.00035(15) 0.00152(14) -0.00342(15)
 O11 0.0196(8) 0.0265(8) 0.0168(8) 0.0024(7) 0.0031(6) 0.0022(7)
 O12 0.0275(9) 0.0287(9) 0.0177(8) 0.0043(7) 0.0040(7) 0.0025(7)
 O21 0.0204(8) 0.0247(8) 0.0150(7) 0.0023(6) 0.0017(6) -0.0005(7)
 O22 0.0235(9) 0.0411(10) 0.0190(8) 0.0095(8) 0.0028(7) -0.0020(8)
 N1 0.0160(9) 0.0238(9) 0.0179(9) -0.0004(8) 0.0011(7) 0.0012(8)
 N2 0.0205(9) 0.0182(9) 0.0147(9) 0.0001(7) 0.0010(7) 0.0000(8)
 N3 0.0188(10) 0.0205(10) 0.0164(9) 0.0011(8) -0.0002(8) 0.0025(8)
 N4 0.0191(10) 0.0228(10) 0.0159(9) 0.0000(8) -0.0005(8) -0.0028(8)
 C11 0.0214(11) 0.0236(11) 0.0154(10) -0.0015(9) 0.0022(9) -0.0010(9)
 C12 0.0265(13) 0.0284(12) 0.0202(11) 0.0060(10) 0.0011(10) 0.0059(10)
 C13 0.0225(12) 0.0319(13) 0.0305(13) 0.0056(11) -0.0008(10) 0.0099(11)
 C14 0.0165(11) 0.0272(12) 0.0237(12) -0.0019(10) 0.0008(9) -0.0003(9)
 C15 0.0191(12) 0.0366(14) 0.0339(14) 0.0007(12) 0.0039(10) 0.0047(11)
 C16 0.0194(12) 0.0469(16) 0.0322(14) 0.0023(13) 0.0105(11) 0.0027(12)
 C17 0.0267(13) 0.0441(15) 0.0238(13) 0.0073(12) 0.0059(11) 0.0017(12)
 C18 0.0214(12) 0.0346(13) 0.0212(12) 0.0033(10) 0.0019(9) 0.0042(10)
 C19 0.0177(11) 0.0232(11) 0.0178(10) -0.0036(9) 0.0013(8) -0.0020(9)
 C21 0.0203(11) 0.0224(11) 0.0138(10) -0.0015(9) 0.0006(8) -0.0024(9)
 C22 0.0217(12) 0.0390(14) 0.0250(12) 0.0061(11) 0.0057(10) -0.0002(11)
 C23 0.0167(12) 0.0430(15) 0.0325(14) 0.0048(12) 0.0044(10) 0.0045(11)
 C24 0.0191(11) 0.0229(11) 0.0252(12) -0.0013(10) -0.0021(9) 0.0014(9)
 C25 0.0253(13) 0.0333(14) 0.0366(14) 0.0022(12) -0.0009(11) 0.0082(11)
 C26 0.0412(16) 0.0333(14) 0.0320(14) 0.0089(12) -0.0024(12) 0.0136(12)
 C27 0.0420(16) 0.0343(14) 0.0295(14) 0.0120(12) 0.0088(12) 0.0102(13)
 C28 0.0284(13) 0.0278(13) 0.0241(12) 0.0063(10) 0.0053(10) 0.0063(10)
 C29 0.0223(11) 0.0181(11) 0.0165(10) -0.0022(9) -0.0007(9) 0.0019(9)
 C31 0.0228(13) 0.0456(17) 0.0557(18) -0.0264(15) 0.0036(13) 0.0014(12)
 C32 0.0324(15) 0.0330(14) 0.0459(16) -0.0145(13) -0.0038(12) 0.0037(12)
 C33 0.0328(14) 0.0239(12) 0.0361(14) 0.0024(11) -0.0056(11) -0.0047(11)
 C34 0.0394(16) 0.0403(15) 0.0329(14) -0.0043(13) 0.0089(12) -0.0179(13)
 C41 0.077(2) 0.0299(14) 0.0299(15) 0.0071(12) -0.0120(14) -0.0247(15)
 C42 0.0484(18) 0.0307(14) 0.0413(16) -0.0043(13) -0.0010(14) -0.0172(13)
 C43 0.0226(12) 0.0320(14) 0.0350(14) -0.0115(12) -0.0011(11) -0.0021(11)
 C44 0.0222(12) 0.0305(13) 0.0336(14) -0.0089(11) -0.0069(10) 0.0017(10)
 C110 0.0226(12) 0.0186(11) 0.0170(11) -0.0028(9) 0.0026(9) -0.0014(9)
 C210 0.0205(11) 0.0235(11) 0.0147(10) 0.0000(9) 0.0011(9) -0.0042(9)

_geom_special_details
;
 All esds (except the esd in the dihedral angle between two l.s. planes)
 are estimated using the full covariance matrix.  The cell esds are taken
 into account individually in the estimation of esds in distances, angles
 and torsion angles; correlations between esds in cell parameters are only
 used when they are defined by crystal symmetry.  An approximate (isotropic)
 treatment of cell esds is used for estimating esds involving l.s. planes.
;
loop_
  _geom_bond_atom_site_label_1
  _geom_bond_atom_site_label_2
  _geom_bond_distance
  _geom_bond_site_symmetry_2
  _geom_bond_publ_flag
 Cu1 O11 2.0440(15) 3_758 ?
 Cu1 O11 2.0440(15) . ?
 Cu1 N1 2.3648(19) . ?
 Cu1 N1 2.3648(19) 3_758 ?
 Cu1 N3 2.0312(19) . ?
 Cu1 N3 2.0312(19) 3_758 ?
 Cu2 O21 2.0279(14) 3_759 ?
 Cu2 O21 2.0279(14) . ?
 Cu2 N2 2.3755(18) 3_759 ?
 Cu2 N2 2.3754(18) . ?
 Cu2 N4 2.0238(19) 3_759 ?
 Cu2 N4 2.0239(19) . ?
 O11 C110 1.269(3) . ?
 O12 C110 1.245(3) . ?
 O21 C210 1.280(2) . ?
 O22 C210 1.238(2) . ?
 N1 C11 1.319(3) . ?
 N1 C19 1.379(3) . ?
 N2 C21 1.321(3) . ?
 N2 C29 1.369(3) . ?
 N3 C31 1.477(3) . ?
 N3 C34 1.471(3) . ?
 N3 H3 0.85(3) . ?
 N4 C41 1.483(3) . ?
 N4 C44 1.480(3) . ?
 N4 H4 0.89(3) . ?
 C11 C12 1.408(3) . ?
 C11 C110 1.529(3) . ?
 C12 H12 0.9300 . ?
 C12 C13 1.368(3) . ?
 C13 H13 0.9300 . ?
 C13 C14 1.408(3) . ?
 C14 C15 1.421(3) . ?
 C14 C19 1.413(3) . ?
 C15 H15 0.9300 . ?
 C15 C16 1.363(4) . ?
 C16 H16 0.9300 . ?
 C16 C17 1.406(4) . ?
 C17 H17 0.9300 . ?
 C17 C18 1.369(3) . ?
 C18 H18 0.9300 . ?
 C18 C19 1.413(3) . ?
 C21 C22 1.409(3) . ?
 C21 C210 1.515(3) . ?
 C22 H22 0.9300 . ?
 C22 C23 1.354(4) . ?
 C23 H23 0.9300 . ?
 C23 C24 1.412(3) . ?
 C24 C25 1.411(3) . ?
 C24 C29 1.423(3) . ?
 C25 H25 0.9300 . ?
 C25 C26 1.360(3) . ?
 C26 H26 0.9300 . ?
 C26 C27 1.408(4) . ?
 C27 H27 0.9300 . ?
 C27 C28 1.360(4) . ?
 C28 H28 0.9300 . ?
 C28 C29 1.409(3) . ?
 C31 H31A 0.9700 . ?
 C31 H31B 0.9700 . ?
 C31 C32 1.527(4) . ?
 C32 H32A 0.9700 . ?
 C32 H32B 0.9700 . ?
 C32 C33 1.538(3) . ?
 C33 H33A 0.9700 . ?
 C33 H33B 0.9700 . ?
 C33 C34 1.528(4) . ?
 C34 H34A 0.9700 . ?
 C34 H34B 0.9700 . ?
 C41 H41A 0.9700 . ?
 C41 H41B 0.9700 . ?
 C41 C42 1.514(4) . ?
 C42 H42A 0.9700 . ?
 C42 H42B 0.9700 . ?
 C42 C43 1.529(4) . ?
 C43 H43A 0.9700 . ?
 C43 H43B 0.9700 . ?
 C43 C44 1.519(3) . ?
 C44 H44A 0.9700 . ?
 C44 H44B 0.9700 . ?

loop_
  _geom_angle_atom_site_label_1
  _geom_angle_atom_site_label_2
  _geom_angle_atom_site_label_3
  _geom_angle
  _geom_angle_site_symmetry_1
  _geom_angle_site_symmetry_3
  _geom_angle_publ_flag
 O11 Cu1 O11 180.0 3_758 . ?
 O11 Cu1 N1 104.73(6) 3_758 . ?
 O11 Cu1 N1 104.73(6) . 3_758 ?
 O11 Cu1 N1 75.27(6) . . ?
 O11 Cu1 N1 75.27(6) 3_758 3_758 ?
 N1 Cu1 N1 180.00(9) 3_758 . ?
 N3 Cu1 O11 93.18(7) . 3_758 ?
 N3 Cu1 O11 86.81(7) 3_758 3_758 ?
 N3 Cu1 O11 93.19(7) 3_758 . ?
 N3 Cu1 O11 86.82(7) . . ?
 N3 Cu1 N1 87.67(7) . . ?
 N3 Cu1 N1 87.66(7) 3_758 3_758 ?
 N3 Cu1 N1 92.33(7) 3_758 . ?
 N3 Cu1 N1 92.33(7) . 3_758 ?
 N3 Cu1 N3 180.0 3_758 . ?
 O21 Cu2 O21 180.0 . 3_759 ?
 O21 Cu2 N2 75.44(6) . . ?
 O21 Cu2 N2 104.56(6) . 3_759 ?
 O21 Cu2 N2 104.56(6) 3_759 . ?
 O21 Cu2 N2 75.43(6) 3_759 3_759 ?
 N2 Cu2 N2 180.0 . 3_759 ?
 N4 Cu2 O21 93.47(7) 3_759 3_759 ?
 N4 Cu2 O21 86.53(7) 3_759 . ?
 N4 Cu2 O21 86.53(7) . 3_759 ?
 N4 Cu2 O21 93.47(7) . . ?
 N4 Cu2 N2 88.14(7) . 3_759 ?
 N4 Cu2 N2 88.14(7) 3_759 . ?
 N4 Cu2 N2 91.86(7) . . ?
 N4 Cu2 N2 91.86(7) 3_759 3_759 ?
 N4 Cu2 N4 180.00(9) 3_759 . ?
 C110 O11 Cu1 121.48(13) . . ?
 C210 O21 Cu2 121.34(14) . . ?
 C11 N1 Cu1 109.17(14) . . ?
 C11 N1 C19 118.3(2) . . ?
 C19 N1 Cu1 132.15(15) . . ?
 C21 N2 Cu2 107.88(14) . . ?
 C21 N2 C29 118.57(19) . . ?
 C29 N2 Cu2 131.95(13) . . ?
 Cu1 N3 H3 98.7(18) . . ?
 C31 N3 Cu1 120.99(16) . . ?
 C31 N3 H3 104.7(16) . . ?
 C34 N3 Cu1 118.84(15) . . ?
 C34 N3 C31 102.9(2) . . ?
 C34 N3 H3 109.6(17) . . ?
 Cu2 N4 H4 102(2) . . ?
 C41 N4 Cu2 119.82(16) . . ?
 C41 N4 H4 109.3(18) . . ?
 C44 N4 Cu2 118.36(15) . . ?
 C44 N4 C41 104.5(2) . . ?
 C44 N4 H4 101(2) . . ?
 N1 C11 C12 123.48(19) . . ?
 N1 C11 C110 116.6(2) . . ?
 C12 C11 C110 119.91(19) . . ?
 C11 C12 H12 120.5 . . ?
 C13 C12 C11 119.0(2) . . ?
 C13 C12 H12 120.5 . . ?
 C12 C13 H13 120.3 . . ?
 C12 C13 C14 119.4(2) . . ?
 C14 C13 H13 120.3 . . ?
 C13 C14 C15 123.2(2) . . ?
 C13 C14 C19 118.35(19) . . ?
 C19 C14 C15 118.4(2) . . ?
 C14 C15 H15 119.7 . . ?
 C16 C15 C14 120.5(2) . . ?
 C16 C15 H15 119.7 . . ?
 C15 C16 H16 119.9 . . ?
 C15 C16 C17 120.3(2) . . ?
 C17 C16 H16 119.9 . . ?
 C16 C17 H17 119.4 . . ?
 C18 C17 C16 121.2(2) . . ?
 C18 C17 H17 119.4 . . ?
 C17 C18 H18 120.4 . . ?
 C17 C18 C19 119.2(2) . . ?
 C19 C18 H18 120.4 . . ?
 N1 C19 C14 121.4(2) . . ?
 N1 C19 C18 118.3(2) . . ?
 C14 C19 C18 120.30(19) . . ?
 N2 C21 C22 122.9(2) . . ?
 N2 C21 C210 117.11(19) . . ?
 C22 C21 C210 119.96(19) . . ?
 C21 C22 H22 120.4 . . ?
 C23 C22 C21 119.2(2) . . ?
 C23 C22 H22 120.4 . . ?
 C22 C23 H23 119.8 . . ?
 C22 C23 C24 120.4(2) . . ?
 C24 C23 H23 119.8 . . ?
 C23 C24 C29 116.8(2) . . ?
 C25 C24 C23 124.5(2) . . ?
 C25 C24 C29 118.7(2) . . ?
 C24 C25 H25 119.5 . . ?
 C26 C25 C24 121.0(2) . . ?
 C26 C25 H25 119.5 . . ?
 C25 C26 H26 120.1 . . ?
 C25 C26 C27 119.7(2) . . ?
 C27 C26 H26 120.1 . . ?
 C26 C27 H27 119.3 . . ?
 C28 C27 C26 121.4(2) . . ?
 C28 C27 H27 119.3 . . ?
 C27 C28 H28 120.1 . . ?
 C27 C28 C29 119.9(2) . . ?
 C29 C28 H28 120.1 . . ?
 N2 C29 C24 122.07(19) . . ?
 N2 C29 C28 118.6(2) . . ?
 C28 C29 C24 119.3(2) . . ?
 N3 C31 H31A 110.6 . . ?
 N3 C31 H31B 110.6 . . ?
 N3 C31 C32 105.5(2) . . ?
 H31A C31 H31B 108.8 . . ?
 C32 C31 H31A 110.6 . . ?
 C32 C31 H31B 110.6 . . ?
 C31 C32 H32A 110.7 . . ?
 C31 C32 H32B 110.7 . . ?
 C31 C32 C33 105.4(2) . . ?
 H32A C32 H32B 108.8 . . ?
 C33 C32 H32A 110.7 . . ?
 C33 C32 H32B 110.7 . . ?
 C32 C33 H33A 111.0 . . ?
 C32 C33 H33B 111.0 . . ?
 H33A C33 H33B 109.0 . . ?
 C34 C33 C32 103.6(2) . . ?
 C34 C33 H33A 111.0 . . ?
 C34 C33 H33B 111.0 . . ?
 N3 C34 C33 105.77(19) . . ?
 N3 C34 H34A 110.6 . . ?
 N3 C34 H34B 110.6 . . ?
 C33 C34 H34A 110.6 . . ?
 C33 C34 H34B 110.6 . . ?
 H34A C34 H34B 108.7 . . ?
 N4 C41 H41A 110.2 . . ?
 N4 C41 H41B 110.2 . . ?
 N4 C41 C42 107.4(2) . . ?
 H41A C41 H41B 108.5 . . ?
 C42 C41 H41A 110.2 . . ?
 C42 C41 H41B 110.2 . . ?
 C41 C42 H42A 110.6 . . ?
 C41 C42 H42B 110.6 . . ?
 C41 C42 C43 105.8(2) . . ?
 H42A C42 H42B 108.7 . . ?
 C43 C42 H42A 110.6 . . ?
 C43 C42 H42B 110.6 . . ?
 C42 C43 H43A 111.1 . . ?
 C42 C43 H43B 111.1 . . ?
 H43A C43 H43B 109.1 . . ?
 C44 C43 C42 103.3(2) . . ?
 C44 C43 H43A 111.1 . . ?
 C44 C43 H43B 111.1 . . ?
 N4 C44 C43 104.9(2) . . ?
 N4 C44 H44A 110.8 . . ?
 N4 C44 H44B 110.8 . . ?
 C43 C44 H44A 110.8 . . ?
 C43 C44 H44B 110.8 . . ?
 H44A C44 H44B 108.8 . . ?
 O11 C110 C11 117.35(19) . . ?
 O12 C110 O11 126.47(19) . . ?
 O12 C110 C11 116.2(2) . . ?
 O21 C210 C21 117.19(17) . . ?
 O22 C210 O21 125.8(2) . . ?
 O22 C210 C21 117.00(19) . . ?

_shelx_res_file
;
TITL mob482 in P 1 21/n 1
    mob482.res
    created by SHELXL-2018/3 at 09:23:10 on 14-Feb-2020
CELL 0.71073 10.7782 17.4803 13.4856 90 91.801 90
ZERR 4 0.0005 0.0008 0.0006 0 0.004 0
LATT 1
SYMM 0.5-X,0.5+Y,0.5-Z
SFAC C H Cu N O
UNIT 112 120 4 16 16

L.S. 10
PLAN  10
SIZE 0.3 0.2 0.1
BOND $h
htab
fmap 2
acta
MERG 2
REM <olex2.extras>
REM <HklSrc "%.\\Mob482.hkl">
REM </olex2.extras>

WGHT    0.041000    0.999100
FVAR       2.23013
CU1   3    1.000000    0.000000    1.500000    10.50000    0.01632    0.01964 =
         0.01331    0.00042    0.00088    0.00118
CU2   3    1.000000    0.000000    2.000000    10.50000    0.01619    0.01960 =
         0.01263    0.00035    0.00152   -0.00342
O11   5    0.978406   -0.057265    1.630477    11.00000    0.01958    0.02653 =
         0.01675    0.00240    0.00314    0.00222
O12   5    1.063138   -0.131872    1.749889    11.00000    0.02749    0.02874 =
         0.01774    0.00434    0.00398    0.00248
O21   5    1.059628    0.042012    1.869671    11.00000    0.02039    0.02465 =
         0.01499    0.00234    0.00172   -0.00047
O22   5    1.210552    0.047442    1.759211    11.00000    0.02354    0.04106 =
         0.01896    0.00954    0.00283   -0.00204
N1    4    1.193528   -0.060159    1.532608    11.00000    0.01595    0.02385 =
         0.01791   -0.00037    0.00110    0.00117
N2    4    1.193924   -0.061154    1.977578    11.00000    0.02052    0.01816 =
         0.01472    0.00012    0.00105    0.00000
N3    4    1.063409    0.089324    1.583536    11.00000    0.01883    0.02052 =
         0.01640    0.00115   -0.00017    0.00248
N4    4    1.080920    0.084807    2.081151    11.00000    0.01912    0.02277 =
         0.01595    0.00003   -0.00049   -0.00276
C11   1    1.187159   -0.101193    1.614409    11.00000    0.02138    0.02362 =
         0.01543   -0.00152    0.00223   -0.00096
C12   1    1.283780   -0.148923    1.650229    11.00000    0.02646    0.02844 =
         0.02024    0.00599    0.00111    0.00585
AFIX  43
H12   2    1.275682   -0.176223    1.708861    11.00000   -1.20000
AFIX   0
C13   1    1.389775   -0.154531    1.597461    11.00000    0.02247    0.03189 =
         0.03053    0.00561   -0.00076    0.00992
AFIX  43
H13   2    1.454612   -0.185799    1.619838    11.00000   -1.20000
AFIX   0
C14   1    1.399797   -0.112539    1.508987    11.00000    0.01654    0.02720 =
         0.02369   -0.00192    0.00079   -0.00030
C15   1    1.505545   -0.115773    1.448781    11.00000    0.01911    0.03665 =
         0.03386    0.00074    0.00393    0.00469
AFIX  43
H15   2    1.571897   -0.147303    1.467061    11.00000   -1.20000
AFIX   0
C16   1    1.510503   -0.073024    1.364437    11.00000    0.01942    0.04694 =
         0.03221    0.00232    0.01045    0.00268
AFIX  43
H16   2    1.580624   -0.075001    1.326055    11.00000   -1.20000
AFIX   0
C17   1    1.410077   -0.025963    1.335227    11.00000    0.02673    0.04407 =
         0.02383    0.00728    0.00592    0.00168
AFIX  43
H17   2    1.414430    0.002609    1.277267    11.00000   -1.20000
AFIX   0
C18   1    1.306019   -0.021440    1.390553    11.00000    0.02144    0.03456 =
         0.02120    0.00329    0.00187    0.00418
AFIX  43
H18   2    1.240122    0.009814    1.370367    11.00000   -1.20000
AFIX   0
C19   1    1.299863   -0.064803    1.478693    11.00000    0.01765    0.02323 =
         0.01782   -0.00364    0.00134   -0.00204

C21   1    1.246247   -0.028939    1.900800    11.00000    0.02034    0.02236 =
         0.01381   -0.00151    0.00059   -0.00243
C22   1    1.371886   -0.040173    1.878735    11.00000    0.02170    0.03898 =
         0.02503    0.00611    0.00566   -0.00022
AFIX  43
H22   2    1.405050   -0.017194    1.823294    11.00000   -1.20000
AFIX   0
C23   1    1.443781   -0.084815    1.939190    11.00000    0.01671    0.04300 =
         0.03252    0.00483    0.00440    0.00445
AFIX  43
H23   2    1.527165   -0.091774    1.925876    11.00000   -1.20000
AFIX   0
C24   1    1.392819   -0.120858    2.022338    11.00000    0.01910    0.02288 =
         0.02524   -0.00128   -0.00210    0.00137
C25   1    1.460034   -0.168533    2.089135    11.00000    0.02530    0.03326 =
         0.03660    0.00221   -0.00088    0.00818
AFIX  43
H25   2    1.544014   -0.177181    2.079863    11.00000   -1.20000
AFIX   0
C26   1    1.403819   -0.202043    2.166912    11.00000    0.04119    0.03335 =
         0.03199    0.00889   -0.00239    0.01359
AFIX  43
H26   2    1.449078   -0.233539    2.210262    11.00000   -1.20000
AFIX   0
C27   1    1.276842   -0.188848    2.181512    11.00000    0.04198    0.03431 =
         0.02946    0.01199    0.00877    0.01018
AFIX  43
H27   2    1.238889   -0.212046    2.234710    11.00000   -1.20000
AFIX   0
C28   1    1.208500   -0.142875    2.119435    11.00000    0.02840    0.02778 =
         0.02412    0.00626    0.00526    0.00631
AFIX  43
H28   2    1.124918   -0.134483    2.130731    11.00000   -1.20000
AFIX   0
C29   1    1.264584   -0.107996    2.037988    11.00000    0.02226    0.01811 =
         0.01650   -0.00223   -0.00068    0.00190

C31   1    0.976504    0.142209    1.631044    11.00000    0.02283    0.04556 =
         0.05567   -0.02639    0.00365    0.00140
AFIX  23
H31A  2    0.930811    0.115971    1.681710    11.00000   -1.20000
H31B  2    0.917824    0.163260    1.582328    11.00000   -1.20000
AFIX   0
C32   1    1.057490    0.205393    1.676983    11.00000    0.03238    0.03296 =
         0.04590   -0.01449   -0.00378    0.00371
AFIX  23
H32A  2    1.073348    0.195912    1.747111    11.00000   -1.20000
H32B  2    1.017385    0.254799    1.669193    11.00000   -1.20000
AFIX   0
C33   1    1.179115    0.203125    1.620335    11.00000    0.03281    0.02391 =
         0.03608    0.00244   -0.00560   -0.00471
AFIX  23
H33A  2    1.195647    0.252165    1.589790    11.00000   -1.20000
H33B  2    1.248751    0.189559    1.664156    11.00000   -1.20000
AFIX   0
C34   1    1.155410    0.141369    1.541792    11.00000    0.03944    0.04028 =
         0.03289   -0.00427    0.00892   -0.01791
AFIX  23
H34A  2    1.123387    0.163904    1.480440    11.00000   -1.20000
H34B  2    1.231492    0.114132    1.528429    11.00000   -1.20000
AFIX   0

C41   1    1.107486    0.159375    2.033904    11.00000    0.07727    0.02989 =
         0.02987    0.00710   -0.01197   -0.02469
AFIX  23
H41A  2    1.032492    0.189958    2.028399    11.00000   -1.20000
H41B  2    1.138366    0.151475    1.967894    11.00000   -1.20000
AFIX   0
C42   1    1.204325    0.199646    2.098695    11.00000    0.04841    0.03065 =
         0.04131   -0.00435   -0.00102   -0.01716
AFIX  23
H42A  2    1.170867    0.246479    2.125680    11.00000   -1.20000
H42B  2    1.276570    0.212198    2.060782    11.00000   -1.20000
AFIX   0
C43   1    1.238888    0.143466    2.181977    11.00000    0.02263    0.03200 =
         0.03500   -0.01154   -0.00107   -0.00208
AFIX  23
H43A  2    1.327760    0.143203    2.195755    11.00000   -1.20000
H43B  2    1.196694    0.156101    2.242312    11.00000   -1.20000
AFIX   0
C44   1    1.195062    0.066948    2.140605    11.00000    0.02224    0.03051 =
         0.03358   -0.00893   -0.00685    0.00169
AFIX  23
H44A  2    1.257502    0.044431    2.099349    11.00000   -1.20000
H44B  2    1.177283    0.031659    2.193821    11.00000   -1.20000
AFIX   0

C110  1    1.065906   -0.096413    1.669962    11.00000    0.02264    0.01860 =
         0.01696   -0.00279    0.00261   -0.00143
C210  1    1.166340    0.024348    1.837368    11.00000    0.02048    0.02349 =
         0.01466    0.00003    0.00109   -0.00423
H3    2    1.096638    0.064341    1.631065    11.00000    0.02393
H4    2    1.026711    0.091754    2.128660    11.00000    0.04471
HKLF 4


REM  mob482 in P 1 21/n 1
REM wR2 = 0.1117, GooF = S = 1.014, Restrained GooF = 1.014 for all data
REM R1 = 0.0420 for 4457 Fo > 4sig(Fo) and 0.0771 for all 6814 data
REM 345 parameters refined using 0 restraints

END

WGHT      0.0410      0.9992

REM Instructions for potential hydrogen bonds
EQIV $1 -x+2, -y, -z+3
HTAB C18 O11_$1
EQIV $2 -x+2, -y, -z+4
HTAB C28 O21_$2
HTAB C31 N1_$1
HTAB C41 O21
HTAB C44 N2
HTAB N3 O22
HTAB N4 O12_$2

REM Highest difference peak  0.385,  deepest hole -0.442,  1-sigma level  0.073
Q1    1   1.4155 -0.1049  1.9906  11.00000  0.05    0.39
Q2    1   1.0521  0.0472  2.0353  11.00000  0.05    0.37
Q3    1   1.2048 -0.0024  1.8787  11.00000  0.05    0.36
Q4    1   1.3529 -0.0842  1.4992  11.00000  0.05    0.36
Q5    1   1.3242 -0.1208  2.0279  11.00000  0.05    0.36
Q6    1   1.2440 -0.0590  1.5108  11.00000  0.05    0.35
Q7    1   1.4446 -0.1164  1.4767  11.00000  0.05    0.35
Q8    1   1.0518  0.0471  1.5361  11.00000  0.05    0.34
Q9    1   1.2295 -0.0447  1.9410  11.00000  0.05    0.33
Q10   1   1.0806  0.1733  1.9757  11.00000  0.05    0.33
;
_shelx_res_checksum                87738
_shelx_hkl_file
;
   0   0   2 211600. 3486.46   3
   0   0   3-34.0348 42.3437   3
   0   0  -4 10330.3 345.329   3
   0   0   4 10666.1 341.389   3
   0   0   5 186.012 70.9548   3
   0   0  -5 170.722 65.2083   3
   0   0  -6 53246.6 1203.73   3
   0   0   6 55520.0 1189.22   3
   0   0   7 887.952 138.643   3
   0   0  -7 354.372 92.3244   3
   0   0   8 102931. 2088.17   3
   0   0  -8 105602. 2148.49   3
   0   0   9 112.493 76.6400   3
   0   0  -9 94.8936 75.8752   3
   0   0 -10 6285.91 393.876   3
   0   0  10 6104.50 362.581   3
   0   0  11 98.4184 81.4850   3
   0   0 -11-36.1252 128.437   1
   0   0 -12 15173.7 819.372   1
   0   0 -13 11.4443 115.491   1
   0   0 -13 82.2797 94.4208   3
   0   0 -14-26.6061 153.844   1
   0   0 -15-45.7350 124.040   1
   0   0 -16 4183.83 495.127   1
   0   0 -17 255.419 182.533   1
   0   0 -18 1165.90 297.429   1
   0   1   2 5575.09 178.662   3
   0  -1   2 6040.60 197.887   3
   0  -1   3-173.424 50.3366   3
   0   1   3 9.26890 37.6898   3
   0   1  -4 12661.4 406.415   3
   0  -1  -4 12687.8 388.241   3
   0  -1   4 13365.0 402.212   3
   0   1   4 12885.2 380.742   3
   0  -1  -5 35.4798 37.7781   3
   0   1  -5 86.7636 47.1217   3
   0  -1   5 19.2140 44.0676   3
   0   1   5-35.3668 46.0624   3
   0   1  -6 1627.99 158.978   3
   0  -1  -6 1586.41 148.742   3
   0   1   6 1711.96 147.220   3
   0  -1   6 1571.12 149.350   3
   0  -1   7 4776.84 277.516   3
   0   1  -7 4848.10 297.260   3
   0  -1  -7 4778.97 280.573   3
   0   1   7 4699.22 271.836   3
   0  -1  -8 281.380 82.4074   3
   0   1   8 95.0841 67.3312   3
   0   1  -8 49.1538 64.9115   3
   0  -1   8 230.806 83.3950   3
   0   1  -9-10.7464 102.435   1
   0  -1   9 89.3824 75.9435   3
   0   1  -9 16.4047 55.7864   3
   0  -1  -9 5.21868 54.8328   3
   0   1   9 37.7252 79.2864   3
   0   1 -10 194.831 88.1232   3
   0   1  10 208.855 82.4085   3
   0  -1 -10 304.930 98.9221   3
   0   1 -10 345.037 124.510   2
   0   1 -10 305.660 146.629   1
   0  -1 -11 112.335 79.1905   3
   0   1  11 122.699 75.8518   3
   0   1 -11-72.0991 122.292   1
   0   1  12 52.8443 70.8497   3
   0   1 -12 224.314 89.6249   3
   0   1 -12 26.1925 121.740   1
   0   1 -13 6.19421 107.073   1
   0   1 -13 78.5774 63.3071   3
   0  -1 -13-101.751 123.756   1
   0   1 -14 387.658 171.694   1
   0  -1 -14 477.911 183.869   1
   0   1 -15 112.348 114.217   1
   0  -1 -15-121.457 123.885   1
   0  -1 -16 105.501 117.272   1
   0   1 -16-130.337 135.295   1
   0  -1 -17 29.0895 101.715   1
   0   1 -17 111.994 127.051   1
   0   1 -18-151.195 165.235   1
   0   2  -2 114607. 2067.24   1
   0   2   3 1663.60 115.503   3
   0   2  -3 1536.73 147.221   1
   0   2   4 21082.5 537.172   3
   0   2  -4 21315.2 663.908   1
   0   2  -5 175.638 64.9682   3
   0   2  -5 87.8527 95.4488   1
   0   2   5 104.964 51.9567   3
   0   2  -6 37333.0 959.375   3
   0   2  -6 37569.4 1078.17   1
   0   2   6 37008.4 894.349   3
   0   2   7 2800.45 208.840   3
   0   2  -7 2685.55 223.328   3
   0   2  -7 2937.84 287.505   1
   0   2   8 77418.8 1648.97   3
   0   2  -8 78792.3 1917.81   1
   0   2  -8 77157.5 1749.85   3
   0   2  -9-90.0271 113.008   1
   0   2   9 25.8408 59.5852   3
   0   2  -9-54.3639 68.2757   3
   0   2  10 8634.79 431.304   3
   0   2 -10 8014.61 480.965   2
   0   2 -10 9086.88 584.988   1
   0   2 -11-48.1744 134.889   1
   0   2  11 131.760 74.2111   3
   0   2 -12 7924.85 510.490   3
   0   2  12 8665.46 458.677   3
   0   2 -12 8214.09 608.562   1
   0   2  13 589.350 125.630   3
   0   2 -13 653.296 180.404   1
   0   2 -14 8932.26 687.233   1
   0  -2 -14 8587.30 654.030   1
   0   2 -15 149.618 139.385   1
   0  -2 -15-1.56904 118.838   1
   0  -2 -16 5378.25 560.294   1
   0   2 -16 4540.94 519.930   1
   0   2 -17 36.6029 113.102   1
   0  -2 -17 173.660 149.118   1
   0   2 -18 2466.75 407.838   1
   0  -3   0 74.7214 27.0187   4
   0   3   0-23.7793 40.1277   1
   0  -3  -1 413.033 58.8174   2
   0   3  -1 284.524 60.5591   1
   0   3   1 330.004 56.9312   1
   0   3  -2 3942.15 215.701   1
   0   3  -3 3156.95 213.422   1
   0   3  -4 10858.3 449.913   1
   0   3  -5 3655.66 278.155   1
   0   3   5 3402.10 206.207   3
   0   3  -5 3591.86 234.611   3
   0   3   6 5150.81 268.449   3
   0   3  -6 4838.98 296.622   3
   0   3  -6 4685.55 334.789   1
   0   3  -7 1827.11 192.178   3
   0   3  -7 1779.04 227.268   1
   0   3   7 1889.28 173.593   3
   0   3  -8 1207.37 174.524   3
   0   3  -8 840.353 167.500   1
   0   3   8 954.802 130.409   3
   0   3   9 738.786 124.212   3
   0   3  -9 764.374 198.977   1
   0   3 -10 6359.78 487.030   1
   0   3 -10 5887.02 400.081   2
   0   3  10 6135.20 356.747   3
   0   3 -11 1252.09 246.876   1
   0   3 -11 1057.85 186.029   3
   0   3  11 1094.05 165.218   3
   0   3 -12 162.438 83.3160   3
   0   3 -12 249.080 163.512   1
   0   3  12 30.9420 69.9575   3
   0   3  13 901.260 156.158   3
   0   3 -13 733.169 203.782   1
   0   3  14 342.528 111.236   3
   0   3 -14 322.371 181.576   1
   0   3 -15 383.127 191.493   1
   0  -3 -15 245.099 131.953   1
   0  -3 -16 1576.59 319.919   1
   0   3 -16 1363.51 307.479   1
   0  -3 -17-172.644 154.624   1
   0   3 -17 1.91282 141.463   1
   0   3 -18-87.8612 143.174   1
   0   4   0 19166.7 498.820   1
   0  -4   0 18931.6 442.589   4
   0  -4   0 18628.7 417.125   2
   0   4  -1 7337.38 301.187   1
   0   4  -1 7230.01 204.534   4
   0   4   1 8309.65 286.514   1
   0  -4  -1 7968.11 274.123   2
   0   4  -2 149.210 78.0713   1
   0   4   2 201.409 66.8048   1
   0  -4  -3 23871.0 610.208   1
   0   4  -3 26070.0 728.333   1
   0   4  -4 5688.32 329.616   1
   0   4  -5 3739.20 252.467   3
   0   4  -5 4300.77 309.847   1
   0   4   6 43682.8 1034.93   3
   0   4  -6 45542.7 1237.03   1
   0   4  -6 42771.1 1125.01   3
   0   4  -7 2166.47 252.319   1
   0   4  -7 2130.93 220.998   3
   0   4   7 2329.63 194.911   3
   0   4  -8 27564.7 988.728   1
   0  -4  -8 25685.6 928.267   2
   0   4   8 25761.1 776.441   3
   0   4  -9 96.9387 120.497   1
   0   4   9 496.704 120.153   3
   0   4 -10 25577.7 1037.78   1
   0   4 -10 23079.4 846.244   2
   0   4 -10 26090.3 943.858   3
   0   4  10 25212.2 807.063   3
   0   4 -11 1421.08 216.784   3
   0   4 -11 1429.05 210.341   2
   0   4 -11 1280.01 255.928   1
   0   4  11 1237.65 173.755   3
   0   4  12 13433.0 587.901   3
   0   4 -12 13406.0 796.752   1
   0   4 -13 261.787 155.686   1
   0   4  13 121.088 88.3091   3
   0   4 -14 9966.86 736.367   1
   0   4  14 10251.0 521.430   3
   0   4 -15 263.309 167.293   1
   0  -4 -16 6253.54 596.089   1
   0   4 -16 4270.61 520.435   1
   0   4 -17-13.6475 109.263   1
   0   4 -18 7753.17 738.956   1
   0  -5   0 453.829 67.4606   2
   0  -5   0 394.754 64.2393   4
   0   5   0 219.121 84.1719   1
   0   5  -1 13469.3 443.989   1
   0   5   1 13187.9 412.581   1
   0  -5  -1 11929.5 372.927   2
   0   5  -1 11223.2 307.747   4
   0  -5  -2 22976.5 632.006   2
   0   5  -2 23961.1 692.806   1
   0   5   2 23238.9 614.410   1
   0  -5  -3 5122.63 283.490   2
   0   5  -3 4903.27 302.941   1
   0  -5  -3 5399.41 257.897   1
   0  -5  -4 7623.83 325.455   1
   0   5  -4 7833.58 404.679   1
   0   5  -5 95.5564 55.1256   3
   0   5  -5 65.3039 77.7659   1
   0   5   6 5454.73 296.809   3
   0   5  -6 4887.57 362.985   1
   0   5  -6 5708.29 348.632   3
   0   5   7 842.419 130.731   3
   0  -5  -7 1121.46 182.509   2
   0   5  -7 835.334 175.839   1
   0   5   8 2791.67 231.681   3
   0   5  -8 3158.15 321.731   1
   0   5  -9-30.5994 114.867   1
   0   5  -9-47.0089 85.2173   3
   0   5   9 77.0172 62.8656   3
   0   5  -9 95.7253 82.2712   2
   0   5  10 638.380 136.297   3
   0   5 -10 384.332 147.492   1
   0   5 -10 514.440 129.424   2
   0   5 -10 739.605 167.612   3
   0   5  11 1159.30 176.570   3
   0   5 -11 1379.22 258.424   1
   0   5 -11 1256.72 184.172   2
   0   5 -12 2922.42 372.341   1
   0   5  12 2948.35 270.905   3
   0   5 -13 102.070 116.299   1
   0   5  13 115.640 84.6391   3
   0   5  14 2319.57 243.729   3
   0   5 -14 1962.00 337.657   1
   0   5 -15 269.594 160.225   1
   0   5 -16 474.446 187.457   1
   0   5 -17 349.728 151.097   1
   0   5 -18 52.1788 119.117   1
   0  -6   0 29996.7 678.440   4
   0  -6   0 27518.0 629.490   2
   0   6   0 28854.5 760.908   1
   0   6  -1 44243.9 1027.48   1
   0   6   1 41163.3 971.436   1
   0  -6  -1 40982.7 911.113   2
   0   6   2 3643.72 227.413   1
   0  -6  -2 3808.91 229.720   2
   0   6  -2 3390.93 145.953   4
   0   6  -2 3505.72 253.408   1
   0  -6  -2 3749.47 222.361   1
   0  -6  -3 57123.0 1217.93   1
   0   6  -3 55205.0 1339.73   1
   0  -6  -3 54735.0 1277.64   2
   0  -6  -4 18308.5 650.791   2
   0   6  -4 19554.0 698.311   1
   0  -6  -4 18370.8 575.491   1
   0   6  -5 12936.6 590.060   1
   0  -6  -5 13105.5 560.895   2
   0  -6  -5 12656.4 473.600   1
   0   6  -6 29279.9 989.125   1
   0  -6  -6 28055.4 937.223   2
   0   6  -7 688.990 164.612   1
   0  -6  -7 808.363 155.452   2
   0   6   7 810.793 137.938   3
   0   6  -8 18477.3 829.762   1
   0   6   8 17309.5 649.604   3
   0   6  -8 18687.0 761.203   3
   0   6  -9 63.0261 87.3547   3
   0   6  -9 241.433 136.053   1
   0   6   9-26.7471 81.0783   3
   0   6  -9 246.465 87.4654   2
   0   6 -10 20878.7 958.402   1
   0   6 -10 19074.7 718.395   2
   0   6 -11 8295.88 612.041   1
   0   6 -11 7375.43 444.789   2
   0   6  11 8543.89 460.596   3
   0   6 -12 11643.8 599.872   2
   0   6 -12 12588.2 793.706   1
   0   6  12 13715.4 611.055   3
   0   6 -13 2968.92 403.060   1
   0   6  13 3086.68 284.232   3
   0   6 -14 2000.46 352.230   1
   0   6  14 1902.70 226.014   3
   0   6 -15 380.203 180.134   1
   0   6 -16 4183.95 528.752   1
   0   6 -17 442.290 198.588   1
   0   6 -18 6128.95 677.990   1
   0  -7   0 1840.93 132.355   2
   0  -7   0 2154.09 161.776   4
   0   7   1 76.6657 66.7971   1
   0  -7  -1 252.567 75.7229   1
   0   7  -1 98.7804 69.2933   1
   0  -7  -1 119.117 46.3431   2
   0  -7  -1 199.058 66.2109   4
   0   7  -2 868.525 76.7440   4
   0   7   2 927.327 127.084   1
   0  -7  -2 1096.91 130.400   1
   0  -7  -2 980.665 121.206   2
   0   7  -2 1170.16 158.958   1
   0   7   3 253.350 97.0564   1
   0  -7  -3 399.059 96.6572   2
   0   7  -3 236.631 40.7383   4
   0   7  -3 206.841 103.848   1
   0  -7  -3 328.463 86.4838   1
   0  -7  -4 261.282 79.8027   1
   0   7  -4 214.455 104.260   1
   0  -7  -4 125.742 74.0210   2
   0  -7  -5 1553.55 161.173   1
   0   7  -5 1578.85 216.416   1
   0  -7  -5 1849.59 210.878   2
   0   7  -6-44.4715 108.579   1
   0  -7  -6 127.767 74.2213   2
   0  -7  -6 43.0575 52.4108   1
   0   7  -7 1948.69 233.322   3
   0   7  -7 1957.07 263.842   1
   0  -7  -7 1804.71 191.143   1
   0   7  -7 1760.34 143.137   2
   0   7  -8 1093.61 185.907   3
   0   7   8 1351.28 188.421   3
   0   7  -8 1071.56 127.606   2
   0   7  -8 1192.58 216.768   1
   0   7  -9 98.1909 123.707   1
   0   7  -9 284.103 82.3456   2
   0   7   9-56.0842 73.4960   3
   0   7 -10 2585.71 229.968   2
   0   7 -10 2830.58 365.364   1
   0   7  10 2802.05 265.193   3
   0   7 -11 97.1124 68.6177   2
   0   7  11 124.322 75.8808   3
   0   7 -11 71.0317 119.792   1
   0   7 -12 6278.76 561.774   1
   0   7 -12 5770.29 396.871   2
   0   7  12 6927.08 432.888   3
   0   7 -13 2494.52 364.909   1
   0   7  13 1905.11 224.248   3
   0   7 -14-49.6821 119.614   1
   0   7 -15 289.706 209.998   1
   0   7 -16 958.589 255.728   1
   0   7 -17 271.237 115.969   1
   0   7 -18-76.1697 159.899   1
   0  -8   0 2321.49 169.840   4
   0  -8   0 1752.05 130.614   2
   0   8   0 1616.76 175.774   1
   0  -8   1 310.142 61.1336   4
   0  -8  -1 285.433 68.8478   2
   0  -8  -1 346.457 88.1384   1
   0   8   1 425.865 107.500   1
   0  -8  -1 252.968 70.9036   4
   0   8  -1 184.044 78.8535   1
   0   8   2 24934.0 753.468   1
   0   8  -2 25177.7 819.170   1
   0  -8  -2 24217.2 713.818   2
   0  -8  -2 24969.3 744.197   1
   0  -8  -3 1318.16 162.835   2
   0   8  -3 1504.84 197.677   1
   0   8  -3 1046.91 85.9404   4
   0  -8  -3 1024.65 134.196   1
   0   8   3 1368.58 163.393   1
   0  -8  -4 64222.9 1449.08   1
   0   8  -4 64412.5 1611.69   1
   0  -8  -4 62185.2 1522.15   2
   0  -8  -5 842.330 126.874   1
   0  -8  -5 688.214 129.892   2
   0   8  -5 355.810 115.415   1
   0  -8  -6 18130.6 638.370   1
   0   8  -6 15093.1 392.717   2
   0  -8  -6 17253.4 727.495   2
   0   8  -6 17941.6 772.350   1
   0  -8  -7 2020.67 209.627   1
   0   8  -7 1440.41 241.067   1
   0   8  -7 1957.09 243.450   3
   0   8  -7 1752.15 129.068   2
   0   8  -8 13703.5 724.643   1
   0   8   8 12805.3 578.545   3
   0   8  -8 12557.4 428.529   2
   0   8  -9 10.4552 47.4937   2
   0   8   9 22.6898 84.6948   3
   0   8  -9-11.6989 123.484   1
   0   8  10 11541.2 560.468   3
   0  -8 -10 10781.9 558.003   1
   0   8 -10 10253.8 687.932   1
   0   8 -10 9417.98 429.996   2
   0   8 -11 190.363 118.794   1
   0   8 -11 319.325 80.4220   2
   0   8  11 368.212 121.746   3
   0   8 -12 11468.4 780.072   1
   0   8  12 12357.0 604.687   3
   0   8  13 41.5060 72.8104   3
   0   8 -13-150.572 161.601   1
   0   8 -14 4222.46 510.896   1
   0   8 -15-58.9821 120.946   1
   0   8 -16 4190.30 536.686   1
   0   8 -17-277.178 168.972   1
   0  -9   0 89.9225 69.1769   1
   0  -9   0 155.813 63.4833   4
   0   9   0 18.8000 77.5930   1
   0  -9   0 51.4641 37.1653   2
   0  -9  -1 1568.02 182.910   1
   0  -9  -1 1567.76 159.472   4
   0   9  -1 1463.46 188.351   1
   0   9   1 1489.51 181.303   1
   0  -9  -1 1434.52 140.167   2
   0  -9  -2 2487.13 206.017   2
   0   9   2 2749.30 243.044   1
   0   9  -2 3196.23 282.622   1
   0  -9  -2 2681.82 229.358   1
   0   9  -3 1526.70 110.447   4
   0  -9  -3 1869.92 190.187   1
   0   9  -3 1926.08 235.459   1
   0  -9  -3 1792.04 194.910   2
   0   9   3 1902.10 210.117   1
   0   9  -4 4200.74 188.062   4
   0  -9  -4 4891.25 335.703   2
   0  -9  -4 5056.57 316.870   1
   0   9  -4 4970.95 379.499   1
   0   9  -5 94.4771 117.035   1
   0  -9  -5 75.6985 49.9871   2
   0  -9  -5 65.2500 51.9368   1
   0  -9  -6 1993.01 242.072   2
   0   9  -6 1593.66 245.360   1
   0  -9  -6 1950.45 204.728   1
   0   9  -7 14.9598 124.975   1
   0   9  -7 76.8646 31.4694   2
   0   9  -8 297.744 148.517   1
   0   9  -8 463.491 70.5213   2
   0   9  -9 322.807 151.933   1
   0  -9  -9 469.988 124.417   1
   0   9   9 592.758 148.556   3
   0   9  -9 434.111 77.5666   2
   0   9  10 374.688 125.189   3
   0  -9 -10 184.757 95.0626   1
   0   9 -10 74.3402 141.270   1
   0   9 -10 267.228 70.4318   2
   0   9 -11 448.403 199.790   1
   0   9  11 353.711 109.089   3
   0   9 -11 209.857 65.1879   2
   0   9 -12 1319.73 279.000   1
   0   9  12 2278.01 261.064   3
   0   9  13 51.3887 91.0956   3
   0   9 -13 36.8014 129.215   1
   0   9 -14 215.545 148.379   1
   0   9 -15-196.053 171.571   1
   0   9 -16 3651.02 516.306   1
   0   9 -17 994.393 300.863   1
   0 -10   0 5291.16 279.551   4
   0 -10   0 4580.86 233.268   2
   0  10   0 5470.99 367.397   1
   0  10  -1 1913.10 228.444   1
   0 -10  -1 1892.04 168.918   2
   0 -10  -1 2322.37 206.506   4
   0  10   1 2079.56 228.610   1
   0 -10  -2 27579.8 856.864   4
   0  10  -2 28676.2 939.209   1
   0  10   2 28394.2 888.782   1
   0 -10  -2 25672.4 788.412   2
   0  10   3 9601.56 479.738   1
   0 -10  -3 9351.70 457.573   2
   0  10  -3 9524.30 527.967   1
   0  10  -4 18612.8 770.523   1
   0 -10  -4 18100.0 694.673   2
   0  10  -5 122.962 123.632   1
   0  10  -5 214.230 43.9120   4
   0 -10  -5 88.1599 86.2851   2
   0  10  -6 17984.8 830.620   1
   0  10  -7 5996.13 489.159   1
   0  10  -8 52.5714 23.9962   2
   0 -10  -8 68.6621 56.7691   1
   0 -10  -9 3964.79 335.690   1
   0  10  -9 3652.04 189.357   2
   0  10   9 4612.78 370.705   3
   0  10  -9 4341.18 450.521   1
   0  10  10 22736.8 880.231   3
   0 -10 -10 21465.7 841.630   1
   0  10 -10 23700.2 1101.54   1
   0  10  11 44.7000 72.6943   3
   0  10 -11-75.7182 112.518   1
   0  10 -12 19124.2 1072.91   1
   0  10  12 22514.0 883.983   3
   0  10 -13 480.156 198.262   1
   0  10 -14 6002.64 618.323   1
   0  10 -15 2.99300 138.830   1
   0  10 -16 3362.34 488.463   1
   0  11   0 3.32521 88.3794   1
   0 -11   0 21.5834 42.2053   4
   0 -11   0 44.6838 59.8935   1
   0 -11   0 15.5549 39.5124   2
   0  11   1 32.5280 102.177   1
   0 -11   1 82.8247 73.2058   1
   0 -11  -1 71.1971 69.1663   4
   0  11  -1-41.5396 99.8940   1
   0 -11  -1 93.9050 89.6363   1
   0 -11  -1-20.7173 56.9721   2
   0  11   2 645.891 149.144   1
   0 -11  -2 719.413 139.722   4
   0  11  -2 305.191 125.007   1
   0 -11   2 695.227 156.369   1
   0 -11  -2 683.538 118.447   2
   0 -11  -3 3155.01 287.439   4
   0  11   3 2742.43 283.287   1
   0 -11  -3 2813.63 254.047   2
   0  11  -3 3307.02 322.460   1
   0  11   4 280.586 107.184   1
   0 -11  -4 78.4720 70.3576   2
   0  11  -4 137.752 135.944   1
   0  11  -5 138.144 163.544   1
   0  11  -5-13.7070 23.5706   4
   0 -11  -5-9.56683 62.2166   2
   0  11  -6 4689.43 430.467   1
   0 -11  -6 5064.37 358.951   1
   0  11  -6 4322.95 202.024   4
   0 -11  -7 651.181 139.792   1
   0  11  -7 644.500 180.726   1
   0 -11  -8 10884.4 563.585   1
   0  11  -8 10570.4 689.605   1
   0  11  -9 3009.34 383.372   1
   0 -11  -9 2887.13 287.178   1
   0  11  10 174.821 122.713   3
   0  11 -10 188.906 148.580   1
   0  11 -11 309.254 189.051   1
   0  11  11 143.234 111.459   3
   0  11 -12 37.0539 155.228   1
   0  11  12 104.881 102.025   3
   0  11 -13-225.833 171.001   1
   0  11 -14 248.166 169.866   1
   0  11 -15-466.568 231.418   1
   0  11 -16 745.152 262.354   1
   0 -12   0 1616.37 149.689   2
   0  12   0 2003.21 248.885   1
   0 -12   0 2210.36 259.162   1
   0 -12   0 2050.04 188.223   4
   0 -12  -1 4016.19 261.016   2
   0  12  -1 4294.64 363.342   1
   0 -12  -1 5158.52 390.181   1
   0  12   1 5114.85 386.112   1
   0 -12  -1 5008.56 320.252   4
   0  12  -2 36224.1 1192.17   1
   0 -12  -2 38533.4 1108.19   4
   0 -12  -2 35060.1 1004.94   2
   0  12   2 36600.9 1153.71   1
   0  12   3 63.6199 109.240   1
   0  12  -3-87.9939 121.144   1
   0 -12  -3 129.861 64.9405   2
   0 -12  -3 96.1524 86.2678   1
   0 -12  -3 282.431 94.8457   4
   0 -12  -4 10993.0 564.192   2
   0  12   4 11568.8 596.116   1
   0  12  -4 11357.9 645.263   1
   0 -12  -4 11705.8 575.525   1
   0  12  -5 29.9847 109.737   1
   0 -12  -5 83.5437 72.6649   1
   0  12  -6 4791.89 205.415   4
   0 -12  -6 5952.58 404.430   1
   0  12  -6 6620.50 522.938   1
   0  12  -7 5275.06 226.683   4
   0 -12  -7 6242.36 426.919   1
   0  12  -7 5516.46 492.072   1
   0 -12  -8 909.046 165.907   1
   0  12  -8 875.296 223.139   1
   0  12  -9 614.800 214.883   1
   0  12 -10 15885.4 936.184   1
   0  12  10 16950.1 801.882   3
   0  12  11 293.911 122.507   3
   0  12 -11 385.845 141.246   1
   0  12  12 9648.70 599.457   3
   0  12 -12 9172.50 744.327   1
   0  12 -13 322.347 174.913   1
   0  12 -14 10335.5 850.592   1
   0  12 -15-5.35259 130.964   1
   0  13   0 45.4155 108.844   1
   0 -13   0 110.915 67.8705   4
   0  13  -1 1338.03 239.621   1
   0 -13  -1 1108.59 156.931   4
   0 -13  -1 899.234 127.197   2
   0  13   1 805.717 167.607   1
   0 -13  -2-40.6938 55.8503   2
   0 -13  -2 112.993 77.4778   4
   0  13  -2-110.473 131.823   1
   0  13   2-57.5031 112.434   1
   0  13   3 1920.36 256.528   1
   0  13  -3 1847.69 261.984   1
   0 -13  -3 1737.96 206.238   2
   0 -13  -3 1972.63 234.870   4
   0 -13  -3 2207.54 260.098   1
   0 -13  -4 970.414 162.942   2
   0 -13  -4 1613.84 214.088   1
   0 -13  -4 1305.90 209.734   4
   0  13   4 1540.89 234.425   1
   0  13  -4 1531.74 259.079   1
   0  13  -5 317.144 150.086   1
   0 -13  -5 344.647 101.218   1
   0  13  -6 471.329 177.350   1
   0  13  -7 456.242 57.1251   4
   0  13  -7 720.996 212.771   1
   0  13  -8 1277.13 101.170   4
   0  13  -8 1358.99 269.173   1
   0  13  -9-4.51822 116.987   1
   0  13 -10-28.0745 154.690   1
   0  13 -11 146.903 151.292   1
   0  13  11-78.9773 94.2026   3
   0  13  12 669.839 172.893   3
   0  13 -12 29.3131 117.799   1
   0  13 -13-10.7457 121.629   1
   0  13 -14-92.7012 125.292   1
   0  13 -15 294.139 194.847   1
   0  14   0 20291.9 880.363   1
   0 -14   0 20604.0 700.156   4
   0 -14  -1 641.947 128.398   4
   0  14   1 816.697 196.446   1
   0  14  -1 562.526 172.581   1
   0 -14  -1 583.120 102.169   2
   0 -14  -2 11431.2 522.815   2
   0 -14  -2 13437.8 614.236   4
   0  14   2 12081.3 657.502   1
   0  14  -2 12569.9 693.845   1
   0  14  -3 37.6968 128.005   1
   0  14   3 21.2286 107.189   1
   0 -14  -3 33.9286 59.9851   2
   0 -14  -3-17.1650 74.8145   4
   0  14  -4 10968.0 674.965   1
   0 -14  -4 11214.0 636.560   4
   0  14   4 11072.1 630.911   1
   0 -14  -5 17.3354 90.8549   4
   0  14  -5-252.888 158.644   1
   0  14  -6 14316.5 819.802   1
   0  14  -7 1121.02 260.782   1
   0  14  -8 11404.3 780.823   1
   0  14  -9 196.253 138.190   1
   0  14 -10 3614.01 465.238   1
   0  14 -11 86.3785 130.249   1
   0  14  11 113.827 97.8813   3
   0  14 -12 3535.72 492.155   1
   0  14 -13-65.1078 157.451   1
   0  14 -14 4756.30 595.684   1
   0  15   0 0.54006 110.118   1
   0 -15   0 128.370 62.3097   4
   0 -15  -1 947.384 151.861   4
   0  15  -1 792.855 197.170   1
   0  15   1 916.442 209.469   1
   0  15  -2 4589.54 432.381   1
   0 -15  -2 3916.03 303.447   2
   0 -15  -2 4557.26 359.963   4
   0  15   2 5199.16 445.127   1
   0 -15  -3 284.498 119.810   4
   0 -15  -3 264.126 87.7615   2
   0  15   3 202.081 101.543   1
   0  15  -3 192.964 120.181   1
   0  15   4 1374.58 228.504   1
   0 -15  -4 1252.18 220.565   4
   0  15  -4 945.473 218.879   1
   0  15  -5 229.504 147.969   1
   0 -15  -5 300.148 124.891   4
   0 -15  -6 395.996 158.225   4
   0  15  -6 487.033 176.280   1
   0 -15  -7 164.153 102.080   4
   0  15  -7-16.1458 145.487   1
   0  15  -8-23.5246 138.559   1
   0  15  -9-134.045 172.277   1
   0  15 -10 359.693 163.184   1
   0  15 -11 2139.75 376.908   1
   0  15  11 2455.04 338.607   3
   0  15 -12 548.372 203.255   1
   0  15 -13 142.742 143.741   1
   0  16   0 5427.04 478.903   1
   0  16  -1-98.1530 110.762   1
   0 -16  -1-31.4962 81.7688   4
   0  16   1 12.6387 104.518   1
   0  16  -2 12168.5 734.816   1
   0 -16  -2 12191.0 610.980   4
   0 -16  -2 11325.9 548.717   2
   0  16   2 12374.2 708.074   1
   0  16  -3 395.266 157.478   1
   0 -16  -3 545.811 138.993   4
   0  16   3 427.165 133.057   1
   0  16   4 32722.4 1232.36   1
   0 -16  -4 32716.6 1203.11   4
   0  16  -4 32835.9 1313.18   1
   0 -16  -5 5021.67 461.785   4
   0  16  -5 4785.87 500.295   1
   0 -16  -6 15323.7 868.612   4
   0  16  -6 15829.5 915.195   1
   0 -16  -7 218.385 157.708   4
   0  16  -7 238.872 132.346   1
   0  16  -8 12498.0 847.664   1
   0 -16  -8 10435.7 769.820   4
   0 -16  -9 136.117 104.693   4
   0  16  -9 578.566 213.769   1
   0 -16 -10 1940.53 362.768   4
   0  16 -10 2566.01 409.871   1
   0  16 -11 1027.73 256.837   1
   0 -16 -11 246.706 119.141   4
   0  16 -12 962.633 280.209   1
   0 -16 -13 49.3606 140.073   4
   0  17   0-24.1559 106.246   1
   0  17  -1 210.351 133.542   1
   0  17   1-40.4394 146.743   1
   0 -17  -1 93.1033 62.6238   4
   0 -17  -2 4413.99 369.136   4
   0  17   2 4435.99 438.649   1
   0  17  -2 4633.31 473.773   1
   0 -17  -3-18.5573 71.8913   4
   0  17   3-42.1721 112.176   1
   0  17  -3 87.3039 110.314   1
   0 -17  -4 499.550 159.689   4
   0  17   4 562.334 183.944   1
   0  17  -4 157.895 144.099   1
   0  17  -5 12.7188 130.554   1
   0 -17  -5 248.408 117.170   4
   0  17  -6 394.748 174.044   1
   0 -17  -6 523.514 163.658   4
   0 -17  -7-60.4693 113.532   4
   0  17  -7 1.64569 107.638   1
   0 -17  -8 129.979 112.000   4
   0  17  -8-337.647 185.671   1
   0  17  -9-219.801 164.851   1
   0 -17  -9-156.226 158.051   4
   0 -17 -10 132.497 150.891   4
   0  17 -10 1137.53 309.813   1
   0  17 -11-174.634 186.122   1
   0 -17 -11-28.1814 135.371   4
   0 -17 -12-111.452 161.153   4
   0  18   0 2854.47 369.877   1
   0  18   1 163.225 142.638   1
   0 -18  -1-67.5251 70.4450   4
   0  18  -1 58.4806 121.185   1
   0 -18  -2 18093.5 794.405   4
   0  18  -2 17863.9 975.741   1
   0  18   2 18370.2 949.086   1
   0 -18  -3 425.098 133.551   4
   0  18  -3 470.891 178.233   1
   0  18   3 588.225 218.889   1
   0  18   4 21261.2 1043.40   1
   0  18  -4 22447.4 1129.28   1
   0 -18  -4 22408.9 990.551   4
   0 -18  -5 202.432 126.045   4
   0  18  -5 325.790 170.620   1
   0 -18  -6 7806.37 627.385   4
   0  18  -6 8931.34 725.831   1
   0  18  -7 185.721 152.069   1
   0 -18  -7 292.982 145.592   4
   0 -18  -8 8067.64 691.649   4
   0  18  -8 9386.73 768.390   1
   0 -18  -9 566.010 207.297   4
   0  18  -9 136.328 145.600   1
   0  18 -10 2067.49 390.693   1
   0 -18 -10 2662.28 423.203   4
   0 -18 -11 168.017 151.904   4
   0  19   0 190.231 154.887   1
   0  19  -1 790.950 236.202   1
   0  19   1 800.676 220.477   1
   0  19   2 44.9109 110.021   1
   0 -19  -2 100.189 79.6220   4
   0  19  -2 65.0357 165.227   1
   0  19   3 623.959 168.420   1
   0 -19  -3 1090.03 215.063   4
   0  19  -3 1052.53 265.724   1
   0  19  -4 1182.70 274.467   1
   0  19   4 931.382 231.682   1
   0 -19  -4 1067.95 203.652   4
   0 -19  -5 206.537 122.913   4
   0  19  -5 163.411 118.113   1
   0  19  -6 321.100 180.761   1
   0 -19  -6 105.536 115.103   4
   0 -19  -7-93.7490 120.184   4
   0  19  -7 86.7543 120.666   1
   0  19  -8 1445.77 334.045   1
   0 -19  -8 1364.00 281.124   4
   0 -19  -9 369.901 172.099   4
   0  19  -9-13.2843 147.172   1
   0 -19 -10 143.437 105.980   4
   0 -19 -11 65.4251 116.059   4
   0  20   0 12807.3 843.392   1
   0  20   1-149.210 137.500   1
   0  20  -1-240.393 188.198   1
   0 -20  -2 3711.87 351.426   4
   0  20   2 3757.55 453.058   1
   0  20  -2 3000.88 420.427   1
   0 -20  -3 62.1828 89.5922   4
   0  20   3 174.458 148.824   1
   0  20  -3-21.7080 122.342   1
   0  20  -4 1434.58 327.869   1
   0 -20  -4 1578.81 263.080   4
   0 -20  -5-20.1980 92.7104   4
   0  20  -5-123.302 161.993   1
   0 -20  -6 4784.79 496.567   4
   0  20  -6 5741.05 613.917   1
   0 -20  -7 5.89342 76.7440   4
   0  20  -7 127.185 154.313   1
   0  20  -8 4529.58 568.464   1
   0 -20  -8 3434.07 461.830   4
   0 -20  -9 756.934 219.207   4
   0 -20 -10 2630.55 428.974   4
   0  21   0 130.000 164.589   1
   0  21   1 31.3038 128.147   1
   0  21  -1 37.5674 107.725   1
   0  21   2 139.306 130.725   1
   0  21  -2 353.511 177.421   1
   0  21  -3-171.258 157.698   1
   0  21   3-121.297 133.971   1
   0  21  -4 91.1847 185.433   1
   0 -21  -4 203.728 112.082   4
   0  21  -5 612.991 247.382   1
   0 -21  -5-32.2352 81.2593   4
   0 -21  -6-212.660 126.220   4
   0  21  -6 112.068 164.189   1
   0 -21  -7-69.1930 107.132   4
   0  21  -7 45.4868 138.934   1
   0 -21  -8 169.892 130.073   4
   0 -21  -9-61.4555 139.383   4
   0 -21 -10 259.174 142.388   4
   0  22   0 365.573 189.405   1
   0  22  -1-50.4135 151.071   1
   0  22   1 140.698 169.009   1
   0  22   2 553.082 179.144   1
   0  22  -2 507.467 215.150   1
   0  22   3 85.1942 125.728   1
   0  22  -3 58.3135 115.482   1
   0  22  -4 3009.78 469.670   1
   0  22  -5 794.105 271.253   1
   0 -22  -6 674.913 194.165   4
   0 -22  -7 101.982 107.680   4
   0 -22  -8 1420.33 312.231   4
   0 -22  -9 464.639 184.865   4
   0  23   0-79.6749 117.425   1
   0  23   1 185.691 152.953   1
   0  23  -1-196.913 186.914   1
   0  23   2 649.693 244.884   1
   0  23  -2 1111.33 285.776   1
   0  23  -3 130.486 141.162   1
   0  23   3-22.9712 110.523   1
   0  24   0 522.673 207.357   1
   0  24   1 154.657 126.113   1
   0  24   2 1588.63 336.106   1
   1   0 -17-93.3206 121.362   1
   1   0 -16-177.412 156.080   1
   1   0 -15 40.2221 121.049   1
   1   0 -14-12.3746 121.635   1
   1   0 -13 60.4675 56.0818   3
   1   0 -13 407.828 165.352   1
   1   0 -12 52.9341 74.5534   3
   1   0 -12 116.996 121.596   1
   1   0 -11-102.201 76.7863   3
   1   0 -11 27.6123 87.8165   1
   1   0 -10-117.118 80.8853   3
   1   0 -10-14.4245 114.168   1
   1   0  -9 1726.68 226.963   1
   1   0  -9 1420.23 160.360   3
   1   0  -9 1498.55 195.022   2
   1   0  -8 149.398 78.1197   2
   1   0  -8 39.2496 51.6679   3
   1   0  -8 53.1780 90.6702   1
   1   0  -7 13437.0 456.567   3
   1   0  -7 14876.9 579.647   2
   1   0  -7 13138.6 543.476   1
   1   0  -6-5.26170 32.0084   3
   1   0  -6 36.8336 64.1821   1
   1   0  -6 83.2844 68.8635   2
   1   0  -5 2443.57 182.884   1
   1   0  -5 2482.16 146.794   3
   1   0  -5 2360.66 188.166   2
   1   0  -4-41.7657 43.8459   2
   1   0  -4-16.7580 29.2222   3
   1   0  -4-39.2167 54.5812   1
   1   0  -3 9257.02 230.011   3
   1   0  -3 9213.71 308.794   2
   1   0  -3 9643.43 290.230   1
   1   0  -2 16.5613 27.3676   2
  -1   0   2-15.4897 26.0632   1
   1   0   2-54.2815 42.1634   3
   1   0   3 7247.56 298.522   3
   1   0   4 46.0966 69.2260   3
   1   0   5 7772.76 351.431   3
  -1   0  -5 7365.21 352.897   3
   1   0   6 1.67107 66.8056   3
  -1   0  -6-83.3286 72.5750   3
  -1   0  -7 1216.07 165.935   3
   1   0   7 1104.27 151.239   3
   1   0   8-27.0397 86.9537   3
  -1   0  -8 97.3497 74.1382   3
   1   0   9 9766.03 491.953   3
  -1   0  -9 10266.3 529.899   3
   1   0  10-10.0834 82.5072   3
  -1   0 -11 1704.79 239.541   3
   1   0  11 1400.80 205.630   3
  -1   0 -12 53.1804 64.9615   3
   1   0  12 68.5370 69.1514   3
   1   0  13 664.015 156.897   3
  -1   0 -14-126.556 168.337   1
  -1   0 -15 170.597 163.632   1
  -1   0 -16 84.9886 121.177   1
  -1   0 -17 233.963 175.142   1
  -1   0 -18 115.811 134.565   1
   1   1 -17-215.599 138.273   1
   1  -1 -16 8669.51 676.595   1
   1   1 -16 8088.37 660.532   1
   1  -1 -15-30.0656 114.611   1
   1   1 -15 18.0091 97.7735   1
   1   1 -14 4379.39 446.040   1
   1  -1 -14 3937.50 428.803   1
   1  -1 -13-59.4445 134.917   1
   1   1 -13-25.4798 88.8609   1
   1   1 -12 14540.0 764.480   1
   1  -1 -12 14797.0 760.079   1
   1   1 -12 13104.0 609.297   3
   1   1 -11 719.758 178.402   1
   1  -1 -11 529.959 117.189   3
   1  -1 -11 738.771 171.321   1
   1   1 -11 404.388 105.366   3
   1   1 -10 7467.22 488.946   1
   1   1 -10 7165.54 394.330   3
   1  -1 -10 6487.18 443.175   1
   1  -1 -10 6674.12 355.746   3
   1   1 -10 6544.39 442.523   2
   1  -1  -9 212.114 69.3173   3
   1   1  -9 294.504 103.859   2
  -1   1   9 114.639 52.4872   3
   1   1  -9 194.027 75.7641   3
   1  -1  -9 101.977 76.7725   2
   1   1  -9 21.9628 98.0733   1
   1   1  -8 73297.6 1724.05   1
   1   1  -8 69382.5 1538.78   3
   1  -1  -8 70778.4 1473.92   3
  -1   1   8 71610.1 1435.81   3
   1  -1  -8 71856.6 1730.36   2
   1   1  -8 71660.0 1671.18   2
   1   1  -7 651.439 107.553   2
  -1   1   7 709.139 89.0946   3
   1   1  -7 656.767 99.6350   3
   1  -1  -7 1067.87 155.828   2
   1   1  -7 647.214 121.277   1
   1  -1  -7 744.527 93.1210   3
  -1   1   6 41572.1 861.384   3
   1   1  -6 40403.5 1018.60   2
   1  -1  -6 40368.0 882.300   3
   1  -1  -6 43240.6 1102.14   2
   1   1  -6 40861.4 937.342   3
   1   1  -6 42807.7 1074.38   1
   1  -1  -5 7674.42 256.552   3
   1   1  -5 7869.79 355.136   1
   1  -1  -5 8273.02 370.836   2
  -1   1   5 7878.64 247.563   3
   1   1  -5 8074.91 340.932   2
   1   1  -5 7830.87 294.805   3
   1  -1  -4 31457.5 621.494   3
   1   1  -4 31129.6 681.827   3
   1   1  -4 31389.0 739.012   2
  -1   1   4 31787.1 610.758   3
   1  -1  -4 31846.9 794.306   2
   1   1  -4 31731.9 769.014   1
  -1  -1   3 55.5560 50.8861   1
   1  -1  -3 89.5967 46.2505   2
   1   1  -3-6.13545 37.3039   2
   1   1  -3 115.419 57.3523   1
   1   1  -2 55266.2 1012.12   2
   1  -1  -2 56168.1 1074.70   2
   1  -1   2 2515.97 172.526   3
   1   1   2 4000.94 190.776   3
   1  -1   3 1404.00 129.724   3
   1   1   3 1536.28 134.645   3
   1   1   4 10970.9 397.928   3
   1  -1   4 10475.3 403.864   3
  -1   1  -5 2354.56 197.336   3
  -1  -1  -5 2169.90 187.797   3
   1  -1   5 2414.84 196.982   3
   1   1   5 2591.18 202.328   3
  -1   1  -6 9821.55 452.431   3
   1  -1   6 10147.0 438.221   3
  -1  -1  -6 10047.3 447.404   3
   1   1   6 10306.2 438.446   3
  -1  -1  -7 934.652 141.631   3
   1  -1   7 1027.51 148.357   3
  -1   1  -7 1209.03 166.515   3
   1   1   7 1005.16 145.552   3
   1  -1   8 33337.7 986.668   3
  -1  -1  -8 34903.7 1017.11   3
  -1   1  -8 36024.9 1050.68   3
   1   1   8 33985.7 987.471   3
  -1  -1  -9 1939.75 222.443   3
   1  -1   9 2371.97 247.337   3
   1   1   9 2256.74 231.084   3
   1  -1  10 14303.9 634.978   3
   1   1  10 14493.8 634.550   3
   1   1  11-58.1699 91.5441   3
  -1   1 -11 178.423 103.160   3
   1  -1  11 86.4697 93.9615   3
   1   1  12 11095.8 579.799   3
  -1   1 -12 10352.5 715.899   1
  -1  -1 -12 10764.5 595.011   3
   1  -1  12 10615.5 582.724   3
  -1   1 -12 10863.6 629.725   3
   1   1  13 2744.44 294.170   3
  -1   1 -13 2602.43 365.886   1
   1   1  14 11507.3 626.129   3
  -1   1 -14 12123.1 835.151   1
  -1   1 -15-85.6119 115.802   1
  -1  -1 -15 94.7984 168.137   1
  -1   1 -16 5491.88 601.397   1
  -1  -1 -16 6354.70 639.734   1
  -1   1 -17 322.101 146.941   1
  -1  -1 -17-3.06441 134.324   1
  -1   1 -18 2485.02 424.132   1
  -1  -1 -18 2336.73 432.415   1
   1   2 -17 131.979 130.952   1
   1   2 -16 16.7266 113.401   1
   1  -2 -16 442.317 173.281   1
   1   2 -15 8.12791 100.813   1
   1  -2 -15 134.175 130.878   1
   1  -2 -14 690.114 200.953   1
   1   2 -14 906.503 213.169   1
   1  -2 -13 325.378 114.490   1
   1   2 -13 367.681 145.152   1
   1   2 -13 121.349 64.7871   3
   1   2 -12 962.335 204.693   1
   1  -2 -12 972.071 197.948   1
   1   2 -11 244.975 94.7660   3
   1   2 -11 331.273 146.004   1
   1   2 -10 304.818 107.613   2
   1   2 -10 193.896 74.6754   3
   1   2 -10 289.580 134.104   1
  -1   2  10 220.021 67.7554   3
  -1   2   9 1046.53 119.476   3
   1  -2  -9 1225.43 189.274   2
   1   2  -9 972.388 148.284   3
   1   2  -9 1080.42 192.183   1
   1   2  -9 1090.25 164.464   2
  -1   2   8 130.751 58.1968   3
   1   2  -8 98.1244 65.9175   2
   1  -2  -8 220.351 86.6284   2
   1   2  -8 123.672 64.5227   3
   1   2  -8 186.815 103.694   1
   1   2  -7 1213.45 138.988   3
  -1   2   7 1208.04 110.790   3
   1  -2  -7 1313.38 178.265   2
   1   2  -7 1024.73 163.514   1
   1   2  -7 1259.90 152.798   2
  -1   2   6 13164.1 376.835   3
   1   2  -6 12610.3 449.163   3
   1  -2  -6 13810.7 555.574   2
   1   2  -6 13594.3 479.810   2
   1   2  -6 13494.0 533.295   1
   1   2  -5-58.2623 68.3442   1
   1   2  -5 2.80194 33.3731   3
   1   2  -5 63.5949 43.0340   2
  -1   2   5 40.0449 30.3143   3
   1  -2  -5 7.25726 46.8997   2
  -1  -2   4 11647.7 431.603   1
   1   2  -4 11990.2 424.532   1
   1  -2  -4 11321.6 427.618   2
  -1   2   4 10514.1 274.066   3
   1   2  -4 11159.5 349.025   2
  -1  -2   3 17372.1 514.203   1
   1  -2  -3 17747.0 517.728   2
   1   2  -3 18252.5 507.860   1
  -1  -2   3 18365.4 434.387   2
   1   2  -3 17476.2 422.627   2
   1   2  -2 30033.1 662.672   1
   1  -2  -2 28353.2 663.602   2
  -1   2   0 35125.1 691.979   1
  -1   2  -1 40560.5 856.425   1
   1  -2   2 6133.38 258.603   3
   1  -2   3 19407.7 546.573   3
   1   2   3 18024.5 525.291   3
   1  -2   4 6440.07 306.748   3
   1   2   4 6104.18 295.055   3
  -1   2  -5 10235.2 440.410   3
   1  -2   5 10842.3 436.092   3
   1   2   5 10316.7 418.063   3
   1  -2   6 358.667 94.7683   3
   1   2   6 413.701 97.7900   3
  -1   2  -6 340.841 83.1347   3
  -1   2  -7 1701.49 197.519   3
   1  -2   7 1669.77 192.649   3
   1   2   7 1589.28 182.641   3
   1  -2   8 11473.4 527.160   3
  -1   2  -8 11646.9 555.471   3
   1   2   8 11434.1 512.561   3
   1  -2   9 83.3662 90.8513   3
   1   2   9 176.709 101.747   3
  -1   2 -10 2796.48 345.681   1
   1  -2  10 2727.59 272.045   3
  -1   2 -10 2763.90 284.951   3
   1   2  10 2260.05 246.600   3
  -1   2 -11 125.983 89.6499   3
   1   2  11 120.000 94.1640   3
   1   2  12 3659.11 329.601   3
  -1   2 -12 3073.09 393.880   1
  -1   2 -13 2642.39 392.251   1
   1   2  13 3632.67 337.549   3
   1   2  14 8711.53 535.571   3
  -1   2 -14 6896.56 624.813   1
   1   2  15 480.079 138.074   3
  -1   2 -15 187.803 144.306   1
  -1  -2 -16 1352.90 315.266   1
  -1   2 -16 1709.89 342.986   1
  -1   2 -17-93.2971 181.667   1
  -1  -2 -17 150.973 141.672   1
  -1   2 -18 581.953 218.366   1
  -1  -2 -18 507.009 173.206   1
   1   3 -18 2253.75 390.103   1
   1   3 -17 31.6208 122.779   1
   1   3 -16 9147.79 726.303   1
   1  -3 -16 9998.33 709.482   1
   1   3 -15 245.774 153.271   1
   1  -3 -15-197.572 148.596   1
   1   3 -14 10561.0 717.024   1
   1  -3 -14 9768.31 662.028   1
   1   3 -13 85.7242 105.387   1
   1  -3 -13 19.3943 91.7736   1
  -1   3  12 3899.29 261.863   3
   1   3 -12 3730.40 333.263   3
   1   3 -12 3577.35 392.674   1
   1   3 -11 30.5332 69.7373   2
  -1   3  11-21.8281 47.0976   3
   1   3 -11 135.143 123.713   1
   1   3 -10 15192.3 636.452   3
   1   3 -10 13892.8 622.379   2
  -1   3  10 14787.8 504.536   3
   1   3 -10 13442.8 699.106   1
   1   3  -9 3458.35 275.395   3
   1   3  -9 3933.33 349.731   1
   1   3  -9 3406.50 276.836   2
  -1   3   9 3565.84 217.836   3
   1   3  -8 15512.8 594.796   3
   1  -3  -8 15987.4 689.256   2
  -1   3   8 15846.4 487.064   3
   1   3  -8 14967.4 575.905   2
   1   3  -8 15600.0 679.537   1
   1   3  -7 194.858 66.1488   2
   1  -3  -7 167.199 68.4268   2
   1   3  -7 87.8378 85.0760   1
  -1   3   7 130.077 49.5877   3
   1   3  -7 175.449 74.0049   3
   1   3  -6 54329.4 1209.23   2
   1   3  -6 56321.4 1365.00   1
  -1   3   6 57790.0 1119.48   3
   1  -3  -6 57580.5 1396.62   2
   1   3  -6 54358.1 1248.77   3
   1  -3  -5 4204.46 282.907   2
  -1  -3   5 4099.42 282.464   1
  -1   3   5 4657.51 192.813   3
   1   3  -5 4489.43 220.896   2
   1   3  -5 4531.40 285.052   1
   1   3  -4 35369.0 886.629   1
   1   3  -4 34172.1 728.372   2
  -1  -3   4 33062.7 903.465   1
   1  -3  -4 35446.7 899.714   2
   1  -3  -3 25803.1 542.326   1
   1   3  -3 25587.5 527.700   2
   1  -3  -3 26110.7 685.607   2
   1   3  -3 26123.9 689.952   1
   1  -3  -2 20492.7 551.937   2
   1   3  -2 22720.3 574.439   1
   1  -3  -2 20911.9 445.712   1
  -1   3   2 22025.1 452.332   1
   1   3  -1 1475.31 119.681   1
  -1   3   1 1495.37 118.524   4
   1  -3  -1 1520.70 106.119   2
  -1   3   1 1369.53 85.7148   1
  -1   3   0 48257.3 930.904   1
   1   3   0 46763.9 965.098   1
  -1   3   0 46432.1 938.588   4
  -1   3  -1 27049.0 650.488   1
   1   3   1 25807.6 639.233   1
  -1   3  -2 626332. 10318.7   1
  -1   3  -3 28293.4 803.927   1
   1   3   4 21999.2 649.782   3
   1  -3   4 23053.3 674.236   3
  -1   3  -4 22701.7 742.547   1
   1   3   5 1177.48 142.895   3
   1  -3   5 1253.45 158.904   3
  -1   3  -5 1435.49 190.846   1
   1  -3   6 25686.4 803.560   3
  -1   3  -6 26411.8 832.443   3
   1   3   6 26819.1 787.376   3
  -1   3  -6 25930.9 906.802   1
   1  -3   7 6863.22 390.560   3
   1   3   7 7041.89 380.807   3
  -1   3  -7 7269.99 417.374   3
  -1   3  -7 6652.81 463.620   1
  -1   3  -8 27762.5 1032.66   1
   1  -3   8 28124.3 898.169   3
   1   3   8 26532.6 857.878   3
  -1   3  -9 2517.95 318.105   1
   1   3   9 2638.82 253.425   3
  -1   3 -10 32509.1 1233.73   1
   1   3  10 32278.9 1022.79   3
  -1   3 -10 33004.3 1122.11   3
  -1   3 -11 40.1614 137.868   1
  -1   3 -11-60.0393 76.9180   3
  -1   3 -12 29614.0 1261.21   1
   1   3  12 28975.0 1011.42   3
  -1   3 -13 1465.33 288.430   1
   1   3  13 1214.47 201.584   3
   1   3  14 20571.9 852.870   3
  -1   3 -14 19580.7 1091.00   1
  -1   3 -15 155.132 148.520   1
   1   3  15 238.741 114.744   3
  -1   3 -16 741.815 227.864   1
  -1  -3 -17 351.956 184.828   1
  -1   3 -17 666.711 243.530   1
  -1   3 -18 3182.91 493.466   1
   1   4 -18 364.135 193.841   1
   1   4 -17-114.332 159.383   1
   1   4 -16 216.265 131.165   1
   1   4 -15 210.838 160.481   1
   1  -4 -15-59.6637 107.427   1
   1  -4 -14 319.517 121.537   1
   1   4 -14 576.297 186.415   1
  -1   4  13 116.024 59.9132   3
   1   4 -13-46.0992 99.8022   1
   1   4 -12 2032.87 255.284   3
   1   4 -12 1748.05 278.220   1
  -1   4  12 2233.15 195.319   3
   1   4 -11 369.028 110.684   2
   1   4 -11 283.501 138.357   1
  -1   4  11 438.408 93.2960   3
   1   4 -11 578.626 131.030   3
  -1   4  10-16.4763 57.9097   3
   1   4 -10-10.9507 102.971   1
   1   4 -10-68.9559 68.7561   2
   1   4  -9 492.522 104.874   2
  -1   4   9 680.321 108.144   3
   1   4  -9 560.170 159.903   1
  -1   4   8 3398.55 207.977   3
   1   4  -8 3515.24 271.394   3
   1   4  -8 3190.46 238.963   2
   1   4  -8 3594.78 325.134   1
   1  -4  -8 3375.46 310.840   2
   1   4  -7 347.434 73.7093   2
   1   4  -7 446.310 129.372   1
   1  -4  -7 568.482 128.711   2
   1   4  -7 510.379 102.128   3
  -1   4   7 594.358 89.6373   3
  -1   4   6 16685.1 474.499   3
   1   4  -6 16256.8 573.045   3
   1   4  -6 16153.5 645.061   1
   1  -4  -6 17263.4 664.516   2
   1   4  -6 16183.7 491.281   2
  -1  -4   6 17172.4 682.200   1
  -1  -4   5 787.401 139.850   1
   1  -4  -5 811.910 129.638   2
   1   4  -5 738.509 80.1772   2
   1   4  -5 545.359 104.050   1
   1   4  -4 18533.6 617.369   1
   1  -4  -4 18894.5 479.937   1
  -1  -4   4 18779.2 642.027   1
   1   4  -4 18271.3 429.228   2
   1  -4  -4 19007.4 619.355   2
   1  -4  -3 3340.16 219.356   2
   1   4  -3 3722.63 236.106   1
   1  -4  -3 3606.57 161.802   1
   1  -4  -2 4966.17 242.459   2
   1   4  -2 5176.73 262.059   1
  -1   4   2 5020.60 194.521   1
   1  -4  -2 4943.34 191.033   1
  -1   4   1-33.4972 46.3699   1
  -1   4   1-36.3622 53.7383   2
   1   4  -1 41.1788 64.3436   1
   1  -4  -1 17.8559 36.5210   2
  -1   4   0 10008.1 333.815   4
   1  -4   0 11337.3 348.053   4
  -1   4   0 11258.2 314.113   2
  -1   4   0 10788.8 349.962   1
   1   4   0 11712.8 387.008   1
   1   4   1 2184.22 171.529   1
  -1   4  -1 2294.22 174.327   1
  -1   4  -2 374652. 6351.13   1
  -1   4  -3 2775.65 236.282   1
  -1   4  -4 469.594 117.293   1
   1   4   5 366.469 100.426   3
  -1   4  -5 123.755 89.6725   1
  -1   4  -6 1177.90 167.205   3
   1   4   6 1580.87 182.727   3
  -1   4  -6 1688.69 234.656   1
   1   4   7 1046.81 158.866   3
  -1   4  -7 1026.38 199.250   1
   1   4   8 5334.60 348.247   3
  -1   4  -8 5913.78 465.130   1
  -1   4  -9 18.3926 75.5932   3
  -1   4  -9-142.554 151.636   1
   1   4   9-20.2596 77.7659   3
  -1   4 -10 7562.48 511.509   3
   1   4  10 7017.11 440.261   3
  -1   4 -10 7662.09 572.753   1
   1   4  11 496.640 142.240   3
  -1   4 -11 372.578 179.023   1
   1   4  12 2485.07 279.378   3
  -1   4 -12 2782.99 379.745   1
  -1   4 -13 204.982 147.524   1
   1   4  13 26.4120 87.3006   3
  -1   4 -14 5592.14 573.470   1
   1   4  14 6557.88 457.624   3
   1   4  15 191.151 104.703   3
  -1   4 -15 474.723 189.303   1
  -1   4 -16 2814.32 430.213   1
  -1   4 -17 301.964 196.165   1
  -1  -4 -17 139.224 168.715   1
  -1   4 -18 338.600 162.348   1
   1   5 -18 5621.07 608.212   1
   1   5 -17 714.681 238.814   1
   1   5 -16 9423.94 751.285   1
   1   5 -15 1210.64 271.001   1
   1  -5 -15 1296.92 250.582   1
   1   5 -14 9262.15 699.604   1
  -1   5  13 118.759 58.5778   3
   1   5 -13-122.305 137.808   1
   1   5 -12 2311.33 252.557   2
  -1   5  12 3081.61 229.495   3
   1   5 -12 2946.28 363.077   1
   1   5 -11 4769.99 443.470   1
   1   5 -11 4198.86 323.540   2
   1   5 -11 5056.01 394.918   3
  -1   5  11 4391.02 272.666   3
   1   5 -10 8192.61 490.441   3
   1   5 -10 7536.40 419.638   2
   1   5 -10 8291.94 561.831   1
  -1   5  10 8552.06 382.031   3
   1   5  -9 109.773 49.6826   2
   1   5  -9 11.2648 101.763   1
  -1   5   9 166.616 62.2087   3
  -1   5   8 21222.1 612.513   3
   1   5  -8 20942.2 834.673   1
   1   5  -8 19148.4 623.087   2
   1   5  -7-137.400 118.147   1
   1   5  -7 44.3642 56.7016   3
   1   5  -7 26.7552 34.0556   2
  -1   5   7 128.687 60.4514   3
   1  -5  -7 256.448 105.748   2
   1   5  -6 65702.9 1605.72   1
   1  -5  -6 68179.2 1621.97   2
  -1  -5   6 67796.8 1680.79   1
   1   5  -6 64612.4 1302.10   2
  -1  -5   5 16541.3 662.763   1
   1   5  -5 17101.1 637.599   1
   1  -5  -5 16270.4 622.669   2
   1  -5  -5 16401.6 482.120   1
   1   5  -5 15300.4 405.654   2
   1   5  -4 51967.7 1269.27   1
   1  -5  -4 52062.7 1071.04   1
   1  -5  -4 53717.8 1261.80   2
   1   5  -3 2055.99 186.288   1
   1  -5  -3 1839.48 129.421   1
   1  -5  -3 1807.18 164.228   2
   1  -5  -2 45877.8 986.198   1
   1  -5  -2 49660.1 1078.64   2
   1   5  -2 50984.6 1141.03   1
  -1   5   2 51469.1 1107.63   2
  -1   5   2 49403.9 1002.18   1
   1  -5  -1 1791.73 138.775   1
  -1   5   1 1762.95 132.699   1
   1   5  -1 1950.30 171.148   1
  -1   5   1 2013.08 144.774   2
   1  -5  -1 1768.62 146.564   4
   1  -5  -1 1693.80 126.309   2
  -1   5   0 23875.4 613.784   1
  -1   5   0 23487.6 547.542   2
  -1   5   0 21730.4 583.785   4
   1   5   0 23684.6 652.059   1
   1  -5   0 23114.5 584.125   4
  -1   5  -1 2335.89 184.597   1
  -1   5  -1 2355.36 150.343   4
   1   5   1 2389.39 187.070   1
  -1   5  -2 158265. 2952.61   1
  -1   5  -3 10327.1 472.138   1
  -1   5  -4 122884. 2525.96   1
  -1   5  -5 7432.29 444.935   1
  -1   5  -6 44090.3 1302.08   1
   1   5   6 43725.6 1139.74   3
   1   5   7 655.924 139.995   3
  -1   5  -7 920.795 209.966   1
   1   5   8 26579.5 885.011   3
  -1   5  -8 27504.9 1069.55   1
  -1   5  -8 27831.7 976.903   3
  -1   5  -9-30.8932 97.5318   3
  -1   5  -9-53.4202 130.254   1
   1   5   9-75.9768 95.7109   3
   1   5  10 18221.5 744.906   3
  -1   5 -10 18315.7 916.135   1
   1   5  11 50.1305 100.577   3
  -1   5 -11-141.006 140.137   1
   1   5  12 3607.73 333.698   3
  -1   5 -12 4042.38 467.157   1
   1   5  13 191.082 96.0789   3
  -1   5 -13 231.346 157.764   1
   1   5  14 10908.4 615.270   3
  -1   5 -14 11145.4 820.354   1
  -1   5 -15 186.596 153.173   1
  -1   5 -16 5317.94 603.125   1
  -1   5 -17-66.1641 131.460   1
  -1   5 -18 2653.73 451.423   1
   1   6 -18 415.694 197.606   1
   1   6 -17 384.842 193.399   1
   1   6 -16 1989.94 363.247   1
   1   6 -15 2276.00 372.052   1
   1   6 -14 329.975 176.143   1
   1   6 -13 132.244 110.214   1
  -1   6  13 60.7863 46.5304   3
  -1   6  12-16.9547 50.2686   3
   1   6 -12 61.3332 117.461   1
  -1   6  11 821.355 123.740   3
   1   6 -11 669.035 132.341   2
   1   6 -11 677.610 188.366   1
   1   6 -10 947.670 177.200   3
  -1   6  10 741.967 123.050   3
   1   6 -10 1028.27 219.478   1
   1   6 -10 1257.49 159.316   2
   1   6  -9 1090.18 140.352   2
  -1   6   9 1437.57 161.394   3
   1   6  -9 1373.80 192.322   3
   1   6  -9 1379.42 226.990   1
   1   6  -8 12842.3 460.956   2
   1   6  -8 13861.8 682.606   1
  -1   6   8 13906.4 501.425   3
   1  -6  -7-22.5399 58.7721   1
  -1   6   7 41.9640 59.3802   3
   1   6  -7-5.97389 37.4186   2
   1  -6  -7 93.0717 84.1216   2
  -1  -6   7 22.0581 64.8836   1
   1   6  -7-113.653 111.278   1
  -1  -6   6 15557.8 695.183   1
   1  -6  -6 15706.3 654.769   2
   1  -6  -6 14640.2 491.189   1
   1   6  -6 15320.1 658.069   1
   1   6  -6 14189.0 400.246   2
  -1  -6   5 83.8559 77.8961   1
   1  -6  -5 44.3801 45.7656   2
   1  -6  -5 64.3550 49.7447   1
   1   6  -5 63.6787 81.0139   1
   1   6  -5 96.5873 26.8425   2
   1  -6  -4 1464.29 127.656   1
   1  -6  -4 1495.09 171.523   2
   1   6  -4 1617.27 189.852   1
   1  -6  -3 559.072 101.779   2
  -1   6   3 537.516 85.1673   1
   1   6  -3 479.483 105.636   1
   1  -6  -3 495.033 78.2149   1
   1   6  -2 138.952 79.7748   1
   1  -6  -2 63.8731 39.3874   2
  -1   6   2 203.842 86.0997   2
   1  -6  -2 168.320 55.0123   1
  -1   6   2 125.208 56.7949   1
   1  -6  -2 71.9016 61.5633   4
   1  -6  -1 6241.33 296.994   4
   1   6  -1 6053.32 321.153   1
  -1   6   1 6295.84 286.428   1
  -1   6   1 6457.79 281.715   2
   1  -6  -1 6381.84 287.769   1
   1  -6  -1 5787.24 260.425   2
  -1  -6   1 6132.76 188.872   4
  -1   6   0 6436.98 290.294   4
   1   6   0 7704.57 358.689   1
  -1   6   0 7298.34 270.600   2
  -1   6   0 7194.06 319.956   1
   1  -6   0 7150.96 293.986   4
  -1   6  -1 136.216 43.2851   4
  -1   6  -1 158.548 69.7711   1
  -1   6  -1 108.692 36.1365   2
   1   6   1 104.690 71.1845   1
   1   6   2 31958.0 856.709   1
  -1   6  -2 32893.5 901.100   1
  -1  -6  -3 1145.26 139.562   1
  -1   6  -3 1003.16 162.938   1
  -1  -6  -4 6335.61 334.613   1
  -1   6  -4 6045.99 385.433   1
  -1  -6  -5 393.080 104.349   1
  -1   6  -5 509.329 139.612   1
  -1   6  -6 570.797 158.181   1
  -1   6  -7 233.443 90.9762   3
  -1   6  -7 189.522 136.710   1
   1   6   7 193.149 91.8747   3
  -1   6  -8 3497.73 366.958   1
  -1   6  -8 3466.63 326.910   3
   1   6   8 3408.20 298.190   3
  -1   6  -9 370.476 189.799   1
   1   6   9 24.5033 89.0024   3
  -1   6 -10 12587.7 767.617   1
   1   6  10 13673.5 643.893   3
  -1   6 -11 1003.61 249.724   1
   1   6  11 962.041 175.555   3
  -1   6 -12 252.793 166.490   1
   1   6  12 134.472 81.6650   3
   1   6  13 938.956 190.048   3
  -1   6 -13 550.312 180.578   1
  -1   6 -14 433.706 169.653   1
   1   6  14 474.422 134.846   3
  -1   6 -15-5.66645 159.041   1
  -1   6 -16 71.7577 124.873   1
  -1   6 -17 30.4193 199.983   1
  -1   6 -18-242.053 175.418   1
   1   7 -18 5829.21 647.826   1
   1   7 -17 521.856 233.808   1
   1   7 -16 8898.14 756.980   1
   1   7 -15 2479.28 385.868   1
   1   7 -14 4802.44 517.358   1
   1   7 -13-120.776 147.839   1
  -1   7  13 33.5633 45.8339   3
  -1   7  12 8829.14 420.908   3
   1   7 -12 8107.41 617.821   1
   1   7 -12 7526.78 435.835   2
  -1   7  11 1962.19 201.494   3
   1   7 -11 2235.59 328.025   1
   1   7 -11 2056.18 207.098   2
   1   7 -10 11831.2 490.885   2
   1   7 -10 12457.8 722.208   1
  -1   7  10 14027.1 536.782   3
   1  -7  -9-59.0911 63.9722   1
   1   7  -9-101.930 155.684   1
   1   7  -9 27.2168 93.5144   3
  -1   7   9 8.13511 72.6789   3
   1   7  -9 61.1432 54.5514   2
   1   7  -8 31310.1 790.071   2
  -1   7   8 34016.2 915.680   3
   1   7  -8 34407.0 1087.11   3
   1  -7  -8 34520.5 934.013   1
   1   7  -8 33661.4 1163.80   1
   1  -7  -7 1748.34 178.938   1
   1   7  -7 1625.65 120.667   2
   1   7  -7 1951.28 250.408   1
  -1  -7   7 1903.22 267.154   1
   1  -7  -6 56869.7 1232.71   1
  -1  -7   6 58208.9 1572.84   1
   1   7  -6 55829.9 1479.55   1
   1  -7  -6 56747.5 1462.20   2
   1  -7  -5 219.410 89.3816   2
   1   7  -5 115.592 93.8279   1
   1  -7  -5 4.07556 43.1663   1
   1  -7  -4 74038.1 1509.29   1
   1   7  -4 75001.1 1734.66   1
   1  -7  -4 73263.0 1670.80   2
   1  -7  -3 196.167 56.5877   2
   1  -7  -3 242.348 94.2855   4
   1  -7  -3 176.243 54.5478   1
   1   7  -3 140.426 84.5959   1
  -1   7   3 232.002 69.6005   1
  -1   7   2 7374.43 328.690   1
   1  -7  -2 6814.80 317.375   1
  -1   7   2 7551.53 353.141   2
   1  -7  -2 7666.56 378.450   4
   1   7  -2 7674.66 389.922   1
   1  -7  -2 7478.06 339.081   2
   1   7  -1 10319.5 447.849   1
   1  -7  -1 9612.32 394.011   4
  -1  -7   1 9769.46 277.228   4
   1  -7  -1 9093.07 394.529   1
  -1   7   1 9769.67 390.590   1
   1  -7  -1 8856.40 347.794   2
  -1  -7   1 9665.81 273.055   2
  -1   7   1 9960.12 378.805   2
   1  -7   0 11539.5 463.005   1
  -1   7   0 10972.2 417.773   4
  -1   7   0 12330.8 390.017   2
  -1   7   0 12234.8 459.111   1
   1   7   0 12639.5 497.451   1
   1  -7   0 12140.4 418.499   4
   1   7   1-63.7473 73.9539   1
  -1   7  -1 52.4197 33.9235   4
  -1   7  -1 140.035 81.6337   1
  -1   7  -1 76.8406 34.2988   2
  -1   7  -2 36014.9 987.099   1
   1   7   2 36296.1 956.451   1
  -1   7  -2 33209.7 795.513   4
  -1   7  -3 5129.14 351.323   1
  -1  -7  -3 5727.98 323.111   1
  -1  -7  -4 55449.7 1332.72   1
  -1   7  -4 56551.0 1458.55   1
  -1   7  -5 1378.66 214.690   1
  -1  -7  -5 1696.85 186.420   1
  -1  -7  -6 9226.11 463.208   1
  -1   7  -6 10015.7 572.736   1
  -1   7  -6 9818.17 530.254   3
  -1   7  -7 405.070 128.941   3
  -1   7  -7 219.579 118.813   1
  -1   7  -8 12085.7 699.455   1
   1   7   8 12300.4 591.347   3
   1   7   9 4068.86 344.881   3
  -1   7  -9 4241.18 437.303   1
  -1   7 -10 570.598 188.780   1
   1   7  10 717.039 162.654   3
   1   7  11 2186.73 264.847   3
  -1   7 -11 2367.77 348.598   1
  -1   7 -12 5112.49 522.172   1
   1   7  12 5594.14 429.674   3
   1   7  13 218.528 130.687   3
  -1   7 -13 369.763 195.105   1
   1   7  14 5006.69 410.923   3
  -1   7 -14 4933.37 563.366   1
  -1   7 -15 2.88613 117.518   1
  -1   7 -16 4878.43 597.975   1
  -1   7 -17 524.604 221.730   1
   1   8 -18 262.586 156.656   1
   1   8 -17 720.220 263.023   1
   1   8 -16 862.140 262.514   1
   1   8 -15-22.2246 121.436   1
   1   8 -14-48.6083 108.364   1
   1   8 -13-38.3161 121.032   1
  -1   8  12-25.7557 63.5948   3
   1   8 -12-53.8284 123.510   1
  -1   8  11 3086.72 254.227   3
   1   8 -11 2559.92 214.789   2
   1   8 -11 2411.15 338.053   1
  -1   8  10 2920.20 251.006   3
   1   8 -10 3128.26 370.766   1
   1   8 -10 3284.52 225.273   2
   1   8  -9 444.673 75.9736   2
   1   8  -9 627.020 179.710   1
   1  -8  -9 496.580 112.663   1
  -1   8   9 521.238 115.898   3
   1   8  -8 1105.37 184.318   3
   1  -8  -8 1366.93 172.452   1
   1   8  -8 1155.50 105.341   2
   1   8  -8 1431.32 243.908   1
   1  -8  -7 60.4804 55.1532   1
   1   8  -7 48.3597 97.5073   1
   1  -8  -6 796.095 159.181   2
   1  -8  -6 779.835 118.998   1
   1   8  -6 647.425 168.091   1
  -1  -8   6 701.133 162.284   1
   1   8  -5 864.344 164.723   1
   1  -8  -5 1378.15 182.768   2
   1  -8  -5 955.364 124.687   1
   1  -8  -4 8575.56 443.620   2
   1   8  -4 9068.78 489.616   1
   1  -8  -4 9119.32 387.499   1
   1  -8  -3 503.184 93.6434   1
  -1   8   3 433.690 103.289   1
   1  -8  -3 406.906 103.341   4
   1   8  -3 463.906 124.694   1
   1  -8  -3 506.239 106.598   2
   1  -8  -2 1342.44 146.989   1
  -1   8   2 1064.86 135.254   1
   1   8  -2 1107.58 168.489   1
   1  -8  -2 1121.74 133.623   2
   1  -8  -2 1127.43 154.964   4
  -1  -8   1 1319.17 92.9001   2
   1  -8  -1 1044.55 128.516   4
  -1   8   1 1312.55 145.447   2
   1  -8  -1 1162.29 146.760   1
   1   8  -1 1489.92 186.194   1
   1  -8  -1 1300.06 131.014   2
  -1  -8   1 1354.12 96.3935   4
  -1   8   1 1435.98 166.008   1
  -1  -8   0 286.504 60.4942   2
   1  -8   0 186.899 69.8708   4
   1  -8   0 235.609 75.6384   1
  -1   8   0 130.803 72.1058   1
   1   8   0 256.154 106.902   1
  -1   8   0 235.816 74.1169   2
  -1   8  -1 311.838 58.1703   2
  -1   8  -1 274.244 104.607   1
  -1   8  -1 209.059 52.8549   4
   1   8   1 386.643 105.409   1
   1   8   2 6410.46 370.243   1
  -1   8  -2 6432.03 385.884   1
  -1   8  -2 6188.52 226.724   2
  -1  -8  -2 6627.29 362.622   1
  -1   8  -2 5676.45 269.813   4
  -1   8  -3 850.433 167.958   1
  -1   8  -3 660.077 89.9663   4
  -1  -8  -3 857.151 130.239   1
  -1  -8  -4 37630.9 1027.81   1
  -1   8  -4 34826.9 1108.90   1
  -1  -8  -5 3327.31 270.940   1
  -1   8  -5 3376.70 321.556   1
  -1   8  -6 14682.2 724.419   1
  -1   8  -6 15316.9 693.135   3
  -1   8  -7 429.595 148.533   1
  -1   8  -8 567.387 182.304   1
   1   8   8 583.877 154.246   3
  -1  -8  -8 517.307 132.837   1
  -1   8  -9 2799.70 362.066   1
   1   8   9 2884.09 301.484   3
  -1  -8  -9 2644.94 279.783   1
   1   8  10 3128.66 322.301   3
  -1   8 -10 2948.24 381.413   1
   1   8  11 770.035 154.469   3
  -1   8 -11 929.164 250.880   1
   1   8  12 20.0843 85.5070   3
  -1   8 -12 114.469 128.307   1
  -1   8 -13-119.633 165.627   1
   1   8  13 37.4683 78.4737   3
   1   8  14 925.367 187.471   3
  -1   8 -14 559.490 216.201   1
  -1   8 -15 243.961 163.028   1
  -1   8 -16 154.723 188.365   1
  -1   8 -17 163.535 163.366   1
   1   9 -17 247.608 178.491   1
   1   9 -16 2926.87 452.242   1
   1   9 -15-92.3651 157.953   1
   1   9 -14 5960.95 587.521   1
   1   9 -13 107.072 129.904   1
  -1   9  12 25555.2 845.392   3
   1   9 -12 26008.4 1196.61   1
   1   9 -11 1055.57 251.800   1
   1  -9 -11 810.137 148.430   1
  -1   9  11 769.344 141.393   3
  -1   9  10 32867.2 984.927   3
   1   9 -10 30618.9 1241.31   1
   1   9 -10 29562.4 766.409   2
   1   9  -9 752.599 213.074   1
  -1   9   9 955.724 160.242   3
   1  -9  -8 10195.3 473.839   1
   1   9  -8 9269.63 607.126   1
   1  -9  -7 231.165 77.3348   1
   1   9  -7 283.557 143.056   1
   1   9  -6 12702.3 658.771   1
   1  -9  -6 12278.4 499.938   1
   1  -9  -5 1144.68 149.045   1
   1   9  -5 1112.98 197.795   1
   1  -9  -5 1007.09 171.472   2
   1  -9  -4 18960.1 713.242   2
  -1   9   4 19514.9 664.933   1
   1   9  -4 19569.8 777.417   1
   1  -9  -4 19629.0 646.215   1
   1  -9  -4 19947.0 782.664   4
   1  -9  -3 330.982 90.8524   4
   1   9  -3 184.839 81.2978   1
   1  -9  -3 610.399 109.281   1
  -1   9   3 499.165 99.5714   1
   1  -9  -3 384.684 76.7001   2
   1  -9  -2 11542.7 483.290   1
   1   9  -2 12635.5 565.915   1
   1  -9  -2 11313.3 508.587   4
  -1   9   2 11414.8 483.010   1
   1  -9  -2 10705.9 448.310   2
   1   9  -1 2131.25 227.892   1
  -1  -9   1 1675.78 111.946   2
   1  -9  -1 1664.15 153.162   2
   1  -9  -1 1707.48 186.114   1
  -1  -9   1 1695.96 119.958   4
  -1   9   1 1928.37 198.486   1
   1  -9  -1 1777.28 178.123   4
  -1  -9   0 10674.1 377.627   2
   1  -9   0 11503.1 446.738   4
   1  -9   0 11913.9 524.764   1
  -1   9   0 12580.7 430.901   2
  -1   9   0 11360.4 496.806   1
  -1  -9   0 11763.2 407.425   4
   1   9   0 11570.9 534.978   1
   1   9   1 2538.62 242.081   1
  -1   9  -1 2588.72 164.980   2
  -1   9  -1 2140.16 176.319   4
   1  -9   1 2166.31 224.622   1
  -1   9  -1 2530.36 241.843   1
  -1  -9  -1 2269.88 179.899   2
   1   9   2 5187.09 348.589   1
  -1   9  -2 5205.49 362.405   1
  -1   9  -2 4777.35 259.413   4
  -1   9  -2 5567.60 224.463   2
   1   9   3 29444.8 912.033   1
  -1   9  -3 27558.8 598.165   2
  -1   9  -3 28262.1 951.967   1
  -1   9  -3 26427.9 705.933   4
  -1   9  -4 5757.58 417.692   1
  -1   9  -5 27418.6 1006.99   1
  -1   9  -6 5837.74 464.138   1
  -1   9  -7 408.158 166.576   1
  -1  -9  -7 781.647 155.538   1
  -1  -9  -8 6675.25 442.869   1
  -1   9  -8 6548.45 538.549   1
   1   9   9 4962.85 399.248   3
  -1  -9  -9 4882.71 398.458   1
  -1   9  -9 5411.27 505.991   1
  -1   9 -10 8773.54 656.167   1
   1   9  10 8006.48 529.795   3
   1   9  11-39.9238 79.5348   3
  -1   9 -11 84.0946 158.900   1
   1   9  12 14635.4 736.076   3
  -1   9 -12 12627.8 861.676   1
   1   9  13 892.715 189.415   3
  -1   9 -13 672.617 241.024   1
  -1   9 -14 3176.74 464.035   1
  -1   9 -15-178.001 198.061   1
  -1   9 -16 3229.04 489.959   1
   1  10 -17-72.9508 145.660   1
   1  10 -16-122.687 185.745   1
   1  10 -15 812.053 232.473   1
   1  10 -14 273.926 171.148   1
   1  10 -13 795.859 238.584   1
   1  10 -12 397.027 209.759   1
  -1  10  12 151.963 91.6160   3
   1  10 -11 1033.61 236.912   1
  -1  10  11 1453.04 196.794   3
   1  10 -10 2233.77 345.374   1
  -1  10  10 2461.77 254.949   3
   1  10  -9 3345.40 379.297   1
   1  10  -8 6411.64 505.868   1
   1 -10  -7 1.50878 55.2631   1
   1  10  -7-32.8954 107.269   1
   1 -10  -6 1142.88 150.926   1
   1  10  -6 1015.51 210.969   1
   1 -10  -5 1900.90 194.445   1
   1  10  -5 1877.58 262.427   1
   1 -10  -5 2012.40 233.409   2
  -1  10   4 7888.01 416.215   1
   1 -10  -4 7869.30 399.715   1
   1  10  -4 7177.61 474.294   1
   1 -10  -4 7567.61 472.680   4
   1 -10  -4 7432.53 430.903   2
  -1  10   3 2474.45 238.627   1
   1 -10  -3 2786.32 266.340   4
   1  10  -3 2537.78 276.654   1
   1 -10  -3 2649.04 233.192   2
   1 -10  -3 2915.96 248.317   1
  -1  10   2 2270.70 227.249   1
   1 -10  -2 2422.96 228.620   1
   1 -10  -2 2132.07 201.208   2
   1  10  -2 2446.95 259.241   1
   1 -10  -2 2558.86 237.550   4
  -1 -10   1 9.09228 26.1602   4
   1 -10  -1 2.26326 64.7336   1
   1  10  -1-18.7214 102.542   1
  -1 -10   1 6.22123 29.7259   2
   1 -10  -1-18.7031 49.6929   4
  -1  10   1-1.51249 73.7182   1
   1 -10  -1 15.8150 48.8881   2
  -1 -10   0 1016.78 110.728   2
  -1  10   0 1019.45 158.834   1
   1 -10   0 1074.74 138.526   4
   1  10   0 1168.41 195.922   1
  -1 -10   0 1049.98 119.400   4
  -1  10  -1 4182.88 227.771   2
  -1 -10  -1 3608.23 239.853   2
   1  10   1 3985.23 323.156   1
  -1  10  -1 4316.54 326.704   1
  -1 -10  -2 2516.53 219.024   2
   1  10   2 2649.75 266.902   1
  -1  10  -2 3040.54 291.981   1
   1 -10   2 2770.22 286.240   1
  -1  10  -2 2388.21 186.593   4
  -1  10  -2 3035.28 168.976   2
  -1  10  -3 2013.78 120.879   2
  -1 -10  -3 1682.34 197.555   2
  -1  10  -3 1765.45 229.101   1
   1  10   3 1885.48 228.609   1
  -1  10  -3 1525.89 143.558   4
  -1  10  -4 616.103 60.6110   2
  -1 -10  -4 604.017 128.605   2
  -1  10  -4 594.363 89.8257   4
  -1  10  -4 830.677 182.047   1
  -1 -10  -5 8457.43 467.914   1
  -1  10  -5 6728.05 490.540   1
  -1 -10  -5 6974.86 448.570   2
  -1 -10  -6 4228.07 338.140   1
  -1  10  -6 3610.29 375.676   1
  -1  10  -7 24.2062 132.434   1
  -1 -10  -7 250.651 101.121   1
  -1 -10  -8 220.137 109.753   1
  -1  10  -8-143.076 167.803   1
   1  10   9 43.1624 84.0319   3
  -1  10  -9-240.318 182.687   1
   1  10  10 927.539 201.933   3
  -1  10 -10 537.409 103.161   2
  -1  10 -10 472.145 157.106   1
  -1  10 -11 13.3656 114.785   1
   1  10  11 169.318 102.662   3
   1  10  12 242.030 129.292   3
  -1  10 -12-33.0162 123.865   1
   1  10  13 162.933 123.173   3
  -1  10 -13 665.933 232.736   1
  -1  10 -14 390.067 210.046   1
  -1  10 -15 92.8180 137.572   1
  -1  10 -16-129.794 185.785   1
   1  11 -16 960.962 281.158   1
   1  11 -15 873.376 240.456   1
   1  11 -14 5825.16 615.414   1
   1  11 -13-479.797 228.021   1
   1  11 -12 14402.7 905.735   1
  -1  11  11 2035.88 241.497   3
   1  11 -11 1475.14 282.948   1
  -1  11  10 20940.9 817.897   3
   1  11 -10 19856.5 1016.54   1
   1 -11 -10 20270.5 785.114   1
   1  11  -9 1462.10 272.218   1
   1  11  -8 513.504 162.624   1
   1  11  -7 45.2153 131.684   1
   1  11  -6 11566.6 666.298   1
   1  11  -5 2527.72 308.398   1
   1 -11  -5 2464.38 299.771   4
   1 -11  -4 19738.4 808.005   4
  -1  11   4 17575.4 688.652   1
   1  11  -4 17695.4 791.089   1
   1 -11  -4 18195.2 724.214   2
   1 -11  -3 162.109 77.9758   2
   1 -11  -3-12.3414 86.1134   4
  -1  11   3 144.471 101.618   1
  -1  11   2 46314.0 1250.97   1
   1 -11  -2 45747.0 1169.75   2
   1 -11  -2 47538.1 1262.40   4
   1  11  -2 47278.1 1359.94   1
  -1  11   1 1564.01 203.944   1
  -1 -11   1 1469.16 110.915   2
   1  11  -1 1789.77 227.638   1
  -1 -11   1 1480.00 127.912   4
   1 -11  -1 1436.10 172.709   4
   1  11   0 8089.22 482.223   1
  -1 -11   0 7367.81 321.532   2
  -1 -11   0 8036.35 354.503   4
  -1  11   0 8080.71 460.418   1
  -1 -11   0 8370.67 491.423   1
   1 -11   0 8250.43 400.413   4
  -1 -11  -1 3411.86 240.438   2
   1 -11   1 4693.64 367.360   1
  -1 -11  -1 5418.87 382.733   1
   1  11   1 3518.20 322.057   1
  -1 -11  -1 4197.15 279.216   4
  -1  11  -1 4362.94 347.588   1
  -1 -11  -2 19695.2 758.060   1
   1  11   2 18558.9 755.307   1
  -1  11  -2 18417.7 768.426   1
  -1 -11  -2 17069.3 636.158   2
   1 -11   2 19194.6 811.959   1
  -1  11  -3 382.100 62.4255   2
  -1  11  -3 414.449 144.260   1
  -1 -11  -3 296.410 104.719   2
  -1 -11  -3 356.972 95.3484   1
  -1  11  -3 414.484 78.1844   4
   1  11   3 326.917 112.758   1
  -1 -11  -4 17594.2 710.613   1
  -1  11  -4 15136.9 372.208   2
  -1 -11  -4 16144.0 681.046   2
  -1  11  -4 16525.9 767.055   1
  -1  11  -4 14186.3 493.254   4
  -1  11  -5 6.12496 16.2751   2
  -1 -11  -5 221.589 103.889   2
  -1 -11  -5 175.931 97.9768   1
  -1  11  -5 52.0716 35.5085   4
  -1  11  -5-2.58888 110.125   1
  -1 -11  -6 20194.2 788.987   1
  -1  11  -6 18732.1 886.255   1
  -1  11  -7 57.0633 134.909   1
  -1 -11  -7 48.0305 76.8378   1
  -1  11  -8 7174.96 578.653   1
  -1  11  -9-0.70739 122.573   1
  -1  11  -9 58.2785 32.4566   2
  -1  11 -10 17325.2 985.353   1
   1  11  10 18513.1 866.048   3
  -1  11 -11-180.485 167.216   1
   1  11  11-122.754 92.8392   3
   1  11  12 11165.5 678.010   3
  -1  11 -12 9416.37 764.513   1
  -1  11 -13 201.993 128.372   1
   1  11  13 344.821 125.642   3
  -1  11 -14 3357.04 482.470   1
  -1  11 -15 99.9314 154.351   1
   1  12 -15 356.100 189.741   1
   1  12 -14 823.813 258.572   1
   1  12 -13 253.471 165.389   1
   1  12 -12 111.007 133.865   1
  -1  12  11-45.5603 97.3513   3
   1  12 -11-61.8832 103.831   1
   1  12 -10 524.636 186.594   1
  -1  12  10 956.399 191.385   3
   1  12  -9 959.438 235.201   1
   1 -12  -9 1387.59 194.841   1
   1  12  -8 1266.52 252.614   1
   1 -12  -8 1533.13 201.243   1
   1  12  -7-90.8314 125.153   1
   1  12  -6 42.5916 128.685   1
   1 -12  -6 68.7139 103.696   4
   1  12  -5 1277.61 221.338   1
   1 -12  -5 1403.76 233.323   4
   1 -12  -4-125.455 89.0238   2
   1 -12  -4-29.3025 92.4720   4
  -1  12   4-35.5417 84.4243   1
   1  12  -4-110.951 120.896   1
   1 -12  -3 682.776 147.689   4
  -1  12   3 499.146 130.605   1
   1 -12  -3 408.401 95.7632   2
   1  12  -3 453.631 148.562   1
   1 -12  -2 1729.97 189.089   2
   1 -12  -2 1825.35 213.901   4
  -1  12   2 1653.17 219.509   1
   1 -12  -2 1887.01 228.326   1
   1  12  -2 1779.81 259.463   1
  -1 -12   1 654.402 80.1972   2
   1 -12  -1 811.283 134.109   4
  -1 -12   1 806.951 101.030   4
   1 -12  -1 452.808 116.735   1
  -1  12   1 839.530 184.283   1
   1  12  -1 568.758 165.988   1
   1 -12   0 573.265 137.651   1
   1 -12   0 920.422 135.358   4
  -1 -12   0 589.184 100.357   4
  -1  12   0 645.246 152.992   1
   1  12   0 816.259 182.022   1
  -1 -12   0 537.629 87.2039   2
   1  12   1 1099.29 194.391   1
  -1 -12  -1 931.956 133.335   2
   1 -12   1 1186.32 204.078   1
  -1 -12  -1 1182.86 159.372   4
  -1 -12  -1 1281.30 198.558   1
  -1  12  -1 937.719 181.552   1
  -1  12  -2 644.483 178.412   1
  -1 -12  -2 417.060 115.064   1
   1  12   2 756.854 187.682   1
  -1 -12  -2 428.754 105.934   2
  -1 -12  -3 16.2799 71.6630   1
  -1 -12  -3-11.5449 64.3988   2
  -1  12  -3 89.6214 52.8213   4
  -1  12  -3 35.9832 129.572   1
   1  12   3-28.3270 101.408   1
  -1  12  -4 428.236 166.610   1
  -1 -12  -4 400.070 106.182   1
  -1  12  -4 473.261 83.7389   4
  -1  12  -5-33.6056 35.1963   4
  -1  12  -5-187.695 156.826   1
  -1  12  -6-52.3666 133.904   1
  -1  12  -6-52.4414 43.8760   4
  -1  12  -7 3792.24 411.930   1
  -1  12  -8 166.238 142.554   1
  -1  12  -9 508.588 179.865   1
   1  12  10 340.150 149.328   3
  -1  12 -10 206.000 168.497   1
  -1  12 -11 28.0903 112.460   1
   1  12  11 40.4081 89.3093   3
   1  12  12 121.495 104.156   3
  -1  12 -12 130.264 142.260   1
  -1  12 -13 378.162 196.789   1
  -1  12 -14 262.678 190.859   1
  -1  12 -15-71.0190 150.998   1
   1  13 -15 72.6894 114.370   1
   1  13 -14 3352.57 483.467   1
   1  13 -13-332.754 215.502   1
   1  13 -12 3422.95 455.292   1
  -1  13  11 193.296 122.660   3
   1  13 -11-145.435 131.092   1
   1  13 -10 8083.24 669.830   1
   1  13  -9 745.738 218.655   1
   1 -13  -8 3661.27 419.228   4
   1  13  -8 4039.58 443.526   1
   1 -13  -8 3624.98 316.495   1
   1 -13  -7 584.429 132.922   1
   1  13  -7 753.634 204.048   1
   1 -13  -7 800.992 201.508   4
   1 -13  -6 7299.83 549.613   4
   1  13  -6 6835.53 540.476   1
   1 -13  -6 6210.09 418.447   1
   1  13  -5 266.941 114.050   1
   1 -13  -5 222.062 70.7040   1
   1 -13  -5 339.151 136.524   4
   1 -13  -4 19835.0 862.434   4
   1  13  -4 19401.5 902.362   1
   1 -13  -4 20042.7 800.364   1
  -1  13   4 20550.4 812.279   1
   1  13  -3 2183.44 286.969   1
   1 -13  -3 2290.07 258.959   1
  -1  13   3 2036.83 266.381   1
   1 -13  -3 1847.57 239.877   4
   1 -13  -3 2291.53 237.061   2
   1 -13  -2 48023.1 1381.48   1
   1 -13  -2 47780.5 1317.07   4
  -1  13   2 46529.4 1354.50   1
   1  13  -2 47378.9 1449.12   1
   1 -13  -2 43405.9 1194.41   2
   1 -13  -1 79.6032 57.8243   4
   1 -13  -1 38.8016 90.5365   1
  -1 -13   1 153.995 59.1138   4
  -1  13   1 92.2942 89.9682   1
   1  13  -1 28.1781 110.850   1
  -1 -13   0 20238.2 641.867   4
   1  13   0 20978.9 872.107   1
  -1  13   0 20812.4 832.795   1
  -1 -13  -1 183.794 77.1372   2
  -1  13  -1 513.702 150.588   1
   1  13   1 335.326 133.609   1
  -1 -13  -1 394.226 102.375   4
  -1 -13  -2 18897.9 727.417   4
   1  13   2 20605.9 852.423   1
  -1  13  -2 19465.1 835.650   1
  -1  13  -3 171.739 129.306   1
   1  13   3 93.8799 113.523   1
  -1 -13  -3 167.815 71.7000   2
  -1  13  -4 25356.9 1032.98   1
  -1 -13  -4 23990.1 888.175   2
  -1  13  -4 22744.8 685.679   4
  -1  13  -5 2883.44 354.796   1
  -1  13  -5 2413.00 188.755   4
  -1  13  -6 24793.6 706.875   4
  -1  13  -6 28904.5 1173.99   1
  -1  13  -7 1515.02 148.235   4
  -1  13  -7 1969.63 308.944   1
  -1  13  -8 9909.39 716.970   1
  -1  13  -9 515.933 199.037   1
  -1  13 -10 8780.29 721.887   1
   1  13  10 9612.67 650.578   3
  -1  13 -11 30.3102 125.481   1
   1  13  11-26.8232 95.3425   3
  -1  13 -12 10351.1 828.749   1
   1  13  12 10737.5 709.897   3
  -1  13 -13 270.973 191.709   1
  -1  13 -14 2808.90 467.890   1
   1 -14 -14 220.300 177.564   4
   1  14 -14 693.556 241.323   1
   1  14 -13 80.8748 145.903   1
   1 -14 -13 24.8787 115.435   4
   1 -14 -12 247.978 140.557   4
   1  14 -12 290.623 221.177   1
   1 -14 -11 193.672 123.750   4
   1  14 -11 500.211 182.827   1
   1  14 -10 1113.20 260.492   1
   1 -14 -10 1370.82 294.229   4
   1 -14  -9 47.9622 110.781   4
   1  14  -9 116.144 114.241   1
   1 -14  -8 253.832 138.752   4
   1  14  -8 189.577 124.320   1
   1  14  -7 4723.04 482.344   1
   1 -14  -7 4199.15 442.647   4
   1 -14  -6 4507.36 369.013   1
   1 -14  -6 4467.79 446.992   4
   1  14  -6 4311.21 441.646   1
   1 -14  -5 3112.46 306.152   1
   1 -14  -5 2609.65 318.113   4
   1  14  -5 2791.12 350.622   1
  -1  14   4 30.1410 112.124   1
   1 -14  -4-34.8413 109.505   4
   1  14  -4 89.2539 112.068   1
   1 -14  -3 90.3423 54.7595   2
   1 -14  -3 12.6596 104.124   4
   1  14  -3 51.8399 109.111   1
   1  14  -2 579.090 194.863   1
   1 -14  -2 506.480 134.242   4
  -1  14   2 314.547 136.268   1
   1 -14  -1 646.087 134.996   4
   1  14  -1 904.505 205.800   1
  -1  14   1 436.327 152.815   1
  -1 -14   0 45.0101 48.3713   4
   1  14   0 108.259 142.613   1
  -1  14   0 228.752 114.426   1
  -1 -14   0-7.59644 39.4229   2
  -1  14  -1 1984.84 280.813   1
  -1 -14  -1 1637.65 193.537   4
   1  14   1 1966.84 273.255   1
  -1 -14  -1 1550.02 169.868   2
  -1 -14  -2 3643.85 311.195   4
   1  14   2 3737.38 384.039   1
  -1  14  -2 3331.27 351.918   1
  -1 -14  -2 3242.05 271.439   2
  -1 -14  -3 78.1480 82.3341   4
  -1  14  -3-148.617 160.927   1
   1  14   3-3.61328 104.134   1
  -1 -14  -3 145.175 94.5408   2
  -1  14  -4 16590.3 852.188   1
  -1  14  -5 393.461 163.792   1
  -1  14  -6 902.926 112.173   4
  -1  14  -6 920.715 222.532   1
  -1  14  -7 1439.06 291.131   1
  -1  14  -8 3883.95 456.603   1
  -1  14  -9 374.124 175.892   1
  -1  14 -10-342.843 228.127   1
   1  14  11 216.435 155.433   3
  -1  14 -11 150.330 129.769   1
   1  14  12 38.6562 105.544   3
  -1  14 -12-55.2900 161.148   1
  -1  14 -13-112.402 168.660   1
  -1  14 -14-1.11742 128.489   1
   1 -15 -13-185.645 132.655   4
   1  15 -13-7.19111 131.862   1
   1  15 -12 3535.83 489.510   1
   1 -15 -12 2984.30 456.989   4
   1  15 -11 73.2730 154.665   1
   1 -15 -11 195.012 150.041   4
   1 -15 -10 4225.00 510.344   4
   1  15 -10 4169.89 492.446   1
   1  15  -9 686.226 226.548   1
   1 -15  -9 252.934 135.820   4
   1 -15  -8 10988.5 769.108   4
   1  15  -8 9896.34 729.133   1
   1 -15  -7 417.338 156.006   4
   1  15  -7 299.832 153.337   1
   1  15  -6 852.424 203.837   1
   1 -15  -6 802.029 192.355   4
   1 -15  -5 1522.47 251.517   4
   1  15  -5 1218.24 236.685   1
   1  15  -4 6540.88 539.798   1
   1 -15  -4 5478.65 451.374   4
  -1  15   4 6112.88 458.153   1
  -1  15   3 19.7196 101.531   1
   1 -15  -3-91.4199 91.6744   4
   1  15  -3-215.443 153.066   1
  -1  15   2 23276.1 962.803   1
   1 -15  -2 25317.7 933.712   4
   1  15  -2 24204.5 1048.47   1
  -1  15   1 1190.73 220.108   1
   1 -15  -1 1180.57 181.376   4
   1  15  -1 1149.89 234.527   1
  -1 -15   0 17983.4 624.332   4
  -1  15   0 17648.7 828.886   1
   1  15   0 17798.7 861.320   1
  -1 -15   0 15717.8 548.252   2
  -1 -15  -1 120.613 64.9712   4
  -1 -15  -1 84.6682 49.2586   2
   1  15   1 93.5797 113.371   1
  -1  15  -1-8.62027 113.411   1
  -1  15  -2 1592.91 254.291   1
  -1 -15  -2 1653.46 212.855   4
  -1 -15  -2 1819.27 210.627   2
   1  15   2 2434.49 320.560   1
  -1  15  -3 2933.11 343.624   1
   1  15   3 2305.56 304.940   1
  -1 -15  -3 2289.05 253.924   2
  -1 -15  -3 3021.20 305.207   4
  -1 -15  -4 19012.3 853.158   4
  -1  15  -4 15722.2 858.138   1
  -1  15  -5-31.8367 113.089   1
  -1  15  -6 11061.9 747.348   1
  -1  15  -7-304.560 188.765   1
  -1  15  -8 12753.0 855.440   1
  -1  15  -9 581.451 212.789   1
  -1  15 -10 7393.46 681.281   1
   1  15  11-128.181 120.433   3
  -1  15 -11 117.421 138.657   1
  -1  15 -12 4317.20 567.410   1
  -1  15 -13-13.1100 117.338   1
   1 -16 -13 49.5544 89.6123   4
   1 -16 -12 60.5874 108.095   4
   1  16 -12 142.766 145.667   1
   1 -16 -11-3.03890 113.283   4
   1  16 -11 140.953 122.036   1
   1 -16 -10 108.429 105.510   4
   1  16 -10 106.686 115.646   1
   1 -16  -9 79.8213 104.439   4
   1  16  -9 311.647 167.861   1
   1 -16  -8 513.462 174.354   4
   1  16  -8 703.030 222.526   1
   1 -16  -7 779.440 206.414   4
   1  16  -7 940.392 240.486   1
   1 -16  -6 1175.11 258.250   4
   1  16  -6 1518.39 292.604   1
   1 -16  -5 2235.48 317.362   4
   1  16  -5 2232.55 329.672   1
  -1  16   4 86.8700 101.936   1
   1 -16  -4 129.118 90.8598   4
   1  16  -3 982.824 226.242   1
   1 -16  -3 1085.97 197.913   4
  -1  16   3 1136.62 211.415   1
   1 -16  -2-3.56076 63.0580   4
  -1  16   2 89.7818 92.9989   1
   1  16  -2 152.400 135.243   1
  -1  16   1 935.742 206.002   1
   1  16  -1 938.479 233.973   1
   1 -16  -1 1015.30 165.753   4
  -1 -16   0 981.951 140.968   4
  -1  16   0 936.716 214.150   1
   1  16   0 693.487 197.616   1
  -1 -16  -1 1308.53 177.542   4
  -1 -16  -1 984.866 142.136   2
  -1  16  -1 1099.95 213.946   1
   1  16   1 934.535 196.230   1
  -1 -16  -2 6650.58 435.317   4
  -1 -16  -2 5579.73 373.560   2
  -1  16  -2 6713.56 539.659   1
   1  16   2 6143.69 517.994   1
  -1 -16  -3 375.594 130.325   4
  -1  16  -3 135.127 122.455   1
   1  16   3 157.649 122.256   1
  -1  16  -4 138.554 117.673   1
  -1 -16  -4 197.377 124.431   4
  -1 -16  -5 1601.20 257.065   4
  -1  16  -5 1742.05 300.431   1
  -1  16  -6 243.626 160.432   1
  -1  16  -7 306.989 173.033   1
  -1  16  -8 316.807 183.806   1
  -1  16  -9 22.4296 140.460   1
  -1  16 -10 351.482 192.738   1
   1  16  11 247.945 185.440   3
  -1  16 -11 399.323 205.655   1
  -1  16 -12 540.496 185.756   1
   1 -17 -12 1297.76 329.809   4
   1 -17 -11-65.8558 163.970   4
   1  17 -11-146.662 184.793   1
   1  17 -10 1582.41 302.176   1
   1 -17 -10 2091.97 368.260   4
   1 -17  -9 241.773 152.580   4
   1  17  -9 324.749 149.454   1
   1 -17  -8 7139.39 648.283   4
   1  17  -8 7821.05 680.661   1
   1  17  -7 620.391 212.976   1
   1 -17  -7 916.021 233.672   4
   1  17  -6 9346.13 721.352   1
   1 -17  -6 8313.66 640.295   4
   1  17  -5 219.931 159.049   1
   1 -17  -5-5.75402 80.2195   4
   1 -17  -4 7553.58 559.303   4
   1  17  -4 7645.75 630.796   1
  -1  17   4 7660.84 569.230   1
   1 -17  -3 56.3013 91.6990   4
   1  17  -3-201.470 165.326   1
  -1  17   3 55.6920 93.6530   1
   1 -17  -2 1944.05 250.387   4
  -1  17   2 1823.73 282.539   1
   1  17  -2 1803.32 303.510   1
   1  17  -1 522.898 171.748   1
  -1  17   1 716.844 203.297   1
   1  17   0 2272.34 327.268   1
  -1  17   0 2305.80 319.610   1
  -1  17  -1 415.133 170.546   1
   1  17   1 39.7697 114.069   1
  -1 -17  -1 388.097 108.646   4
  -1  17  -2 8369.50 622.925   1
   1  17   2 7653.15 593.301   1
  -1 -17  -2 7241.43 467.278   4
  -1 -17  -3-161.819 115.956   4
  -1  17  -3 142.257 144.578   1
   1  17   3 67.0028 121.776   1
  -1  17  -4 5974.18 552.148   1
  -1 -17  -4 5791.48 469.993   4
  -1  17  -5-107.286 140.618   1
  -1 -17  -5-54.9636 90.5416   4
  -1 -17  -6 6772.27 572.186   4
  -1  17  -6 6940.54 626.860   1
  -1 -17  -7 656.277 207.245   4
  -1  17  -7 1187.31 289.275   1
  -1  17  -8 6568.85 639.867   1
  -1  17  -9 97.3996 138.131   1
  -1  17 -10 3073.33 469.690   1
   1  17  11 309.574 148.103   3
  -1  17 -11-10.5610 146.672   1
   1 -18 -11 278.426 184.406   4
   1  18 -10 1131.54 283.907   1
   1 -18 -10 408.769 163.122   4
   1  18  -9-57.6314 155.928   1
   1 -18  -9-10.4055 118.277   4
   1 -18  -8 242.594 147.068   4
   1  18  -8 98.1033 140.028   1
   1  18  -7 136.016 155.234   1
   1 -18  -7 54.6449 111.847   4
   1 -18  -6-15.3582 93.6983   4
   1  18  -6-13.4792 154.209   1
   1  18  -5 819.527 229.832   1
   1 -18  -5 545.943 157.175   4
   1  18  -4 1686.40 302.962   1
   1 -18  -4 1101.66 214.813   4
  -1  18   4 1374.13 256.997   1
   1  18  -3 1079.59 261.099   1
   1 -18  -3 544.001 136.475   4
  -1  18   3 1028.16 220.908   1
   1  18  -2 51.8650 160.600   1
  -1  18   2 103.572 103.012   1
   1 -18  -2 26.3508 80.3292   4
   1  18  -1-13.7312 123.394   1
  -1  18   1-114.691 124.926   1
  -1  18   0 536.723 177.840   1
   1  18   0 375.227 161.105   1
   1  18   1 324.157 170.292   1
  -1 -18  -1 214.101 84.6979   4
  -1  18  -1 173.527 130.123   1
   1  18   2 574.877 181.657   1
  -1  18  -2 681.793 207.887   1
  -1 -18  -2 1027.48 184.451   4
   1  18   3 46.0976 131.926   1
  -1  18  -3 212.231 146.241   1
  -1  18  -4 3116.41 412.981   1
  -1 -18  -4 3309.77 361.917   4
  -1 -18  -5 121.806 108.877   4
  -1  18  -5-38.4908 144.590   1
  -1  18  -6 115.253 148.905   1
  -1 -18  -6 208.189 120.355   4
  -1 -18  -7 102.790 116.882   4
  -1  18  -7 91.9033 126.602   1
  -1  18  -8-213.632 185.270   1
  -1 -18  -8-50.8856 113.976   4
  -1  18  -9 577.817 259.648   1
  -1 -18  -9 315.281 179.242   4
  -1 -18 -10-92.5968 166.106   4
  -1  18 -10-222.005 164.034   1
  -1 -18 -11 24.7856 126.610   4
   1 -19 -11 851.591 237.505   4
   1 -19 -10 3003.47 464.950   4
   1  19  -9 106.015 145.135   1
   1 -19  -9 113.783 127.270   4
   1 -19  -8 6115.65 607.126   4
   1  19  -8 5391.51 614.214   1
   1  19  -7-35.5970 158.123   1
   1 -19  -7 236.650 120.031   4
   1  19  -6 5993.98 609.718   1
   1 -19  -6 5430.56 528.848   4
   1  19  -5 388.604 209.029   1
   1 -19  -5 233.070 122.697   4
   1  19  -4 4453.88 506.681   1
   1 -19  -4 4633.82 446.538   4
  -1  19   4 4714.82 474.014   1
   1  19  -3 1856.96 327.457   1
   1 -19  -3 1702.30 257.189   4
  -1  19   3 1360.84 256.027   1
  -1  19   2 12166.0 778.778   1
   1  19  -2 13117.0 856.991   1
   1  19  -1 104.162 117.045   1
  -1  19   1 362.561 156.468   1
   1  19   0 7385.62 623.413   1
  -1  19   0 7631.20 618.417   1
   1  19   1 1078.14 271.141   1
  -1  19  -1 1517.01 287.457   1
  -1 -19  -1 1452.39 192.085   4
  -1  19  -2 1254.70 286.952   1
  -1 -19  -2 1305.60 198.752   4
   1  19   2 1470.21 284.651   1
  -1 -19  -3 2184.03 278.257   4
   1  19   3 1966.04 328.242   1
  -1  19  -3 2622.51 384.969   1
  -1  19  -4 1564.13 319.887   1
  -1 -19  -4 1636.03 258.987   4
  -1  19  -5-125.146 156.110   1
  -1 -19  -5-52.9373 85.2202   4
  -1 -19  -6 10224.1 729.615   4
  -1  19  -6 10983.5 824.289   1
  -1  19  -7 188.428 154.531   1
  -1 -19  -7 86.0987 98.5501   4
  -1  19  -8 3099.58 469.690   1
  -1 -19  -8 2556.10 392.663   4
  -1 -19  -9 1054.74 274.190   4
  -1  19  -9 902.228 271.630   1
  -1 -19 -10 2013.44 378.296   4
  -1 -19 -11-9.99375 110.093   4
   1 -20 -10 109.636 144.327   4
   1 -20  -9-123.699 118.965   4
   1 -20  -8-85.1798 91.8684   4
   1  20  -8 407.134 176.233   1
   1  20  -7 130.043 140.709   1
   1 -20  -7 154.454 97.6364   4
   1 -20  -6 203.649 126.387   4
   1  20  -6-169.858 170.781   1
   1 -20  -5-3.56732 79.0971   4
   1  20  -5-146.853 126.121   1
   1 -20  -4 636.767 170.164   4
   1  20  -4 906.729 276.232   1
  -1  20   4 579.298 192.219   1
   1  20  -3 561.566 207.727   1
   1 -20  -3 698.886 182.231   4
  -1  20   3 637.917 211.689   1
  -1  20   2 1913.81 327.314   1
   1  20  -2 2231.86 359.258   1
  -1  20   1 688.117 213.083   1
   1  20  -1 451.737 169.362   1
   1  20   0 820.490 254.085   1
  -1  20   0 866.173 245.101   1
   1  20   1-3.27166 119.371   1
  -1  20  -1 19.2058 154.625   1
   1  20   2 1590.00 318.536   1
  -1  20  -2 1508.06 300.652   1
   1  20   3 2133.33 356.900   1
  -1  20  -3 2446.82 381.461   1
  -1 -20  -3 1634.13 243.004   4
  -1 -20  -4 1910.02 282.630   4
  -1  20  -4 2318.31 382.977   1
  -1  20  -5-88.9211 165.384   1
  -1 -20  -5-121.265 90.9122   4
  -1  20  -6 145.068 123.457   1
  -1 -20  -6 311.690 160.395   4
  -1  20  -7 497.267 231.285   1
  -1 -20  -7 264.701 153.283   4
  -1 -20  -8 414.333 191.163   4
  -1  20  -8 134.388 127.952   1
  -1 -20  -9 1407.82 305.831   4
  -1 -20 -10 75.8146 115.628   4
   1 -21  -9-202.620 141.066   4
   1 -21  -8 3715.89 487.191   4
   1 -21  -7 113.616 105.258   4
   1 -21  -6 1977.37 332.239   4
   1  21  -6 2842.18 460.871   1
   1  21  -5-495.069 245.983   1
   1 -21  -5 16.1406 89.7175   4
   1  21  -4 1506.26 325.490   1
   1 -21  -4 1870.13 293.804   4
  -1  21   4 1363.10 293.748   1
  -1  21   3 564.387 203.043   1
   1  21  -3 805.802 247.138   1
   1  21  -2 10894.4 832.538   1
  -1  21   2 11124.8 792.391   1
   1  21  -1 432.596 207.583   1
  -1  21   1 128.817 113.090   1
  -1  21   0 12166.5 839.943   1
   1  21   0 10949.3 823.550   1
  -1  21  -1 429.707 192.575   1
   1  21   1 222.454 142.206   1
   1  21   2 1216.67 289.643   1
  -1  21  -2 1405.69 294.484   1
  -1  21  -3 321.747 194.977   1
   1  21   3-82.5004 154.097   1
  -1  21  -4 4014.07 513.624   1
  -1  21  -5 803.008 229.663   1
  -1 -21  -5 630.801 165.338   4
  -1 -21  -6 3392.73 418.769   4
  -1  21  -6 3294.85 496.611   1
  -1  21  -7-129.135 212.943   1
  -1 -21  -7 188.929 130.425   4
  -1 -21  -8 3664.48 485.121   4
  -1 -21  -9 489.655 199.809   4
  -1 -21 -10 3229.98 480.668   4
   1 -22  -9 378.966 179.530   4
   1 -22  -8 340.014 174.538   4
   1 -22  -7 334.092 157.270   4
   1 -22  -6 481.017 172.748   4
   1 -22  -5 177.359 116.371   4
   1  22  -5 112.729 136.772   1
   1  22  -4-110.337 183.477   1
   1  22  -3 617.005 233.568   1
  -1  22   3-29.0838 117.625   1
   1  22  -2 348.329 158.040   1
  -1  22   2 173.936 143.205   1
  -1  22   1 691.677 219.788   1
   1  22  -1 672.914 238.171   1
   1  22   0 412.472 217.637   1
  -1  22   0 407.401 174.468   1
   1  22   1 162.874 185.537   1
  -1  22  -1 317.513 192.014   1
   1  22   2 571.445 234.539   1
  -1  22  -2 305.921 165.483   1
  -1  22  -3 77.5638 177.463   1
   1  22   3 253.829 164.411   1
  -1  22  -4 268.562 184.159   1
  -1  22  -5 289.837 163.127   1
  -1 -22  -8 327.266 178.052   4
  -1  23   3 96.0017 130.760   1
   1  23  -2 1090.71 297.076   1
  -1  23   2 915.022 239.313   1
   1  23  -1-308.841 200.119   1
  -1  23   1 108.926 164.971   1
   1  23   0 4616.20 569.548   1
  -1  23   0 4907.38 559.499   1
   1  23   1 113.507 157.975   1
  -1  23  -1-258.266 165.952   1
   1  23   2 3630.55 491.073   1
  -1  23  -2 3781.93 512.053   1
  -1  23  -3 786.929 275.305   1
  -1  24   3-56.5381 96.6417   1
  -1  24   2 401.611 181.683   1
  -1  24   1 307.795 209.257   1
  -1  24   0 53.0892 137.610   1
  -1  24  -1 422.873 204.920   1
   1  24   2-176.159 161.724   1
   2   0 -16 8334.68 620.648   1
   2   0 -15-165.715 106.039   1
   2   0 -14 19400.4 910.714   1
   2   0 -13-105.469 103.881   1
   2   0 -12 23375.7 727.920   3
   2   0 -12 23927.2 941.352   1
   2   0 -11-81.6485 86.2134   1
   2   0 -11 43.1157 59.4178   3
   2   0 -10 5870.53 398.304   1
   2   0 -10 5153.82 285.307   3
   2   0  -9 140.218 80.5296   2
   2   0  -9 33.4841 75.9835   1
   2   0  -9-38.0709 55.9279   3
   2   0  -8 8722.12 458.403   2
   2   0  -8 8392.94 419.112   1
   2   0  -8 8095.74 318.655   3
   2   0  -7 36.9549 69.9200   1
   2   0  -7-18.8625 33.2327   3
   2   0  -7 20.4913 50.8649   2
   2   0  -6 17136.5 532.686   1
   2   0  -6 16091.5 421.552   3
   2   0  -6 17146.0 589.432   2
   2   0  -5 76.1364 44.6750   2
   2   0  -5 99.4346 49.6550   1
   2   0  -5 66.4508 28.9821   3
   2   0  -4 50699.0 988.220   1
   2   0  -4 49194.6 1086.30   2
   2   0  -3 544.220 63.4782   1
  -2   0   3 385.417 56.8266   1
   2   0  -2 149015. 2511.00   1
  -2   0   2 147409. 2647.39   4
  -2   0   2 154347. 2516.20   1
  -2   0   1 141.925 57.1689   1
   2   0   0 30500.6 690.438   3
   2   0   1 9.06291 58.3005   3
   2   0   2 1204.10 138.449   3
   2   0   3 121.022 108.896   3
   2   0   4 263.575 132.946   3
   2   0   5 171.300 80.7095   3
   2   0   6 22935.5 774.159   3
  -2   0  -6 23189.1 788.166   3
   2   0   7 13.1293 75.8797   3
  -2   0  -7 53.1718 64.8309   3
   2   0   8 23132.9 835.261   3
   2   0   9-179.024 106.930   3
  -2   0 -10 10398.2 591.028   3
   2   0  10 9374.96 541.947   3
  -2   0 -11 245.154 119.269   3
   2   0  11 48.0589 84.4743   3
   2   0  12 14775.1 732.332   3
   2   0  13-43.4634 94.4382   3
   2   0  14 36107.9 1291.15   3
  -2   0 -15 127.247 171.428   1
   2   0  15-48.3154 99.5310   3
  -2   0 -16 16977.7 1102.27   1
  -2   0 -17-20.0485 129.257   1
  -2   0 -18 2571.58 469.399   1
   2   1 -16 205.742 143.804   1
   2  -1 -16-9.13044 103.926   1
   2  -1 -15 567.381 152.432   1
   2   1 -15 861.738 208.131   1
   2  -1 -14 358.186 133.730   1
   2   1 -14 365.161 153.382   1
   2   1 -13 5449.70 453.388   1
   2  -1 -13 5590.50 448.886   1
   2   1 -12 1644.82 187.664   3
   2   1 -12 1802.69 247.959   1
   2  -1 -12 1726.73 242.302   1
   2   1 -11 36.9660 60.9909   3
   2  -1 -11 117.658 80.1908   1
   2   1 -11 169.966 118.445   1
   2   1 -10 282.864 103.664   2
   2  -1 -10 571.342 130.885   1
   2   1 -10 432.641 95.8999   3
   2   1 -10 449.504 133.817   1
   2  -1  -9 2822.53 178.976   3
   2  -1  -9 3487.22 304.625   2
   2   1  -9 3039.99 271.394   1
   2   1  -9 3050.53 213.323   3
   2  -1  -9 3356.61 275.643   1
   2   1  -9 2967.45 273.051   2
   2   1  -8 2489.26 230.107   2
   2   1  -8 2455.95 182.343   3
   2  -1  -8 2502.20 152.675   3
   2   1  -8 2770.56 242.582   1
   2  -1  -8 2589.52 252.008   2
   2  -1  -8 2551.76 222.121   1
   2   1  -7 7120.57 362.816   1
   2   1  -7 6992.76 294.435   3
   2  -1  -7 7367.12 344.748   1
   2  -1  -7 6649.61 237.950   3
   2  -1  -7 7644.93 412.634   2
   2   1  -7 7214.65 372.176   2
   2  -1  -6 137.976 31.7581   3
   2  -1  -6 126.725 54.9928   2
   2   1  -6 191.763 73.4668   2
   2   1  -6 134.355 65.0942   1
   2  -1  -6 165.209 57.2535   1
   2   1  -6 111.705 43.6699   3
   2   1  -5 5471.96 263.783   1
  -2  -1   5 4835.29 270.869   2
   2  -1  -5 5388.92 225.533   1
   2   1  -5 4890.50 258.358   2
   2  -1  -5 5054.76 284.126   2
   2  -1  -4 2451.76 180.182   2
   2  -1  -4 2726.38 126.389   1
  -2  -1   4 2372.48 166.208   2
   2   1  -4 2582.04 180.740   4
  -2  -1   4 2559.53 168.459   1
   2   1  -4 2639.92 161.267   1
   2   1  -4 2660.30 169.664   2
  -2  -1   3 41280.4 869.841   1
   2  -1  -3 41601.4 931.261   2
   2   1  -3 42643.7 856.356   1
  -2  -1   2 8212.30 273.399   4
  -2  -1   2 7787.70 253.942   1
  -2   1   2 7308.85 299.469   4
   2   1  -2 7808.51 251.487   1
   2   1  -1 58679.5 1091.92   1
  -2   1   1 56324.6 1147.19   4
  -2  -1   1 56211.7 1085.43   1
  -2   1   1 56705.5 1073.24   3
   2  -1  -1 59529.6 1076.60   3
   2  -1   0 140536. 2456.24   3
   2   1   1 704.851 103.900   3
   2  -1   1 625.243 88.7160   3
   2  -1   2 25529.0 692.713   3
   2   1   2 26551.9 698.961   3
   2   1   3 12622.7 476.429   3
   2  -1   3 13494.9 486.523   3
   2  -1   4 4816.79 291.215   3
   2   1   4 4635.27 283.220   3
   2   1   5 249.081 90.4212   3
   2  -1   5 204.118 91.5001   3
  -2  -1  -5 146.434 80.3716   3
   2  -1   6 4582.26 324.512   3
  -2   1  -6 5014.58 334.979   3
   2   1   6 4855.94 324.821   3
  -2  -1  -6 5034.31 332.497   3
   2   1   7 721.397 140.519   3
  -2   1  -7 535.701 138.535   3
   2  -1   7 716.055 138.396   3
  -2  -1  -7 641.330 143.032   3
   2  -1   8 214.050 93.6456   3
   2   1   8 215.449 101.734   3
  -2   1  -9 4737.74 382.310   3
   2   1   9 4621.04 367.943   3
   2  -1   9 5136.64 379.648   3
  -2   1 -10 169.337 108.540   3
   2   1  10 180.380 106.893   3
  -2  -1 -10 244.054 115.186   3
   2  -1  10 136.855 98.2868   3
  -2  -1 -11 127.164 108.418   3
   2  -1  11 91.9764 96.7739   3
   2   1  11 18.7779 95.1927   3
   2   1  12 170.611 104.356   3
   2  -1  12 223.044 102.427   3
   2   1  13 2299.51 288.819   3
   2  -1  13 2299.67 298.761   3
  -2   1 -14 74.0594 135.987   1
   2   1  14 557.837 170.467   3
   2  -1  14 649.864 170.281   3
  -2   1 -15-4.80012 127.207   1
   2   1  15 74.7170 98.3798   3
   2   1  16 996.394 227.988   3
  -2   1 -16 1064.30 305.133   1
  -2  -1 -16 710.321 257.913   1
  -2  -1 -17 409.702 165.169   1
  -2   1 -17 501.002 233.463   1
  -2  -1 -18-376.158 214.630   1
  -2   1 -18 213.833 186.872   1
   2   2 -17 144.920 122.123   1
   2   2 -16 10599.3 734.539   1
   2   2 -15 382.168 154.325   1
   2  -2 -15 600.420 166.630   1
   2   2 -14 21127.2 993.912   1
   2  -2 -14 23296.3 974.513   1
   2   2 -13 512.845 158.336   1
   2  -2 -13 414.841 128.286   1
   2   2 -12 10056.1 495.576   3
   2  -2 -12 11457.6 605.473   1
   2   2 -12 9573.62 597.763   1
   2  -2 -11 107.590 107.713   1
   2   2 -11-5.26115 58.8599   3
   2   2 -11-8.23180 91.7161   1
   2   2 -10 7439.89 471.302   1
   2   2 -10 7462.46 391.057   3
   2  -2 -10 7955.31 446.820   1
   2   2 -10 7137.27 444.670   2
   2   2  -9 4311.10 277.316   3
   2   2  -9 4397.60 317.805   2
   2   2  -9 4175.49 330.320   1
   2  -2  -9 4162.56 303.560   1
   2   2  -8 15209.9 534.142   3
   2  -2  -8 17115.4 593.284   1
   2   2  -8 16336.7 642.752   1
   2   2  -8 15617.6 606.476   2
   2  -2  -8 16860.7 689.051   2
   2  -2  -7 145.236 68.5682   1
   2  -2  -7 137.684 64.6378   2
   2   2  -7 62.3374 52.4461   3
   2   2  -7 142.647 56.5434   2
   2   2  -7 6.00599 70.7455   1
   2  -2  -6 45164.4 1170.23   2
   2   2  -6 46101.3 1102.23   1
   2   2  -6 42248.8 1036.27   2
   2  -2  -6 46783.8 991.597   1
   2   2  -6 43978.3 982.951   3
   2   2  -5 11181.0 420.566   1
  -2  -2   5 11410.7 413.777   2
  -2  -2   5 11272.5 451.154   1
   2   2  -5 10851.3 388.411   2
   2  -2  -5 11399.6 337.842   1
   2  -2  -5 11331.8 464.958   2
   2   2  -4 6098.85 283.131   1
   2  -2  -4 6538.33 194.880   1
  -2  -2   4 6449.29 298.798   1
   2   2  -4 6580.13 275.202   4
  -2  -2   4 6356.44 269.080   2
   2  -2  -4 6767.32 317.425   2
   2   2  -3 4594.11 216.006   1
  -2  -2   3 3935.99 211.641   1
   2   2  -3 4268.36 189.443   4
   2  -2  -3 4342.77 232.918   2
  -2  -2   3 3979.09 186.256   2
  -2  -2   2 68952.2 1245.41   4
  -2   2   2 66865.1 1377.85   4
  -2  -2   2 65901.8 1299.71   1
  -2   2   2 66811.3 1190.39   3
   2   2  -2 68411.5 1300.55   1
  -2   2   1 13077.8 414.790   4
   2  -2  -1 13284.2 350.067   3
  -2   2   1 12782.0 352.376   3
   2   2  -1 12981.0 384.390   1
   2  -2   0 40316.7 854.876   3
   2  -2   1-37.3044 58.7314   3
   2   2   2 11586.7 424.499   3
   2  -2   2 10954.2 417.140   3
   2  -2   3 32750.8 873.193   3
   2   2   3 34648.5 882.776   3
   2   2   4 2265.44 201.979   3
   2  -2   4 2190.06 199.533   3
   2   2   5 11847.6 506.611   3
   2  -2   5 11435.0 502.459   3
   2  -2   6 36756.7 1041.58   3
  -2   2  -6 37411.5 1080.61   3
   2   2   6 36216.1 1029.02   3
   2  -2   7 995.108 172.567   3
   2   2   7 671.756 138.778   3
  -2  -2  -7 1032.52 162.317   3
   2   2   8 23361.8 845.074   3
   2  -2   8 24515.7 864.133   3
   2   2   9 122.529 95.5736   3
   2  -2   9 59.4279 109.096   3
  -2   2  -9 67.6673 75.5155   3
  -2   2 -10 23647.1 957.730   3
   2  -2  10 23217.0 900.184   3
   2   2  10 23096.6 891.735   3
   2   2  11 1122.68 200.038   3
   2  -2  11 1047.42 194.567   3
   2  -2  12 5139.33 430.969   3
   2   2  12 5220.54 424.915   3
   2  -2  13 161.187 113.560   3
  -2   2 -13 37.7380 118.692   1
   2   2  13-77.5282 99.8213   3
  -2   2 -14 14657.0 967.659   1
   2   2  14 14717.3 766.767   3
   2   2  15 1994.26 284.482   3
  -2   2 -15 1834.60 361.983   1
   2   2  16 11768.3 707.875   3
  -2   2 -16 11596.7 920.829   1
  -2   2 -17-204.406 151.819   1
  -2  -2 -17 47.3630 126.887   1
  -2   2 -18 3457.44 534.996   1
  -2  -2 -18 3613.84 541.670   1
   2   3 -17 1389.98 267.456   1
   2   3 -16 134.089 107.519   1
   2   3 -15-13.9049 113.010   1
   2  -3 -15 131.110 104.523   1
   2   3 -14 2457.46 331.226   1
   2  -3 -14 1751.07 251.074   1
   2   3 -13 3518.68 386.630   1
   2  -3 -13 3966.45 364.979   1
   2  -3 -12 2333.38 269.055   1
   2   3 -12 2613.13 321.567   1
   2   3 -11 57.5069 57.0057   2
   2   3 -11-145.458 123.890   1
   2   3 -11 36.5156 64.5743   3
   2  -3 -11 63.3337 84.0676   1
   2   3 -10 139.918 75.6630   3
   2   3 -10 311.198 137.134   1
   2   3 -10 151.467 79.2016   2
   2  -3 -10 205.125 84.4294   1
   2   3  -9 304.581 111.843   1
   2   3  -9 259.265 80.3142   2
   2   3  -9 353.295 89.3493   3
   2   3  -8 2887.01 264.946   1
   2   3  -8 2975.37 225.138   3
   2   3  -8 2653.31 221.616   2
   2  -3  -8 3213.34 296.297   2
   2  -3  -7 77.2333 50.9536   2
  -2   3   7 25.6624 17.1502   3
   2   3  -7-9.88810 72.6981   1
   2   3  -7-71.8659 47.2564   2
   2   3  -7-0.21465 48.9829   3
   2   3  -6 4149.77 277.010   1
   2   3  -6 4143.04 233.762   2
  -2  -3   6 4252.66 302.960   1
   2  -3  -6 4484.41 309.102   2
  -2  -3   5 2032.40 160.057   2
   2   3  -5 2027.45 145.861   2
  -2  -3   5 2091.40 194.844   1
   2  -3  -5 2076.55 195.885   2
   2   3  -5 1750.62 170.781   1
   2   3  -4 22537.2 552.323   4
  -2  -3   4 22805.3 556.975   2
  -2  -3   4 22902.9 668.462   1
   2  -3  -4 20917.2 434.021   1
   2   3  -4 24373.6 660.201   1
   2  -3  -4 22574.7 673.499   2
  -2  -3   3 7598.56 332.946   1
  -2   3   3 8623.40 222.508   3
   2   3  -3 8672.01 340.560   1
   2  -3  -3 8551.28 353.322   2
  -2  -3   3 8257.99 267.038   2
   2   3  -3 8105.61 255.225   4
  -2  -3   2 2057.32 103.491   4
   2   3  -2 2357.13 169.542   1
  -2   3   2 2100.17 114.647   3
  -2   3   2 1971.20 165.657   4
  -2   3   1 104.475 38.9541   3
  -2   3   1 131.435 45.5714   1
  -2   3   1 106.519 41.2487   4
   2   3  -1 38.0350 55.0084   1
   2  -3   0 17592.9 486.436   3
  -2   3   0 17194.1 472.452   1
   2   3   0 17381.2 513.516   1
   2  -3   1 3575.13 211.989   3
   2  -3   2 41540.8 985.840   3
   2  -3   3 5279.86 302.240   3
   2   3   4 15071.1 565.431   3
   2  -3   4 15561.0 569.824   3
   2   3   5 104.713 74.5127   3
   2  -3   5 163.771 84.2472   3
   2  -3   6 39.6526 73.1560   3
  -2   3  -6 80.5733 74.8582   3
   2   3   6 105.576 83.2461   3
   2  -3   7 66.3254 91.4786   3
   2   3   7 376.240 112.498   3
  -2   3  -8 1079.33 179.493   3
   2  -3   8 919.209 166.508   3
   2   3   8 885.647 166.621   3
  -2   3  -9 286.335 125.099   3
   2  -3   9 169.339 108.056   3
   2   3   9 240.585 117.651   3
  -2   3 -10 173.743 141.918   1
   2   3  10 279.102 104.964   3
   2  -3  10 405.128 145.568   3
  -2   3 -11 171.824 149.342   1
   2   3  11 471.877 142.618   3
   2  -3  11 476.706 148.580   3
  -2   3 -12 1133.27 280.135   1
   2   3  12 776.938 168.511   3
  -2   3 -13 1185.88 268.178   1
   2   3  13 1240.07 225.986   3
   2   3  14 1244.50 228.792   3
  -2   3 -14 1336.00 293.734   1
   2   3  15 797.676 194.551   3
  -2   3 -15 1503.82 330.156   1
  -2   3 -16 157.326 158.677   1
  -2   3 -17 292.643 207.426   1
  -2  -3 -18 1132.68 302.779   1
  -2   3 -18 504.285 224.979   1
   2   4 -17 219.312 145.347   1
   2   4 -16 6096.26 575.522   1
   2  -4 -15 108.406 100.390   1
   2   4 -15-156.810 142.796   1
   2   4 -14 12644.5 775.377   1
   2  -4 -14 13051.0 702.575   1
   2   4 -13 594.369 153.039   1
   2  -4 -13 608.124 153.114   1
   2  -4 -12 7653.41 483.134   1
   2   4 -12 7036.90 528.368   1
   2   4 -11 92.7475 54.5374   2
   2   4 -11 185.084 117.363   1
   2  -4 -11 20.2772 68.2555   1
   2   4 -10 21525.0 872.948   1
   2   4 -10 20353.8 741.408   2
   2   4 -10 21798.3 777.049   3
  -2   4   9 991.885 84.4410   3
   2   4  -9 844.652 134.509   2
   2   4  -9 766.094 157.057   1
   2   4  -9 944.144 141.455   3
   2   4  -8 17029.0 695.985   1
   2   4  -8 17252.0 616.664   3
  -2   4   8 15862.8 397.478   3
   2   4  -8 16353.1 567.067   2
   2  -4  -8 16751.6 719.727   2
   2  -4  -7 339.470 111.182   2
   2   4  -7 300.234 78.3348   3
   2   4  -7 410.718 78.6613   2
  -2  -4   7 476.904 124.737   1
   2   4  -7 126.536 80.6074   1
  -2   4   7 277.486 42.9915   3
  -2  -4   6 86802.0 1914.80   1
   2   4  -6 86013.5 1827.45   1
   2   4  -6 84131.4 1607.73   2
   2  -4  -6 87608.7 1880.85   2
   2   4  -5 12396.0 394.649   4
   2  -4  -5 12205.2 329.404   1
  -2  -4   5 12356.2 524.416   1
   2   4  -5 11911.9 493.602   1
   2  -4  -5 14046.2 550.942   2
  -2  -4   4 29538.6 830.321   1
   2  -4  -4 27921.9 570.658   1
  -2  -4   4 28341.3 639.318   2
   2   4  -4 28644.5 623.000   4
   2  -4  -4 32227.1 846.832   2
   2   4  -4 29456.3 805.934   1
  -2  -4   3 3744.90 246.212   1
   2   4  -3 3851.22 237.552   1
   2  -4  -3 3771.03 237.450   2
   2  -4  -3 3455.33 129.541   1
  -2  -4   3 3738.58 158.588   2
  -2   4   2 27088.3 753.571   4
   2   4  -2 27765.5 718.111   1
   2  -4  -2 26311.3 557.272   1
  -2  -4   2 25607.3 512.321   4
  -2   4   2 26448.7 541.559   1
  -2   4   1 95.0664 40.7541   4
  -2   4   1 39.2896 39.4225   3
   2  -4  -1 132.909 43.9970   1
  -2   4   1 140.738 40.7915   1
   2   4  -1-72.0878 79.0315   1
  -2   4   0 7662.61 324.863   4
   2   4   0 8697.28 354.523   1
  -2   4   0 7846.61 319.727   3
  -2   4   0 8070.06 309.183   1
  -2   4  -1 11407.9 429.875   1
   2  -4   2 34829.5 883.887   3
  -2   4  -2 32078.3 896.112   1
  -2   4  -3 25815.2 816.334   1
   2  -4   3 26110.0 770.042   3
   2  -4   4 40656.5 1063.33   3
  -2   4  -4 38715.9 1136.19   1
   2   4   5 1287.90 178.969   3
  -2   4  -5 1027.89 189.623   1
   2  -4   5 1091.12 169.810   3
   2   4   6 91706.7 2038.03   3
   2  -4   6 93203.6 2059.57   3
  -2   4  -6 94771.6 2211.20   1
   2  -4   7 43.3886 76.8116   3
  -2   4  -7 8.69897 101.724   1
   2   4   7-36.3915 89.0422   3
  -2   4  -8 18895.2 804.774   3
   2  -4   8 17962.6 753.065   3
  -2   4  -8 18126.0 864.322   1
   2   4   8 18969.7 759.346   3
   2  -4   9 535.743 148.519   3
  -2   4  -9 564.085 152.431   3
   2   4   9 250.454 127.731   3
  -2   4  -9 430.048 186.665   1
  -2   4 -10 8172.56 622.378   1
   2   4  10 8535.44 528.852   3
   2   4  11 7723.06 506.510   3
  -2   4 -11 5737.83 549.795   1
   2   4  12 882.942 177.250   3
  -2   4 -12 849.018 231.121   1
  -2   4 -13-188.863 174.469   1
   2   4  13-0.53476 73.6234   3
  -2   4 -14 6485.20 647.565   1
   2   4  14 6877.20 522.452   3
  -2   4 -15 250.542 189.826   1
   2   4  15 217.119 129.641   3
  -2   4 -16 3911.28 537.944   1
  -2   4 -17 310.541 225.113   1
  -2  -4 -18 4164.91 581.169   1
  -2   4 -18 3245.87 525.681   1
   2   5 -17 123.300 150.256   1
   2   5 -16 4988.03 527.264   1
   2   5 -15 177.867 130.206   1
   2  -5 -14 234.164 109.726   1
   2   5 -14 328.887 146.961   1
   2   5 -13-14.0186 123.881   1
   2  -5 -13 110.462 102.414   1
   2   5 -12 582.731 186.634   1
   2   5 -12 551.137 116.330   2
   2   5 -12 482.894 124.159   3
  -2   5  11 24.7163 22.1042   3
   2   5 -11 65.6420 107.176   3
   2   5 -11 120.574 48.4877   2
  -2   5  10 2641.06 149.133   3
   2   5 -10 2745.17 308.748   1
   2   5 -10 2344.42 223.073   2
   2   5  -9 511.360 101.521   2
  -2   5   9 383.630 60.3080   3
   2   5  -9 673.060 180.135   1
   2   5  -8 10306.8 482.046   3
   2   5  -8 10242.6 549.804   1
  -2   5   8 10118.7 316.144   3
   2   5  -8 9491.96 399.633   2
  -2  -5   7 578.275 138.224   1
   2   5  -7 614.026 146.615   1
   2   5  -7 533.960 82.3509   2
   2  -5  -7 524.398 127.873   2
  -2   5   7 617.004 72.7629   3
   2  -5  -6 26628.7 626.703   1
   2   5  -6 27134.4 863.653   1
  -2  -5   6 26466.6 911.527   1
   2  -5  -6 25888.3 876.010   2
   2   5  -5 7425.85 263.308   4
   2  -5  -5 7474.00 252.774   1
   2   5  -5 7172.79 393.815   1
   2  -5  -5 7366.00 400.504   2
  -2  -5   5 7507.89 418.926   1
  -2  -5   4 16566.7 406.910   2
   2  -5  -4 16629.8 401.117   1
   2   5  -4 17201.9 602.424   1
   2  -5  -4 16674.6 590.857   2
  -2  -5   4 17172.7 622.164   1
   2   5  -4 15280.5 368.396   4
  -2  -5   3 74.7517 25.8452   2
   2   5  -3 40.9518 56.6143   1
  -2   5   3 115.024 36.1051   1
   2  -5  -3 69.0786 31.7448   1
   2  -5  -3 44.7555 38.5801   2
   2  -5  -2 2501.01 141.773   1
  -2   5   2 2460.49 206.726   4
  -2   5   2 2568.12 139.758   1
   2   5  -2 2612.51 210.444   1
  -2   5   2 2261.47 182.820   2
   2  -5  -1 437.414 75.0737   1
  -2   5   1 476.382 87.8531   4
  -2   5   1 476.989 85.8946   2
   2   5  -1 504.176 101.460   1
  -2   5   1 549.181 78.9786   1
   2   5   0 9876.07 410.121   1
  -2   5   0 10001.3 363.533   1
  -2   5   0 8843.82 367.584   4
   2  -5   0 9062.19 368.556   1
  -2   5   0 9155.69 374.815   3
  -2   5  -1 14945.1 517.893   1
   2   5   1 15744.5 542.719   1
  -2   5  -2 98437.1 2030.41   1
  -2   5  -3-23.0743 91.6989   1
  -2   5  -4 29006.6 948.741   1
  -2   5  -5 12788.0 624.856   1
  -2   5  -6 5477.82 426.665   1
   2   5   6 5649.66 384.277   3
  -2   5  -7 2679.31 280.319   3
   2   5   7 2684.17 271.962   3
  -2   5  -7 2732.27 333.131   1
   2   5   8 672.207 154.643   3
  -2   5  -8 969.612 197.625   3
  -2   5  -8 711.391 176.733   1
  -2   5  -9 396.929 181.356   1
   2   5   9 281.043 113.914   3
  -2   5 -10 12011.7 760.828   1
   2   5  10 11425.6 618.711   3
   2   5  11 5295.29 430.544   3
  -2   5 -11 6509.65 581.700   1
   2   5  12 76.3518 87.9854   3
  -2   5 -12 40.7936 135.230   1
   2   5  13 411.810 159.190   3
  -2   5 -13 350.635 157.824   1
   2   5  14 2308.91 302.272   3
  -2   5 -14 1950.50 371.460   1
  -2   5 -15 201.457 178.208   1
   2   5  15 95.3510 92.7839   3
  -2   5 -16 529.453 196.804   1
  -2   5 -17-256.970 175.708   1
  -2   5 -18 94.6007 142.648   1
   2   6 -18 1948.02 368.484   1
   2   6 -17 69.3995 121.671   1
   2   6 -16 1839.75 331.788   1
   2   6 -15 323.257 151.449   1
   2  -6 -14 1660.22 243.407   1
   2   6 -14 1801.48 302.238   1
   2   6 -13 1610.42 265.634   1
  -2   6  12 7746.54 276.542   3
   2   6 -12 8167.96 594.304   1
   2   6 -12 7595.76 447.395   2
   2   6 -11 151.201 138.709   1
   2   6 -11 42.9020 88.8834   3
   2   6 -11-82.2093 58.0022   2
  -2   6  11-3.98006 29.0059   3
  -2   6  10 30616.0 711.184   3
   2   6 -10 30851.2 1121.13   1
   2   6 -10 27288.6 846.311   2
   2   6 -10 29658.5 1008.19   3
   2   6  -9 127.238 144.081   1
   2   6  -9 98.4635 50.9597   2
  -2   6   9 90.5180 44.2452   3
   2   6  -8 41753.9 1289.28   1
   2  -6  -8 44469.6 1014.24   1
  -2   6   8 44177.5 945.101   3
  -2  -6   8 46457.8 1424.53   1
   2   6  -8 41071.7 996.949   2
   2  -6  -7 170.348 81.8581   2
   2  -6  -7 218.999 54.6082   1
  -2   6   7 184.880 56.0899   3
   2   6  -7 157.373 103.805   1
  -2  -6   7 324.941 124.104   1
  -2  -6   6 37418.5 1164.45   1
   2   6  -6 37565.3 1106.60   1
   2  -6  -6 39910.4 1138.59   2
   2   6  -6 35360.5 812.583   4
   2  -6  -6 38276.9 835.311   1
   2  -6  -5 46.4592 32.5059   1
   2   6  -5 23.9332 19.5150   4
   2   6  -5-0.31497 83.7522   1
   2  -6  -5-20.4651 64.9543   2
  -2  -6   5-80.7242 80.9441   1
  -2  -6   4 74188.4 1328.97   2
  -2  -6   4 78232.6 1746.84   1
   2  -6  -4 72316.1 1399.78   1
   2   6  -4 78566.8 1703.19   1
   2  -6  -4 78602.8 1686.00   2
  -2   6   3 42.8933 42.0819   1
  -2   6   3 6.76490 67.9448   2
  -2  -6   3 12.6636 15.9123   2
   2  -6  -3 34.0107 43.5777   2
   2   6  -3-39.0548 71.6756   1
   2  -6  -3-30.8892 33.8832   1
   2  -6  -2 20075.6 555.178   1
  -2   6   2 20857.9 543.492   1
   2  -6  -2 21661.1 687.493   4
  -2   6   2 22037.4 656.157   2
   2   6  -2 20514.2 678.947   1
  -2   6   1 721.810 109.144   4
  -2   6   1 452.710 76.3814   1
   2  -6  -1 756.245 99.4446   1
  -2   6   1 464.214 82.2137   2
   2  -6  -1 619.225 101.196   4
   2   6  -1 629.229 123.227   1
   2  -6   0 9096.61 388.762   1
  -2   6   0 9119.92 372.551   1
   2   6   0 9342.34 418.827   1
  -2   6   0 8486.35 375.167   4
  -2   6   0 9739.37 356.162   2
   2  -6   1 1341.38 159.121   1
  -2   6  -1 1588.29 150.628   4
  -2   6  -1 1735.97 175.887   1
   2   6   1 1718.59 183.442   1
  -2   6  -2 134551. 2664.08   1
  -2   6  -3 10617.5 509.435   1
  -2   6  -4 116823. 2514.01   1
  -2   6  -5 4189.35 356.643   1
  -2   6  -6 17010.9 779.480   1
   2   6   6 15628.2 665.304   3
  -2   6  -7-182.862 109.665   3
  -2   6  -7-79.4509 103.940   1
   2   6   7-84.8750 104.686   3
  -2   6  -8 18634.9 912.004   1
   2   6   8 19632.6 808.699   3
  -2   6  -9-1.26349 133.003   1
   2   6   9 98.7327 102.730   3
   2   6  10 2810.07 314.393   3
  -2   6 -10 3991.85 436.488   1
   2   6  11 745.032 178.468   3
  -2   6 -11 655.936 209.493   1
  -2   6 -12 4726.37 522.447   1
   2   6  12 5301.76 449.627   3
  -2   6 -13-179.750 179.428   1
   2   6  13-36.8178 89.6881   3
   2   6  14 8083.50 574.599   3
  -2   6 -14 7018.69 672.869   1
  -2   6 -15-39.2155 160.066   1
   2   6  15-61.7955 103.647   3
  -2   6 -16 3932.95 540.466   1
  -2   6 -17-176.579 195.767   1
   2   7 -18 4.97590 95.1115   1
   2   7 -17 173.691 103.575   1
   2   7 -16 287.926 128.980   1
   2   7 -15 78.9668 118.107   1
   2   7 -14 3414.30 425.966   1
   2   7 -13 2301.93 324.942   1
   2   7 -12 62.6011 101.811   1
  -2   7  12 28.5525 36.0195   3
   2   7 -11 673.071 117.329   2
  -2   7  11 767.858 93.8709   3
   2  -7 -11 795.768 130.077   1
   2   7 -11 951.603 212.331   1
   2   7 -10-63.1578 41.6999   2
   2   7 -10 188.127 126.556   1
   2  -7 -10 180.750 70.6026   1
  -2   7  10 38.9359 42.7829   3
   2   7 -10 39.1002 75.1659   3
   2  -7  -9 369.126 85.8687   1
   2   7  -9 561.978 136.324   3
  -2   7   9 219.151 59.7478   3
   2   7  -9 335.930 132.041   1
   2  -7  -8 39.2203 56.9423   1
  -2   7   8 12.3923 46.4472   3
   2  -7  -7 4160.17 230.164   1
  -2  -7   7 3983.98 380.999   1
   2   7  -7 4026.70 353.112   1
  -2  -7   6 3768.86 340.845   1
   2  -7  -6 3206.33 289.349   2
   2  -7  -6 3444.83 196.015   1
   2   7  -6 3125.47 296.302   1
   2   7  -6 3035.85 149.946   4
  -2  -7   5 2054.84 235.915   1
   2  -7  -5 1693.19 199.276   2
   2   7  -5 1917.26 225.115   1
   2  -7  -5 1820.67 137.216   1
   2  -7  -4-25.2224 35.1819   1
   2   7  -4 72.9511 98.2182   1
   2  -7  -4 89.9750 71.6979   2
  -2   7   3 687.929 132.536   2
   2  -7  -3 669.398 89.6867   1
   2   7  -3 560.275 136.830   1
  -2   7   3 649.514 90.1437   1
   2  -7  -3 656.235 138.858   4
   2  -7  -3 788.793 123.686   2
   2   7  -2 629.765 142.583   1
  -2   7   2 348.332 97.1383   2
   2  -7  -2 476.669 79.6723   1
   2  -7  -2 480.297 107.532   4
  -2   7   2 421.798 84.2141   1
  -2   7   1 811.672 118.946   4
   2  -7  -1 869.366 130.910   4
  -2   7   1 981.599 120.754   2
  -2   7   1 901.034 116.235   1
   2  -7  -1 880.466 118.433   1
   2   7  -1 1001.89 155.290   1
  -2   7   0 29390.3 796.341   1
  -2   7   0 27485.8 801.921   4
   2   7   0 30393.3 874.947   1
   2  -7   0 27862.3 811.500   1
  -2   7   0 28396.2 731.652   2
   2   7   1 873.913 142.391   1
  -2   7  -1 956.657 134.749   1
  -2   7  -1 873.873 114.861   4
   2  -7   1 1050.06 151.273   1
   2   7   2 94852.1 2021.28   1
  -2   7  -2 94266.7 2027.21   1
  -2   7  -3 7443.95 434.637   1
  -2   7  -4 75276.7 1848.73   1
  -2  -7  -4 75399.0 1736.56   1
  -2   7  -5 483.353 150.195   1
  -2   7  -6 8090.59 534.988   1
   2   7   7 241.898 125.085   3
  -2   7  -7 114.368 114.034   1
  -2   7  -8 5141.31 462.686   1
   2   7   8 6149.89 440.904   3
   2   7   9 120.679 115.737   3
  -2   7  -9 107.992 137.528   1
   2   7  10 3915.66 384.615   3
  -2   7 -10 4022.55 442.380   1
   2   7  11 1876.63 270.052   3
  -2   7 -11 2010.76 339.765   1
  -2   7 -12-28.7644 166.925   1
   2   7  12 260.998 118.850   3
  -2   7 -13-150.566 176.389   1
   2   7  13 77.9656 90.4897   3
   2   7  14 421.259 168.464   3
  -2   7 -14 325.905 163.198   1
  -2   7 -15-28.6787 143.249   1
  -2   7 -16-369.138 235.985   1
  -2   7 -17-273.121 220.243   1
   2   8 -17-379.197 206.497   1
   2   8 -16 1441.91 309.526   1
   2   8 -15 1249.78 270.697   1
   2   8 -14 1693.81 314.850   1
   2   8 -13-131.765 113.781   1
   2   8 -12 12349.0 771.710   1
   2  -8 -11 472.906 109.389   1
  -2   8  11 460.252 81.2921   3
   2   8 -11 457.436 148.135   1
   2  -8 -10 7516.98 384.574   1
   2   8 -10 7512.02 548.962   1
  -2   8  10 8342.23 360.210   3
   2   8  -9 79.3526 119.808   1
  -2   8   9-11.6481 50.6871   3
   2  -8  -9 114.046 57.7516   1
   2   8  -8 14113.9 722.725   1
   2  -8  -8 15036.9 512.883   1
   2   8  -7 4387.05 375.995   1
   2   8  -7 4062.96 185.728   4
   2  -8  -7 4100.16 241.193   1
   2  -8  -6 16203.0 764.978   4
   2  -8  -6 16243.3 513.245   1
   2  -8  -6 15835.3 698.455   2
   2   8  -6 16172.5 716.318   1
  -2  -8   6 17590.6 785.163   1
   2  -8  -5-87.9593 98.5992   4
   2   8  -5 72.5962 110.521   1
   2  -8  -5-71.0061 48.6407   1
   2  -8  -5 57.8335 54.6929   2
  -2  -8   5 189.634 102.039   1
   2  -8  -4 75329.4 1786.35   4
  -2   8   4 72898.0 1493.33   1
  -2   8   4 71599.2 1701.22   2
   2  -8  -4 70166.8 1466.80   1
   2   8  -4 70849.3 1718.42   1
   2  -8  -4 72365.8 1672.21   2
  -2   8   3 6242.85 368.106   2
  -2   8   3 5618.08 286.864   1
   2  -8  -3 6052.83 344.982   2
   2  -8  -3 5589.84 288.018   1
   2  -8  -3 6139.58 387.293   4
   2   8  -3 5416.15 363.804   1
   2  -8  -2 25455.6 815.707   4
   2  -8  -2 25993.6 739.428   1
   2   8  -2 26203.9 855.411   1
  -2   8   2 25986.6 722.642   1
  -2   8   2 26642.0 789.097   2
  -2   8   1 31.7838 54.4136   2
   2  -8  -1-23.1052 55.0190   4
   2   8  -1 105.502 80.6887   1
   2  -8  -1 29.6782 62.0368   1
  -2   8   1-24.8048 65.6267   1
  -2   8   1 56.2533 47.5343   4
   2  -8   0 41810.4 1103.17   1
   2   8   0 40448.8 1142.70   1
  -2   8   0 43223.5 1080.04   1
  -2   8   0 44374.6 1005.35   2
  -2   8   0 40653.8 1075.26   4
  -2   8  -1 1551.32 139.305   2
   2   8   1 1387.38 180.619   1
  -2   8  -1 1249.57 144.203   4
  -2   8  -1 1519.91 185.639   1
   2  -8   1 1771.73 200.551   1
   2  -8   2 32350.0 1026.86   1
  -2   8  -2 33508.7 994.578   1
   2   8   2 33208.0 988.072   1
  -2   8  -2 31633.8 856.246   4
  -2   8  -3 718.161 170.079   1
  -2   8  -4 122920. 2674.75   1
  -2   8  -5 3406.46 357.176   1
  -2   8  -6 28607.9 1094.31   1
  -2  -8  -6 30461.5 997.770   1
  -2  -8  -7 571.210 147.142   1
  -2   8  -7 491.280 172.309   1
  -2   8  -8 25324.2 1095.86   1
   2   8   8 25953.0 977.949   3
   2   8   9 1002.67 197.399   3
  -2   8  -9 784.301 212.443   1
   2   8  10 11228.3 653.774   3
  -2   8 -10 11761.2 776.586   1
  -2   8 -11 241.120 182.806   1
   2   8  11 87.1962 92.0513   3
   2   8  12 17376.1 856.608   3
  -2   8 -12 14865.2 953.377   1
   2   8  13-143.411 108.833   3
  -2   8 -13 98.5816 153.656   1
  -2   8 -14 5147.96 588.874   1
   2   8  14 4738.85 448.540   3
  -2   8 -15-89.5960 171.781   1
  -2   8 -16 5653.91 658.756   1
   2   9 -17 1406.92 320.072   1
   2   9 -16 401.047 189.008   1
   2   9 -15 1500.35 297.293   1
   2   9 -14 1130.36 265.918   1
   2   9 -13 151.142 117.538   1
   2   9 -12 34.2200 126.876   1
  -2   9  11-10.4762 50.3932   3
   2   9 -11 218.821 117.734   1
  -2   9  10 1994.94 183.072   3
   2  -9 -10 2036.43 199.328   1
   2   9 -10 2090.60 306.025   1
   2  -9  -9 3267.07 237.351   1
   2   9  -9 3200.50 368.987   1
  -2   9   9 3487.50 252.354   3
   2   9  -9 3089.51 197.929   4
   2  -9  -8 1429.65 155.214   1
   2   9  -8 930.723 89.9190   4
   2   9  -8 927.244 191.483   1
   2  -9  -7 2464.41 195.030   1
   2  -9  -7 2400.05 319.822   4
   2   9  -7 2483.32 309.618   1
   2  -9  -6 10595.2 626.991   4
   2   9  -6 11162.4 605.454   1
   2  -9  -6 10922.1 426.143   1
   2  -9  -5 286.467 97.6124   2
   2  -9  -5 291.113 78.2329   1
   2   9  -5 361.534 128.280   1
   2  -9  -5 55.1782 80.3683   4
  -2  -9   5 135.595 106.792   1
   2  -9  -4 1143.22 167.138   2
  -2   9   4 1037.62 136.111   1
   2   9  -4 1440.25 207.015   1
   2  -9  -4 1220.65 139.269   1
   2  -9  -4 1015.79 177.913   4
  -2   9   3 12028.6 538.424   2
  -2   9   3 11635.7 458.718   1
   2  -9  -3 11368.6 552.550   4
   2   9  -3 11117.3 556.271   1
   2  -9  -3 11832.0 516.020   2
   2  -9  -3 11168.2 456.628   1
  -2   9   2 2619.69 215.527   1
   2   9  -2 2455.48 255.247   1
   2  -9  -2 2780.55 251.888   4
   2  -9  -2 2597.85 218.674   1
  -2   9   2 2536.11 234.357   2
   2   9  -1 9193.31 490.741   1
   2  -9  -1 9056.83 439.308   4
   2  -9  -1 8922.37 431.798   1
  -2   9   1 7967.63 396.449   1
  -2   9   1 9532.37 415.248   2
  -2   9   0 116.214 48.5373   4
  -2   9   0 143.205 86.5469   1
   2  -9   0 271.441 92.5890   1
  -2   9   0 153.670 62.5418   2
   2   9   0 220.890 127.457   1
   2  -9   1 645.033 134.500   1
  -2   9  -1 626.667 134.560   1
  -2   9  -1 596.406 108.995   4
  -2   9  -1 706.763 101.453   2
   2   9   1 639.878 141.552   1
  -2   9  -2 300.426 117.162   1
  -2   9  -2 417.749 77.3605   2
   2   9   2 270.416 125.013   1
  -2   9  -2 312.448 79.9066   4
  -2   9  -3 1261.02 195.530   1
   2  -9   3 1322.11 209.130   1
  -2   9  -3 1424.12 153.761   4
  -2  -9  -4 1955.74 225.942   1
  -2   9  -4 1992.26 259.841   1
  -2   9  -5 6812.06 497.797   1
  -2  -9  -5 8005.57 468.935   1
  -2   9  -6 1852.29 293.107   1
  -2  -9  -6 993.769 191.528   1
  -2  -9  -7-88.9184 107.898   1
  -2   9  -7 66.2863 149.818   1
  -2   9  -8 3761.15 420.811   1
   2   9   8 4035.70 382.417   3
  -2   9  -9 2708.97 372.531   1
   2   9   9 2529.70 313.623   3
  -2   9 -10-72.1827 146.367   1
   2   9  10 247.335 129.987   3
   2   9  11 107.948 104.412   3
  -2   9 -11 406.049 188.561   1
   2   9  12 2600.78 329.626   3
  -2   9 -12 2932.91 434.088   1
  -2   9 -13 238.075 179.072   1
   2   9  13-102.773 107.579   3
  -2   9 -14 111.725 117.852   1
   2   9  14 208.564 128.353   3
  -2   9 -15-161.473 173.131   1
  -2   9 -16 698.127 264.750   1
   2  10 -17 281.042 112.199   1
   2  10 -16 2261.89 388.027   1
   2 -10 -15-153.473 149.938   4
   2  10 -15-196.224 147.039   1
   2  10 -14 5772.28 585.413   1
   2  10 -13-67.4432 112.535   1
   2  10 -12 15848.0 917.917   1
   2  10 -11-8.21571 38.0695   4
  -2  10  11-56.1622 62.6921   3
   2  10 -11 111.699 109.297   1
   2  10 -10 3801.84 219.827   4
  -2  10  10 4383.52 301.033   3
   2 -10 -10 4198.73 286.313   1
   2  10 -10 3853.54 420.500   1
   2 -10  -9 245.294 140.958   4
   2  10  -9 164.464 109.822   1
   2  10  -9 281.727 50.4072   4
   2 -10  -8 182.886 118.177   4
   2  10  -8 98.7178 138.241   1
   2 -10  -8-16.8764 44.7669   1
   2 -10  -7 3311.03 370.360   4
   2  10  -7 2456.50 316.492   1
   2 -10  -7 2927.05 223.961   1
   2 -10  -6 9211.73 410.224   1
   2 -10  -6 10235.6 619.950   4
   2  10  -6 9125.54 560.813   1
   2 -10  -5 207.011 102.379   4
   2  10  -5 130.880 93.1661   1
   2 -10  -5 143.907 69.8534   1
   2 -10  -4 54271.0 1485.88   4
   2 -10  -4 50188.1 1241.08   1
  -2  10   4 50895.0 1246.17   1
   2  10  -4 52751.9 1472.12   1
   2 -10  -4 53266.8 1382.99   2
   2  10  -3 323.714 124.370   1
   2 -10  -3 447.654 114.462   4
  -2  10   3 595.957 118.033   1
   2 -10  -3 302.239 70.1488   1
   2 -10  -3 373.693 100.664   2
  -2  10   3 592.859 143.110   2
   2  10  -2 51888.7 1415.94   1
  -2  10   2 54209.3 1268.32   1
   2 -10  -2 52464.2 1278.92   1
   2 -10  -2 53341.7 1356.38   4
  -2  10   2 54762.8 1309.56   2
  -2 -10   1 611.932 75.8354   4
   2 -10  -1 560.617 113.926   4
   2 -10  -1 581.181 121.604   1
  -2  10   1 696.581 121.157   2
  -2  10   1 630.626 123.179   1
   2  10  -1 626.324 161.785   1
   2  10   0 43024.5 1248.76   1
  -2  10   0 41659.5 1144.58   4
  -2  10   0 43080.6 1175.75   1
  -2  10   0 44887.9 1069.27   2
  -2  10  -1 149.135 70.2346   4
  -2  10  -1 176.348 91.6690   1
  -2  10  -1 150.921 60.0270   2
  -2  10  -2 6292.95 350.638   4
  -2  10  -2 7141.14 306.418   2
   2  10   2 7228.26 460.339   1
  -2 -10  -2 7626.84 450.640   1
  -2  10  -2 7280.61 451.116   1
   2 -10   2 7156.69 475.407   1
  -2 -10  -3 190.745 86.1269   1
   2 -10   3 229.856 101.979   1
  -2  10  -3 159.854 100.521   1
  -2  10  -3 63.6688 38.8021   4
  -2  10  -3 176.077 53.4451   2
  -2 -10  -4 47062.0 1312.55   1
  -2  10  -4 45049.1 1376.40   1
  -2  10  -5 1364.31 232.700   1
  -2 -10  -5 1280.65 196.092   1
  -2 -10  -6 47922.4 1369.32   1
  -2  10  -6 43352.7 1465.99   1
  -2  10  -7 264.118 164.064   1
  -2  10  -8 15993.2 879.923   1
   2  10   9 2207.52 293.502   3
  -2  10  -9 2260.25 351.150   1
  -2  10 -10 9605.89 730.402   1
   2  10  10 10130.8 651.024   3
  -2  10 -11 161.874 155.562   1
   2  10  11 92.6935 109.009   3
   2  10  12 19433.6 951.062   3
  -2  10 -12 19638.2 1129.56   1
   2  10  13 249.183 132.599   3
  -2  10 -13-14.3292 157.382   1
  -2  10 -14 4338.09 550.987   1
   2  10  14 4492.88 454.276   3
  -2  10 -15-405.956 227.368   1
  -2  10 -16 1432.32 352.393   1
   2  11 -16-45.7897 122.147   1
   2 -11 -15 260.439 185.036   4
   2  11 -15 62.2469 120.861   1
   2 -11 -14 118.619 141.704   4
   2  11 -14 311.019 197.749   1
   2  11 -13 256.528 189.105   1
   2 -11 -13-136.440 159.598   4
   2  11 -12 238.321 176.914   1
   2 -11 -12 6.44756 128.129   4
   2 -11 -11 308.192 168.492   4
  -2  11  11 277.212 89.1796   3
   2  11 -11 143.847 146.285   1
  -2  11  10 7.99182 69.1110   3
   2  11 -10 451.796 195.481   1
   2 -11 -10 358.675 171.351   4
   2 -11  -9 4394.83 466.767   4
   2 -11  -9 3983.77 284.840   1
   2  11  -9 4499.86 448.141   1
   2  11  -8 1301.85 237.543   1
   2 -11  -8 1509.09 170.576   1
   2 -11  -8 1762.46 287.770   4
   2  11  -7 210.831 130.052   1
   2 -11  -7 25.8125 47.2155   1
   2 -11  -6 183.246 99.5730   4
   2 -11  -6 341.108 86.6354   1
   2  11  -6 293.542 134.214   1
   2 -11  -5 1758.77 193.647   1
   2  11  -5 1341.23 227.705   1
   2 -11  -5 1946.02 266.543   4
   2 -11  -4 132.724 63.3304   1
   2  11  -4 71.8895 94.2681   1
   2 -11  -4 153.242 86.3982   4
  -2  11   4 111.575 91.4740   1
   2 -11  -4 213.893 90.2592   2
   2 -11  -3 1330.72 178.574   2
   2 -11  -3 1330.24 171.818   1
  -2  11   3 1365.50 183.627   1
   2  11  -3 1724.92 241.762   1
   2 -11  -3 1204.34 192.874   4
   2  11  -2 74.7646 97.9639   1
   2 -11  -2 87.2908 71.9357   4
  -2  11   2 99.7649 102.805   2
  -2 -11   2 43.5453 24.6557   2
   2 -11  -2 77.6764 60.9136   1
  -2  11   2 83.0562 75.7558   1
  -2  11   1 567.363 124.753   1
  -2 -11   1 774.516 92.4758   2
  -2  11   1 901.229 149.796   2
  -2 -11   1 658.601 81.6089   4
   2  11  -1 712.058 176.964   1
   2 -11  -1 927.942 145.237   4
  -2  11   0 2577.09 215.588   2
   2  11   0 2519.57 286.763   1
  -2  11   0 2961.53 273.101   1
   2  11   1 715.543 165.820   1
  -2  11  -1 680.981 162.006   1
   2 -11   1 768.931 162.899   1
  -2  11  -1 552.389 109.895   4
  -2 -11  -1 827.623 157.427   1
  -2  11  -1 484.073 91.7412   2
   2 -11   2-48.6187 82.1602   1
  -2  11  -2-60.9379 41.2157   4
   2  11   2-63.7512 101.738   1
  -2 -11  -2-73.1318 75.1723   1
  -2  11  -2 68.3496 108.701   1
  -2  11  -2 10.5226 48.6687   2
  -2  11  -3-13.9373 44.5746   4
  -2  11  -3-48.5571 51.7235   2
  -2 -11  -3 34.0269 73.2496   1
  -2  11  -3 110.546 108.496   1
  -2  11  -4 332.725 71.3739   2
  -2  11  -4 323.484 144.039   1
  -2  11  -4 350.130 80.9254   4
  -2  11  -5 11203.4 665.774   1
  -2  11  -6 12645.8 736.245   1
  -2  11  -7 617.525 188.820   1
  -2  11  -8 2682.71 369.681   1
   2  11   9-12.6947 93.9822   3
  -2  11  -9-21.5951 144.911   1
   2  11  10-46.9470 126.642   3
  -2  11 -10 96.7908 123.731   1
  -2  11 -11 169.191 153.929   1
   2  11  11-66.2081 92.7936   3
  -2  11 -12 52.5334 147.344   1
   2  11  12 190.553 137.704   3
   2  11  13 12.8807 102.976   3
  -2  11 -13-293.592 191.129   1
  -2  11 -14 235.096 152.254   1
  -2  11 -15-49.4564 167.792   1
   2  12 -16 2296.89 414.298   1
   2  12 -15 692.325 235.076   1
   2 -12 -14 7204.77 730.584   4
   2  12 -14 6413.50 645.545   1
   2  12 -13 407.998 165.199   1
   2 -12 -13 371.961 196.143   4
   2 -12 -12 7011.80 683.477   4
   2  12 -12 7155.08 637.187   1
   2  12 -11-252.786 168.955   1
   2 -12 -11 170.554 126.257   4
   2 -12 -10 12750.3 860.194   4
   2  12 -10 11904.3 784.861   1
   2 -12  -9 721.939 204.262   4
   2  12  -9 668.626 184.532   1
   2 -12  -8 11303.2 746.063   4
   2  12  -8 10493.5 687.103   1
   2 -12  -7 5548.51 498.218   4
   2  12  -7 5305.24 474.355   1
   2 -12  -7 5350.41 346.669   1
   2 -12  -6 8021.07 429.357   1
   2 -12  -6 7598.37 559.850   4
   2  12  -6 6829.46 528.260   1
   2  12  -5 648.315 200.940   1
   2 -12  -5 763.339 185.669   4
   2 -12  -4 18421.4 812.322   4
   2  12  -4 19271.8 857.128   1
  -2  12   4 17262.8 687.027   1
   2  12  -3 285.858 133.796   1
  -2  12   3 417.936 129.792   1
   2 -12  -3 241.562 113.475   4
  -2  12   2 35493.9 1045.37   1
   2 -12  -2 37815.5 1098.87   4
   2  12  -2 34194.6 1159.75   1
  -2 -12   1 222.261 54.3072   4
  -2 -12   1 174.897 49.2792   2
  -2  12   1 66.8743 87.9324   1
   2  12  -1 394.982 167.935   1
  -2  12   1 130.515 88.4636   2
   2 -12  -1 247.784 117.783   1
   2 -12  -1 115.194 76.3237   4
  -2  12   0 33444.1 913.865   2
   2 -12   0 32733.1 1085.53   1
   2  12   0 30899.1 1084.62   1
  -2  12   0 31703.5 1021.12   1
  -2 -12   0 30228.4 823.688   4
  -2  12  -1 2163.05 263.061   1
  -2 -12  -1 1818.14 187.235   2
   2 -12   1 2308.00 282.978   1
   2  12   1 2293.83 281.280   1
  -2  12  -1 2469.87 209.721   2
  -2  12  -2 19198.2 586.309   2
   2  12   2 18756.8 821.468   1
  -2  12  -2 17761.0 666.754   4
  -2  12  -2 19151.2 814.189   1
  -2  12  -3 703.338 95.4767   2
   2  12   3 481.605 157.034   1
  -2  12  -3 391.801 92.0218   4
  -2  12  -3 451.138 147.599   1
  -2  12  -4 8622.17 321.683   2
  -2  12  -4 8621.04 579.370   1
  -2  12  -4 7517.76 396.254   4
  -2  12  -5 1282.01 251.417   1
  -2  12  -5 1106.36 105.059   2
  -2  12  -5 1104.58 144.269   4
  -2  12  -6 1078.46 250.169   1
  -2  12  -7 6800.98 568.988   1
  -2  12  -8 2911.74 385.163   1
  -2  12  -9-207.278 162.505   1
   2  12  10 12858.6 771.981   3
  -2  12 -10 12292.5 854.680   1
   2  12  11-100.359 100.531   3
  -2  12 -11-118.329 157.353   1
  -2  12 -12 10811.2 843.277   1
   2  12  12 11386.4 746.980   3
  -2  12 -13-9.16520 149.136   1
   2  12  13-30.8904 110.342   3
  -2  12 -14 781.724 265.219   1
  -2  12 -15-359.677 197.115   1
   2  13 -15 1043.66 285.634   1
   2  13 -14-107.372 119.762   1
   2 -13 -14 408.154 205.780   4
   2  13 -13-13.7701 120.360   1
   2 -13 -13 262.057 179.336   4
   2  13 -12 290.112 148.999   1
   2 -13 -12-36.5635 131.405   4
   2  13 -11 197.337 141.021   1
   2 -13 -11-41.3476 129.308   4
   2 -13 -10 168.437 133.196   4
   2  13 -10-95.9964 121.928   1
   2  13  -9 587.665 207.678   1
   2 -13  -9 406.571 163.188   4
   2  13  -8 829.967 213.860   1
   2 -13  -8 1007.96 238.406   4
   2  13  -7 1277.35 245.986   1
   2 -13  -7 1458.00 270.789   4
   2  13  -6 1885.00 286.255   1
   2 -13  -6 1700.77 271.190   4
   2 -13  -5-73.9356 118.024   4
   2  13  -5-22.2928 104.574   1
   2 -13  -4 25.5155 85.8563   4
   2  13  -4 68.6083 105.567   1
  -2  13   4 23.3037 80.5800   1
   2 -13  -3 3750.42 327.670   1
   2  13  -3 3918.86 384.951   1
   2 -13  -3 3966.95 357.156   4
  -2  13   3 3985.46 331.648   1
   2 -13  -2 59.3266 78.0115   4
   2 -13  -2 5.58437 80.9914   1
  -2  13   2 143.101 118.259   1
   2  13  -2 134.580 131.759   1
   2 -13  -1 8844.35 529.151   1
   2 -13  -1 8119.11 466.524   4
  -2 -13   1 8756.42 332.921   4
  -2 -13   1 8059.06 315.137   2
   2  13  -1 8756.21 563.068   1
  -2  13   1 8476.25 497.615   1
   2  13   0 351.143 162.509   1
  -2 -13   0 420.870 89.2446   2
   2 -13   0 444.976 139.061   1
  -2  13   0 135.101 116.504   1
  -2 -13   0 486.976 98.1913   4
  -2 -13  -1 1354.71 165.667   2
   2  13   1 1712.95 265.384   1
  -2  13  -1 1636.97 174.969   2
  -2  13  -1 1773.88 256.558   1
  -2  13  -2 2469.80 195.488   2
  -2 -13  -2 2182.54 226.475   2
  -2  13  -2 2199.62 224.950   4
  -2  13  -2 2487.42 294.815   1
   2  13   2 2836.55 324.340   1
  -2 -13  -3 298.771 99.5999   2
  -2  13  -3 133.678 60.8593   2
  -2  13  -3 117.934 109.232   1
  -2  13  -3 102.930 63.6762   4
   2  13   3 26.8512 102.239   1
  -2  13  -4 1687.76 187.542   4
  -2  13  -4 1383.02 255.499   1
  -2  13  -4 1779.12 138.788   2
  -2  13  -5 1652.22 182.335   4
  -2  13  -5 2157.58 309.531   1
  -2  13  -5 2062.31 136.693   2
  -2  13  -6 723.451 193.719   1
  -2  13  -6 315.029 81.9832   4
  -2  13  -6 425.635 59.7375   2
  -2  13  -7 1170.09 160.331   4
  -2  13  -7 1461.39 289.736   1
  -2  13  -7 1324.68 101.024   2
  -2  13  -8 51.3223 146.218   1
  -2  13  -9 2056.66 353.453   1
  -2  13 -10 236.004 189.567   1
   2  13  10 115.794 154.216   3
  -2  13 -11 512.996 169.507   1
   2  13  11 409.540 189.391   3
  -2  13 -12 899.159 271.072   1
   2  13  12 849.147 226.444   3
  -2  13 -13 157.059 205.711   1
   2  13  13-75.7752 135.009   3
  -2  13 -14 125.241 190.691   1
   2  14 -14 2332.68 422.296   1
   2 -14 -13-110.044 133.566   4
   2  14 -13-209.806 180.692   1
   2 -14 -12 5201.82 600.303   4
   2  14 -12 5919.01 602.810   1
   2 -14 -11 280.488 164.430   4
   2  14 -11 312.076 179.101   1
   2 -14 -10 8304.25 705.512   4
   2  14 -10 8165.23 677.146   1
   2  14  -9-168.271 159.646   1
   2 -14  -9-106.913 140.879   4
   2  14  -8 12487.0 795.987   1
   2 -14  -8 12843.2 834.192   4
   2 -14  -7 2885.54 373.256   4
   2 -14  -7 2648.85 269.085   1
   2  14  -7 2791.28 362.094   1
   2 -14  -6 7308.24 570.035   4
   2 -14  -6 6844.37 440.625   1
   2  14  -6 7941.90 596.680   1
   2  14  -5-97.6037 128.652   1
   2 -14  -5-48.9281 68.8768   1
   2 -14  -5 96.6233 95.1694   4
  -2  14   4 15340.9 695.309   1
   2 -14  -4 15017.0 693.241   1
   2  14  -4 15394.0 816.210   1
   2 -14  -4 14414.5 747.653   4
   2  14  -3 81.6264 127.154   1
   2 -14  -3 282.431 122.282   4
   2 -14  -3 262.847 108.633   1
  -2  14   3 171.456 120.588   1
   2 -14  -2 9810.31 573.132   1
  -2  14   2 8581.49 527.337   1
   2 -14  -2 9797.13 552.008   4
   2  14  -2 9060.44 611.132   1
  -2  14   1 799.866 186.814   1
  -2 -14   1 707.705 93.3638   4
  -2 -14   1 825.751 95.5573   2
   2  14  -1 753.751 192.158   1
   2  14   0 8354.59 572.293   1
  -2 -14   0 9227.69 407.854   4
  -2  14   0 10535.9 589.158   1
  -2 -14   0 8741.07 386.616   2
  -2 -14  -1 411.319 100.872   4
  -2  14  -1 355.891 143.430   1
   2  14   1 266.490 165.914   1
  -2 -14  -1 232.612 76.1651   2
  -2 -14  -2 4310.95 322.522   2
   2  14   2 4703.66 425.419   1
  -2  14  -2 4818.93 425.240   1
  -2 -14  -3 903.368 161.801   2
  -2  14  -3 1145.22 161.354   4
  -2  14  -3 1038.04 229.507   1
  -2  14  -3 1310.64 133.069   2
   2  14   3 1206.01 241.653   1
  -2  14  -4 6395.09 277.842   2
  -2  14  -4 6891.96 539.678   1
  -2  14  -4 6116.38 369.580   4
  -2  14  -5 432.298 64.8190   2
  -2  14  -5 235.379 66.2934   4
  -2  14  -5 374.478 153.183   1
  -2  14  -6 1245.02 269.373   1
  -2  14  -6 1007.75 144.966   4
  -2  14  -6 1029.25 81.3018   2
  -2  14  -7 2398.57 353.372   1
  -2  14  -8 5852.92 571.850   1
  -2  14  -9 508.856 217.807   1
   2  14  10 3789.05 440.033   3
  -2  14 -10 4216.45 522.653   1
  -2  14 -11-53.9213 145.544   1
   2  14  11 30.0570 118.537   3
  -2  14 -12 4323.95 561.667   1
   2  14  12 5155.17 522.578   3
  -2  14 -13-69.7697 151.689   1
   2  15 -13 406.189 218.793   1
   2 -15 -13 83.2437 118.945   4
   2 -15 -12 2069.24 389.951   4
   2  15 -12 1809.06 352.671   1
   2  15 -11 59.9846 132.356   1
   2 -15 -11-68.8351 141.367   4
   2 -15 -10 43.1527 115.190   4
   2  15 -10-61.7880 140.215   1
   2  15  -9 2005.99 342.627   1
   2 -15  -9 2101.10 354.672   4
   2  15  -8 1490.39 293.756   1
   2 -15  -8 1661.52 307.417   4
   2  15  -7 2111.76 350.010   1
   2 -15  -7 2442.68 355.209   4
   2  15  -6 853.297 231.012   1
   2 -15  -6 664.455 172.996   4
   2  15  -5 833.441 229.545   1
   2 -15  -5 609.438 146.486   1
   2 -15  -5 715.748 191.393   4
   2 -15  -4 475.468 165.408   4
  -2  15   4 781.454 174.670   1
   2  15  -4 955.727 246.286   1
   2 -15  -3 3184.46 328.651   4
  -2  15   3 3621.59 341.774   1
   2  15  -3 3450.41 397.732   1
   2 -15  -2 772.817 160.661   4
   2  15  -2 480.749 158.842   1
  -2  15   2 474.120 153.245   1
  -2 -15   1 61.0091 36.7892   2
  -2 -15   1 100.001 47.2412   4
  -2  15   1-37.1192 117.950   1
   2  15  -1-141.068 139.724   1
  -2  15   0 1022.38 203.442   1
  -2 -15   0 937.819 128.141   4
  -2 -15   0 893.249 122.524   2
   2  15   0 1086.21 225.898   1
  -2 -15  -1 355.138 106.100   4
  -2 -15  -1 418.262 104.527   2
  -2  15  -1 406.126 162.248   1
   2  15   1 295.058 142.517   1
  -2 -15  -2 2660.07 268.748   4
   2  15   2 2452.71 331.152   1
  -2  15  -2 2938.89 348.667   1
  -2 -15  -2 2358.83 242.695   2
  -2  15  -3 1751.49 275.384   1
   2  15   3 1167.61 243.001   1
  -2 -15  -3 1390.70 199.276   2
  -2  15  -4 134.062 133.312   1
  -2  15  -5 7002.55 580.708   1
  -2  15  -5 7042.99 395.869   4
  -2  15  -6 4497.41 485.766   1
  -2  15  -7-107.220 153.357   1
  -2  15  -8 655.420 229.636   1
  -2  15  -9-30.2066 145.934   1
  -2  15 -10-39.7441 145.136   1
   2  15  11 1243.02 270.621   3
  -2  15 -11 1065.48 265.500   1
   2  15  12 44.6387 102.980   3
  -2  15 -12-36.2353 116.560   1
  -2  15 -13 628.762 235.245   1
   2  16 -12 603.907 243.024   1
   2 -16 -12 993.345 296.236   4
   2  16 -11-77.4990 126.908   1
   2 -16 -11-165.153 140.953   4
   2 -16 -10 3220.65 465.470   4
   2  16 -10 4341.71 524.771   1
   2 -16  -9 111.480 103.646   4
   2  16  -9-149.274 180.971   1
   2 -16  -8 11178.8 803.435   4
   2  16  -8 11461.0 806.125   1
   2 -16  -7 50.6972 93.4329   4
   2  16  -7 225.910 146.300   1
   2  16  -6 2275.46 349.980   1
   2 -16  -6 1904.56 316.253   4
   2  16  -5 143.989 147.641   1
   2 -16  -5-131.062 120.055   4
   2  16  -4 3839.28 434.064   1
  -2  16   4 3692.61 359.378   1
   2 -16  -4 3630.36 380.430   4
   2 -16  -3 81.0307 80.9288   4
   2  16  -3 27.7690 113.122   1
  -2  16   3 145.126 96.7298   1
   2 -16  -2 1549.86 225.812   4
   2  16  -2 1948.31 313.659   1
  -2  16   2 1507.27 235.607   1
  -2  16   1 395.844 160.125   1
   2  16  -1 108.055 118.583   1
  -2  16   0 6311.72 491.878   1
   2  16   0 5687.28 499.927   1
  -2 -16   0 5731.08 329.477   4
  -2 -16   0 5140.74 295.510   2
  -2 -16  -1 1551.52 190.089   4
   2  16   1 2001.76 306.202   1
  -2  16  -1 1904.26 284.308   1
  -2 -16  -1 1444.91 176.767   2
  -2  16  -2 8211.99 590.535   1
  -2 -16  -2 7924.90 473.325   4
   2  16   2 7202.38 567.167   1
  -2 -16  -2 6590.19 415.169   2
   2  16   3 824.364 211.922   1
  -2  16  -3 1333.13 257.624   1
  -2 -16  -3 1340.00 209.600   4
  -2  16  -4 6296.67 548.742   1
  -2  16  -5 1055.41 262.997   1
  -2  16  -6 6945.64 615.269   1
  -2  16  -7 1017.77 247.946   1
  -2  16  -8 11625.6 841.627   1
  -2  16  -9 179.096 160.595   1
  -2  16 -10 2874.07 453.586   1
  -2  16 -11 978.954 296.199   1
   2  16  11 855.190 245.635   3
  -2  16 -12 4323.43 577.223   1
   2  16  12 4452.21 516.814   3
   2 -17 -12 393.304 201.988   4
   2 -17 -11 260.777 173.805   4
   2  17 -11 192.004 136.451   1
   2  17 -10 804.943 231.675   1
   2 -17 -10 564.993 221.672   4
   2  17  -9 172.395 143.051   1
   2 -17  -9 95.9139 120.126   4
   2 -17  -8 1283.97 275.723   4
   2  17  -8 1472.78 303.917   1
   2  17  -7 147.852 158.954   1
   2 -17  -7-55.6677 138.578   4
   2 -17  -6 1062.79 237.014   4
   2  17  -6 1363.95 298.115   1
   2 -17  -5 2122.96 309.042   4
   2  17  -5 2063.20 337.897   1
   2 -17  -4 79.9287 81.7860   4
  -2  17   4 132.888 113.788   1
   2  17  -4-74.4475 136.911   1
   2 -17  -3 503.413 145.125   4
  -2  17   3 676.979 175.601   1
   2  17  -3 443.029 177.072   1
  -2  17   2 201.169 122.722   1
   2  17  -2 224.331 156.675   1
   2  17  -1 403.120 165.417   1
  -2  17   1 110.015 105.869   1
  -2  17   0-3.03467 102.941   1
   2  17   0 155.409 150.286   1
  -2 -17   0 20.2248 46.5299   4
  -2 -17  -1 158.503 77.5936   4
   2  17   1 229.188 142.860   1
  -2  17  -1 257.816 138.728   1
   2  17   2 9.64922 132.920   1
  -2 -17  -2 9.99208 66.8656   4
  -2  17  -2-41.7523 108.990   1
  -2  17  -3 23.2403 103.973   1
   2  17   3 72.7008 125.679   1
  -2 -17  -3 86.6250 85.4458   4
  -2 -17  -4 1551.28 251.541   4
  -2  17  -4 1671.84 310.780   1
  -2  17  -5 1986.04 329.438   1
  -2  17  -6 119.662 104.165   1
  -2  17  -7 490.045 205.409   1
  -2  17  -8 307.164 153.747   1
  -2  17  -9 76.7417 126.211   1
  -2  17 -10 13.4063 145.362   1
   2  17  11 5291.86 568.804   3
  -2  17 -11 5918.65 663.529   1
   2 -18 -11 152.468 113.141   4
   2 -18 -10 6246.31 660.910   4
   2  18 -10 7410.79 714.019   1
   2  18  -9 268.202 218.790   1
   2 -18  -9 330.221 166.353   4
   2 -18  -8 8467.93 726.298   4
   2  18  -8 9232.58 772.126   1
   2  18  -7-205.393 121.127   1
   2 -18  -7-82.2649 136.560   4
   2 -18  -6 4497.18 491.593   4
   2  18  -6 6149.00 608.855   1
   2  18  -5 320.525 163.479   1
   2 -18  -5 368.738 172.377   4
  -2  18   4 155.247 116.277   1
   2 -18  -4-99.5111 93.4955   4
   2  18  -4 358.739 195.404   1
  -2  18   3 182.699 116.579   1
   2 -18  -3-100.142 102.767   4
   2  18  -3-169.422 166.694   1
  -2  18   2 1944.30 286.913   1
   2  18  -2 1334.78 280.686   1
   2  18  -1 709.528 209.253   1
  -2  18   1 451.918 154.175   1
   2  18   0 7494.85 623.398   1
  -2 -18   0 7659.63 391.727   4
  -2  18   0 7815.85 602.160   1
  -2 -18  -1 65.6015 47.8624   4
   2  18   1 33.3295 152.224   1
  -2  18  -1 160.941 117.185   1
  -2 -18  -2 9505.45 535.205   4
   2  18   2 7952.85 652.577   1
  -2  18  -2 9279.39 681.208   1
  -2  18  -3-254.773 156.646   1
  -2 -18  -3-77.8240 83.9288   4
   2  18   3-107.280 174.049   1
  -2 -18  -4 3498.84 372.648   4
  -2  18  -4 3849.33 449.671   1
  -2  18  -5 100.437 123.645   1
  -2 -18  -5 687.567 184.474   4
  -2 -18  -6 4995.40 498.558   4
  -2  18  -6 6060.12 600.348   1
  -2  18  -7 753.152 218.910   1
  -2  18  -8 2257.61 393.658   1
  -2  18  -9 386.139 191.757   1
  -2  18 -10 7457.47 743.379   1
   2  18  11 414.891 202.281   3
   2 -19 -10 165.791 130.955   4
   2  19  -9 54.3615 156.318   1
   2 -19  -9-8.86822 116.059   4
   2  19  -8-170.623 197.804   1
   2 -19  -8-28.3247 131.195   4
   2 -19  -7 220.390 125.393   4
   2  19  -7 170.055 117.181   1
   2  19  -6 50.5673 165.084   1
   2 -19  -6-28.0664 128.131   4
   2 -19  -5 297.455 130.728   4
   2  19  -5 65.0398 154.212   1
   2 -19  -4 1035.06 215.035   4
  -2  19   4 355.472 153.515   1
   2  19  -4 628.891 241.625   1
  -2  19   3 785.615 199.453   1
   2  19  -3 1001.98 274.841   1
  -2  19   2-115.846 107.632   1
   2  19  -2 113.531 123.207   1
   2  19  -1-215.122 176.802   1
  -2  19   1-58.8825 100.321   1
   2  19   0 346.391 181.987   1
  -2  19   0 383.503 165.042   1
  -2  19  -1 158.002 134.353   1
   2  19   1 120.267 134.843   1
   2  19   2 32.7062 104.906   1
  -2  19  -2-66.0442 130.984   1
  -2 -19  -2-34.8922 52.7817   4
  -2 -19  -3 278.754 120.074   4
  -2  19  -3 244.397 149.737   1
  -2  19  -4-51.0234 132.081   1
  -2 -19  -4 82.6856 100.049   4
  -2 -19  -5 214.826 120.839   4
  -2  19  -5 327.463 164.306   1
  -2  19  -6 1074.73 264.433   1
  -2 -19  -6 1310.35 271.520   4
  -2 -19  -7 127.607 87.7155   4
  -2  19  -7 29.6020 123.616   1
  -2 -19  -8 225.273 148.413   4
  -2  19  -8 749.236 232.549   1
  -2  19  -9 123.434 164.648   1
   2 -20 -10 3605.08 517.492   4
   2 -20  -9-211.833 161.565   4
   2 -20  -8 3072.13 453.727   4
   2  20  -8 3760.40 520.720   1
   2  20  -7 281.910 169.923   1
   2 -20  -7-54.2495 98.9508   4
   2 -20  -6 5464.04 546.892   4
   2  20  -6 5530.29 600.353   1
   2 -20  -5 176.541 98.9071   4
   2  20  -5 536.209 220.640   1
  -2  20   4 2581.42 359.630   1
   2 -20  -4 3131.66 383.368   4
   2  20  -4 3033.59 448.083   1
  -2  20   3 90.0192 125.525   1
   2  20  -3-179.978 170.558   1
   2  20  -2 6109.84 605.458   1
  -2  20   2 5008.53 502.164   1
  -2  20   1 71.5132 136.473   1
   2  20  -1-284.223 185.542   1
   2  20   0 2393.95 385.004   1
  -2  20   0 1902.95 330.366   1
   2  20   1 287.928 132.461   1
  -2  20  -1 111.692 129.229   1
   2  20   2 2179.43 364.850   1
  -2  20  -2 2565.18 385.981   1
  -2  20  -3 80.5203 131.263   1
  -2 -20  -4 1728.03 271.001   4
  -2  20  -4 2210.55 356.775   1
  -2  20  -5-225.975 187.256   1
  -2 -20  -5 161.312 107.487   4
  -2  20  -6 3936.60 510.048   1
  -2 -20  -6 3545.61 421.332   4
  -2 -20  -7 475.835 167.106   4
  -2  20  -7 324.487 195.032   1
  -2  20  -8 1888.76 378.238   1
  -2 -20  -8 2161.92 370.106   4
  -2 -20  -9 171.943 113.701   4
  -2 -20 -10 2406.43 416.447   4
   2 -21  -9 439.972 196.164   4
   2 -21  -8-51.7316 129.210   4
   2 -21  -7-99.7786 102.339   4
   2 -21  -6-161.713 117.664   4
   2  21  -6 108.625 125.209   1
   2  21  -5 382.417 197.924   1
   2 -21  -5 75.9842 86.9054   4
  -2  21   4 7.49815 100.758   1
   2  21  -4-96.2258 150.956   1
  -2  21   3 93.8613 117.199   1
   2  21  -3-34.4514 136.862   1
   2  21  -2-221.304 175.014   1
  -2  21   2 25.5851 140.713   1
   2  21  -1-110.275 162.452   1
  -2  21   1 64.0476 121.799   1
   2  21   0 242.176 163.900   1
  -2  21   0-73.5410 120.502   1
   2  21   1-167.983 170.370   1
  -2  21  -1 126.055 131.095   1
  -2  21  -2 496.119 200.380   1
   2  21   2 738.384 235.765   1
  -2  21  -3-31.7879 131.712   1
  -2  21  -4-111.969 155.849   1
  -2  21  -5-56.7956 113.492   1
  -2  21  -6 447.205 215.773   1
  -2 -21  -6 387.559 156.860   4
  -2 -21  -7 18.8580 81.8255   4
  -2  21  -7-17.0643 150.833   1
  -2 -21  -8 347.600 139.829   4
  -2 -21  -9 231.364 145.827   4
  -2 -21 -10-102.277 129.759   4
   2 -22  -8 2939.71 442.541   4
   2 -22  -7-268.188 149.726   4
   2 -22  -6 2192.03 357.051   4
   2 -22  -5 889.065 223.695   4
   2  22  -4 2723.43 449.173   1
  -2  22   4 1809.00 329.824   1
   2  22  -3 392.682 203.964   1
  -2  22   3 551.331 193.178   1
   2  22  -2 6255.50 649.624   1
  -2  22   2 6720.41 621.072   1
  -2  22   1 415.123 179.764   1
   2  22  -1 813.132 251.466   1
  -2  22   0 7494.17 680.007   1
   2  22   0 7236.51 700.435   1
   2  22   1 117.177 130.810   1
  -2  22  -1 412.797 203.620   1
   2  22   2 3946.97 514.870   1
  -2  22  -2 3641.27 490.642   1
  -2  22  -3 183.004 188.755   1
  -2  22  -4 819.893 252.407   1
  -2  22  -5-105.342 138.570   1
  -2  23   3-331.045 160.649   1
  -2  23   2 323.157 173.852   1
   2  23  -1 425.994 192.015   1
  -2  23   1 254.811 178.313   1
   2  23   0 2452.62 434.680   1
  -2  23   0 1938.74 362.038   1
   2  23   1 480.410 208.677   1
  -2  23  -1 451.354 204.184   1
  -2  23  -2 258.742 175.986   1
   2  23   2 241.136 204.039   1
  -2  23  -3 171.516 129.297   1
  -2  24   2 3948.81 516.259   1
  -2  24   1 391.858 127.835   1
  -2  24   0 10061.9 830.205   1
  -2  24  -1 168.230 136.328   1
   3   0 -18-213.479 141.455   4
   3   0 -17 94.9328 114.571   4
   3   0 -16-62.4069 127.503   4
   3   0 -15 4743.81 413.880   1
   3   0 -14 103.202 119.640   1
   3   0 -13 2538.75 285.347   1
   3   0 -12 56.6061 79.7455   1
   3   0 -11 2586.94 257.648   1
   3   0 -11 2412.47 164.180   3
   3   0 -10-4.82292 30.4542   3
   3   0 -10 99.1830 82.0028   1
   3   0  -9 214.065 88.5558   1
   3   0  -9 74.9159 37.2803   3
   3   0  -9 340.368 105.923   2
   3   0  -8-33.3459 72.5342   1
   3   0  -8 7.06781 54.1193   2
   3   0  -8 43.1884 35.1245   3
   3   0  -7 57.5481 48.0004   1
   3   0  -7 106.225 30.4118   3
   3   0  -7 44.0028 50.8760   2
   3   0  -6-40.6239 51.0519   2
  -3   0   6 87.7470 87.5806   2
   3   0  -6 15.2039 40.2535   1
   3   0  -6 135.536 89.6567   4
   3   0  -6 31.0673 19.7480   3
  -3   0   5 1326.51 157.658   2
   3   0  -5 1555.17 165.524   4
  -3   0   5 1605.26 132.287   1
   3   0  -5 1569.33 118.735   1
   3   0  -4-8.88811 29.5083   1
   3   0  -4 54.1663 46.2237   4
  -3   0   4 23.9729 32.3335   1
   3   0  -3 8759.93 262.809   1
  -3   0   3 8724.84 362.620   4
  -3   0   3 7994.50 258.880   1
  -3   0   2 58.9638 43.9843   4
  -3   0   2-28.9113 29.7185   1
   3   0  -2 24.9345 40.9066   3
   3   0  -1 55845.6 1152.16   3
  -3   0   0 41.7521 54.0537   3
   3   0   0 12.6075 71.4508   3
   3   0   1 472.125 104.996   3
   3   0   2-73.9283 88.9128   3
   3   0   3 18515.9 650.794   3
   3   0   4 4.68387 85.4053   3
   3   0   5 227.051 96.2480   3
   3   0   6-104.171 112.674   3
   3   0   7 1456.91 213.321   3
   3   0   8 50.2745 111.788   3
  -3   0  -8 103.624 82.0032   3
  -3   0  -9 1233.18 219.474   3
   3   0   9 1204.78 210.960   3
   3   0  10 301.220 134.773   3
   3   0  11 892.938 185.998   3
   3   0  12 171.459 137.947   3
   3   0  13 4041.16 405.785   3
   3   0  14-118.134 100.853   3
   3   0  15 739.196 195.969   3
  -3   0 -16 33.1673 147.071   1
   3   0  16 148.433 127.634   3
  -3   0 -17 1461.56 347.271   1
  -3   0 -18 251.716 249.579   1
   3  -1 -18 2250.66 401.536   4
   3   1 -18 2112.21 377.177   4
   3  -1 -17 149.740 138.131   4
   3   1 -17 164.555 134.853   4
   3   1 -16 9567.98 755.383   4
   3  -1 -16 9449.00 772.624   4
   3  -1 -15 209.124 114.359   1
   3   1 -15 263.698 137.210   1
   3  -1 -14 36348.9 1206.54   1
   3   1 -14 37096.8 1270.05   1
   3   1 -13 75.3354 87.4652   1
   3  -1 -13 17.8023 69.3899   1
   3   1 -12 24340.0 717.987   3
   3   1 -12 25587.5 941.893   1
   3  -1 -12 25608.6 892.914   1
   3   1 -11 287.020 69.5077   3
   3  -1 -11 512.263 124.573   1
   3   1 -11 314.920 108.172   1
   3   1 -10 20819.7 764.472   1
   3  -1 -10 21045.4 720.047   1
   3   1 -10 20485.5 605.602   3
   3   1  -9-92.4338 89.5226   1
   3   1  -9 31.5666 57.0717   2
   3  -1  -9 73.0063 56.6537   1
   3   1  -9 157.721 55.5905   3
   3  -1  -8 14122.4 491.834   1
   3  -1  -8 14861.1 677.872   4
   3   1  -8 13415.6 425.926   3
   3   1  -8 14019.2 543.579   1
   3   1  -8 15057.6 604.532   2
   3  -1  -8 13919.7 612.719   2
   3   1  -7 4173.67 260.376   1
   3   1  -7 4610.23 209.990   3
   3   1  -7 4405.90 314.414   4
   3  -1  -7 4676.92 234.282   1
   3   1  -7 4159.18 283.000   2
   3  -1  -7 4750.93 325.610   2
   3   1  -6 65597.8 1390.99   1
   3  -1  -6 70381.6 1619.63   4
  -3  -1   6 64226.2 1447.40   1
   3   1  -6 69983.7 1541.31   4
   3  -1  -6 68239.0 1293.80   1
   3  -1  -6 68712.3 1547.15   2
  -3  -1   6 64340.2 1495.66   2
   3   1  -5 720.551 105.915   4
   3  -1  -5 626.388 63.8369   1
  -3  -1   5 829.288 108.924   1
  -3  -1   5 602.737 105.808   2
   3   1  -5 723.413 95.8404   1
  -3   1   4 54858.1 1021.79   1
  -3  -1   4 54789.1 1135.62   1
   3  -1  -4 54525.5 994.374   1
   3   1  -4 55750.9 1214.57   4
   3   1  -4 55726.7 1113.33   1
  -3  -1   4 55433.3 1203.73   2
   3   1  -3 2299.70 167.219   4
   3  -1  -3 2251.81 115.559   3
  -3   1   3 2434.87 195.926   4
   3   1  -3 2433.23 148.092   1
  -3   1   3 2264.33 98.8620   1
  -3  -1   3 2320.38 168.504   4
  -3  -1   3 2252.28 144.406   1
  -3  -1   2 15205.8 460.656   4
  -3  -1   2 15134.0 418.965   1
   3   1  -2 14571.2 418.582   1
   3  -1  -2 14795.7 398.212   3
  -3   1   2 13915.7 483.913   4
  -3   1   2 13723.3 341.472   1
  -3  -1   1 1551.79 127.538   1
   3  -1  -1 1558.96 136.307   3
  -3   1   1 1455.30 124.993   3
  -3   1   0 16879.8 521.389   3
   3   1   0 17363.2 535.394   3
   3  -1   0 17059.1 521.802   3
   3   1   1 794.245 133.681   3
   3  -1   1 632.399 109.722   3
   3  -1   2 45626.2 1110.14   3
   3   1   2 45676.8 1120.51   3
   3   1   3 6488.06 360.510   3
   3  -1   3 6006.55 348.362   3
   3  -1   4 99.4446 72.4121   3
   3   1   4 431.841 153.276   3
   3  -1   5 56.5697 84.3045   3
   3   1   5 163.571 110.719   3
   3  -1   6 13415.2 622.660   3
   3   1   6 13619.3 612.102   3
   3   1   7 2110.31 244.483   3
   3  -1   7 2232.83 258.351   3
   3   1   8 61878.9 1652.47   3
  -3   1  -8 64119.6 1732.87   3
  -3  -1  -8 65972.7 1712.68   3
   3  -1   8 59983.0 1656.72   3
   3   1   9 1001.10 204.698   3
   3  -1   9 1161.87 213.996   3
  -3   1  -9 1065.87 208.575   3
  -3  -1  -9 991.650 188.820   3
   3   1  10 40057.3 1305.28   3
   3  -1  10 39727.5 1309.06   3
   3   1  11 651.958 187.644   3
   3  -1  11 1283.66 224.317   3
   3   1  12 3636.06 384.005   3
   3  -1  12 3417.42 362.145   3
   3  -1  13 1524.95 263.961   3
   3   1  13 1650.39 266.843   3
   3  -1  14 333.445 158.297   3
   3   1  14 813.638 199.527   3
  -3   1 -15-24.6809 164.168   1
   3   1  15 138.067 103.483   3
   3  -1  15 75.7026 114.716   3
  -3   1 -16 6137.28 696.386   1
   3   1  16 6345.68 548.970   3
  -3   1 -17-120.426 188.517   1
  -3  -1 -17-79.7379 143.523   1
  -3  -1 -18 2944.50 512.964   1
  -3   1 -18 3281.91 568.968   1
   3   2 -18 796.480 240.563   4
   3  -2 -18 690.507 235.445   4
   3  -2 -17 424.261 191.516   4
   3   2 -17 54.1766 106.318   4
   3  -2 -16 127.110 135.381   4
   3   2 -16 415.878 174.103   4
   3   2 -16 591.561 196.467   1
   3   2 -15 161.496 120.985   1
   3   2 -14 41.3579 89.8539   1
   3  -2 -14 35.9735 78.8641   1
   3   2 -13 522.011 145.803   1
   3  -2 -13 1087.37 186.561   1
   3   2 -12 7419.87 490.935   1
   3   2 -12 7377.88 382.708   3
   3  -2 -12 7788.94 447.949   1
   3   2 -11 107.896 54.9164   3
   3  -2 -11 223.793 78.9046   1
   3   2 -11 285.350 130.592   1
   3   2 -10 294.290 107.050   2
   3   2 -10 230.169 105.891   1
   3   2 -10 232.381 75.7403   3
   3  -2 -10 258.756 100.087   1
   3   2  -9 285.280 75.9740   3
   3   2  -9 448.549 109.831   2
   3   2  -9 364.688 105.167   1
   3  -2  -9 395.576 90.6954   1
   3  -2  -8 2691.82 293.633   4
   3   2  -8 2631.92 235.884   1
   3   2  -8 2537.21 181.907   3
   3  -2  -8 2865.77 195.503   1
   3   2  -8 2631.24 233.159   2
   3  -2  -8 2724.84 260.261   2
   3   2  -7 846.507 127.973   4
  -3  -2   7 1053.36 156.134   2
   3   2  -7 752.797 93.2541   3
   3  -2  -7 837.451 96.2803   1
   3  -2  -7 995.853 153.401   2
   3   2  -7 758.305 122.813   1
   3   2  -6 1329.91 150.082   4
   3  -2  -6 1474.32 173.733   2
  -3  -2   6 1327.22 154.929   2
   3  -2  -6 1353.86 93.4049   1
  -3  -2   6 1366.47 158.024   1
   3   2  -6 1512.65 156.709   1
   3  -2  -5 590.202 104.533   2
   3   2  -5 583.221 95.2210   4
  -3  -2   5 450.779 81.0739   2
  -3  -2   5 461.625 88.6030   1
   3  -2  -5 438.691 42.4647   1
   3   2  -5 396.198 82.6379   1
   3   2  -4 2868.09 186.319   1
   3   2  -4 2778.17 185.240   4
  -3  -2   4 2775.42 187.963   1
  -3  -2   4 2728.69 186.503   2
   3   2  -3 3526.28 200.709   1
  -3   2   3 3401.73 242.433   4
  -3  -2   3 3307.15 192.603   4
  -3   2   3 3471.72 142.091   3
   3  -2  -3 3401.36 135.738   3
  -3  -2   3 3352.86 198.938   1
  -3   2   2 42973.7 1052.15   4
  -3  -2   2 45704.2 954.167   4
   3   2  -2 43828.1 961.350   1
   3  -2  -2 45658.7 897.827   3
  -3  -2   2 42534.9 954.842   1
  -3   2   2 42863.8 898.562   3
   3   2  -1 8.02933 58.2521   1
   3  -2  -1-34.6810 46.4313   3
  -3   2   1-6.18280 46.8698   3
  -3  -2   1 53.8422 53.2624   1
  -3   2   1-7.89532 44.8828   4
   3  -2   0 87.3778 63.0387   3
  -3   2   0 175.587 71.0578   3
   3  -2   1 6108.11 311.735   3
   3   2   2 5739.41 343.543   3
   3  -2   2 5521.40 311.352   3
   3  -2   3 8211.28 407.779   3
   3   2   3 8719.86 421.322   3
   3  -2   4 7592.36 413.750   3
   3   2   4 8169.96 428.753   3
   3  -2   5 10816.4 518.521   3
   3   2   5 10380.7 514.960   3
   3  -2   6 2108.22 243.186   3
   3   2   6 2029.46 235.049   3
   3  -2   7 292.431 128.942   3
   3   2   7 661.464 152.735   3
  -3   2  -7 292.924 107.936   3
   3  -2   8 10906.2 590.382   3
  -3   2  -8 11317.2 624.418   3
   3   2   8 9879.24 562.660   3
   3  -2   9 1227.59 235.196   3
   3   2   9 1080.92 209.851   3
   3  -2  10-67.8759 125.461   3
   3   2  10 168.876 119.819   3
   3   2  11 285.584 133.485   3
   3  -2  11 17.0946 95.3798   3
   3   2  12 1456.45 255.330   3
   3  -2  12 1795.14 278.550   3
   3  -2  13 3203.36 370.996   3
   3   2  13 3260.97 367.081   3
   3   2  14 236.220 110.661   3
   3  -2  14 480.655 174.725   3
  -3   2 -14 222.200 166.786   1
   3   2  15 105.722 99.6304   3
  -3   2 -15 123.692 133.907   1
  -3   2 -16 1632.94 369.431   1
   3   2  16 1493.85 271.995   3
  -3   2 -17-475.876 280.314   1
  -3  -2 -18 148.191 203.625   1
  -3   2 -18 503.953 272.558   1
   3  -3 -18 4986.33 609.589   4
   3  -3 -17-21.0511 121.829   4
   3   3 -17-88.3359 113.064   4
   3   3 -16 5621.51 555.253   4
   3   3 -16 6646.61 557.668   1
   3  -3 -16 5970.49 618.461   4
   3   3 -15-33.5389 99.2396   4
   3   3 -15 13.9577 94.4859   1
   3  -3 -14 4823.12 372.275   1
   3   3 -14 3975.93 407.742   1
   3   3 -13 822.354 188.101   1
   3  -3 -13 739.992 155.883   1
   3   3 -12 2956.91 257.711   3
   3   3 -12 3335.84 347.683   1
   3  -3 -12 3640.31 292.471   1
   3   3 -11 8700.29 437.529   3
   3   3 -11 9002.31 534.617   1
   3  -3 -11 9594.82 460.605   1
   3   3 -10 25594.6 889.367   2
   3   3 -10 25683.5 798.638   3
   3   3 -10 26377.3 935.709   1
   3  -3 -10 28375.1 807.308   1
   3   3  -9 255.235 80.9332   2
   3   3  -9 27.6072 79.5304   1
   3  -3  -9 190.495 68.0178   1
   3   3  -9 173.958 81.3584   3
   3   3  -8 16809.7 567.893   3
   3  -3  -8 17451.8 792.659   4
   3   3  -8 18310.3 678.635   4
   3  -3  -8 18124.0 518.261   1
   3   3  -8 17782.9 668.839   1
   3  -3  -7 4355.82 195.455   1
   3   3  -7 4394.04 286.529   4
   3  -3  -7 4543.75 331.293   2
   3   3  -7 4011.37 281.940   1
  -3  -3   7 4252.36 313.454   1
  -3  -3   6 7683.18 402.533   1
   3   3  -6 7640.96 354.653   4
   3  -3  -6 7357.77 219.453   1
   3  -3  -6 8566.24 442.380   2
   3   3  -6 7654.47 373.157   1
  -3  -3   6 7969.22 366.172   2
   3   3  -5 7448.48 349.441   1
  -3  -3   5 6906.70 357.720   1
   3   3  -5 7100.47 313.247   4
   3  -3  -5 7575.28 390.588   2
  -3  -3   5 6908.79 312.652   2
  -3  -3   4 5145.63 286.886   1
   3   3  -4 5647.88 284.236   1
   3   3  -4 5595.91 250.515   4
  -3  -3   4 5518.08 259.453   2
  -3   3   3 2978.94 145.904   3
  -3   3   3 3216.95 249.493   4
  -3  -3   3 2587.70 161.063   4
   3   3  -3 3000.43 204.678   1
  -3  -3   3 2844.99 200.870   1
  -3   3   2 94711.6 1898.89   4
   3  -3  -2 92835.9 1675.54   3
  -3   3   2 92426.4 1695.98   3
  -3   3   2 88718.3 1579.42   1
   3   3  -2 94458.4 1798.22   1
  -3  -3   2 91325.1 1793.31   1
   3  -3  -1 2274.85 159.493   3
  -3  -3   1 2179.76 170.627   1
   3   3  -1 2196.90 178.297   1
  -3   3   1 2458.17 168.893   3
  -3   3   1 2729.30 205.754   4
  -3   3   0 67124.2 1417.90   3
   3  -3   0 68791.2 1411.58   3
   3  -3   1 7518.59 350.720   3
   3  -3   2 115393. 2287.64   3
   3  -3   3 10987.8 486.594   3
   3   3   3 10552.9 492.457   3
   3  -3   4 11339.0 516.277   3
   3   3   4 11749.5 536.280   3
   3   3   5 2639.16 263.433   3
   3  -3   5 2404.02 245.541   3
   3  -3   6 11108.3 555.318   3
   3   3   6 11080.6 556.177   3
   3   3   7 432.982 119.308   3
   3  -3   7 332.673 120.073   3
  -3   3  -7 394.820 126.244   3
  -3   3  -8 47983.8 1434.40   3
   3   3   8 44230.6 1337.95   3
   3  -3   8 44577.6 1349.10   3
   3  -3   9 867.465 192.779   3
   3   3   9 665.606 174.016   3
   3  -3  10 23363.4 960.636   3
   3   3  10 23884.0 965.604   3
   3  -3  11 532.863 165.871   3
   3   3  11 659.917 174.490   3
   3   3  12 1517.23 253.213   3
   3  -3  12 1413.38 246.433   3
  -3   3 -13 102.891 143.725   1
   3   3  13-45.6194 129.604   3
   3  -3  13 23.6617 101.574   3
   3   3  14 6975.97 562.320   3
  -3   3 -14 7639.22 711.309   1
   3   3  15 1572.43 276.407   3
  -3   3 -15 1780.35 385.420   1
   3   3  16 9133.89 664.320   3
  -3   3 -16 8719.50 829.072   1
  -3   3 -17 256.358 167.177   1
  -3   3 -18 5132.78 658.241   1
   3  -4 -17-24.8736 125.383   4
   3  -4 -16 130.803 106.581   4
   3   4 -16 158.425 109.393   4
   3   4 -16 44.4573 99.9587   1
   3   4 -15-150.298 94.6784   4
   3  -4 -15-138.600 142.570   4
   3   4 -15-65.2199 87.0197   1
   3   4 -14 417.577 148.672   4
   3   4 -14 821.788 190.847   1
   3   4 -13 4184.11 408.324   1
   3  -4 -13 3688.70 302.490   1
   3   4 -12 1965.36 260.589   1
   3  -4 -12 1861.41 202.006   1
   3   4 -11 525.808 143.941   1
   3   4 -11 407.792 98.6195   2
   3  -4 -11 443.571 113.055   1
   3   4 -11 416.660 105.190   3
   3  -4 -10 3635.60 250.385   1
   3   4 -10 3194.66 318.013   1
   3   4 -10 3233.38 265.225   3
   3   4 -10 3164.83 270.363   2
   3  -4  -9 386.058 159.748   4
   3   4  -9 329.001 107.204   3
   3  -4  -9 417.178 80.1809   1
   3   4  -9 285.316 117.005   1
   3   4  -8 3219.81 252.857   4
   3  -4  -8 3091.96 182.763   1
   3  -4  -8 3305.98 341.776   4
   3   4  -8 3067.11 275.802   1
  -3  -4   8 3323.94 309.820   1
  -3  -4   7 592.893 134.839   1
   3  -4  -7 436.170 104.734   2
   3   4  -7 620.362 99.8471   4
   3   4  -7 492.494 118.409   1
   3  -4  -7 623.597 71.5384   1
  -3  -4   6 15008.9 517.346   2
   3   4  -6 15927.8 518.806   4
   3  -4  -6 15710.0 639.905   2
   3   4  -6 16304.5 600.955   1
  -3  -4   6 16466.6 642.899   1
   3  -4  -5 884.985 133.343   2
   3   4  -5 1025.43 144.758   1
  -3  -4   5 880.879 110.854   2
  -3  -4   5 946.773 137.751   1
   3   4  -5 889.787 99.3139   4
  -3   4   4 17096.6 406.678   3
  -3  -4   4 17280.2 605.522   1
   3   4  -4 17051.0 578.462   1
  -3  -4   4 17112.6 487.716   2
  -3   4   3 8304.82 422.609   4
  -3   4   3 8538.41 287.530   3
   3   4  -3 8494.34 377.990   1
  -3  -4   3 8301.25 285.609   4
  -3  -4   3 8358.35 377.859   1
  -3   4   2 19390.8 666.981   4
  -3   4   2 19742.3 447.372   1
  -3   4   2 20354.3 543.934   3
   3   4  -2 21421.9 639.934   1
  -3  -4   2 19866.6 622.613   1
  -3   4   1 5708.29 272.901   3
  -3   4   1 5034.93 297.250   4
   3   4  -1 5405.06 296.757   1
  -3   4   1 5394.49 233.175   1
   3   4   0 13506.0 509.754   1
  -3   4   0 13638.7 486.916   3
  -3   4   0 13885.4 467.043   1
   3  -4   0 14360.5 480.635   3
   3  -4   1 14386.6 515.644   3
  -3   4  -1 13722.6 516.023   3
   3  -4   2 13731.1 531.507   3
   3  -4   3 400.855 114.071   3
   3   4   4 8918.07 469.357   3
   3  -4   4 9577.13 474.649   3
   3  -4   5 9780.20 508.340   3
   3   4   5 10487.2 537.544   3
   3   4   6 1017.20 189.333   3
   3  -4   6 1242.22 189.585   3
  -3   4  -7 310.473 115.526   3
   3  -4   7 351.920 123.810   3
   3   4   7 307.199 135.935   3
   3  -4   8-307.229 136.894   3
   3   4   8 72.8372 106.868   3
   3   4   9 957.489 184.705   3
   3  -4   9 810.578 188.046   3
   3  -4  10 1827.74 266.155   3
   3   4  10 2116.94 287.391   3
  -3   4 -10 1899.34 322.215   1
   3  -4  11 2236.70 312.702   3
   3   4  11 1689.09 271.398   3
  -3   4 -11 1362.34 273.162   1
  -3   4 -12 668.092 208.357   1
   3   4  12 1046.94 216.450   3
   3   4  13 576.753 169.450   3
  -3   4 -13 586.205 227.213   1
  -3   4 -14 932.184 259.331   1
   3   4  14 566.761 171.917   3
   3   4  15 1810.72 298.032   3
  -3   4 -15 1772.71 367.622   1
   3   4  16 3391.14 396.892   3
  -3   4 -16 3947.56 567.957   1
  -3   4 -17-3.63204 166.013   1
   3  -5 -17 248.829 136.374   4
   3  -5 -16 2799.91 448.928   4
   3   5 -16 3166.93 393.706   4
   3   5 -16 3286.51 399.254   1
   3   5 -15 36.1664 71.9701   4
   3  -5 -15 271.621 126.592   4
   3   5 -15 92.6101 106.801   1
   3  -5 -14 1572.91 328.305   4
   3   5 -14 1182.76 226.054   4
   3   5 -14 1538.01 276.145   1
   3   5 -13 1888.08 260.593   4
   3  -5 -13 2085.71 220.146   1
   3   5 -13 1791.12 271.601   1
   3   5 -12 2719.72 280.787   3
   3  -5 -12 3438.97 268.099   1
   3   5 -12 3295.20 333.071   4
   3   5 -12 2620.86 322.816   1
   3   5 -11 3252.70 307.002   4
   3  -5 -11 3467.38 250.462   1
   3   5 -11 2997.53 323.614   1
   3   5 -10 18336.3 807.839   1
   3  -5 -10 19422.1 955.407   4
   3  -5 -10 19313.1 623.260   1
   3  -5  -9 793.934 100.269   1
   3   5  -9 758.462 134.372   4
   3  -5  -9 781.898 185.680   4
   3   5  -9 829.830 169.705   1
   3   5  -9 809.920 126.863   3
   3   5  -8 17682.7 723.311   1
   3  -5  -8 18733.8 857.959   4
   3  -5  -8 17401.3 462.381   1
   3  -5  -8 18512.9 509.958   1
  -3  -5   8 17463.1 779.761   1
   3   5  -8 18066.7 622.803   4
  -3  -5   7 3916.31 330.494   1
   3  -5  -7 3669.66 154.476   1
   3   5  -7 4228.19 249.403   4
   3  -5  -7 3801.89 326.169   2
   3   5  -7 4033.98 320.361   1
  -3  -5   6 24790.4 687.413   2
   3   5  -6 24983.0 658.575   4
  -3  -5   6 26835.2 894.232   1
   3   5  -6 25277.4 823.421   1
   3   5  -5 10192.3 338.298   4
  -3   5   5 10238.9 291.868   3
  -3  -5   5 10131.2 489.468   1
   3   5  -5 10451.1 474.119   1
   3  -5  -5 11120.5 507.047   2
  -3  -5   5 11037.3 374.546   2
  -3  -5   4 26119.4 818.187   1
   3   5  -4 25939.5 790.406   1
  -3   5   4 26656.6 607.359   3
  -3  -5   4 25336.9 625.821   2
  -3   5   3 3098.41 130.879   1
  -3  -5   3 3443.89 155.987   4
   3   5  -3 3671.74 258.883   1
  -3   5   3 3597.85 193.401   3
  -3   5   3 3515.85 276.892   4
  -3  -5   3 3660.03 258.206   1
  -3   5   2 31556.9 919.320   4
  -3   5   2 31103.5 769.985   3
   3   5  -2 31246.2 869.932   1
  -3   5   2 30769.7 668.862   1
  -3  -5   2 33292.8 889.054   1
   3   5  -1 2026.14 196.778   1
  -3   5   1 1991.45 167.477   3
  -3   5   1 2097.86 149.921   1
  -3   5   1 1950.72 186.481   4
  -3   5   0 50797.0 1211.13   4
   3   5   0 50739.8 1224.50   1
  -3   5   0 51014.2 1189.33   3
  -3   5   0 50133.5 1146.46   1
  -3   5  -1 2364.68 208.266   3
  -3   5  -1 2202.30 203.240   1
  -3   5  -2 58913.6 1447.73   1
   3  -5   2 61808.5 1424.86   3
   3  -5   3 19940.7 713.043   3
  -3   5  -3 19641.5 746.530   1
   3  -5   4 26351.9 871.577   3
  -3   5  -4 26396.8 934.518   1
   3  -5   5 4660.46 360.641   3
   3   5   5 5279.39 380.703   3
  -3   5  -5 5045.93 403.798   1
   3  -5   6 29112.2 986.232   3
  -3   5  -6 29630.2 1087.14   1
   3   5   6 27160.0 976.143   3
  -3   5  -7 2016.55 261.243   3
   3  -5   7 1976.48 251.361   3
  -3   5  -7 1906.14 280.168   1
   3   5   7 2129.66 259.955   3
   3  -5   8 10864.6 609.867   3
   3   5   8 11252.6 625.873   3
  -3   5  -8 12109.1 730.497   1
  -3   5  -9 1143.74 245.881   1
   3  -5   9 1531.19 236.425   3
   3   5   9 1472.40 226.805   3
   3   5  10 6768.60 502.680   3
  -3   5 -10 6144.17 558.695   1
  -3   5 -11-129.560 140.974   1
   3   5  11 83.7416 117.367   3
  -3   5 -12 4379.87 517.206   1
   3   5  12 4448.00 431.471   3
  -3   5 -13-30.7390 152.134   1
   3   5  13 20.0719 94.3566   3
  -3   5 -14 11818.2 908.206   1
   3   5  14 11759.7 736.417   3
   3   5  15 41.4473 103.453   3
  -3   5 -15 1023.50 333.371   1
  -3   5 -16 13024.5 1011.74   1
  -3   5 -17 132.660 125.368   1
   3   6 -17 267.940 145.527   1
   3  -6 -17 95.5365 121.438   4
   3  -6 -16 2284.46 416.951   4
   3   6 -16 2292.76 356.237   1
   3  -6 -15 1353.01 322.255   4
   3   6 -15 1378.30 273.723   1
   3   6 -15 1809.59 260.056   4
   3   6 -14 1860.55 263.474   4
   3  -6 -14 1844.87 339.691   4
   3   6 -14 1571.88 282.645   1
   3   6 -13 326.103 146.711   1
   3  -6 -13 233.522 91.5781   1
   3   6 -13 116.619 104.748   4
   3  -6 -12 84.2685 60.7626   1
   3  -6 -12 82.9275 104.958   4
   3   6 -12 1.74423 54.3510   4
   3   6 -12 193.726 142.590   1
   3  -6 -11 816.409 113.231   1
   3  -6 -11 495.508 161.324   4
   3   6 -11 622.312 176.325   1
   3  -6 -11 782.079 124.169   1
   3   6 -11 633.049 143.532   3
   3  -6 -10 2989.66 373.615   4
   3  -6 -10 2785.70 210.113   1
   3  -6 -10 2819.67 187.027   1
   3   6 -10 2754.32 313.941   1
   3   6 -10 2706.42 267.282   3
   3  -6  -9 22.2600 104.856   4
   3   6  -9 77.3967 60.7387   4
   3  -6  -9 46.3781 36.5300   1
   3   6  -9 94.8876 119.950   1
   3  -6  -8 9.82544 70.7384   4
   3   6  -8 48.6407 40.2479   4
   3   6  -8 57.5408 84.0233   1
   3  -6  -8 10.5260 27.9049   1
  -3  -6   8-98.0311 116.236   1
  -3   6   7 1958.58 100.948   3
   3  -6  -7 1977.57 113.545   1
   3   6  -7 2169.91 251.290   1
   3   6  -7 2064.85 160.636   4
  -3   6   7 1787.98 102.375   3
  -3  -6   7 2399.56 275.739   1
  -3  -6   6 9643.80 355.646   2
   3   6  -6 8859.07 310.773   4
  -3  -6   6 9620.84 522.636   1
   3   6  -6 9311.29 487.239   1
   3  -6  -6 9693.16 508.015   2
   3  -6  -6 8446.59 244.753   1
  -3  -6   5 3472.29 293.624   1
   3   6  -5 3266.44 272.277   1
   3  -6  -5 3125.04 132.575   1
   3  -6  -5 3835.65 294.037   2
  -3  -6   5 3397.60 183.767   2
   3   6  -4 82.3858 97.8829   1
  -3   6   4 17.5970 32.1956   3
   3  -6  -4 14.0294 24.5242   1
  -3  -6   4 41.3631 36.5155   2
  -3  -6   4-6.48288 61.6894   1
  -3  -6   3 8807.84 440.560   1
  -3  -6   3 8005.72 234.264   4
  -3   6   3 8548.50 272.746   1
   3   6  -3 8786.05 436.433   1
  -3   6   3 8577.03 338.323   3
   3  -6  -3 8833.26 297.990   1
  -3   6   3 8921.28 432.126   2
  -3   6   2 3525.66 225.300   3
  -3   6   2 3749.48 190.157   1
  -3   6   2 3750.03 286.036   4
   3   6  -2 3995.02 284.972   1
   3  -6  -2 3862.15 211.375   1
  -3   6   2 4194.76 272.933   2
  -3   6   1 716.656 117.143   2
  -3   6   1 588.559 111.834   4
  -3   6   1 840.079 106.034   1
  -3   6   1 749.774 115.650   3
   3   6  -1 682.048 134.139   1
  -3   6   0 12788.8 514.538   4
   3   6   0 13386.9 545.452   1
  -3   6   0 12761.3 475.240   1
  -3   6   0 12958.4 506.848   3
  -3   6  -1 2234.62 211.162   3
  -3   6  -1 2001.78 199.269   1
  -3   6  -2 1088.16 166.794   1
  -3   6  -3 295.670 124.635   1
  -3   6  -4 6734.37 452.678   1
  -3   6  -5 5717.05 453.825   1
  -3   6  -6 30675.4 1144.16   1
   3   6   6 32000.8 1063.48   3
   3   6   7 2784.53 312.011   3
  -3   6  -7 2671.04 338.325   1
  -3   6  -8 4983.38 463.786   1
   3   6   8 4910.39 418.019   3
  -3   6  -9 979.743 247.139   1
   3   6   9 983.315 180.315   3
  -3   6 -10-91.1762 145.545   1
   3   6  10-17.8257 109.183   3
  -3   6 -11 528.357 208.184   1
   3   6  11 557.418 167.372   3
  -3   6 -12 396.217 175.694   1
   3   6  12 110.032 110.912   3
  -3   6 -13 419.603 162.161   1
   3   6  13 433.012 153.306   3
   3   6  14 400.054 155.796   3
  -3   6 -14 640.880 253.461   1
   3   6  15-37.2480 103.146   3
  -3   6 -15-61.3922 115.188   1
  -3   6 -16-364.785 205.704   1
  -3   6 -17-11.0527 201.555   1
   3   7 -17 172.200 148.505   1
   3  -7 -16 2732.90 458.633   4
   3   7 -16 2702.62 390.257   1
   3  -7 -15 41.7152 122.091   4
   3   7 -15-6.14833 113.782   1
   3   7 -14 2689.63 300.694   4
   3  -7 -14 2618.85 408.296   4
   3   7 -14 2628.21 369.377   1
   3  -7 -13 79.9903 108.910   4
   3   7 -13 56.0199 57.3403   4
   3   7 -13-123.779 140.280   1
   3   7 -12 10477.2 680.823   1
   3  -7 -12 11208.5 497.546   1
   3  -7 -12 10757.4 779.392   4
   3  -7 -11 233.996 153.815   4
   3   7 -11 116.164 97.1600   1
   3  -7 -11 258.241 74.6182   1
   3   7 -10 24855.7 1009.35   1
   3   7 -10 23214.6 895.480   3
   3  -7 -10 25455.1 665.227   1
   3  -7 -10 25738.8 1151.38   4
   3   7 -10 24961.4 795.240   4
   3  -7  -9 129.432 135.053   4
   3   7  -9 125.328 112.660   1
   3  -7  -9 24.1954 36.1526   1
   3   7  -9 0.94170 40.8288   4
   3   7  -8 29128.0 744.632   4
   3  -7  -8 29123.7 663.047   1
  -3   7   8 27780.5 628.338   3
   3  -7  -8 29986.3 1162.07   4
   3   7  -8 28280.1 1023.37   1
  -3  -7   7 3358.34 334.824   1
   3   7  -7 2796.04 166.452   4
   3   7  -7 2957.37 292.254   1
   3  -7  -7 2913.81 331.297   4
   3  -7  -7 2829.14 150.183   1
  -3   7   6 12902.9 634.181   2
   3  -7  -6 11714.4 340.658   1
   3   7  -6 12975.4 600.556   1
  -3  -7   6 13490.0 650.551   1
   3   7  -5 24.0531 89.2529   1
   3  -7  -5 86.0208 65.8287   2
  -3   7   5 22.6897 109.476   2
   3  -7  -5 64.6887 34.8978   1
  -3  -7   5 50.1846 35.8760   2
  -3  -7   5 30.4141 83.0497   1
  -3   7   4 59318.8 1142.43   1
  -3  -7   4 59334.3 1499.66   1
   3  -7  -4 56836.2 1146.38   1
   3   7  -4 57270.7 1446.57   1
  -3  -7   4 56128.3 1098.38   2
  -3   7   4 60897.9 1478.95   2
   3   7  -3 1126.19 183.046   1
   3  -7  -3 1147.55 113.251   1
  -3   7   3 1184.98 111.867   1
  -3   7   3 1205.40 158.342   2
  -3  -7   3 1304.55 179.074   1
  -3   7   2 13631.9 443.013   1
  -3   7   2 14604.5 611.029   4
   3  -7  -2 14076.0 480.875   1
   3   7  -2 13934.3 592.326   1
  -3   7   2 15497.4 534.640   3
   3  -7  -2 14346.8 585.236   4
  -3   7   2 14726.5 565.115   2
  -3   7   1 1660.55 172.082   2
  -3   7   1 1348.23 155.909   3
  -3   7   1 1144.88 158.940   4
   3   7  -1 1231.69 173.358   1
   3  -7  -1 1107.66 139.304   1
  -3   7   1 1226.02 135.116   1
  -3   7   0 58714.8 1387.40   3
   3   7   0 57655.1 1429.99   1
  -3   7   0 57097.8 1318.49   1
  -3   7   0 57544.4 1385.13   4
  -3   7  -1 945.399 136.055   4
  -3   7  -1 1157.05 156.608   3
   3   7   1 1024.54 173.705   1
  -3   7  -1 1029.87 157.525   1
  -3   7  -2 44279.7 1210.96   1
  -3   7  -3 22.4650 79.3769   1
  -3   7  -4 4325.33 376.165   1
  -3  -7  -5 5312.78 378.094   1
  -3   7  -5 4622.75 406.210   1
  -3   7  -6 17505.9 847.284   1
  -3   7  -7 3734.59 404.703   1
   3   7   7 3528.83 353.372   3
   3   7   8 37312.1 1286.12   3
  -3   7  -8 40354.9 1446.72   1
  -3   7  -9 16.8355 131.163   1
   3   7   9-59.2611 113.226   3
  -3   7 -10 3346.69 424.839   1
   3   7  10 3136.45 360.796   3
   3   7  11 104.423 104.614   3
  -3   7 -11 110.001 127.068   1
   3   7  12 6438.45 533.592   3
  -3   7 -12 5093.92 567.225   1
   3   7  13 56.0912 103.219   3
  -3   7 -13 408.904 177.861   1
   3   7  14 10732.5 718.893   3
  -3   7 -14 11302.6 886.526   1
  -3   7 -15 60.0299 143.530   1
   3   7  15 34.4690 105.012   3
  -3   7 -16 4024.97 563.697   1
   3   8 -17 36.7908 94.1140   1
   3   8 -16 336.572 175.527   1
   3  -8 -16 279.352 182.788   4
   3   8 -15-59.6976 108.809   1
   3  -8 -15-130.797 158.077   4
   3  -8 -14 79.1492 119.901   4
   3   8 -14 147.248 132.963   1
   3   8 -13 105.514 56.9401   4
   3   8 -13 267.569 179.670   1
   3  -8 -13 384.912 172.710   4
   3  -8 -12 1295.52 164.522   1
   3  -8 -12 1455.95 300.327   4
   3   8 -12 1095.68 235.974   1
   3  -8 -11 31.9111 105.600   4
   3   8 -11 22.9105 49.8978   4
   3   8 -11 120.074 119.751   1
  -3   8  10 161.183 31.0802   3
   3   8 -10 122.958 119.126   1
   3   8 -10 217.344 61.0886   4
   3  -8 -10 224.687 145.660   4
   3  -8 -10 197.791 58.5554   1
   3   8  -9 437.990 76.1266   4
   3   8  -9 266.974 125.659   1
   3  -8  -9 430.486 69.7536   1
   3  -8  -9 655.683 192.492   4
  -3   8   9 271.926 52.8091   3
   3  -8  -8 865.206 206.772   4
   3   8  -8 701.711 84.4803   4
   3   8  -8 774.586 178.534   1
   3  -8  -8 637.786 81.0089   1
   3   8  -7 10.9608 98.4939   1
   3  -8  -7 159.873 54.5570   1
   3  -8  -7 153.325 103.892   4
  -3   8   6 9400.75 553.669   2
   3  -8  -6 9285.53 320.669   1
  -3  -8   6 8870.80 548.123   1
   3   8  -6 9043.24 519.663   1
   3  -8  -6 9128.20 569.923   4
  -3   8   5 4054.18 344.322   2
   3   8  -5 3079.39 290.959   1
   3  -8  -5 3391.92 187.954   1
  -3  -8   5 3353.82 154.770   2
  -3  -8   5 3597.46 334.368   1
   3  -8  -5 3739.06 341.741   4
   3  -8  -5 3620.47 302.250   2
  -3  -8   4 149.034 35.4353   2
   3   8  -4 303.334 119.925   1
   3  -8  -4 339.198 117.832   4
  -3  -8   4 216.072 93.8895   1
   3  -8  -4 190.271 59.9421   1
  -3   8   4 212.818 65.7871   1
  -3   8   4 147.327 98.8557   2
  -3  -8   3 11357.3 561.177   1
   3   8  -3 11268.2 552.466   1
   3  -8  -3 11508.7 560.948   4
  -3   8   3 11245.1 397.947   1
   3  -8  -3 11140.9 417.305   1
  -3   8   3 11621.9 529.453   2
  -3   8   2 147.181 58.0568   1
   3  -8  -2 308.818 103.636   4
  -3   8   2 67.0847 74.0163   2
   3  -8  -2 46.2167 47.4170   1
   3   8  -2 367.041 136.713   1
  -3   8   2 243.020 83.2036   4
  -3   8   1 741.810 124.523   3
  -3   8   1 661.939 107.813   1
  -3   8   1 721.181 125.782   2
   3  -8  -1 599.265 110.963   1
   3   8  -1 670.408 153.010   1
  -3   8   1 694.089 130.158   4
  -3   8   0 532.790 103.862   2
  -3   8   0 362.661 96.3431   3
   3  -8   0 225.228 73.9011   1
   3   8   0 147.099 101.361   1
  -3   8   0 480.683 104.017   4
  -3   8   0 393.590 105.831   1
  -3   8  -1 5356.59 332.189   4
  -3   8  -1 5912.23 374.121   3
  -3   8  -1 4887.27 341.020   1
   3   8   1 5480.73 376.244   1
  -3   8  -2 9897.96 465.481   4
  -3   8  -2 10774.0 531.764   1
  -3   8  -2 10127.8 529.850   3
  -3   8  -3 1135.76 209.168   1
  -3   8  -4 60.4816 129.089   1
  -3  -8  -4 332.755 116.677   1
  -3  -8  -5 7726.47 472.942   1
  -3   8  -5 7263.70 518.493   1
  -3  -8  -6 2398.27 272.536   1
  -3   8  -6 1515.96 260.290   1
  -3   8  -7 1145.17 249.434   1
   3   8   7 2186.49 299.867   3
  -3   8  -8 1206.35 273.043   1
   3   8   8 917.911 225.559   3
  -3   8  -9 266.011 138.899   1
   3   8   9 248.387 110.627   3
  -3   8 -10 256.145 162.366   1
   3   8  10 171.770 133.434   3
   3   8  11 297.708 137.148   3
  -3   8 -11 308.909 155.182   1
   3   8  12 1373.35 256.018   3
  -3   8 -12 2510.68 414.434   1
  -3   8 -13 595.395 243.753   1
   3   8  13 508.971 146.947   3
  -3   8 -14 382.448 231.838   1
   3   8  14 117.175 126.265   3
  -3   8 -15 693.303 249.213   1
   3   8  15 322.331 151.174   3
  -3   8 -16 243.591 146.927   1
   3   9 -17-92.1441 154.295   1
   3  -9 -16 2438.93 431.526   4
   3   9 -16 1866.32 343.119   1
   3  -9 -15 22.6011 153.220   4
   3   9 -15 192.751 146.966   1
   3  -9 -14 2233.45 390.986   4
   3   9 -14 1630.07 306.701   1
   3  -9 -13 808.523 249.840   4
   3   9 -13 272.417 147.435   1
   3   9 -12 12767.7 536.776   4
   3  -9 -12 13102.9 894.588   4
   3   9 -12 12342.3 778.848   1
   3   9 -11-45.4338 111.463   1
   3  -9 -11 181.773 158.962   4
   3   9 -11 99.9367 47.5598   4
   3  -9 -10 6805.47 588.081   4
   3  -9 -10 6384.97 296.270   1
  -3   9  10 6636.00 266.035   3
   3   9 -10 6242.35 297.002   4
   3   9 -10 6113.49 506.730   1
   3  -9  -9 370.932 153.109   4
   3  -9  -9 18.8240 37.1832   1
   3   9  -9 247.008 154.655   1
   3   9  -9 155.191 43.6009   4
  -3   9   9 160.077 53.3519   3
   3   9  -8 18438.4 843.703   1
   3  -9  -8 18654.7 538.327   1
   3  -9  -8 18915.0 934.499   4
   3  -9  -7 228.748 129.522   4
   3   9  -7 31.2657 119.224   1
   3  -9  -7 438.708 73.0794   1
   3  -9  -6 9438.49 356.890   1
   3  -9  -6 9300.38 590.076   4
   3   9  -6 9662.84 560.595   1
  -3   9   5 11468.7 605.803   2
   3  -9  -5 12411.1 655.482   4
   3  -9  -5 11693.2 420.318   1
   3   9  -5 12411.9 619.640   1
  -3   9   4 34394.4 1056.16   2
   3  -9  -4 34833.9 1102.77   4
  -3   9   4 34177.4 817.876   1
   3   9  -4 31725.1 1052.25   1
  -3  -9   4 35616.6 1125.99   1
   3  -9  -4 33264.1 825.578   1
   3   9  -3 1919.00 240.304   1
  -3   9   3 1978.64 229.455   2
   3  -9  -3 1497.26 201.722   4
  -3   9   3 1799.96 166.517   1
  -3  -9   3 2041.32 243.126   1
   3  -9  -3 2251.09 190.106   1
   3  -9  -2 53854.5 1371.43   4
   3  -9  -2 49148.9 1229.11   1
   3   9  -2 48240.7 1376.46   1
  -3   9   2 49956.0 1178.95   1
  -3   9   2 53249.0 1311.43   2
  -3   9   1-34.4745 87.4775   2
   3  -9  -1 46.6106 55.7420   1
  -3   9   1-3.57694 50.2035   4
  -3   9   1-40.1488 62.8460   1
   3   9  -1 21.7488 91.3112   1
   3  -9   0 32510.8 1007.97   1
  -3   9   0 33570.0 1023.36   3
  -3   9   0 34058.8 968.455   1
  -3   9   0 33133.1 1004.85   4
   3   9   0 31664.3 1044.25   1
  -3   9   0 35033.0 925.907   2
  -3   9  -1 11716.2 566.682   3
  -3   9  -1 11389.8 537.560   1
   3   9   1 11967.4 588.578   1
  -3   9  -1 11433.9 525.769   4
   3  -9   1 11699.8 572.226   1
  -3   9  -1 12496.8 480.893   2
  -3   9  -2 13447.2 619.296   1
  -3   9  -2 12981.8 553.920   4
  -3   9  -2 14277.8 650.752   3
  -3   9  -3 204.522 130.014   1
  -3  -9  -3 168.801 94.2419   1
  -3   9  -3 120.041 79.7150   3
  -3   9  -4 88490.0 2173.10   1
  -3  -9  -4 87915.8 2075.25   1
  -3   9  -5 486.479 169.433   1
  -3   9  -6 35357.0 1291.48   1
  -3   9  -7 957.385 255.829   1
   3   9   8 5424.19 462.862   3
  -3   9  -8 5470.80 520.293   1
  -3   9  -9-41.7344 128.349   1
   3   9   9 405.681 163.213   3
   3   9  10 9744.62 656.892   3
  -3   9 -10 9159.26 719.439   1
  -3   9 -11 460.908 203.420   1
   3   9  11 645.781 187.261   3
   3   9  12 14670.5 843.527   3
  -3   9 -12 15424.6 1001.93   1
   3   9  13 559.764 180.191   3
  -3   9 -13 214.758 181.361   1
  -3   9 -14 5160.30 613.836   1
   3   9  14 5062.81 501.185   3
  -3   9 -15-318.359 195.237   1
  -3   9 -16 387.716 213.738   1
   3  10 -17 262.118 143.679   1
   3  10 -16 29.1460 114.431   1
   3 -10 -15-219.393 214.178   4
   3  10 -15-174.911 166.876   1
   3  10 -14 175.383 127.481   1
   3 -10 -14 234.757 161.040   4
   3 -10 -13 748.194 222.037   4
   3  10 -13 807.809 232.714   1
   3  10 -12 186.242 129.076   1
   3 -10 -12 198.532 143.680   4
   3  10 -11 1.35059 107.607   1
   3 -10 -11-43.5973 111.597   4
   3 -10 -10 46.4887 98.9731   4
   3  10 -10-9.94470 16.4774   4
  -3  10  10-16.1106 45.7226   3
   3  10 -10 50.3490 101.447   1
   3 -10  -9 656.253 182.524   4
   3 -10  -9 706.411 101.909   1
   3  10  -9 449.151 163.622   1
   3  10  -8 239.006 125.604   1
   3 -10  -8 299.919 141.032   4
   3 -10  -8 247.056 66.0665   1
   3 -10  -7 86.0408 51.9197   1
   3  10  -7 63.5529 109.115   1
   3 -10  -7-20.4730 97.8011   4
   3 -10  -6 1337.22 141.891   1
   3 -10  -6 1612.03 252.691   4
   3  10  -6 1516.74 241.244   1
  -3  10   5 3910.44 361.152   2
   3 -10  -5 3651.19 239.591   1
   3 -10  -5 3518.14 352.773   4
   3  10  -5 3747.06 361.982   1
   3  10  -4 429.764 126.809   1
   3 -10  -4 438.852 135.419   4
  -3  10   4 347.234 89.8529   1
   3 -10  -4 307.246 80.3057   1
  -3  10   4 444.209 151.654   2
  -3  10   3 1620.19 210.744   2
  -3  10   3 1935.67 188.330   1
   3 -10  -3 1742.75 183.259   1
   3 -10  -3 2083.17 247.737   4
   3  10  -3 2205.95 269.980   1
   3 -10  -2 3807.17 318.411   4
  -3 -10   2 2818.80 116.418   4
   3 -10  -2 3805.16 279.927   1
   3  10  -2 3649.51 334.953   1
  -3  10   2 3446.37 254.273   1
  -3  10   2 3599.21 288.253   2
  -3  10   1 2078.80 209.123   2
  -3  10   1 1667.48 217.416   4
  -3  10   1 1663.48 190.099   1
   3  10  -1 1803.80 236.623   1
   3 -10  -1 1742.35 204.709   1
  -3  10   0 7056.37 405.982   1
  -3  10   0 7715.74 441.040   4
   3  10   0 7128.24 463.725   1
  -3  10   0 7656.88 454.015   3
  -3  10   0 6603.02 361.529   2
  -3  10  -1 5888.91 393.400   1
  -3  10  -1 5374.28 361.750   4
   3  10   1 5377.19 414.052   1
  -3  10  -1 6022.77 414.417   3
  -3  10  -1 5850.83 324.406   2
  -3  10  -2 2115.55 217.793   4
   3 -10   2 2541.64 283.890   1
   3  10   2 2280.65 274.949   1
  -3  10  -2 2676.10 287.097   1
  -3 -10  -2 2510.91 274.452   1
  -3  10  -2 2620.07 274.768   3
  -3  10  -3 2042.53 274.003   1
  -3  10  -3 1613.00 190.236   4
  -3  10  -4 19869.4 869.278   1
  -3  10  -5 955.435 232.728   1
  -3  10  -6 9394.42 637.984   1
  -3  10  -7 8021.13 613.080   1
  -3  10  -8 223.434 170.868   1
   3  10   8 122.347 123.568   3
  -3  10  -9 1319.04 291.149   1
   3  10   9 1226.34 248.218   3
  -3  10 -10 102.810 164.185   1
   3  10  10 545.693 176.494   3
  -3  10 -11 1045.58 272.062   1
   3  10  11 1349.50 247.133   3
  -3  10 -12 1422.30 328.242   1
   3  10  12 1519.83 289.620   3
  -3  10 -13-37.2740 152.509   1
   3  10  13 258.704 130.641   3
   3  10  14 65.7858 128.813   3
  -3  10 -14 83.9765 135.322   1
  -3  10 -15 33.3522 163.200   1
   3  11 -16 3040.17 445.593   1
   3 -11 -15-316.568 190.264   4
   3  11 -15-10.1712 132.326   1
   3  11 -14 1559.51 316.512   1
   3 -11 -14 1705.65 364.808   4
   3  11 -13-132.680 143.786   1
   3 -11 -13-46.1055 165.022   4
   3 -11 -12 8121.16 719.377   4
   3  11 -12 7135.23 610.917   1
   3  11 -11 75.4439 113.220   1
   3 -11 -11 57.1758 126.863   4
   3 -11 -10 5952.66 578.014   4
  -3  11  10 5523.54 312.533   3
   3  11 -10 5325.56 508.663   1
   3 -11  -9 2322.90 341.750   4
   3  11  -9 2630.83 344.096   1
   3 -11  -9 2256.67 186.472   1
   3 -11  -8 3853.98 245.266   1
   3 -11  -8 4572.86 466.197   4
   3  11  -8 3630.37 380.900   1
   3 -11  -7 1533.39 156.582   1
   3 -11  -7 1503.45 264.412   4
   3  11  -7 1358.72 233.743   1
   3 -11  -6 5601.51 469.182   4
   3 -11  -6 4345.88 278.253   1
   3  11  -6 4296.37 404.163   1
   3 -11  -5 593.239 105.347   1
   3  11  -5 487.481 157.520   1
   3 -11  -5 537.147 129.967   4
  -3  11   4 38209.9 1188.53   2
   3 -11  -4 34603.5 992.763   1
   3  11  -4 35743.4 1226.45   1
  -3  11   4 37670.1 1003.43   1
   3 -11  -4 38779.1 1244.58   4
   3 -11  -3-76.2276 67.8284   1
   3 -11  -3-35.2305 70.7117   4
  -3  11   3-40.0009 95.5421   2
  -3  11   3-46.3043 90.4495   1
   3  11  -3 93.0702 123.134   1
   3  11  -2 51613.7 1442.64   1
  -3  11   2 52906.7 1244.94   1
   3 -11  -2 54869.9 1396.52   4
   3 -11  -2 51378.9 1289.23   1
  -3  11   2 55658.7 1340.17   2
   3  11  -1 2009.20 267.915   1
  -3  11   1 2370.95 234.475   1
  -3  11   1 2442.41 238.850   2
  -3  11   0 16182.6 683.095   4
   3  11   0 14006.4 697.715   1
  -3  11   0 14595.8 643.516   1
  -3  11   0 16029.9 608.293   2
  -3  11  -1-24.3132 77.5707   2
   3 -11   1-106.376 72.2313   1
  -3  11  -1 145.030 103.536   3
  -3  11  -1-12.4657 58.0534   4
   3  11   1-127.617 119.874   1
  -3  11  -1-25.8551 94.2771   1
   3  11   2 3949.19 369.769   1
  -3  11  -2 4121.60 319.938   4
   3 -11   2 4624.52 399.532   1
  -3  11  -2 4431.16 278.850   2
  -3  11  -2 4523.85 380.175   1
  -3  11  -3 791.500 182.224   1
  -3  11  -3 558.828 118.298   4
  -3  11  -4 46138.1 1464.81   1
  -3  11  -4 44706.6 1222.97   4
  -3  11  -5 3534.10 385.386   1
  -3  11  -6 30139.8 1214.35   1
  -3  11  -7 8082.56 636.269   1
  -3  11  -8 3823.06 457.520   1
  -3  11  -9 371.496 195.561   1
   3  11   9 512.730 166.623   3
  -3  11 -10 12141.2 864.916   1
   3  11  10 12515.4 779.224   3
   3  11  11 464.185 182.142   3
  -3  11 -11 274.127 172.761   1
   3  11  12 10316.9 732.870   3
  -3  11 -12 8917.49 782.800   1
   3  11  13 237.571 160.082   3
  -3  11 -13 170.512 177.745   1
  -3  11 -14 2716.71 461.496   1
   3  11  14 2343.49 357.276   3
  -3  11 -15-91.9301 148.717   1
   3  12 -16 232.934 191.437   1
   3  12 -15 211.869 169.065   1
   3 -12 -14 750.988 267.304   4
   3  12 -14 412.358 200.658   1
   3 -12 -13-281.405 169.128   4
   3  12 -13-78.3510 148.666   1
   3  12 -12-3.20398 125.340   1
   3 -12 -12-51.0031 123.182   4
   3  12 -11 231.069 154.281   1
   3 -12 -11 345.626 167.704   4
   3  12 -10-64.3329 110.513   1
   3 -12 -10 10.8843 124.367   4
   3 -12  -9 107.321 124.116   4
   3  12  -9 309.773 164.264   1
   3 -12  -8 845.629 217.358   4
   3  12  -8 836.956 205.855   1
   3 -12  -8 719.474 111.478   1
   3 -12  -7 205.300 74.5152   1
   3 -12  -7 257.005 122.748   4
   3 -12  -6 457.314 97.7017   1
   3 -12  -6 466.129 147.717   4
   3  12  -6 674.680 188.059   1
   3  12  -5 430.302 160.324   1
   3 -12  -5 650.285 173.740   4
   3 -12  -5 374.149 92.3823   1
   3  12  -4-118.816 103.527   1
   3 -12  -4 109.935 110.404   4
  -3  12   4 69.3179 70.9620   1
   3 -12  -4 118.553 70.0597   1
   3 -12  -3 207.388 88.8540   1
   3 -12  -3 153.456 80.0727   4
  -3  12   3 268.584 148.046   2
  -3  12   3 30.1117 89.0499   1
   3  12  -3 165.544 129.196   1
  -3  12   2 8963.57 497.026   2
   3  12  -2 8162.26 549.158   1
  -3  12   2 8694.42 465.671   1
   3 -12  -2 8456.05 510.955   4
  -3  12   1 1155.60 166.965   2
   3  12  -1 846.154 198.875   1
  -3  12   1 984.455 168.838   1
   3 -12   0 246.905 98.7738   1
  -3  12   0 200.771 88.2882   4
   3  12   0 331.578 155.253   1
  -3  12   0 330.749 135.756   1
  -3  12   0 314.390 98.7898   2
   3  12   1 4039.49 389.829   1
  -3  12  -1 3898.31 322.034   4
   3 -12   1 4036.49 374.759   1
  -3  12  -1 3686.72 272.416   2
  -3  12  -1 3939.41 351.924   1
  -3  12  -2-25.5912 73.5625   2
   3  12   2 61.3332 105.937   1
  -3  12  -2 97.4279 66.1786   4
  -3  12  -3 711.135 175.070   1
  -3  12  -3 588.277 107.433   2
  -3  12  -3 466.000 105.486   4
  -3  12  -4 634.076 200.949   1
  -3  12  -4 629.483 128.977   4
  -3  12  -5 470.169 111.216   4
  -3  12  -5 380.016 165.042   1
  -3  12  -6 14628.8 831.011   1
  -3  12  -7 651.003 205.557   1
  -3  12  -8-166.794 188.059   1
  -3  12  -9-108.503 142.295   1
   3  12   9 38.6974 121.441   3
  -3  12 -10 492.532 204.113   1
   3  12  10 853.563 235.504   3
   3  12  11 9.05156 115.866   3
  -3  12 -11 1.86860 142.298   1
  -3  12 -12 42.9616 147.698   1
   3  12  12 150.758 150.699   3
  -3  12 -13 635.392 224.740   1
   3  12  13 554.263 190.925   3
  -3  12 -14-53.3426 151.344   1
   3  13 -15 5530.20 616.578   1
   3  13 -14 3458.33 478.944   1
   3 -13 -14 3284.16 506.761   4
   3 -13 -13 1115.28 307.918   4
   3  13 -13 1261.44 285.296   1
   3  13 -12 9052.39 731.064   1
   3 -13 -12 9980.26 825.425   4
   3 -13 -11-12.1811 177.664   4
   3  13 -11 268.369 133.825   1
   3 -13 -10 8200.50 711.126   4
   3  13 -10 8265.99 658.490   1
   3 -13  -9 1386.78 287.834   4
   3  13  -9 986.521 230.266   1
   3 -13  -8 5484.44 530.024   4
   3  13  -8 5198.01 502.688   1
   3  13  -7 2618.88 349.260   1
   3 -13  -7 2622.70 237.688   1
   3 -13  -7 2817.14 364.963   4
   3 -13  -6 3703.26 398.658   4
   3  13  -6 3581.40 399.533   1
   3 -13  -6 3822.46 294.901   1
   3 -13  -5 2117.19 296.404   4
  -3  13   5 2158.48 231.579   1
   3  13  -5 1680.45 277.200   1
   3 -13  -4 20218.1 900.093   4
   3  13  -4 20627.4 944.892   1
  -3  13   4 20634.3 761.115   1
   3 -13  -3 621.216 155.914   4
  -3  13   3 904.454 187.500   2
  -3  13   3 533.220 134.855   1
   3  13  -3 611.016 178.257   1
  -3  13   2 20400.5 792.865   2
   3 -13  -2 19749.0 819.322   4
   3  13  -2 18551.3 873.478   1
  -3  13   2 19144.2 750.589   1
   3 -13  -2 19724.4 803.167   1
  -3 -13   2 17160.3 474.956   2
  -3  13   1 4115.85 329.079   2
  -3 -13   1 3921.17 209.866   4
   3  13  -1 4110.45 397.648   1
  -3  13   1 4222.46 348.471   1
   3 -13  -1 3634.25 350.168   1
   3 -13   0 9317.39 579.218   1
   3  13   0 8096.19 564.013   1
  -3  13   0 9325.58 542.026   1
  -3  13   0 9128.42 472.049   2
  -3  13  -1 316.209 94.7261   2
  -3  13  -1 570.589 178.107   1
   3  13   1 549.525 180.464   1
  -3  13  -1 441.911 122.702   4
  -3  13  -2 4350.86 396.261   1
   3  13   2 4427.06 414.812   1
  -3  13  -2 4274.83 340.862   4
  -3  13  -2 5237.20 317.129   2
  -3  13  -3 1099.02 140.194   2
  -3  13  -3 951.569 158.316   4
  -3  13  -3 1105.97 219.615   1
  -3  13  -4 5351.26 473.227   1
  -3  13  -4 4864.68 356.138   4
  -3  13  -4 6347.26 319.324   2
  -3  13  -5 2756.41 266.277   4
  -3  13  -5 3273.69 396.560   1
  -3  13  -5 2997.08 210.102   2
  -3  13  -6 6719.65 570.028   1
  -3  13  -6 5973.47 395.989   4
  -3  13  -7 7848.65 641.541   1
  -3  13  -8 10035.2 756.588   1
  -3  13  -9 1312.43 279.692   1
  -3  13 -10 5759.41 606.788   1
   3  13  10 6019.07 559.324   3
  -3  13 -11-188.268 208.012   1
   3  13  11-234.258 154.313   3
  -3  13 -12 7628.27 732.222   1
   3  13  12 6506.42 607.506   3
  -3  13 -13 972.164 300.984   1
   3  13  13 1581.09 305.600   3
   3  14 -14 294.589 151.618   1
   3 -14 -13-161.140 141.494   4
   3  14 -13-6.60761 133.561   1
   3 -14 -12-108.455 136.514   4
   3  14 -12-87.4625 145.312   1
   3 -14 -11 175.172 119.590   4
   3  14 -11 385.774 189.928   1
   3  14 -10-244.620 147.751   1
   3 -14 -10-7.27299 134.277   4
   3 -14  -9-53.3642 151.767   4
   3  14  -9-138.773 150.645   1
   3  14  -8 946.809 241.259   1
   3 -14  -8 1065.83 253.363   4
   3  14  -7 106.847 104.521   1
   3 -14  -7-191.619 149.754   4
   3 -14  -6 273.004 137.377   4
   3  14  -6 56.9198 113.884   1
   3  14  -5 218.640 168.772   1
  -3  14   5-105.742 88.9219   1
   3 -14  -5 160.042 128.447   4
   3 -14  -4 82.7127 64.6253   1
  -3  14   4 261.724 113.997   1
   3 -14  -4 104.523 110.135   4
   3  14  -4-122.406 121.022   1
   3 -14  -3 871.119 173.444   4
   3 -14  -3 662.633 149.010   1
  -3  14   3 926.023 175.644   1
   3  14  -3 995.270 226.613   1
  -3  14   2 2585.72 284.832   2
   3 -14  -2 2122.58 268.615   1
   3  14  -2 2204.35 306.672   1
  -3 -14   2 2264.90 137.418   2
  -3  14   2 2271.01 261.953   1
  -3  14   1 3223.87 295.458   2
  -3 -14   1 2772.48 176.295   4
  -3  14   1 3207.46 322.260   1
   3  14  -1 3329.11 382.135   1
  -3 -14   1 2722.07 191.559   2
  -3 -14   0 883.164 120.804   4
  -3  14   0 1060.79 199.121   1
  -3  14   0 1196.11 176.280   2
  -3 -14   0 1152.17 145.260   2
   3  14   0 695.771 205.188   1
  -3  14  -1 730.987 127.111   2
  -3  14  -1 551.206 172.757   1
   3  14   1 522.273 177.438   1
  -3  14  -2 3942.60 337.777   4
   3  14   2 4731.49 452.118   1
  -3  14  -2 4072.80 399.206   1
  -3  14  -2 4153.86 288.434   2
  -3  14  -3 43.6856 69.0166   4
  -3  14  -3 16.8728 52.2696   2
  -3  14  -3 9.26789 111.263   1
  -3  14  -4 663.213 136.160   4
  -3  14  -4 705.785 110.390   2
  -3  14  -4 442.321 164.173   1
  -3  14  -5 748.474 143.762   4
  -3  14  -5 908.765 230.455   1
  -3  14  -5 726.359 103.695   2
  -3  14  -6 7513.23 623.794   1
  -3  14  -6 6680.69 428.288   4
  -3  14  -6 7658.29 334.127   2
  -3  14  -7 2350.09 366.105   1
  -3  14  -8 100.207 140.150   1
  -3  14  -9 2080.03 377.858   1
  -3  14 -10-190.541 158.103   1
   3  14  10 159.171 133.865   3
  -3  14 -11 27.1001 148.542   1
   3  14  11-76.3614 120.258   3
  -3  14 -12 1029.28 280.353   1
   3  14  12 1023.52 265.447   3
   3  14  13 1681.41 334.066   3
  -3  14 -13 944.655 290.382   1
   3 -15 -13 490.847 247.910   4
   3  15 -13-302.970 195.723   1
   3 -15 -12 7423.73 735.779   4
   3  15 -12 6877.45 665.118   1
   3  15 -11 496.185 205.416   1
   3 -15 -11 12.1588 113.051   4
   3 -15 -10 8601.85 745.579   4
   3  15 -10 7511.93 659.995   1
   3 -15  -9 180.451 139.210   4
   3  15  -9 220.884 173.642   1
   3 -15  -8 10804.4 778.740   4
   3  15  -8 9827.68 733.914   1
   3  15  -7 1832.49 312.305   1
   3 -15  -7 1773.80 303.140   4
   3 -15  -6 10381.6 712.495   4
   3  15  -6 11154.1 748.645   1
   3  15  -5 206.751 155.365   1
  -3  15   5 85.3080 92.0147   1
   3 -15  -5-113.772 101.533   4
   3 -15  -5 120.841 74.1486   1
   3  15  -4 8775.81 646.154   1
   3 -15  -4 9203.03 610.606   4
   3 -15  -4 7799.58 508.274   1
  -3  15   4 9430.62 542.521   1
   3 -15  -3 94.8344 88.7871   4
   3 -15  -3-63.8730 60.7321   1
  -3  15   3 85.5047 85.4066   1
   3  15  -3-5.83468 119.080   1
   3  15  -2 2439.01 335.279   1
  -3 -15   2 1849.66 116.380   2
  -3  15   2 2215.55 272.182   1
  -3 -15   1 4.98725 30.7698   2
  -3 -15   1 47.5286 34.6909   4
  -3  15   1-12.8947 94.3046   1
   3  15  -1 136.690 132.388   1
  -3  15   0 7006.82 429.744   2
   3  15   0 6204.10 527.032   1
  -3 -15   0 6432.89 339.504   4
  -3  15   0 6882.44 491.463   1
  -3 -15   0 5837.45 335.741   2
  -3  15  -1 50.9256 72.4583   2
  -3 -15  -1 38.6954 60.2945   2
   3  15   1-128.554 128.405   1
  -3  15  -1 21.2361 101.037   1
  -3  15  -2 9699.04 458.377   2
  -3 -15  -2 7608.75 460.226   2
   3  15   2 8025.91 602.072   1
  -3  15  -2 9144.49 607.352   1
  -3  15  -3 78.6115 56.9929   2
  -3  15  -3 172.649 139.604   1
  -3  15  -3 25.5297 36.9176   4
  -3  15  -4 16139.4 876.308   1
  -3  15  -4 14028.4 663.775   4
  -3  15  -4 16604.4 562.571   2
  -3  15  -5 1598.19 290.618   1
  -3  15  -5 1512.42 202.384   4
  -3  15  -5 1749.88 159.067   2
  -3  15  -6 5550.97 539.337   1
  -3  15  -6 5350.56 264.132   2
  -3  15  -7 411.161 145.765   1
  -3  15  -8 1619.52 327.392   1
  -3  15  -9 823.100 238.880   1
  -3  15 -10 3078.50 470.375   1
   3  15  10 2666.30 401.078   3
  -3  15 -11 129.573 170.581   1
   3  15  11 145.254 141.529   3
  -3  15 -12 10301.1 880.146   1
   3  15  12 7889.94 706.670   3
   3 -16 -12 727.949 263.643   4
   3  16 -12 528.066 230.681   1
   3 -16 -11 772.985 241.994   4
   3  16 -11 581.979 222.474   1
   3  16 -10 841.665 251.178   1
   3 -16 -10 806.298 239.900   4
   3  16  -9 444.412 167.535   1
   3 -16  -9 760.498 228.201   4
   3  16  -8 264.852 163.242   1
   3 -16  -8 154.227 118.292   4
   3  16  -7-8.70602 133.296   1
   3 -16  -7 20.1719 88.6186   4
   3  16  -6 351.343 168.601   1
   3 -16  -6 467.226 170.589   4
   3 -16  -5 157.508 125.515   4
  -3  16   5 111.551 97.3114   1
   3  16  -5 17.8323 135.592   1
   3 -16  -4 251.494 111.749   4
  -3  16   4 242.553 119.037   1
   3  16  -4 336.728 196.067   1
   3 -16  -3 194.492 89.6098   4
   3  16  -3 214.690 161.629   1
  -3  16   3 232.188 111.092   1
   3  16  -2 319.500 166.949   1
  -3  16   2 162.483 123.097   1
  -3  16   1 23.0970 89.9263   1
  -3 -16   1 27.9379 25.0570   4
   3  16  -1-80.1067 119.095   1
  -3 -16   0-25.8599 42.4341   4
  -3 -16   0 109.265 51.5320   2
  -3  16   0-7.65046 114.288   1
  -3 -16  -1 116.150 70.2805   4
  -3  16  -1 300.383 152.314   1
   3  16   1 105.946 115.779   1
  -3 -16  -1 44.7289 53.0422   2
  -3 -16  -2 53.6023 50.9226   2
   3  16   2-77.0158 138.561   1
  -3  16  -2 91.9033 69.5203   2
  -3  16  -2-9.73491 96.6875   1
  -3  16  -3 315.579 124.048   1
  -3  16  -3 369.242 102.234   2
  -3  16  -4 50.0167 45.9097   2
  -3  16  -4 28.0796 128.435   1
  -3  16  -5-3.96523 33.3760   2
  -3  16  -5 56.8460 116.217   1
  -3  16  -6 359.688 172.675   1
  -3  16  -7 1385.70 295.921   1
  -3  16  -8 378.069 179.455   1
  -3  16  -9 664.269 241.180   1
   3  16  10 724.538 226.443   3
  -3  16 -10 516.386 229.626   1
  -3  16 -11 373.084 184.623   1
   3  16  11 95.2509 187.177   3
   3  16  12 1553.92 332.103   3
   3 -17 -11 1.07383 120.665   4
   3  17 -11 77.5267 150.886   1
   3  17 -10 9519.55 793.634   1
   3 -17 -10 8595.07 767.499   4
   3  17  -9-2.76225 129.322   1
   3 -17  -9-182.856 141.847   4
   3 -17  -8 10221.8 781.259   4
   3  17  -8 10161.1 791.534   1
   3 -17  -7 53.3920 119.545   4
   3  17  -7 211.313 162.627   1
   3 -17  -6 7470.50 620.423   4
   3  17  -6 7130.54 638.935   1
  -3  17   5 167.344 112.000   1
   3 -17  -5 167.277 118.165   4
   3  17  -5 163.913 143.827   1
  -3  17   4 4370.20 402.943   1
   3  17  -4 4091.01 476.855   1
   3 -17  -4 4458.57 440.883   4
  -3  17   3 182.082 112.328   1
   3  17  -3 248.621 182.811   1
   3  17  -2 4576.51 488.945   1
  -3  17   2 5006.26 435.979   1
   3  17  -1 408.890 169.398   1
  -3  17   1 525.119 147.076   1
   3  17   0 7070.67 598.187   1
  -3  17   0 6496.26 521.341   1
  -3 -17   0 6023.69 330.872   4
  -3  17  -1 1377.66 257.636   1
  -3 -17  -1 1522.71 189.525   4
   3  17   1 1429.87 272.382   1
  -3  17  -2 8971.03 653.038   1
  -3 -17  -2 9708.92 539.541   4
   3  17   2 9059.81 690.409   1
  -3  17  -3 357.152 147.182   1
  -3  17  -4 6698.34 595.130   1
  -3  17  -5 302.733 130.185   1
  -3  17  -6 5299.03 556.659   1
  -3  17  -7-82.4169 183.079   1
  -3  17  -8 3427.15 485.064   1
  -3  17  -9 202.923 161.596   1
  -3  17 -10 1494.64 333.879   1
   3  17  11-132.949 140.847   3
  -3  17 -11-227.336 185.930   1
   3  17  12 2029.36 385.516   3
   3 -18 -11 46.5986 132.533   4
   3  18 -10 333.101 179.766   1
   3 -18 -10-106.035 129.056   4
   3  18  -9-318.611 177.070   1
   3 -18  -9 110.798 102.943   4
   3  18  -8 779.375 265.704   1
   3 -18  -8 601.371 219.720   4
   3  18  -7 151.881 188.211   1
   3 -18  -7-107.628 130.978   4
   3 -18  -6-68.1814 109.374   4
   3  18  -6-43.9959 130.913   1
   3 -18  -5-54.1794 102.346   4
  -3  18   5-58.8657 91.0764   1
   3  18  -5 103.498 129.003   1
  -3  18   4 29.2838 94.9871   1
   3  18  -4-21.4118 121.158   1
   3 -18  -4-129.425 103.567   4
  -3  18   3-9.79670 92.0011   1
   3  18  -3 285.916 168.630   1
   3  18  -2-55.0199 165.114   1
  -3  18   2 9.51721 99.6110   1
   3  18  -1 598.465 203.524   1
  -3  18   1 727.606 187.916   1
  -3  18   0 339.807 149.212   1
   3  18   0-37.4134 112.235   1
  -3 -18  -1 148.974 63.5582   4
   3  18   1-55.1497 156.361   1
  -3  18  -1-179.868 149.752   1
  -3 -18  -2 74.9276 78.2516   4
   3  18   2-15.7234 133.295   1
  -3  18  -2-69.5367 129.824   1
  -3 -18  -3 123.884 76.9511   4
  -3  18  -3-76.0712 147.286   1
  -3  18  -4 31.9581 109.395   1
  -3  18  -5 225.140 140.089   1
  -3  18  -6 260.177 172.618   1
  -3  18  -7-155.924 135.497   1
  -3  18  -8-12.8960 149.795   1
  -3  18  -9 355.751 154.255   1
  -3  18 -10 309.119 213.535   1
   3  18  11 290.649 146.261   3
   3 -19 -10 1067.74 271.217   4
   3 -19  -9 304.551 175.252   4
   3  19  -9 264.064 171.827   1
   3 -19  -8 3767.09 492.025   4
   3  19  -8 5460.36 620.638   1
   3 -19  -7-122.249 101.575   4
   3  19  -7 119.673 158.526   1
   3  19  -6 10930.9 846.157   1
   3 -19  -6 10832.4 777.939   4
   3 -19  -5 559.847 180.646   4
   3  19  -5 417.268 180.488   1
  -3  19   4 358.775 159.346   1
   3  19  -4 673.133 240.169   1
  -3  19   3 97.5048 125.842   1
   3  19  -3 112.526 128.841   1
  -3  19   2 3542.39 394.668   1
   3  19  -2 4186.11 499.532   1
   3  19  -1-213.466 183.975   1
  -3  19   1 149.999 138.709   1
   3  19   0 4072.13 499.710   1
  -3  19   0 3826.25 427.969   1
   3  19   1 177.526 109.188   1
  -3  19  -1-88.2106 119.019   1
   3  19   2 4267.91 500.579   1
  -3  19  -2 4699.58 493.649   1
  -3 -19  -3 140.533 86.6420   4
  -3  19  -3 146.984 122.027   1
  -3 -19  -4 5273.67 460.564   4
  -3  19  -4 5757.69 580.225   1
  -3  19  -5-179.303 157.662   1
  -3 -19  -5-25.5874 102.810   4
  -3  19  -6 3604.68 483.370   1
  -3  19  -7 1577.38 352.569   1
  -3  19  -8 1509.84 349.961   1
  -3  19  -9 2672.08 441.930   1
   3  19  11 135.006 124.449   3
   3 -20  -9 182.488 150.230   4
   3 -20  -8-381.399 170.754   4
   3 -20  -7-155.003 102.311   4
   3  20  -7 96.9377 130.829   1
   3 -20  -6 321.136 157.526   4
   3  20  -6 106.728 135.164   1
   3 -20  -5 92.7058 106.140   4
   3  20  -5-112.146 139.057   1
  -3  20   4 910.381 220.605   1
   3  20  -4 878.036 274.273   1
  -3  20   3 328.051 148.227   1
   3  20  -3 720.953 220.970   1
   3  20  -2-43.5557 149.314   1
  -3  20   2 106.597 127.752   1
   3  20  -1-151.659 152.733   1
  -3  20   1 53.9988 103.418   1
   3  20   0-193.488 139.979   1
  -3  20   0 38.2786 118.915   1
  -3  20  -1 479.475 182.817   1
   3  20   1 201.299 168.826   1
  -3  20  -2 170.451 119.481   1
   3  20   2 429.144 183.294   1
  -3  20  -3 53.2759 106.501   1
  -3  20  -4 884.402 247.146   1
  -3  20  -5 7.42444 132.829   1
  -3 -20  -5 166.676 108.552   4
  -3 -20  -6 867.823 221.714   4
  -3  20  -6 966.659 276.782   1
  -3 -20  -7 160.310 107.864   4
  -3  20  -7 635.648 202.468   1
  -3  20  -8-44.4439 175.829   1
   3 -21  -8 1063.57 273.678   4
   3 -21  -7-312.962 157.594   4
   3 -21  -6 4496.42 515.450   4
   3  21  -5 423.350 219.597   1
   3  21  -4 652.660 190.328   1
  -3  21   4 1077.24 230.269   1
  -3  21   3 1305.24 266.295   1
   3  21  -3 859.297 227.064   1
   3  21  -2 774.010 248.059   1
  -3  21   2 607.308 178.062   1
   3  21  -1 77.1608 146.735   1
  -3  21   1 1.54498 117.632   1
  -3  21   0 4873.38 515.608   1
   3  21   0 4767.77 561.177   1
   3  21   1-13.4039 151.183   1
  -3  21  -1-135.441 171.844   1
  -3  21  -2 6484.81 625.432   1
  -3  21  -3 693.355 231.484   1
  -3  21  -4 1761.18 324.728   1
  -3  21  -5 324.331 195.746   1
  -3  21  -6 3434.10 495.342   1
  -3 -21  -8 1628.50 326.221   4
  -3 -21  -9 131.646 125.991   4
   3 -22  -8 149.196 126.661   4
   3 -22  -7 52.4979 103.542   4
   3  22  -3 363.063 208.546   1
  -3  22   3-235.107 166.973   1
   3  22  -2 210.601 157.417   1
  -3  22   2 516.871 195.601   1
   3  22  -1-276.078 142.918   1
  -3  22   1-128.758 138.507   1
   3  22   0-139.560 141.729   1
  -3  22   0-10.3057 139.804   1
   3  22   1 1095.20 305.001   1
  -3  22  -1 1568.17 321.418   1
  -3  22  -2 89.4894 125.904   1
  -3  22  -3 91.5909 146.795   1
  -3  22  -4 855.086 281.021   1
  -3  22  -5-188.541 184.446   1
  -3  23   2 2798.82 405.093   1
  -3  23   1-285.934 181.826   1
  -3  23   0 4848.25 555.000   1
  -3  23  -1-10.4831 126.461   1
  -3  23  -2 893.542 270.315   1
  -3  23  -3-11.3639 160.072   1
  -3  24   1 335.280 186.914   1
  -3  24   0-112.687 136.482   1
  -3  24  -1-442.812 200.139   1
   4   0 -18 395.596 155.059   4
   4   0 -17 20.9959 96.1533   4
   4   0 -16 7331.39 663.991   4
   4   0 -15 21.1517 95.9300   4
   4   0 -14 23857.1 892.812   1
   4   0 -14 23372.5 1135.41   4
   4   0 -13-95.7345 100.651   4
   4   0 -13 24.1487 75.2235   1
   4   0 -12 560.878 158.887   4
   4   0 -12 461.547 104.231   1
   4   0 -11 71.1507 73.9631   4
   4   0 -11 161.611 94.1949   1
   4   0 -10 3068.37 327.656   4
   4   0 -10 3415.14 254.808   1
   4   0  -9 40.6762 77.2056   4
   4   0  -9-17.6841 57.2716   1
  -4   0   8 31455.8 1039.88   2
   4   0  -8 33781.5 1083.30   4
   4   0  -8 33685.3 837.558   1
   4   0  -7-57.2745 56.8361   1
   4   0  -7 16.6412 17.1945   3
   4   0  -6 89183.2 1647.28   1
  -4   0   6 84403.6 1701.93   1
   4   0  -5 120.753 69.5550   4
   4   0  -5 68.6664 42.1075   1
  -4   0   5 45.8603 48.5235   1
  -4   0   5 79.8488 60.2358   2
   4   0  -4 201.326 54.3719   1
   4   0  -4 357.990 86.9466   4
  -4   0   4 229.050 52.2943   1
  -4   0   4 294.018 80.4323   4
   4   0  -4 289.068 66.5165   3
  -4   0   3 73.9755 39.3560   1
  -4   0   3 51.5110 58.8688   4
   4   0  -3 34.7127 44.3522   3
  -4   0   2 121.458 44.6857   1
  -4   0   2 107.465 44.0634   4
   4   0  -2 154.847 67.4554   3
   4   0  -1 23.6713 61.3961   3
   4   0   0 138056. 2635.65   3
   4   0   1 32.0104 74.1793   3
   4   0   2 75109.6 1698.95   3
   4   0   3-46.2095 87.5982   3
   4   0   4 31706.9 1000.66   3
   4   0   5-2.70885 95.7259   3
   4   0   6 1494.98 209.504   3
   4   0   7-55.2191 117.732   3
  -4   0  -7 5.82390 85.9817   3
   4   0   8 19468.3 859.907   3
   4   0   9-166.303 129.034   3
   4   0  10 57588.7 1723.79   3
   4   0  11 43.8274 120.903   3
   4   0  12 12130.2 747.292   3
   4   0  13-69.1694 110.817   3
   4   0  14 439.438 165.072   3
   4   0  15-89.8298 111.088   3
   4   0  16 8249.93 670.664   3
  -4   0 -17 39.5669 191.502   1
   4   0  17-115.534 93.6523   3
   4   1 -18-26.9352 89.2344   4
   4  -1 -17 149.011 124.153   4
   4   1 -17-109.555 94.8556   4
   4   1 -16 258.628 156.381   4
   4  -1 -16 181.473 135.523   4
   4  -1 -15 819.703 224.075   4
   4   1 -15 1147.95 249.690   4
   4  -1 -14 104.417 112.382   4
   4   1 -14 102.104 108.594   1
   4  -1 -14 107.345 80.2549   1
   4   1 -13 693.116 194.471   4
   4  -1 -13 330.955 128.978   4
   4   1 -13 453.044 115.882   1
   4  -1 -13 497.167 123.733   1
   4  -1 -12 303.191 135.595   4
   4   1 -12 241.389 88.5924   1
   4   1 -12 633.872 159.043   4
   4  -1 -12 299.847 92.3820   1
   4  -1 -11 13341.4 532.028   1
   4   1 -11 12241.3 394.825   3
   4   1 -11 13459.0 582.451   1
   4   1 -11 13181.2 707.622   4
   4  -1 -11 13362.8 751.224   4
   4   1 -10 2840.57 250.444   1
   4  -1 -10 3228.09 338.848   4
   4   1 -10 3164.60 322.847   4
   4   1 -10 2817.28 169.860   3
   4  -1 -10 3194.13 228.802   1
   4  -1  -9 2367.44 281.620   4
   4   1  -9 2028.48 140.646   3
   4   1  -9 2235.21 253.350   4
   4   1  -9 2238.43 201.837   1
   4  -1  -9 2146.43 173.167   1
   4  -1  -8 1107.00 195.803   4
  -4  -1   8 992.984 169.886   2
   4  -1  -8 1169.01 115.590   1
   4   1  -8 1090.12 148.169   1
  -4   1   8 971.964 199.108   2
   4   1  -8 972.057 96.7138   3
  -4   1   7 301.039 114.382   2
   4  -1  -7 356.838 61.3640   1
  -4  -1   7 276.175 78.4690   1
   4   1  -7 412.327 84.5611   1
   4   1  -6-19.5559 47.6345   4
  -4  -1   6-6.20339 49.7161   1
   4   1  -6 44.1608 46.4274   1
   4  -1  -6 37.0413 33.6462   1
  -4   1   5 26729.9 604.270   1
   4  -1  -5 28441.1 866.051   4
   4  -1  -5 25341.4 544.856   3
   4   1  -5 27702.1 688.559   1
  -4  -1   5 27448.7 712.815   1
   4   1  -5 27696.0 802.821   4
   4  -1  -5 27595.2 580.947   1
  -4  -1   5 27149.1 799.422   2
  -4   1   4 388.974 97.4260   4
  -4  -1   4 352.909 84.0065   4
   4   1  -4 546.991 88.5979   1
  -4  -1   4 445.658 75.4267   1
  -4   1   4 406.173 53.5954   1
   4  -1  -4 464.688 60.7256   3
  -4  -1   3 19866.6 622.498   4
  -4   1   3 18450.8 452.541   1
   4  -1  -3 20107.5 521.490   3
  -4   1   3 19110.4 661.398   4
  -4  -1   3 18836.2 524.841   1
   4   1  -3 19394.8 537.650   1
  -4   1   2 6266.61 240.077   1
  -4  -1   2 5978.88 273.859   1
   4  -1  -2 6267.82 284.078   3
  -4  -1   2 6624.98 321.795   4
  -4   1   2 6094.75 333.315   4
  -4  -1   1 1085.47 121.733   1
   4  -1  -1 1396.85 153.806   3
  -4   1   1 1192.91 133.942   3
   4   1  -1 1173.49 138.796   3
   4  -1   0 487.274 105.866   3
  -4   1   0 333.938 78.5190   3
   4   1   0 323.543 103.621   3
   4  -1   1 435.010 106.025   3
  -4   1  -1 410.025 100.534   3
   4   1   1 602.130 129.651   3
   4  -1   2 15702.6 612.036   3
   4   1   2 15976.2 630.911   3
   4  -1   3 3701.60 301.745   3
   4   1   3 3387.53 288.319   3
   4  -1   4 1333.59 189.744   3
   4   1   4 1030.06 166.597   3
   4  -1   5 12079.5 592.185   3
   4   1   5 12139.5 593.860   3
   4  -1   6 120.459 122.645   3
   4   1   6-51.3440 94.6695   3
  -4  -1  -7 11896.3 633.861   3
   4  -1   7 10920.0 609.943   3
   4   1   7 10902.2 617.672   3
  -4   1  -7 11821.6 651.800   3
   4  -1   8 546.881 168.835   3
   4   1   8 791.630 198.610   3
   4  -1   9 1108.97 247.783   3
   4   1   9 1381.34 240.879   3
   4   1  10 887.803 210.954   3
   4  -1  10 468.365 153.809   3
   4  -1  11-15.5386 128.966   3
   4   1  11-118.941 132.083   3
   4  -1  12 245.907 133.024   3
   4   1  12 52.3990 105.362   3
   4  -1  13 261.234 157.856   3
   4   1  13 425.931 189.334   3
   4  -1  14 574.691 180.962   3
   4   1  14 584.000 185.523   3
   4   1  15 272.774 169.868   3
   4  -1  15 726.747 200.309   3
  -4   1 -16-281.625 215.461   1
   4   1  16-41.6140 109.291   3
   4  -1  16-41.3341 100.231   3
   4   1  17 370.651 165.372   3
  -4   1 -17 453.735 227.807   1
   4  -2 -18 1176.15 314.647   4
   4   2 -17-0.88699 75.1670   4
   4  -2 -17 217.957 156.668   4
   4  -2 -16 2729.00 431.383   4
   4   2 -16 3086.92 414.793   4
   4  -2 -15-72.9611 126.963   4
   4   2 -15 64.8541 98.7303   4
   4   2 -15 35.4135 79.1912   1
   4   2 -14 15274.4 866.513   4
   4  -2 -14 16208.6 969.171   4
   4   2 -14 16770.0 788.885   1
   4  -2 -13-5.19778 93.4148   4
   4   2 -13 36.5786 95.2072   4
   4   2 -13-0.45365 78.2093   1
   4  -2 -13 80.2600 61.4947   1
   4   2 -12 4829.29 381.352   1
   4   2 -12 4673.63 426.678   4
   4  -2 -12 4960.39 312.969   1
   4  -2 -12 4758.13 471.448   4
   4   2 -11 15.5763 41.1962   3
   4   2 -11 84.2176 81.4438   1
   4  -2 -11 71.8558 113.872   4
   4   2 -11 33.0302 66.9032   4
   4  -2 -11 110.630 58.0918   1
   4  -2 -10 2776.99 324.394   4
   4   2 -10 2690.31 194.660   3
   4  -2 -10 2942.29 201.615   1
   4   2 -10 3251.60 317.801   4
   4   2 -10 3417.80 283.948   1
   4   2  -9 238.828 60.6563   3
   4   2  -9 137.322 74.3605   4
   4  -2  -9 243.632 107.834   4
   4   2  -9 377.927 116.463   1
   4  -2  -9 316.759 67.2142   1
  -4   2   8 22669.8 883.432   2
   4  -2  -8 23739.6 917.040   4
   4   2  -8 22485.5 614.999   3
   4  -2  -8 22807.8 556.206   1
   4   2  -8 22582.2 721.502   1
   4  -2  -7 216.783 93.7390   4
   4  -2  -7 108.037 32.6796   1
   4   2  -7 119.116 59.3756   1
  -4   2   7 105.725 97.0222   2
  -4  -2   7 138.779 78.4057   1
   4   2  -7 47.8640 52.3439   4
   4   2  -6 24796.6 705.246   1
   4  -2  -6 22643.3 476.254   1
   4   2  -6 26587.3 778.084   4
  -4  -2   6 25059.4 743.780   1
  -4  -2   6 25411.2 774.931   2
   4   2  -5 3726.75 246.469   4
  -4  -2   5 3207.63 225.476   1
   4   2  -5 3574.89 231.032   1
  -4  -2   5 3486.30 243.753   2
  -4   2   4 49469.6 1277.56   4
  -4  -2   4 47623.9 1141.03   4
  -4  -2   4 47256.7 1090.25   1
   4  -2  -4 48116.8 924.052   3
   4   2  -4 47924.4 1084.72   1
  -4   2   3 5820.31 349.510   4
  -4  -2   3 6148.08 308.176   4
   4  -2  -3 6185.60 249.725   3
  -4   2   3 5882.54 185.465   1
  -4  -2   3 6059.97 287.621   1
   4   2  -3 6490.40 299.335   1
   4  -2  -2 71694.9 1437.43   3
  -4  -2   2 70806.8 1469.65   1
  -4   2   2 70143.2 1431.26   3
  -4   2   2 73348.0 1610.42   4
  -4  -2   1 14503.2 499.660   1
  -4   2   1 14579.7 501.757   3
   4  -2  -1 15332.3 506.954   3
  -4  -2   0 56136.3 1281.02   1
  -4   2   0 56807.0 1310.85   3
   4  -2   0 58987.0 1312.63   3
   4  -2   1 4725.38 301.688   3
  -4   2  -1 4612.18 301.962   3
   4   2   1 4910.04 320.896   3
   4  -2   2 50561.9 1288.83   3
   4   2   2 52195.4 1315.28   3
   4  -2   3 1289.62 182.103   3
   4   2   3 1519.94 210.919   3
   4  -2   4 26630.9 899.266   3
   4   2   4 26220.5 914.110   3
   4  -2   5 4415.80 357.713   3
   4   2   5 4417.93 353.873   3
   4   2   6 9138.26 534.891   3
   4  -2   6 8870.08 523.069   3
   4  -2   7 2394.13 288.024   3
   4   2   7 2170.74 286.480   3
  -4   2  -7 2081.81 267.590   3
   4  -2   8 46552.3 1455.58   3
   4   2   8 48536.2 1467.35   3
   4  -2   9 776.805 188.707   3
   4   2   9 748.349 204.922   3
   4   2  10 25985.1 1073.73   3
   4  -2  10 25954.4 1062.75   3
   4  -2  11 740.278 184.201   3
   4   2  11 1017.18 225.862   3
   4  -2  12 6291.39 543.875   3
   4   2  12 7841.89 593.359   3
   4  -2  13 4.75902 111.584   3
   4   2  13-120.243 128.612   3
   4  -2  14 640.252 191.654   3
   4   2  14 707.047 188.109   3
   4   2  15 211.164 121.851   3
   4  -2  15 138.082 98.6700   3
  -4   2 -15 251.715 145.807   1
   4   2  16 5934.52 565.972   3
  -4   2 -16 6128.77 704.562   1
  -4   2 -17 50.3704 168.568   1
   4  -3 -18 233.014 151.953   4
   4   3 -17 186.050 127.560   4
   4  -3 -17 233.040 178.921   4
   4   3 -16-46.7892 111.330   4
   4  -3 -16 227.963 146.572   4
   4  -3 -15 99.1316 137.951   4
   4   3 -15-66.8542 95.9435   4
   4   3 -15-40.7378 88.8897   1
   4  -3 -14 44.4663 94.6399   4
   4   3 -14 177.868 95.1951   4
   4   3 -14 172.522 92.9047   1
   4   3 -13 6820.69 486.643   1
   4  -3 -13 7205.00 379.565   1
   4  -3 -13 6434.01 586.789   4
   4   3 -13 6470.72 516.505   4
   4   3 -12 2846.69 305.734   1
   4   3 -12 2392.77 297.285   4
   4  -3 -12 2987.33 393.514   4
   4  -3 -12 2914.60 221.587   1
   4   3 -11 1927.24 249.966   4
   4  -3 -11 1898.73 166.170   1
   4   3 -11 1630.30 218.756   1
   4  -3 -11 1688.25 274.387   4
   4   3 -11 1851.86 183.280   3
   4   3 -10 4218.89 355.168   4
   4  -3 -10 4638.22 233.956   1
   4   3 -10 4185.93 269.356   3
   4  -3 -10 4478.95 426.381   4
   4   3 -10 4361.90 344.767   1
   4  -3  -9 24.9718 33.4558   1
   4   3  -9 27.5940 79.6288   1
   4   3  -9-31.1851 50.2522   3
   4  -3  -9-94.5955 108.289   4
  -4   3   8 203.235 138.088   2
   4  -3  -8-5.79382 72.1875   4
   4  -3  -8 23.9444 23.2635   1
   4   3  -8 129.795 98.0636   1
  -4  -3   8 46.9996 72.5826   1
   4  -3  -7 732.841 155.396   4
   4   3  -7 482.665 106.137   1
   4   3  -7 693.419 123.072   4
  -4  -3   7 851.195 150.805   1
   4   3  -6 6691.73 342.985   4
  -4  -3   6 6568.13 366.987   1
   4   3  -6 6887.05 351.490   1
  -4  -3   6 6478.88 350.432   2
  -4  -3   5 4890.19 300.736   1
   4   3  -5 5027.25 295.081   1
  -4  -3   5 5093.14 289.703   2
  -4   3   4 10539.2 520.169   4
  -4  -3   4 10145.7 407.576   4
   4   3  -4 10613.4 426.700   1
  -4  -3   4 10552.0 434.974   1
  -4  -3   3 335.240 71.2716   4
  -4  -3   3 212.756 62.7314   1
   4  -3  -3 338.876 61.8404   3
  -4   3   3 282.253 86.0392   4
   4   3  -3 312.803 85.1363   1
  -4   3   3 310.945 62.2278   3
   4   3  -2 48645.4 1121.45   1
  -4   3   2 44359.8 1030.02   3
  -4  -3   2 47340.1 1107.94   1
   4  -3  -2 47691.1 1030.42   3
  -4   3   2 45203.2 1195.92   4
  -4  -3   1 3113.59 226.429   1
  -4   3   1 3330.84 224.524   3
  -4   3   1 3189.50 246.506   4
   4  -3  -1 3372.14 220.152   3
   4  -3   0 7500.89 363.088   3
  -4  -3   0 7627.99 371.755   1
  -4   3   0 7525.80 369.249   3
   4  -3   1 21313.7 703.795   3
  -4   3  -1 21274.6 711.591   3
   4  -3   2 37278.1 1056.10   3
   4   3   2 39330.9 1108.07   3
   4   3   3 5033.67 358.012   3
   4  -3   3 5014.14 349.046   3
   4  -3   4 6250.39 419.564   3
   4   3   4 6163.31 414.832   3
   4   3   5 38.1005 102.682   3
   4  -3   5 150.419 104.947   3
   4  -3   6 2024.50 246.750   3
   4   3   6 2029.62 259.273   3
   4  -3   7 1015.55 215.945   3
  -4   3  -7 1026.77 194.195   3
   4   3   7 940.815 194.239   3
   4  -3   8 164.592 118.356   3
   4   3   8 449.914 163.270   3
   4  -3   9 986.941 210.221   3
   4   3   9 998.705 212.164   3
   4  -3  10 2940.14 348.826   3
   4   3  10 3186.55 357.042   3
   4   3  11 32.4162 102.464   3
   4  -3  11 11.5676 105.881   3
   4  -3  12 202.405 112.886   3
   4   3  12 342.629 176.249   3
   4  -3  13 1143.68 244.657   3
   4   3  13 1015.74 231.382   3
  -4   3 -14 667.748 227.590   1
   4  -3  14 754.599 223.972   3
   4   3  14 929.377 220.236   3
   4   3  15 565.466 200.665   3
  -4   3 -15-72.8774 172.619   1
  -4   3 -16 273.664 210.634   1
   4   3  16 71.9265 108.053   3
  -4   3 -17 356.686 165.126   1
   4  -4 -17 194.562 172.371   4
   4   4 -16 1806.08 299.264   4
   4  -4 -16 2398.07 407.451   4
   4  -4 -15 286.223 172.027   4
   4   4 -15 285.354 140.139   1
   4   4 -15 221.893 106.419   4
   4   4 -14 7021.59 544.875   4
   4  -4 -14 7156.88 647.317   4
   4   4 -14 7406.51 539.316   1
   4   4 -13 222.845 100.063   4
   4   4 -13 420.588 150.353   1
   4  -4 -13 386.410 199.941   4
   4   4 -12 17294.7 807.738   4
   4  -4 -12 18078.9 569.487   1
   4  -4 -12 17827.5 972.817   4
   4   4 -12 17893.9 806.018   1
   4  -4 -11 791.740 94.6336   1
   4  -4 -11 949.269 206.574   4
   4   4 -11 931.408 167.287   4
   4   4 -11 919.976 173.497   1
   4   4 -11 664.104 128.620   3
   4  -4 -10 35529.2 774.371   1
   4   4 -10 33125.3 961.670   3
   4  -4 -10 35660.3 1321.66   4
   4   4 -10 34237.4 1097.61   1
   4   4  -9 192.011 58.7317   3
   4  -4  -9 292.912 119.165   4
   4   4  -9 125.164 100.885   1
   4  -4  -9 153.227 34.3933   1
  -4   4   8 37602.0 1243.58   2
   4   4  -8 37873.4 1049.05   4
  -4  -4   8 38941.8 1204.90   1
   4  -4  -8 39092.4 1297.98   4
   4   4  -8 39350.7 1111.25   1
   4   4  -7 189.414 69.7894   4
  -4  -4   7 204.225 69.2161   2
   4  -4  -7 38.2877 86.7093   4
  -4  -4   7 117.365 82.1427   1
   4   4  -7 93.0955 78.8634   1
   4   4  -6 15697.1 595.305   1
  -4  -4   6 15978.0 636.567   1
   4   4  -6 16435.9 544.742   4
  -4  -4   6 15868.4 559.411   2
   4   4  -5 3373.28 252.750   1
  -4  -4   5 3136.95 256.977   1
  -4  -4   5 3127.26 217.306   2
  -4  -4   4 44011.8 1033.01   4
   4   4  -4 46242.2 1136.61   1
  -4   4   4 48177.5 1305.82   4
  -4  -4   4 45699.8 1153.86   1
  -4   4   4 45967.1 937.380   3
  -4   4   3 52.7951 60.1171   4
  -4   4   3 25.5185 38.1932   3
   4   4  -3-12.6703 60.7105   1
  -4  -4   3 34.4140 50.3282   1
  -4  -4   3 24.8190 33.5029   4
  -4   4   2 61926.8 1196.52   1
   4   4  -2 60034.0 1400.10   1
  -4   4   2 60276.3 1311.51   3
  -4  -4   2 62417.1 1402.11   1
  -4   4   2 61113.7 1486.21   4
   4  -4  -2 62300.8 1284.59   3
  -4   4   1 12.5221 31.3368   4
   4  -4  -1 86.1533 60.0671   3
  -4   4   1 101.283 60.4334   3
  -4  -4   1 122.408 63.5863   1
   4  -4   0 28800.4 814.417   3
  -4  -4   0 27908.2 832.000   1
  -4   4   0 29004.0 840.634   3
   4  -4   1 42.6326 83.0525   3
  -4   4  -1 114.193 66.0537   3
   4  -4   2 71407.5 1655.55   3
   4  -4   3 5471.74 371.476   3
   4   4   3 5985.15 396.489   3
   4  -4   4 74818.5 1811.72   3
   4   4   4 74989.4 1831.72   3
   4  -4   5 84.8466 117.934   3
   4   4   5-131.667 128.756   3
   4   4   6 10697.5 598.202   3
   4  -4   6 10117.8 571.713   3
   4  -4   7 432.453 144.012   3
   4   4   7 438.006 156.637   3
   4  -4   8 19923.9 884.173   3
   4   4   8 19662.4 891.785   3
   4  -4   9 783.465 191.784   3
   4   4   9 552.021 168.441   3
   4  -4  10 18239.1 889.931   3
   4   4  10 19111.4 918.250   3
   4  -4  11 3271.19 381.812   3
   4   4  11 3162.49 370.712   3
   4  -4  12 9191.99 655.872   3
  -4   4 -12 9740.01 782.986   1
   4   4  12 10309.3 689.891   3
  -4   4 -13-41.8401 133.694   1
   4  -4  13 83.6315 99.9109   3
   4   4  13-59.8846 108.974   3
   4   4  14 5477.87 523.739   3
  -4   4 -14 4923.94 596.709   1
   4   4  15 269.979 125.671   3
  -4   4 -15 446.115 209.574   1
   4   4  16 5467.96 546.119   3
  -4   4 -16 3354.56 535.806   1
  -4   4 -17 752.911 300.283   1
   4  -5 -17 284.750 153.817   4
   4  -5 -16 310.094 201.122   4
   4   5 -16-35.5813 121.460   1
   4  -5 -15 209.696 140.607   4
   4   5 -15 85.4927 80.9799   1
   4   5 -15 198.779 111.538   4
   4  -5 -14 138.789 126.234   4
   4   5 -14 136.693 99.3068   4
   4   5 -14 204.124 129.620   1
   4   5 -13 216.673 91.7533   4
   4   5 -13 298.762 125.365   1
   4  -5 -12 207.213 55.7746   1
   4  -5 -12 259.615 135.955   4
   4   5 -12 365.247 113.330   4
   4   5 -12 427.537 154.820   1
   4  -5 -11 193.897 135.320   4
   4   5 -11 122.588 59.5051   4
   4  -5 -11 105.690 36.4494   1
   4  -5 -11 203.753 48.3878   1
   4   5 -11 217.245 104.294   1
   4  -5 -10 824.387 72.7442   1
   4  -5 -10 920.390 229.673   4
   4  -5 -10 718.661 67.4712   1
   4   5 -10 920.143 183.258   1
   4   5  -9 78.5205 67.6468   4
   4   5  -9 83.7243 91.8717   1
  -4  -5   9 134.907 120.648   1
   4  -5  -9-32.3507 106.208   4
  -4  -5   8 939.218 178.681   1
   4  -5  -8 811.271 198.190   4
  -4   5   8 1158.86 226.704   2
   4   5  -8 1024.34 172.443   1
   4   5  -8 730.047 120.679   4
   4  -5  -7 2939.65 315.085   4
  -4   5   7 2794.58 302.248   2
   4   5  -7 2716.96 206.773   4
   4   5  -7 3044.16 267.064   1
  -4  -5   7 2492.80 266.210   1
  -4  -5   7 2813.70 226.998   2
  -4  -5   6 99.2592 64.0022   2
  -4  -5   6 202.727 93.3375   1
   4   5  -6 76.5265 81.4894   1
  -4  -5   5 6000.50 378.194   1
  -4   5   5 6102.23 220.710   3
   4   5  -5 5722.07 355.822   1
  -4  -5   5 6305.74 299.855   2
  -4  -5   4 522.612 81.0684   4
  -4   5   4 592.509 81.1057   3
  -4  -5   4 443.300 113.435   1
   4   5  -4 514.260 127.834   1
   4   5  -3 5209.03 325.012   1
  -4   5   3 5644.29 374.509   4
  -4   5   3 4984.23 256.875   3
  -4  -5   3 5473.68 332.334   1
  -4   5   3 4771.34 164.031   1
  -4  -5   3 4856.53 238.448   4
   4   5  -2 3532.14 268.001   1
  -4   5   2 3912.31 301.481   4
  -4  -5   2 3612.08 266.902   1
  -4   5   2 3578.46 181.493   1
  -4   5   2 3562.54 231.513   3
  -4   5   1 642.807 98.0587   1
   4   5  -1 782.853 139.373   1
  -4   5   1 651.482 114.668   3
  -4   5   1 639.647 123.034   4
  -4  -5   1 692.548 124.790   1
   4  -5   0 9253.62 425.624   3
  -4   5   0 10093.8 456.268   3
  -4   5   0 9822.84 469.074   4
  -4   5   0 9736.57 426.207   1
   4  -5   1 1780.69 197.852   3
  -4   5  -1 2011.92 209.049   3
   4  -5   2 39.6668 86.2806   3
  -4   5  -2 115.113 65.7190   3
   4  -5   3 2456.27 251.563   3
   4  -5   4 1716.14 222.369   3
   4   5   4 2927.75 304.815   3
   4  -5   5 258.385 105.765   3
   4   5   5 516.953 164.700   3
   4  -5   6 2117.81 273.312   3
   4   5   6 2649.17 305.793   3
   4  -5   7 103.142 97.7810   3
   4   5   7 55.7390 110.367   3
   4  -5   8-127.982 146.670   3
   4   5   8 163.748 132.230   3
   4  -5   9 251.732 144.853   3
   4   5   9 223.881 132.080   3
   4  -5  10 2554.96 328.686   3
  -4   5 -10 2390.70 363.189   1
   4   5  10 3108.97 359.003   3
   4  -5  11 724.407 209.522   3
  -4   5 -11 259.551 132.031   1
   4   5  11 800.026 206.226   3
   4   5  12 242.133 126.694   3
  -4   5 -12-148.403 202.048   1
  -4   5 -13-11.8985 148.859   1
   4   5  13 56.0393 112.602   3
   4   5  14 109.657 124.172   3
  -4   5 -14 118.829 144.227   1
   4   5  15 285.550 161.890   3
  -4   5 -15 218.259 152.067   1
   4   5  16 0.81265 111.467   3
  -4   5 -16 80.7873 199.122   1
   4  -6 -17 443.955 230.664   4
   4  -6 -16 6408.94 685.714   4
   4   6 -16 6011.22 550.488   1
   4  -6 -15 680.660 235.141   4
   4   6 -15 173.203 118.882   1
   4  -6 -14 4878.65 552.726   4
   4   6 -14 5432.46 441.869   4
   4   6 -14 5318.91 485.604   1
   4  -6 -13 114.226 110.978   4
   4   6 -13 211.999 95.3714   4
   4   6 -13 461.022 157.227   1
   4   6 -12 14655.9 672.328   4
   4  -6 -12 14485.9 903.599   4
   4   6 -12 14021.1 752.107   1
   4  -6 -11 153.798 110.741   4
   4   6 -11 82.6081 77.4305   3
   4   6 -11 58.4487 92.2323   1
   4  -6 -11-3.87014 18.1342   1
   4  -6 -10 41706.2 1495.97   4
   4   6 -10 38966.2 1270.34   1
   4  -6  -9 3145.88 366.760   4
   4   6  -9 2974.40 306.842   1
   4   6  -9 3152.37 243.167   4
  -4   6   8 39095.6 1299.83   2
   4  -6  -8 37900.0 1331.89   4
  -4  -6   8 38116.7 1264.72   1
   4   6  -8 37956.6 965.282   4
   4   6  -8 37100.0 1153.75   1
   4   6  -7-78.4388 105.136   1
  -4   6   7 286.106 137.691   2
  -4  -6   7 177.067 69.6783   2
   4  -6  -7 246.286 122.059   4
  -4  -6   7 311.701 112.009   1
  -4   6   6 15706.8 393.103   3
  -4  -6   6 17358.4 723.489   1
   4   6  -6 16739.7 680.311   1
  -4  -6   6 16197.1 531.420   2
   4   6  -5 922.897 167.322   1
  -4   6   5 1026.26 99.9870   3
  -4  -6   5 959.455 156.570   1
  -4  -6   5 1285.31 131.240   2
  -4   6   4 1725.55 142.853   3
  -4  -6   4 1410.80 181.660   1
   4   6  -4 1438.08 187.347   1
  -4  -6   3 937.952 96.6120   4
  -4   6   3 683.912 135.836   4
  -4   6   3 886.693 114.582   3
  -4  -6   3 1020.88 157.859   1
  -4   6   3 925.464 78.8094   1
   4   6  -3 853.652 149.954   1
  -4   6   2 6591.25 272.135   1
   4   6  -2 6683.83 394.049   1
  -4   6   2 6533.49 339.089   3
  -4   6   2 7414.62 432.389   4
  -4  -6   2 6707.72 391.554   1
  -4   6   2 7143.10 392.187   2
  -4  -6   1 904.762 148.221   1
  -4   6   1 855.520 144.090   4
  -4   6   1 691.786 125.133   3
  -4   6   1 757.436 112.496   1
   4   6  -1 805.056 149.933   1
  -4   6   0 17506.2 654.452   3
   4   6   0 17690.4 678.742   1
  -4   6   0 17772.7 672.466   4
  -4   6   0 18348.4 624.835   1
  -4   6  -1 325.126 90.7609   3
  -4   6  -1 278.641 89.8744   1
   4  -6   2 29471.2 937.942   3
  -4   6  -2 29951.9 978.263   3
  -4   6  -2 31798.9 998.677   1
   4  -6   3 26151.6 893.394   3
  -4   6  -3 24362.7 913.137   1
   4  -6   4 49577.3 1393.44   3
  -4   6  -4 50099.8 1478.52   1
   4   6   5 3027.79 327.986   3
  -4   6  -5 3383.30 357.041   1
   4  -6   5 3560.26 333.580   3
   4  -6   6 18423.9 820.121   3
   4   6   6 19300.5 846.816   3
  -4   6  -6 19667.3 915.350   1
  -4   6  -7-91.0894 144.595   1
   4  -6   7 136.460 141.217   3
   4   6   7-104.596 135.982   3
  -4   6  -8 1959.33 322.007   1
   4  -6   8 1887.78 281.639   3
   4   6   8 1894.20 289.073   3
   4  -6   9 3480.66 379.247   3
   4   6   9 3986.68 405.405   3
  -4   6  -9 3492.43 414.753   1
   4   6  10 9115.43 633.769   3
  -4   6 -10 9072.09 714.337   1
   4   6  11 103.006 122.529   3
  -4   6 -11-73.7437 142.273   1
   4   6  12 15962.5 906.966   3
  -4   6 -12 17522.2 1079.72   1
   4   6  13 733.188 214.292   3
  -4   6 -13-147.801 174.083   1
   4   6  14 11543.4 785.898   3
  -4   6 -14 10288.3 886.570   1
   4   6  15 643.968 186.837   3
  -4   6 -15 577.253 240.173   1
  -4   6 -16 5594.62 688.988   1
   4   6  16 4573.00 511.144   3
   4   7 -16 77.8338 142.973   1
   4  -7 -16 315.618 170.425   4
   4  -7 -15 34.8653 144.616   4
   4   7 -15-33.4979 105.445   1
   4   7 -14 735.934 203.885   1
   4  -7 -14 702.363 251.995   4
   4   7 -13 481.654 120.352   4
   4  -7 -13 375.802 188.762   4
   4   7 -13 430.420 144.000   1
   4  -7 -12 1215.83 271.768   4
   4   7 -12 1162.70 241.060   1
   4  -7 -11-113.967 143.571   4
   4   7 -11 40.2843 106.282   1
   4   7 -10 118.583 67.7955   4
   4   7 -10 126.042 105.402   1
   4  -7 -10 72.3629 100.147   4
   4   7  -9 2827.61 212.375   4
   4  -7  -9 2774.32 354.881   4
   4   7  -9 2712.76 305.783   1
   4  -7  -8 359.064 136.261   4
  -4   7   8 649.175 207.260   2
   4   7  -8 517.451 154.568   1
   4   7  -7 9.39663 114.582   1
  -4  -7   7 217.991 98.5530   1
   4  -7  -7 45.5215 101.105   4
  -4  -7   7 183.973 74.5728   2
  -4   7   7 258.018 156.024   2
  -4   7   6 4045.60 200.848   3
  -4  -7   6 4529.05 371.204   1
   4  -7  -6 3766.10 366.038   4
   4   7  -6 4258.61 350.060   1
  -4  -7   6 4220.31 241.415   2
  -4   7   6 4142.83 366.771   2
  -4  -7   5 13036.6 626.252   1
   4   7  -5 14364.3 629.943   1
  -4   7   5 12954.4 432.083   3
  -4  -7   5 12655.9 422.345   2
  -4   7   5 13960.0 646.182   2
  -4   7   4-113.053 108.843   2
  -4   7   4 170.076 64.1655   3
  -4   7   4 119.896 32.6341   1
  -4  -7   4 96.8166 81.9501   1
   4   7  -4 154.032 108.013   1
  -4   7   3 784.720 144.421   2
  -4  -7   3 952.290 87.3423   4
  -4   7   3 889.490 123.554   3
  -4   7   3 1097.25 100.091   1
   4   7  -3 881.909 161.827   1
  -4   7   3 1205.27 186.064   4
  -4  -7   3 1073.20 168.494   1
  -4  -7   2 1179.85 172.677   1
  -4   7   2 1005.03 164.419   4
  -4   7   2 853.625 128.650   3
  -4   7   2 637.396 130.508   2
   4   7  -2 1025.73 176.309   1
  -4   7   2 860.548 104.530   1
  -4   7   1-34.2082 60.4255   3
   4   7  -1 22.0745 90.7005   1
  -4   7   1 3.66570 53.3447   1
  -4   7   1-2.88367 42.1722   4
  -4   7   0 118.869 73.8205   1
  -4   7   0 296.978 93.7253   4
  -4   7   0 108.777 59.3478   3
   4   7   0 217.686 98.2220   1
  -4   7  -1 5646.79 365.831   1
  -4   7  -1 5603.64 360.470   4
  -4   7  -1 5505.34 374.662   3
  -4   7  -2 2598.95 267.841   3
  -4   7  -2 2670.68 269.889   1
  -4   7  -3 2060.50 270.842   1
  -4   7  -3 1611.48 214.582   3
  -4   7  -4 825.633 187.652   1
  -4  -7  -5 2879.00 293.786   1
  -4   7  -5 3194.11 351.942   1
  -4   7  -6 2205.51 305.091   1
   4   7   6 2466.47 308.397   3
  -4   7  -7 29.5966 133.624   1
   4   7   7 118.749 121.774   3
  -4   7  -8 1589.09 287.241   1
   4   7   8 1581.57 264.292   3
   4   7   9 5278.77 480.137   3
  -4   7  -9 5087.61 523.433   1
  -4   7 -10 4150.23 498.943   1
   4   7  10 4136.95 430.456   3
  -4   7 -11 801.925 249.395   1
   4   7  11 1383.15 271.293   3
  -4   7 -12-32.4724 194.228   1
   4   7  12 89.4450 116.435   3
  -4   7 -13 141.124 164.013   1
   4   7  13 142.925 134.414   3
   4   7  14-130.833 128.265   3
  -4   7 -14-327.847 184.564   1
   4   7  15 75.5362 105.938   3
  -4   7 -15 420.375 210.792   1
  -4   7 -16 417.914 244.848   1
   4  -8 -16 4218.04 568.842   4
   4   8 -16 4766.17 515.429   1
   4  -8 -15-102.937 130.885   4
   4   8 -15-21.5062 109.078   1
   4  -8 -14 4447.28 545.468   4
   4   8 -14 4413.27 469.788   1
   4  -8 -13 1749.41 329.280   4
   4   8 -13 1631.85 291.024   1
   4  -8 -12 4397.32 515.043   4
   4   8 -12 4135.09 425.498   1
   4  -8 -11 137.255 106.333   4
   4   8 -11 86.0767 50.6043   4
   4   8 -11 177.570 100.786   1
   4  -8 -10 12598.0 810.031   4
   4   8 -10 13175.7 488.959   4
   4   8 -10 12458.0 700.368   1
   4  -8  -9 3584.49 411.150   4
   4   8  -9 3815.06 374.111   1
   4   8  -8 12731.9 664.205   1
   4  -8  -8 14256.4 786.808   4
   4  -8  -7 1735.35 270.760   4
   4   8  -7 1561.40 238.758   1
  -4   8   7 1579.60 123.504   3
  -4   8   7 1738.16 275.909   2
   4  -8  -6 3079.18 334.767   4
   4   8  -6 3166.83 310.977   1
  -4   8   6 3223.49 335.870   2
  -4   8   6 3194.15 199.156   3
  -4  -8   6 3705.89 206.561   2
   4  -8  -5 4020.81 364.800   4
  -4   8   5 3943.21 239.778   3
   4   8  -5 4454.57 366.784   1
  -4  -8   5 4304.65 366.251   1
  -4  -8   5 4035.46 208.519   2
  -4   8   5 4589.04 382.420   2
   4  -8  -4 11916.2 616.588   4
  -4  -8   4 12292.0 621.070   1
  -4   8   4 12428.2 376.122   1
   4   8  -4 11366.5 587.362   1
  -4   8   4 12013.9 476.541   3
  -4   8   4 14155.1 633.190   2
  -4   8   3-105.299 110.588   2
  -4   8   3-49.6396 50.4540   4
  -4   8   3 23.9238 45.2508   1
   4  -8  -3 128.541 93.6190   4
  -4   8   3 75.7747 67.8661   3
  -4  -8   3 36.4245 65.0323   1
  -4  -8   3-1.61269 14.7974   4
   4   8  -3-64.5189 102.071   1
  -4   8   2 36065.5 1117.48   4
  -4   8   2 32574.4 958.940   3
   4   8  -2 31930.9 1046.83   1
  -4  -8   2 34250.4 1067.19   1
  -4   8   2 35568.8 1023.33   2
  -4   8   2 32557.2 841.891   1
  -4   8   1 1633.85 189.475   2
  -4   8   1 1990.22 225.390   4
  -4   8   1 1722.34 196.413   3
  -4   8   1 1625.07 176.230   1
   4   8  -1 1594.20 214.187   1
  -4   8   0 8230.67 467.723   4
  -4   8   0 7858.28 452.043   3
  -4   8   0 8237.93 422.235   1
   4   8   0 8591.59 496.471   1
  -4   8  -1 5196.99 374.842   3
  -4   8  -1 5223.19 359.050   4
  -4   8  -1 4618.29 338.127   1
  -4   8  -2 11875.6 600.081   3
  -4   8  -2 10692.2 559.257   1
  -4   8  -3 163.812 107.090   3
  -4   8  -3-26.9597 104.143   1
  -4   8  -4 19633.5 868.970   1
  -4   8  -5 6759.10 522.058   1
  -4   8  -6 28406.2 1158.58   1
  -4   8  -7 5019.26 487.769   1
   4   8   7 4808.81 437.373   3
  -4   8  -8 2208.55 347.221   1
   4   8   8 1641.76 273.316   3
  -4   8  -9 2589.09 391.869   1
   4   8   9 2470.89 339.859   3
  -4   8 -10 4758.67 536.078   1
   4   8  10 4984.17 482.552   3
   4   8  11 1230.91 246.274   3
  -4   8 -11 1629.86 346.507   1
  -4   8 -12 8347.88 754.343   1
   4   8  12 8327.35 651.930   3
  -4   8 -13 601.896 259.373   1
   4   8  13 779.508 208.660   3
   4   8  14 4421.57 499.803   3
  -4   8 -14 4187.16 559.895   1
  -4   8 -15 691.603 250.529   1
   4   8  15 191.850 156.843   3
   4   9 -16 48.0426 96.5561   1
   4   9 -15 302.119 148.623   1
   4  -9 -15 346.367 183.615   4
   4  -9 -14-16.3896 132.112   4
   4   9 -14 202.047 134.115   1
   4  -9 -13 3232.49 458.230   4
   4   9 -13 3653.83 424.888   1
   4  -9 -12 3860.92 487.022   4
   4   9 -12 4287.87 455.533   1
   4  -9 -11 501.172 175.542   4
   4   9 -11 327.391 127.946   1
   4   9 -11 798.911 109.510   4
   4  -9 -10 2199.90 344.705   4
   4   9 -10 1866.22 272.242   1
   4   9  -9 9.81673 105.132   1
   4  -9  -9 45.2649 113.493   4
  -4   9   9 115.725 26.8182   3
   4   9  -8 2313.98 287.717   1
  -4   9   8 2387.50 151.787   3
   4  -9  -8 3043.89 370.152   4
  -4   9   7 211.140 131.660   2
   4  -9  -7 351.050 147.514   4
  -4   9   7 67.2426 42.8644   3
   4  -9  -7-8.43193 17.0175   1
   4   9  -7-50.0783 127.379   1
  -4  -9   6 2395.38 154.224   2
   4   9  -6 2400.86 284.549   1
  -4   9   6 2225.08 184.404   3
  -4   9   6 2275.55 288.879   2
   4  -9  -6 2347.07 144.085   1
   4  -9  -6 2393.83 310.539   4
   4  -9  -5 4917.86 415.887   4
  -4   9   5 5307.54 301.948   3
   4  -9  -5 5485.73 255.186   1
   4   9  -5 5385.07 416.576   1
  -4  -9   5 5294.85 225.971   2
  -4   9   5 5536.76 424.328   2
  -4   9   4 2720.84 229.283   3
   4  -9  -4 2580.93 288.204   4
  -4   9   4 2922.30 184.517   1
   4  -9  -4 2578.15 187.058   1
   4   9  -4 2481.34 289.023   1
  -4   9   4 2981.22 298.423   2
  -4  -9   3 1072.50 68.8355   4
   4  -9  -3 1398.70 209.759   4
  -4   9   3 1082.95 183.157   2
  -4  -9   3 1289.28 201.230   1
   4   9  -3 1109.69 206.519   1
  -4   9   3 1239.03 136.141   1
  -4   9   3 1266.83 163.752   3
  -4   9   2 195.399 81.6620   3
  -4   9   2-13.4871 112.353   2
  -4   9   2 285.245 106.783   4
  -4  -9   2 112.252 104.947   1
  -4   9   2 109.612 71.7502   1
   4   9  -2 288.151 136.738   1
  -4   9   1-87.0625 89.6441   2
  -4   9   1 25.3428 48.4134   4
  -4   9   1 118.718 75.1451   3
   4   9  -1-34.6646 111.759   1
  -4   9   1-49.9327 60.7278   1
  -4   9   0 7859.68 470.917   4
  -4   9   0 7332.85 421.684   1
   4   9   0 7626.96 486.042   1
  -4   9   0 8291.77 474.367   3
  -4   9   0 8422.98 438.577   2
  -4   9  -1 1869.39 225.349   4
  -4   9  -1 1914.70 227.320   1
   4   9   1 1727.05 242.329   1
  -4   9  -1 1806.89 234.753   3
  -4   9  -2 45.6150 55.5618   4
  -4   9  -2 63.9077 89.6712   3
  -4   9  -2-9.39881 91.2435   1
  -4   9  -3 1811.13 265.282   1
  -4   9  -4 1113.15 246.277   1
  -4   9  -5 5901.83 485.125   1
  -4   9  -6 4479.73 458.645   1
  -4   9  -7 9428.32 678.368   1
   4   9   7 10857.5 681.395   3
  -4   9  -8 155.639 151.881   1
   4   9   8 7.44367 146.180   3
  -4   9  -9 1432.74 299.669   1
   4   9   9 1634.46 284.624   3
  -4   9 -10 102.715 147.439   1
   4   9  10-101.087 117.367   3
  -4   9 -11 887.736 265.943   1
   4   9  11 871.138 220.372   3
  -4   9 -12 407.476 238.811   1
   4   9  12 58.1142 148.019   3
  -4   9 -13 1180.92 304.514   1
   4   9  13 916.794 245.827   3
   4   9  14 118.093 134.392   3
  -4   9 -14 352.184 165.297   1
  -4   9 -15 775.197 272.677   1
   4   9  15 439.366 188.080   3
   4  10 -16 3039.66 443.065   1
   4 -10 -15-91.7636 122.127   4
   4  10 -15 62.1621 110.273   1
   4 -10 -14 1020.60 287.820   4
   4  10 -14 986.949 228.870   1
   4 -10 -13 4310.85 538.280   4
   4  10 -13 4437.09 478.714   1
   4 -10 -12 3367.90 469.648   4
   4  10 -12 2665.30 358.448   1
   4  10 -11 846.263 212.902   1
   4 -10 -11 1029.64 256.052   4
   4 -10 -10 5743.60 566.698   4
   4  10 -10 5594.56 497.953   1
   4 -10  -9 2441.87 351.172   4
  -4  10   9 2565.29 160.686   3
   4  10  -9 2775.07 344.605   1
   4 -10  -8 9088.87 657.147   4
  -4  10   8 8443.83 347.878   3
   4  10  -8 8499.39 576.213   1
  -4  10   7-20.4580 50.2124   3
   4 -10  -7 3.38849 27.3195   1
   4 -10  -7 31.5493 87.6608   4
  -4  10   6 10682.3 635.102   2
   4  10  -6 9984.81 605.858   1
   4 -10  -6 10630.2 658.359   4
  -4  10   6 10038.9 442.638   3
   4 -10  -6 10965.8 385.943   1
   4  10  -5 692.703 185.277   1
   4 -10  -5 831.396 188.499   4
   4 -10  -5 759.306 107.160   1
  -4  10   5 909.717 184.114   2
  -4  10   5 781.903 129.670   3
  -4 -10   5 837.559 76.9288   2
  -4  10   4 28389.6 890.655   3
   4 -10  -4 29101.1 1069.03   4
  -4  10   4 29951.7 784.247   1
   4 -10  -4 29874.2 827.462   1
   4  10  -4 29485.0 1066.90   1
  -4  10   4 29692.1 1039.89   2
   4 -10  -3 2572.38 282.794   4
  -4  10   3 2050.24 220.100   3
  -4  10   3 2181.37 189.863   1
  -4  10   3 2343.17 260.683   2
   4 -10  -3 2216.72 210.682   1
   4  10  -3 2534.52 296.789   1
  -4  10   2 67762.2 1792.29   4
   4  10  -2 67115.2 1769.52   1
  -4  10   2 67345.7 1651.22   3
  -4  10   2 67852.4 1512.55   1
   4 -10  -2 65294.0 1575.32   1
  -4  10   2 68843.5 1675.91   2
  -4  10   1 1592.42 199.172   2
  -4  10   1 1475.16 218.543   4
  -4  10   1 1598.73 209.447   3
   4  10  -1 1666.83 240.666   1
  -4  10   1 1761.87 201.182   1
  -4  10   0 11844.6 549.589   1
  -4  10   0 11394.6 583.597   3
   4  10   0 10173.5 588.966   1
  -4  10   0 11713.9 596.360   4
  -4  10   0 11319.5 527.005   2
  -4  10  -1 67.2215 71.1642   4
  -4  10  -1 11.1670 99.1206   1
   4  10   1-98.9804 156.015   1
  -4  10  -1 60.9232 68.2771   3
  -4  10  -2 10734.2 560.583   4
  -4  10  -2 12247.0 626.746   1
  -4  10  -3 432.649 110.556   4
  -4  10  -3 478.609 167.991   1
  -4  10  -4 20786.5 927.372   1
  -4  10  -5 3370.58 389.059   1
  -4  10  -6 7229.29 576.621   1
  -4  10  -7 422.894 183.926   1
  -4  10  -8 2243.48 368.563   1
   4  10   8 2906.91 369.704   3
  -4  10  -9-119.583 150.742   1
   4  10   9-33.6772 136.728   3
   4  10  10 12063.7 790.005   3
  -4  10 -10 12039.7 862.180   1
  -4  10 -11 1352.57 304.090   1
   4  10  11 1132.07 244.184   3
  -4  10 -12 3426.86 489.632   1
   4  10  12 3285.20 424.565   3
  -4  10 -13-144.241 201.946   1
   4  10  13-130.933 138.673   3
  -4  10 -14 3716.07 534.756   1
   4  10  14 2458.47 374.465   3
  -4  10 -15 720.438 259.219   1
   4  10  15 1181.18 276.772   3
   4  11 -16 267.557 170.043   1
   4  11 -15 23.3592 103.418   1
   4  11 -14 140.517 151.859   1
   4 -11 -14 431.374 210.357   4
   4  11 -13 237.513 130.295   1
   4 -11 -13 574.275 200.519   4
   4 -11 -12-24.9272 113.830   4
   4  11 -12-80.2726 140.088   1
   4  11 -11 58.6780 128.620   1
   4 -11 -11 209.285 136.906   4
   4 -11 -10 115.794 124.668   4
   4  11 -10 52.6815 106.786   1
   4  11  -9 10.0863 100.214   1
   4 -11  -9 16.7811 110.141   4
   4 -11  -8-97.0531 110.191   4
   4  11  -8 15.5483 107.939   1
   4 -11  -8 74.6387 34.9571   1
  -4  11   8-18.7826 38.6446   3
   4  11  -7-63.9813 124.971   1
   4 -11  -7-25.2758 101.155   4
  -4  11   7-30.7320 53.5540   3
   4 -11  -7 8.13377 33.9204   1
   4  11  -6 1701.40 265.762   1
   4 -11  -6 1648.26 265.881   4
  -4  11   6 1637.59 182.721   3
  -4  11   6 1652.32 270.548   2
   4 -11  -6 1422.94 144.521   1
   4 -11  -5 712.020 184.258   4
  -4  11   5 746.548 131.510   3
  -4  11   5 1340.85 238.188   2
   4 -11  -5 880.181 128.767   1
   4  11  -5 1083.68 221.272   1
  -4  11   4 264.996 130.945   2
   4 -11  -4 440.401 148.856   4
  -4  11   4 322.288 110.622   3
   4 -11  -4 280.666 94.1292   1
  -4  11   4 415.682 96.8032   1
   4  11  -4 377.558 149.779   1
  -4  11   3-54.6577 64.8045   3
  -4  11   3-147.164 119.019   2
   4  11  -3 48.7481 121.886   1
   4 -11  -3-20.0196 74.3979   4
   4 -11  -3-89.3295 90.6335   1
  -4  11   3 73.6832 77.9667   1
  -4  11   2 4376.61 347.879   3
   4  11  -2 3971.62 382.819   1
  -4  11   2 4451.26 306.009   1
   4 -11  -2 4277.15 326.980   1
  -4  11   2 4434.30 351.147   2
  -4  11   1 2010.30 255.790   4
  -4  11   1 2070.23 238.551   2
  -4  11   1 2041.86 244.684   3
  -4  11   1 2009.81 222.185   1
   4  11  -1 1739.86 263.833   1
  -4  11   0 1412.25 211.616   4
  -4  11   0 1690.51 228.962   3
  -4  11   0 1884.79 211.057   2
   4  11   0 1804.44 262.784   1
  -4  11   0 1419.54 192.910   1
  -4  11  -1-86.0932 101.975   1
   4  11   1-7.52535 115.464   1
  -4  11  -1 41.7600 68.4176   2
  -4  11  -1-49.0435 52.8777   4
  -4  11  -2 222.208 97.7575   4
  -4  11  -2-56.1998 124.157   1
  -4  11  -3 113.026 66.4464   4
  -4  11  -3-21.4198 139.509   1
  -4  11  -4 766.650 209.554   1
  -4  11  -4 975.636 167.092   4
  -4  11  -5 914.923 212.212   1
  -4  11  -6 3892.11 433.305   1
  -4  11  -7 4014.17 459.393   1
  -4  11  -8 223.773 186.816   1
   4  11   8 178.097 142.622   3
  -4  11  -9 224.415 155.349   1
   4  11   9 312.718 154.272   3
  -4  11 -10 111.842 109.321   1
   4  11  10 160.213 147.168   3
  -4  11 -11 228.183 182.605   1
   4  11  11 60.5464 115.927   3
  -4  11 -12 369.579 222.437   1
   4  11  12 66.0808 110.262   3
  -4  11 -13 363.475 215.200   1
   4  11  13 438.621 168.608   3
   4  11  14 2292.20 380.535   3
  -4  11 -14 2129.99 443.207   1
   4  12 -16 4889.71 582.887   1
   4  12 -15-161.207 138.496   1
   4  12 -14 3381.43 461.569   1
   4 -12 -14 3801.83 546.695   4
   4 -12 -13-37.2337 91.0716   4
   4  12 -13 159.745 134.871   1
   4 -12 -12 4733.53 563.228   4
   4  12 -12 3851.14 460.938   1
   4 -12 -11 225.343 154.082   4
   4  12 -11-67.7700 162.692   1
   4 -12 -10 9610.15 757.837   4
   4  12 -10 8494.67 646.455   1
   4 -12  -9 159.259 111.162   4
   4  12  -9 68.9390 125.650   1
   4 -12  -8 12579.7 807.272   4
   4  12  -8 11988.7 743.524   1
  -4  12   7 546.655 114.567   3
   4 -12  -7 557.778 94.5863   1
   4 -12  -7 256.523 146.762   4
   4 -12  -6 16650.8 585.775   1
   4 -12  -6 18439.1 911.705   4
   4  12  -6 15199.2 820.004   1
  -4  12   6 15828.7 642.570   3
  -4  12   5-69.2260 75.4081   3
  -4  12   5 79.6841 52.1372   1
   4 -12  -5 126.300 100.468   4
  -4  12   5 200.200 145.225   2
   4 -12  -5 39.4109 54.9140   1
   4  12  -5 98.0507 135.176   1
  -4  12   4 21516.5 904.156   2
  -4  12   4 20635.8 798.975   3
   4 -12  -4 21846.4 933.154   4
   4 -12  -4 20350.9 743.908   1
  -4  12   4 21424.8 710.366   1
   4  12  -4 21249.8 945.586   1
  -4  12   3 685.020 165.155   2
  -4  12   3 445.644 122.595   3
   4 -12  -3 467.561 123.341   1
   4 -12  -3 619.971 150.074   4
   4  12  -3 583.831 177.306   1
  -4  12   3 512.973 123.724   1
  -4  12   2 32973.3 1117.57   3
   4  12  -2 34367.9 1225.79   1
  -4  12   2 35203.2 1027.33   1
  -4  12   2 35363.9 1124.63   2
  -4  12   1 1146.46 178.010   1
   4  12  -1 1821.91 277.690   1
  -4  12   1 1374.06 186.065   2
   4  12   0 12333.7 702.252   1
  -4  12   0 13728.8 606.373   2
  -4  12   0 13038.0 623.366   1
  -4  12  -1 1573.31 230.519   4
   4  12   1 1918.14 294.692   1
  -4  12  -1 2010.06 258.831   1
  -4  12  -1 1938.92 215.726   2
  -4  12  -2 2400.40 273.770   4
  -4  12  -2 3168.00 342.195   1
  -4  12  -2 2979.26 261.638   2
  -4  12  -3 115.746 50.3259   4
  -4  12  -3 184.404 146.010   1
  -4  12  -4 3859.91 405.906   1
  -4  12  -4 3976.62 341.346   4
  -4  12  -5 793.944 207.044   1
  -4  12  -5 795.534 155.330   4
  -4  12  -6 23812.0 1114.58   1
  -4  12  -7 4186.26 470.735   1
  -4  12  -8 11201.0 804.428   1
  -4  12  -9 263.193 177.524   1
   4  12   9 506.522 198.839   3
   4  12  10 5096.45 530.923   3
  -4  12 -10 5340.53 584.412   1
   4  12  11 292.192 181.322   3
  -4  12 -11-80.8971 135.113   1
   4  12  12 5596.69 581.164   3
  -4  12 -12 5945.59 657.621   1
   4  12  13 204.707 145.515   3
  -4  12 -13 133.095 186.467   1
   4  12  14 6385.96 634.850   3
  -4  12 -14 6495.57 727.546   1
   4  13 -15-187.815 156.802   1
   4  13 -14 722.424 250.196   1
   4 -13 -13 99.5816 130.150   4
   4  13 -13-106.455 165.539   1
   4 -13 -12 1490.24 317.915   4
   4  13 -12 913.402 246.341   1
   4  13 -11-4.00959 107.936   1
   4 -13 -11-77.4268 152.087   4
   4  13 -10 446.580 180.991   1
   4 -13 -10 482.846 190.816   4
   4  13  -9 78.1679 148.665   1
   4 -13  -9-41.2916 111.560   4
   4  13  -8 1211.82 245.152   1
   4 -13  -8 1098.01 252.541   4
   4  13  -7 76.2301 104.774   1
   4 -13  -7-126.431 145.134   4
   4  13  -6 2147.31 322.498   1
   4 -13  -6 2154.32 209.712   1
   4 -13  -6 2181.96 314.134   4
  -4  13   5 70.2861 100.392   2
  -4  13   5 1.47904 56.2627   1
   4 -13  -5 121.306 116.356   4
   4 -13  -5 184.308 74.6696   1
   4  13  -5-122.465 143.534   1
   4 -13  -4-74.0988 79.4338   1
  -4  13   4 38.8493 100.952   2
   4 -13  -4 70.4366 93.3110   4
  -4  13   4 128.901 67.4604   3
  -4  13   4 54.9518 64.6913   1
   4  13  -4 124.355 117.934   1
  -4  13   3 444.297 147.922   2
   4 -13  -3 331.416 136.281   4
   4  13  -3 330.323 167.309   1
  -4  13   3 465.341 125.441   1
  -4  13   2 33.2348 103.725   2
  -4  13   2 135.818 76.1372   1
   4  13  -2 120.937 132.019   1
  -4  13   1 117.365 98.3423   2
  -4  13   1-24.1169 91.7657   1
   4  13  -1 116.644 146.573   1
   4 -13  -1 249.814 120.150   1
  -4  13   0 323.420 97.4458   2
  -4  13   0 474.814 143.945   1
   4  13   0 616.114 201.456   1
   4 -13   0 638.424 160.766   1
  -4  13  -1 53.2449 67.4071   2
  -4  13  -1 20.3217 97.0593   1
   4  13   1-39.5237 111.983   1
  -4  13  -2 43.6883 70.3865   2
  -4  13  -2-1.40413 47.7436   4
  -4  13  -2 62.4769 118.965   1
  -4  13  -3 483.200 111.609   2
  -4  13  -3 897.077 217.198   1
  -4  13  -3 731.382 159.960   4
  -4  13  -4 94.5866 114.585   1
  -4  13  -4-48.6946 56.0061   4
  -4  13  -5 549.548 178.918   1
  -4  13  -5 276.828 102.011   4
  -4  13  -6 11874.1 791.052   1
  -4  13  -7 383.690 199.129   1
  -4  13  -8-0.83767 128.941   1
  -4  13  -9-67.0752 124.224   1
   4  13   9-164.490 125.274   3
  -4  13 -10 136.436 170.239   1
   4  13  10 111.542 138.025   3
  -4  13 -11 350.939 211.261   1
   4  13  11 352.839 189.885   3
  -4  13 -12 293.741 176.494   1
   4  13  12 112.479 145.502   3
  -4  13 -13-129.287 175.057   1
   4  13  13-25.1327 123.081   3
   4  13  14-19.9847 127.502   3
   4  14 -14 5172.03 588.870   1
   4  14 -13 26.5157 120.826   1
   4 -14 -13-292.253 173.945   4
   4 -14 -12 3275.30 489.844   4
   4  14 -12 3379.66 465.094   1
   4 -14 -11 783.102 222.469   4
   4  14 -11 960.316 262.390   1
   4 -14 -10 5463.20 581.784   4
   4  14 -10 4902.46 525.908   1
   4  14  -9-44.1845 141.588   1
   4 -14  -9-76.5742 131.395   4
   4  14  -8 8199.16 648.689   1
   4 -14  -8 8569.57 685.731   4
   4  14  -7 1736.23 303.000   1
   4 -14  -7 1828.23 302.226   4
   4  14  -6 14724.5 858.292   1
   4 -14  -6 15094.5 862.713   4
  -4  14   5-33.3246 84.2610   1
   4 -14  -5 83.1007 86.3468   4
   4  14  -5 162.602 157.666   1
  -4  14   4 7319.59 528.161   2
   4 -14  -4 7075.41 538.921   4
  -4  14   4 7435.22 441.083   1
   4  14  -4 7051.92 572.831   1
  -4 -14   3 284.748 45.1114   2
  -4  14   3 328.216 117.585   2
   4 -14  -3 306.338 96.4101   1
   4  14  -3 212.261 107.435   1
  -4  14   3 260.937 103.544   1
  -4  14   2 5104.65 411.847   2
   4  14  -2 4914.76 466.113   1
   4 -14  -2 4569.87 394.406   1
  -4  14   2 4866.93 371.358   1
  -4 -14   1 62.5361 37.2496   4
  -4  14   1 61.1863 78.8969   1
   4 -14  -1 118.775 68.0976   1
  -4  14   1 179.332 105.983   2
   4  14  -1 107.230 118.927   1
   4  14   0 12254.6 749.711   1
  -4  14   0 13857.0 686.070   1
  -4  14   0 14217.1 646.544   2
  -4  14  -1 233.945 95.9459   2
   4  14   1 156.253 144.764   1
  -4  14  -1-127.495 113.906   1
  -4  14  -2 10008.0 639.208   1
  -4  14  -2 9795.69 497.087   2
  -4  14  -3 1588.39 265.618   1
  -4  14  -3 1854.84 199.156   2
  -4  14  -4 4641.13 463.384   1
  -4  14  -4 4461.26 305.687   2
  -4  14  -5 242.575 82.5537   2
  -4  14  -5 218.300 138.577   1
  -4  14  -6 19974.5 1050.23   1
  -4  14  -7 229.322 168.001   1
  -4  14  -8 16559.6 1016.09   1
  -4  14  -9-127.129 139.255   1
   4  14   9 204.147 151.797   3
  -4  14 -10 6366.67 658.449   1
   4  14  10 5812.37 603.528   3
  -4  14 -11 404.001 190.194   1
   4  14  11 199.485 150.502   3
  -4  14 -12 4634.16 584.606   1
   4  14  12 5048.49 574.750   3
   4  14  13 43.9559 99.7420   3
   4  15 -13 95.2053 134.595   1
   4 -15 -12 491.291 227.982   4
   4  15 -12 325.836 144.589   1
   4  15 -11 217.630 152.232   1
   4 -15 -11 12.3163 119.192   4
   4  15 -10 103.056 152.146   1
   4 -15 -10-82.5407 131.510   4
   4 -15  -9-17.0266 104.852   4
   4  15  -9 16.5127 113.025   1
   4  15  -8 464.704 192.923   1
   4 -15  -8 594.140 200.908   4
   4  15  -7 331.850 160.031   1
   4 -15  -7 514.070 178.674   4
   4 -15  -6 258.321 157.230   4
   4  15  -6 511.275 188.440   1
   4 -15  -5-38.2070 111.395   4
  -4  15   5-30.6066 87.6986   1
   4  15  -5 88.2919 129.150   1
   4 -15  -4 1152.93 191.541   1
  -4  15   4 1616.14 224.857   1
   4  15  -4 1302.89 266.109   1
   4 -15  -4 1143.19 239.884   4
  -4  15   3 982.793 207.736   2
   4 -15  -3 785.515 172.889   1
   4  15  -3 821.855 205.229   1
  -4  15   3 1048.60 178.567   1
  -4  15   2 1497.87 216.839   1
  -4  15   2 1366.91 229.199   2
   4  15  -2 1905.07 314.003   1
  -4 -15   2 1302.77 123.938   2
  -4 -15   1 1200.98 117.455   4
  -4  15   1 1782.20 250.798   1
  -4  15   1 1636.68 233.501   2
   4  15  -1 1547.83 285.026   1
   4  15   0 57.2088 137.372   1
  -4  15   0 90.0271 89.9666   1
  -4  15   0-46.5734 77.8990   2
  -4  15  -1 21.9919 63.1922   2
  -4  15  -1 218.963 135.944   1
   4  15   1-62.4036 111.321   1
  -4  15  -2-81.4764 72.9065   2
  -4  15  -2-8.25711 113.146   1
  -4  15  -3 670.464 129.846   2
  -4  15  -3 630.160 193.294   1
  -4  15  -4 155.236 58.8213   2
  -4  15  -4 442.854 189.574   1
  -4  15  -5-57.5766 53.4781   2
  -4  15  -5 63.7157 139.345   1
  -4  15  -6 5750.44 563.598   1
  -4  15  -6 5891.51 337.264   2
  -4  15  -7 2073.16 373.434   1
  -4  15  -8 2869.51 439.798   1
  -4  15  -9 44.2621 143.100   1
  -4  15 -10-18.4785 150.453   1
   4  15  10 122.078 138.320   3
  -4  15 -11 527.117 214.609   1
   4  15  11 432.074 197.852   3
  -4  15 -12 715.999 228.627   1
   4  15  12 518.150 214.786   3
   4  15  13 55.1420 127.519   3
   4  16 -12 3343.42 481.754   1
   4 -16 -12 4478.31 584.306   4
   4  16 -11 154.255 145.251   1
   4 -16 -11-12.7369 101.483   4
   4 -16 -10 5674.20 625.074   4
   4  16 -10 5914.61 606.856   1
   4  16  -9 84.7214 123.775   1
   4 -16  -9 300.984 153.888   4
   4  16  -8 1484.01 307.067   1
   4 -16  -8 1248.58 284.619   4
   4 -16  -7 402.600 156.982   4
   4  16  -7 440.685 198.548   1
   4 -16  -6 5026.96 505.696   4
   4  16  -6 5798.27 565.641   1
  -4  16   5 905.503 174.096   1
   4 -16  -5 1166.08 249.995   4
   4  16  -5 1140.33 260.873   1
   4 -16  -4 4019.64 425.295   4
  -4  16   4 4382.79 371.885   1
   4  16  -4 5053.34 509.912   1
   4  16  -3-106.513 153.446   1
  -4  16   3-129.900 111.758   1
  -4  16   2 2827.38 320.617   2
   4  16  -2 2352.06 345.427   1
  -4  16   2 2583.89 298.109   1
  -4  16   1-116.131 107.088   1
  -4  16   1-120.052 116.754   2
   4  16  -1 106.351 122.151   1
  -4  16   0 15581.6 714.506   2
   4  16   0 15523.1 890.073   1
  -4 -16   0 15000.4 556.300   4
  -4  16   0 15317.3 790.769   1
  -4  16  -1 1528.64 210.613   2
  -4  16  -1 1507.03 245.314   1
   4  16   1 1552.29 293.530   1
  -4  16  -2 15664.2 855.309   1
  -4  16  -2 17470.1 701.690   2
  -4  16  -3 152.355 100.207   2
  -4  16  -3 228.795 144.300   1
  -4  16  -4 5424.22 527.440   1
  -4  16  -4 5924.09 358.105   2
  -4  16  -5 40.0380 60.4258   2
  -4  16  -5 46.7510 121.822   1
  -4  16  -6 11270.9 815.175   1
  -4  16  -7 609.380 247.765   1
  -4  16  -8 11404.5 868.101   1
  -4  16  -9 710.943 241.349   1
  -4  16 -10 984.099 263.547   1
   4  16  10 1067.80 276.557   3
  -4  16 -11 637.175 250.007   1
   4  16  11 550.026 229.062   3
   4  16  12 398.521 154.886   3
   4  17 -11-6.14124 183.194   1
   4 -17 -11-51.7506 139.081   4
   4  17 -10 642.058 243.934   1
   4 -17 -10 1416.83 337.020   4
   4  17  -9 241.370 197.595   1
   4 -17  -9 77.3196 127.393   4
   4 -17  -8 2894.04 412.398   4
   4  17  -8 2713.55 412.577   1
   4 -17  -7 2079.63 340.285   4
   4  17  -7 1493.78 306.111   1
   4 -17  -6 122.199 101.665   4
   4  17  -6-305.073 184.279   1
   4 -17  -5 60.4388 94.2649   4
  -4  17   5-7.41575 92.2126   1
   4  17  -5-58.7763 160.305   1
  -4  17   4 448.348 136.591   1
   4  17  -4 371.206 171.864   1
   4  17  -3-23.3698 130.742   1
  -4  17   3 12.5795 89.9239   1
   4  17  -2 767.523 236.866   1
  -4  17   2 746.451 189.361   1
  -4  17   1 32.4599 98.7381   1
   4  17  -1 66.5687 146.122   1
  -4 -17   0 1902.32 179.200   4
  -4  17   0 2182.41 305.692   1
  -4  17   0 2202.89 266.898   2
   4  17   0 2121.72 353.619   1
  -4 -17  -1 1081.56 161.945   4
  -4  17  -1 1542.47 214.865   2
  -4  17  -1 1305.91 249.908   1
   4  17   1 1349.87 284.386   1
  -4  17  -2 216.672 89.9689   2
  -4  17  -2-60.8399 118.136   1
  -4  17  -3-84.7158 105.132   1
  -4  17  -3 47.7946 53.4578   2
  -4  17  -4 696.955 194.372   1
  -4  17  -5 121.640 131.146   1
  -4  17  -6 154.705 173.841   1
  -4  17  -7 705.052 250.058   1
  -4  17  -8 114.467 135.070   1
  -4  17  -9 289.059 169.823   1
   4  17  10 350.528 181.558   3
  -4  17 -10 93.2772 162.338   1
   4  17  11 11.4769 134.710   3
   4  17  12 349.453 191.226   3
   4  18 -10 4325.32 565.225   1
   4 -18 -10 4092.74 552.682   4
   4 -18  -9 177.795 153.596   4
   4  18  -9-93.5239 116.105   1
   4 -18  -8 2994.08 432.768   4
   4  18  -8 2851.03 441.481   1
   4 -18  -7-121.359 140.000   4
   4  18  -7 343.782 153.952   1
   4 -18  -6 3711.73 449.031   4
   4  18  -6 3134.86 448.472   1
   4 -18  -5 415.310 184.909   4
  -4  18   5 238.969 107.919   1
   4  18  -5-40.1286 153.123   1
  -4  18   4 5779.57 463.889   1
   4  18  -4 5589.49 571.742   1
   4  18  -3 463.533 180.895   1
  -4  18   3 295.379 109.651   1
  -4  18   2 3611.27 382.273   1
   4  18  -2 3400.50 451.579   1
   4  18  -1-74.7995 150.215   1
  -4  18   1-3.66589 86.6017   1
   4  18   0 6048.04 582.646   1
  -4  18   0 5890.75 512.425   1
   4  18   1 245.369 147.917   1
  -4  18  -1-72.9500 127.781   1
  -4  18  -2 10136.5 531.610   2
  -4 -18  -2 9292.40 534.013   4
  -4  18  -2 10579.4 724.499   1
  -4  18  -3 1107.08 248.749   1
  -4  18  -4 6595.37 616.016   1
  -4  18  -5-206.311 200.630   1
  -4  18  -6 5266.01 588.908   1
  -4  18  -7 1938.70 379.037   1
  -4  18  -8 3002.40 462.694   1
  -4  18  -9 427.771 220.327   1
   4  18  10 263.233 210.529   3
   4  18  11 1538.04 332.286   3
   4 -19  -9 944.279 268.910   4
   4 -19  -8 78.9598 106.368   4
   4  19  -8 109.516 135.828   1
   4 -19  -7 414.795 152.681   4
   4  19  -7 373.063 178.269   1
   4 -19  -6-50.3039 117.983   4
   4  19  -6-129.288 165.337   1
   4  19  -5 718.612 237.428   1
  -4  19   4 211.733 113.597   1
   4  19  -4 353.761 189.465   1
  -4  19   3-66.0366 96.4781   1
   4  19  -3 65.1088 137.862   1
   4  19  -2 182.971 190.026   1
  -4  19   2-71.0947 116.343   1
   4  19  -1-139.949 163.719   1
  -4  19   1 34.7981 90.9287   1
  -4  19   0 319.588 165.826   1
   4  19   0 114.710 149.000   1
  -4  19  -1-213.012 138.687   1
   4  19   1 26.4615 153.759   1
  -4  19  -2 89.2790 111.278   1
  -4  19  -3 161.191 137.170   1
  -4  19  -4 773.797 221.613   1
  -4  19  -5 1191.94 283.932   1
  -4  19  -6 1048.80 287.594   1
  -4  19  -7 86.5152 183.119   1
  -4  19  -8 578.816 207.307   1
   4  19  10 139.073 117.503   3
   4  19  11-58.4058 141.743   3
   4 -20  -9 91.5714 153.397   4
   4 -20  -8 3493.86 484.488   4
   4 -20  -7-176.660 128.377   4
   4  20  -7 120.816 170.843   1
   4  20  -6 9036.36 791.138   1
   4  20  -5 699.446 272.267   1
   4  20  -4 4065.33 514.744   1
  -4  20   3 710.396 199.999   1
   4  20  -3 742.957 254.423   1
   4  20  -2 1586.59 353.987   1
  -4  20   2 1203.60 246.979   1
   4  20  -1 1.88124 163.681   1
  -4  20   1 161.568 149.594   1
   4  20   0 5640.64 607.182   1
  -4  20   0 4902.46 498.926   1
   4  20   1-111.182 165.823   1
  -4  20  -1-60.2206 102.537   1
  -4  20  -2 4944.17 523.625   1
  -4  20  -3-224.495 174.748   1
  -4  20  -4 4821.16 546.338   1
  -4  20  -5 650.773 237.713   1
  -4  20  -6 2280.66 404.725   1
  -4  20  -7 1001.71 276.826   1
   4 -21  -8 73.9755 127.694   4
   4 -21  -7 384.941 169.688   4
   4  21  -4 1238.07 315.744   1
   4  21  -3 466.024 241.731   1
   4  21  -2-125.478 136.102   1
  -4  21   2-277.551 156.948   1
  -4  21   1 120.806 149.005   1
   4  21  -1 253.437 154.712   1
   4  21   0 27.9876 152.039   1
  -4  21   0 216.515 123.848   1
  -4  21  -1 28.2243 119.211   1
   4  21   1 576.827 228.784   1
  -4  21  -2 122.226 126.257   1
  -4  21  -3-5.43764 157.102   1
  -4  21  -4 574.076 204.320   1
  -4  21  -5 300.561 190.734   1
  -4  21  -6 221.396 143.184   1
   4  22  -1 225.399 206.757   1
  -4  22   1 311.180 184.057   1
   4  22   0 3325.60 498.439   1
  -4  22   0 3803.90 470.009   1
  -4  22  -1 20.4739 104.681   1
  -4  22  -2 260.820 153.953   1
  -4  22  -3-324.139 187.850   1
  -4  22  -4 1450.42 331.157   1
  -4  22  -5-27.4721 116.663   1
  -4  23   0 50.3250 113.929   1
  -4  23  -1-54.6681 144.148   1
  -4  23  -2-49.3277 109.551   1
  -4  23  -3 102.786 125.522   1
   5   0 -18 6.16667 81.3566   4
   5   0 -17 133.571 104.410   4
   5   0 -16 76.3878 129.853   4
   5   0 -15 435.660 157.921   4
   5   0 -14 97.8475 121.178   4
   5   0 -13 249.840 85.8499   1
   5   0 -13 101.393 87.8046   4
   5   0 -12-83.8292 88.5015   4
   5   0 -12-11.4398 57.7303   1
   5   0 -11 1180.90 213.536   4
   5   0 -11 1192.04 149.873   1
   5   0 -10 100.382 69.0398   1
   5   0 -10 23.6345 77.4856   4
   5   0  -9 46.2588 50.4662   1
   5   0  -9-24.1904 78.3750   4
  -5   0   9 104.893 112.464   2
  -5   0   8 0.41876 84.7445   2
   5   0  -8 104.927 65.0746   1
   5   0  -7 5025.80 245.804   1
   5   0  -7 4595.00 191.032   3
   5   0  -7 5163.06 371.433   4
  -5   0   7 4889.78 266.162   1
  -5   0   7 4751.27 362.331   2
  -5   0   6 16.1565 44.4625   1
   5   0  -6 68.7456 49.9612   1
   5   0  -6-22.1809 36.9684   3
  -5   0   5-14.9223 47.0791   4
  -5   0   5 23.5832 32.3795   1
   5   0  -5 3.32812 48.0548   3
  -5   0   4 100.999 68.5828   4
  -5   0   4 96.3328 47.6275   1
   5   0  -4 15.2737 53.5658   3
  -5   0   3 1145.00 158.697   4
  -5   0   3 1148.94 117.886   1
   5   0  -3 1129.68 135.372   3
  -5   0   2 104.456 74.2037   4
  -5   0   2 45.3281 50.3497   1
   5   0  -2 37.7165 69.8756   3
   5   0  -1 174.689 78.1922   3
   5   0   0 117.559 92.9763   3
  -5   0  -1 2320.01 232.719   3
   5   0   1 2103.96 231.724   3
   5   0   2 142.478 101.017   3
   5   0   3 15043.5 675.449   3
   5   0   4 232.964 127.708   3
   5   0   5 4680.74 395.610   3
   5   0   6 25.2456 126.798   3
   5   0   7 160.552 156.676   3
   5   0   8 92.9588 127.594   3
   5   0   9 140.226 121.544   3
   5   0  10 73.1996 129.406   3
   5   0  11 3106.28 386.021   3
   5   0  12 233.300 147.927   3
   5   0  13 842.150 199.556   3
   5   0  14-139.817 122.459   3
   5   0  15 106.434 106.921   3
   5   0  16 180.119 139.869   3
   5   0  17 115.201 113.789   3
   5  -1 -18 3897.06 524.837   4
   5  -1 -17 149.374 129.233   4
   5   1 -17-405.476 165.819   4
   5  -1 -16 5055.59 557.114   4
   5   1 -16 5373.61 551.873   4
   5   1 -15 14.1272 96.8973   4
   5  -1 -15 33.5286 115.086   4
   5  -1 -14 9000.17 699.243   4
   5   1 -14 9113.85 674.292   4
   5   1 -13 86.9566 84.8871   4
   5   1 -13 43.6623 56.7698   1
   5  -1 -12 11169.6 720.305   4
   5   1 -12 10816.8 676.230   4
   5  -1 -12 11669.5 461.276   1
   5   1 -12 10473.1 507.055   1
   5  -1 -11 3500.33 376.254   4
   5   1 -11 2869.66 324.523   4
   5  -1 -11 3119.37 215.132   1
   5   1 -11 3470.63 268.323   1
   5  -1 -10 2828.50 326.041   4
   5   1 -10 2975.40 316.357   4
   5  -1 -10 2658.28 184.588   1
   5   1 -10 2670.48 223.697   1
   5   1 -10 2296.99 125.109   3
   5   1  -9 521.992 102.664   1
   5  -1  -9 469.216 140.773   4
   5   1  -9 641.566 154.003   4
  -5  -1   9 662.847 148.867   2
  -5   1   9 417.738 129.720   2
   5   1  -9 442.587 60.2437   3
   5  -1  -9 596.295 88.3146   1
   5  -1  -8 48229.7 1416.02   4
   5  -1  -8 48052.2 1006.40   1
   5   1  -8 47999.3 1133.57   1
   5   1  -8 50865.8 1372.77   4
  -5  -1   8 46789.2 1348.10   2
  -5   1   8 47915.9 1403.61   2
  -5  -1   7 873.482 123.169   1
  -5  -1   7 969.057 168.675   2
  -5   1   7 1012.36 174.215   2
   5  -1  -7 1109.80 182.977   4
   5  -1  -7 943.387 89.9795   1
   5   1  -7 1158.73 136.322   1
   5   1  -6 62339.2 1303.40   1
   5  -1  -6 58107.3 1102.59   3
  -5   1   6 59656.7 1186.25   1
  -5  -1   6 60612.4 1324.42   1
  -5   1   6 62200.0 1550.01   2
  -5  -1   5 192.067 62.8401   1
  -5   1   5 275.074 96.9707   4
  -5  -1   5 108.173 57.2268   4
  -5   1   5 138.490 38.9239   1
   5   1  -5 217.761 68.0409   1
   5  -1  -5 161.886 48.3432   3
  -5   1   4 24350.9 846.314   4
  -5  -1   4 24565.7 803.356   4
   5  -1  -4 25158.0 644.550   3
  -5   1   4 24020.3 569.338   1
  -5  -1   4 23456.4 657.488   1
  -5   1   3 5622.43 361.465   4
   5  -1  -3 5112.77 277.476   3
  -5   1   3 5695.70 242.470   1
  -5  -1   3 5310.39 275.446   1
   5   1  -3 5709.80 313.437   3
  -5  -1   3 5134.45 325.125   4
  -5   1   2 31295.4 761.732   1
  -5  -1   2 31045.8 812.719   1
   5  -1  -2 31600.1 852.006   3
   5   1  -2 31624.4 883.235   3
  -5   1   2 31328.7 941.459   4
  -5  -1   1 343.657 85.6144   1
   5  -1  -1 354.359 101.803   3
   5   1  -1 231.272 85.7029   3
  -5   1   1 307.601 87.0927   3
   5  -1   0 107502. 2242.78   3
   5   1   0 109098. 2269.10   3
  -5   1   0 106437. 2232.84   3
   5  -1   1 645.615 136.999   3
   5   1   1 547.546 122.326   3
  -5   1  -1 795.372 143.627   3
   5  -1   2 25035.2 858.290   3
   5   1   2 24603.1 874.952   3
   5  -1   3 3373.50 315.359   3
   5   1   3 2957.67 291.805   3
   5  -1   4 37790.8 1186.44   3
   5   1   4 38486.5 1208.79   3
   5  -1   5 641.881 182.265   3
   5   1   5 573.492 165.434   3
   5   1   6 25118.4 996.793   3
   5  -1   6 26625.2 1010.65   3
   5   1   7 852.596 206.383   3
   5  -1   7 550.798 178.338   3
   5  -1   8 35631.2 1308.34   3
   5   1   8 39113.1 1341.01   3
   5  -1   9 149.479 114.182   3
   5   1   9 512.768 184.942   3
   5  -1  10 27651.8 1159.61   3
   5   1  10 26935.8 1144.02   3
   5  -1  11-52.3272 137.126   3
   5   1  11-46.4709 124.626   3
   5  -1  12 4878.51 492.811   3
   5   1  12 4996.89 499.126   3
   5  -1  13-38.9664 119.762   3
   5   1  13-139.255 133.000   3
   5  -1  14 1150.68 267.157   3
   5   1  14 844.332 240.800   3
   5   1  15-27.5038 127.322   3
   5  -1  15 140.214 152.359   3
   5  -1  16 4931.37 545.603   3
   5   1  16 4868.19 542.954   3
   5  -1  17-37.7162 107.277   3
   5   1  17 73.7199 110.900   3
   5  -2 -18-169.382 129.540   4
   5  -2 -17-170.016 134.657   4
   5   2 -17-226.025 134.567   4
   5   2 -16 86.7348 88.5782   4
   5  -2 -16 85.8554 99.6524   4
   5  -2 -15 38.3862 95.3668   4
   5   2 -15-32.0226 105.496   4
   5   2 -14 1098.03 224.897   4
   5   2 -14 1149.05 191.715   1
   5  -2 -14 1280.47 264.381   4
   5   2 -13 101.313 90.9677   4
   5  -2 -13 194.984 137.325   4
   5   2 -13 57.6631 69.2864   1
   5  -2 -12 148.260 56.5612   1
   5  -2 -12 310.828 159.436   4
   5   2 -12 195.201 94.3830   4
   5   2 -12 210.904 80.9123   1
   5  -2 -11 152.542 44.0370   1
   5  -2 -11-39.2546 130.823   4
   5   2 -11 26.3390 66.2748   4
   5   2 -11 83.4656 36.7382   3
   5   2 -11 145.255 85.0316   1
   5   2 -10 8623.12 526.716   4
   5   2 -10 8313.77 331.346   3
   5  -2 -10 8143.96 573.333   4
   5  -2 -10 8629.26 309.588   1
   5   2 -10 8168.67 432.880   1
  -5  -2   9 2897.34 301.033   2
   5  -2  -9 2891.02 319.791   4
   5   2  -9 3293.46 307.502   4
  -5   2   9 3053.88 336.109   2
   5   2  -9 2687.93 178.138   3
   5  -2  -9 2865.58 152.202   1
   5   2  -9 2978.83 247.446   1
  -5  -2   8 9.90094 61.4268   1
   5   2  -8 174.467 92.5234   1
   5  -2  -8 65.6885 96.1503   4
  -5   2   8 249.585 150.820   2
  -5  -2   8 169.162 113.636   2
   5  -2  -8 90.1746 29.5667   1
  -5  -2   7 2170.48 208.370   1
   5  -2  -7 2228.42 262.161   4
  -5   2   7 2164.65 254.577   2
   5   2  -7 2230.60 200.049   1
  -5   2   6 455.537 152.822   2
   5  -2  -6 944.455 173.282   4
  -5  -2   6 626.535 113.932   1
   5   2  -6 535.396 110.644   1
  -5   2   5 609.942 137.821   4
  -5  -2   5 575.705 112.844   4
  -5   2   5 499.137 48.6250   1
   5  -2  -5 507.140 63.0550   3
   5   2  -5 726.703 120.468   1
  -5  -2   5 677.831 109.505   1
  -5  -2   4 2800.45 236.207   4
   5   2  -4 2553.87 203.295   1
   5  -2  -4 2249.38 154.514   3
  -5   2   4 2311.72 246.918   4
  -5   2   4 2207.16 114.296   1
  -5  -2   4 2253.62 192.589   1
  -5  -2   3 1101.42 134.432   1
  -5   2   3 744.437 138.899   4
  -5  -2   3 840.705 131.205   4
   5  -2  -3 783.071 108.686   3
  -5   2   3 804.194 82.7629   1
  -5   2   2 5516.26 354.373   4
   5  -2  -2 6139.99 317.390   3
  -5  -2   2 6017.09 317.581   1
  -5   2   2 5507.82 300.875   3
   5  -2  -1 88.6332 68.7741   3
  -5  -2   1 229.461 69.1816   1
  -5   2   1 245.547 83.6110   3
   5   2  -1 189.231 96.4702   3
  -5  -2   0 1614.11 175.884   1
   5  -2   0 1608.20 182.967   3
  -5   2   0 1528.83 185.176   3
   5   2   0 1336.19 184.859   3
   5  -2   1 3374.10 279.716   3
  -5   2  -1 2989.93 274.368   3
   5   2   1 3655.19 303.507   3
   5  -2   2 2007.90 225.943   3
  -5   2  -2 2145.51 233.374   3
   5   2   2 1661.16 228.733   3
   5  -2   3 3078.98 294.870   3
   5   2   3 3134.36 308.645   3
   5  -2   4 28815.8 1007.62   3
   5   2   4 28323.1 1010.53   3
   5  -2   5 677.143 164.789   3
   5   2   5 706.461 162.056   3
   5  -2   6 817.712 194.514   3
   5   2   6 780.869 181.806   3
   5  -2   7 1531.90 247.669   3
   5   2   7 1734.19 266.167   3
   5   2   8 955.183 227.293   3
   5  -2   8 527.357 184.690   3
   5  -2   9 63.8327 122.546   3
   5   2   9 308.026 171.545   3
   5  -2  10-69.0568 143.860   3
   5   2  10 92.5961 130.930   3
   5  -2  11-90.6641 145.389   3
   5   2  11-92.0574 173.916   3
   5  -2  12 609.372 179.353   3
   5   2  12 839.114 220.864   3
   5  -2  13-21.0903 116.753   3
   5   2  13 58.6274 107.090   3
   5  -2  14 217.968 114.527   3
   5   2  14 86.8171 112.981   3
   5  -2  15 187.096 172.193   3
   5   2  15-130.328 140.819   3
   5  -2  16 76.0381 111.544   3
   5   2  16-304.857 182.008   3
  -5   2 -16-177.115 246.195   1
   5   2  17-98.6664 109.030   3
   5  -3 -17 195.844 153.211   4
   5  -3 -16 3281.04 463.113   4
   5   3 -16 2748.92 373.269   4
   5  -3 -15 84.2201 125.161   4
   5   3 -15-336.066 141.175   4
   5  -3 -14 5893.16 588.443   4
   5   3 -14 5662.82 498.973   4
   5   3 -14 5459.07 432.002   1
   5  -3 -13 1034.19 240.961   4
   5   3 -13 493.082 140.649   4
   5   3 -13 694.091 157.376   1
   5  -3 -12 11780.6 774.745   4
   5   3 -12 11219.1 652.101   4
   5   3 -12 11239.7 585.074   1
   5   3 -11 4705.16 392.400   4
   5   3 -11 3979.53 254.073   3
   5  -3 -11 3739.66 173.972   1
   5  -3 -11 4234.24 437.711   4
   5   3 -11 4674.30 348.056   1
   5  -3 -10 4297.56 422.379   4
   5   3 -10 4498.02 361.565   4
   5   3 -10 3921.27 245.002   3
   5   3 -10 4331.95 322.018   1
  -5  -3   9 6909.30 448.703   2
  -5   3   9 7077.03 519.543   2
   5  -3  -9 7308.93 523.946   4
   5   3  -9 7035.91 431.310   4
   5   3  -9 7160.29 410.127   1
  -5  -3   9 6364.34 431.419   1
  -5  -3   8 10223.6 532.973   1
   5   3  -8 10032.8 476.167   1
   5  -3  -8 9756.51 590.879   4
  -5  -3   8 11220.4 549.158   2
  -5   3   8 10419.2 599.637   2
   5  -3  -7 65.0061 93.7044   4
  -5  -3   7 55.8307 91.1743   1
  -5   3   7-156.919 138.512   2
   5   3  -7-23.1986 66.5527   1
   5  -3  -6 34172.6 1092.24   4
   5   3  -6 31532.6 901.630   1
  -5  -3   6 31743.4 935.511   1
  -5   3   5 6768.37 453.381   4
  -5  -3   5 6525.64 364.728   4
  -5  -3   5 5829.60 340.442   1
   5   3  -5 6473.24 347.330   1
  -5  -3   5 7069.06 374.229   2
  -5   3   4 86213.4 1988.78   4
  -5  -3   4 79844.8 1762.64   4
   5  -3  -4 83336.0 1572.76   3
   5   3  -4 84033.5 1759.14   1
  -5  -3   4 79995.8 1744.45   1
  -5   3   3 46989.4 1281.67   4
   5  -3  -3 45840.1 1025.95   3
  -5   3   3 43975.4 882.364   1
  -5  -3   3 45954.5 1118.22   4
   5   3  -3 44700.7 1121.12   1
  -5   3   3 44775.4 1039.60   3
  -5  -3   3 43905.3 1112.76   1
  -5   3   2 1355.17 183.005   4
   5  -3  -2 1398.28 149.281   3
  -5   3   2 1233.72 145.002   3
  -5  -3   2 1429.58 160.445   1
  -5   3   1 6351.35 390.864   4
   5  -3  -1 6793.46 357.478   3
  -5  -3   1 6524.22 358.266   1
  -5   3   1 6776.46 361.769   3
   5  -3   0 45412.0 1183.36   3
  -5  -3   0 46108.6 1181.48   1
  -5   3   0 45664.8 1205.07   3
   5  -3   1-2.58029 93.1911   3
  -5   3  -1 83.4188 65.7152   3
   5   3   1 41.5773 88.2248   3
   5  -3   2 37219.5 1121.08   3
   5   3   2 36767.7 1142.82   3
  -5   3  -2 39820.0 1156.04   3
   5  -3   3 6106.13 416.371   3
   5   3   3 6079.92 434.056   3
   5   3   4 37410.2 1206.42   3
   5  -3   4 36537.1 1171.74   3
   5  -3   5 1151.66 216.932   3
   5   3   5 574.526 162.252   3
   5  -3   6 28299.5 1069.61   3
   5   3   6 29628.0 1095.68   3
   5  -3   7 2351.20 310.342   3
   5   3   7 1814.38 274.816   3
   5   3   8 6223.93 509.482   3
   5  -3   8 6209.49 497.437   3
   5  -3   9 2960.37 355.605   3
   5   3   9 3162.61 370.752   3
   5  -3  10 40.0376 125.117   3
   5   3  10 980.199 231.152   3
   5   3  11 6473.61 557.417   3
   5  -3  11 6323.74 547.323   3
   5  -3  12 12104.8 792.480   3
   5   3  12 12665.2 812.892   3
   5  -3  13 216.777 185.445   3
   5   3  13 255.992 128.879   3
   5  -3  14 5796.11 570.647   3
   5   3  14 6677.97 611.598   3
  -5   3 -15 168.244 138.616   1
   5  -3  15-160.504 154.959   3
   5   3  15 3.39687 108.762   3
   5   3  16 2629.56 394.602   3
  -5   3 -16 2784.60 487.942   1
   5   3  17 482.125 187.745   3
   5  -4 -17 366.755 192.393   4
   5  -4 -16 711.831 233.625   4
   5   4 -15 177.548 81.5825   4
   5  -4 -15 330.640 168.803   4
   5  -4 -14 212.317 144.181   4
   5   4 -14 190.087 140.143   4
   5   4 -14 324.357 117.723   1
   5  -4 -13-5.75206 102.652   4
   5   4 -13 90.0510 80.7565   4
   5   4 -13-73.4343 89.8040   1
   5  -4 -12 1290.31 272.943   4
   5   4 -12 946.045 182.636   4
   5   4 -12 1261.53 206.697   1
   5  -4 -11 557.680 193.326   4
   5   4 -11 583.556 133.547   4
   5   4 -11 434.572 118.595   1
   5   4 -11 498.196 103.382   3
   5  -4 -10 844.025 178.964   4
   5   4 -10 793.373 149.520   4
   5   4 -10 1022.78 174.887   1
   5   4 -10 996.957 135.087   3
  -5   4   9 4342.29 420.704   2
  -5  -4   9 4030.04 337.772   2
   5  -4  -9 4118.17 403.724   4
  -5  -4   9 3737.77 345.287   1
   5   4  -9 4177.34 324.405   1
   5   4  -8 1658.38 205.395   1
  -5   4   8 1827.31 273.191   2
  -5  -4   8 1803.74 228.041   1
   5  -4  -8 1817.63 269.073   4
   5   4  -7 181.676 85.8585   1
  -5  -4   7 226.854 95.1513   1
   5  -4  -7 74.9040 71.3060   4
  -5   4   7 170.344 125.020   2
   5  -4  -6 4070.46 355.981   4
  -5  -4   6 3101.45 273.410   1
   5   4  -6 3704.75 281.879   1
  -5  -4   5 306.173 84.5419   2
  -5  -4   5 248.232 64.9352   4
   5   4  -5 359.072 106.443   1
  -5  -4   5 452.833 114.945   1
  -5   4   4 669.197 148.025   4
  -5  -4   4 483.469 97.3209   4
  -5  -4   4 560.563 120.589   1
   5   4  -4 449.581 117.104   1
  -5   4   4 584.241 87.5305   3
  -5   4   3 2443.63 259.056   4
   5   4  -3 2243.05 223.020   1
  -5   4   3 2116.13 125.926   1
  -5   4   3 2123.11 175.431   3
  -5  -4   3 2108.29 183.456   4
  -5  -4   3 2315.92 210.721   1
   5  -4  -3 2034.66 166.354   3
   5   4  -2 8934.95 443.208   1
   5  -4  -2 9211.47 398.081   3
  -5   4   2 9259.30 413.884   3
  -5  -4   2 9860.34 454.678   1
  -5   4   2 9227.07 500.066   4
  -5   4   1 1693.58 206.410   4
   5  -4  -1 1343.91 165.272   3
  -5   4   1 1429.41 173.913   3
  -5  -4   1 1207.63 157.930   1
   5  -4   0 14893.8 593.368   3
  -5  -4   0 16293.5 630.192   1
  -5   4   0 15443.2 618.273   3
   5  -4   1 334.392 114.952   3
  -5  -4  -1 193.572 90.3467   1
  -5   4  -1 124.219 68.7004   3
   5  -4   2 3651.74 307.452   3
  -5   4  -2 3923.10 330.710   3
   5   4   2 3002.06 296.268   3
   5  -4   3 7690.02 471.460   3
   5   4   3 7890.36 498.739   3
   5  -4   4 13193.2 647.853   3
   5   4   4 11745.7 636.395   3
   5  -4   5 1687.53 244.148   3
   5   4   5 1494.61 244.456   3
   5  -4   6 1274.55 224.290   3
   5   4   6 1037.62 220.711   3
   5  -4   7 317.425 143.015   3
   5   4   7 67.8579 142.441   3
   5  -4   8 11642.9 691.138   3
   5   4   8 12593.3 722.898   3
   5  -4   9 261.553 158.783   3
   5   4   9 510.505 200.906   3
   5  -4  10 330.041 142.128   3
   5   4  10 430.262 152.999   3
   5  -4  11 4283.59 455.624   3
   5   4  11 4689.01 481.713   3
   5  -4  12 1199.56 254.775   3
   5   4  12 1188.84 247.806   3
   5  -4  13 106.161 105.831   3
   5   4  13 483.434 175.821   3
   5  -4  14 57.1620 124.031   3
  -5   4 -14 73.9601 156.713   1
   5   4  14 21.3226 132.178   3
   5   4  15 314.972 185.139   3
  -5   4 -15 467.293 251.422   1
   5   4  16 170.185 169.842   3
  -5   4 -16 240.346 243.528   1
   5  -5 -17 623.625 232.443   4
   5  -5 -16 1714.08 356.082   4
   5  -5 -15 62.4713 134.216   4
   5   5 -15-326.046 170.546   1
   5  -5 -14 4071.21 504.381   4
   5   5 -14 4696.25 424.527   1
   5   5 -14 4269.93 400.640   4
   5  -5 -13 357.786 166.046   4
   5   5 -13 329.750 115.673   1
   5   5 -13 370.462 121.154   4
   5  -5 -12 17648.6 991.786   4
   5   5 -12 16718.9 755.049   4
   5   5 -12 14857.0 744.103   1
   5  -5 -11 6308.11 559.194   4
   5   5 -11 6187.17 417.851   4
   5   5 -11 5769.51 433.751   1
   5  -5 -10 5918.99 517.784   4
   5   5 -10 5716.74 413.126   1
  -5  -5  10 4710.98 429.624   1
  -5   5   9 7294.26 544.278   2
  -5  -5   9 6972.68 424.321   2
   5  -5  -9 7662.74 566.726   4
  -5  -5   9 7160.64 503.430   1
   5   5  -9 6897.53 444.795   1
  -5   5   8 10539.2 641.309   2
  -5  -5   8 9659.57 562.912   1
   5  -5  -8 10811.2 650.721   4
   5   5  -8 9718.95 514.516   1
   5   5  -7 379.065 124.218   1
  -5   5   7 299.652 120.749   2
   5  -5  -7 681.235 168.624   4
  -5  -5   7 525.485 127.675   1
   5  -5  -6 14209.3 702.883   4
  -5  -5   6 13746.2 627.151   1
   5   5  -6 14827.1 617.543   1
  -5  -5   6 13658.7 537.443   2
  -5   5   5 398.155 65.7308   3
   5   5  -5 350.473 105.990   1
  -5  -5   5 220.345 81.5103   1
  -5   5   4 4795.72 382.450   4
  -5  -5   4 4564.84 268.354   4
   5   5  -4 4400.47 312.888   1
  -5   5   4 4856.40 253.336   3
  -5  -5   4 4276.75 315.943   1
   5   5  -3 9379.11 471.411   1
  -5   5   3 9285.65 399.038   3
  -5   5   3 9067.90 281.887   1
  -5  -5   3 9283.11 389.358   4
  -5   5   3 8926.63 522.090   4
  -5  -5   3 9788.54 474.517   1
  -5   5   2 12719.8 430.015   1
   5   5  -2 11933.6 545.039   1
  -5   5   2 12850.2 512.377   3
  -5  -5   2 12973.0 555.866   1
  -5   5   2 13303.6 618.311   4
   5  -5  -2 12299.6 481.011   3
  -5   5   1 7007.44 427.623   4
   5  -5  -1 6838.24 365.839   3
  -5   5   1 6285.03 368.613   3
  -5  -5   1 6403.66 388.687   1
  -5   5   1 6926.48 347.317   1
   5  -5   0 42840.5 1151.32   3
  -5  -5   0 44101.9 1199.64   1
  -5   5   0 41809.7 1176.86   3
   5  -5   1 235.882 89.0901   3
  -5   5  -1 517.951 130.525   3
   5  -5   2 18287.2 731.772   3
  -5   5  -2 18686.9 764.888   3
   5  -5   3 17803.3 745.891   3
  -5   5  -3 17160.8 771.021   3
   5   5   3 18806.4 800.532   3
   5  -5   4 22421.4 879.250   3
   5   5   4 22023.8 906.344   3
   5   5   5 4222.37 399.225   3
   5  -5   5 3864.57 362.255   3
   5  -5   6 8441.25 557.210   3
   5   5   6 8713.79 580.413   3
   5  -5   7 188.005 146.431   3
   5   5   7-38.9169 155.650   3
   5  -5   8 3470.87 382.072   3
   5   5   8 3230.57 377.162   3
   5  -5   9 19383.4 942.674   3
   5   5   9 19188.1 966.344   3
   5   5  10 5525.77 514.974   3
   5  -5  10 5534.30 507.304   3
   5  -5  11 3945.79 435.250   3
   5   5  11 4035.49 444.126   3
   5  -5  12 14860.4 893.445   3
   5   5  12 17521.1 969.310   3
  -5   5 -12 16063.6 1054.05   1
   5  -5  13 408.233 175.447   3
   5   5  13 753.273 213.013   3
  -5   5 -13 523.350 197.889   1
   5   5  14 6018.56 589.393   3
  -5   5 -14 7674.20 776.245   1
   5   5  15 70.0285 108.018   3
  -5   5 -15 610.199 279.374   1
   5   5  16 3066.73 443.934   3
  -5   5 -16 2879.60 516.319   1
   5  -6 -16-56.6664 125.686   4
   5  -6 -15-268.660 168.355   4
   5   6 -15-178.943 121.767   1
   5  -6 -14 13.3628 111.963   4
   5   6 -14-50.6259 90.2909   1
   5  -6 -13 193.324 166.732   4
   5   6 -13-11.5552 57.4774   4
   5   6 -13-48.4706 110.847   1
   5  -6 -12 4618.98 504.394   4
   5   6 -12 5056.15 377.543   4
   5   6 -12 3746.45 376.727   1
   5  -6 -11 786.690 210.200   4
   5   6 -11 730.687 140.108   4
   5   6 -11 550.693 154.872   1
   5  -6 -10 4751.78 472.568   4
   5   6 -10 4053.76 369.367   1
   5   6  -9 219.364 117.436   1
  -5   6   9 271.077 165.540   2
   5  -6  -9 76.7046 100.082   4
  -5   6   8 6267.01 496.363   2
   5  -6  -8 6659.17 515.704   4
   5   6  -8 6015.66 421.537   1
  -5  -6   8 5861.28 449.650   1
   5   6  -7 138.017 97.4142   1
  -5  -6   7 335.617 87.9139   2
   5  -6  -7 139.826 72.9068   4
  -5   6   7 378.154 139.378   2
  -5  -6   7 423.210 126.148   1
  -5  -6   6 16.5845 60.8311   2
  -5   6   6-28.9611 103.206   2
   5  -6  -6 53.2967 94.8265   4
  -5  -6   6 69.6317 91.9246   1
  -5   6   6 55.2923 29.0013   3
   5   6  -6-10.0800 95.2769   1
  -5  -6   5 2768.79 270.789   1
  -5   6   5 2261.99 266.309   2
  -5   6   5 2502.34 169.922   3
   5   6  -5 2402.18 256.261   1
  -5  -6   4 1426.53 139.757   4
  -5   6   4 1437.23 216.540   4
  -5  -6   4 1771.67 215.849   1
  -5   6   4 1431.88 144.478   3
   5   6  -4 1712.70 205.684   1
  -5   6   3 497.245 134.993   2
  -5   6   3 732.356 151.623   4
  -5  -6   3 507.323 81.8778   4
  -5   6   3 547.918 102.270   3
   5   6  -3 516.642 127.675   1
  -5  -6   3 528.514 120.408   1
  -5   6   3 430.877 64.5162   1
  -5   6   2 2053.74 245.955   4
  -5  -6   2 1841.73 214.738   1
  -5   6   2 1807.81 187.463   3
   5   6  -2 1859.61 224.823   1
  -5   6   2 1832.22 154.634   1
  -5   6   1 651.115 132.452   4
  -5   6   1 637.154 121.851   3
  -5   6   1 846.199 131.188   1
  -5  -6   1 667.536 142.008   1
  -5   6   0 10357.5 516.661   3
  -5  -6   0 10204.5 527.669   1
  -5   6   0 9776.28 470.475   1
  -5   6   0 10073.6 529.031   4
   5  -6   0 10003.0 486.122   3
   5  -6   1 3612.21 298.344   3
  -5   6  -1 3896.88 325.235   3
  -5   6  -1 4047.76 325.508   1
   5  -6   2 109.979 90.4526   3
  -5   6  -2 300.698 106.326   3
   5  -6   3 2950.27 300.685   3
  -5   6  -3 3300.89 326.161   3
   5  -6   4 3873.52 360.918   3
  -5   6  -4 3887.98 375.917   3
   5   6   4 4586.80 409.162   3
   5  -6   5 100.860 127.347   3
   5   6   5 258.330 143.942   3
   5  -6   6 369.423 149.544   3
   5   6   6 245.566 164.120   3
   5  -6   7 1009.23 225.972   3
   5   6   7 875.198 222.715   3
   5  -6   8 985.080 211.683   3
   5   6   8 1025.88 230.303   3
   5  -6   9 2302.85 333.540   3
   5   6   9 2425.28 339.106   3
  -5   6  -9 1418.16 300.522   1
   5  -6  10 1784.52 307.302   3
  -5   6 -10 993.430 258.269   1
   5   6  10 1408.21 268.183   3
   5  -6  11 1105.65 266.358   3
   5   6  11 764.397 207.615   3
  -5   6 -11 941.791 254.780   1
  -5   6 -12 20.0055 152.986   1
   5   6  12 60.2942 120.982   3
   5   6  13 566.396 191.663   3
  -5   6 -13 452.530 233.682   1
   5   6  14 236.423 152.312   3
  -5   6 -14 193.177 148.204   1
  -5   6 -15 51.7682 148.015   1
   5   6  15 59.5493 115.172   3
   5   6  16 776.086 212.522   3
   5  -7 -16 4558.83 584.189   4
   5  -7 -15 19.9628 96.1590   4
   5   7 -15-34.8474 120.821   1
   5  -7 -14 4791.33 569.641   4
   5   7 -14 4488.67 449.701   1
   5  -7 -13 423.394 169.086   4
   5   7 -13 320.935 130.060   1
   5  -7 -12 9146.67 738.344   4
   5   7 -12 9185.64 487.720   4
   5   7 -12 8355.19 580.626   1
   5  -7 -11 7837.86 657.044   4
   5   7 -11 8208.78 557.798   1
   5  -7 -10 25867.6 1175.76   4
   5   7 -10 23219.6 958.045   1
   5   7  -9 579.854 152.613   1
   5  -7  -9 827.655 199.601   4
  -5   7   9 973.900 233.043   2
  -5  -7   8 10167.3 461.020   2
  -5   7   8 9075.96 624.917   2
   5  -7  -8 8696.75 612.918   4
   5   7  -8 9458.51 548.626   1
   5   7  -7 311.549 133.330   1
   5  -7  -7 210.117 99.9608   4
  -5  -7   7 345.987 86.9178   2
  -5   7   7 407.011 154.838   2
  -5  -7   6 12240.2 639.542   1
  -5   7   6 12511.5 397.869   3
   5   7  -6 12677.0 624.499   1
   5  -7  -6 13734.2 717.264   4
  -5  -7   6 13110.3 491.251   2
  -5   7   6 11873.1 656.864   2
  -5   7   5 65.9465 121.733   2
   5  -7  -5 131.741 87.2544   4
  -5   7   5 113.707 54.3109   3
   5   7  -5 56.1594 109.707   1
  -5  -7   5 213.144 91.4994   1
  -5  -7   4 10847.6 566.367   1
  -5  -7   4 10465.5 380.517   4
  -5   7   4 11119.5 450.975   3
  -5   7   4 9592.10 258.139   1
   5   7  -4 10574.5 549.601   1
   5  -7  -4 11034.7 601.053   4
  -5   7   4 11365.2 584.000   2
  -5   7   3-7.61139 98.4393   2
  -5  -7   3 96.0595 45.6688   4
  -5  -7   3 65.6459 72.0915   1
  -5   7   3 67.0377 51.4860   3
  -5   7   3 121.496 46.2216   1
   5   7  -3 238.476 108.224   1
  -5   7   3 124.535 66.8138   4
  -5   7   2 23228.7 895.303   4
  -5   7   2 22223.8 760.310   3
   5   7  -2 22896.7 845.693   1
  -5   7   2 21536.5 630.198   1
  -5  -7   2 22401.6 830.236   1
  -5   7   2 23424.1 833.748   2
  -5  -7   1-28.9483 71.4431   1
  -5   7   1 125.138 68.7820   4
   5   7  -1 28.7938 85.0067   1
  -5   7   1 33.4250 61.0858   3
  -5   7   1 134.979 79.1262   1
  -5   7   0 14446.9 594.119   1
  -5   7   0 13011.6 629.937   4
  -5   7   0 13717.0 626.685   3
  -5  -7   0 14411.7 648.868   1
  -5   7  -1 562.010 136.662   1
  -5   7  -1 572.076 132.327   3
   5  -7   2 27249.8 950.905   3
  -5   7  -2 26857.9 987.810   3
  -5   7  -2 27227.7 977.727   1
   5  -7   3 4736.35 381.542   3
  -5   7  -3 4420.36 385.032   3
  -5   7  -3 5091.92 418.500   1
   5  -7   4 19776.6 856.378   3
  -5   7  -4 21279.1 928.028   1
   5  -7   5 1853.65 269.082   3
  -5   7  -5 1661.14 270.055   1
   5   7   5 1972.79 299.292   3
   5  -7   6 22281.2 966.696   3
   5   7   6 23740.1 1023.68   3
  -5   7  -6 22646.9 1060.31   1
   5  -7   7 294.661 160.998   3
  -5   7  -7-125.834 176.370   1
   5   7   7 63.0794 132.964   3
   5  -7   8 6278.60 530.454   3
   5   7   8 6482.96 543.533   3
  -5   7  -8 6672.07 598.313   1
   5  -7   9 341.459 170.468   3
  -5   7  -9 123.404 148.611   1
   5   7   9-33.4060 121.936   3
   5   7  10 13255.6 824.968   3
  -5   7 -10 12885.2 901.058   1
   5   7  11 86.7340 123.902   3
  -5   7 -11 243.070 130.913   1
   5   7  12 13816.6 884.533   3
  -5   7 -12 14816.6 1031.76   1
  -5   7 -13-95.7108 172.939   1
   5   7  13-123.985 138.121   3
  -5   7 -14 9770.93 887.567   1
   5   7  14 10306.4 787.564   3
   5   7  15 999.637 240.633   3
  -5   7 -15 1149.91 325.025   1
   5   7  16 4820.11 546.398   3
   5  -8 -15-171.577 183.525   4
   5   8 -15-133.178 126.215   1
   5  -8 -14 132.965 109.797   4
   5   8 -14 213.610 145.469   1
   5   8 -13 2128.39 308.558   1
   5  -8 -13 2592.07 404.637   4
   5  -8 -12 445.263 182.684   4
   5   8 -12 332.584 145.276   1
   5  -8 -11-221.746 146.139   4
   5   8 -11 57.5441 85.3886   1
   5  -8 -10 130.097 126.687   4
   5   8 -10-77.1717 110.984   1
   5   8  -9 864.173 188.139   1
   5  -8  -9 734.813 203.493   4
   5  -8  -8 16.6686 101.923   4
  -5   8   8 29.5016 124.564   2
  -5  -8   8 85.8106 55.7707   2
   5   8  -8-65.2082 114.004   1
   5   8  -7 104.874 92.4035   1
   5  -8  -7 153.136 120.467   4
  -5   8   7 184.477 141.415   2
  -5  -8   7 97.1373 65.4902   2
  -5   8   7 50.0325 29.9804   3
  -5  -8   6 1316.48 140.965   2
   5  -8  -6 1635.28 254.404   4
  -5   8   6 1222.63 222.833   2
  -5   8   6 1292.42 130.055   3
   5   8  -6 1274.27 222.337   1
   5  -8  -5 1927.79 267.123   4
  -5   8   5 1686.68 166.160   3
  -5   8   5 1735.57 246.828   2
   5   8  -5 1868.77 255.584   1
  -5  -8   4 640.375 83.2538   4
  -5   8   4 707.133 163.606   2
   5  -8  -4 484.360 146.604   4
  -5  -8   4 538.942 143.642   1
   5   8  -4 718.205 166.398   1
  -5   8   4 630.938 70.8879   1
  -5   8   4 712.793 122.864   3
  -5   8   3-81.8141 93.8240   2
  -5  -8   3-18.8804 29.3234   4
  -5   8   3 46.6470 40.8574   1
  -5  -8   3 23.9149 74.6328   1
  -5   8   3-48.0906 64.2553   3
   5   8  -3 116.570 101.216   1
  -5   8   2 2787.62 301.155   4
  -5   8   2 2363.35 192.354   1
  -5   8   2 2500.06 241.711   3
   5   8  -2 2269.27 269.552   1
  -5  -8   2 2541.72 272.845   1
  -5   8   2 3130.12 300.282   2
  -5  -8   1 291.287 111.272   1
  -5   8   1 143.193 60.4820   4
  -5   8   1 220.057 71.0777   3
   5   8  -1 261.966 123.316   1
  -5   8   1 143.886 74.0008   1
  -5   8   0 705.921 139.196   1
  -5   8   0 1213.39 187.551   3
  -5   8   0 1031.65 175.579   4
  -5  -8   0 1175.01 183.254   1
  -5   8  -1 4.92887 51.2775   4
  -5   8  -1 110.809 116.831   1
  -5   8  -1 24.0172 70.0728   3
  -5   8  -2 12.2736 67.5150   3
  -5   8  -2 117.722 97.5902   1
  -5   8  -3 174.293 125.282   1
  -5   8  -4-63.2579 155.868   1
  -5   8  -5 143.551 148.463   1
  -5   8  -6 905.119 220.411   1
   5   8   6 850.301 216.827   3
  -5   8  -7 4222.74 461.511   1
   5   8   7 3906.11 428.744   3
  -5   8  -8 547.681 175.957   1
   5   8   8 1044.81 260.927   3
  -5   8  -9 309.959 199.511   1
   5   8   9 194.323 131.508   3
  -5   8 -10 1440.53 314.050   1
   5   8  10 1196.95 261.904   3
  -5   8 -11-68.7938 128.004   1
   5   8  11-149.847 145.184   3
  -5   8 -12 2889.46 456.901   1
   5   8  12 2634.31 390.976   3
   5   8  13 107.787 132.282   3
  -5   8 -13 239.139 224.566   1
   5   8  14-55.0536 114.296   3
  -5   8 -14-117.450 168.709   1
   5   8  15-149.071 160.419   3
  -5   8 -15 295.284 197.580   1
   5  -9 -15 1066.00 295.930   4
   5   9 -15 827.612 220.322   1
   5  -9 -14 8540.82 774.238   4
   5   9 -14 6657.30 584.865   1
   5  -9 -13 212.868 155.495   4
   5   9 -13 388.498 161.157   1
   5  -9 -12 7510.76 686.021   4
   5   9 -12 7796.65 598.687   1
   5  -9 -11 1149.09 274.068   4
   5   9 -11 656.410 170.157   1
   5  -9 -10 18127.9 1016.91   4
   5   9 -10 17177.9 863.284   1
   5   9  -9 1527.50 252.504   1
   5  -9  -9 1295.17 265.061   4
  -5   9   8 17976.3 890.267   2
   5   9  -8 16416.4 800.509   1
   5  -9  -8 17395.8 909.025   4
   5   9  -7 358.831 140.287   1
  -5  -9   7 534.981 94.4336   2
  -5   9   7 503.295 173.518   2
   5  -9  -7 378.886 154.383   4
  -5   9   7 399.496 70.1633   3
   5  -9  -6 28668.1 1135.00   4
  -5   9   6 29030.9 797.119   3
   5   9  -6 27718.8 1056.19   1
  -5  -9   6 29897.8 771.738   2
  -5   9   6 29339.8 1119.75   2
  -5  -9   5-2.08753 43.9195   2
  -5   9   5 131.917 109.103   2
  -5   9   5 34.8351 47.5872   3
   5  -9  -5 160.487 118.019   4
   5   9  -5-47.2632 103.089   1
  -5   9   4 16684.3 631.424   3
   5   9  -4 16359.7 756.775   1
  -5   9   4 17267.1 481.241   1
   5  -9  -4 17123.9 794.171   4
  -5   9   4 16652.1 764.991   2
  -5   9   3 398.474 142.684   2
  -5  -9   3 514.934 73.1242   4
  -5   9   3 603.905 91.3143   1
  -5   9   3 396.439 101.976   3
   5   9  -3 409.360 143.216   1
  -5   9   2 32739.2 901.088   1
  -5   9   2 35240.1 1072.54   3
   5   9  -2 34593.7 1163.35   1
  -5   9   2 36530.6 1124.14   2
  -5   9   1 7796.07 413.263   1
  -5   9   1 8394.34 487.294   3
   5   9  -1 7884.67 513.278   1
  -5   9   1 8218.35 479.483   2
   5   9   0 10548.8 607.354   1
  -5   9   0 11339.5 539.713   1
  -5   9   0 11658.7 603.294   3
  -5   9   0 10696.6 590.651   4
  -5   9  -1 169.048 118.724   1
  -5   9  -1 85.8759 74.7959   4
  -5   9  -1 149.473 73.4107   3
  -5   9  -2 15091.6 693.835   4
  -5   9  -2 16138.9 740.880   1
  -5   9  -3 759.876 175.567   1
  -5   9  -4 15617.9 815.046   1
  -5   9  -5 92.1253 129.174   1
  -5   9  -6 21761.1 1050.58   1
   5   9   6 21604.9 1005.25   3
   5   9   7 442.660 187.584   3
  -5   9  -7 62.3124 132.729   1
  -5   9  -8 7641.24 658.971   1
   5   9   8 6917.28 586.304   3
  -5   9  -9 6534.81 629.582   1
   5   9   9 6454.83 574.854   3
  -5   9 -10 12328.8 893.000   1
   5   9  10 12310.6 821.085   3
   5   9  11 408.641 194.977   3
  -5   9 -11 362.158 229.151   1
  -5   9 -12 7881.12 761.761   1
   5   9  12 8531.68 701.532   3
  -5   9 -13 146.703 171.125   1
   5   9  13 574.039 203.468   3
  -5   9 -14 7912.48 796.950   1
   5   9  14 6558.14 641.731   3
   5   9  15 173.489 142.691   3
   5  10 -16 218.699 146.968   1
   5  10 -15 177.614 172.743   1
   5 -10 -14-82.1984 127.855   4
   5  10 -14-54.8924 103.001   1
   5 -10 -13 102.635 147.904   4
   5  10 -13 286.993 148.698   1
   5 -10 -12-96.9432 178.604   4
   5  10 -12 54.6213 133.960   1
   5  10 -11 134.849 148.428   1
   5 -10 -11-117.406 128.360   4
   5  10 -10 87.6579 105.726   1
   5 -10 -10 270.422 142.374   4
   5  10  -9-69.9751 124.284   1
   5 -10  -9 15.8895 102.637   4
   5  10  -8 175.035 139.517   1
   5 -10  -8 205.719 134.582   4
  -5  10   8 241.383 149.259   2
  -5  10   8 249.284 54.5497   3
  -5 -10   7 2278.23 170.139   2
   5 -10  -7 2850.37 361.323   4
  -5  10   7 2648.02 338.280   2
  -5  10   7 2307.72 183.752   3
   5  10  -7 2148.72 296.182   1
  -5 -10   6 734.609 98.8273   2
   5 -10  -6 618.770 191.918   4
  -5  10   6 948.331 214.263   2
  -5  10   6 681.280 117.131   3
   5  10  -6 904.948 206.852   1
  -5 -10   5 147.275 56.2048   2
   5 -10  -5 38.1348 96.5652   4
  -5  10   5 56.6966 65.3429   3
  -5  10   5-93.6905 111.525   2
   5  10  -5 80.0423 108.804   1
  -5  10   4 172.614 79.5494   3
   5 -10  -4 115.699 81.9517   4
   5  10  -4 239.884 134.076   1
  -5  10   4 165.662 62.1603   1
  -5  10   4 237.069 135.528   2
  -5 -10   3 857.394 81.6074   4
  -5  10   3 945.788 178.277   2
  -5  10   3 843.170 158.291   3
   5  10  -3 968.910 200.919   1
  -5  10   3 786.032 113.372   1
  -5  10   2 161.427 99.1876   2
  -5  10   2 24.2965 63.2187   3
  -5  10   2 211.379 79.0233   1
   5  10  -2 251.167 169.863   1
  -5  10   1-45.7949 104.144   2
  -5  10   1 47.9093 82.7650   3
   5  10  -1 161.301 137.445   1
  -5  10   1-13.3112 82.9661   1
  -5  10   0 2345.28 253.580   2
  -5  10   0 2337.04 272.087   3
   5  10   0 1933.96 272.006   1
  -5  10   0 2115.32 241.231   1
  -5  10  -1-105.710 117.162   1
  -5  10  -2 107.836 102.004   1
  -5  10  -3 343.589 172.036   1
  -5  10  -4-126.337 163.509   1
  -5  10  -5 818.320 226.331   1
  -5  10  -6 19.3556 115.332   1
  -5  10  -7 326.057 195.230   1
   5  10   7 56.1482 140.537   3
  -5  10  -8 59.8720 142.236   1
   5  10   8 256.536 121.734   3
  -5  10  -9 3041.30 442.265   1
   5  10   9 2391.91 373.422   3
  -5  10 -10-187.636 201.516   1
   5  10  10-20.1209 151.296   3
  -5  10 -11-8.94893 121.652   1
   5  10  11 89.9651 117.926   3
  -5  10 -12 559.067 247.489   1
   5  10  12 332.299 163.903   3
  -5  10 -13-230.090 235.145   1
   5  10  13-197.349 209.771   3
  -5  10 -14 130.122 159.987   1
   5  10  14 101.515 123.982   3
   5  10  15-15.8716 112.261   3
   5  11 -16 3672.97 483.674   1
   5  11 -15 3433.95 461.918   1
   5 -11 -14 7144.35 731.482   4
   5  11 -14 7075.81 635.196   1
   5 -11 -13 618.155 229.270   4
   5  11 -13 800.674 220.826   1
   5 -11 -12 5735.28 610.394   4
   5  11 -12 5256.02 519.640   1
   5  11 -11 117.727 139.853   1
   5 -11 -11 431.190 180.032   4
   5 -11 -10 7787.95 666.468   4
   5  11 -10 7543.38 598.994   1
   5  11  -9 3206.91 383.476   1
   5 -11  -9 3729.06 455.262   4
   5  11  -8 9231.14 639.600   1
   5 -11  -8 10264.0 726.132   4
   5 -11  -7 2041.84 317.562   4
  -5  11   7 2240.34 201.204   3
  -5  11   7 1772.89 298.624   2
   5  11  -7 1644.63 272.973   1
  -5  11   6 10114.3 654.950   2
   5 -11  -6 9522.46 647.517   4
  -5  11   6 10290.3 478.290   3
   5  11  -6 9903.51 641.050   1
  -5 -11   6 10006.9 340.927   2
   5 -11  -5 2840.80 341.923   4
  -5  11   5 3165.00 348.986   2
  -5  11   5 2735.98 256.353   3
  -5  11   5 2916.16 189.332   1
   5  11  -5 2494.77 312.752   1
  -5 -11   5 2844.74 170.150   2
   5 -11  -4 19624.6 893.351   4
  -5  11   4 18495.4 736.965   3
   5  11  -4 17402.6 854.589   1
  -5  11   4 19783.1 608.664   1
  -5  11   4 19572.4 860.216   2
  -5  11   3 48.9011 74.1380   1
  -5  11   3-175.219 133.187   2
  -5 -11   3 4.31910 15.5575   4
  -5  11   3 109.562 78.6191   3
   5  11  -3-3.72004 126.360   1
  -5  11   2 29464.8 1024.58   3
   5  11  -2 27833.7 1103.58   1
  -5  11   2 29093.7 882.404   1
  -5  11   2 31432.1 1065.56   2
  -5  11   1 189.219 96.2731   3
   5  11  -1 303.710 143.729   1
  -5  11   1 205.829 111.231   1
  -5  11   1 160.032 101.838   2
  -5  11   0 1069.40 194.725   1
  -5  11   0 1390.00 199.209   2
   5  11   0 914.496 214.271   1
  -5  11  -1 1136.77 196.508   1
  -5  11  -2 2093.45 276.967   1
  -5  11  -3-17.9772 123.042   1
  -5  11  -4 8744.97 615.677   1
  -5  11  -5 91.8348 131.032   1
  -5  11  -6 13281.4 823.492   1
  -5  11  -7 712.361 203.738   1
   5  11   8 8403.92 668.735   3
  -5  11  -8 9092.21 727.802   1
  -5  11  -9 275.342 165.327   1
   5  11   9 493.875 204.078   3
   5  11  10 6424.17 631.319   3
  -5  11 -10 6296.04 646.957   1
  -5  11 -11-139.056 160.270   1
   5  11  11 174.467 152.629   3
  -5  11 -12 4146.91 568.460   1
   5  11  12 3977.20 494.327   3
  -5  11 -13 648.620 256.476   1
   5  11  13 183.764 169.224   3
   5  11  14 2731.11 432.323   3
   5  11  15-194.182 155.388   3
   5  12 -15 258.251 153.477   1
   5  12 -14-14.3605 119.965   1
   5  12 -13 447.766 177.559   1
   5 -12 -13 419.036 193.733   4
   5  12 -12 448.036 169.784   1
   5 -12 -12 281.977 183.169   4
   5  12 -11-24.5766 133.689   1
   5 -12 -11 26.4453 123.282   4
   5  12 -10 234.787 123.887   1
   5 -12 -10 113.731 142.943   4
   5 -12  -9-65.6983 160.134   4
   5  12  -9-34.2497 135.678   1
   5  12  -8 413.713 179.885   1
   5 -12  -8 274.075 152.607   4
  -5  12   7-62.5382 67.3739   3
  -5  12   7 70.3982 123.590   2
   5 -12  -7 40.4667 110.234   4
   5  12  -7-95.9794 128.662   1
   5 -12  -6 2017.90 307.412   4
  -5  12   6 2315.44 316.079   2
  -5  12   6 2242.72 233.944   3
   5  12  -6 1770.72 282.330   1
  -5 -12   5 314.812 52.5340   2
   5 -12  -5 480.410 161.340   4
  -5  12   5 221.613 124.168   2
  -5  12   5 442.300 114.735   3
  -5  12   5 486.906 86.5114   1
   5  12  -5 454.938 178.094   1
  -5  12   4 146.529 61.9052   3
  -5  12   4 245.680 138.388   2
  -5  12   4 283.550 89.7975   1
  -5  12   3 1324.88 173.699   1
  -5  12   3 1082.89 204.948   2
  -5  12   3 979.917 183.378   3
   5  12  -3 1302.38 250.830   1
  -5  12   2 200.922 124.455   2
  -5  12   2-81.1462 73.6433   1
  -5  12   2 127.364 88.6665   3
   5  12  -2 7.43703 109.377   1
  -5  12   1-7.32521 99.3361   2
   5  12  -1 182.018 152.537   1
  -5  12   1 170.258 116.813   1
  -5  12   0 1059.46 180.245   2
   5  12   0 706.085 196.687   1
  -5  12   0 1005.21 199.641   1
  -5  12  -1 1249.88 192.991   2
  -5  12  -1 1073.12 200.642   1
  -5  12  -2 231.560 106.528   1
  -5  12  -3-99.9057 138.897   1
  -5  12  -4 672.051 204.772   1
  -5  12  -5 162.477 145.667   1
  -5  12  -6 573.216 218.971   1
  -5  12  -7 4700.85 517.480   1
  -5  12  -8 161.231 115.957   1
   5  12   8 368.342 177.961   3
  -5  12  -9 245.190 181.965   1
   5  12   9 123.308 152.226   3
  -5  12 -10-343.386 205.096   1
   5  12  10-25.3317 135.806   3
  -5  12 -11 234.124 195.476   1
   5  12  11 431.234 176.225   3
  -5  12 -12 35.5155 137.706   1
   5  12  12-53.1623 170.025   3
   5  12  13 536.252 228.629   3
  -5  12 -13 551.189 249.555   1
   5  12  14 150.202 154.311   3
   5  13 -15 713.025 247.941   1
   5  13 -14 2712.38 425.832   1
   5  13 -13 65.1851 106.140   1
   5 -13 -13 62.5451 145.640   4
   5  13 -12 565.241 193.301   1
   5 -13 -12 1141.52 278.666   4
   5  13 -11-106.228 161.398   1
   5 -13 -11-231.177 174.796   4
   5 -13 -10 5662.16 597.790   4
   5  13 -10 5020.77 512.991   1
   5  13  -9 17.2304 125.262   1
   5 -13  -9 86.4118 122.066   4
   5 -13  -8 1260.07 259.932   4
   5  13  -8 2042.58 331.169   1
   5 -13  -7 5021.00 506.024   4
   5  13  -7 5809.13 527.897   1
  -5  13   6 2108.58 236.679   3
  -5  13   6 2419.35 330.861   2
   5 -13  -6 2762.31 370.151   4
   5  13  -6 2256.94 335.973   1
  -5  13   5 200.508 74.5760   1
   5 -13  -5 85.4598 98.7953   4
  -5  13   5 275.093 102.780   3
  -5  13   5 94.8771 102.695   2
  -5 -13   5 177.584 29.9583   2
  -5  13   4 6708.88 461.229   3
  -5  13   4 8232.16 419.295   1
   5  13  -4 7400.11 575.144   1
  -5  13   4 8385.83 577.113   2
  -5  13   3-99.3474 107.459   2
   5  13  -3 105.933 144.336   1
  -5  13   3-19.7269 67.1993   1
   5  13  -2 10189.7 673.781   1
  -5  13   2 10813.7 535.928   1
  -5  13   2 11818.5 643.168   2
   5  13  -1 2427.69 331.981   1
  -5  13   1 2789.01 283.530   1
  -5  13   1 3165.95 317.478   2
  -5  13   0 4164.50 365.313   1
   5  13   0 3717.79 406.463   1
  -5  13   0 3450.59 326.572   2
  -5  13  -1 1312.87 197.989   2
  -5  13  -1 1544.27 242.303   1
  -5  13  -2 5871.53 478.967   1
  -5  13  -2 6439.87 424.708   2
  -5  13  -3 218.035 141.622   1
  -5  13  -4 8089.52 625.113   1
  -5  13  -5 421.354 157.405   1
  -5  13  -6 11577.8 792.310   1
  -5  13  -7 2303.46 372.549   1
  -5  13  -8 6827.91 656.651   1
   5  13   8 6567.34 626.775   3
  -5  13  -9 1320.42 320.568   1
   5  13   9 1422.58 312.402   3
  -5  13 -10 5155.26 594.669   1
   5  13  10 4485.20 526.910   3
   5  13  11 19.0714 147.294   3
  -5  13 -11 170.025 187.963   1
   5  13  12 1605.11 334.173   3
  -5  13 -12 2717.75 456.277   1
   5  13  13 340.964 196.140   3
   5  13  14 1101.01 306.404   3
   5  14 -14-208.254 166.919   1
   5  14 -13-139.841 170.175   1
   5  14 -12 568.355 206.758   1
   5 -14 -12 885.543 257.315   4
   5  14 -11 139.563 138.208   1
   5 -14 -11 39.6513 124.163   4
   5  14 -10-227.013 164.788   1
   5 -14 -10-175.213 113.419   4
   5 -14  -9-155.943 137.830   4
   5  14  -9-313.196 160.763   1
   5 -14  -8 1838.80 329.080   4
   5  14  -8 1525.96 293.228   1
   5 -14  -7 1035.10 245.820   4
   5  14  -7 654.386 195.346   1
   5 -14  -6 4439.10 463.818   4
   5  14  -6 3741.25 428.295   1
   5 -14  -5 37.5298 92.2535   4
  -5  14   5 410.318 155.758   2
  -5  14   5 105.433 58.3579   1
   5  14  -5 156.932 145.376   1
  -5  14   4 1605.06 262.910   2
  -5  14   4 1518.86 195.395   1
   5  14  -4 1671.80 294.390   1
  -5  14   3-68.7764 116.463   2
   5  14  -3 11.9795 104.078   1
  -5  14   3 21.0361 62.8525   1
  -5 -14   2 232.946 36.6212   4
  -5  14   2 303.491 120.786   1
  -5  14   2 306.349 197.794   2
   5  14  -2 281.004 141.504   1
  -5  14   1 1101.39 201.426   2
  -5  14   1 1048.47 183.922   1
   5  14  -1 1297.81 263.633   1
  -5  14   0 707.586 158.090   2
   5  14   0 899.793 216.893   1
  -5  14   0 671.462 167.059   1
  -5  14  -1 805.760 159.672   2
  -5  14  -1 496.740 158.790   1
  -5  14  -2 744.824 156.690   2
  -5  14  -2 1062.05 232.157   1
  -5  14  -3 650.269 172.149   1
  -5  14  -3 890.719 155.134   2
  -5  14  -4 221.868 86.4131   2
  -5  14  -4-33.6100 114.624   1
  -5  14  -5 1443.18 294.163   1
  -5  14  -6 11.9761 120.343   1
  -5  14  -7 1991.95 355.485   1
  -5  14  -8 1330.65 307.481   1
  -5  14  -9-551.989 277.444   1
   5  14   9-73.3060 139.197   3
  -5  14 -10 139.711 141.480   1
   5  14  10 127.974 129.716   3
  -5  14 -11-85.3043 148.616   1
   5  14  11 323.221 176.476   3
  -5  14 -12-36.4658 174.402   1
   5  14  12 322.488 178.144   3
   5  14  13-117.875 148.407   3
   5  14  14 233.259 190.131   3
   5  15 -13-7.11783 147.105   1
   5  15 -12 2369.08 406.180   1
   5 -15 -12 1805.64 381.617   4
   5  15 -11 119.803 152.192   1
   5 -15 -11-243.698 131.027   4
   5 -15 -10 3526.71 494.599   4
   5  15 -10 2769.23 421.470   1
   5 -15  -9 84.1923 92.9602   4
   5  15  -9 300.165 179.140   1
   5 -15  -8 3177.50 435.411   4
   5  15  -8 2459.52 375.864   1
   5 -15  -7 1089.74 246.088   4
   5  15  -7 1019.71 252.968   1
   5 -15  -6 7484.02 629.966   4
   5  15  -6 6523.05 596.002   1
   5 -15  -5-160.263 120.938   4
  -5  15   5 87.9594 125.512   2
  -5  15   5 19.4742 57.0818   1
   5  15  -5 14.0739 122.354   1
  -5  15   4 2250.64 321.881   2
  -5  15   4 2997.18 274.972   1
   5  15  -4 2646.68 374.824   1
  -5  15   3 872.386 194.533   2
   5  15  -3 580.948 194.463   1
  -5  15   3 870.083 164.119   1
   5  15  -2 12092.7 781.222   1
  -5  15   2 13089.1 645.166   1
  -5  15   2 12002.9 687.357   2
  -5  15   1 21.4298 103.334   2
   5  15  -1-172.568 120.868   1
  -5  15   1 156.529 104.485   1
   5  15   0 17275.0 959.108   1
  -5  15   0 20155.7 879.847   1
  -5  15   0 19823.8 843.969   2
  -5  15  -1 958.585 184.143   2
  -5  15  -1 982.855 204.059   1
  -5  15  -2 16309.9 866.192   1
  -5  15  -2 17840.3 750.383   2
  -5  15  -3 1362.14 192.600   2
  -5  15  -3 949.600 231.662   1
  -5  15  -4 7078.36 596.763   1
  -5  15  -4 7263.59 438.284   2
  -5  15  -5 1140.89 168.568   2
  -5  15  -5 567.727 222.446   1
  -5  15  -6 7736.06 670.557   1
  -5  15  -7 1159.43 276.400   1
  -5  15  -8 8246.77 738.196   1
  -5  15  -9 1990.55 369.100   1
   5  15   9 1190.61 316.760   3
  -5  15 -10 3153.35 496.382   1
   5  15  10 2704.50 437.093   3
  -5  15 -11 70.7880 138.812   1
   5  15  11 139.137 142.438   3
   5  15  12 443.823 175.250   3
   5  15  13-8.86979 140.696   3
   5  16 -12 593.098 210.365   1
   5 -16 -11 32.8307 125.582   4
   5  16 -11-70.3466 146.041   1
   5 -16 -10 89.2259 122.611   4
   5  16 -10 283.529 172.058   1
   5 -16  -9-130.392 166.386   4
   5  16  -9-98.9345 168.954   1
   5 -16  -8 2879.91 419.718   4
   5  16  -8 2481.55 389.526   1
   5 -16  -7 215.654 142.341   4
   5  16  -7 17.6729 129.401   1
   5 -16  -6 125.758 110.595   4
   5  16  -6 128.771 142.900   1
  -5  16   5 163.269 85.1612   1
   5  16  -5-75.1897 148.318   1
  -5  16   4 90.5151 136.316   2
  -5  16   4 39.9522 98.9136   1
   5  16  -4-192.274 160.122   1
  -5  16   3 3330.07 371.726   2
  -5  16   3 2697.85 293.360   1
   5  16  -3 2633.85 377.847   1
  -5  16   2-111.688 94.4863   1
  -5  16   2 156.626 138.532   2
   5  16  -2 338.183 193.742   1
  -5  16   1 1204.00 212.870   1
  -5  16   1 1273.55 218.707   2
   5  16  -1 1581.72 302.779   1
  -5  16   0 853.650 191.375   2
  -5  16   0 846.727 204.550   1
   5  16   0 840.404 246.575   1
  -5  16  -1 258.229 90.2512   2
  -5  16  -1 361.198 150.907   1
  -5  16  -2 209.392 111.448   2
  -5  16  -2-65.3347 93.9700   1
  -5  16  -3-32.8304 81.6562   2
  -5  16  -3-193.894 150.202   1
  -5  16  -4 296.158 95.6988   2
  -5  16  -4 60.3655 106.512   1
  -5  16  -5 91.9148 55.3375   2
  -5  16  -5-35.6828 127.554   1
  -5  16  -6 147.083 164.778   1
  -5  16  -7-125.293 164.273   1
  -5  16  -8 1367.39 326.078   1
  -5  16  -9 653.187 246.016   1
   5  16   9 468.282 227.246   3
  -5  16 -10 1657.47 348.403   1
   5  16  10 1297.90 320.061   3
   5  16  11 1.08457 129.428   3
   5  16  12 295.554 188.379   3
   5  17 -11 192.886 141.942   1
   5  17 -10 6313.92 660.833   1
   5 -17 -10 6029.26 654.192   4
   5 -17  -9-128.257 136.189   4
   5  17  -9 85.7769 137.289   1
   5  17  -8 4910.68 560.100   1
   5 -17  -8 4943.88 555.591   4
   5 -17  -7 1049.74 252.783   4
   5  17  -7 1167.98 288.423   1
   5 -17  -6 7940.08 667.140   4
   5  17  -6 7904.85 690.331   1
   5  17  -5-153.880 146.048   1
  -5  17   4 19362.4 811.181   1
   5  17  -4 17318.3 1021.78   1
  -5  17   3 2181.17 312.436   2
   5  17  -3 1830.64 343.614   1
  -5  17   3 1675.72 249.480   1
  -5  17   2 7179.20 548.767   2
   5  17  -2 7148.45 638.383   1
  -5  17   2 7330.01 515.360   1
  -5  17   1-22.0486 105.111   1
  -5  17   1 89.4226 93.0737   2
   5  17  -1 12.9404 124.591   1
   5  17   0 7875.87 665.220   1
  -5  17   0 7841.64 572.692   1
  -5  17   0 8254.99 546.278   2
  -5  17  -1-24.3443 81.1483   2
  -5  17  -1-84.7839 108.929   1
  -5  17  -2 13576.3 806.471   1
  -5  17  -2 11967.4 625.680   2
  -5  17  -3 170.016 99.2868   2
  -5  17  -3 81.8926 108.395   1
  -5  17  -4 4046.90 467.275   1
  -5  17  -4 3937.83 322.024   2
  -5  17  -5-258.870 182.185   1
  -5  17  -6 7015.45 665.277   1
  -5  17  -7 168.253 149.195   1
  -5  17  -8 7330.55 720.764   1
  -5  17  -9 9.82506 113.103   1
  -5  17 -10 342.754 187.956   1
   5  17  10 532.053 245.142   3
   5  17  11 224.835 192.523   3
   5  17  12 2316.60 447.494   3
   5 -18  -9 180.743 157.750   4
   5  18  -9-138.175 125.002   1
   5 -18  -8-19.2827 120.192   4
   5  18  -8-583.185 269.457   1
   5 -18  -7 929.885 256.608   4
   5  18  -7 1159.23 293.944   1
   5  18  -6-34.2531 123.505   1
   5  18  -5 1621.79 317.544   1
   5  18  -4 504.591 222.707   1
   5  18  -3 621.099 231.558   1
  -5  18   3 954.844 193.078   1
   5  18  -2 387.571 174.885   1
  -5  18   2 514.039 151.900   1
  -5  18   1 143.787 106.326   1
  -5  18   1 397.232 150.730   2
   5  18  -1 250.895 157.351   1
  -5  18   0 92.9416 87.7153   1
  -5  18   0 354.095 150.930   2
   5  18   0 135.762 163.446   1
  -5  18  -1 328.312 129.078   2
  -5  18  -1 593.026 182.539   1
  -5  18  -2 112.494 79.6560   2
  -5  18  -2 398.242 175.838   1
  -5  18  -3 128.567 144.267   1
  -5  18  -4 158.746 142.710   1
  -5  18  -5-122.832 137.421   1
  -5  18  -6 59.6821 149.767   1
  -5  18  -7 455.348 241.339   1
  -5  18  -8 487.365 224.621   1
  -5  18  -9-418.518 219.540   1
   5  18  10 126.112 212.720   3
   5  18  11 100.194 192.292   3
   5 -19  -9 1337.11 321.134   4
   5 -19  -8 9228.37 791.549   4
   5  19  -8 8648.85 794.558   1
   5  19  -7 803.866 242.834   1
   5  19  -6 2924.39 445.142   1
   5  19  -5 91.6275 160.116   1
   5  19  -4 4301.80 540.619   1
   5  19  -3 27.1620 145.969   1
  -5  19   3-170.845 114.770   1
   5  19  -2 3218.18 462.752   1
  -5  19   2 3175.32 358.036   1
   5  19  -1 2243.88 396.454   1
  -5  19   1 2466.33 333.652   1
   5  19   0 10399.9 811.997   1
  -5  19   0 10264.9 702.430   1
  -5  19  -1-61.1458 116.373   1
  -5  19  -2 5383.72 527.359   1
  -5  19  -3 1118.36 260.179   1
  -5  19  -4 1697.92 336.536   1
  -5  19  -5-43.8790 136.203   1
  -5  19  -6 195.474 164.070   1
  -5  19  -7 168.146 200.351   1
  -5  19  -8 4907.11 614.779   1
   5 -20  -8 574.265 218.896   4
   5  20  -6 583.909 224.413   1
   5  20  -5 542.487 238.674   1
   5  20  -4-244.956 196.488   1
   5  20  -3 162.138 158.780   1
   5  20  -2-19.8028 178.729   1
  -5  20   2 295.117 143.486   1
   5  20  -1 546.296 247.410   1
  -5  20   1 411.612 163.634   1
  -5  20   0 111.717 125.255   1
   5  20   0-133.462 130.585   1
  -5  20  -1 97.7424 128.856   1
  -5  20  -2 168.235 132.527   1
  -5  20  -3 183.197 121.757   1
  -5  20  -4-2.73473 114.018   1
  -5  20  -5-41.7568 150.597   1
  -5  20  -6 137.617 184.226   1
  -5  20  -7 389.387 217.307   1
   5  21  -3 345.416 148.708   1
   5  21  -2 4419.07 567.834   1
   5  21  -1 645.574 229.953   1
  -5  21   1 665.135 190.685   1
   5  21   0 3574.61 512.435   1
  -5  21   0 3540.46 444.922   1
  -5  21  -1-131.363 163.750   1
  -5  21  -2 1839.04 329.268   1
  -5  21  -3 545.488 194.819   1
  -5  21  -4 2904.26 428.479   1
  -5  21  -5 384.596 202.951   1
  -5  22   0 236.576 143.127   1
  -5  22  -1 114.346 173.242   1
  -5  22  -2-211.049 177.659   1
  -5  22  -3 52.2816 108.679   1
  -5  22  -4-261.479 163.926   1
  -5  23  -1-25.2432 110.628   1
  -5  23  -2 1732.09 366.507   1
  -5  23  -3 126.284 163.667   1
   6   0 -17 10.5377 104.916   4
   6   0 -16 3948.83 489.082   4
   6   0 -15 64.2145 125.330   4
   6   0 -14 13881.1 863.365   4
   6   0 -13 28.0164 97.2431   4
   6   0 -12 3307.38 236.908   1
   6   0 -12 2971.51 365.417   4
   6   0 -11 3.52627 77.8624   4
   6   0 -11-28.5737 47.8285   1
   6   0 -10 2529.59 303.052   4
   6   0 -10 2390.61 186.174   1
  -6   0  10 2184.91 294.352   2
   6   0  -9-39.4074 73.2027   4
  -6   0   9 106.342 118.933   2
   6   0  -9 28.0813 48.7871   1
   6   0  -8 29203.5 715.112   1
   6   0  -8 28006.0 992.589   4
  -6   0   8 27997.5 1011.76   2
   6   0  -7 12.0274 33.9310   3
  -6   0   7 9.40809 44.0529   1
  -6   0   6 33932.2 842.100   1
   6   0  -6 34675.6 844.910   3
  -6   0   6 35486.5 1104.45   2
  -6   0   5-25.6051 82.1352   2
  -6   0   5 2.86843 43.7607   4
  -6   0   5 0.35869 44.9866   1
   6   0  -5-25.9159 61.7733   3
  -6   0   4 28929.7 969.859   4
   6   0  -4 29224.3 830.785   3
  -6   0   4 28918.2 748.276   1
  -6   0   3 71.7803 60.7800   4
   6   0  -3 53.7768 73.2889   3
  -6   0   3 142.555 59.0591   1
  -6   0   2 51103.5 1341.81   4
  -6   0   2 49807.9 1178.50   1
   6   0  -2 50325.3 1283.57   3
   6   0  -1-83.5043 82.7787   3
   6   0   0 3185.64 284.740   3
   6   0   1-112.682 116.015   3
   6   0   2 33901.4 1110.39   3
  -6   0  -2 33725.8 1104.23   3
   6   0   3-64.9643 101.384   3
   6   0   4 3323.81 345.710   3
   6   0   5 91.9842 119.588   3
   6   0   6 15822.7 810.488   3
   6   0   7-71.8789 121.115   3
   6   0   8 38439.6 1398.66   3
   6   0   9-129.920 152.703   3
   6   0  10 12574.9 804.039   3
   6   0  11 38.8128 124.346   3
   6   0  12 2603.04 395.571   3
   6   0  13-39.0745 140.158   3
   6   0  14 4570.83 528.413   3
   6   0  15-11.0103 105.403   3
   6   0  16 5562.55 609.166   3
   6   0  17 145.292 129.384   3
   6  -1 -17 11.9486 82.5422   4
   6   1 -17 108.852 97.4860   4
   6   1 -16-3.39302 100.789   4
   6  -1 -16-221.927 142.893   4
   6   1 -15-184.264 116.894   4
   6  -1 -15 160.118 147.860   4
   6  -1 -14 320.077 155.966   4
   6   1 -14 462.611 158.147   4
   6  -1 -13 42.4947 102.959   4
   6   1 -13 244.665 136.098   4
   6  -1 -12 156.674 87.9662   4
   6   1 -12 201.412 102.765   4
   6   1 -12 209.831 79.0060   1
   6  -1 -11 169.091 97.4685   4
   6   1 -11 143.833 108.187   4
   6  -1 -11 231.637 58.2604   1
   6   1 -11 266.294 82.8215   1
   6   1 -10 1152.31 194.636   4
  -6  -1  10 955.672 204.510   2
  -6   1  10 643.485 174.927   2
   6  -1 -10 863.907 197.446   4
   6  -1 -10 867.950 94.9768   1
   6   1 -10 869.849 124.540   1
   6   1  -9 2978.06 308.867   4
   6  -1  -9 3218.88 336.332   4
   6   1  -9 2944.35 151.632   3
   6  -1  -9 3224.50 176.229   1
   6   1  -9 3254.92 235.611   1
  -6   1   9 3139.38 337.418   2
   6   1  -9 2848.01 159.341   3
  -6  -1   9 3077.49 321.745   2
   6  -1  -8 6285.41 457.930   4
   6   1  -8 5945.89 316.350   1
  -6  -1   8 5444.81 333.708   1
   6   1  -8 6112.74 424.552   4
   6   1  -8 5853.42 265.155   3
  -6  -1   8 6118.00 431.904   2
  -6   1   8 5970.98 451.990   2
  -6  -1   7 1715.43 230.724   2
  -6   1   7 1391.53 207.076   2
   6  -1  -7 1461.69 92.4957   3
   6   1  -7 1928.16 177.784   1
   6   1  -7 1514.12 145.485   3
   6  -1  -7 1593.80 227.506   4
  -6  -1   7 1627.95 169.569   1
  -6  -1   6 216.249 111.994   2
  -6   1   6 161.025 117.752   2
  -6   1   6 83.8775 49.5826   1
  -6  -1   6 37.3130 53.0790   1
   6   1  -6 84.2792 56.0601   1
   6  -1  -6 17.7386 38.0656   3
   6   1  -6 5.56129 58.0015   3
  -6   1   5-53.1936 95.7627   2
  -6   1   5 113.511 63.6501   4
  -6  -1   5 61.5462 65.1925   4
   6  -1  -5 173.292 68.2036   3
  -6  -1   5 77.5630 49.7335   1
   6   1  -5 174.771 81.5487   3
  -6   1   5 103.376 45.6918   1
  -6   1   4 2562.70 272.996   4
  -6  -1   4 2172.84 230.385   4
   6  -1  -4 2590.47 205.233   3
  -6   1   4 2339.84 161.385   1
   6   1  -4 2407.38 214.434   3
  -6  -1   4 2298.44 192.432   1
  -6   1   3 1017.30 163.564   4
  -6  -1   3 896.354 139.589   4
   6  -1  -3 981.506 144.793   3
  -6   1   3 1011.57 115.266   1
   6   1  -3 1191.32 165.397   3
  -6  -1   3 906.164 128.738   1
  -6   1   2 8495.98 468.581   4
  -6   1   2 7163.90 338.665   1
  -6  -1   2 6766.88 355.689   1
   6  -1  -2 7674.11 408.848   3
   6   1  -2 6918.54 401.849   3
  -6  -1   1 31971.0 903.648   1
   6  -1  -1 31043.9 956.999   3
   6   1  -1 31121.7 989.049   3
   6  -1   0 558.643 124.617   3
   6   1   0 514.829 134.985   3
  -6   1   0 512.875 112.966   3
   6  -1   1 1436.19 197.289   3
   6   1   1 1755.70 232.131   3
  -6   1  -1 2114.35 235.213   3
   6  -1   2 282.945 124.421   3
   6   1   2-10.7260 98.2465   3
  -6   1  -2 356.903 125.117   3
   6  -1   3 198.587 150.700   3
  -6   1  -3 42.5955 77.7919   3
   6  -1   4 2430.32 293.258   3
   6   1   4 2887.08 326.340   3
   6  -1   5 24641.4 1016.33   3
   6   1   5 25630.3 1023.41   3
   6  -1   6 32.4473 119.320   3
   6   1   6 214.038 156.824   3
   6  -1   7 77.3475 137.118   3
   6   1   7 251.874 153.649   3
   6  -1   8 44.3067 129.063   3
   6   1   8-22.7943 129.224   3
   6  -1   9-116.928 127.648   3
   6   1   9 133.038 155.408   3
   6  -1  10 1335.41 270.983   3
   6   1  10 1153.89 272.024   3
   6  -1  11 6348.96 585.927   3
   6   1  11 6177.98 569.620   3
   6  -1  12 222.140 121.637   3
   6   1  12 100.025 146.423   3
   6  -1  13 12582.8 849.241   3
   6   1  13 10880.5 806.752   3
   6  -1  14 243.423 179.145   3
   6   1  14 47.4743 150.707   3
   6  -1  15 285.102 166.913   3
   6   1  15 249.892 143.685   3
   6  -1  16 29.7867 132.573   3
   6   1  16-190.096 158.260   3
   6  -1  17 67.3836 169.624   3
   6   1  17 125.864 131.235   3
   6  -2 -17 1.03567 134.240   4
   6   2 -16 5313.24 533.501   4
   6  -2 -16 4411.06 531.069   4
   6  -2 -15-8.95308 132.669   4
   6   2 -15 146.750 115.984   4
   6  -2 -14 6571.73 614.022   4
   6   2 -14 7027.65 575.028   4
   6   2 -13-20.6171 88.1181   1
   6  -2 -13-118.920 110.345   4
   6   2 -13 16.9458 77.6050   4
   6  -2 -12 8849.50 656.557   4
   6   2 -12 8379.13 584.177   4
   6   2 -12 9501.93 487.567   1
   6  -2 -11 1230.90 241.577   4
   6   2 -11 1571.09 235.038   4
   6   2 -11 1254.82 172.360   1
  -6  -2  10 3553.19 362.557   2
  -6   2  10 3505.68 378.237   2
   6  -2 -10 3629.60 388.877   4
   6   2 -10 3361.76 331.318   4
   6   2 -10 3241.26 189.226   3
   6   2 -10 3409.03 276.509   1
  -6  -2   9 525.579 149.548   2
  -6   2   9 761.338 195.335   2
  -6  -2   9 758.912 142.381   1
   6  -2  -9 636.168 166.799   4
   6   2  -9 654.291 126.481   1
   6   2  -9 1030.47 181.069   4
   6  -2  -8 21815.7 906.133   4
   6   2  -8 20565.6 800.082   4
  -6  -2   8 18928.3 714.748   1
   6   2  -8 19422.6 673.425   1
  -6  -2   8 19525.9 805.213   2
  -6   2   8 21250.4 897.439   2
  -6  -2   7 1392.74 199.053   2
   6  -2  -7 1851.75 245.084   4
   6   2  -7 1868.38 186.408   1
  -6  -2   7 2008.08 202.978   1
  -6   2   7 1631.16 235.532   2
   6  -2  -6 64070.4 1677.70   4
   6  -2  -6 62925.7 1198.62   3
  -6  -2   6 61162.0 1447.46   1
   6   2  -6 61972.0 1432.77   1
  -6  -2   6 65240.6 1600.21   2
  -6   2   6 65660.8 1683.48   2
  -6   2   5 229.967 114.919   2
  -6   2   5 325.469 48.7092   1
  -6   2   5 310.063 92.7134   4
  -6  -2   5 278.757 80.9222   4
   6   2  -5 376.271 97.9382   1
   6  -2  -5 290.555 64.4745   3
  -6  -2   5 477.287 103.636   1
  -6  -2   4 42523.2 1199.70   4
  -6   2   4 45826.4 1339.46   4
   6  -2  -4 45441.3 1051.26   3
  -6   2   4 42160.3 904.460   1
  -6  -2   4 43912.8 1093.47   1
  -6  -2   3 194.147 77.1304   1
  -6  -2   3 220.275 76.0292   4
   6  -2  -3 234.215 66.4565   3
  -6   2   3 363.264 67.7931   1
  -6   2   3 299.255 97.2216   4
   6   2  -3 291.960 107.815   3
  -6   2   2 11061.7 556.591   4
   6  -2  -2 11176.0 491.111   3
  -6  -2   2 10118.0 462.018   1
   6   2  -2 10101.3 505.851   3
  -6  -2   1 4958.84 320.142   1
   6  -2  -1 4447.72 322.415   3
   6   2  -1 4661.75 346.178   3
  -6   2   1 4682.48 322.649   3
  -6  -2   0 34376.8 1007.33   1
   6  -2   0 34182.9 1048.93   3
   6   2   0 34351.6 1084.83   3
  -6   2   0 34645.8 1052.99   3
   6  -2   1 88.4090 108.511   3
   6   2   1 116.199 104.995   3
  -6   2  -1 3.56212 79.7804   3
   6  -2   2 32576.6 1089.63   3
   6   2   2 34156.0 1139.14   3
  -6   2  -2 34910.7 1132.52   3
   6  -2   3 1874.34 255.840   3
   6   2   3 1285.46 214.296   3
  -6   2  -3 1463.98 220.162   3
   6  -2   4 16605.1 779.983   3
   6   2   4 16370.2 785.780   3
   6  -2   5 2520.90 314.124   3
   6   2   5 2137.62 293.567   3
   6  -2   6 20279.9 919.956   3
   6   2   6 19599.0 923.378   3
   6  -2   7 494.169 157.482   3
   6   2   7 346.515 137.667   3
   6  -2   8 11529.0 722.377   3
   6   2   8 10642.5 701.971   3
   6  -2   9 6.00223 122.175   3
   6   2   9-77.9072 148.710   3
   6  -2  10 9294.01 695.907   3
   6   2  10 10050.4 711.204   3
   6  -2  11 1097.07 257.323   3
   6   2  11 911.979 218.800   3
   6  -2  12 4659.89 506.361   3
   6   2  12 5485.66 552.967   3
   6  -2  13 171.622 139.515   3
   6   2  13 79.3391 133.610   3
   6  -2  14 2994.69 422.528   3
   6   2  14 2869.76 431.376   3
   6  -2  15 65.2465 157.150   3
   6   2  15 131.169 133.201   3
   6  -2  16 2541.14 409.071   3
   6   2  16 2623.45 434.642   3
   6  -2  17 77.1614 135.684   3
   6   2  17 500.269 214.434   3
   6  -3 -17 225.067 142.356   4
   6  -3 -16 186.490 160.869   4
   6  -3 -15 75.5420 100.188   4
   6   3 -15 134.561 103.269   4
   6   3 -14 1829.54 287.013   4
   6  -3 -14 1891.58 344.486   4
   6   3 -13 54.0712 74.3322   1
   6  -3 -13 119.133 101.781   4
   6   3 -13-6.49280 74.8282   4
   6   3 -12 79.7191 81.7356   1
   6  -3 -12 236.018 128.957   4
   6   3 -12 253.123 114.447   4
   6   3 -11 1626.81 207.899   1
   6  -3 -11 1490.67 274.977   4
   6   3 -11 1589.67 226.032   4
  -6  -3  10 6385.67 467.288   2
  -6   3  10 7442.95 574.327   2
   6  -3 -10 6679.75 538.087   4
   6   3 -10 6222.51 436.645   4
   6   3 -10 6789.29 325.402   3
   6   3 -10 6973.83 417.299   1
   6   3  -9 12994.5 620.484   4
   6  -3  -9 12840.4 726.230   4
   6   3  -9 12624.4 561.263   1
  -6  -3   9 11968.8 604.614   1
  -6  -3   9 12802.4 646.460   2
  -6   3   9 12018.4 702.027   2
  -6  -3   8 4829.86 358.024   1
   6  -3  -8 5108.87 435.627   4
   6   3  -8 5482.47 351.134   1
  -6  -3   8 5443.04 397.572   2
  -6   3   8 5229.27 449.548   2
  -6  -3   7 522.367 125.486   2
  -6   3   7 318.439 129.219   2
   6  -3  -7 533.446 148.855   4
   6   3  -7 559.319 116.226   1
  -6  -3   7 474.397 116.275   1
  -6  -3   6 4197.64 304.611   1
   6   3  -6 4272.74 301.108   1
   6  -3  -6 4779.22 393.271   4
  -6  -3   6 4573.51 342.660   2
  -6   3   6 4898.65 395.036   2
  -6  -3   5 5237.43 330.952   1
  -6  -3   5 5014.90 345.930   4
   6  -3  -5 5348.77 243.238   3
   6   3  -5 4849.89 319.741   1
  -6   3   5 5291.25 398.929   2
  -6   3   4 273.040 52.0058   1
  -6   3   4 271.157 111.931   4
  -6  -3   4 285.730 96.1461   4
  -6  -3   4 230.779 88.6288   1
   6  -3  -4 90.0688 61.2173   3
  -6   3   3 3153.03 307.289   4
  -6  -3   3 2921.98 247.198   4
   6  -3  -3 3038.80 229.545   3
  -6   3   3 2633.57 161.554   1
  -6  -3   3 2759.13 235.273   1
  -6   3   3 2595.54 217.588   3
  -6   3   2 226.076 84.7161   4
   6  -3  -2 110.585 77.0100   3
  -6   3   2 105.535 64.4861   3
  -6  -3   2 212.106 80.0738   1
  -6   3   1 26.0075 47.4790   4
   6  -3  -1-4.71418 67.9857   3
  -6  -3   1 251.728 79.8311   1
  -6   3   1 79.2281 80.5699   3
   6   3  -1 44.0866 93.8198   3
   6  -3   0 1524.93 202.272   3
  -6  -3   0 816.962 149.956   1
  -6   3   0 851.210 170.051   3
   6   3   0 1167.59 213.087   3
   6  -3   1 3452.68 310.991   3
  -6   3  -1 3264.66 305.052   3
   6   3   1 3886.80 349.158   3
   6  -3   2 5288.96 398.404   3
  -6   3  -2 5062.33 401.465   3
   6   3   2 4672.82 392.936   3
   6  -3   3 416.091 164.890   3
  -6   3  -3 372.672 122.240   3
   6   3   3 337.128 147.067   3
   6  -3   4 1318.86 233.977   3
   6   3   4 1131.27 212.900   3
   6  -3   5 1558.55 258.857   3
   6   3   5 1778.90 274.838   3
   6  -3   6 165.938 132.554   3
   6   3   6 137.420 114.950   3
   6  -3   7 22.5929 151.849   3
   6   3   7-132.759 163.121   3
   6  -3   8 3758.86 408.305   3
   6   3   8 3536.49 411.501   3
   6  -3   9 189.176 149.712   3
   6   3   9 375.836 199.088   3
   6  -3  10 111.017 128.380   3
   6   3  10 350.964 179.172   3
   6  -3  11 26.1752 131.744   3
   6   3  11 45.2805 114.820   3
   6  -3  12-64.1341 116.207   3
   6   3  12 141.335 143.252   3
   6  -3  13 214.871 145.892   3
   6   3  13 159.338 150.437   3
   6  -3  14 631.343 205.162   3
   6   3  14 653.945 225.534   3
   6  -3  15 31.4800 113.876   3
   6   3  15 231.435 137.525   3
   6  -3  16 362.447 213.668   3
   6   3  16 45.9817 148.975   3
   6   3  17 322.003 178.338   3
   6  -4 -17 68.6592 113.594   4
   6  -4 -16 3196.16 474.863   4
   6  -4 -15 285.255 159.469   4
   6  -4 -14 5013.49 557.856   4
   6   4 -14 5163.09 460.124   4
   6   4 -13 853.129 163.518   1
   6   4 -13 779.194 172.395   4
   6  -4 -13 650.769 192.666   4
   6  -4 -12 13414.2 854.520   4
   6   4 -12 14355.4 682.578   1
   6   4 -12 13902.2 710.673   4
   6   4 -11 7991.26 487.716   1
   6  -4 -11 8390.95 646.236   4
   6   4 -11 8758.25 529.472   4
  -6   4  10 11965.0 738.315   2
  -6  -4  10 10257.7 585.006   2
   6  -4 -10 11068.3 714.654   4
   6   4 -10 10907.9 562.723   1
   6   4 -10 10854.6 571.823   4
  -6  -4  10 9763.13 594.803   1
  -6   4   9 10150.7 656.438   2
  -6  -4   9 9177.65 553.810   1
   6  -4  -9 9932.95 651.426   4
   6   4  -9 10038.8 523.283   1
  -6  -4   9 10031.6 554.368   2
   6  -4  -8 20845.5 926.833   4
   6   4  -8 18858.5 734.464   1
  -6  -4   8 19016.4 783.489   1
  -6  -4   8 20468.7 790.441   2
  -6   4   8 19808.7 902.034   2
  -6  -4   7 963.615 162.074   2
  -6   4   7 1245.74 232.932   2
   6  -4  -7 774.018 178.467   4
  -6  -4   7 1098.50 168.583   1
   6   4  -7 1146.02 177.307   1
   6  -4  -6 24914.0 961.910   4
  -6  -4   6 23087.5 820.670   1
   6   4  -6 22318.9 789.662   1
  -6   4   6 24702.1 950.052   2
  -6   4   5 1048.99 192.988   2
  -6  -4   5 1034.38 150.817   4
   6   4  -5 1162.59 180.558   1
  -6  -4   5 1049.94 162.344   1
  -6  -4   4 33298.5 961.290   4
   6  -4  -4 35078.7 842.292   3
  -6   4   4 31302.3 646.651   1
   6   4  -4 34476.0 995.553   1
  -6   4   4 30568.0 623.551   1
  -6   4   4 34992.7 862.077   3
  -6  -4   4 33636.0 981.711   1
  -6   4   3 5256.91 403.360   4
  -6  -4   3 5124.74 322.983   4
   6  -4  -3 5122.78 295.570   3
  -6   4   3 5245.83 315.229   3
  -6  -4   3 5124.88 342.719   1
   6  -4  -2 18880.9 663.805   3
  -6  -4   2 18783.4 713.210   1
  -6   4   2 19216.5 687.761   3
  -6   4   2 19375.0 797.664   4
  -6   4   1 895.109 155.462   4
   6  -4  -1 1001.61 152.982   3
  -6   4   1 821.569 143.124   3
  -6  -4   1 664.886 135.531   1
   6  -4   0 47617.5 1308.94   3
  -6  -4   0 48789.7 1325.16   1
  -6   4   0 50240.2 1356.70   3
   6  -4   1 194.229 112.806   3
  -6  -4  -1 134.079 90.4257   1
  -6   4  -1 245.125 107.050   3
   6   4   1 75.5907 92.3336   3
   6  -4   2 36356.2 1166.10   3
  -6   4  -2 37528.7 1201.04   3
   6   4   2 36050.9 1205.88   3
   6  -4   3-72.0949 137.919   3
  -6   4  -3-4.89316 79.0231   3
   6   4   3 34.0047 135.679   3
   6  -4   4 35120.2 1204.11   3
   6   4   4 35589.9 1270.75   3
   6  -4   5 951.917 204.723   3
   6   4   5 923.720 206.992   3
   6  -4   6 15020.4 788.770   3
   6   4   6 14819.3 799.507   3
   6  -4   7-7.76522 144.818   3
   6   4   7-118.673 151.925   3
   6  -4   8 8728.35 621.817   3
   6   4   8 7932.24 606.078   3
   6  -4   9 340.234 181.997   3
   6   4   9 22.2763 118.553   3
   6  -4  10 13083.0 818.974   3
   6   4  10 13269.8 839.960   3
   6  -4  11-50.4888 141.681   3
   6   4  11 447.002 194.684   3
   6  -4  12 16999.6 986.298   3
   6   4  12 17435.6 1010.57   3
   6  -4  13 25.2756 114.414   3
   6   4  13 140.521 137.889   3
   6  -4  14 4014.88 499.324   3
   6   4  14 4040.41 508.279   3
  -6   4 -14 4996.91 649.751   1
  -6   4 -15-67.9841 153.139   1
   6  -4  15-69.5744 125.308   3
   6   4  15 159.186 152.778   3
   6   4  16 3284.78 481.986   3
   6   4  17 428.840 234.081   3
   6  -5 -16 106.216 142.555   4
   6  -5 -15 279.438 167.445   4
   6   5 -14 94.5027 85.8630   1
   6   5 -14 158.864 99.8967   4
   6  -5 -14 405.026 179.875   4
   6   5 -13 372.844 121.317   1
   6  -5 -13 674.079 210.069   4
   6   5 -13 707.228 155.891   4
   6   5 -12 307.059 122.043   1
   6  -5 -12 155.166 129.956   4
   6   5 -12 64.1523 70.0244   4
   6   5 -11 1310.03 208.623   1
   6  -5 -11 1319.78 261.079   4
   6   5 -11 1394.28 200.201   4
   6  -5 -10 1090.14 235.066   4
  -6   5  10 1521.55 278.409   2
  -6  -5  10 1425.42 218.937   2
   6   5 -10 1303.02 209.141   1
  -6  -5   9 721.591 147.681   2
  -6   5   9 506.203 178.062   2
   6  -5  -9 634.669 181.815   4
  -6  -5   9 596.080 156.584   1
   6   5  -9 511.143 131.819   1
   6   5  -8 5450.69 389.430   1
   6  -5  -8 5694.23 483.768   4
  -6  -5   8 4852.77 392.462   1
  -6  -5   8 4838.93 360.045   2
  -6   5   8 5133.48 456.444   2
  -6   5   7 148.028 105.673   2
   6  -5  -7-136.430 113.944   4
  -6  -5   7 115.400 72.2762   1
   6   5  -7 39.9163 83.5593   1
  -6  -5   6 1430.79 207.471   1
  -6   5   6 1584.92 243.194   2
   6  -5  -6 1277.62 223.877   4
   6   5  -6 1204.03 189.038   1
  -6   5   5 1479.84 218.108   2
  -6  -5   5 1235.11 157.432   4
   6   5  -5 1361.45 195.629   1
  -6   5   5 1562.33 142.072   3
  -6  -5   5 1532.96 204.887   1
  -6   5   4 1248.53 208.527   2
  -6  -5   4 1234.10 156.305   4
  -6  -5   4 1468.69 201.069   1
   6   5  -4 1247.57 176.392   1
  -6   5   4 1147.70 140.766   3
  -6   5   3 54.7359 45.0996   1
  -6  -5   3-20.3157 46.0811   4
   6   5  -3 85.0015 89.1005   1
   6  -5  -3 87.0108 65.3311   3
  -6  -5   3 141.291 94.0675   1
  -6   5   3 20.3175 58.6567   3
  -6  -5   2 1232.24 178.378   1
  -6   5   2 1038.32 175.041   4
   6  -5  -2 1320.92 170.986   3
  -6   5   2 1067.66 152.202   3
  -6   5   1 140.278 74.0058   4
   6  -5  -1 50.2292 76.1458   3
  -6   5   1 102.807 76.9774   3
  -6  -5   1 137.818 83.3640   1
   6  -5   0 11282.4 549.065   3
  -6  -5   0 12138.8 583.964   1
  -6   5   0 11452.6 575.760   3
  -6  -5  -1 3077.33 287.908   1
   6  -5   1 2587.74 271.153   3
  -6   5  -1 3011.79 298.822   3
   6  -5   2 4231.50 361.292   3
  -6  -5  -2 4288.28 356.373   1
  -6   5  -2 4598.93 383.575   3
   6   5   2 3850.43 368.847   3
   6  -5   3 639.756 179.253   3
  -6   5  -3 1097.85 201.032   3
   6   5   3 988.386 226.972   3
   6  -5   4 2113.77 276.776   3
   6   5   4 2242.36 302.355   3
   6  -5   5 1098.17 213.577   3
   6   5   5 982.027 229.371   3
   6  -5   6 3684.92 386.951   3
   6   5   6 3437.50 404.858   3
   6  -5   7 888.844 224.904   3
   6   5   7 149.621 134.123   3
   6  -5   8 3486.92 402.888   3
   6   5   8 4584.37 471.229   3
   6  -5   9 957.106 210.722   3
   6   5   9 755.176 236.307   3
   6  -5  10-114.850 151.047   3
   6   5  10-143.551 151.124   3
   6  -5  11 867.598 237.262   3
   6   5  11 950.633 253.839   3
   6  -5  12-106.020 161.517   3
   6   5  12-64.6472 138.959   3
  -6   5 -13 1682.90 385.207   1
   6  -5  13 1039.96 283.332   3
   6   5  13 1279.32 306.771   3
   6  -5  14 453.698 187.209   3
   6   5  14 493.458 190.405   3
  -6   5 -14 739.776 268.922   1
  -6   5 -15-167.616 228.529   1
   6   5  15 278.216 135.871   3
   6   5  16 1604.27 332.437   3
   6  -6 -16 1901.96 386.517   4
   6  -6 -15-116.104 148.717   4
   6  -6 -14 4377.29 539.123   4
   6   6 -14 4114.85 409.449   1
   6   6 -13 344.093 126.593   1
   6   6 -13 266.574 95.5765   4
   6  -6 -12 14172.8 911.557   4
   6   6 -12 13643.9 726.594   1
   6   6 -11 255.010 83.7064   1
   6  -6 -11 86.9238 122.030   4
  -6   6  10 16069.7 906.046   2
   6  -6 -10 17271.5 948.323   4
   6   6 -10 16899.8 780.317   1
   6  -6  -9 1570.18 274.788   4
  -6  -6   9 1823.30 220.096   2
  -6   6   9 1777.26 308.340   2
   6   6  -9 1551.32 225.585   1
   6  -6  -8 2383.35 318.248   4
  -6   6   8 2379.93 328.384   2
   6   6  -8 1990.19 248.351   1
  -6  -6   8 2370.07 242.073   2
   6  -6  -7 3390.40 365.358   4
  -6   6   7 3231.88 351.752   2
   6   6  -7 3104.19 308.547   1
  -6  -6   7 3290.84 324.873   1
   6  -6  -6 4797.28 416.523   4
  -6  -6   6 4732.54 378.841   1
   6   6  -6 4108.44 345.568   1
  -6   6   6 4697.70 411.764   2
  -6   6   5-16.0266 103.893   2
  -6  -6   5 0.53881 49.2679   4
   6   6  -5 86.8545 89.0063   1
  -6  -6   5-38.8202 74.4265   1
  -6   6   5 162.574 66.0750   3
  -6  -6   4 15980.8 587.490   4
   6   6  -4 16552.9 706.135   1
  -6   6   4 16480.3 591.184   3
  -6  -6   4 16432.1 705.254   1
  -6   6   4 18558.9 782.853   2
  -6   6   3 373.758 134.836   2
  -6  -6   3 281.639 77.1115   4
  -6  -6   3 228.757 96.3895   1
   6   6  -3 306.642 112.495   1
  -6   6   3 323.701 98.2990   3
  -6   6   3 356.199 66.9322   1
  -6   6   2 16611.1 556.731   1
  -6   6   2 15707.3 646.192   3
  -6  -6   2 16250.3 694.097   1
   6  -6  -1 12763.3 563.075   3
  -6   6   1 12950.4 600.857   3
  -6  -6   1 13130.5 622.695   1
  -6   6   1 12812.5 542.995   1
   6  -6   0 14989.6 655.206   3
  -6   6   0 14050.7 682.156   4
  -6  -6   0 15582.1 687.924   1
  -6   6   0 16067.9 701.268   3
  -6   6   0 15232.7 643.070   1
   6  -6   1 1877.69 240.557   3
  -6   6  -1 2288.40 273.258   3
  -6  -6  -1 2128.69 255.320   1
   6  -6   2 46097.1 1371.45   3
  -6   6  -2 47178.8 1426.31   3
   6  -6   3 441.358 160.852   3
   6   6   3 446.527 178.975   3
   6  -6   4 26511.4 1043.54   3
   6   6   4 28088.7 1114.62   3
   6  -6   5 249.878 149.958   3
   6   6   5 156.050 126.292   3
   6  -6   6 14037.9 770.062   3
   6   6   6 12715.8 767.822   3
   6  -6   7 483.403 174.997   3
   6   6   7 525.389 186.410   3
   6  -6   8 10435.9 693.001   3
   6   6   8 10888.5 736.446   3
   6  -6   9 347.495 179.225   3
   6   6   9 452.111 183.819   3
   6  -6  10 7425.37 621.323   3
   6   6  10 7377.05 628.471   3
  -6   6 -11 2599.17 417.947   1
   6  -6  11 1699.09 309.635   3
   6   6  11 2048.64 349.214   3
   6  -6  12 10402.5 776.051   3
   6   6  12 10233.5 782.458   3
  -6   6 -12 9639.11 848.169   1
  -6   6 -13 543.263 264.360   1
   6   6  13 339.926 172.333   3
   6   6  14 8367.35 734.816   3
  -6   6 -14 11162.9 955.586   1
   6   6  15 289.965 196.392   3
  -6   6 -15 164.367 177.404   1
   6   6  16 4514.61 565.776   3
   6  -7 -15 452.111 174.594   4
   6   7 -14 300.354 136.284   1
   6  -7 -14 475.889 198.717   4
   6   7 -13 1292.48 246.710   1
   6  -7 -13 1222.28 292.090   4
   6   7 -12 191.948 129.575   1
   6  -7 -12 538.318 189.388   4
   6   7 -11 97.8491 107.724   1
   6  -7 -11 128.660 110.052   4
  -6   7  10 113.003 144.536   2
   6  -7 -10 69.5658 96.5257   4
   6   7 -10-30.7825 98.9703   1
   6  -7  -9 1671.70 287.632   4
  -6  -7   9 1920.89 217.921   2
  -6   7   9 1780.51 296.511   2
   6   7  -9 2150.94 276.287   1
   6  -7  -8 10884.0 707.443   4
   6   7  -8 11369.7 623.812   1
  -6   7   8 12506.0 742.271   2
   6  -7  -7 6369.13 511.751   4
   6   7  -7 6089.09 446.565   1
  -6   7   7 6310.73 499.191   2
  -6   7   6 1797.23 269.834   2
   6  -7  -6 1924.05 280.088   4
  -6   7   6 2039.08 157.184   3
   6   7  -6 1862.90 247.725   1
  -6  -7   5 462.913 88.7839   4
  -6   7   5 424.520 160.284   2
   6   7  -5 429.598 155.940   1
  -6   7   5 612.490 103.130   3
  -6  -7   5 440.190 118.352   1
  -6   7   4 717.978 178.000   2
  -6  -7   4 544.769 97.2929   4
  -6  -7   4 520.694 143.411   1
  -6   7   4 419.813 47.3317   1
   6   7  -4 453.132 143.509   1
  -6   7   4 462.360 96.6815   3
  -6   7   3 865.010 181.151   2
  -6  -7   3 604.401 102.226   4
  -6  -7   3 1013.41 175.624   1
   6   7  -3 754.089 184.644   1
  -6   7   3 984.033 106.697   1
  -6   7   3 955.946 145.509   3
  -6  -7   2 2077.03 247.042   1
   6   7  -2 2497.57 284.156   1
  -6   7   2 1877.05 215.493   3
  -6   7   2 2155.54 190.394   1
  -6   7   1 1851.83 232.495   3
  -6   7   1 1387.34 175.493   1
  -6  -7   1 1623.25 224.262   1
   6  -7   0 6429.39 418.457   3
  -6   7   0 7102.66 430.898   1
  -6   7   0 6818.93 459.534   3
  -6   7  -1 113.854 89.8194   1
   6  -7   1-120.702 125.784   3
  -6   7  -1 72.8284 78.4685   3
   6  -7   2 4002.36 362.490   3
  -6   7  -2 4166.64 373.444   1
   6  -7   3 993.367 206.046   3
  -6   7  -3 876.088 198.520   1
   6  -7   4 202.173 114.341   3
   6   7   4 329.999 193.749   3
  -6   7  -4 204.928 144.523   1
   6  -7   5 1283.58 245.880   3
  -6   7  -5 1194.08 250.392   1
   6   7   5 1177.88 257.805   3
  -6   7  -6 1413.95 263.535   1
   6  -7   6 1214.07 231.507   3
   6   7   6 1674.26 297.901   3
   6  -7   7 1432.09 271.180   3
  -6   7  -7 1524.43 302.666   1
   6   7   7 1432.87 289.604   3
   6  -7   8 187.564 135.014   3
   6   7   8 79.6776 126.062   3
  -6   7  -8-128.559 175.853   1
  -6   7  -9 390.601 174.375   1
   6  -7   9 181.994 151.980   3
   6   7   9 430.224 185.950   3
   6  -7  10-10.5623 148.567   3
  -6   7 -10 13.2148 168.499   1
   6   7  10 67.0710 130.195   3
  -6   7 -11 1092.94 297.346   1
   6   7  11 744.196 238.142   3
   6   7  12-129.595 124.425   3
  -6   7 -12-112.281 185.129   1
   6   7  13-43.5241 148.257   3
  -6   7 -13-108.463 229.884   1
  -6   7 -14-117.550 230.279   1
   6   7  14 462.971 203.671   3
   6   7  15-10.0212 122.378   3
   6   7  16 1212.05 290.085   3
   6  -8 -15 72.9469 137.346   4
   6   8 -14 3650.63 424.431   1
   6  -8 -14 4236.74 537.707   4
   6   8 -13 2352.38 332.559   1
   6  -8 -13 2902.29 444.184   4
   6  -8 -12 9214.69 761.728   4
   6   8 -12 9452.61 642.407   1
   6   8 -11 1029.61 219.553   1
   6  -8 -11 916.012 228.958   4
  -6   8  10 15611.0 908.601   2
   6   8 -10 13618.1 750.773   1
   6  -8 -10 15594.2 928.513   4
   6  -8  -9 191.867 142.268   4
  -6   8   9 378.117 176.663   2
   6   8  -9-7.56550 99.9988   1
   6  -8  -8 628.700 183.056   4
  -6   8   8 646.178 196.620   2
   6   8  -8 725.187 169.949   1
  -6   8   7 1377.19 235.346   2
   6  -8  -7 1434.24 260.689   4
   6   8  -7 1133.11 208.696   1
   6  -8  -6 4197.90 406.852   4
   6   8  -6 3550.80 350.124   1
  -6   8   6 4773.35 262.579   3
  -6  -8   6 4519.90 295.633   2
  -6   8   6 4586.99 421.460   2
  -6   8   5-2.07437 124.665   2
  -6   8   5 125.459 55.1638   3
   6   8  -5 184.854 126.049   1
  -6  -8   4 6042.90 311.511   4
   6   8  -4 6322.48 458.963   1
  -6   8   4 6692.88 385.466   3
  -6   8   4 5936.02 214.654   1
  -6   8   4 6950.87 489.342   2
  -6   8   3 103.507 111.037   2
  -6  -8   3 219.890 65.7768   4
   6   8  -3 77.1389 110.758   1
  -6   8   3 223.519 88.6821   3
  -6   8   3 264.300 71.7084   1
   6   8  -2 18246.3 815.194   1
  -6   8   2 19703.6 771.103   3
  -6   8   2 19621.7 635.610   1
  -6   8   2 20169.2 821.276   2
  -6   8   1 85.0394 97.8503   1
  -6   8   1 16.4429 74.1127   3
  -6   8   0 9209.31 499.676   1
  -6   8   0 9279.91 547.159   3
  -6   8  -1 2593.37 300.958   3
  -6   8  -1 2287.73 275.053   1
  -6   8  -2 10648.7 620.635   1
  -6   8  -3 328.071 141.018   1
   6  -8   4 12126.0 688.954   3
  -6   8  -4 12522.5 737.889   1
   6  -8   5 30.5308 113.830   3
  -6   8  -5-169.286 158.627   1
   6   8   5-110.830 157.036   3
   6  -8   6 13363.4 771.900   3
  -6   8  -6 13183.8 822.628   1
   6   8   6 12744.0 793.975   3
  -6   8  -7 604.933 221.770   1
   6  -8   7 526.238 177.958   3
   6   8   7 516.813 192.201   3
  -6   8  -8 4947.69 547.900   1
   6   8   8 4791.70 517.038   3
   6   8   9-251.673 179.330   3
  -6   8  -9-178.510 238.608   1
   6   8  10 4483.06 510.425   3
  -6   8 -10 4848.17 569.302   1
  -6   8 -11-29.1154 225.257   1
   6   8  11-98.0755 174.247   3
  -6   8 -12 4977.69 620.515   1
   6   8  12 5272.57 571.638   3
  -6   8 -13 677.302 274.546   1
   6   8  13 0.94416 154.514   3
   6   8  14 4445.75 547.187   3
  -6   8 -14 5406.08 677.341   1
   6   8  15-374.781 192.512   3
   6   8  16 2268.36 411.253   3
   6   9 -14 528.277 187.746   1
   6  -9 -14 894.224 274.549   4
   6   9 -13 1353.55 262.224   1
   6  -9 -13 1473.29 328.645   4
   6   9 -12 233.790 130.249   1
   6  -9 -12-185.015 175.212   4
   6   9 -11 530.272 166.214   1
   6  -9 -11 463.617 183.435   4
   6  -9 -10 1145.39 268.839   4
   6   9 -10 969.072 218.793   1
   6  -9  -9 204.708 93.6031   4
  -6   9   9 272.325 154.140   2
   6   9  -9 76.9529 103.428   1
  -6  -9   8 1197.49 154.377   2
   6  -9  -8 959.411 229.140   4
  -6   9   8 1148.62 264.318   2
   6   9  -8 1325.14 234.367   1
  -6   9   7 1581.20 279.417   2
  -6   9   7 1718.33 144.035   3
   6  -9  -7 1665.13 288.558   4
   6   9  -7 1323.59 229.848   1
  -6  -9   7 1806.91 178.402   2
  -6  -9   6 292.122 86.9704   2
  -6   9   6 153.946 109.147   2
   6  -9  -6 211.095 117.733   4
  -6   9   6 161.010 61.3514   3
   6   9  -6 386.420 154.047   1
  -6   9   5 5611.34 343.423   3
   6   9  -5 5831.72 460.445   1
  -6   9   5 5743.27 469.042   2
  -6  -9   4 5011.88 261.713   4
  -6   9   4 5238.19 353.803   3
   6   9  -4 5618.40 444.564   1
  -6   9   4 5043.10 221.335   1
  -6   9   4 5474.91 441.320   2
  -6   9   3 170.646 98.3586   2
  -6  -9   3 240.181 58.4860   4
  -6   9   3 295.665 79.0369   1
  -6   9   3 254.700 104.815   3
   6   9  -3 389.763 136.118   1
  -6   9   2 489.266 115.547   1
  -6   9   2 409.555 154.518   2
   6   9  -2 911.474 205.299   1
  -6   9   2 541.731 130.777   3
  -6   9   1 60.0796 75.3678   3
  -6   9   1-142.755 99.3975   1
  -6   9   0 5755.38 442.333   3
  -6   9   0 5117.27 375.277   1
  -6   9  -1 29.3282 92.2401   1
  -6   9  -2 1513.71 242.092   1
  -6   9  -3 1195.03 237.038   1
  -6   9  -4 7892.79 597.613   1
  -6   9  -5 3373.48 405.101   1
  -6   9  -6 982.822 249.453   1
   6   9   6 1692.17 312.053   3
  -6   9  -7-220.585 170.816   1
   6   9   7-5.14704 139.330   3
  -6   9  -8 1290.03 287.732   1
   6   9   8 1189.81 286.015   3
  -6   9  -9-53.5430 139.112   1
   6   9   9 209.708 162.178   3
  -6   9 -10-168.429 217.728   1
   6   9  10-130.462 158.811   3
  -6   9 -11 274.923 194.668   1
   6   9  11 102.144 152.082   3
   6   9  12 44.2678 115.944   3
  -6   9 -12-17.9020 159.026   1
   6   9  13 202.622 162.420   3
  -6   9 -13 519.300 206.645   1
   6   9  14 34.5364 131.414   3
  -6   9 -14 3.78531 155.023   1
   6   9  15 22.1557 153.349   3
   6  10 -15-410.369 173.480   1
   6  10 -14 3363.84 430.154   1
   6 -10 -14 3661.42 543.929   4
   6  10 -13 514.563 191.726   1
   6 -10 -13 250.820 163.241   4
   6  10 -12 1940.09 317.095   1
   6 -10 -12 2174.66 376.230   4
   6  10 -11-110.459 124.498   1
   6 -10 -11-71.7418 107.973   4
   6 -10 -10 14042.4 914.344   4
   6  10 -10 12890.5 781.440   1
   6 -10  -9 48.1627 122.891   4
  -6  10   9-11.3117 133.361   2
   6  10  -9-50.8930 139.501   1
  -6 -10   8 14901.7 544.658   2
  -6  10   8 13906.1 841.117   2
   6 -10  -8 13874.9 854.138   4
   6  10  -8 12819.9 752.500   1
   6 -10  -7-118.994 110.689   4
  -6 -10   7 91.1371 63.5008   2
  -6  10   7 51.3582 97.9222   2
  -6  10   7 3.55421 32.8398   3
   6  10  -7-69.4552 102.499   1
  -6 -10   6 1140.54 136.860   2
  -6  10   6 1276.27 248.008   2
   6 -10  -6 898.514 210.343   4
  -6  10   6 1015.82 143.515   3
   6  10  -6 889.932 209.252   1
  -6  10   5 1019.55 212.347   2
  -6  10   5 1017.55 153.984   3
   6  10  -5 1218.64 215.540   1
  -6 -10   4 7204.68 293.653   4
   6  10  -4 7787.05 551.824   1
  -6  10   4 7127.28 437.683   3
  -6  10   4 8040.24 314.276   1
  -6  10   4 7658.62 534.473   2
  -6  10   3 504.307 151.920   2
  -6 -10   3 653.772 94.7065   4
  -6  10   3 394.224 80.3868   1
  -6  10   3 583.366 144.400   3
   6  10  -3 535.793 144.402   1
  -6  10   2 28680.5 859.346   1
  -6  10   2 29634.4 1038.06   3
   6  10  -2 26929.9 1082.65   1
  -6  10   2 30836.1 1079.09   2
  -6  10   1 21.6356 101.808   2
  -6  10   1 88.3211 69.2897   1
   6  10  -1-101.966 143.478   1
  -6  10   1 8.65636 63.0891   3
  -6  10   0 4579.61 364.372   1
  -6  10  -1 2401.26 280.116   1
  -6  10  -2 169.069 136.039   1
  -6  10  -3 520.930 168.445   1
  -6  10  -4 8608.80 623.109   1
  -6  10  -5 388.061 193.172   1
  -6  10  -6 10138.7 731.897   1
   6  10   6 10343.3 727.400   3
  -6  10  -7 267.005 158.994   1
   6  10   7 367.411 194.779   3
  -6  10  -8 13082.6 903.208   1
   6  10   8 13236.2 872.068   3
  -6  10  -9 171.218 168.274   1
   6  10   9 462.740 200.436   3
  -6  10 -10 5731.62 628.648   1
   6  10  10 5863.67 593.272   3
  -6  10 -11 543.074 237.967   1
   6  10  11-88.4663 175.509   3
  -6  10 -12 3296.57 519.820   1
   6  10  12 3012.11 443.267   3
  -6  10 -13 200.249 218.374   1
   6  10  13 51.8168 118.932   3
   6  10  14 1636.47 353.754   3
   6  10  15 371.746 185.375   3
   6  11 -15-226.030 149.880   1
   6  11 -14 61.5378 127.594   1
   6  11 -13 115.534 133.289   1
   6 -11 -13 15.0516 130.085   4
   6  11 -12 602.938 192.548   1
   6 -11 -12 547.918 206.252   4
   6 -11 -11 299.793 177.092   4
   6  11 -11 96.4878 127.860   1
   6 -11 -10 72.1022 145.868   4
   6  11 -10 54.4829 111.910   1
   6 -11  -9 1339.88 284.011   4
   6  11  -9 1113.30 227.585   1
   6 -11  -8 367.888 162.314   4
  -6  11   8 346.627 178.195   2
   6  11  -8 292.712 160.646   1
  -6 -11   7 80.9289 49.6577   2
   6 -11  -7 247.397 139.194   4
  -6  11   7-111.333 142.608   2
   6  11  -7-4.98676 119.658   1
  -6  11   6 2897.47 362.209   2
   6 -11  -6 2251.67 335.706   4
  -6  11   6 2551.37 238.980   3
   6  11  -6 1803.11 293.371   1
  -6 -11   6 2695.25 198.041   2
  -6  11   5 3177.81 366.333   2
  -6  11   5 2835.61 268.579   3
   6  11  -5 3432.64 384.673   1
  -6  11   4 1407.35 241.300   2
  -6  11   4 1541.93 144.351   1
  -6  11   4 1566.19 210.096   3
   6  11  -4 1472.52 260.326   1
  -6 -11   3 1786.83 140.809   4
  -6  11   3 1559.13 252.306   2
  -6  11   3 1743.83 229.690   3
   6  11  -3 2000.00 305.062   1
  -6  11   3 1823.35 177.644   1
  -6  11   2 105.256 119.349   2
  -6  11   2 203.414 119.258   3
   6  11  -2 391.816 174.662   1
  -6  11   2 97.9333 72.5899   1
  -6  11   1 304.049 114.788   2
   6  11  -1 126.898 111.071   1
  -6  11   1 22.3605 73.0083   1
  -6  11   0-143.362 118.112   2
  -6  11   0-14.0360 81.6433   1
  -6  11  -1 270.650 125.076   1
  -6  11  -2 333.425 147.769   1
  -6  11  -3 86.8640 109.439   1
  -6  11  -4 1241.05 261.932   1
  -6  11  -5 2218.78 352.501   1
  -6  11  -6 191.198 182.189   1
  -6  11  -7 1149.12 305.543   1
   6  11   7 915.639 241.705   3
  -6  11  -8-42.7518 141.788   1
   6  11   8 132.839 168.114   3
  -6  11  -9 1460.65 324.646   1
   6  11   9 1137.07 280.914   3
  -6  11 -10 523.764 222.564   1
   6  11  10 846.044 265.283   3
  -6  11 -11 235.833 183.057   1
   6  11  11 97.0169 143.448   3
  -6  11 -12 683.264 287.380   1
   6  11  12 524.640 237.149   3
  -6  11 -13 133.279 161.145   1
   6  11  13 82.1107 132.837   3
   6  11  14 2479.26 426.510   3
   6  11  15 335.398 154.482   3
   6  12 -15 511.255 195.161   1
   6  12 -14 905.726 243.986   1
   6  12 -13 126.716 145.555   1
   6 -12 -13-366.856 195.918   4
   6 -12 -12 2813.94 447.942   4
   6  12 -12 2019.67 331.537   1
   6 -12 -11 4.90756 155.425   4
   6  12 -11 42.7665 99.2264   1
   6 -12 -10 7224.65 671.440   4
   6  12 -10 6061.41 560.135   1
   6 -12  -9 55.2792 136.918   4
   6  12  -9 156.788 133.945   1
  -6  12   8 11666.1 795.367   2
   6 -12  -8 12219.9 824.763   4
   6  12  -8 11470.9 753.198   1
   6 -12  -7 429.917 175.526   4
  -6  12   7 587.562 221.433   2
   6  12  -7 269.789 158.570   1
  -6  12   6 10020.0 694.108   2
   6 -12  -6 10350.2 721.531   4
   6  12  -6 9477.37 661.419   1
  -6 -12   6 10515.4 385.692   2
  -6  12   5 14.2919 104.552   2
  -6  12   5 135.361 43.8463   1
  -6  12   5 168.004 86.2545   3
   6  12  -5 133.712 138.902   1
  -6  12   4 13822.0 673.682   3
   6  12  -4 13692.5 786.229   1
  -6  12   4 14083.8 513.145   1
  -6  12   4 15769.2 812.704   2
  -6  12   3 142.644 63.5437   1
  -6  12   3 185.719 89.6380   2
  -6 -12   3 234.217 47.0811   4
  -6  12   3 336.476 102.733   3
   6  12  -3 428.690 161.800   1
   6  12  -2 7169.78 563.391   1
  -6  12   2 7819.69 433.039   1
  -6  12   2 8152.44 551.396   2
  -6  12   1 273.924 107.791   2
   6  12  -1 181.221 147.332   1
  -6  12   1 328.987 112.244   1
  -6  12   0 10409.1 581.193   1
  -6  12   0 11053.2 612.529   2
  -6  12  -1 923.169 179.896   2
  -6  12  -1 932.945 204.250   1
  -6  12  -2 2832.74 334.610   1
  -6  12  -3 342.315 168.011   1
  -6  12  -4 12182.0 768.133   1
  -6  12  -5 596.003 207.870   1
  -6  12  -6 19226.1 1058.38   1
  -6  12  -7 1232.10 301.674   1
   6  12   7 942.609 255.977   3
   6  12   8 14699.5 955.990   3
  -6  12  -8 15386.2 994.915   1
  -6  12  -9-1.95229 183.925   1
   6  12   9 169.497 161.542   3
  -6  12 -10 4952.69 596.750   1
   6  12  10 4306.08 538.939   3
  -6  12 -11-96.1454 170.439   1
   6  12  11-156.684 186.987   3
   6  12  12 7731.17 733.942   3
  -6  12 -12 6980.03 746.156   1
   6  12  13 68.0963 149.469   3
   6  12  14 2823.28 468.259   3
   6  13 -14-4.84656 143.881   1
   6  13 -13 1395.98 317.939   1
   6 -13 -12-40.1217 109.164   4
   6  13 -12 318.816 182.789   1
   6 -13 -11 73.1275 123.951   4
   6  13 -11 436.429 178.139   1
   6 -13 -10 126.247 139.322   4
   6  13 -10-8.85491 122.971   1
   6 -13  -9 1474.28 305.989   4
   6  13  -9 2089.64 346.699   1
   6 -13  -8-33.1490 98.4378   4
   6  13  -8 283.737 170.222   1
   6 -13  -7 393.898 170.817   4
  -6  13   7 600.788 210.303   2
   6  13  -7 66.7110 122.091   1
   6 -13  -6 1602.22 304.684   4
  -6  13   6 2176.85 332.691   2
   6  13  -6 1759.41 306.633   1
  -6  13   5 3129.26 215.793   1
   6  13  -5 4155.68 447.236   1
  -6  13   5 3446.09 392.695   2
  -6 -13   5 3461.34 201.549   2
  -6  13   4 2643.14 338.590   2
  -6  13   4 2186.95 199.155   1
   6  13  -4 2106.33 326.731   1
  -6  13   3-3.08918 55.3714   1
  -6  13   3 150.985 119.778   2
   6  13  -3-146.974 155.313   1
   6  13  -2 5185.24 491.625   1
  -6  13   2 6236.91 395.827   1
  -6  13   2 5840.60 482.771   2
   6  13  -1 4369.09 455.752   1
  -6  13   1 4522.99 408.363   2
  -6  13   1 4778.50 374.063   1
  -6  13   0 115.497 134.198   2
  -6  13   0 339.177 122.178   1
  -6  13  -1 881.947 185.534   1
  -6  13  -1 776.495 161.781   2
  -6  13  -2-6.82139 84.1381   2
  -6  13  -2 138.360 110.950   1
  -6  13  -3-284.176 162.912   1
  -6  13  -4 122.007 111.507   1
  -6  13  -5-89.6684 130.497   1
  -6  13  -6 321.081 162.511   1
  -6  13  -7 615.275 242.752   1
   6  13   8-338.541 222.477   3
  -6  13  -8-100.284 137.524   1
   6  13   9 141.380 131.965   3
  -6  13  -9 286.002 188.411   1
   6  13  10 97.6951 165.983   3
  -6  13 -10-37.3935 194.629   1
   6  13  11 85.1383 158.038   3
  -6  13 -11 178.742 189.353   1
   6  13  12-238.822 178.238   3
  -6  13 -12 318.545 251.102   1
   6  13  13-91.7933 139.281   3
   6  13  14 912.666 298.691   3
   6  14 -14 1365.27 321.129   1
   6  14 -13-11.7664 110.025   1
   6 -14 -12 1882.55 383.471   4
   6  14 -12 1912.63 357.148   1
   6 -14 -11 125.914 121.784   4
   6  14 -11-63.5776 136.619   1
   6 -14 -10 4894.16 574.280   4
   6  14 -10 4669.29 522.990   1
   6 -14  -9-54.5022 129.617   4
   6  14  -9-65.0598 130.585   1
   6 -14  -8 9325.96 750.300   4
   6  14  -8 8698.11 694.355   1
   6 -14  -7 713.333 219.370   4
  -6  14   7 658.225 212.357   2
   6  14  -7 474.788 182.535   1
  -6  14   6 11099.2 758.370   2
   6  14  -6 10072.5 729.421   1
  -6  14   5 422.568 163.668   2
  -6  14   5 462.368 97.9648   1
   6  14  -5 816.650 234.221   1
   6  14  -4 7929.72 637.736   1
  -6  14   4 8569.32 433.822   1
  -6  14   4 8184.20 607.719   2
  -6  14   3 955.361 163.961   1
   6  14  -3 848.809 228.400   1
  -6  14   3 1192.84 232.279   2
   6  14  -2 23999.6 1136.03   1
  -6  14   2 26023.7 906.395   1
  -6  14   2 25129.9 1055.67   2
  -6  14   1 2202.67 290.441   2
  -6  14   1 1950.50 244.777   1
   6  14  -1 1813.88 319.958   1
  -6  14   0 18406.9 837.177   2
  -6  14   0 17995.9 824.666   1
  -6  14  -1 567.177 134.273   2
  -6  14  -1 603.848 166.115   1
  -6  14  -2 8418.10 611.956   1
  -6  14  -2 9205.39 557.047   2
  -6  14  -3 996.997 177.371   2
  -6  14  -3 909.867 216.657   1
  -6  14  -4 6048.61 546.146   1
  -6  14  -5 709.943 220.827   1
  -6  14  -6 9466.91 744.422   1
  -6  14  -7 149.341 133.841   1
  -6  14  -8 10211.6 836.198   1
   6  14   8 11424.9 865.254   3
  -6  14  -9 289.657 214.025   1
   6  14   9-92.9906 151.020   3
  -6  14 -10 4052.41 565.174   1
   6  14  10 3007.30 460.317   3
  -6  14 -11 87.4896 159.657   1
   6  14  11 289.577 201.924   3
   6  14  12 537.289 216.010   3
   6  14  13 328.033 184.554   3
   6  15 -12 489.893 214.276   1
   6 -15 -11 18.4469 96.6753   4
   6  15 -11-61.7493 154.501   1
   6 -15 -10 449.296 195.204   4
   6  15 -10 0.91270 141.091   1
   6 -15  -9 365.238 185.540   4
   6  15  -9 605.232 213.945   1
   6 -15  -8 98.5916 126.602   4
   6  15  -8 406.985 200.696   1
   6 -15  -7 3024.89 417.085   4
   6  15  -7 2590.05 380.261   1
  -6  15   6 1355.00 287.341   2
   6  15  -6 2051.77 351.734   1
  -6  15   5 3661.65 431.374   2
   6  15  -5 3074.88 413.652   1
  -6  15   4 722.538 209.384   2
   6  15  -4 539.247 201.228   1
  -6  15   4 391.744 106.539   1
   6  15  -3 5623.88 553.622   1
  -6  15   3 6588.73 421.639   1
  -6  15   3 5253.21 480.961   2
  -6  15   2 2334.28 266.604   1
  -6  15   2 2352.27 316.630   2
   6  15  -2 2137.24 353.869   1
  -6  15   1 740.384 177.411   2
  -6  15   1 736.572 160.999   1
   6  15  -1 314.892 175.759   1
  -6  15   0 379.993 134.769   2
  -6  15   0 230.875 117.418   1
  -6  15  -1 1819.67 255.695   2
  -6  15  -1 2051.85 300.119   1
  -6  15  -2-16.7374 72.6758   2
  -6  15  -2 387.302 169.195   1
  -6  15  -3 90.0835 125.115   1
  -6  15  -3 714.729 162.669   2
  -6  15  -4-205.089 112.442   2
  -6  15  -4-75.5483 112.708   1
  -6  15  -5 273.429 156.699   1
  -6  15  -6 408.007 196.037   1
  -6  15  -7 733.537 245.211   1
  -6  15  -8 528.974 212.253   1
   6  15   8 695.247 246.372   3
  -6  15  -9 627.151 250.122   1
   6  15   9 375.378 197.787   3
  -6  15 -10 411.209 138.752   1
   6  15  10 655.466 261.244   3
   6  15  11 230.937 140.905   3
   6  15  12 62.9925 162.462   3
   6  15  13-487.889 218.862   3
   6  16 -11-158.214 144.560   1
   6 -16 -10 6677.71 688.291   4
   6  16 -10 5101.46 584.122   1
   6 -16  -9 151.175 116.665   4
   6  16  -9 236.905 194.502   1
   6 -16  -8 6792.51 663.417   4
   6  16  -8 5484.05 601.524   1
   6  16  -7 977.092 266.833   1
   6  16  -6 7278.56 657.410   1
  -6  16   5 211.438 172.517   2
   6  16  -5 95.8063 128.005   1
  -6  16   4 4062.53 452.707   2
   6  16  -4 4158.46 492.235   1
  -6  16   3 809.529 212.990   2
   6  16  -3 1240.39 288.691   1
  -6  16   3 1177.93 189.946   1
   6  16  -2 9096.88 719.142   1
  -6  16   2 8998.83 544.353   1
  -6  16   2 8317.49 603.020   2
  -6  16   1-1.51199 105.728   1
   6  16  -1 73.8131 108.920   1
  -6  16   1-191.102 105.438   2
  -6  16   0 15681.1 797.119   1
  -6  16   0 16474.6 816.978   2
  -6  16  -1 3135.63 366.564   1
  -6  16  -1 2953.43 327.637   2
  -6  16  -2 12601.4 776.157   1
  -6  16  -2 13485.2 699.799   2
  -6  16  -3 682.676 143.451   2
  -6  16  -3 413.863 148.699   1
  -6  16  -4 1210.88 197.586   2
  -6  16  -4 1277.24 277.312   1
  -6  16  -5-153.668 103.888   2
  -6  16  -5 332.330 180.939   1
  -6  16  -6 3653.36 480.956   1
  -6  16  -7 335.154 194.266   1
  -6  16  -8 771.883 245.145   1
  -6  16  -9 666.111 242.231   1
   6  16   9 670.091 242.697   3
  -6  16 -10 659.305 235.893   1
   6  16  10 488.639 216.976   3
   6  16  11 328.397 223.379   3
   6  16  12 2316.03 452.330   3
   6  17 -10 300.708 185.908   1
   6 -17  -9 234.135 175.121   4
   6  17  -9 171.317 145.639   1
   6 -17  -8 154.131 109.835   4
   6  17  -8 87.0430 126.503   1
   6  17  -7 596.514 230.392   1
   6  17  -6 140.467 146.994   1
   6  17  -5 1417.60 293.318   1
  -6  17   4 896.147 234.350   2
   6  17  -4 371.697 181.341   1
  -6  17   3 149.913 144.064   2
   6  17  -3 198.962 158.301   1
  -6  17   3-66.6831 89.1511   1
  -6  17   2-108.478 82.4908   1
  -6  17   2 139.069 122.363   2
   6  17  -2-248.682 183.446   1
  -6  17   1-30.4769 78.7635   1
  -6  17   1-69.7217 99.1847   2
   6  17  -1 63.0792 137.177   1
  -6  17   0 17.2081 79.2705   2
  -6  17   0-165.474 136.705   1
  -6  17  -1 300.971 123.742   2
  -6  17  -1-140.910 131.478   1
  -6  17  -2 137.272 95.3880   2
  -6  17  -2 275.836 172.293   1
  -6  17  -3 93.2511 87.7691   2
  -6  17  -3 130.997 112.175   1
  -6  17  -4 273.842 122.889   2
  -6  17  -4 214.112 143.812   1
  -6  17  -5 264.809 179.505   1
  -6  17  -6-39.8156 153.565   1
  -6  17  -7 321.483 201.200   1
  -6  17  -8 406.365 230.727   1
  -6  17  -9 706.839 288.947   1
   6  17   9 851.335 248.287   3
   6  17  10 1169.67 317.794   3
   6 -18  -9 361.657 182.811   4
   6  18  -8 4683.56 576.381   1
   6  18  -7 304.557 155.318   1
   6  18  -6 1743.85 340.848   1
   6  18  -5-22.7794 124.714   1
   6  18  -4 1065.06 282.080   1
  -6  18   3 739.924 203.986   2
   6  18  -3 725.311 239.568   1
  -6  18   2 675.073 184.630   2
   6  18  -2 1104.95 296.404   1
  -6  18   2 910.190 184.821   1
  -6  18   1 59.9371 79.9145   1
  -6  18   1-35.4242 113.301   2
   6  18  -1 35.8630 134.349   1
  -6  18   0 9013.23 625.873   1
  -6  18   0 8237.99 586.229   2
  -6  18  -1 240.564 126.229   2
  -6  18  -1 386.482 156.105   1
  -6  18  -2 5740.30 542.002   1
  -6  18  -2 6242.73 474.739   2
  -6  18  -3 489.643 177.552   1
  -6  18  -4 3533.74 457.277   1
  -6  18  -5 552.934 210.595   1
  -6  18  -6 897.102 251.900   1
  -6  18  -7-24.2484 141.287   1
  -6  18  -8 571.490 240.151   1
   6  18   9 308.995 211.041   3
   6  19  -7 742.712 237.789   1
   6  19  -6 31.9200 185.796   1
   6  19  -5 280.230 185.540   1
   6  19  -4 1969.84 373.070   1
   6  19  -3 45.2280 124.745   1
  -6  19   2 77.9675 124.517   2
   6  19  -2 311.126 200.806   1
  -6  19   1 103.181 83.8554   1
  -6  19   1-60.9577 133.560   2
   6  19  -1-74.4339 119.063   1
  -6  19   0-42.5376 120.032   1
  -6  19   0 93.7992 117.840   2
  -6  19  -1-55.6207 128.501   1
  -6  19  -2-123.727 151.047   1
  -6  19  -3 450.907 209.413   1
  -6  19  -4 97.4313 127.209   1
  -6  19  -5 256.176 180.984   1
  -6  19  -6-90.0765 162.261   1
  -6  19  -7-138.948 177.884   1
   6  20  -4 2373.74 430.030   1
   6  20  -3-308.774 197.007   1
   6  20  -2 6046.53 661.520   1
   6  20  -1 218.396 201.781   1
  -6  20   0 2494.66 347.629   1
  -6  20  -1-21.5202 103.123   1
  -6  20  -2 3143.11 416.069   1
  -6  20  -3-68.9524 183.986   1
  -6  20  -4 3454.92 469.343   1
  -6  20  -5 369.002 187.894   1
  -6  20  -6 981.238 298.401   1
  -6  21  -1 596.966 210.561   1
  -6  21  -2-183.085 113.100   1
  -6  21  -3-192.579 158.782   1
  -6  21  -4 137.871 161.459   1
  -6  21  -5 316.218 182.391   1
  -6  22  -2 3482.63 470.282   1
  -6  22  -3-285.849 169.517   1
  -6  22  -4 3189.73 486.979   1
   7   0 -17 75.7778 106.963   4
   7   0 -16-82.3175 84.1445   4
   7   0 -15-14.1521 92.5892   4
   7   0 -14 17.0072 89.3782   4
   7   0 -13 465.804 170.969   4
   7   0 -12 99.4690 90.9239   4
  -7   0  11 4140.46 429.734   2
   7   0 -11 4105.43 418.629   4
   7   0 -10 33.1739 77.5481   4
  -7   0  10 19.3627 113.467   2
  -7   0   9 14415.6 757.127   2
  -7   0   8-3.10409 97.1135   2
  -7   0   8-22.5398 44.3195   1
   7   0  -8 14.5332 26.7200   3
   7   0  -7 33634.8 826.845   3
  -7   0   7 31167.7 835.029   1
  -7   0   7 33485.7 1149.59   2
  -7   0   6 129.538 124.070   2
  -7   0   6-1.85982 57.9202   1
   7   0  -6-44.4350 61.5276   3
  -7   0   5 34.4510 46.9662   1
   7   0  -5 27.0065 67.1685   3
  -7   0   4 37.8098 55.2743   1
  -7   0   4 41.8364 74.4156   4
   7   0  -4-0.60706 73.5809   3
  -7   0   3 2183.32 199.780   1
  -7   0   3 2367.99 261.005   4
   7   0  -3 2270.30 240.058   3
  -7   0   2 217.039 93.4518   4
  -7   0   2 30.5720 53.1510   1
   7   0  -2 56.6424 91.2288   3
   7   0  -1 9550.25 523.944   3
   7   0   0 86.9741 116.271   3
   7   0   1 140.511 121.155   3
   7   0   2 218.682 173.446   3
   7   0   3 330.337 171.253   3
   7   0   4-7.78419 126.404   3
   7   0   5 6830.99 548.041   3
   7   0   6-46.4894 137.870   3
   7   0   7 2613.31 362.488   3
   7   0   8-248.634 170.728   3
   7   0   9 1668.69 306.806   3
   7   0  10-2.34752 136.893   3
   7   0  11 102.568 122.960   3
   7   0  12-31.4018 130.903   3
   7   0  13 89.8404 142.953   3
   7   0  14-262.334 192.083   3
   7   0  15 1278.41 296.683   3
   7   0  16 45.1730 146.354   3
   7  -1 -17 146.690 116.693   4
   7  -1 -16 431.520 190.758   4
   7   1 -16 451.141 158.149   4
   7  -1 -15 360.852 155.413   4
   7   1 -15 406.697 158.480   4
   7  -1 -14 4956.70 523.997   4
   7   1 -14 5080.69 508.518   4
   7  -1 -13 660.585 200.837   4
   7   1 -13 749.601 181.735   4
   7  -1 -12 5775.60 520.814   4
   7   1 -12 5271.34 473.753   4
   7  -1 -11-11.5264 95.2124   4
   7   1 -11 35.7303 63.6235   4
  -7  -1  11 119.954 108.523   2
   7   1 -11 41.9400 58.6702   1
   7  -1 -10 7717.31 562.391   4
   7   1 -10 7539.81 531.394   4
   7   1 -10 7593.82 371.509   1
  -7  -1  10 6841.88 534.409   2
  -7   1  10 7362.46 566.807   2
  -7  -1   9 145.579 106.754   2
  -7   1   9 95.6922 106.122   2
   7  -1  -9 110.471 104.806   4
   7   1  -9-23.5871 45.2888   1
   7   1  -9 39.7667 32.8915   3
  -7  -1   8 880.690 182.092   2
  -7   1   8 1096.48 216.866   2
   7   1  -8 878.442 111.659   3
  -7  -1   8 1148.58 148.293   1
  -7  -1   7 1909.97 257.622   2
  -7   1   7 2279.98 285.047   2
  -7   1   7 1880.78 145.373   1
   7  -1  -7 1821.81 135.815   3
   7   1  -7 1943.98 178.640   3
  -7  -1   7 1687.38 174.802   1
  -7  -1   6 29846.8 1077.24   4
  -7  -1   6 27546.2 818.678   1
  -7   1   6 28374.1 715.226   1
   7  -1  -6 31064.4 791.286   3
   7   1  -6 29887.7 869.648   3
  -7  -1   6 31161.0 1058.18   2
  -7   1   6 30688.9 1082.45   2
  -7  -1   5 1200.56 193.977   4
  -7  -1   5 1164.97 146.604   1
   7  -1  -5 1329.08 156.001   3
   7   1  -5 1163.41 172.341   3
  -7   1   5 1235.81 124.947   1
  -7  -1   4 21813.3 854.484   4
   7  -1  -4 21746.0 728.767   3
  -7   1   4 22002.7 634.624   1
   7   1  -4 21982.6 777.436   3
  -7  -1   4 21495.1 698.005   1
  -7   1   3 275.172 85.9979   4
  -7  -1   3 151.509 68.0059   4
   7  -1  -3 251.068 90.5093   3
  -7   1   3 338.354 74.2095   1
   7   1  -3 214.733 101.041   3
  -7  -1   3 240.367 94.1143   1
  -7   1   2 24330.3 909.634   4
  -7   1   2 24986.1 760.759   1
  -7  -1   2 25483.6 810.600   1
   7  -1  -2 24330.1 852.509   3
   7   1  -2 24076.5 877.200   3
  -7  -1   1-65.5368 70.5375   1
   7  -1  -1 84.6872 95.4685   3
   7   1  -1 11.1523 89.5819   3
   7  -1   0 1637.82 220.999   3
   7   1   0 1490.54 226.426   3
   7  -1   1 1878.19 259.890   3
   7   1   1 1984.21 253.551   3
  -7   1  -1 1957.83 253.419   3
   7  -1   2 34254.6 1191.64   3
   7   1   2 35644.1 1219.52   3
  -7   1  -2 36164.8 1214.74   3
   7  -1   3 48.5408 117.898   3
   7   1   3-85.7749 141.748   3
   7  -1   4 21155.6 959.174   3
   7   1   4 24485.9 1022.56   3
   7  -1   5-78.7479 134.618   3
   7   1   5-259.576 171.389   3
   7  -1   6 42136.9 1491.62   3
   7   1   6 42343.9 1492.60   3
   7  -1   7-35.5604 149.036   3
   7   1   7 304.297 172.010   3
   7  -1   8 13159.4 811.930   3
   7   1   8 11296.9 766.070   3
   7  -1   9 76.8732 129.085   3
   7   1   9 98.5297 118.102   3
   7  -1  10 14306.4 900.941   3
   7   1  10 14183.6 893.763   3
   7  -1  11 329.941 156.299   3
   7   1  11 730.623 233.580   3
   7  -1  12 6831.77 640.454   3
   7   1  12 6222.49 621.756   3
   7  -1  13 1525.31 319.924   3
   7   1  13 1120.99 289.728   3
   7  -1  14 6632.68 658.891   3
   7   1  14 7264.20 694.849   3
   7  -1  15-23.0481 119.214   3
   7   1  15 145.300 144.060   3
   7  -1  16 2757.67 453.995   3
   7   1  16 3195.56 481.422   3
   7  -2 -17-146.096 128.622   4
   7  -2 -16 648.417 219.026   4
   7  -2 -15 426.033 188.605   4
   7   2 -15 407.707 124.847   4
   7  -2 -14 520.714 200.181   4
   7   2 -14 286.008 131.258   4
   7  -2 -13-115.729 133.057   4
   7   2 -13-123.105 126.457   4
   7  -2 -12 145.457 111.620   4
   7   2 -12 125.806 102.127   4
   7  -2 -11 654.777 173.821   4
  -7   2  11 817.625 221.697   2
  -7  -2  11 636.971 191.782   2
   7   2 -11 905.713 193.704   4
   7   2 -11 784.039 133.422   1
   7  -2 -10 1482.13 256.690   4
  -7  -2  10 862.893 192.320   2
  -7   2  10 1159.71 234.357   2
   7   2 -10 1213.19 121.525   3
   7   2 -10 1174.06 157.997   1
  -7  -2   9 756.513 168.020   2
  -7   2   9 688.802 172.060   2
   7  -2  -9 1152.32 211.678   4
   7   2  -9 969.501 142.913   1
  -7  -2   9 849.669 145.813   1
   7   2  -9 1103.79 130.943   3
  -7  -2   8 80.6392 99.0120   2
  -7   2   8 484.056 151.150   2
  -7  -2   8 234.739 80.4114   1
   7   2  -8 253.392 84.2538   1
   7   2  -8 337.795 91.1316   3
  -7  -2   7 2419.85 276.469   2
  -7   2   7 2211.05 285.980   2
   7  -2  -7 2209.72 123.621   3
  -7  -2   7 2251.23 218.492   1
   7   2  -7 2578.33 227.822   3
  -7  -2   6 635.100 158.347   2
  -7   2   6 527.426 132.598   2
  -7  -2   6 604.240 149.463   4
   7  -2  -6 549.533 88.9643   3
   7   2  -6 742.033 149.306   3
  -7  -2   6 467.322 108.839   1
  -7   2   5 1714.23 250.529   2
  -7  -2   5 1379.82 203.875   4
   7  -2  -5 967.742 132.224   3
  -7  -2   5 1324.13 166.356   1
   7   2  -5 1239.18 179.383   3
  -7   2   5 1318.59 112.159   1
  -7  -2   4 412.575 109.538   4
  -7  -2   4 484.724 108.429   1
   7  -2  -4 434.716 111.902   3
   7   2  -4 365.291 132.996   3
  -7   2   4 531.956 85.7692   1
  -7  -2   3 2086.32 231.552   4
  -7   2   3 2238.52 181.950   1
  -7  -2   3 2200.73 218.816   1
   7  -2  -3 1876.51 203.804   3
   7   2  -3 1900.08 227.359   3
   7  -2  -2 3400.01 292.846   3
  -7  -2   2 4065.12 303.985   1
   7   2  -2 3830.99 332.883   3
   7  -2  -1 748.805 162.039   3
  -7  -2   1 595.947 126.031   1
   7   2  -1 773.466 176.843   3
  -7   2   1 613.684 127.076   3
  -7  -2   0 1602.80 209.076   1
   7  -2   0 1478.43 217.931   3
   7   2   0 1554.28 231.486   3
  -7   2   0 1447.35 206.643   3
   7  -2   1 2745.13 299.379   3
  -7   2  -1 2451.54 285.773   3
   7   2   1 2504.98 302.198   3
   7  -2   2 2164.42 278.023   3
   7   2   2 1684.45 253.039   3
  -7   2  -2 2486.65 301.952   3
   7  -2   3 1351.44 234.839   3
   7   2   3 1303.55 228.150   3
   7  -2   4 560.055 167.942   3
   7   2   4 574.866 208.223   3
   7  -2   5 624.307 191.205   3
   7   2   5 1248.20 253.462   3
   7  -2   6 482.555 149.287   3
   7   2   6 725.568 215.933   3
   7  -2   7-11.2197 124.929   3
   7   2   7-22.9737 143.816   3
   7  -2   8 328.560 173.487   3
   7   2   8 285.881 192.129   3
   7  -2   9 612.223 213.752   3
   7   2   9 508.712 190.811   3
   7  -2  10 693.270 202.058   3
   7   2  10 785.028 238.727   3
   7  -2  11 108.778 153.364   3
   7   2  11 141.503 126.235   3
   7  -2  12-290.996 206.307   3
   7   2  12-52.0346 147.173   3
   7  -2  13 19.1431 125.188   3
   7   2  13 31.5854 151.064   3
   7  -2  14 89.9119 136.152   3
   7   2  14 184.164 154.159   3
   7  -2  15-228.020 205.658   3
   7   2  15 108.439 128.866   3
   7  -2  16 599.037 240.284   3
   7   2  16 477.362 203.808   3
   7  -3 -16 3869.66 505.605   4
   7  -3 -15 350.334 165.903   4
   7   3 -14 5611.62 495.083   4
   7  -3 -14 4509.52 525.987   4
   7  -3 -13 344.575 152.482   4
   7   3 -13 348.068 140.291   4
   7  -3 -12 15677.9 921.866   4
   7   3 -12 16120.0 811.082   4
   7   3 -12 15199.9 663.258   1
  -7   3  11 32.5788 127.939   2
  -7  -3  11-82.9801 108.025   2
   7  -3 -11-96.4330 110.075   4
   7   3 -11-98.6404 86.7052   1
  -7   3  10 11210.5 734.899   2
   7  -3 -10 11615.1 732.925   4
   7   3 -10 12711.9 572.409   1
  -7  -3  10 10971.0 592.671   1
  -7  -3  10 11176.7 658.230   2
  -7  -3   9 586.959 134.652   1
  -7  -3   9 305.191 112.385   2
  -7   3   9 515.534 175.366   2
   7  -3  -9 720.866 187.599   4
   7   3  -9 551.526 119.668   1
   7  -3  -8 14981.8 782.696   4
   7   3  -8 15483.5 633.580   1
  -7  -3   8 14095.6 637.064   1
  -7  -3   8 15231.6 721.306   2
  -7   3   8 14759.0 780.213   2
   7   3  -7 5466.72 353.723   1
  -7  -3   7 4979.17 350.670   1
  -7  -3   7 5725.43 414.412   2
  -7   3   7 5111.26 442.315   2
  -7  -3   6 17906.4 769.549   4
  -7  -3   6 17646.1 689.696   1
   7  -3  -6 18551.3 512.380   3
  -7  -3   6 19126.1 777.219   2
  -7   3   6 18835.6 846.008   2
  -7   3   5-26.1213 130.190   2
   7  -3  -5-64.2986 64.9419   3
  -7  -3   5 150.459 74.6557   1
  -7  -3   5-106.653 75.0590   4
  -7   3   5 4.62719 18.6562   1
  -7  -3   4 14437.3 649.230   4
   7  -3  -4 14597.3 555.213   3
  -7   3   4 14819.1 432.824   1
  -7  -3   4 14088.1 598.962   1
  -7  -3   3 736.471 141.065   1
  -7  -3   3 1008.25 161.302   4
   7  -3  -3 850.373 146.149   3
  -7   3   3 789.211 105.359   1
   7   3  -3 966.185 177.160   3
   7  -3  -2 17278.6 686.719   3
  -7  -3   2 17527.1 695.871   1
   7   3  -2 16966.7 741.315   3
  -7   3   2 17762.7 696.215   3
   7  -3  -1 202.915 115.403   3
  -7  -3   1 70.8339 64.7206   1
  -7   3   1 202.939 114.893   3
   7   3  -1 230.309 119.553   3
   7  -3   0 20001.3 802.960   3
  -7  -3   0 21446.2 807.553   1
  -7   3   0 20075.4 820.454   3
   7   3   0 19420.1 842.895   3
  -7  -3  -1 351.416 114.299   1
   7  -3   1 314.969 121.137   3
  -7   3  -1 339.613 123.096   3
   7   3   1 402.969 163.353   3
   7  -3   2 13136.8 690.599   3
   7   3   2 13248.8 720.173   3
  -7   3  -2 13207.8 696.015   3
   7  -3   3-36.6744 123.575   3
   7   3   3-15.6520 126.506   3
   7  -3   4 17728.8 855.714   3
   7   3   4 18954.5 908.329   3
   7  -3   5 212.964 133.129   3
   7   3   5 244.558 167.611   3
   7  -3   6 4264.01 430.339   3
   7   3   6 4223.66 438.042   3
   7  -3   7 828.062 236.171   3
   7   3   7 527.781 189.378   3
   7  -3   8 4483.22 471.584   3
   7   3   8 4872.90 502.360   3
   7  -3   9-184.442 153.580   3
   7   3   9 37.5455 119.051   3
   7  -3  10 14125.4 889.213   3
   7   3  10 13980.3 895.395   3
   7  -3  11 1732.13 319.627   3
   7   3  11 1209.05 289.761   3
   7  -3  12 6722.44 634.324   3
   7   3  12 6491.17 634.697   3
   7  -3  13 5187.59 565.550   3
   7   3  13 4751.33 565.280   3
   7  -3  14 1202.27 293.421   3
   7   3  14 943.223 265.990   3
   7  -3  15 644.984 217.570   3
   7   3  15 475.075 227.549   3
   7   3  16 3225.62 486.363   3
   7  -4 -16 1720.07 361.224   4
   7  -4 -15 116.261 153.347   4
   7  -4 -14-172.473 132.457   4
   7   4 -14 256.355 123.264   4
   7  -4 -13 283.861 151.985   4
   7  -4 -12 395.548 180.464   4
   7   4 -12 463.043 129.409   1
   7  -4 -11 1167.29 248.333   4
  -7   4  11 734.926 224.574   2
  -7  -4  11 1092.92 228.023   2
   7   4 -11 905.690 166.933   1
   7  -4 -10 74.3041 110.136   4
  -7  -4  10 97.0592 106.645   2
  -7   4  10 20.9858 111.457   2
   7   4 -10-13.0520 70.4390   1
  -7  -4   9-68.6698 81.4929   2
  -7   4   9-173.118 167.839   2
   7  -4  -9-207.288 134.181   4
   7   4  -9-4.96758 65.9788   1
  -7  -4   9 29.1834 64.0833   1
  -7  -4   8 108.337 66.3773   1
  -7  -4   8 163.006 99.2294   2
  -7   4   8 291.084 145.154   2
   7  -4  -8 175.016 121.239   4
   7   4  -8 364.958 110.166   1
  -7  -4   7 369.560 125.924   2
  -7   4   7 244.207 131.812   2
  -7  -4   7 391.472 113.195   1
   7   4  -7 413.864 124.778   1
  -7  -4   6 1852.67 231.124   2
  -7   4   6 2138.80 286.209   2
  -7  -4   6 1540.75 204.483   4
   7   4  -6 1430.33 202.345   1
  -7  -4   6 1694.59 216.360   1
  -7  -4   5 6559.54 424.874   4
   7  -4  -5 7265.06 327.928   3
  -7   4   5 7303.03 503.553   2
  -7  -4   5 6580.82 414.787   1
  -7  -4   4 116.473 79.6836   4
  -7  -4   4-61.6541 105.065   1
   7  -4  -4 71.7311 71.1312   3
  -7   4   4 4.37941 28.9115   1
  -7  -4   3 571.167 130.682   1
  -7  -4   3 698.670 143.479   4
   7  -4  -3 605.580 123.392   3
  -7   4   3 597.061 122.104   3
   7  -4  -2 1763.38 208.316   3
  -7   4   2 1808.09 213.032   3
  -7  -4   2 1940.55 228.438   1
   7  -4  -1 408.842 116.328   3
  -7  -4   1 736.155 146.420   1
  -7   4   1 547.242 140.385   3
   7   4  -1 500.122 174.356   3
   7  -4   0 231.958 122.539   3
  -7  -4   0 289.698 106.100   1
  -7   4   0 129.269 90.5525   3
   7   4   0 75.9252 122.527   3
   7  -4   1 1299.06 226.404   3
  -7  -4  -1 1308.11 204.589   1
  -7   4  -1 1318.53 220.836   3
   7   4   1 1164.30 238.443   3
   7  -4   2 717.803 185.861   3
   7   4   2 531.248 158.958   3
   7  -4   3 926.205 214.408   3
   7   4   3 974.982 211.497   3
   7  -4   4 10413.4 647.497   3
   7   4   4 10173.1 660.966   3
   7  -4   5 779.226 210.744   3
   7   4   5 844.668 210.659   3
   7  -4   6 1384.00 254.989   3
   7   4   6 1156.27 257.996   3
   7  -4   7 513.445 210.216   3
   7   4   7 193.242 119.203   3
   7  -4   8 1558.65 278.084   3
   7   4   8 1813.89 323.171   3
   7  -4   9 140.564 170.272   3
   7   4   9 41.9716 112.364   3
   7  -4  10 1276.60 270.313   3
   7   4  10 664.216 232.925   3
   7  -4  11 374.642 181.017   3
   7   4  11 700.957 236.666   3
   7  -4  12 159.195 166.946   3
   7   4  12 135.904 122.257   3
   7  -4  13 6.42819 139.441   3
   7   4  13 47.4836 133.358   3
   7  -4  14 678.621 261.558   3
   7   4  14 1223.36 295.196   3
   7  -4  15 531.963 204.819   3
   7   4  15 740.963 272.996   3
   7   4  16 425.408 217.593   3
   7  -5 -16 5497.79 641.312   4
   7  -5 -15 210.094 110.863   4
   7  -5 -14 5993.81 622.789   4
   7  -5 -13 77.8155 135.228   4
   7  -5 -12 16700.0 994.944   4
   7   5 -12 16376.5 769.399   1
   7  -5 -11 2304.98 353.814   4
  -7   5  11 2471.28 376.243   2
  -7  -5  11 1907.41 273.695   2
   7   5 -11 2360.53 276.297   1
  -7  -5  10 10949.3 623.034   2
  -7   5  10 9536.68 705.143   2
   7  -5 -10 10400.2 724.719   4
   7   5 -10 11141.3 595.899   1
  -7  -5   9-2.26426 69.9499   2
  -7   5   9 76.2460 122.701   2
  -7  -5   9-63.5041 70.7309   1
   7  -5  -9-3.31358 91.3288   4
   7   5  -9 21.2713 91.2866   1
   7  -5  -8 8310.84 601.719   4
   7   5  -8 8317.56 496.139   1
  -7  -5   8 7273.02 493.656   1
  -7  -5   8 8238.35 496.515   2
  -7   5   8 8719.84 615.139   2
  -7   5   7 1654.65 268.628   2
  -7  -5   7 1258.98 188.398   1
   7   5  -7 1371.51 202.988   1
  -7  -5   7 1624.91 211.574   2
  -7  -5   6 17761.1 729.541   4
  -7  -5   6 18278.9 778.310   1
   7   5  -6 19750.4 785.378   1
  -7  -5   6 20506.1 782.601   2
  -7   5   6 19114.7 876.909   2
  -7   5   5 1800.77 258.812   2
  -7  -5   5 1491.99 193.170   4
   7   5  -5 1510.93 221.266   1
  -7  -5   5 1958.80 234.799   1
  -7  -5   4 17827.0 700.655   4
   7  -5  -4 18478.1 620.214   3
  -7   5   4 17375.5 431.804   1
  -7   5   4 17919.7 643.356   3
  -7  -5   4 17910.2 738.869   1
  -7   5   4 20342.9 860.616   2
  -7   5   4 17955.9 452.348   1
  -7   5   3 1161.03 131.992   1
  -7  -5   3 985.328 165.159   1
  -7  -5   3 941.105 146.076   4
   7  -5  -3 1317.94 170.073   3
  -7   5   3 893.135 157.384   3
   7  -5  -2 14943.0 624.328   3
  -7  -5   2 14481.5 668.228   1
  -7   5   2 14146.8 644.015   3
   7  -5  -1-59.3140 100.145   3
  -7   5   1 93.7332 78.8289   3
  -7  -5   1-0.42001 82.8722   1
   7  -5   0 43436.3 1296.99   3
  -7  -5   0 45801.7 1339.96   1
  -7   5   0 45414.9 1363.30   3
   7  -5   1 7417.39 494.180   3
  -7   5  -1 7647.57 514.451   3
   7   5   1 7811.67 546.838   3
   7  -5   2 10265.5 604.407   3
   7   5   2 10550.1 659.344   3
   7  -5   3 3842.56 389.000   3
   7   5   3 3705.00 392.889   3
   7  -5   4 3606.73 383.232   3
   7   5   4 3560.47 409.399   3
   7  -5   5-60.3028 119.615   3
   7   5   5 28.8885 134.687   3
   7  -5   6 7389.44 579.157   3
   7   5   6 7242.68 600.446   3
   7  -5   7 2702.81 361.245   3
   7   5   7 3216.50 405.798   3
   7   5   8 7067.32 615.215   3
   7  -5   8 7287.90 598.799   3
   7  -5   9-106.263 148.956   3
   7   5   9-6.31237 166.544   3
   7  -5  10 3801.69 457.376   3
   7   5  10 4306.65 500.678   3
   7  -5  11 397.430 200.358   3
   7   5  11 36.1212 165.322   3
   7  -5  12 7307.14 671.744   3
   7   5  12 7695.94 702.628   3
   7  -5  13 1023.06 300.156   3
   7   5  13 541.687 210.394   3
   7  -5  14 2324.90 406.035   3
   7   5  14 2630.76 432.776   3
  -7   5 -14 2120.04 437.516   1
   7  -5  15 3003.82 462.208   3
   7   5  15 3011.87 466.658   3
   7   5  16 791.961 259.968   3
   7  -6 -15-61.8544 131.095   4
   7  -6 -14 437.000 206.087   4
   7  -6 -13 372.668 166.016   4
   7   6 -13 489.749 152.628   1
   7  -6 -12 833.296 225.358   4
   7   6 -12 657.556 158.716   1
   7  -6 -11 1571.23 300.684   4
  -7   6  11 1116.11 271.848   2
   7   6 -11 1381.90 214.750   1
   7  -6 -10 697.089 214.666   4
  -7  -6  10 355.454 128.637   2
  -7   6  10 412.338 159.846   2
   7   6 -10 639.053 184.268   1
  -7  -6   9 21.6161 69.4930   2
   7  -6  -9-43.6281 87.1289   4
  -7   6   9-38.3453 96.8756   2
   7   6  -9-1.40603 94.9939   1
  -7  -6   8 292.928 110.089   2
[truncated: 152,441 more chars]
