# Supplementary material for: Beyond the Simple Copper(II) Coordination Chemistry with Quinaldinate and Secondary Amines
Source: Molecules. 2020 Mar 30;25(7):1573. doi: 10.3390/molecules25071573 (PMC7180772; doi:10.3390/molecules25071573)
Supplement: Supplementary file 1 [file molecules-25-01573-s001.zip › 3.cif]

data_3
_audit_creation_date               2020-02-14
_audit_creation_method
;
Olex2 1.2
(compiled 2018.05.29 svn.r3508 for OlexSys, GUI svn.r5506)
;
_shelx_SHELXL_version_number       '2018/3'
_audit_contact_author_address      ?
_audit_contact_author_email        ?
_audit_contact_author_name         ''
_audit_contact_author_phone        ?
_publ_contact_author_id_orcid      ?
_publ_section_references
;
Dolomanov, O.V., Bourhis, L.J., Gildea, R.J, Howard, J.A.K. & Puschmann, H.
 (2009), J. Appl. Cryst. 42, 339-341.

Sheldrick, G.M. (2015). Acta Cryst. C71, 3-8.
;
_chemical_name_common              ?
_chemical_name_systematic          ?
_chemical_formula_moiety           'C20 H12 Cl Cu N2 O4, C4 H10 N'
_chemical_formula_sum              'C24 H22 Cl Cu N3 O4'
_chemical_formula_weight           515.43
_chemical_melting_point            ?
loop_
  _atom_type_symbol
  _atom_type_description
  _atom_type_scat_dispersion_real
  _atom_type_scat_dispersion_imag
  _atom_type_scat_source
 'C' 'C' 0.0033 0.0016 'International Tables Vol C Tables 4.2.6.8 and 6.1.1.4'
 'H' 'H' 0.0000 0.0000 'International Tables Vol C Tables 4.2.6.8 and 6.1.1.4'
 'Cl' 'Cl' 0.1484 0.1585 'International Tables Vol C Tables 4.2.6.8 and 6.1.1.4'
 'Cu' 'Cu' 0.3201 1.2651 'International Tables Vol C Tables 4.2.6.8 and 6.1.1.4'
 'N' 'N' 0.0061 0.0033 'International Tables Vol C Tables 4.2.6.8 and 6.1.1.4'
 'O' 'O' 0.0106 0.0060 'International Tables Vol C Tables 4.2.6.8 and 6.1.1.4'

_shelx_space_group_comment
;
The symmetry employed for this shelxl refinement is uniquely defined
by the following loop, which should always be used as a source of
symmetry information in preference to the above space-group names.
They are only intended as comments.
;
_space_group_crystal_system        'triclinic'
_space_group_IT_number             2
_space_group_name_H-M_alt          'P -1'
_space_group_name_Hall             '-P 1'
loop_
  _space_group_symop_operation_xyz
 'x, y, z'
 '-x, -y, -z'

_cell_length_a                     9.2917(3)
_cell_length_b                     14.8463(6)
_cell_length_c                     16.5238(6)
_cell_angle_alpha                  102.208(3)
_cell_angle_beta                   99.808(3)
_cell_angle_gamma                  92.838(3)
_cell_volume                       2186.63(14)
_cell_formula_units_Z              4
_cell_measurement_reflns_used      7384
_cell_measurement_temperature      150.00(10)
_cell_measurement_theta_max        29.0140
_cell_measurement_theta_min        4.1390
_shelx_estimated_absorpt_T_max     0.966
_shelx_estimated_absorpt_T_min     0.801
_exptl_absorpt_coefficient_mu      1.159
_exptl_absorpt_correction_T_max    1.00000
_exptl_absorpt_correction_T_min    0.57573
_exptl_absorpt_correction_type     multi-scan
_exptl_absorpt_process_details
;
CrysAlisPro 1.171.39.46e (Rigaku Oxford Diffraction, 2018)
Empirical absorption correction using spherical harmonics,
 implemented in SCALE3 ABSPACK scaling algorithm.
;
_exptl_crystal_colour              green
_exptl_crystal_density_diffrn      1.566
_exptl_crystal_density_meas        'not measured'
_exptl_crystal_density_method      'not measured'
_exptl_crystal_description         plate
_exptl_crystal_F_000               1060
_exptl_crystal_size_max            0.2
_exptl_crystal_size_mid            0.2
_exptl_crystal_size_min            0.03
_exptl_transmission_factor_max     ?
_exptl_transmission_factor_min     ?
_diffrn_reflns_av_R_equivalents    0.0293
_diffrn_reflns_av_unetI/netI       0.0481
_diffrn_reflns_Laue_measured_fraction_full  0.999
_diffrn_reflns_Laue_measured_fraction_max  0.847
_diffrn_reflns_limit_h_max         12
_diffrn_reflns_limit_h_min         -12
_diffrn_reflns_limit_k_max         14
_diffrn_reflns_limit_k_min         -20
_diffrn_reflns_limit_l_max         22
_diffrn_reflns_limit_l_min         -20
_diffrn_reflns_number              19241
_diffrn_reflns_point_group_measured_fraction_full  0.999
_diffrn_reflns_point_group_measured_fraction_max  0.847
_diffrn_reflns_theta_full          25.242
_diffrn_reflns_theta_max           29.244
_diffrn_reflns_theta_min           2.361
_diffrn_ambient_environment        N~2~
_diffrn_ambient_temperature        150.00(10)
_diffrn_detector                   'CCD plate'
_diffrn_detector_area_resol_mean   10.4933
_diffrn_detector_type              Atlas
_diffrn_measured_fraction_theta_full  0.999
_diffrn_measured_fraction_theta_max  0.847
_diffrn_measurement_details
;
List of Runs (angles in degrees, time in seconds):

  # Type    Start    End  Width  t~exp~   \w     \q     \k     \f   Frames
--------------------------------------------------------------------------
  1  \w    -36.00  64.00   1.00  157.50    --  -11.36  77.00-120.00  100
  2  \w     -2.00  86.00   1.00  157.50    --   11.52  77.00 150.00   88
  3  \w     60.00  87.00   1.00  157.50    --   11.52  77.00-180.00   27
  4  \w    -22.00  89.00   1.00  157.50    --   11.52  77.00  30.00  111
;
_diffrn_measurement_device         'four-circle diffractometer'
_diffrn_measurement_device_type    'SuperNova, Dual, Cu at home/near, Atlas'
_diffrn_measurement_method         '\w scans'
_diffrn_orient_matrix_type        
 'CrysAlisPro convention (1999,Acta A55,543-557)'
_diffrn_orient_matrix_UB_11        -0.0657524000
_diffrn_orient_matrix_UB_12        0.0043123000
_diffrn_orient_matrix_UB_13        0.0163467000
_diffrn_orient_matrix_UB_21        0.0386692000
_diffrn_orient_matrix_UB_22        0.0309542000
_diffrn_orient_matrix_UB_23        0.0369364000
_diffrn_orient_matrix_UB_31        -0.0151821000
_diffrn_orient_matrix_UB_32        0.0378370000
_diffrn_orient_matrix_UB_33        -0.0191287000
_diffrn_radiation_monochromator    mirror
_diffrn_radiation_probe            x-ray
_diffrn_radiation_type             MoK\a
_diffrn_radiation_wavelength       0.71073
_diffrn_source                     'micro-focus sealed X-ray tube'
_diffrn_source_type                'SuperNova (Mo) X-ray Source'
_reflns_Friedel_coverage           0.000
_reflns_Friedel_fraction_full      .
_reflns_Friedel_fraction_max       .
_reflns_number_gt                  7902
_reflns_number_total               10079
_reflns_special_details
;
 Reflections were merged by SHELXL according to the crystal
 class for the calculation of statistics and refinement.
 
 _reflns_Friedel_fraction is defined as the number of unique
 Friedel pairs measured divided by the number that would be
 possible theoretically, ignoring centric projections and
 systematic absences.
;
_reflns_threshold_expression       'I > 2\s(I)'
_computing_cell_refinement         'CrysAlisPro 1.171.39.46e (Rigaku OD, 2018)'
_computing_data_collection         'CrysAlisPro 1.171.39.46e (Rigaku OD, 2018)'
_computing_data_reduction          'CrysAlisPro 1.171.39.46e (Rigaku OD, 2018)'
_computing_molecular_graphics      'Olex2 (Dolomanov et al., 2009)'
_computing_publication_material    'Olex2 (Dolomanov et al., 2009)'
_computing_structure_refinement    'ShelXL (Sheldrick, 2015)'
_computing_structure_solution      'SHELXT 2018/2 (Sheldrick, 2018)'
_refine_diff_density_max           0.521
_refine_diff_density_min           -0.456
_refine_diff_density_rms           0.068
_refine_ls_extinction_coef         .
_refine_ls_extinction_method       none
_refine_ls_goodness_of_fit_ref     1.014
_refine_ls_hydrogen_treatment      mixed
_refine_ls_matrix_type             full
_refine_ls_number_parameters       611
_refine_ls_number_reflns           10079
_refine_ls_number_restraints       0
_refine_ls_R_factor_all            0.0520
_refine_ls_R_factor_gt             0.0339
_refine_ls_restrained_S_all        1.014
_refine_ls_shift/su_max            0.002
_refine_ls_shift/su_mean           0.000
_refine_ls_structure_factor_coef   Fsqd
_refine_ls_weighting_details      
 'w=1/[\s^2^(Fo^2^)+(0.0316P)^2^+0.7791P] where P=(Fo^2^+2Fc^2^)/3'
_refine_ls_weighting_scheme        calc
_refine_ls_wR_factor_gt            0.0725
_refine_ls_wR_factor_ref           0.0793
_refine_special_details            ?
_atom_sites_solution_hydrogens     mixed
_atom_sites_solution_primary       ?
_atom_sites_solution_secondary     ?
loop_
  _atom_site_label
  _atom_site_type_symbol
  _atom_site_fract_x
  _atom_site_fract_y
  _atom_site_fract_z
  _atom_site_U_iso_or_equiv
  _atom_site_adp_type
  _atom_site_occupancy
  _atom_site_site_symmetry_order
  _atom_site_calc_flag
  _atom_site_refinement_flags_posn
  _atom_site_refinement_flags_adp
  _atom_site_refinement_flags_occupancy
  _atom_site_disorder_assembly
  _atom_site_disorder_group
 Cu1 Cu 0.61571(3) 0.82129(2) 0.78398(2) 0.01671(7) Uani 1 1 d . . . . .
 Cu2 Cu 0.85726(3) 0.25471(2) 0.62826(2) 0.01527(7) Uani 1 1 d . . . . .
 Cl1 Cl 0.84308(6) 0.87804(4) 0.87591(3) 0.02020(11) Uani 1 1 d . . . . .
 Cl2 Cl 1.10232(6) 0.31238(4) 0.64232(3) 0.02032(11) Uani 1 1 d . . . . .
 O11 O 0.53563(16) 0.70821(10) 0.82381(9) 0.0208(3) Uani 1 1 d . . . . .
 O12 O 0.3837(2) 0.67367(11) 0.90596(11) 0.0328(4) Uani 1 1 d . . . . .
 O21 O 0.52606(17) 0.88358(11) 0.69434(9) 0.0239(3) Uani 1 1 d . . . . .
 O22 O 0.49218(17) 0.86981(11) 0.55521(10) 0.0259(4) Uani 1 1 d . . . . .
 O31 O 0.71759(16) 0.34636(10) 0.67250(9) 0.0210(3) Uani 1 1 d . . . . .
 O32 O 0.57297(17) 0.45006(11) 0.63053(9) 0.0241(3) Uani 1 1 d . . . . .
 O41 O 0.81304(16) 0.11905(10) 0.57350(9) 0.0197(3) Uani 1 1 d . . . . .
 O42 O 0.79676(17) -0.01946(10) 0.60512(10) 0.0232(3) Uani 1 1 d . . . . .
 N1 N 0.48690(19) 0.88456(12) 0.85828(11) 0.0173(4) Uani 1 1 d . . . . .
 N2 N 0.69232(19) 0.74534(12) 0.68825(11) 0.0167(4) Uani 1 1 d . . . . .
 N3 N 0.78789(19) 0.29582(11) 0.52232(10) 0.0152(4) Uani 1 1 d . . . . .
 N4 N 0.89471(19) 0.20397(12) 0.73269(11) 0.0156(4) Uani 1 1 d . . . . .
 C11 C 0.4055(2) 0.82747(15) 0.88770(13) 0.0194(5) Uani 1 1 d . . . . .
 C12 C 0.2918(2) 0.85727(16) 0.93062(14) 0.0226(5) Uani 1 1 d . . . . .
 H12 H 0.234989 0.815266 0.949156 0.027 Uiso 1 1 calc R . . . .
 C13 C 0.2662(3) 0.94778(17) 0.94461(14) 0.0254(5) Uani 1 1 d . . . . .
 H13 H 0.189978 0.968019 0.971708 0.031 Uiso 1 1 calc R . . . .
 C14 C 0.3552(2) 1.01117(16) 0.91807(13) 0.0205(5) Uani 1 1 d . . . . .
 C15 C 0.3418(3) 1.10777(16) 0.93576(14) 0.0263(5) Uani 1 1 d . . . . .
 H15 H 0.268479 1.131254 0.963894 0.032 Uiso 1 1 calc R . . . .
 C16 C 0.4352(3) 1.16648(16) 0.91201(14) 0.0278(5) Uani 1 1 d . . . . .
 H16 H 0.425280 1.229710 0.923903 0.033 Uiso 1 1 calc R . . . .
 C17 C 0.5468(3) 1.13170(16) 0.86945(14) 0.0254(5) Uani 1 1 d . . . . .
 H17 H 0.611357 1.172462 0.854505 0.031 Uiso 1 1 calc R . . . .
 C18 C 0.5615(2) 1.03920(15) 0.84990(14) 0.0218(5) Uani 1 1 d . . . . .
 H18 H 0.633957 1.017129 0.820396 0.026 Uiso 1 1 calc R . . . .
 C19 C 0.4672(2) 0.97696(15) 0.87424(13) 0.0188(4) Uani 1 1 d . . . . .
 C110 C 0.4426(2) 0.72776(15) 0.87238(14) 0.0215(5) Uani 1 1 d . . . . .
 C21 C 0.6439(2) 0.76821(15) 0.61577(13) 0.0179(4) Uani 1 1 d . . . . .
 C22 C 0.6779(2) 0.72265(15) 0.53874(14) 0.0226(5) Uani 1 1 d . . . . .
 H22 H 0.641748 0.740930 0.489230 0.027 Uiso 1 1 calc R . . . .
 C23 C 0.7645(3) 0.65131(16) 0.53770(14) 0.0243(5) Uani 1 1 d . . . . .
 H23 H 0.787076 0.619865 0.487114 0.029 Uiso 1 1 calc R . . . .
 C24 C 0.8198(2) 0.62525(14) 0.61297(14) 0.0199(5) Uani 1 1 d . . . . .
 C25 C 0.9142(3) 0.55411(15) 0.61770(15) 0.0251(5) Uani 1 1 d . . . . .
 H25 H 0.939058 0.520826 0.568466 0.030 Uiso 1 1 calc R . . . .
 C26 C 0.9693(3) 0.53319(15) 0.69184(16) 0.0262(5) Uani 1 1 d . . . . .
 H26 H 1.031688 0.486276 0.693405 0.031 Uiso 1 1 calc R . . . .
 C27 C 0.9317(3) 0.58284(16) 0.76700(15) 0.0252(5) Uani 1 1 d . . . . .
 H27 H 0.971003 0.568793 0.818025 0.030 Uiso 1 1 calc R . . . .
 C28 C 0.8385(2) 0.65119(15) 0.76611(14) 0.0210(5) Uani 1 1 d . . . . .
 H28 H 0.812951 0.682268 0.815984 0.025 Uiso 1 1 calc R . . . .
 C29 C 0.7814(2) 0.67431(14) 0.68939(13) 0.0183(4) Uani 1 1 d . . . . .
 C210 C 0.5458(2) 0.84712(15) 0.62071(14) 0.0199(5) Uani 1 1 d . . . . .
 C31 C 0.6956(2) 0.36083(14) 0.53113(13) 0.0161(4) Uani 1 1 d . . . . .
 C32 C 0.6376(2) 0.40238(15) 0.46528(13) 0.0199(5) Uani 1 1 d . . . . .
 H32 H 0.574385 0.448697 0.473912 0.024 Uiso 1 1 calc R . . . .
 C33 C 0.6756(2) 0.37354(16) 0.38864(14) 0.0218(5) Uani 1 1 d . . . . .
 H33 H 0.638051 0.400296 0.344337 0.026 Uiso 1 1 calc R . . . .
 C34 C 0.7712(2) 0.30355(14) 0.37597(13) 0.0176(4) Uani 1 1 d . . . . .
 C35 C 0.8148(2) 0.27042(15) 0.29764(13) 0.0207(5) Uani 1 1 d . . . . .
 H35 H 0.779163 0.295276 0.251777 0.025 Uiso 1 1 calc R . . . .
 C36 C 0.9080(2) 0.20279(16) 0.28875(14) 0.0234(5) Uani 1 1 d . . . . .
 H36 H 0.933946 0.180677 0.236695 0.028 Uiso 1 1 calc R . . . .
 C37 C 0.9652(2) 0.16619(15) 0.35821(14) 0.0218(5) Uani 1 1 d . . . . .
 H37 H 1.029665 0.120322 0.351728 0.026 Uiso 1 1 calc R . . . .
 C38 C 0.9274(2) 0.19719(15) 0.43523(13) 0.0197(5) Uani 1 1 d . . . . .
 H38 H 0.967329 0.173048 0.480781 0.024 Uiso 1 1 calc R . . . .
 C39 C 0.8283(2) 0.26547(14) 0.44555(13) 0.0156(4) Uani 1 1 d . . . . .
 C310 C 0.6577(2) 0.38874(14) 0.61819(13) 0.0178(4) Uani 1 1 d . . . . .
 C41 C 0.8758(2) 0.11223(14) 0.71633(13) 0.0156(4) Uani 1 1 d . . . . .
 C42 C 0.9018(2) 0.06142(15) 0.77892(14) 0.0200(5) Uani 1 1 d . . . . .
 H42 H 0.886453 -0.002797 0.765006 0.024 Uiso 1 1 calc R . . . .
 C43 C 0.9498(2) 0.10729(16) 0.86045(14) 0.0228(5) Uani 1 1 d . . . . .
 H43 H 0.966870 0.074514 0.902776 0.027 Uiso 1 1 calc R . . . .
 C44 C 0.9734(2) 0.20438(15) 0.88043(13) 0.0199(5) Uani 1 1 d . . . . .
 C45 C 1.0264(3) 0.25628(17) 0.96360(14) 0.0255(5) Uani 1 1 d . . . . .
 H45 H 1.044330 0.226132 1.007766 0.031 Uiso 1 1 calc R . . . .
 C46 C 1.0512(3) 0.34997(17) 0.97914(15) 0.0288(5) Uani 1 1 d . . . . .
 H46 H 1.087315 0.383375 1.033795 0.035 Uiso 1 1 calc R . . . .
 C47 C 1.0225(3) 0.39686(16) 0.91301(14) 0.0267(5) Uani 1 1 d . . . . .
 H47 H 1.039979 0.460926 0.924467 0.032 Uiso 1 1 calc R . . . .
 C48 C 0.9693(2) 0.34898(15) 0.83219(14) 0.0222(5) Uani 1 1 d . . . . .
 H48 H 0.949535 0.380565 0.789125 0.027 Uiso 1 1 calc R . . . .
 C49 C 0.9444(2) 0.25200(15) 0.81426(13) 0.0175(4) Uani 1 1 d . . . . .
 C410 C 0.8245(2) 0.06517(14) 0.62430(13) 0.0168(4) Uani 1 1 d . . . . .
 N5 N 0.5294(2) 0.51310(14) 0.79134(13) 0.0210(4) Uani 1 1 d . . . . .
 C51 C 0.6327(3) 0.48452(16) 0.85903(15) 0.0270(5) Uani 1 1 d . . . . .
 H51A H 0.647750 0.531431 0.911098 0.032 Uiso 1 1 calc R . . . .
 H51B H 0.726719 0.473838 0.842438 0.032 Uiso 1 1 calc R . . . .
 C52 C 0.5582(3) 0.3965(2) 0.8692(2) 0.0432(7) Uani 1 1 d . . . . .
 H52A H 0.592062 0.385269 0.924698 0.052 Uiso 1 1 calc R . . . .
 H52B H 0.574946 0.343890 0.826865 0.052 Uiso 1 1 calc R . . . .
 C53 C 0.3979(3) 0.4152(2) 0.8570(2) 0.0504(8) Uani 1 1 d . . . . .
 H53A H 0.335134 0.357662 0.839977 0.060 Uiso 1 1 calc R . . . .
 H53B H 0.374675 0.451143 0.908671 0.060 Uiso 1 1 calc R . . . .
 C54 C 0.3788(3) 0.46908(18) 0.78824(16) 0.0308(6) Uani 1 1 d . . . . .
 H54A H 0.342160 0.428174 0.733679 0.037 Uiso 1 1 calc R . . . .
 H54B H 0.310798 0.515843 0.798818 0.037 Uiso 1 1 calc R . . . .
 N6 N 0.3510(2) 1.03317(15) 0.56552(13) 0.0250(4) Uani 1 1 d . . . . .
 C61 C 0.2123(3) 1.0470(2) 0.60125(18) 0.0428(7) Uani 1 1 d . . . . .
 H61A H 0.143476 1.076477 0.566390 0.051 Uiso 1 1 calc R . . . .
 H61B H 0.165953 0.988204 0.604438 0.051 Uiso 1 1 calc R . . . .
 C62 C 0.2596(3) 1.10756(17) 0.68702(15) 0.0287(5) Uani 1 1 d . . . . .
 H62A H 0.288065 1.071323 0.728643 0.034 Uiso 1 1 calc R . . . .
 H62B H 0.182322 1.145062 0.703373 0.034 Uiso 1 1 calc R . . . .
 C63 C 0.3898(3) 1.16703(16) 0.67688(15) 0.0254(5) Uani 1 1 d . . . . .
 H63A H 0.358410 1.215187 0.648032 0.031 Uiso 1 1 calc R . . . .
 H63B H 0.450554 1.195248 0.731042 0.031 Uiso 1 1 calc R . . . .
 C64 C 0.4705(2) 1.09815(16) 0.62426(14) 0.0216(5) Uani 1 1 d . . . . .
 H64A H 0.529736 1.128729 0.593283 0.026 Uiso 1 1 calc R . . . .
 H64B H 0.533316 1.065623 0.659331 0.026 Uiso 1 1 calc R . . . .
 H6A H 0.377(3) 0.980(2) 0.5591(17) 0.035(8) Uiso 1 1 d . . . . .
 H5A H 0.554(3) 0.4958(19) 0.7439(17) 0.031(7) Uiso 1 1 d . . . . .
 H6B H 0.333(3) 1.0439(18) 0.5108(18) 0.034(7) Uiso 1 1 d . . . . .
 H5B H 0.533(3) 0.5753(19) 0.8008(15) 0.027(7) Uiso 1 1 d . . . . .

loop_
  _atom_site_aniso_label
  _atom_site_aniso_U_11
  _atom_site_aniso_U_22
  _atom_site_aniso_U_33
  _atom_site_aniso_U_23
  _atom_site_aniso_U_13
  _atom_site_aniso_U_12
 Cu1 0.02146(14) 0.01582(13) 0.01455(14) 0.00452(10) 0.00537(10) 0.00606(11)
 Cu2 0.01961(14) 0.01416(13) 0.01249(13) 0.00453(10) 0.00173(10) 0.00343(10)
 Cl1 0.0224(3) 0.0192(2) 0.0199(3) 0.0064(2) 0.0033(2) 0.0035(2)
 Cl2 0.0186(3) 0.0209(3) 0.0213(3) 0.0051(2) 0.0027(2) 0.0014(2)
 O11 0.0261(8) 0.0155(7) 0.0229(8) 0.0061(6) 0.0076(7) 0.0033(7)
 O12 0.0458(11) 0.0219(9) 0.0360(10) 0.0091(7) 0.0204(8) -0.0003(8)
 O21 0.0326(9) 0.0245(8) 0.0178(8) 0.0087(6) 0.0057(7) 0.0129(7)
 O22 0.0310(9) 0.0279(9) 0.0185(9) 0.0093(7) -0.0015(7) 0.0045(7)
 O31 0.0262(8) 0.0229(8) 0.0159(8) 0.0056(6) 0.0057(6) 0.0094(7)
 O32 0.0275(9) 0.0251(8) 0.0210(8) 0.0044(7) 0.0063(7) 0.0127(7)
 O41 0.0267(8) 0.0145(7) 0.0168(8) 0.0040(6) 0.0002(6) 0.0006(6)
 O42 0.0281(9) 0.0143(7) 0.0250(9) 0.0045(6) -0.0009(7) 0.0004(7)
 N1 0.0193(9) 0.0190(9) 0.0132(9) 0.0033(7) 0.0018(7) 0.0043(8)
 N2 0.0196(9) 0.0150(8) 0.0159(9) 0.0032(7) 0.0053(7) 0.0017(7)
 N3 0.0175(9) 0.0129(8) 0.0148(9) 0.0035(7) 0.0017(7) -0.0001(7)
 N4 0.0165(9) 0.0161(8) 0.0150(9) 0.0054(7) 0.0028(7) 0.0021(7)
 C11 0.0225(11) 0.0202(11) 0.0148(11) 0.0039(8) 0.0012(9) 0.0013(9)
 C12 0.0228(12) 0.0257(12) 0.0204(12) 0.0052(9) 0.0076(9) 0.0010(10)
 C13 0.0243(12) 0.0335(13) 0.0189(12) 0.0036(10) 0.0062(9) 0.0083(11)
 C14 0.0226(11) 0.0244(11) 0.0131(11) 0.0018(9) 0.0007(9) 0.0074(10)
 C15 0.0307(13) 0.0272(12) 0.0200(12) 0.0023(10) 0.0025(10) 0.0136(11)
 C16 0.0404(15) 0.0183(11) 0.0225(13) 0.0024(9) -0.0005(10) 0.0114(11)
 C17 0.0304(13) 0.0218(11) 0.0237(13) 0.0080(9) 0.0005(10) 0.0014(10)
 C18 0.0231(12) 0.0234(11) 0.0190(12) 0.0060(9) 0.0021(9) 0.0042(10)
 C19 0.0223(11) 0.0195(11) 0.0132(11) 0.0022(8) 0.0002(8) 0.0054(9)
 C110 0.0254(12) 0.0205(11) 0.0175(12) 0.0041(9) 0.0013(9) 0.0008(10)
 C21 0.0192(11) 0.0180(10) 0.0164(11) 0.0051(8) 0.0027(8) -0.0021(9)
 C22 0.0274(12) 0.0237(11) 0.0170(11) 0.0053(9) 0.0051(9) -0.0020(10)
 C23 0.0300(13) 0.0230(12) 0.0181(12) -0.0021(9) 0.0096(10) -0.0038(10)
 C24 0.0227(11) 0.0146(10) 0.0221(12) -0.0008(8) 0.0102(9) -0.0017(9)
 C25 0.0269(12) 0.0174(11) 0.0308(14) -0.0014(9) 0.0144(10) -0.0007(10)
 C26 0.0257(12) 0.0157(11) 0.0400(15) 0.0061(10) 0.0127(11) 0.0059(10)
 C27 0.0272(12) 0.0216(11) 0.0316(14) 0.0136(10) 0.0085(10) 0.0053(10)
 C28 0.0261(12) 0.0192(11) 0.0214(12) 0.0078(9) 0.0099(9) 0.0062(10)
 C29 0.0208(11) 0.0139(10) 0.0216(12) 0.0048(8) 0.0078(9) -0.0010(9)
 C210 0.0201(11) 0.0184(11) 0.0206(12) 0.0063(9) 0.0008(9) -0.0011(9)
 C31 0.0150(10) 0.0148(10) 0.0185(11) 0.0042(8) 0.0024(8) 0.0010(8)
 C32 0.0203(11) 0.0186(11) 0.0218(12) 0.0067(9) 0.0022(9) 0.0076(9)
 C33 0.0235(12) 0.0250(12) 0.0182(12) 0.0108(9) -0.0005(9) 0.0047(10)
 C34 0.0184(11) 0.0175(10) 0.0158(11) 0.0046(8) -0.0001(8) -0.0016(9)
 C35 0.0221(11) 0.0251(11) 0.0141(11) 0.0057(9) 0.0004(9) -0.0009(10)
 C36 0.0272(12) 0.0257(12) 0.0152(11) 0.0000(9) 0.0053(9) -0.0015(10)
 C37 0.0235(11) 0.0191(11) 0.0233(12) 0.0027(9) 0.0070(9) 0.0051(9)
 C38 0.0228(11) 0.0198(11) 0.0174(11) 0.0059(9) 0.0029(9) 0.0050(9)
 C39 0.0153(10) 0.0152(10) 0.0153(11) 0.0026(8) 0.0023(8) -0.0010(8)
 C310 0.0164(10) 0.0181(10) 0.0182(11) 0.0032(8) 0.0023(8) 0.0002(9)
 C41 0.0127(10) 0.0167(10) 0.0187(11) 0.0055(8) 0.0042(8) 0.0021(8)
 C42 0.0212(11) 0.0175(10) 0.0237(12) 0.0089(9) 0.0056(9) 0.0011(9)
 C43 0.0268(12) 0.0234(11) 0.0224(12) 0.0137(9) 0.0052(9) 0.0043(10)
 C44 0.0221(11) 0.0238(11) 0.0160(11) 0.0072(9) 0.0051(9) 0.0063(9)
 C45 0.0322(13) 0.0301(13) 0.0161(12) 0.0089(10) 0.0034(9) 0.0086(11)
 C46 0.0386(14) 0.0303(13) 0.0147(12) 0.0010(10) 0.0010(10) 0.0066(11)
 C47 0.0379(14) 0.0198(11) 0.0203(12) 0.0014(9) 0.0026(10) 0.0043(10)
 C48 0.0296(12) 0.0195(11) 0.0177(12) 0.0055(9) 0.0027(9) 0.0050(10)
 C49 0.0178(10) 0.0198(10) 0.0157(11) 0.0048(8) 0.0036(8) 0.0037(9)
 C410 0.0133(10) 0.0157(10) 0.0212(11) 0.0039(8) 0.0024(8) 0.0024(9)
 N5 0.0259(10) 0.0176(10) 0.0192(11) 0.0026(8) 0.0048(8) 0.0027(8)
 C51 0.0271(13) 0.0263(12) 0.0256(13) 0.0069(10) -0.0013(10) 0.0000(10)
 C52 0.0451(17) 0.0353(15) 0.0526(19) 0.0252(14) 0.0006(14) -0.0012(13)
 C53 0.0381(16) 0.059(2) 0.062(2) 0.0325(17) 0.0106(15) -0.0081(15)
 C54 0.0234(12) 0.0292(13) 0.0357(15) 0.0030(11) 0.0007(10) -0.0029(11)
 N6 0.0304(11) 0.0238(11) 0.0190(11) 0.0016(8) 0.0025(8) 0.0059(9)
 C61 0.0300(14) 0.0512(18) 0.0423(17) -0.0013(14) 0.0106(12) -0.0061(13)
 C62 0.0296(13) 0.0287(13) 0.0321(14) 0.0091(11) 0.0133(11) 0.0064(11)
 C63 0.0289(13) 0.0221(12) 0.0245(13) 0.0032(9) 0.0044(10) 0.0047(10)
 C64 0.0194(11) 0.0256(12) 0.0205(12) 0.0075(9) 0.0026(9) 0.0033(10)

_geom_special_details
;
 All esds (except the esd in the dihedral angle between two l.s. planes)
 are estimated using the full covariance matrix.  The cell esds are taken
 into account individually in the estimation of esds in distances, angles
 and torsion angles; correlations between esds in cell parameters are only
 used when they are defined by crystal symmetry.  An approximate (isotropic)
 treatment of cell esds is used for estimating esds involving l.s. planes.
;
loop_
  _geom_bond_atom_site_label_1
  _geom_bond_atom_site_label_2
  _geom_bond_distance
  _geom_bond_site_symmetry_2
  _geom_bond_publ_flag
 Cu1 Cl1 2.3811(6) . ?
 Cu1 O11 2.0774(15) . ?
 Cu1 O21 1.9947(15) . ?
 Cu1 N1 1.9865(17) . ?
 Cu1 N2 1.9974(17) . ?
 Cu2 Cl2 2.3483(6) . ?
 Cu2 O31 2.0365(14) . ?
 Cu2 O41 2.0162(14) . ?
 Cu2 N3 1.9896(17) . ?
 Cu2 N4 2.0093(17) . ?
 O11 C110 1.280(3) . ?
 O12 C110 1.225(3) . ?
 O21 C210 1.271(3) . ?
 O22 C210 1.233(3) . ?
 O31 C310 1.270(3) . ?
 O32 C310 1.240(2) . ?
 O41 C410 1.272(2) . ?
 O42 C410 1.232(2) . ?
 N1 C11 1.328(3) . ?
 N1 C19 1.369(3) . ?
 N2 C21 1.325(3) . ?
 N2 C29 1.373(3) . ?
 N3 C31 1.324(3) . ?
 N3 C39 1.375(3) . ?
 N4 C41 1.328(3) . ?
 N4 C49 1.374(3) . ?
 C11 C12 1.408(3) . ?
 C11 C110 1.515(3) . ?
 C12 H12 0.9300 . ?
 C12 C13 1.355(3) . ?
 C13 H13 0.9300 . ?
 C13 C14 1.408(3) . ?
 C14 C15 1.418(3) . ?
 C14 C19 1.421(3) . ?
 C15 H15 0.9300 . ?
 C15 C16 1.361(4) . ?
 C16 H16 0.9300 . ?
 C16 C17 1.409(3) . ?
 C17 H17 0.9300 . ?
 C17 C18 1.362(3) . ?
 C18 H18 0.9300 . ?
 C18 C19 1.407(3) . ?
 C21 C22 1.404(3) . ?
 C21 C210 1.517(3) . ?
 C22 H22 0.9300 . ?
 C22 C23 1.361(3) . ?
 C23 H23 0.9300 . ?
 C23 C24 1.402(3) . ?
 C24 C25 1.412(3) . ?
 C24 C29 1.429(3) . ?
 C25 H25 0.9300 . ?
 C25 C26 1.350(3) . ?
 C26 H26 0.9300 . ?
 C26 C27 1.412(3) . ?
 C27 H27 0.9300 . ?
 C27 C28 1.367(3) . ?
 C28 H28 0.9300 . ?
 C28 C29 1.407(3) . ?
 C31 C32 1.404(3) . ?
 C31 C310 1.517(3) . ?
 C32 H32 0.9300 . ?
 C32 C33 1.360(3) . ?
 C33 H33 0.9300 . ?
 C33 C34 1.405(3) . ?
 C34 C35 1.418(3) . ?
 C34 C39 1.421(3) . ?
 C35 H35 0.9300 . ?
 C35 C36 1.359(3) . ?
 C36 H36 0.9300 . ?
 C36 C37 1.407(3) . ?
 C37 H37 0.9300 . ?
 C37 C38 1.370(3) . ?
 C38 H38 0.9300 . ?
 C38 C39 1.406(3) . ?
 C41 C42 1.400(3) . ?
 C41 C410 1.516(3) . ?
 C42 H42 0.9300 . ?
 C42 C43 1.362(3) . ?
 C43 H43 0.9300 . ?
 C43 C44 1.406(3) . ?
 C44 C45 1.417(3) . ?
 C44 C49 1.419(3) . ?
 C45 H45 0.9300 . ?
 C45 C46 1.360(3) . ?
 C46 H46 0.9300 . ?
 C46 C47 1.411(3) . ?
 C47 H47 0.9300 . ?
 C47 C48 1.368(3) . ?
 C48 H48 0.9300 . ?
 C48 C49 1.406(3) . ?
 N5 C51 1.492(3) . ?
 N5 C54 1.503(3) . ?
 N5 H5A 0.84(3) . ?
 N5 H5B 0.90(3) . ?
 C51 H51A 0.9700 . ?
 C51 H51B 0.9700 . ?
 C51 C52 1.502(3) . ?
 C52 H52A 0.9700 . ?
 C52 H52B 0.9700 . ?
 C52 C53 1.516(4) . ?
 C53 H53A 0.9700 . ?
 C53 H53B 0.9700 . ?
 C53 C54 1.515(4) . ?
 C54 H54A 0.9700 . ?
 C54 H54B 0.9700 . ?
 N6 C61 1.511(3) . ?
 N6 C64 1.495(3) . ?
 N6 H6A 0.83(3) . ?
 N6 H6B 0.94(3) . ?
 C61 H61A 0.9700 . ?
 C61 H61B 0.9700 . ?
 C61 C62 1.490(4) . ?
 C62 H62A 0.9700 . ?
 C62 H62B 0.9700 . ?
 C62 C63 1.516(3) . ?
 C63 H63A 0.9700 . ?
 C63 H63B 0.9700 . ?
 C63 C64 1.512(3) . ?
 C64 H64A 0.9700 . ?
 C64 H64B 0.9700 . ?

loop_
  _geom_angle_atom_site_label_1
  _geom_angle_atom_site_label_2
  _geom_angle_atom_site_label_3
  _geom_angle
  _geom_angle_site_symmetry_1
  _geom_angle_site_symmetry_3
  _geom_angle_publ_flag
 O11 Cu1 Cl1 106.47(5) . . ?
 O21 Cu1 Cl1 122.86(5) . . ?
 O21 Cu1 O11 130.51(7) . . ?
 O21 Cu1 N2 82.21(7) . . ?
 N1 Cu1 Cl1 96.96(5) . . ?
 N1 Cu1 O11 80.92(7) . . ?
 N1 Cu1 O21 89.03(7) . . ?
 N1 Cu1 N2 164.19(7) . . ?
 N2 Cu1 Cl1 98.85(5) . . ?
 N2 Cu1 O11 94.77(6) . . ?
 O31 Cu2 Cl2 116.72(5) . . ?
 O41 Cu2 Cl2 114.93(5) . . ?
 O41 Cu2 O31 128.35(6) . . ?
 N3 Cu2 Cl2 94.93(5) . . ?
 N3 Cu2 O31 81.88(6) . . ?
 N3 Cu2 O41 94.04(6) . . ?
 N3 Cu2 N4 170.91(7) . . ?
 N4 Cu2 Cl2 94.13(5) . . ?
 N4 Cu2 O31 94.61(6) . . ?
 N4 Cu2 O41 81.52(6) . . ?
 C110 O11 Cu1 113.63(14) . . ?
 C210 O21 Cu1 114.72(14) . . ?
 C310 O31 Cu2 113.51(13) . . ?
 C410 O41 Cu2 114.95(13) . . ?
 C11 N1 Cu1 113.96(14) . . ?
 C11 N1 C19 119.59(18) . . ?
 C19 N1 Cu1 126.17(15) . . ?
 C21 N2 Cu1 112.35(14) . . ?
 C21 N2 C29 119.23(18) . . ?
 C29 N2 Cu1 128.40(14) . . ?
 C31 N3 Cu2 113.31(14) . . ?
 C31 N3 C39 119.64(18) . . ?
 C39 N3 Cu2 127.03(14) . . ?
 C41 N4 Cu2 112.87(14) . . ?
 C41 N4 C49 119.16(18) . . ?
 C49 N4 Cu2 127.83(14) . . ?
 N1 C11 C12 122.4(2) . . ?
 N1 C11 C110 115.81(19) . . ?
 C12 C11 C110 121.8(2) . . ?
 C11 C12 H12 120.4 . . ?
 C13 C12 C11 119.3(2) . . ?
 C13 C12 H12 120.4 . . ?
 C12 C13 H13 120.0 . . ?
 C12 C13 C14 119.9(2) . . ?
 C14 C13 H13 120.0 . . ?
 C13 C14 C15 123.1(2) . . ?
 C13 C14 C19 118.3(2) . . ?
 C15 C14 C19 118.5(2) . . ?
 C14 C15 H15 119.7 . . ?
 C16 C15 C14 120.7(2) . . ?
 C16 C15 H15 119.7 . . ?
 C15 C16 H16 119.9 . . ?
 C15 C16 C17 120.1(2) . . ?
 C17 C16 H16 119.9 . . ?
 C16 C17 H17 119.5 . . ?
 C18 C17 C16 120.9(2) . . ?
 C18 C17 H17 119.5 . . ?
 C17 C18 H18 119.9 . . ?
 C17 C18 C19 120.1(2) . . ?
 C19 C18 H18 119.9 . . ?
 N1 C19 C14 120.4(2) . . ?
 N1 C19 C18 120.02(19) . . ?
 C18 C19 C14 119.5(2) . . ?
 O11 C110 C11 114.91(19) . . ?
 O12 C110 O11 125.8(2) . . ?
 O12 C110 C11 119.3(2) . . ?
 N2 C21 C22 123.2(2) . . ?
 N2 C21 C210 115.43(18) . . ?
 C22 C21 C210 121.3(2) . . ?
 C21 C22 H22 120.5 . . ?
 C23 C22 C21 118.9(2) . . ?
 C23 C22 H22 120.5 . . ?
 C22 C23 H23 120.0 . . ?
 C22 C23 C24 119.9(2) . . ?
 C24 C23 H23 120.0 . . ?
 C23 C24 C25 123.4(2) . . ?
 C23 C24 C29 118.5(2) . . ?
 C25 C24 C29 118.0(2) . . ?
 C24 C25 H25 119.1 . . ?
 C26 C25 C24 121.7(2) . . ?
 C26 C25 H25 119.1 . . ?
 C25 C26 H26 120.1 . . ?
 C25 C26 C27 119.7(2) . . ?
 C27 C26 H26 120.1 . . ?
 C26 C27 H27 119.4 . . ?
 C28 C27 C26 121.2(2) . . ?
 C28 C27 H27 119.4 . . ?
 C27 C28 H28 120.2 . . ?
 C27 C28 C29 119.7(2) . . ?
 C29 C28 H28 120.2 . . ?
 N2 C29 C24 120.2(2) . . ?
 N2 C29 C28 120.14(19) . . ?
 C28 C29 C24 119.7(2) . . ?
 O21 C210 C21 115.07(19) . . ?
 O22 C210 O21 125.9(2) . . ?
 O22 C210 C21 119.0(2) . . ?
 N3 C31 C32 122.87(19) . . ?
 N3 C31 C310 115.31(18) . . ?
 C32 C31 C310 121.81(18) . . ?
 C31 C32 H32 120.7 . . ?
 C33 C32 C31 118.7(2) . . ?
 C33 C32 H32 120.7 . . ?
 C32 C33 H33 119.8 . . ?
 C32 C33 C34 120.4(2) . . ?
 C34 C33 H33 119.8 . . ?
 C33 C34 C35 123.1(2) . . ?
 C33 C34 C39 118.16(19) . . ?
 C35 C34 C39 118.72(19) . . ?
 C34 C35 H35 119.6 . . ?
 C36 C35 C34 120.8(2) . . ?
 C36 C35 H35 119.6 . . ?
 C35 C36 H36 120.0 . . ?
 C35 C36 C37 120.1(2) . . ?
 C37 C36 H36 120.0 . . ?
 C36 C37 H37 119.5 . . ?
 C38 C37 C36 120.9(2) . . ?
 C38 C37 H37 119.5 . . ?
 C37 C38 H38 119.9 . . ?
 C37 C38 C39 120.1(2) . . ?
 C39 C38 H38 119.9 . . ?
 N3 C39 C34 120.22(18) . . ?
 N3 C39 C38 120.45(19) . . ?
 C38 C39 C34 119.33(19) . . ?
 O31 C310 C31 115.91(18) . . ?
 O32 C310 O31 125.83(19) . . ?
 O32 C310 C31 118.26(19) . . ?
 N4 C41 C42 122.98(19) . . ?
 N4 C41 C410 115.38(18) . . ?
 C42 C41 C410 121.64(19) . . ?
 C41 C42 H42 120.4 . . ?
 C43 C42 C41 119.1(2) . . ?
 C43 C42 H42 120.4 . . ?
 C42 C43 H43 120.1 . . ?
 C42 C43 C44 119.8(2) . . ?
 C44 C43 H43 120.1 . . ?
 C43 C44 C45 122.7(2) . . ?
 C43 C44 C49 118.4(2) . . ?
 C45 C44 C49 118.8(2) . . ?
 C44 C45 H45 119.8 . . ?
 C46 C45 C44 120.3(2) . . ?
 C46 C45 H45 119.8 . . ?
 C45 C46 H46 119.7 . . ?
 C45 C46 C47 120.5(2) . . ?
 C47 C46 H46 119.7 . . ?
 C46 C47 H47 119.7 . . ?
 C48 C47 C46 120.6(2) . . ?
 C48 C47 H47 119.7 . . ?
 C47 C48 H48 120.0 . . ?
 C47 C48 C49 120.0(2) . . ?
 C49 C48 H48 120.0 . . ?
 N4 C49 C44 120.50(19) . . ?
 N4 C49 C48 119.80(19) . . ?
 C48 C49 C44 119.69(19) . . ?
 O41 C410 C41 115.20(18) . . ?
 O42 C410 O41 126.0(2) . . ?
 O42 C410 C41 118.84(19) . . ?
 C51 N5 C54 108.08(18) . . ?
 C51 N5 H5A 111.4(18) . . ?
 C51 N5 H5B 110.3(16) . . ?
 C54 N5 H5A 109.0(19) . . ?
 C54 N5 H5B 112.7(16) . . ?
 H5A N5 H5B 105(2) . . ?
 N5 C51 H51A 110.9 . . ?
 N5 C51 H51B 110.9 . . ?
 N5 C51 C52 104.3(2) . . ?
 H51A C51 H51B 108.9 . . ?
 C52 C51 H51A 110.9 . . ?
 C52 C51 H51B 110.9 . . ?
 C51 C52 H52A 111.2 . . ?
 C51 C52 H52B 111.2 . . ?
 C51 C52 C53 102.7(2) . . ?
 H52A C52 H52B 109.1 . . ?
 C53 C52 H52A 111.2 . . ?
 C53 C52 H52B 111.2 . . ?
 C52 C53 H53A 110.8 . . ?
 C52 C53 H53B 110.8 . . ?
 H53A C53 H53B 108.9 . . ?
 C54 C53 C52 104.7(2) . . ?
 C54 C53 H53A 110.8 . . ?
 C54 C53 H53B 110.8 . . ?
 N5 C54 C53 104.9(2) . . ?
 N5 C54 H54A 110.8 . . ?
 N5 C54 H54B 110.8 . . ?
 C53 C54 H54A 110.8 . . ?
 C53 C54 H54B 110.8 . . ?
 H54A C54 H54B 108.8 . . ?
 C61 N6 H6A 115.4(19) . . ?
 C61 N6 H6B 108.1(16) . . ?
 C64 N6 C61 107.25(18) . . ?
 C64 N6 H6A 109(2) . . ?
 C64 N6 H6B 113.3(17) . . ?
 H6A N6 H6B 104(2) . . ?
 N6 C61 H61A 110.6 . . ?
 N6 C61 H61B 110.6 . . ?
 H61A C61 H61B 108.8 . . ?
 C62 C61 N6 105.5(2) . . ?
 C62 C61 H61A 110.6 . . ?
 C62 C61 H61B 110.6 . . ?
 C61 C62 H62A 111.2 . . ?
 C61 C62 H62B 111.2 . . ?
 C61 C62 C63 102.85(19) . . ?
 H62A C62 H62B 109.1 . . ?
 C63 C62 H62A 111.2 . . ?
 C63 C62 H62B 111.2 . . ?
 C62 C63 H63A 111.2 . . ?
 C62 C63 H63B 111.2 . . ?
 H63A C63 H63B 109.1 . . ?
 C64 C63 C62 102.72(19) . . ?
 C64 C63 H63A 111.2 . . ?
 C64 C63 H63B 111.2 . . ?
 N6 C64 C63 104.08(18) . . ?
 N6 C64 H64A 110.9 . . ?
 N6 C64 H64B 110.9 . . ?
 C63 C64 H64A 110.9 . . ?
 C63 C64 H64B 110.9 . . ?
 H64A C64 H64B 109.0 . . ?

loop_
  _geom_torsion_atom_site_label_1
  _geom_torsion_atom_site_label_2
  _geom_torsion_atom_site_label_3
  _geom_torsion_atom_site_label_4
  _geom_torsion
  _geom_torsion_site_symmetry_1
  _geom_torsion_site_symmetry_2
  _geom_torsion_site_symmetry_3
  _geom_torsion_site_symmetry_4
  _geom_torsion_publ_flag
 Cu1 O11 C110 O12 -177.60(19) . . . . ?
 Cu1 O11 C110 C11 2.5(2) . . . . ?
 Cu1 O21 C210 O22 174.64(18) . . . . ?
 Cu1 O21 C210 C21 -4.7(2) . . . . ?
 Cu1 N1 C11 C12 -170.14(17) . . . . ?
 Cu1 N1 C11 C110 9.9(2) . . . . ?
 Cu1 N1 C19 C14 170.21(15) . . . . ?
 Cu1 N1 C19 C18 -12.1(3) . . . . ?
 Cu1 N2 C21 C22 -177.63(17) . . . . ?
 Cu1 N2 C21 C210 1.5(2) . . . . ?
 Cu1 N2 C29 C24 177.31(15) . . . . ?
 Cu1 N2 C29 C28 -4.5(3) . . . . ?
 Cu2 O31 C310 O32 -177.25(17) . . . . ?
 Cu2 O31 C310 C31 2.4(2) . . . . ?
 Cu2 O41 C410 O42 176.75(17) . . . . ?
 Cu2 O41 C410 C41 -2.6(2) . . . . ?
 Cu2 N3 C31 C32 177.47(16) . . . . ?
 Cu2 N3 C31 C310 -1.8(2) . . . . ?
 Cu2 N3 C39 C34 -178.46(14) . . . . ?
 Cu2 N3 C39 C38 0.9(3) . . . . ?
 Cu2 N4 C41 C42 177.19(16) . . . . ?
 Cu2 N4 C41 C410 -2.4(2) . . . . ?
 Cu2 N4 C49 C44 -176.18(15) . . . . ?
 Cu2 N4 C49 C48 2.7(3) . . . . ?
 N1 C11 C12 C13 -1.8(3) . . . . ?
 N1 C11 C110 O11 -8.3(3) . . . . ?
 N1 C11 C110 O12 171.7(2) . . . . ?
 N2 C21 C22 C23 0.1(3) . . . . ?
 N2 C21 C210 O21 2.2(3) . . . . ?
 N2 C21 C210 O22 -177.26(19) . . . . ?
 N3 C31 C32 C33 1.2(3) . . . . ?
 N3 C31 C310 O31 -0.5(3) . . . . ?
 N3 C31 C310 O32 179.25(19) . . . . ?
 N4 C41 C42 C43 -0.5(3) . . . . ?
 N4 C41 C410 O41 3.5(3) . . . . ?
 N4 C41 C410 O42 -175.97(19) . . . . ?
 C11 N1 C19 C14 -3.4(3) . . . . ?
 C11 N1 C19 C18 174.32(19) . . . . ?
 C11 C12 C13 C14 -1.5(3) . . . . ?
 C12 C11 C110 O11 171.7(2) . . . . ?
 C12 C11 C110 O12 -8.2(3) . . . . ?
 C12 C13 C14 C15 -175.4(2) . . . . ?
 C12 C13 C14 C19 2.2(3) . . . . ?
 C13 C14 C15 C16 176.9(2) . . . . ?
 C13 C14 C19 N1 0.2(3) . . . . ?
 C13 C14 C19 C18 -177.5(2) . . . . ?
 C14 C15 C16 C17 -0.1(3) . . . . ?
 C15 C14 C19 N1 177.9(2) . . . . ?
 C15 C14 C19 C18 0.2(3) . . . . ?
 C15 C16 C17 C18 1.3(4) . . . . ?
 C16 C17 C18 C19 -1.8(3) . . . . ?
 C17 C18 C19 N1 -176.7(2) . . . . ?
 C17 C18 C19 C14 1.0(3) . . . . ?
 C19 N1 C11 C12 4.2(3) . . . . ?
 C19 N1 C11 C110 -175.70(18) . . . . ?
 C19 C14 C15 C16 -0.6(3) . . . . ?
 C110 C11 C12 C13 178.2(2) . . . . ?
 C21 N2 C29 C24 -0.6(3) . . . . ?
 C21 N2 C29 C28 177.6(2) . . . . ?
 C21 C22 C23 C24 -0.8(3) . . . . ?
 C22 C21 C210 O21 -178.7(2) . . . . ?
 C22 C21 C210 O22 1.9(3) . . . . ?
 C22 C23 C24 C25 -177.8(2) . . . . ?
 C22 C23 C24 C29 0.8(3) . . . . ?
 C23 C24 C25 C26 177.6(2) . . . . ?
 C23 C24 C29 N2 -0.1(3) . . . . ?
 C23 C24 C29 C28 -178.3(2) . . . . ?
 C24 C25 C26 C27 0.4(3) . . . . ?
 C25 C24 C29 N2 178.64(19) . . . . ?
 C25 C24 C29 C28 0.4(3) . . . . ?
 C25 C26 C27 C28 0.9(4) . . . . ?
 C26 C27 C28 C29 -1.5(3) . . . . ?
 C27 C28 C29 N2 -177.4(2) . . . . ?
 C27 C28 C29 C24 0.8(3) . . . . ?
 C29 N2 C21 C22 0.6(3) . . . . ?
 C29 N2 C21 C210 179.75(18) . . . . ?
 C29 C24 C25 C26 -1.0(3) . . . . ?
 C210 C21 C22 C23 -179.0(2) . . . . ?
 C31 N3 C39 C34 -0.1(3) . . . . ?
 C31 N3 C39 C38 179.30(19) . . . . ?
 C31 C32 C33 C34 0.0(3) . . . . ?
 C32 C31 C310 O31 -179.75(19) . . . . ?
 C32 C31 C310 O32 0.0(3) . . . . ?
 C32 C33 C34 C35 179.9(2) . . . . ?
 C32 C33 C34 C39 -1.1(3) . . . . ?
 C33 C34 C35 C36 179.8(2) . . . . ?
 C33 C34 C39 N3 1.2(3) . . . . ?
 C33 C34 C39 C38 -178.23(19) . . . . ?
 C34 C35 C36 C37 -1.5(3) . . . . ?
 C35 C34 C39 N3 -179.79(19) . . . . ?
 C35 C34 C39 C38 0.8(3) . . . . ?
 C35 C36 C37 C38 0.6(3) . . . . ?
 C36 C37 C38 C39 1.0(3) . . . . ?
 C37 C38 C39 N3 178.9(2) . . . . ?
 C37 C38 C39 C34 -1.7(3) . . . . ?
 C39 N3 C31 C32 -1.1(3) . . . . ?
 C39 N3 C31 C310 179.62(18) . . . . ?
 C39 C34 C35 C36 0.8(3) . . . . ?
 C310 C31 C32 C33 -179.6(2) . . . . ?
 C41 N4 C49 C44 -0.8(3) . . . . ?
 C41 N4 C49 C48 178.1(2) . . . . ?
 C41 C42 C43 C44 -0.4(3) . . . . ?
 C42 C41 C410 O41 -176.19(19) . . . . ?
 C42 C41 C410 O42 4.4(3) . . . . ?
 C42 C43 C44 C45 -178.5(2) . . . . ?
 C42 C43 C44 C49 0.8(3) . . . . ?
 C43 C44 C45 C46 178.2(2) . . . . ?
 C43 C44 C49 N4 -0.1(3) . . . . ?
 C43 C44 C49 C48 -179.0(2) . . . . ?
 C44 C45 C46 C47 0.9(4) . . . . ?
 C45 C44 C49 N4 179.20(19) . . . . ?
 C45 C44 C49 C48 0.3(3) . . . . ?
 C45 C46 C47 C48 0.0(4) . . . . ?
 C46 C47 C48 C49 -0.8(4) . . . . ?
 C47 C48 C49 N4 -178.3(2) . . . . ?
 C47 C48 C49 C44 0.6(3) . . . . ?
 C49 N4 C41 C42 1.2(3) . . . . ?
 C49 N4 C41 C410 -178.46(17) . . . . ?
 C49 C44 C45 C46 -1.1(3) . . . . ?
 C410 C41 C42 C43 179.07(19) . . . . ?
 N5 C51 C52 C53 -37.1(3) . . . . ?
 C51 N5 C54 C53 0.7(3) . . . . ?
 C51 C52 C53 C54 37.8(3) . . . . ?
 C52 C53 C54 N5 -23.8(3) . . . . ?
 C54 N5 C51 C52 22.8(3) . . . . ?
 N6 C61 C62 C63 31.8(3) . . . . ?
 C61 N6 C64 C63 -16.7(3) . . . . ?
 C61 C62 C63 C64 -42.2(2) . . . . ?
 C62 C63 C64 N6 36.1(2) . . . . ?
 C64 N6 C61 C62 -9.5(3) . . . . ?

_shelx_res_file
;
TITL mob619 in P-1
    mob619.res
    created by SHELXL-2018/3 at 09:30:52 on 14-Feb-2020
CELL 0.71073 9.2917 14.8463 16.5238 102.208 99.808 92.838
ZERR 4 0.0003 0.0006 0.0006 0.003 0.003 0.003
LATT 1
SFAC C H Cl Cu N O
UNIT 96 88 4 4 12 16

L.S. 10
PLAN  10
SIZE 0.2 0.2 0.03
MORE -1
BOND $H
htab
CONF
LIST 6
fmap 2
acta
MERG 2
REM <olex2.extras>
REM <HklSrc "%.\\Mob619.hkl">
REM </olex2.extras>

WGHT    0.031600    0.779100
FVAR       1.15332
CU1   4    0.615711    0.821286    0.783982    11.00000    0.02146    0.01582 =
         0.01455    0.00452    0.00537    0.00606
CU2   4    0.857260    0.254714    0.628262    11.00000    0.01961    0.01416 =
         0.01249    0.00453    0.00173    0.00343
CL1   3    0.843085    0.878043    0.875908    11.00000    0.02237    0.01920 =
         0.01989    0.00637    0.00334    0.00347
CL2   3    1.102323    0.312383    0.642317    11.00000    0.01857    0.02091 =
         0.02130    0.00512    0.00272    0.00145
O11   6    0.535630    0.708207    0.823813    11.00000    0.02609    0.01547 =
         0.02292    0.00606    0.00760    0.00327
O12   6    0.383727    0.673668    0.905963    11.00000    0.04584    0.02194 =
         0.03601    0.00905    0.02044   -0.00032
O21   6    0.526059    0.883578    0.694335    11.00000    0.03255    0.02445 =
         0.01784    0.00866    0.00570    0.01291
O22   6    0.492185    0.869811    0.555210    11.00000    0.03104    0.02788 =
         0.01852    0.00925   -0.00152    0.00446
O31   6    0.717587    0.346363    0.672497    11.00000    0.02622    0.02293 =
         0.01586    0.00564    0.00570    0.00936
O32   6    0.572967    0.450057    0.630528    11.00000    0.02754    0.02511 =
         0.02097    0.00443    0.00626    0.01269
O41   6    0.813038    0.119046    0.573501    11.00000    0.02670    0.01447 =
         0.01676    0.00398    0.00025    0.00061
O42   6    0.796761   -0.019457    0.605119    11.00000    0.02809    0.01426 =
         0.02500    0.00449   -0.00091    0.00039
N1    5    0.486903    0.884559    0.858278    11.00000    0.01932    0.01899 =
         0.01318    0.00329    0.00183    0.00429
N2    5    0.692324    0.745335    0.688246    11.00000    0.01959    0.01503 =
         0.01595    0.00318    0.00525    0.00169
N3    5    0.787890    0.295821    0.522324    11.00000    0.01749    0.01295 =
         0.01477    0.00352    0.00165   -0.00008
N4    5    0.894711    0.203973    0.732693    11.00000    0.01648    0.01614 =
         0.01497    0.00536    0.00283    0.00207
C11   1    0.405540    0.827467    0.887702    11.00000    0.02248    0.02020 =
         0.01475    0.00390    0.00122    0.00131
C12   1    0.291844    0.857266    0.930623    11.00000    0.02276    0.02570 =
         0.02041    0.00518    0.00762    0.00098
AFIX  43
H12   2    0.234989    0.815266    0.949156    11.00000   -1.20000
AFIX   0
C13   1    0.266221    0.947779    0.944611    11.00000    0.02431    0.03350 =
         0.01893    0.00362    0.00625    0.00834
AFIX  43
H13   2    0.189978    0.968019    0.971708    11.00000   -1.20000
AFIX   0
C14   1    0.355182    1.011175    0.918068    11.00000    0.02265    0.02438 =
         0.01306    0.00182    0.00067    0.00741
C15   1    0.341817    1.107768    0.935762    11.00000    0.03067    0.02717 =
         0.02002    0.00229    0.00252    0.01359
AFIX  43
H15   2    0.268479    1.131254    0.963894    11.00000   -1.20000
AFIX   0
C16   1    0.435183    1.166484    0.912012    11.00000    0.04037    0.01834 =
         0.02246    0.00244   -0.00048    0.01142
AFIX  43
H16   2    0.425280    1.229710    0.923903    11.00000   -1.20000
AFIX   0
C17   1    0.546799    1.131695    0.869453    11.00000    0.03039    0.02177 =
         0.02372    0.00804    0.00048    0.00139
AFIX  43
H17   2    0.611357    1.172462    0.854505    11.00000   -1.20000
AFIX   0
C18   1    0.561469    1.039205    0.849900    11.00000    0.02306    0.02344 =
         0.01897    0.00604    0.00206    0.00422
AFIX  43
H18   2    0.633957    1.017129    0.820396    11.00000   -1.20000
AFIX   0
C19   1    0.467197    0.976963    0.874235    11.00000    0.02227    0.01950 =
         0.01317    0.00222    0.00016    0.00538
C110  1    0.442629    0.727763    0.872379    11.00000    0.02542    0.02045 =
         0.01752    0.00413    0.00134    0.00078
C21   1    0.643898    0.768207    0.615775    11.00000    0.01916    0.01797 =
         0.01642    0.00510    0.00270   -0.00207
C22   1    0.677871    0.722649    0.538737    11.00000    0.02740    0.02368 =
         0.01696    0.00529    0.00510   -0.00203
AFIX  43
H22   2    0.641748    0.740930    0.489230    11.00000   -1.20000
AFIX   0
C23   1    0.764520    0.651305    0.537702    11.00000    0.03002    0.02304 =
         0.01807   -0.00215    0.00962   -0.00377
AFIX  43
H23   2    0.787076    0.619865    0.487114    11.00000   -1.20000
AFIX   0
C24   1    0.819755    0.625245    0.612968    11.00000    0.02266    0.01458 =
         0.02208   -0.00083    0.01020   -0.00172
C25   1    0.914177    0.554115    0.617701    11.00000    0.02692    0.01741 =
         0.03083   -0.00138    0.01439   -0.00073
AFIX  43
H25   2    0.939058    0.520826    0.568466    11.00000   -1.20000
AFIX   0
C26   1    0.969252    0.533191    0.691837    11.00000    0.02567    0.01567 =
         0.04004    0.00606    0.01274    0.00591
AFIX  43
H26   2    1.031688    0.486276    0.693405    11.00000   -1.20000
AFIX   0
C27   1    0.931658    0.582844    0.767002    11.00000    0.02719    0.02158 =
         0.03160    0.01357    0.00849    0.00530
AFIX  43
H27   2    0.971003    0.568793    0.818025    11.00000   -1.20000
AFIX   0
C28   1    0.838474    0.651191    0.766109    11.00000    0.02613    0.01924 =
         0.02142    0.00776    0.00992    0.00620
AFIX  43
H28   2    0.812951    0.682268    0.815984    11.00000   -1.20000
AFIX   0
C29   1    0.781356    0.674306    0.689389    11.00000    0.02078    0.01387 =
         0.02164    0.00477    0.00778   -0.00103
C210  1    0.545842    0.847123    0.620709    11.00000    0.02014    0.01838 =
         0.02056    0.00629    0.00075   -0.00110

C31   1    0.695649    0.360831    0.531133    11.00000    0.01504    0.01475 =
         0.01848    0.00423    0.00237    0.00100
C32   1    0.637571    0.402381    0.465281    11.00000    0.02034    0.01858 =
         0.02180    0.00672    0.00223    0.00760
AFIX  43
H32   2    0.574385    0.448697    0.473912    11.00000   -1.20000
AFIX   0
C33   1    0.675567    0.373539    0.388637    11.00000    0.02352    0.02501 =
         0.01818    0.01079   -0.00046    0.00467
AFIX  43
H33   2    0.638051    0.400296    0.344337    11.00000   -1.20000
AFIX   0
C34   1    0.771173    0.303551    0.375966    11.00000    0.01841    0.01749 =
         0.01577    0.00464   -0.00007   -0.00159
C35   1    0.814785    0.270417    0.297637    11.00000    0.02215    0.02512 =
         0.01411    0.00573    0.00037   -0.00087
AFIX  43
H35   2    0.779163    0.295276    0.251777    11.00000   -1.20000
AFIX   0
C36   1    0.907978    0.202794    0.288746    11.00000    0.02717    0.02574 =
         0.01519    0.00002    0.00529   -0.00153
AFIX  43
H36   2    0.933946    0.180677    0.236695    11.00000   -1.20000
AFIX   0
C37   1    0.965242    0.166192    0.358207    11.00000    0.02346    0.01911 =
         0.02325    0.00265    0.00698    0.00511
AFIX  43
H37   2    1.029665    0.120322    0.351728    11.00000   -1.20000
AFIX   0
C38   1    0.927400    0.197195    0.435227    11.00000    0.02276    0.01982 =
         0.01743    0.00587    0.00290    0.00496
AFIX  43
H38   2    0.967329    0.173048    0.480781    11.00000   -1.20000
AFIX   0
C39   1    0.828279    0.265474    0.445554    11.00000    0.01531    0.01521 =
         0.01534    0.00260    0.00230   -0.00098
C310  1    0.657703    0.388740    0.618191    11.00000    0.01637    0.01815 =
         0.01817    0.00322    0.00235    0.00018
C41   1    0.875792    0.112232    0.716333    11.00000    0.01270    0.01665 =
         0.01869    0.00545    0.00419    0.00209
C42   1    0.901772    0.061425    0.778917    11.00000    0.02121    0.01747 =
         0.02369    0.00892    0.00559    0.00113
AFIX  43
H42   2    0.886453   -0.002797    0.765006    11.00000   -1.20000
AFIX   0
C43   1    0.949783    0.107294    0.860452    11.00000    0.02678    0.02339 =
         0.02245    0.01366    0.00519    0.00426
AFIX  43
H43   2    0.966870    0.074514    0.902776    11.00000   -1.20000
AFIX   0
C44   1    0.973435    0.204381    0.880431    11.00000    0.02214    0.02382 =
         0.01598    0.00716    0.00512    0.00627
C45   1    1.026413    0.256279    0.963595    11.00000    0.03223    0.03005 =
         0.01606    0.00887    0.00343    0.00865
AFIX  43
H45   2    1.044330    0.226132    1.007766    11.00000   -1.20000
AFIX   0
C46   1    1.051194    0.349973    0.979145    11.00000    0.03857    0.03033 =
         0.01472    0.00098    0.00099    0.00660
AFIX  43
H46   2    1.087315    0.383375    1.033795    11.00000   -1.20000
AFIX   0
C47   1    1.022524    0.396861    0.913014    11.00000    0.03787    0.01978 =
         0.02033    0.00137    0.00257    0.00427
AFIX  43
H47   2    1.039979    0.460926    0.924467    11.00000   -1.20000
AFIX   0
C48   1    0.969283    0.348983    0.832185    11.00000    0.02959    0.01951 =
         0.01772    0.00549    0.00268    0.00502
AFIX  43
H48   2    0.949535    0.380565    0.789125    11.00000   -1.20000
AFIX   0
C49   1    0.944443    0.252000    0.814259    11.00000    0.01781    0.01984 =
         0.01569    0.00482    0.00362    0.00368
C410  1    0.824465    0.065172    0.624299    11.00000    0.01334    0.01566 =
         0.02122    0.00389    0.00244    0.00242

N5    5    0.529417    0.513100    0.791342    11.00000    0.02586    0.01764 =
         0.01924    0.00263    0.00478    0.00271
C51   1    0.632668    0.484516    0.859026    11.00000    0.02710    0.02626 =
         0.02562    0.00694   -0.00128    0.00000
AFIX  23
H51A  2    0.647750    0.531431    0.911098    11.00000   -1.20000
H51B  2    0.726719    0.473838    0.842438    11.00000   -1.20000
AFIX   0
C52   1    0.558202    0.396510    0.869150    11.00000    0.04511    0.03532 =
         0.05262    0.02525    0.00057   -0.00122
AFIX  23
H52A  2    0.592062    0.385269    0.924698    11.00000   -1.20000
H52B  2    0.574946    0.343890    0.826865    11.00000   -1.20000
AFIX   0
C53   1    0.397883    0.415154    0.857048    11.00000    0.03806    0.05931 =
         0.06161    0.03249    0.01062   -0.00812
AFIX  23
H53A  2    0.335134    0.357662    0.839977    11.00000   -1.20000
H53B  2    0.374675    0.451143    0.908671    11.00000   -1.20000
AFIX   0
C54   1    0.378756    0.469082    0.788243    11.00000    0.02341    0.02917 =
         0.03566    0.00295    0.00068   -0.00290
AFIX  23
H54A  2    0.342160    0.428174    0.733679    11.00000   -1.20000
H54B  2    0.310798    0.515843    0.798818    11.00000   -1.20000
AFIX   0

N6    5    0.350977    1.033169    0.565524    11.00000    0.03037    0.02381 =
         0.01903    0.00164    0.00247    0.00593
C61   1    0.212324    1.047022    0.601247    11.00000    0.03003    0.05122 =
         0.04227   -0.00135    0.01056   -0.00614
AFIX  23
H61A  2    0.143476    1.076477    0.566390    11.00000   -1.20000
H61B  2    0.165953    0.988204    0.604438    11.00000   -1.20000
AFIX   0
C62   1    0.259620    1.107562    0.687023    11.00000    0.02957    0.02869 =
         0.03213    0.00908    0.01333    0.00645
AFIX  23
H62A  2    0.288065    1.071323    0.728643    11.00000   -1.20000
H62B  2    0.182322    1.145062    0.703373    11.00000   -1.20000
AFIX   0
C63   1    0.389823    1.167031    0.676878    11.00000    0.02886    0.02210 =
         0.02454    0.00320    0.00443    0.00466
AFIX  23
H63A  2    0.358410    1.215187    0.648032    11.00000   -1.20000
H63B  2    0.450554    1.195248    0.731042    11.00000   -1.20000
AFIX   0
C64   1    0.470474    1.098145    0.624259    11.00000    0.01940    0.02562 =
         0.02052    0.00746    0.00257    0.00328
AFIX  23
H64A  2    0.529736    1.128729    0.593283    11.00000   -1.20000
H64B  2    0.533316    1.065623    0.659331    11.00000   -1.20000
AFIX   0
H6A   2    0.377245    0.979991    0.559099    11.00000    0.03488

H5A   2    0.553595    0.495809    0.743904    11.00000    0.03129
H6B   2    0.333399    1.043914    0.510821    11.00000    0.03423
H5B   2    0.532915    0.575349    0.800751    11.00000    0.02693
HKLF 4


REM  mob619 in P-1
REM wR2 = 0.0793, GooF = S = 1.014, Restrained GooF = 1.014 for all data
REM R1 = 0.0339 for 7902 Fo > 4sig(Fo) and 0.0520 for all 10079 data
REM 611 parameters refined using 0 restraints

END

WGHT      0.0316      0.7791

REM Instructions for potential hydrogen bonds
HTAB C18 O21
HTAB C28 Cl1
HTAB C28 O11
HTAB C38 O41
EQIV $1 x, y-1, z
HTAB C42 Cl1_$1
HTAB C48 O31
EQIV $2 x-1, y, z
HTAB C54 Cl2_$2
HTAB C54 O12
EQIV $3 x-1, y+1, z
HTAB C62 Cl2_$3
HTAB C63 Cl2_$3
EQIV $4 -x+1, -y+2, -z+1
HTAB C64 O22_$4
HTAB N6 O22
HTAB N5 O32
HTAB N6 O22_$4
EQIV $5 -x+1, -y+1, -z+1
HTAB N6 O42_$5
HTAB N5 O11
HTAB N5 O12

REM Highest difference peak  0.521,  deepest hole -0.456,  1-sigma level  0.068
Q1    1   0.2533  1.0018  0.6205  11.00000  0.05    0.52
Q2    1   0.7949  0.6467  0.6507  11.00000  0.05    0.42
Q3    1   0.6346  0.7720  0.7218  11.00000  0.05    0.39
Q4    1   0.7793  0.2562  0.5611  11.00000  0.05    0.39
Q5    1   0.5836  0.7970  0.6112  11.00000  0.05    0.39
Q6    1   0.8176  0.2952  0.4141  11.00000  0.05    0.38
Q7    1   0.8132  0.2952  0.3434  11.00000  0.05    0.36
Q8    1   0.4040  0.7812  0.8681  11.00000  0.05    0.35
Q9    1   0.5209  0.8503  0.8017  11.00000  0.05    0.34
Q10   1   0.6947  0.8260  0.8450  11.00000  0.05    0.34
;
_shelx_res_checksum                99109
_shelx_hkl_file
;
   0   0   2 7787.41 139.938   3
   0   0   3 61.9436 20.1418   1
   0   0   3 95.6448 22.0170   3
   0   0  -4 60033.6 938.220   2
   0   0   4 61149.6 963.571   3
   0   0   4 60810.9 966.725   1
   0   0  -5 1554.29 46.8682   2
   0   0   5 1655.64 67.2304   3
   0   0   5 1534.98 66.0515   1
   0   0   6 135.309 32.0110   3
   0   0  -6 113.801 17.4601   2
   0   0   6 110.197 26.1891   1
   0   0  -7 4807.01 105.911   2
   0   0   7 5143.07 147.348   1
   0   0   7 5238.07 145.653   3
   0   0   8 5302.94 159.460   1
   0   0  -8 5265.75 111.792   2
   0   0   8 5044.40 154.781   3
   0   0   9 760.622 60.9606   1
   0   0   9 745.203 62.3418   3
   0   0  -9 706.031 34.3551   2
   0   0  10 54.0729 37.3982   1
   0   0 -10 46.7671 14.9648   2
   0   0  10 51.9364 39.7976   3
   0   0  10 4.05177 26.8801   4
   0   0  11 19.1237 36.8663   1
   0   0 -11 47.0672 13.8912   2
   0   0  11 2.06025 41.1708   3
   0   0 -11 48.9765 41.0794   1
   0   0  11-56.5795 31.5425   4
   0   0 -12 20145.7 459.755   1
   0   0  12 20761.9 454.699   3
   0   0 -12 21372.0 346.779   2
   0   0 -13 4800.26 94.9081   2
   0   0 -13 5291.26 197.508   1
   0   0  13 4945.04 182.704   3
   0   0 -14 1710.27 115.751   1
   0   0  14 1672.38 109.251   3
   0   0 -14 1670.93 39.6965   2
   0   0 -15 717.852 83.3707   1
   0   0 -16 1337.90 111.542   1
   0   0 -17 689.238 86.0770   1
   0   0 -18 66.6588 54.9522   1
   0   0 -19 615.444 87.4752   1
   0   1 -19 70.2063 54.1668   1
   0   1 -18 2026.65 142.256   1
   0   1 -17 2132.69 141.576   1
   0   1 -16 1165.92 103.159   1
   0  -1  16 1128.95 96.5066   3
   0   1 -15 7.96447 47.3193   1
   0  -1  15-34.9674 44.2009   3
   0  -1  14 1241.47 98.2622   3
   0   1 -14 1481.18 108.926   1
   0  -1  13 1091.59 88.4273   3
   0   1 -13 1246.35 32.4263   2
   0   1 -13 1157.02 97.1939   1
   0   1 -12 4582.83 87.7217   2
   0  -1  12 4605.95 172.042   3
   0   1 -12 4090.72 168.376   1
   0   1 -11 39.4195 45.7526   1
   0   1 -11 73.3358 10.9880   2
   0  -1  11 52.5606 42.1670   3
   0  -1  11 53.5863 37.4484   1
   0  -1  11 58.9810 24.6404   4
   0  -1  10 7411.71 209.490   3
   0  -1  10 7554.39 181.720   4
   0   1 -10 7534.70 136.620   2
   0  -1  10 7877.24 221.576   1
   0  -1   9 4059.86 140.192   1
   0   1  -9 3671.48 77.9641   2
   0  -1   9 3690.67 130.916   3
   0  -1   9 4024.53 112.275   4
   0  -1   8 2541.69 82.4516   4
   0  -1   8 2532.54 101.094   3
   0  -1   8 2781.77 107.692   1
   0   1  -8 2513.09 58.3069   2
   0  -1   7 4506.62 116.035   4
   0   1  -7 4621.99 90.3358   2
   0  -1   7 4884.40 141.146   1
   0  -1   7 4776.58 108.959   2
   0   1  -6 18412.2 297.160   2
   0  -1   6 18786.6 316.257   2
   0  -1   6 18380.5 352.257   1
   0  -1   5 5300.45 137.311   1
   0   1  -5 5479.58 97.9194   2
   0  -1   5 5478.96 110.466   2
   0  -1   4 16151.1 297.639   1
   0  -1   4 16568.4 269.477   2
   0   1  -4 16508.8 261.114   2
   0  -1   3 4708.65 108.459   1
   0   1  -3 4897.73 84.1851   2
   0  -1   3 5026.51 87.6714   2
   0  -1   2 6552.32 123.945   1
   0   1   2 1534.99 48.4196   1
   0  -1  -2 1514.69 38.2465   4
   0  -1  -3 3121.77 83.0742   3
   0   1   3 3107.86 81.9527   1
   0  -1  -3 3062.11 70.0745   4
   0   1   4 1113.91 54.5287   3
   0   1   4 1112.22 52.8425   1
   0  -1  -4 1150.75 54.1154   3
   0  -1  -4 1184.73 43.6442   4
   0  -1  -5 13142.5 241.405   4
   0   1   5 13121.6 262.170   1
   0  -1  -5 13235.9 261.824   3
   0   1   5 13615.1 262.368   3
   0   1   6 41.3343 26.1939   3
   0  -1  -6 47.1911 17.3561   2
   0   1   6 56.1018 26.8590   1
   0  -1  -6 72.3887 25.9748   3
   0   1   7 2433.92 95.8240   1
   0   1   7 2283.28 93.9262   3
   0  -1  -7 2309.87 75.3481   2
   0   1   8 277.375 41.3042   1
   0  -1  -8 265.486 27.9903   2
   0   1   8 259.750 41.9663   3
   0   1   9 8562.63 224.227   1
   0   1   9 8094.08 214.338   3
   0  -1  -9 7815.60 174.822   2
   0  -1 -10 5864.31 186.617   1
   0   1  10 5575.22 179.578   3
   0   1  10 6135.01 190.863   1
   0  -1 -10 5381.30 133.352   2
   0   1  10 5838.80 153.072   4
   0   1  11 6450.92 204.529   1
   0   1  11 5925.69 160.569   4
   0  -1 -11 5809.50 198.380   1
   0  -1 -11 5731.62 135.776   2
   0  -1 -12 1109.97 48.3773   2
   0  -1 -12 1147.61 93.1911   1
   0  -1 -13 0.15164 13.4248   2
   0  -1 -13-59.4835 50.2083   1
   0  -1 -14 952.587 35.6300   2
   0  -1 -14 830.162 87.7738   1
   0  -1 -15 195.882 56.5069   1
   0  -1 -16 81.0100 53.1687   1
   0  -1 -17 1765.41 133.024   1
   0  -1 -18 75.2076 50.6512   1
   0  -1 -19 159.446 60.6697   1
   0   2 -20 2104.71 156.012   1
   0   2 -19 241.856 61.7939   1
   0   2 -18-2.93747 40.6022   1
   0  -2  18-27.8582 45.0634   3
   0   2 -17-27.8211 46.7469   1
   0  -2  17-47.4012 48.3081   3
   0  -2  16 342.445 59.6935   3
   0   2 -16 431.239 67.1476   1
   0   2 -15 4435.59 189.864   1
   0  -2  15 4315.10 180.746   3
   0  -2  14 269.780 58.3146   3
   0   2 -14 169.709 57.4792   1
   0  -2  13 2538.80 128.570   3
   0   2 -13 2766.99 136.842   1
   0  -2  12 3431.17 147.323   3
   0   2 -12 3829.48 156.375   1
   0  -2  12 3627.83 120.377   4
   0  -2  11 1225.45 63.8000   4
   0  -2  11 1280.19 85.7313   3
   0   2 -11 1372.91 91.4507   1
   0  -2  11 1306.40 87.6266   1
   0   2 -10 1734.21 43.9015   2
   0  -2  10 1753.03 66.0536   2
   0  -2  10 1776.68 73.4312   4
   0  -2  10 1856.75 98.4589   1
   0  -2   9 900.972 66.0664   1
   0  -2   9 991.389 47.8097   2
   0  -2   9 888.466 48.4678   4
   0   2  -9 914.546 29.7148   2
   0  -2   8 5543.71 127.202   2
   0  -2   8 5923.42 167.809   1
   0   2  -8 5475.33 103.138   2
   0   2  -7 6277.93 114.843   2
   0  -2   7 6705.55 134.163   2
   0  -2   7 6317.26 170.851   1
   0  -2   6 751.685 51.5284   1
   0  -2   6 718.384 32.5623   2
   0   2  -6 717.712 24.4344   2
   0   2  -5 2882.53 59.2066   2
   0  -2   5 2902.22 65.0217   2
   0  -2   5 2806.78 91.4883   1
   0  -2   4 42.0731 24.7593   1
   0  -2   4 41.4226 12.4293   2
   0  -2   3 1832.63 59.9833   1
   0  -2   3 1941.90 43.4301   2
   0  -2   2 9507.83 174.761   1
   0  -2   1 12550.0 203.687   4
   0  -2   0 21234.0 334.618   4
   0  -2  -1 1143.34 33.2678   4
   0  -2  -2 1164.33 34.9193   4
   0  -2  -3 5882.29 114.745   4
   0   2   4 88.5229 22.9840   1
   0  -2  -4-35.6147 26.2481   4
   0  -2  -4 69.8373 22.7570   3
   0  -2  -5 2427.44 91.0156   3
   0  -2  -5 2468.45 72.9351   4
   0   2   5 2600.65 90.1125   1
   0  -2  -6 5856.58 155.276   1
   0  -2  -6 5514.51 130.434   4
   0   2   6 5864.49 156.616   1
   0  -2  -6 5406.85 153.066   3
   0  -2  -7 1378.51 73.8862   3
   0  -2  -7 1423.97 61.2773   4
   0   2   7 1556.19 79.0139   1
   0  -2  -8 522.512 51.0980   3
   0   2   8 642.479 58.9283   1
   0   2   9 2041.50 102.023   1
   0  -2  -9 1852.14 78.4828   2
   0  -2  -9 1931.65 98.5997   1
   0   2  10 918.120 55.9002   4
   0   2  10 877.604 72.4943   1
   0  -2 -10 837.846 76.6981   1
   0  -2 -10 778.320 51.7436   2
   0  -2 -11 5875.15 199.723   1
   0  -2 -11 5756.83 152.127   2
   0  -2 -12 1854.73 117.867   1
   0  -2 -12 1893.07 77.1534   2
   0  -2 -13 1743.18 117.532   1
   0  -2 -13 1691.74 68.5626   2
   0  -2 -14 74.5204 51.3210   1
   0  -2 -14 53.9693 16.7298   2
   0  -2 -15 235.143 60.7084   1
   0  -2 -16 28.9037 40.6313   1
   0  -2 -17 28.9910 47.3013   1
   0  -2 -18 43.5145 52.8178   1
   0  -2 -19 1035.88 111.011   1
   0   3 -20 288.374 69.0744   1
   0   3 -19 379.127 74.4226   1
   0  -3  19 308.028 63.3553   3
   0   3 -18 590.054 81.8494   1
   0  -3  18 423.319 67.0702   3
   0   3 -17 1895.73 134.756   1
   0  -3  17 1802.78 122.839   3
   0   3 -16 355.531 70.5375   1
   0  -3  16 436.293 65.5204   3
   0   3 -15 1986.79 127.415   1
   0  -3  15 2089.36 126.396   3
   0  -3  14 4301.96 174.227   3
   0   3 -14 4291.60 182.129   1
   0   3 -13 48.8568 46.0445   1
   0  -3  13 7.90715 44.6078   3
   0   3 -12 5404.09 192.454   1
   0  -3  12 5562.70 156.512   4
   0  -3  12 5568.34 141.347   2
   0  -3  11 6621.12 207.115   1
   0   3 -11 6255.42 202.209   1
   0  -3  11 6579.99 157.783   2
   0  -3  11 6502.88 167.936   4
   0  -3  10 5397.19 175.129   1
   0  -3  10 4953.09 130.417   2
   0  -3   9 66.3111 22.7294   2
   0  -3   9 33.2515 29.0945   1
   0  -3   8 32.4898 18.2237   2
   0  -3   8 25.4090 29.6747   1
   0  -3   7 1483.69 76.2341   1
   0  -3   7 1596.27 51.1480   2
   0  -3   6 13055.5 225.806   2
   0  -3   6 12703.5 268.179   1
   0  -3   5 142.887 15.8362   2
   0  -3   5 151.573 29.0536   1
   0  -3   4 105.050 15.6663   2
   0  -3   4 79.6262 22.5227   1
   0  -3   3 3577.98 95.0344   1
   0  -3   2 6518.02 119.793   4
   0  -3   2 6199.12 135.604   1
   0   3  -1 14089.8 235.422   4
   0  -3   1 14350.2 236.121   4
   0   3   0 1045.22 35.2273   4
   0  -3   0 1150.56 35.9250   4
   0   3   1 1104.21 38.1103   4
   0  -3  -1 1075.81 37.9826   4
   0  -3  -2 19316.3 315.337   4
   0   3   2 18876.4 318.576   4
   0  -3  -3 685.162 32.2818   4
   0   3   3 732.470 34.7097   4
   0  -3  -3 706.420 48.8411   1
   0  -3  -4 3335.96 84.2341   4
   0   3   4 3323.68 85.1403   4
   0  -3  -4 3457.68 104.567   1
   0  -3  -5 1209.88 64.8808   1
   0   3   5 1244.73 50.4240   4
   0  -3  -5 1146.15 46.8685   4
   0  -3  -5 1171.77 66.3638   3
   0  -3  -6 52.6819 25.4780   3
   0  -3  -6 79.2918 36.2870   1
   0  -3  -6 41.2603 20.0721   4
   0  -3  -7 430.684 48.1766   3
   0  -3  -7 377.382 36.0065   4
   0   3   7 477.960 50.4467   1
   0  -3  -8 603.709 44.5060   4
   0   3   8 734.638 63.1714   1
   0  -3  -8 665.024 59.1437   3
   0  -3  -8 780.985 66.1218   1
   0  -3  -9 14760.0 335.264   1
   0   3   9 15081.7 300.934   4
   0   3   9 14518.3 345.932   1
   0  -3 -10 59.8130 51.3621   1
   0   3  10 64.4311 28.6425   4
   0   3  10 68.3372 34.9266   1
   0  -3 -10 10.0917 29.3085   2
   0  -3 -11 590.318 67.8072   1
   0  -3 -11 591.745 51.5374   2
   0  -3 -12 1062.81 92.4073   1
   0  -3 -12 854.701 59.9728   2
   0  -3 -13 584.024 77.8344   1
   0  -3 -13 531.796 46.0279   2
   0  -3 -14 1910.19 128.296   1
   0  -3 -14 2015.42 82.6872   2
   0  -3 -15 323.627 70.0695   1
   0  -3 -16 166.945 62.1641   1
   0  -3 -17-89.3418 61.6168   1
   0  -3 -18 429.583 81.0997   1
   0   4 -20 165.363 59.6447   1
   0   4 -19 12.9366 40.6239   1
   0  -4  19-59.4248 45.6612   3
   0   4 -18 47.7261 54.7119   1
   0  -4  18 29.4353 43.8850   3
   0  -4  17 21.9669 42.2272   3
   0   4 -17-52.0964 52.4051   1
   0  -4  16 925.647 86.6116   3
   0   4 -16 945.146 96.2027   1
   0   4 -15 6990.32 248.331   1
   0  -4  15 7161.72 239.612   3
   0  -4  14 203.620 30.4226   2
   0   4 -14 159.255 55.9913   1
   0  -4  13 1849.31 80.1037   2
   0   4 -13 1890.43 118.021   1
   0   4 -12 98.2214 45.7871   1
   0  -4  12 150.104 32.0328   2
   0  -4  11 993.836 57.1176   2
   0   4 -11 999.483 84.9346   1
   0  -4  11 1073.05 81.6072   1
   0  -4  10 222.409 41.2968   1
   0  -4  10 214.727 29.1039   2
   0   4 -10 192.060 49.8217   1
   0  -4   9 5392.97 168.977   1
   0  -4   9 4963.99 123.147   2
   0  -4   8 6378.21 181.028   1
   0  -4   8 6249.98 134.922   2
   0  -4   7 4516.33 103.402   2
   0  -4   7 4644.63 139.898   1
   0   4  -6 8837.82 205.639   1
   0  -4   6 8545.65 162.857   2
   0  -4   6 8365.22 199.455   1
   0  -4   5 3507.39 81.0448   2
   0   4  -5 3531.40 110.075   1
   0  -4   5 3335.09 105.640   1
   0   4  -4 5468.36 139.192   1
   0  -4   4 5431.41 137.211   1
   0  -4   3 4859.35 124.228   1
   0  -4   3 4990.87 106.533   4
   0   4  -2 5568.73 114.980   4
   0  -4   2 6102.12 117.855   4
   0   4  -1 15437.7 268.715   4
   0  -4   1 16466.9 269.896   4
   0   4   0 3330.53 79.0881   4
   0  -4   0 3333.86 77.5753   4
   0   4   1 653.607 33.3752   4
   0  -4  -1 736.393 35.6624   4
   0   4   2 10008.4 191.552   4
   0  -4  -2 10382.0 187.916   4
   0   4   3 277.923 26.1774   4
   0  -4  -3 344.855 28.3490   4
   0   4   4 3936.00 100.218   4
   0  -4  -4 3871.71 95.0382   4
   0  -4  -4 3908.44 120.265   1
   0   4   5 7451.92 162.810   4
   0  -4  -5 7583.59 187.393   1
   0  -4  -5 7569.61 159.301   4
   0  -4  -6 10414.1 241.298   1
   0  -4  -6 10075.5 206.955   4
   0  -4  -6 10131.0 246.053   3
   0  -4  -7 747.937 62.2144   1
   0  -4  -7 761.533 47.0873   4
   0  -4  -8 1466.12 69.6946   4
   0   4   8 1796.91 76.0348   4
   0  -4  -8 1630.25 92.5421   1
   0  -4  -9 1231.19 66.1415   4
   0  -4  -9 1269.14 88.2766   1
   0   4   9 1476.10 72.5439   4
   0  -4 -10 528.133 64.3708   3
   0  -4 -10 695.458 71.5435   1
   0  -4 -11 4135.02 166.004   1
   0  -4 -11 3871.23 161.281   3
   0  -4 -12 535.262 72.7041   1
   0  -4 -12 467.100 50.8291   2
   0  -4 -13 1509.50 84.1021   2
   0  -4 -13 1600.42 111.514   1
   0  -4 -14 233.725 57.1348   1
   0  -4 -15 107.641 49.6735   1
   0  -4 -16-123.824 63.4299   1
   0  -4 -17 621.164 86.1010   1
   0  -4 -18 633.272 90.8715   1
   0   5 -20 241.397 70.2293   1
   0   5 -19 266.890 64.8303   1
   0  -5  19 296.036 62.2532   3
   0  -5  18 5178.27 219.753   3
   0   5 -18 5585.45 240.153   1
   0   5 -17 1235.26 109.999   1
   0  -5  17 1437.54 110.035   3
   0   5 -16 1269.06 106.890   1
   0  -5  16 1384.10 106.217   3
   0  -5  15 230.441 34.3384   2
   0   5 -15 238.757 55.2519   1
   0  -5  14 1954.69 87.6761   2
   0   5 -14 1860.62 119.965   1
   0  -5  13 7119.34 181.742   2
   0   5 -13 6904.09 231.430   1
   0   5 -12-5.60986 41.2827   1
   0  -5  12 81.0478 30.3435   2
   0  -5  11 3597.35 112.097   2
   0   5 -11 3553.89 149.433   1
   0  -5  11 3786.50 153.443   1
   0   5 -10 3786.73 147.722   1
   0  -5  10 4046.68 151.404   1
   0  -5  10 3689.83 107.422   2
   0  -5   9 1181.52 51.7856   2
   0  -5   9 1169.48 76.1406   1
   0  -5   8 4360.40 107.974   2
   0  -5   8 4561.88 146.884   1
   0  -5   7 2798.55 76.8191   2
   0  -5   7 2714.27 106.691   1
   0  -5   6 34615.5 558.743   2
   0  -5   6 33472.3 606.439   1
   0   5  -6 34887.2 612.034   1
   0  -5   5 5631.36 119.991   2
   0   5  -5 5772.52 154.993   1
   0  -5   5 5420.66 148.499   1
   0  -5   4 12558.2 259.841   1
   0  -5   3 4530.34 126.210   1
   0  -5   3 4677.81 105.985   4
   0   5  -2-6.08097 14.2319   4
   0  -5   2-26.9766 21.6476   4
   0   5  -1 4493.77 102.259   4
   0  -5   1 4814.34 104.938   4
   0  -5   0 2097.36 61.4650   4
   0   5   0 1894.18 60.9936   4
   0   5   1 10360.3 202.523   4
   0  -5  -1 11073.8 200.693   4
   0  -5  -2 155.514 25.0581   4
   0   5   2 113.095 22.1579   4
   0  -5  -3 177.192 24.1951   4
   0   5   3 166.684 23.0816   4
   0  -5  -4-11.3684 33.5049   1
   0   5   4 25.8219 19.4453   4
   0  -5  -4-24.5895 19.3476   4
   0  -5  -5 614.653 38.5634   4
   0  -5  -5 638.489 58.1165   1
   0  -5  -6 324.351 49.3194   1
   0  -5  -6 258.581 28.5270   4
   0  -5  -7 9575.45 241.177   1
   0  -5  -7 9212.26 205.625   4
   0   5   7 9714.31 215.231   4
   0  -5  -8 910.704 56.7008   4
   0  -5  -8 859.533 73.8645   3
   0   5   8 1024.47 60.9026   4
   0  -5  -8 887.386 76.2871   1
   0   5   9 2650.10 103.516   4
   0  -5  -9 2494.51 127.106   3
   0  -5  -9 2355.35 94.3163   4
   0  -5  -9 2482.83 120.258   1
   0  -5 -10 41.7531 47.1704   1
   0  -5 -10-3.89064 32.2120   4
   0  -5 -10 62.6436 41.5793   3
   0  -5 -11 480.290 62.7650   3
   0  -5 -11 512.961 68.4848   1
   0  -5 -12 190.600 50.8769   1
   0  -5 -13 1708.37 117.763   1
   0  -5 -14 599.981 78.7671   1
   0  -5 -15 91.0795 49.4493   1
   0  -5 -16 1509.27 124.249   1
   0  -5 -17 139.865 61.9422   1
   0   6 -20 189.081 65.9250   1
   0  -6  19 8.56888 40.2149   3
   0   6 -19 0.08431 49.7596   1
   0   6 -18 43.8892 45.4577   1
   0  -6  18 41.5478 46.7302   3
   0   6 -17 145.447 53.1749   1
   0  -6  16 6399.13 176.622   2
   0   6 -16 5990.51 237.105   1
   0  -6  15 3581.59 128.291   2
   0   6 -15 3339.58 169.316   1
   0   6 -14 316.999 64.5313   1
   0  -6  14 315.104 43.3728   2
   0  -6  13 1616.27 80.2135   2
   0   6 -13 1646.66 111.879   1
   0  -6  12 814.532 55.4759   2
   0   6 -12 801.593 80.8973   1
   0   6 -11 626.644 74.3968   1
   0  -6  11 631.521 46.5417   2
   0  -6  11 619.920 66.1728   1
   0  -6  10 301.753 32.2619   2
   0  -6  10 337.864 51.9989   1
   0   6 -10 305.771 56.6513   1
   0   6  -9 10060.6 261.159   1
   0  -6   9 9993.20 257.633   1
   0  -6   9 9878.80 204.873   2
   0  -6   8 3948.81 139.806   1
   0  -6   8 4004.15 105.023   2
   0  -6   7 3570.05 94.7373   2
   0  -6   7 3486.22 126.412   1
   0  -6   6 6733.42 144.210   2
   0  -6   6 6365.54 178.216   1
   0  -6   5 490.704 45.3147   1
   0  -6   5 451.204 33.6482   4
   0  -6   4 2426.24 93.7361   1
   0  -6   4 2346.32 73.5013   4
   0  -6   3 4226.80 102.222   4
   0  -6   3 3981.81 124.200   1
   0   6  -2 11861.2 221.539   4
   0  -6   2 11951.8 223.680   4
   0  -6   1 496.137 34.5958   4
   0   6  -1 531.084 32.0124   4
   0  -6   0 1224.57 49.6057   4
   0   6   0 1180.53 49.3189   4
   0  -6  -1 4217.47 105.822   4
   0   6   1 4366.65 109.562   4
   0  -6  -2 568.668 37.4307   4
   0   6   2 470.756 34.6784   4
   0  -6  -3 1477.11 57.2253   4
   0   6   3 1269.07 57.3441   4
   0  -6  -4 2417.73 77.3415   4
   0  -6  -5 425.767 35.0629   4
   0  -6  -5 440.378 56.5849   1
   0  -6  -6 8151.03 221.601   1
   0   6   6 8364.05 195.974   4
   0  -6  -6 8231.02 184.091   4
   0  -6  -7 313.198 50.0937   1
   0  -6  -7 202.686 46.4037   3
   0  -6  -7 147.295 26.2265   4
   0   6   7 269.241 37.9851   4
   0  -6  -8 396.546 43.1819   4
   0  -6  -8 359.784 56.4719   1
   0   6   8 437.956 46.4338   4
   0  -6  -8 367.473 55.8205   3
   0  -6  -9 3594.85 162.343   3
   0  -6  -9 3657.70 153.676   1
   0  -6  -9 3700.89 122.856   4
   0  -6 -10 942.212 85.3617   1
   0  -6 -10 836.984 60.1677   4
   0  -6 -10 982.637 87.3597   3
   0  -6 -11 895.737 65.2555   4
   0  -6 -11 1129.89 90.9795   1
   0  -6 -12 1011.57 90.4885   1
   0  -6 -13 134.822 55.4426   1
   0  -6 -14 417.944 68.9482   1
   0  -6 -15 114.193 57.8178   1
   0  -6 -16 1042.68 107.781   1
   0  -6 -17 128.307 55.3319   1
   0   7 -20 39.2377 45.7505   1
   0  -7  19 164.920 55.7284   3
   0   7 -19 227.576 65.1673   1
   0   7 -18 4105.39 209.461   1
   0   7 -17 237.517 67.6035   1
   0  -7  16 537.432 54.4631   2
   0   7 -16 505.678 77.2806   1
   0  -7  15 13.7059 27.1317   2
   0   7 -15-2.27486 47.7847   1
   0  -7  14 1713.24 88.1131   2
   0   7 -14 1486.66 111.792   1
   0  -7  13 2087.68 92.7921   2
   0   7 -13 2000.34 123.733   1
   0  -7  12 919.239 58.1745   2
   0   7 -12 778.148 83.9188   1
   0  -7  11 4372.94 126.595   2
   0   7 -11 4233.93 171.187   1
   0   7 -10 1215.79 89.2442   1
   0  -7  10 1278.75 86.2997   1
   0  -7  10 1284.48 62.7562   2
   0  -7   9 246.693 30.0718   2
   0   7  -9 271.214 56.6318   1
   0  -7   9 277.285 46.3302   1
   0  -7   8 64.9600 28.0701   1
   0  -7   8 83.5925 21.7098   2
   0   7  -8 104.556 39.7542   1
   0  -7   7 1602.76 62.0113   2
   0  -7   7 1704.48 88.5260   1
   0  -7   6 13833.5 270.704   4
   0  -7   6 14208.0 264.470   2
   0  -7   6 13751.6 309.602   1
   0  -7   5-16.6425 26.6352   1
   0  -7   5 6.63720 20.3552   4
   0  -7   4 7079.77 159.334   4
   0  -7   4 7433.00 191.258   1
   0  -7   3 163.519 25.7547   4
   0   7  -2 1012.35 47.0960   4
   0  -7   2 1067.44 50.2473   4
   0  -7   1 3041.74 87.9360   4
   0   7  -1 2973.15 86.8215   4
   0  -7   0 2886.76 84.2162   4
   0   7   0 2857.66 86.5770   4
   0  -7  -1 5495.28 129.970   4
   0   7   1 5322.70 134.233   4
   0   7   2 575.741 41.9905   4
   0  -7  -2 589.626 41.2221   4
   0  -7  -3 235.865 31.9947   4
   0  -7  -4 1560.96 64.2296   4
   0  -7  -5 1279.03 86.4874   1
   0  -7  -5 1247.60 59.1483   4
   0   7   5 1312.87 67.0103   4
   0   7   6 8411.31 203.526   4
   0  -7  -6 8299.87 230.664   1
   0  -7  -6 8046.72 186.730   4
   0   7   7 1115.80 69.1582   4
   0  -7  -7 975.393 80.6930   1
   0  -7  -7 792.738 54.9462   4
   0  -7  -8 1112.50 63.2828   4
   0  -7  -8 1037.85 85.3933   1
   0  -7  -8 1081.40 87.7195   3
   0  -7  -9 304.105 39.7563   4
   0  -7  -9 307.717 62.5191   1
   0  -7 -10 63.2741 45.2849   1
   0  -7 -10-36.0986 32.0656   4
   0  -7 -11 796.388 79.4599   1
   0  -7 -11 626.883 56.9226   4
   0  -7 -12 50.6065 46.3119   1
   0  -7 -13 1034.66 97.7177   1
   0  -7 -14 166.666 58.0928   1
   0  -7 -15 141.190 54.7627   1
   0  -7 -16 671.255 91.1204   1
   0   8 -19 60.1719 47.9976   1
   0   8 -18 27.1581 47.3891   1
   0   8 -17 737.622 94.0338   1
   0  -8  16 5123.74 170.870   2
   0   8 -16 4622.87 214.360   1
   0   8 -15 20.3329 46.9906   1
   0  -8  15 18.5854 29.5291   2
   0   8 -14 1772.08 124.092   1
   0  -8  14 1914.76 93.3750   2
   0   8 -13 8.97827 49.3428   1
   0  -8  13 26.6042 26.0746   2
   0  -8  12 1072.56 64.1478   2
   0   8 -12 1034.42 92.0220   1
   0  -8  11 113.354 28.7842   2
   0   8 -11 114.958 46.6037   1
   0  -8  10 72.3336 39.8539   1
   0   8 -10-13.6688 49.9385   1
   0  -8  10 6.43101 22.5705   2
   0  -8   9 743.991 48.5647   2
   0   8  -9 672.968 72.5896   1
   0  -8   9 803.122 70.8475   1
   0  -8   8 108.334 24.9076   2
   0  -8   8 110.490 38.6506   1
   0   8  -8 55.4028 40.2701   1
   0  -8   7 8988.24 237.800   1
   0  -8   7 8672.62 189.793   2
   0  -8   7 8750.98 196.666   4
   0  -8   6 1039.11 71.1431   1
   0  -8   6 1048.31 55.6349   4
   0  -8   5 362.436 44.6994   1
   0  -8   5 356.206 35.6003   4
   0  -8   4 10232.7 250.429   1
   0  -8   4 10185.7 211.134   4
   0   8  -3-28.4370 18.2019   4
   0  -8   3-7.38302 24.4503   4
   0   8  -2 3534.73 99.9274   4
   0  -8   2 3538.29 101.872   4
   0   8  -1 885.082 47.6383   4
   0  -8   1 769.746 45.9218   4
   0  -8   0 3144.84 93.0139   4
   0   8   0 2975.72 95.0467   4
   0  -8  -1 3318.30 99.3373   4
   0   8   1 3348.65 103.608   4
   0  -8  -2 2247.22 80.3579   4
   0  -8  -3 685.561 47.1692   4
   0  -8  -4 2736.48 90.2127   4
   0   8   4 2558.08 97.1509   4
   0   8   5 694.945 54.6954   4
   0  -8  -5 669.202 47.9544   4
   0  -8  -5 762.979 72.5308   1
   0  -8  -6 115.965 27.8006   4
   0  -8  -6 240.109 54.1243   1
   0   8   6 171.851 36.0551   4
   0  -8  -7 1750.93 80.6619   4
   0  -8  -7 1876.49 110.067   1
   0  -8  -8 305.812 35.6699   4
   0  -8  -8 638.651 72.6908   1
   0  -8  -9 1848.63 89.3474   4
   0  -8  -9 1843.23 114.091   1
   0  -8 -10 137.655 45.0901   1
   0  -8 -10 150.595 32.5034   4
   0  -8 -11 40.9143 46.4274   1
   0  -8 -11-88.5396 39.0729   4
   0  -8 -12 463.382 73.0212   1
   0  -8 -13 755.128 89.7625   1
   0  -8 -14 94.2293 50.6716   1
   0  -8 -15 81.2897 53.3638   1
   0  -8 -16 1903.82 145.147   1
   0   9 -19 1310.67 128.279   1
   0   9 -18 373.312 74.6031   1
   0   9 -17 308.454 69.6930   1
   0  -9  16 1510.75 92.5097   2
   0   9 -16 1413.47 120.452   1
   0  -9  15 293.146 45.9667   2
   0   9 -15 284.727 65.3909   1
   0  -9  14 2198.10 102.120   2
   0   9 -14 2132.99 136.816   1
   0   9 -13 66.2226 48.4456   1
   0  -9  13 84.3955 27.9733   2
   0  -9  12 296.772 38.7877   2
   0   9 -12 283.863 58.9100   1
   0   9 -11 28.8515 44.8616   1
   0  -9  11 39.7593 26.3791   2
   0   9 -10-23.7636 52.3625   1
   0  -9  10 0.49244 24.2706   2
   0  -9   9 32.3778 23.6791   2
   0  -9   9 25.4806 34.0396   1
   0  -9   8 217.869 45.4873   1
   0  -9   8 228.395 37.3688   4
   0  -9   8 261.707 33.6758   2
   0  -9   7 2764.26 124.409   1
   0  -9   7 2829.83 94.7086   2
   0  -9   7 2596.03 95.4278   4
   0  -9   6 3863.39 116.432   4
   0  -9   6 3947.06 149.506   1
   0  -9   5 4484.13 157.798   1
   0  -9   5 4386.08 123.468   4
   0  -9   4 41.8963 26.0277   4
   0  -9   4 90.2097 34.1110   1
   0  -9   3 3264.53 102.941   4
   0   9  -3 3224.73 98.9753   4
   0   9  -2-4.48254 18.6811   4
   0  -9   2 85.7665 31.2252   4
   0  -9   1 381.333 39.2769   4
   0   9  -1 411.107 37.4890   4
   0  -9   0 206.580 34.5331   4
   0  -9  -1 907.609 54.3478   4
   0  -9  -2 193.674 34.3594   4
   0   9   3 261.761 39.1615   4
   0  -9  -3 331.305 40.0572   4
   0   9   4 4246.91 134.665   4
   0  -9  -4 3927.74 118.489   4
   0   9   5 2030.23 91.8241   4
   0  -9  -5 1900.59 80.9333   4
   0   9   6 3723.19 131.430   4
   0  -9  -6 3562.58 115.348   4
   0  -9  -6 3345.20 149.652   1
   0  -9  -7 4365.29 172.213   1
   0  -9  -7 4042.44 131.110   4
   0  -9  -8 27.8056 38.7821   1
   0  -9  -8-121.980 44.5763   4
   0  -9  -9 162.737 35.2307   4
   0  -9  -9 131.898 51.4604   1
   0  -9 -10 276.531 39.9256   4
   0  -9 -10 339.700 61.1686   1
   0  -9 -11 58.6793 39.7646   1
   0  -9 -11 36.0344 27.0844   4
   0  -9 -12 578.050 77.4655   1
   0  -9 -12 517.252 58.6482   4
   0  -9 -13 775.415 88.2047   1
   0  -9 -14 486.708 77.9645   1
   0  -9 -15 273.020 71.1705   1
   0  10 -19 262.950 66.7141   1
   0  10 -18 72.2273 57.3837   1
   0  10 -17 1467.19 125.754   1
   0 -10  16 411.774 54.4878   2
   0  10 -16 363.713 72.1663   1
   0  10 -15 132.697 56.3192   1
   0 -10  15 151.690 37.6215   2
   0  10 -14 970.893 99.1659   1
   0 -10  14 841.457 65.0295   2
   0 -10  13-10.5936 24.8312   2
   0  10 -13-12.5766 48.0457   1
   0  10 -12 25.3785 45.2733   1
   0 -10  12 43.9358 26.3252   2
   0 -10  11 77.6351 28.0268   2
   0 -10  10 172.830 36.5741   4
   0 -10  10 209.884 36.7282   2
   0 -10   9 1703.12 77.7628   2
   0 -10   9 1632.68 81.4085   4
   0 -10   8 138.274 30.8712   2
   0 -10   8 107.255 41.0157   1
   0 -10   8 122.211 31.9430   4
   0 -10   7 105.457 26.4035   2
   0 -10   7 123.903 42.0995   1
   0 -10   7 144.948 35.7930   4
   0 -10   6 2166.01 89.4658   4
   0 -10   6 2180.46 113.264   1
   0 -10   5 3992.97 155.337   1
   0 -10   5 4076.87 124.392   4
   0 -10   4 3681.83 148.440   1
   0 -10   4 3908.15 118.593   4
   0 -10   3 151.570 34.9865   4
   0 -10   2 241.907 36.5842   4
   0 -10   1 56.4081 28.2971   4
   0 -10   0 282.719 40.1254   4
   0 -10  -1 2557.69 94.3596   4
   0  10   2 553.506 49.4036   4
   0 -10  -2 518.757 46.7523   4
   0 -10  -3 6587.99 164.446   4
   0  10   3 6532.12 181.822   4
   0  10   4 28.9256 31.7788   4
   0 -10  -4 70.2029 32.9181   4
   0 -10  -5 53.6450 30.9687   4
   0 -10  -6 152.551 52.2238   1
   0 -10  -6 121.721 29.3640   4
   0 -10  -7 1986.35 119.339   1
   0 -10  -7 1740.48 84.2941   4
   0 -10  -8 816.488 80.2893   1
   0 -10  -8 681.539 55.2070   4
   0 -10  -9 34.5947 47.8883   1
   0 -10  -9-23.0335 26.0526   4
   0 -10 -10 468.222 52.1198   4
   0 -10 -10 461.449 68.5157   1
   0 -10 -11 310.441 62.3838   1
   0 -10 -11 246.715 43.8989   4
   0 -10 -12 367.766 66.3160   1
   0 -10 -12 218.275 41.0534   4
   0 -10 -13 1542.69 124.319   1
   0 -10 -14 361.796 71.0456   1
   0  11 -19 789.215 105.110   1
   0  11 -18 258.566 68.7755   1
   0  11 -17-3.85287 47.7733   1
   0 -11  16 333.700 50.3934   2
   0  11 -16 374.919 75.3935   1
   0 -11  15 1679.40 96.4411   2
   0  11 -15 1789.44 133.476   1
   0  11 -14 264.421 66.7792   1
   0 -11  14 362.777 46.5434   2
   0 -11  13 423.124 48.8469   2
   0 -11  12 278.296 39.5644   2
   0 -11  12 246.656 43.3988   4
   0 -11  11 664.072 58.0057   4
   0 -11  11 701.216 56.2688   2
   0 -11  10 201.084 35.4766   2
   0 -11  10 140.567 36.5530   4
   0 -11   9 862.589 62.9929   4
   0 -11   9 879.021 58.7129   2
   0 -11   8 159.804 34.1932   2
   0 -11   8 132.716 36.4271   4
   0 -11   7 1558.31 80.6299   4
   0 -11   7 1623.17 76.7647   2
   0 -11   6 931.673 79.4371   1
   0 -11   6 746.183 57.1169   4
   0 -11   5 284.210 40.4194   4
   0 -11   5 355.298 55.2580   1
   0 -11   4 873.222 61.5796   4
   0 -11   4 828.294 74.9491   1
   0 -11   3 566.824 51.1341   4
   0 -11   2 2941.98 102.904   4
   0  11  -1 70.8311 27.7258   4
   0 -11   1 45.5945 30.7776   4
   0 -11   0 955.858 62.3723   4
   0  11   0 1100.32 65.5299   4
   0  11   1 1211.13 71.1358   4
   0 -11  -1 1306.58 70.9238   4
   0 -11  -2 107.819 35.3943   4
   0  11   2 10.1750 28.9451   4
   0  11   3 604.237 55.3982   4
   0 -11  -3 737.163 55.5024   4
   0 -11  -4 1124.95 64.9204   4
   0 -11  -5 5589.41 157.167   4
   0 -11  -6 550.202 48.8203   4
   0 -11  -6 535.601 70.7814   1
   0 -11  -7 504.903 71.3236   1
   0 -11  -7 446.402 47.8045   4
   0 -11  -8 438.658 70.0226   1
   0 -11  -8 370.337 43.2871   4
   0 -11  -9 30.2422 43.1853   1
   0 -11  -9 6.98480 30.4995   4
   0 -11 -10 919.106 96.0787   1
   0 -11 -10 921.571 73.2188   4
   0 -11 -11 592.066 61.2613   4
   0 -11 -11 783.365 91.4598   1
   0 -11 -12 750.390 69.5075   4
   0 -11 -12 768.883 93.1700   1
   0 -11 -13 532.492 84.5471   1
   0  12 -18 80.3951 56.0598   1
   0  12 -17 1797.83 143.560   1
   0  12 -16 336.033 75.7745   1
   0 -12  16 315.080 48.8300   2
   0 -12  15 33.9793 27.6108   2
   0 -12  14-46.0072 37.9120   4
   0 -12  14 10.5201 26.2800   2
   0 -12  13-22.6403 31.7186   4
   0 -12  13-9.84146 27.9969   2
   0 -12  12 385.569 46.3286   2
   0 -12  12 382.542 50.6147   4
   0 -12  11 1508.47 81.8035   2
   0 -12  11 1332.09 82.2991   4
   0 -12  10 3002.43 121.868   4
   0 -12  10 3023.49 116.307   2
   0 -12   9 545.419 50.3390   2
   0 -12   9 587.837 54.5538   4
   0 -12   8 728.164 56.0315   2
   0 -12   8 795.570 61.7166   4
   0 -12   7 10821.9 248.185   2
   0 -12   7 10238.8 247.913   4
   0 -12   6 62.4747 34.1741   4
   0 -12   5 1150.10 70.9295   4
   0 -12   4 914.939 63.8007   4
   0 -12   3 79.9062 34.4399   4
   0  12  -3 115.042 27.5715   4
   0 -12   2 81.9705 30.9828   4
   0  12  -2 115.397 29.6650   4
   0  12  -1 1041.20 64.8534   4
   0 -12   1 1182.45 68.9197   4
   0 -12   0 66.5247 35.1693   4
   0  12   0 110.719 30.5215   4
   0 -12  -1 990.693 64.7680   4
   0  12   1 853.131 61.3888   4
   0  12   2 1752.15 90.5063   4
   0 -12  -2 1742.31 83.2467   4
   0 -12  -3 2130.74 90.4687   4
   0 -12  -4 978.340 62.4469   4
   0 -12  -5 826.681 59.4434   4
   0 -12  -6-9.92822 45.6165   1
   0 -12  -6-26.2821 30.1166   4
   0 -12  -7 2179.44 137.059   1
   0 -12  -7 2167.45 99.9285   4
   0 -12  -8 623.782 56.2390   4
   0 -12  -8 694.110 81.3885   1
   0 -12  -9-10.3452 28.5483   4
   0 -12  -9 77.5678 51.5483   1
   0 -12 -10 521.629 76.6557   1
   0 -12 -10 447.433 55.0467   4
   0 -12 -11-27.7966 45.9321   1
   0 -12 -11-18.4138 32.1421   4
   0 -12 -12 12.9020 42.9922   1
   0 -12 -12-27.7113 35.7109   4
   0 -12 -13 1322.51 124.030   1
   0 -13  18 26.9536 37.6801   4
   0 -13  17 1431.69 107.227   4
   0 -13  16 6.65133 29.7650   2
   0 -13  16-27.6173 39.5761   4
   0 -13  15 792.278 70.6153   2
   0 -13  15 828.380 75.1987   4
   0 -13  14 1221.47 84.8054   2
   0 -13  14 1352.62 89.7380   4
   0 -13  13 318.122 49.4487   4
   0 -13  13 321.542 47.2028   2
   0 -13  12-18.6099 31.5699   4
   0 -13  12 2.24184 25.1933   2
   0 -13  11 3607.36 139.968   4
   0 -13  11 3503.94 134.316   2
   0 -13  10 3855.30 138.973   2
   0 -13  10 4022.45 146.127   4
   0 -13   9 3806.80 135.832   2
   0 -13   9 3988.91 142.274   4
   0 -13   8 308.245 44.4863   4
   0 -13   8 381.056 44.6739   2
   0 -13   7 1950.82 94.4300   4
   0 -13   7 2038.58 94.2706   2
   0 -13   6 69.1961 31.4644   4
   0 -13   5 3306.57 121.482   4
   0 -13   4 1957.01 92.5162   4
   0 -13   3 189.264 37.5634   4
   0  13  -3 219.951 33.2428   4
   0 -13   2 1684.93 83.8830   4
   0  13  -2 1679.31 82.8801   4
   0 -13   1 259.307 41.0839   4
   0  13  -1 230.418 36.6287   4
   0 -13   0 3248.84 118.891   4
   0  13   0 3188.89 122.820   4
   0 -13  -1 227.025 40.0984   4
   0 -13  -2 119.797 34.8562   4
   0 -13  -3 7225.46 191.216   4
   0 -13  -4 41.6044 28.1324   4
   0 -13  -5 492.376 49.3965   4
   0 -13  -6 150.684 34.2963   4
   0 -13  -6 267.816 61.2479   1
   0 -13  -7 2378.84 107.991   4
   0 -13  -7 2483.40 149.984   1
   0 -13  -8 1145.99 77.9195   4
   0 -13  -8 1295.63 108.959   1
   0 -13  -9 105.221 34.3314   4
   0 -13  -9 191.863 58.0746   1
   0 -13 -10 1006.30 105.410   1
   0 -13 -10 1047.51 79.5445   4
   0 -13 -11 23.9823 50.5396   1
   0 -13 -11 38.3033 32.2920   4
   0 -13 -12 988.084 83.7747   4
   0 -14  19 100.973 49.1487   4
   0 -14  18 74.7952 41.9984   4
   0 -14  17 201.226 48.4021   4
   0 -14  16 11.3052 28.0061   2
   0 -14  16-3.19644 33.9667   4
   0 -14  15 370.444 53.0945   2
   0 -14  15 416.263 59.3956   4
   0 -14  14 1156.55 83.8680   2
   0 -14  14 1107.45 84.5778   4
   0 -14  13 12.6157 31.2653   4
   0 -14  13 40.0675 30.8646   2
   0 -14  12 1837.81 99.8840   2
   0 -14  12 1778.61 101.208   4
   0 -14  11 235.792 40.8045   2
   0 -14  11 235.792 43.5098   4
   0 -14  10 1226.83 78.2946   2
   0 -14  10 1315.30 82.9105   4
   0 -14   9 123.651 33.2698   2
   0 -14   9 110.136 34.3286   4
   0 -14   8 505.091 54.2405   4
   0 -14   8 525.156 51.7074   2
   0 -14   7 8.08457 32.2946   4
   0 -14   7 75.4098 31.6517   2
   0 -14   6 2000.61 97.7435   4
   0 -14   5 2158.57 98.7777   4
   0 -14   4 910.709 63.1633   4
   0 -14   3 324.810 43.3374   4
   0  14  -3 278.279 36.9779   4
   0 -14   2 213.757 40.0657   4
   0  14  -2 140.136 29.5004   4
   0 -14   1 62.2517 33.1722   4
   0 -14   0 6046.49 175.234   4
   0 -14  -1 159.676 36.7171   4
   0 -14  -2 2069.90 93.7987   4
   0 -14  -3 691.124 57.1776   4
   0 -14  -4 1708.77 87.2103   4
   0 -14  -5 28.8233 29.4441   4
   0 -14  -6 1325.07 79.2044   4
   0 -14  -6 1301.13 113.375   1
   0 -14  -7 2965.71 163.997   1
   0 -14  -7 2733.76 122.205   4
   0 -14  -8 1268.73 113.673   1
   0 -14  -8 1199.24 82.1873   4
   0 -14  -9 107.549 36.1703   4
   0 -14  -9 183.087 59.5728   1
   0 -14 -10 8.80041 30.1757   4
   0 -14 -10-33.5719 52.2249   1
   0 -14 -11-65.8969 35.7334   4
   0 -15  18-16.1937 37.2948   4
   0 -15  17 401.707 62.5836   4
   0 -15  16 13.8568 29.8133   2
   0 -15  16-5.55131 32.7158   4
   0 -15  15 306.483 50.4141   2
   0 -15  15 257.400 49.6008   4
   0 -15  14 278.026 47.6022   2
   0 -15  14 317.913 51.0371   4
   0 -15  13 297.589 48.8870   2
   0 -15  13 316.916 51.1296   4
   0 -15  12 118.150 35.5899   2
   0 -15  12 132.403 38.4835   4
   0 -15  11-111.886 41.6106   4
   0 -15  11 12.5284 27.0830   2
   0 -15  10 3539.32 143.435   4
   0 -15  10 3487.41 139.332   2
   0 -15   9 1634.82 92.9615   2
   0 -15   9 1583.41 93.3100   4
   0 -15   8 46.9880 29.8246   2
   0 -15   8-3.65693 30.9007   4
   0 -15   7 46.8432 28.3677   2
   0 -15   7 108.653 36.8977   4
   0 -15   6 767.626 65.4410   2
   0 -15   6 740.801 64.6163   4
   0 -15   5 1951.22 96.8195   4
   0 -15   4-31.0086 35.3499   4
   0 -15   3 1089.13 71.8169   4
   0 -15   2 2328.17 105.015   4
   0 -15   1 120.021 37.2609   4
   0 -15   0 70.7632 33.2306   4
   0 -15  -1 61.6608 31.6759   4
   0 -15  -2 2943.61 116.943   4
   0 -15  -3 504.372 52.4539   4
   0 -15  -4 50.7490 31.0024   4
   0 -15  -5 7.10810 26.8338   4
   0 -15  -5 25.0933 44.3353   1
   0 -15  -6 1303.65 113.858   1
   0 -15  -6 1296.98 82.3109   4
   0 -15  -7 746.355 91.7846   1
   0 -15  -7 795.339 67.3578   4
   0 -15  -8 9.51267 30.4215   4
   0 -15  -8 108.010 55.4336   1
   0 -15  -9 164.075 58.8445   1
   0 -15  -9 182.449 41.3897   4
   0 -15 -10 1138.90 88.5670   4
   0 -16  15 277.282 47.2640   2
   0 -16  15 324.864 56.5479   4
   0 -16  14 497.367 59.7478   2
   0 -16  14 670.824 70.7913   4
   0 -16  13 355.265 52.0292   4
   0 -16  13 322.023 51.9479   2
   0 -16  12 2575.71 128.557   2
   0 -16  12 2867.92 134.505   4
   0 -16  11 232.393 44.7489   2
   0 -16  11 114.923 38.3361   4
   0 -16  10 18.5342 25.7623   2
   0 -16  10-6.93405 34.6646   4
   0 -16   9 151.514 39.4231   4
   0 -16   9 188.875 39.7713   2
   0 -16   8 2775.55 127.034   2
   0 -16   8 2917.00 127.504   4
   0 -16   7-11.0263 23.1717   2
   0 -16   7 4.51123 32.3827   4
   0 -16   6 3545.96 143.878   2
   0 -16   6 3369.05 134.422   4
   0 -16   5 2032.31 100.680   4
   0 -16   4 360.533 48.1385   4
   0 -16   3 1200.71 77.7865   4
   0 -16   2 596.604 59.1137   4
   0 -16   1 1181.25 77.8970   4
   0 -16   0 2133.16 101.152   4
   0 -16  -1 83.5280 32.8246   4
   0 -16  -2 53.5877 31.1694   4
   0 -16  -3 24.4292 28.2492   4
   0 -16  -4 1566.91 88.4010   4
   0 -16  -5 161.845 37.1139   4
   0 -16  -5 244.839 62.5759   1
   0 -16  -6 1356.48 86.8345   4
   0 -16  -6 1499.67 126.366   1
   0 -16  -7 2027.64 111.945   4
   0 -16  -7 2379.45 154.807   1
   0 -16  -8 62.7188 32.2388   4
   0 -16  -8 1.34858 43.5073   1
   0 -17  15 171.562 44.8771   2
   0 -17  14-7.90899 29.5725   2
   0 -17  13 308.342 51.3063   2
   0 -17  12 515.479 61.8295   4
   0 -17  12 516.314 61.0714   2
   0 -17  11 1694.24 104.673   4
   0 -17  11 1627.50 103.138   2
   0 -17  10 1841.02 107.161   4
   0 -17  10 1850.18 108.378   2
   0 -17   9 42.4812 33.9493   4
   0 -17   9-6.73036 28.7898   2
   0 -17   8 20.2476 33.0768   4
   0 -17   8 13.0280 29.9815   2
   0 -17   7 153.486 42.1090   4
   0 -17   7 56.2140 29.3359   2
   0 -17   6 194.663 41.4689   2
   0 -17   6 178.861 39.0111   4
   0 -17   5 458.186 53.1454   4
   0 -17   5 405.430 52.7126   2
   0 -17   4 648.387 60.2542   4
   0 -17   3 2580.61 115.535   4
   0 -17   2-22.0309 28.7826   4
   0 -17   1 408.307 50.7278   4
   0 -17   0 669.940 61.3005   4
   0 -17  -1 455.480 52.0690   4
   0 -17  -2 1404.58 83.7086   4
   0 -17  -3 521.302 54.5540   4
   0 -17  -4 866.696 68.1208   4
   0 -17  -5 125.808 56.9183   1
   0 -17  -5 42.2510 27.6219   4
   0 -17  -6 212.834 41.4968   4
   0 -17  -6 232.493 64.9495   1
   0 -17  -7-22.7123 35.2202   4
   0 -18  14 44.3993 36.0959   2
   0 -18  13 668.278 72.8618   2
   0 -18  12 69.5563 37.0880   2
   0 -18  11 5.67999 25.1393   2
   0 -18  10 659.762 68.1256   2
   0 -18   9 1289.00 93.7374   2
   0 -18   8 797.581 71.3673   4
   0 -18   8 784.343 73.8066   2
   0 -18   7 4.21081 27.3412   2
   0 -18   7-26.6684 35.5692   4
   0 -18   6 25.0327 31.1889   4
   0 -18   6 67.0374 35.9456   2
   0 -18   5 1139.29 79.8971   4
   0 -18   5 1075.83 85.7864   2
   0 -18   4 169.560 38.7148   4
   0 -18   4 155.713 39.4184   2
   0 -18   3 234.564 43.5395   4
   0 -18   3 198.607 42.2366   2
   0 -18   2 34.7276 30.4182   4
   0 -18   1 2462.08 114.004   4
   0 -18   0 84.1376 32.8548   4
   0 -18  -1 138.319 37.1517   4
   0 -18  -2 13.5462 26.5228   4
   0 -18  -3 45.1609 29.7640   4
   0 -18  -4 274.512 43.9748   4
   0 -18  -5-15.8004 28.7462   4
   1 -19  -3 311.963 49.4429   4
   1 -19  -2 210.034 44.1903   4
   1 -19  -1 576.125 62.8001   4
   1 -19   0 2725.32 130.328   4
   1 -19   1 56.0373 33.7561   4
   1 -19   2 478.323 60.4276   4
   1 -19   3 349.488 55.1466   4
   1 -19   4 27.4955 33.7231   4
   1 -19   5 32.8317 36.6959   4
   1 -19   6 543.486 64.4001   4
   1 -19   7 683.440 69.3753   4
   1 -19   8 125.045 42.5765   4
   1 -18  -5 363.807 73.3987   1
   1 -18  -5 376.192 51.8709   4
   1 -18  -4 291.153 65.8388   1
   1 -18  -4 321.577 49.1195   4
   1 -18  -3 1755.06 101.652   4
   1 -18  -2 118.654 38.7929   4
   1 -18  -1 401.649 55.7702   4
   1 -18   0 19.3613 32.5900   4
   1 -18   1 336.304 51.6426   4
   1 -18   2 414.775 55.8467   4
   1 -18   3 85.0113 38.7903   4
   1 -18   4 1618.47 100.755   4
   1 -18   5 337.284 50.8049   4
   1 -18   6 201.240 45.1489   4
   1 -18   7 44.6114 33.3378   4
   1 -18   7 65.0771 35.5845   2
   1 -18   8 75.6156 40.4218   4
   1 -18   8 54.1434 32.7536   2
   1 -18   9 980.769 84.4081   4
   1 -18   9 929.403 76.8507   2
   1 -18  10 270.490 53.6714   4
   1 -18  10 187.603 39.5567   2
   1 -18  11 98.3670 43.3412   4
   1 -18  11 95.9610 36.0693   2
   1 -18  12 62.1237 31.7978   2
   1 -18  12 64.7115 36.9667   4
   1 -18  13 88.1386 34.5538   2
   1 -18  14-26.3764 28.8338   2
   1 -17  -7 575.934 63.6340   4
   1 -17  -7 543.862 82.0219   1
   1 -17  -6 514.285 81.1626   1
   1 -17  -6 426.430 53.3477   4
   1 -17  -5 232.007 63.5469   1
   1 -17  -5 293.023 47.9136   4
   1 -17  -4 251.051 44.9224   4
   1 -17  -3 59.1001 33.8017   4
   1 -17  -2 46.4320 34.0470   4
   1 -17  -1 2933.28 128.929   4
   1 -17   0 586.875 62.2170   4
   1 -17   1 329.963 51.0480   4
   1 -17   2 257.043 47.1904   4
   1 -17   3-32.9674 35.6029   4
   1 -17   4 296.401 50.8306   4
   1 -17   5 596.497 63.2133   4
   1 -17   6 529.500 61.1647   4
   1 -17   7 540.598 63.3673   4
   1 -17   8 1314.31 94.3669   4
   1 -17   8 1263.64 86.1007   2
   1 -17   9-18.7521 26.8045   2
   1 -17   9-71.7107 42.8801   4
   1 -17  10 182.473 40.2861   2
   1 -17  10 192.885 48.5532   4
   1 -17  11 805.569 77.8155   4
   1 -17  11 718.516 66.6483   2
   1 -17  12 145.114 36.8176   2
   1 -17  12 162.589 46.2020   4
   1 -17  13 215.299 41.7242   2
   1 -17  13 201.836 46.9544   4
   1 -17  14 138.287 45.6743   4
   1 -17  14 134.190 39.5312   2
   1 -17  15 32.6569 36.7022   4
   1 -16  -9 4.28234 41.6560   1
   1 -16  -8-25.8576 37.4530   4
   1 -16  -8 92.6313 50.4753   1
   1 -16  -7 223.359 59.4359   1
   1 -16  -7 147.372 39.5221   4
   1 -16  -6 204.719 60.5547   1
   1 -16  -6 186.593 41.1474   4
   1 -16  -5 237.847 62.9055   1
   1 -16  -5 282.843 46.1229   4
   1 -16  -4 450.749 54.1552   4
   1 -16  -3 1166.27 79.2640   4
   1 -16  -2 526.766 57.8369   4
   1 -16  -1 33.9551 36.0563   4
   1 -16   0 26.7402 34.6759   4
   1 -16   1 958.624 75.4234   4
   1 -16   2 754.870 68.6156   4
   1 -16   3 137.189 40.0668   4
   1 -16   4 2099.91 108.316   4
   1 -16   5 44.0688 32.5967   4
   1 -16   6 354.402 53.4412   4
   1 -16   7 992.379 80.5771   4
   1 -16   8 882.834 77.1195   4
   1 -16   8 925.748 71.3806   2
   1 -16   9 1916.79 110.904   4
   1 -16   9 1877.45 99.9702   2
   1 -16  10 120.755 33.2075   2
   1 -16  10 129.646 40.9174   4
   1 -16  11 34.1121 26.8279   2
   1 -16  11 27.8323 36.5669   4
   1 -16  12 30.7208 24.7195   2
   1 -16  12 10.8008 34.3850   4
   1 -16  13 7.79780 34.8739   4
   1 -16  13-11.5005 24.1467   2
   1 -16  14 388.290 60.3107   4
   1 -16  14 376.265 52.6702   2
   1 -16  15 303.220 49.3745   2
   1 -16  15 217.479 51.5713   4
   1 -16  16 324.462 59.7767   4
   1 -16  17 280.269 61.6760   4
   1 -15 -10 9.17480 44.1820   1
   1 -15  -9 21.5565 35.1796   4
   1 -15  -9 47.7899 47.2425   1
   1 -15  -8 947.069 75.5364   4
   1 -15  -8 912.624 96.1551   1
   1 -15  -7 164.101 39.0331   4
   1 -15  -7 127.793 51.4679   1
   1 -15  -6 1351.33 85.6581   4
   1 -15  -6 1241.05 109.088   1
   1 -15  -5-3.07596 28.8365   4
   1 -15  -5-27.5923 43.5762   1
   1 -15  -4 23.8752 33.6103   4
   1 -15  -3 1044.02 75.1230   4
   1 -15  -2 132.269 40.8128   4
   1 -15  -1 1384.26 85.2704   4
   1 -15   0 751.305 65.4716   4
   1 -15   1-2.47845 32.7090   4
   1 -15   2-21.6001 35.7311   4
   1 -15   3 6.23826 35.1078   4
   1 -15   4 1126.71 78.9421   4
   1 -15   5 3555.84 141.073   4
   1 -15   6 45.5603 36.0308   4
   1 -15   7-4.88217 34.3854   4
   1 -15   8 231.366 45.0844   4
   1 -15   9 1664.94 90.9429   2
   1 -15   9 1601.55 100.442   4
   1 -15  10-14.5458 37.6485   4
   1 -15  10 65.3380 27.4466   2
   1 -15  11 1366.24 83.3358   2
   1 -15  11 1529.85 98.5453   4
   1 -15  12 753.229 73.2402   4
   1 -15  12 667.812 61.3091   2
   1 -15  13 19.4618 24.5247   2
   1 -15  13 24.2043 34.7945   4
   1 -15  14 81.5530 40.9679   4
   1 -15  14 72.5190 31.0236   2
   1 -15  15 108.080 43.8692   4
   1 -15  15 102.569 33.4932   2
   1 -15  16 98.0106 45.2851   4
   1 -15  17 1461.06 113.445   4
   1 -15  18-25.2923 40.6397   4
   1 -14 -11 950.773 81.4518   4
   1 -14 -11 906.166 101.156   1
   1 -14 -10 330.058 69.2307   1
   1 -14 -10 155.106 39.6426   4
   1 -14  -9 316.757 64.4590   1
   1 -14  -9 298.339 48.8128   4
   1 -14  -8 260.446 60.6811   1
   1 -14  -8 191.571 42.2660   4
   1 -14  -7 121.518 37.0309   4
   1 -14  -7 151.700 51.7475   1
   1 -14  -6 3286.99 131.173   4
   1 -14  -6 3145.41 165.433   1
   1 -14  -5 551.307 56.1275   4
   1 -14  -5 541.858 74.4821   1
   1 -14  -4 221.235 42.7489   4
   1 -14  -3 103.136 36.9312   4
   1 -14  -2 47.6682 35.5263   4
   1 -14  -1 759.318 63.5285   4
   1 -14   0 713.660 63.6778   4
   1 -14   1 962.746 71.4265   4
   1 -14   2 1545.39 87.2693   4
   1 -14   3-37.8159 38.9447   4
   1 -14   4 469.081 55.5303   4
   1 -14   5 16.1934 32.5587   4
   1 -14   6 608.492 61.3931   4
   1 -14   7 521.091 58.9210   4
   1 -14   8 108.702 37.7768   4
   1 -14   9-10.8419 21.3307   2
   1 -14   9-64.6571 40.4435   4
   1 -14  10 51.5460 36.9996   4
   1 -14  10 18.0736 24.9985   2
   1 -14  11 117.553 40.1857   4
   1 -14  11 106.323 29.5460   2
   1 -14  12 3.50127 22.7830   2
   1 -14  12-26.2618 35.7040   4
   1 -14  13 160.694 44.9332   4
   1 -14  13 185.413 37.3303   2
   1 -14  14 2533.92 134.214   4
   1 -14  14 2829.31 125.035   2
   1 -14  15 2.02535 24.2777   2
   1 -14  15 3.31731 34.1760   4
   1 -14  16 108.861 45.3222   4
   1 -14  17 143.620 47.1943   4
   1 -14  18 20.7001 37.2537   4
   1 -13 -12-55.8250 49.2957   1
   1 -13 -12-20.5926 36.8143   4
   1 -13 -11 102.205 50.6933   1
   1 -13 -11-16.9820 36.0124   4
   1 -13 -10-55.7522 40.2858   4
   1 -13 -10-24.8136 43.2347   1
   1 -13  -9 348.416 48.3745   4
   1 -13  -9 474.084 73.7312   1
   1 -13  -8 1157.48 78.1759   4
   1 -13  -8 1164.06 101.711   1
   1 -13  -7 962.256 70.1380   4
   1 -13  -7 1067.67 96.8439   1
   1 -13  -6 592.532 56.7175   4
   1 -13  -6 732.233 81.3208   1
   1 -13  -5 1.27236 40.8348   1
   1 -13  -5 26.8154 28.4675   4
   1 -13  -4 1234.47 76.4363   4
   1 -13  -3 50.9702 35.5084   4
   1 -13  -2 1054.72 72.7408   4
   1 -13  -1 44.9930 34.2765   4
   1 -13   0 254.939 44.1339   4
   1 -13   1-52.7548 37.3738   4
   1 -13   2 601.552 56.6294   4
   1 -13   3 96.1195 37.6161   4
  -1  13  -3 38.2740 22.5898   4
   1 -13   4 2175.28 103.649   4
   1 -13   5 2.67865 32.7730   4
   1 -13   6 346.476 49.3979   4
   1 -13   7 397.453 50.0889   4
   1 -13   8 2683.12 118.375   4
   1 -13   9 1207.60 71.7053   2
   1 -13   9 1182.66 81.8112   4
   1 -13  10 267.341 37.5214   2
   1 -13  10 292.256 48.7677   4
   1 -13  11 5158.65 160.514   2
   1 -13  11 5287.42 181.077   4
   1 -13  12 124.562 41.5578   4
   1 -13  12 126.588 31.7381   2
   1 -13  13 936.935 79.6592   4
   1 -13  13 1006.92 69.6270   2
   1 -13  14 561.349 65.0328   4
   1 -13  14 502.479 53.4088   2
   1 -13  15 294.715 43.6760   2
   1 -13  15 240.545 51.2496   4
   1 -13  16 1041.15 91.4928   4
   1 -13  17 4.91065 40.2838   4
   1 -13  18 101.422 43.9145   4
  -1  13 -18 127.611 54.4571   1
   1 -12 -13 19.4373 39.7628   1
   1 -12 -13-67.1845 40.2792   4
   1 -12 -12 596.297 80.2247   1
   1 -12 -12 671.560 66.9313   4
   1 -12 -11 372.565 52.7195   4
   1 -12 -11 314.917 62.6401   1
   1 -12 -10 40.9314 39.9757   1
   1 -12 -10-195.364 50.5294   4
   1 -12  -9 247.767 44.2105   4
   1 -12  -9 346.787 64.0739   1
   1 -12  -8 19.5063 45.1632   1
   1 -12  -8 10.3682 34.1740   4
   1 -12  -7 155.692 51.0925   1
   1 -12  -7 133.138 33.6575   4
   1 -12  -6 1657.27 110.279   1
   1 -12  -6 1702.42 87.9506   4
   1 -12  -5 558.877 68.7518   1
   1 -12  -5 561.990 53.9257   4
   1 -12  -4 176.256 37.9591   4
   1 -12  -3 2545.40 105.334   4
   1 -12  -2 266.173 46.7497   4
   1 -12  -1 1100.85 72.0135   4
  -1  12   0 314.414 43.1488   4
   1 -12   0 276.084 46.8313   4
   1 -12   1 1306.58 77.6111   4
  -1  12  -1 1451.09 80.3070   4
   1 -12   2 88.9849 39.9333   4
  -1  12  -2 98.2790 28.9237   4
  -1  12  -3 1213.15 71.6061   4
   1 -12   3 1172.62 75.3719   4
   1 -12   3 1185.70 87.2585   1
   1 -12   4 166.225 43.4691   4
   1 -12   4 161.521 41.5489   1
   1 -12   5 3479.20 148.035   1
   1 -12   5 3258.11 126.014   4
   1 -12   6 1768.45 106.661   1
   1 -12   6 1811.08 93.3609   4
   1 -12   7 1037.87 71.2535   4
   1 -12   8 76.4099 38.3796   4
   1 -12   9 464.216 44.3206   2
   1 -12   9 451.435 53.3729   4
   1 -12  10 2137.86 106.722   4
   1 -12  10 2009.32 88.1672   2
   1 -12  11 750.292 55.2999   2
   1 -12  11 712.943 65.6869   4
   1 -12  12 458.240 55.4208   4
   1 -12  12 481.011 46.0219   2
   1 -12  13 4530.65 149.898   2
   1 -12  13 4516.21 170.359   4
   1 -12  14 718.038 59.4670   2
   1 -12  14 657.191 70.7770   4
   1 -12  15 47.6180 36.6930   4
  -1  12 -15 73.6572 50.0184   1
   1 -12  15 139.496 33.3620   2
  -1  12 -16 10.5047 47.6240   1
  -1  12 -17 7.82482 46.6762   1
  -1  12 -18 356.546 74.0713   1
   1 -11 -14 401.266 75.2928   1
   1 -11 -13-42.9158 40.2392   4
   1 -11 -13 55.4177 48.4731   1
   1 -11 -12 50.3643 26.7730   4
   1 -11 -12 119.251 51.7961   1
   1 -11 -11 45.5664 43.7417   1
   1 -11 -11 17.0809 32.5436   4
   1 -11 -10 482.957 71.5109   1
   1 -11 -10 343.255 45.8808   4
   1 -11  -9 537.103 71.9678   1
   1 -11  -9 572.763 55.2520   4
   1 -11  -8 585.812 53.7492   4
   1 -11  -8 683.472 76.0271   1
   1 -11  -7 726.460 76.9519   1
   1 -11  -7 856.067 63.0500   4
   1 -11  -6 249.345 39.5484   4
   1 -11  -6 205.143 49.7177   1
   1 -11  -5 354.013 59.5344   1
   1 -11  -5 433.056 49.2473   4
   1 -11  -4 4450.12 140.835   4
   1 -11  -3 121.687 40.9386   4
   1 -11  -2 638.815 56.3102   4
  -1  11   2 590.013 54.0579   4
  -1  11   1 36.4999 28.2168   4
   1 -11  -1 53.1420 34.3611   4
   1 -11   0 70.5414 36.9435   4
  -1  11   0 170.386 34.6246   4
  -1  11  -1 644.141 52.9100   4
   1 -11   1 614.427 54.9655   4
  -1  11  -2 1901.10 86.7296   4
   1 -11   2 2059.21 91.9957   4
  -1  11  -3 2792.72 105.078   4
   1 -11   3 2796.82 125.947   1
   1 -11   3 2814.21 108.409   4
   1 -11   4 2837.72 111.325   4
   1 -11   4 2867.19 127.022   1
   1 -11   5 452.523 53.1563   4
   1 -11   5 459.348 56.6433   1
   1 -11   6 27.1600 31.4660   1
   1 -11   6 65.6471 34.2379   4
   1 -11   7 68.2856 38.1771   4
   1 -11   7 41.2939 34.0858   1
   1 -11   8 3095.32 141.447   1
   1 -11   8 2884.36 118.670   4
   1 -11   9 1453.10 84.7210   4
   1 -11   9 1519.13 74.0168   2
   1 -11  10 98.1663 36.9456   4
   1 -11  10 118.515 26.6520   2
   1 -11  11 2253.57 92.4446   2
   1 -11  11 2296.35 110.246   4
   1 -11  12-25.1955 36.2128   4
   1 -11  12 23.0477 21.9743   2
  -1  11 -12 31.1637 40.9795   1
   1 -11  13 16.1417 21.2641   2
  -1  11 -13-10.0189 43.1400   1
   1 -11  14 35.2960 23.8209   2
  -1  11 -14 50.4098 45.9545   1
   1 -11  15 2068.22 98.7054   2
  -1  11 -15 1935.28 138.194   1
  -1  11 -16 2005.32 140.998   1
  -1  11 -17 119.030 49.6000   1
  -1  11 -18 69.9810 51.8804   1
  -1  11 -19 181.761 61.2034   1
   1 -10 -15 181.780 62.4926   1
   1 -10 -14 726.491 89.9931   1
   1 -10 -14 560.226 64.0227   4
   1 -10 -13 29.2241 28.8556   4
   1 -10 -13 87.8129 48.9108   1
   1 -10 -12 126.166 34.6655   4
   1 -10 -12 209.639 58.4230   1
   1 -10 -11 443.992 68.9999   1
   1 -10 -11 442.400 53.1421   4
   1 -10 -10-79.7603 44.1658   4
   1 -10 -10 42.9538 46.5017   1
   1 -10  -9 639.230 74.7035   1
   1 -10  -9 567.245 53.2797   4
   1 -10  -8 3541.51 157.442   1
   1 -10  -8 3496.06 126.062   4
   1 -10  -7 2816.85 134.073   1
   1 -10  -7 2801.11 108.950   4
   1 -10  -6 4126.66 132.511   4
   1 -10  -6 4145.38 163.579   1
   1 -10  -5 826.282 76.9525   1
   1 -10  -5 779.727 60.2171   4
  -1  10   4 967.059 68.5945   4
   1 -10  -4 867.849 62.4328   4
  -1  10   3 906.021 65.9142   4
   1 -10  -3 837.362 62.8086   4
   1 -10  -2 2145.27 92.2737   4
  -1  10   2 2090.84 95.0694   4
   1 -10  -1 6099.89 165.288   4
  -1  10   1 6100.75 170.964   4
   1 -10   0-6.68052 35.9382   4
  -1  10   0 71.3788 28.8190   4
   1 -10   1 905.182 60.7631   4
  -1  10  -1 832.586 57.2882   4
   1 -10   2 242.242 42.1501   4
   1 -10   3 668.107 59.2840   1
   1 -10   3 596.426 53.1374   4
   1 -10   4 5532.35 156.472   4
   1 -10   4 5689.38 178.169   1
   1 -10   5 9671.39 255.303   1
   1 -10   5 9732.76 227.863   4
   1 -10   6 4425.43 139.371   4
   1 -10   6 4563.56 162.206   1
   1 -10   7 384.647 52.5985   1
   1 -10   7 374.542 46.4048   4
   1 -10   8 33.5454 31.9315   4
   1 -10   8 79.3090 37.5125   1
   1 -10   9 608.788 65.5565   1
   1 -10   9 636.053 57.8031   4
   1 -10   9 592.883 45.0405   2
   1 -10  10 825.603 53.5574   2
   1 -10  10 802.997 64.5560   4
  -1  10 -11 2036.16 123.017   1
   1 -10  11 2011.30 84.3198   2
   1 -10  12 156.809 29.2026   2
  -1  10 -12 105.071 47.1139   1
   1 -10  13 2513.01 99.6848   2
  -1  10 -13 2312.66 139.266   1
  -1  10 -14 479.521 71.0675   1
   1 -10  14 550.726 48.8420   2
  -1  10 -15 35.7887 51.8363   1
   1 -10  15 11.0545 24.8201   2
  -1  10 -16 586.866 86.2636   1
  -1  10 -17 747.410 94.6252   1
  -1  10 -18 824.918 101.089   1
  -1  10 -19-11.4031 47.7967   1
   1  -9 -16 308.071 67.4433   1
   1  -9 -15 249.999 65.3403   1
   1  -9 -14 209.626 42.6235   4
   1  -9 -14 295.742 64.5585   1
   1  -9 -13 21.7731 44.9346   1
   1  -9 -13-21.3786 35.9322   4
   1  -9 -12 207.197 56.6551   1
   1  -9 -12 124.733 37.9587   4
   1  -9 -11 1262.92 99.9658   1
   1  -9 -11 1118.83 76.7924   4
   1  -9 -10 428.984 65.3108   1
   1  -9 -10 150.756 34.2750   4
   1  -9  -9 582.440 69.5116   1
   1  -9  -9 477.049 48.8430   4
   1  -9  -8 2797.82 108.493   4
   1  -9  -8 2852.88 133.729   1
   1  -9  -7 2151.21 113.423   1
   1  -9  -7 2103.27 91.8678   4
   1  -9  -6 2425.55 119.873   1
   1  -9  -6 2234.64 93.3647   4
   1  -9  -5 554.873 51.0651   4
   1  -9  -5 464.586 61.7346   1
  -1   9   5 539.796 52.6328   4
  -1   9   4 2938.80 113.607   4
   1  -9  -4 3025.45 105.264   4
  -1   9   3 220.817 37.2654   4
   1  -9  -3 292.154 44.4159   4
   1  -9  -2 2792.01 101.288   4
  -1   9   2 2796.33 105.667   4
   1  -9  -1 248.416 39.5178   4
   1  -9   0 366.473 40.5835   4
   1  -9   1 1652.30 76.2876   4
   1  -9   2 1609.54 75.3484   4
   1  -9   3 12033.0 277.802   1
   1  -9   3 11857.3 255.854   4
   1  -9   4 154.062 35.4594   1
   1  -9   4 124.197 29.8378   4
   1  -9   5 255.408 40.4737   4
   1  -9   5 154.472 37.5624   1
   1  -9   6 413.252 45.9325   4
   1  -9   6 457.470 52.2725   1
   1  -9   7 2988.06 108.954   4
   1  -9   7 3099.95 128.605   1
   1  -9   8 4564.44 142.140   4
   1  -9   8 4792.71 168.352   1
   1  -9   9 477.628 57.2058   1
   1  -9   9 465.783 49.5187   4
   1  -9   9 507.723 39.7447   2
  -1   9  -9 599.103 71.4048   1
  -1   9 -10 1292.02 97.1281   1
   1  -9  10 1317.28 63.7058   2
   1  -9  11 1380.35 65.9683   2
  -1   9 -11 1475.39 103.077   1
   1  -9  12 111.973 25.6616   2
  -1   9 -12 101.796 46.0018   1
   1  -9  13 1308.04 67.3259   2
  -1   9 -13 1338.27 106.358   1
  -1   9 -14 673.291 82.3911   1
   1  -9  14 668.294 50.9909   2
  -1   9 -15 8097.42 286.631   1
   1  -9  15 8894.75 220.854   2
  -1   9 -16 249.953 65.7725   1
  -1   9 -17 140.469 52.9707   1
  -1   9 -18 207.770 64.3908   1
  -1   9 -19 753.333 101.562   1
   1  -8 -16 1601.91 129.774   1
   1  -8 -15 1393.78 118.498   1
   1  -8 -14-21.2800 48.0731   1
   1  -8 -13 1091.95 79.5371   4
   1  -8 -13 1176.14 101.066   1
   1  -8 -12 376.278 62.0055   1
   1  -8 -12 301.163 43.7096   4
   1  -8 -11 428.185 66.0385   1
   1  -8 -11 419.425 49.0395   4
   1  -8 -10-125.178 38.8669   4
   1  -8 -10-46.2147 42.1619   1
   1  -8  -9 2466.66 125.109   1
   1  -8  -9 2454.54 102.102   4
   1  -8  -8-73.7058 39.3193   4
   1  -8  -8 80.3192 46.5522   1
   1  -8  -7 2419.71 96.7014   4
   1  -8  -7 3093.44 130.554   1
   1  -8  -6 34.9805 31.9910   4
   1  -8  -6-8.10654 37.5293   1
  -1   8   6-17.2965 26.3304   4
   1  -8  -5 25.8926 37.3402   1
   1  -8  -5 47.8170 32.3904   4
  -1   8   5 26.6758 25.5444   4
   1  -8  -4 111.673 36.4528   4
  -1   8   4 59.0845 31.5636   4
   1  -8  -3 2571.73 92.3871   4
   1  -8  -2 9429.83 209.059   4
   1  -8  -1 5041.60 135.528   4
   1  -8   0 153.415 32.8482   4
   1  -8   1 462.259 42.3649   4
  -1   8  -1 512.429 39.6496   4
  -1   8  -2 1844.52 73.1863   4
   1  -8   2 1834.68 75.6900   4
   1  -8   3 10917.3 251.344   1
  -1   8  -3 10842.3 228.056   4
   1  -8   3 10800.3 231.108   4
   1  -8   4 16.6865 28.6195   4
   1  -8   4-3.11527 23.4556   1
   1  -8   5 11094.1 261.159   1
   1  -8   5 11182.0 240.829   4
   1  -8   6 1332.90 76.0466   1
   1  -8   6 1218.08 65.0971   4
   1  -8   7 89.3381 34.1039   1
   1  -8   7 75.0439 28.6024   4
  -1   8  -8 50.6635 41.8126   1
   1  -8   8 20.4851 28.6750   1
   1  -8   9 708.074 42.6278   2
  -1   8  -9 834.247 75.9071   1
   1  -8   9 711.427 66.2275   1
   1  -8  10 4473.77 167.022   1
   1  -8  10 4386.13 119.409   2
  -1   8 -10 4450.09 170.490   1
  -1   8 -11 1331.16 97.3158   1
   1  -8  11 1445.66 64.6524   2
  -1   8 -12 428.346 64.9311   1
   1  -8  12 423.742 37.0668   2
  -1   8 -13 502.434 70.9544   1
   1  -8  13 585.311 43.9792   2
  -1   8 -14-38.3311 48.3650   1
   1  -8  14-10.1441 20.1125   2
  -1   8 -15 1056.04 100.177   1
   1  -8  15 1220.23 69.3096   2
  -1   8 -16 6.95019 48.3227   1
  -1   8 -17 2929.53 172.201   1
  -1   8 -18 288.777 64.7110   1
  -1   8 -19 63.3090 44.1995   1
   1  -7 -17 1065.73 110.842   1
   1  -7 -16 724.296 94.0985   1
   1  -7 -15 39.0614 50.5400   1
   1  -7 -14-1.94060 40.5436   1
   1  -7 -13-121.034 43.6730   4
   1  -7 -13 27.9732 48.0946   1
   1  -7 -12 737.480 62.3628   4
   1  -7 -12 918.457 86.0018   1
   1  -7 -11 1800.53 90.9327   4
   1  -7 -11 1784.10 111.504   1
   1  -7 -10 2329.26 123.551   1
   1  -7 -10 2320.11 100.853   4
   1  -7  -9-101.300 42.2730   4
   1  -7  -9-24.4140 47.7269   1
   1  -7  -8-13.3124 39.7931   1
   1  -7  -8-17.5617 42.6870   3
   1  -7  -8-86.3063 41.0520   4
  -1   7   7 12006.8 269.534   4
   1  -7  -7 11361.8 280.137   1
   1  -7  -7 11338.6 246.498   4
   1  -7  -7 11990.7 317.996   3
   1  -7  -6 92.8944 29.9410   4
   1  -7  -6 159.659 41.5379   1
  -1   7   6 80.4072 31.8171   4
   1  -7  -5 11963.4 249.531   4
   1  -7  -5 12080.9 280.882   1
  -1   7   5 12647.8 266.214   4
   1  -7  -4 2546.99 89.3118   4
   1  -7  -3 142.020 33.5491   4
   1  -7  -2 1754.16 71.3138   4
  -1   7   1 16177.5 311.903   4
   1  -7  -1 16378.6 306.851   4
   1  -7   0 532.972 42.1954   4
  -1   7   0 407.678 34.1730   4
  -1   7  -1 4200.11 114.113   4
   1  -7   1 4373.31 118.507   4
  -1   7  -2 11907.8 237.364   4
   1  -7   2 11857.7 240.118   4
   1  -7   3 4936.46 140.378   1
   1  -7   3 4872.89 128.665   4
   1  -7   4 1454.00 72.2356   1
   1  -7   4 1466.24 64.8411   4
   1  -7   5 9033.13 216.319   1
   1  -7   5 8699.55 195.220   4
   1  -7   6 2506.71 89.8699   4
   1  -7   6 2627.95 104.317   1
   1  -7   7 2239.39 100.270   1
   1  -7   8 2667.46 114.460   1
   1  -7   9 18.8667 17.7986   2
   1  -7   9 59.4388 35.7723   1
  -1   7  -9 1.54754 42.3848   1
   1  -7  10 1409.32 92.0622   1
  -1   7 -10 1261.82 91.0938   1
   1  -7  10 1321.44 56.7033   2
  -1   7 -11 93.1895 48.6031   1
   1  -7  11 173.911 25.6894   2
  -1   7 -12 1925.77 118.330   1
   1  -7  12 2055.44 75.9542   2
   1  -7  13 646.140 46.5224   2
  -1   7 -13 659.085 78.1840   1
   1  -7  14 8176.82 194.028   2
  -1   7 -14 7302.66 256.457   1
  -1   7 -15 1619.52 121.407   1
   1  -7  15 1511.84 71.5613   2
  -1   7 -16 11.6756 47.7952   1
  -1   7 -17 164.032 60.5515   1
   1  -7  18 862.471 86.8400   3
  -1   7 -18 1076.27 109.585   1
  -1   7 -19 153.594 66.8940   1
   1  -6 -17 609.195 87.4547   1
   1  -6 -16 233.445 61.7687   1
   1  -6 -15 4.19458 40.3462   1
   1  -6 -14 1407.19 111.713   1
   1  -6 -13 76.3743 34.4976   2
   1  -6 -13 18.4640 33.5152   4
   1  -6 -13 98.7777 51.1156   1
   1  -6 -12 50.7196 24.3979   4
   1  -6 -12 116.142 46.5791   1
   1  -6 -11 987.539 66.5215   4
   1  -6 -11 1010.09 86.4959   1
   1  -6 -10 2469.80 102.350   4
   1  -6 -10 2669.21 129.271   1
   1  -6  -9 3015.90 147.212   3
   1  -6  -9 2616.55 101.081   4
   1  -6  -9 2820.20 128.359   1
  -1   6   8 780.434 59.7301   4
   1  -6  -8 722.181 75.2932   3
   1  -6  -8 647.442 48.2334   4
   1  -6  -8 732.125 68.0698   1
   1  -6  -7 2512.91 111.880   1
   1  -6  -7 2499.96 126.674   3
  -1   6   7 2804.32 103.683   4
   1  -6  -7 2628.17 92.4666   4
  -1   6   6-7.39679 24.0352   4
   1  -6  -6 2.81089 24.0614   4
   1  -6  -6-23.3639 34.0142   3
   1  -6  -6 35.6510 37.3612   1
   1  -6  -5 3848.34 110.550   4
   1  -6  -5 4089.32 132.867   1
   1  -6  -4 291.597 41.5247   1
   1  -6  -4 309.696 37.3201   4
   1  -6  -3 4031.88 108.704   4
  -1   6   3 3726.59 110.358   4
   1  -6  -2 16364.6 306.009   4
  -1   6   2 16773.4 313.333   4
   1  -6  -1 7894.14 168.895   4
  -1   6   1 7670.60 171.922   4
   1  -6   0 7607.29 166.008   4
  -1   6   0 7632.32 166.561   4
   1  -6   1 4431.74 113.026   4
  -1   6  -1 4127.98 108.776   4
  -1   6  -2 801.483 42.5152   4
   1  -6   2 830.616 45.3042   4
   1  -6   3 13372.0 257.809   4
   1  -6   3 13557.9 270.018   1
   1  -6   4 1600.11 69.9500   1
   1  -6   4 1494.77 62.4680   4
   1  -6   5 2254.44 80.7762   4
  -1   6  -5 2581.52 96.5355   1
   1  -6   5 2450.34 91.5604   1
   1  -6   6 465.633 44.2013   1
  -1   6  -6 579.651 51.7160   1
   1  -6   7 2642.54 104.855   1
   1  -6   8 947.502 65.6488   1
   1  -6   8 860.692 39.5573   2
   1  -6   9 214.496 37.7685   1
  -1   6  -9 274.897 50.5832   1
   1  -6   9 258.436 24.8631   2
   1  -6  10 10106.3 201.191   2
   1  -6  10 10483.6 271.767   1
  -1   6 -10 9877.00 266.273   1
   1  -6  11 795.065 43.3135   2
   1  -6  11 865.512 74.9496   1
  -1   6 -11 781.293 78.3089   1
  -1   6 -12 9418.39 275.871   1
   1  -6  12 9844.36 205.134   2
  -1   6 -13 211.913 52.6896   1
   1  -6  13 235.929 30.3300   2
  -1   6 -14 2399.58 139.107   1
   1  -6  14 2671.96 89.5946   2
  -1   6 -15 213.237 54.7949   1
   1  -6  15 274.818 27.6906   2
  -1   6 -16 935.520 95.3391   1
  -1   6 -17 3744.77 190.834   1
   1  -6  17 3869.28 170.997   3
  -1   6 -18 854.818 98.0071   1
   1  -6  18 697.689 76.9274   3
  -1   6 -19 883.242 104.072   1
  -1   6 -20-44.6703 48.0511   1
   1  -5 -18-46.0355 49.9018   1
   1  -5 -17-83.8690 52.0513   1
   1  -5 -16 1.76938 40.5999   1
   1  -5 -15-18.8575 39.1860   1
   1  -5 -14 1949.09 126.823   1
   1  -5 -13 398.746 67.6802   1
   1  -5 -12 4894.45 157.403   4
   1  -5 -12 4956.24 190.598   1
   1  -5 -11 168.939 36.8334   4
   1  -5 -11 226.766 56.5111   1
   1  -5 -10 22.3380 31.4584   4
   1  -5 -10 28.3709 38.2724   3
   1  -5 -10 71.5269 42.0985   1
   1  -5  -9 70.1214 38.8620   1
   1  -5  -9 43.0212 42.0129   3
   1  -5  -9-106.826 40.9813   4
  -1   5   9 71.1449 32.6740   4
   1  -5  -8 7230.58 228.396   3
   1  -5  -8 7362.52 204.874   1
   1  -5  -8 6948.33 173.512   4
  -1   5   8 7557.54 190.298   4
   1  -5  -7 1322.69 77.7679   1
   1  -5  -7 1286.23 60.5521   4
   1  -5  -6 4105.06 133.256   1
   1  -5  -6 4060.39 112.554   4
   1  -5  -5 5323.04 149.832   1
   1  -5  -5 5118.39 127.967   4
  -1   5   4 3986.72 110.643   4
   1  -5  -4 3955.52 119.836   1
   1  -5  -4 3972.38 105.449   4
  -1   5   3 1012.94 50.7055   4
   1  -5  -3 1144.14 53.0681   4
  -1   5   2 419.045 34.4724   4
   1  -5  -2 402.546 35.4751   4
  -1   5   1 97.6756 21.4021   4
   1  -5  -1 54.9053 26.1265   4
   1  -5   0 5458.44 124.072   4
  -1   5   0 5057.94 120.671   4
   1  -5   1-11.1116 23.9071   4
  -1   5  -1-2.29131 14.8391   4
   1  -5   2 4328.26 111.917   1
  -1   5  -2 4317.60 104.809   4
   1  -5   2 4331.11 107.772   4
   1  -5   3 49.8828 20.8609   1
   1  -5   3 47.2534 21.9244   4
  -1   5  -4-8.38047 23.7644   1
   1  -5   4-0.93510 23.9821   4
   1  -5   4-0.52393 18.9505   1
   1  -5   5 262.720 32.9258   1
  -1   5  -5 191.863 34.7257   1
   1  -5   6 21263.5 400.615   1
  -1   5  -6 21002.1 402.864   1
   1  -5   7 15983.9 330.701   1
   1  -5   8 3283.01 80.8768   2
   1  -5   8 3290.08 125.008   1
   1  -5   9 2749.06 118.375   1
   1  -5   9 2882.36 75.7847   2
   1  -5  10 2400.03 116.125   1
  -1   5 -10 2236.97 112.547   1
   1  -5  10 2280.50 68.4112   2
   1  -5  11 559.460 35.7773   2
   1  -5  11 588.802 66.5122   1
  -1   5 -11 473.706 60.7579   1
  -1   5 -12 8719.16 260.075   1
   1  -5  12 9239.05 190.932   2
   1  -5  13 11.4384 18.9646   2
  -1   5 -13 16.9706 44.1841   1
   1  -5  14 2032.35 58.9472   2
  -1   5 -14 1903.31 121.571   1
   1  -5  15 2331.02 123.935   3
  -1   5 -15 2302.46 137.759   1
   1  -5  16 86.2003 39.1553   3
  -1   5 -16 9.56113 48.3466   1
   1  -5  17 76.8153 39.6860   3
  -1   5 -17 83.0954 46.4058   1
   1  -5  18 184.007 49.4845   3
  -1   5 -18 74.5990 54.9241   1
  -1   5 -19 857.576 97.8180   1
  -1   5 -20 317.508 72.0840   1
   1  -4 -18 696.993 91.7337   1
   1  -4 -17 1837.26 136.172   1
   1  -4 -16 102.624 49.0990   1
   1  -4 -15 968.688 95.3154   1
   1  -4 -14 397.246 65.7340   1
   1  -4 -13 206.595 50.8077   1
   1  -4 -12-58.1306 45.6173   1
   1  -4 -11 1027.83 87.7229   1
   1  -4 -11 956.186 75.8685   2
   1  -4 -11 893.464 62.2334   4
   1  -4 -11 975.655 86.0725   3
   1  -4 -10 11811.6 303.259   2
   1  -4 -10 12832.4 274.005   4
  -1   4  10 13429.7 327.514   1
   1  -4 -10 12271.2 307.301   1
   1  -4 -10 12946.3 330.465   3
   1  -4  -9 0.32760 31.0248   4
  -1   4   9 23.6481 33.9814   1
   1  -4  -9 60.0259 44.8563   1
  -1   4   9 49.3642 29.0395   4
   1  -4  -9 19.2032 37.3579   3
   1  -4  -8 684.599 64.2670   1
   1  -4  -8 561.160 41.6531   4
   1  -4  -7 1252.84 73.0544   1
   1  -4  -7 1121.98 54.4280   4
   1  -4  -6 4092.81 126.078   1
   1  -4  -6 3856.81 141.797   3
   1  -4  -6 3833.38 104.373   4
   1  -4  -5 14885.5 328.696   3
   1  -4  -5 15295.7 279.475   4
   1  -4  -5 15545.9 302.961   1
   1  -4  -4 451.790 34.5449   4
   1  -4  -4 521.191 40.9957   1
   1  -4  -3 25053.7 438.711   1
   1  -4  -3 25492.2 426.570   4
   1  -4  -2 992.536 46.3014   4
   1  -4  -1 2639.90 74.5162   4
  -1   4   0 570.553 33.2913   4
   1  -4   0 721.195 41.5172   4
   1  -4   1 22823.5 383.357   4
  -1   4  -1 22629.4 381.785   4
   1  -4   2 18151.6 320.941   1
   1  -4   2 18700.2 320.044   4
  -1   4  -3 451.742 36.1963   1
   1  -4   3 479.809 32.5991   4
   1  -4   3 483.356 34.7363   1
  -1   4  -4 14227.3 270.351   1
   1  -4   4 13785.6 267.660   1
  -1   4  -5 9373.63 201.331   1
   1  -4   5 8676.88 196.416   1
  -1   4  -6 3669.70 116.404   1
   1  -4   6 3604.52 114.911   1
   1  -4   7 1101.78 35.9279   2
  -1   4  -7 986.645 64.1801   1
   1  -4   7 1049.51 65.2699   1
   1  -4   8 952.009 36.2219   2
   1  -4   8 1022.54 68.1929   1
   1  -4   9 9264.51 172.264   2
   1  -4   9 9410.54 243.179   1
  -1   4 -10 5397.22 181.705   1
   1  -4  10 5951.72 187.524   1
   1  -4  10 5743.86 124.331   2
  -1   4 -11 3447.70 145.920   1
   1  -4  11 3630.41 90.6277   2
   1  -4  11 3497.10 146.199   1
   1  -4  12 1138.21 42.8340   2
  -1   4 -12 1077.32 90.3815   1
  -1   4 -13 39.0335 52.7424   1
   1  -4  14 4188.63 159.448   3
  -1   4 -14 3964.67 176.774   1
   1  -4  15 46.7960 39.1367   3
  -1   4 -15 32.4967 39.4239   1
   1  -4  16 2861.20 140.328   3
  -1   4 -16 2708.59 156.777   1
   1  -4  17 1219.22 94.1514   3
  -1   4 -17 1261.75 114.090   1
   1  -4  18 169.372 46.1859   3
  -1   4 -18 173.081 55.6520   1
  -1   4 -19 439.359 79.0687   1
  -1   4 -20 133.936 62.3588   1
   1  -3 -19-24.1407 48.6028   1
   1  -3 -18 336.479 68.3392   1
   1  -3 -17 1274.35 116.071   1
   1  -3 -16 401.133 71.5883   1
   1  -3 -15 654.006 83.8218   1
   1  -3 -14 603.600 54.9118   2
   1  -3 -14 527.756 73.2846   1
   1  -3 -13 7439.02 210.906   2
   1  -3 -13 7490.85 245.898   1
   1  -3 -12 6070.03 209.155   1
   1  -3 -12 5774.24 183.669   2
   1  -3 -11 1020.61 63.2484   4
   1  -3 -11 1049.17 72.8536   2
   1  -3 -11 971.818 81.1191   1
   1  -3 -10 267.537 53.8667   1
  -1   3  10 218.831 47.2572   1
   1  -3 -10 170.966 38.9257   2
  -1   3  10 276.196 41.0034   4
   1  -3 -10 137.066 29.9956   4
   1  -3  -9 2059.69 98.6606   2
   1  -3  -9 2079.96 82.5252   4
  -1   3   9 2242.45 107.956   1
   1  -3  -9 2011.65 103.562   1
  -1   3   8 3258.97 122.655   1
   1  -3  -8 3086.32 118.018   1
   1  -3  -8 2948.98 96.7288   4
  -1   3   7 107.619 29.3491   1
   1  -3  -7 128.792 35.4297   1
   1  -3  -7 126.648 38.7361   3
   1  -3  -7-17.7201 32.2586   4
   1  -3  -6 13623.6 284.547   1
   1  -3  -6 14162.0 258.541   4
  -1   3   6 13579.8 288.763   1
   1  -3  -6 13977.4 309.607   3
  -1   3   5 26710.6 485.317   1
   1  -3  -5 27940.6 482.711   1
   1  -3  -5 27522.8 458.222   4
   1  -3  -5 27247.5 510.076   3
   1  -3  -4 348.522 30.9139   4
   1  -3  -4 251.083 34.9366   3
   1  -3  -4 285.059 32.9094   1
   1  -3  -3 1151.26 47.7104   4
   1  -3  -3 1096.93 49.5140   1
   1  -3  -2 8100.14 158.667   4
   1  -3  -1 20810.9 347.827   4
   1  -3   0 20772.1 346.279   4
   1  -3   1 13632.1 235.580   1
   1  -3   1 13871.2 240.252   4
   1  -3   2 383.855 29.2727   4
   1  -3   2 408.297 27.4038   1
  -1   3  -2 486.998 31.6198   1
  -1   3  -3 8934.03 172.468   1
   1  -3   3 8240.37 168.585   1
   1  -3   4 2921.63 86.4912   1
  -1   3  -4 3003.47 89.5786   1
   1  -3   5 56.7210 21.9974   1
  -1   3  -5 101.584 29.9732   1
   1  -3   6 10039.3 228.913   1
   1  -3   6 10647.6 176.308   2
  -1   3  -6 10170.4 229.095   1
   1  -3   7 37468.6 673.025   1
   1  -3   7 38552.2 599.578   2
  -1   3  -7 39700.0 671.913   1
   1  -3   8 1921.39 49.3102   2
   1  -3   8 1807.54 89.5883   1
   1  -3   9 7440.04 139.468   2
   1  -3   9 7288.71 205.617   1
   1  -3  10 528.906 56.7590   1
   1  -3  10 475.544 24.2315   2
  -1   3 -10 503.358 62.2760   1
  -1   3 -11 2176.24 114.822   1
   1  -3  11 2326.80 115.984   1
  -1   3 -12 625.426 73.1703   1
   1  -3  12 779.321 66.4172   3
   1  -3  13 1647.22 97.6759   3
  -1   3 -13 1712.08 110.221   1
  -1   3 -14 892.524 87.9479   1
   1  -3  14 870.253 73.5344   3
   1  -3  15 897.241 76.9555   3
  -1   3 -15 841.128 87.2625   1
  -1   3 -16-37.5629 43.7167   1
   1  -3  16-52.1376 40.4929   3
  -1   3 -17 16.1583 43.0827   1
   1  -3  17-13.3328 38.8723   3
  -1   3 -18 329.122 68.9657   1
   1  -3  18 257.221 49.4437   3
  -1   3 -19 1447.76 129.169   1
   1  -2 -19 29.2447 50.8254   1
   1  -2 -18 1551.88 125.833   1
   1  -2 -17 1183.29 110.156   1
   1  -2 -16 211.842 55.6670   1
   1  -2 -15 1843.63 81.9734   2
   1  -2 -15 1947.25 129.068   1
   1  -2 -14 923.374 89.0224   1
   1  -2 -14 911.359 59.2509   2
   1  -2 -13 112.998 31.0777   2
   1  -2 -13 67.1950 43.4917   1
   1  -2 -12 371.528 65.9802   1
   1  -2 -12 361.320 43.8129   2
  -1   2  11 4536.99 167.552   1
   1  -2 -11 4017.01 138.923   2
   1  -2 -11 4308.22 163.942   1
  -1   2  11 4375.21 135.721   4
   1  -2 -10 16329.3 368.816   1
   1  -2 -10 16079.1 326.078   4
  -1   2  10 16681.6 330.093   4
   1  -2 -10 16059.8 346.247   2
  -1   2  10 18257.9 380.094   1
  -1   2   9 1779.95 91.3413   1
   1  -2  -9 1632.08 83.0028   2
  -1   2   9 1658.89 98.9908   3
   1  -2  -9 1533.51 68.2772   4
   1  -2  -9 1580.09 89.9144   1
   1  -2  -8 108.854 38.0685   1
  -1   2   8 121.955 33.2950   1
   1  -2  -8 151.482 32.1878   2
  -1   2   8 127.627 45.6118   3
   1  -2  -8 127.537 25.3625   4
  -1   2   7 4516.08 138.395   1
   1  -2  -7 4553.63 149.319   3
  -1   2   7 4696.94 152.233   3
   1  -2  -7 4501.96 136.620   1
   1  -2  -7 4415.87 138.032   2
   1  -2  -7 4587.50 115.743   4
   1  -2  -6 2355.97 97.4552   3
   1  -2  -6 2414.61 90.1039   1
   1  -2  -6 2258.82 71.0962   4
  -1   2   6 2508.60 89.8736   1
  -1   2   6 2477.92 101.722   3
  -1   2   5 463.075 38.0716   1
  -1   2   5 354.307 43.5319   3
   1  -2  -5 422.455 45.6022   3
   1  -2  -5 365.552 26.2448   4
   1  -2  -5 477.408 41.3523   1
   1  -2  -4 105.205 23.5389   4
   1  -2  -4 168.133 35.9565   3
   1  -2  -4 82.3103 25.5331   1
  -1   2   4 122.323 23.3909   1
   1  -2  -3 12241.4 213.343   4
   1  -2  -3 12022.9 220.400   1
  -1   2   3 11833.9 222.329   1
   1  -2  -2 309.547 23.9535   1
   1  -2  -2 285.085 28.6482   4
   1  -2  -1 1095.52 39.3036   4
   1  -2   0 2512.88 60.9381   4
  -1   2  -1 23.8391 11.1186   1
   1  -2   1 16.1497 9.92774   1
   1  -2   1-3.73983 16.4243   4
   1  -2   2 1064.02 36.8711   1
  -1   2  -2 1009.70 37.3817   1
  -1   2  -3 528.386 35.3389   1
   1  -2   3 533.776 34.2306   1
  -1   2  -4 2593.14 81.3931   1
   1  -2   4 2659.54 81.9505   1
  -1   2  -5 1566.73 67.3965   1
   1  -2   5 1555.26 66.9926   1
   1  -2   6 465.224 43.1890   1
   1  -2   6 490.941 16.4651   2
  -1   2  -6 498.376 45.4961   1
  -1   2  -7 51.0620 30.6190   1
   1  -2   7 68.2914 24.3583   1
   1  -2   8 4932.42 152.115   1
   1  -2   9 4956.36 145.024   3
   1  -2   9 5278.91 166.554   1
   1  -2  10 416.058 47.8351   3
   1  -2  10 435.647 51.6718   1
  -1   2 -10 325.519 50.6250   1
   1  -2  11 5455.39 184.708   1
  -1   2 -11 4966.12 176.967   1
   1  -2  11 4685.07 155.941   3
  -1   2 -12 835.182 83.7396   1
   1  -2  12 972.398 76.6747   3
   1  -2  13 2612.92 121.383   3
  -1   2 -13 2961.13 145.522   1
  -1   2 -14 1176.12 96.9764   1
   1  -2  14 1089.23 80.7701   3
  -1   2 -15 1007.91 95.5304   1
   1  -2  15 1102.24 82.8624   3
   1  -2  16 1178.35 89.4792   3
  -1   2 -16 1415.04 114.579   1
  -1   2 -17 260.186 68.1995   1
  -1   2 -18 905.614 102.963   1
  -1   2 -19-2.13775 40.1069   1
   1  -1 -19 32.3289 45.8371   1
   1  -1 -18 190.994 61.3746   1
   1  -1 -17 61.0018 43.0440   1
   1  -1 -16 1320.89 108.674   1
   1  -1 -15 3516.08 168.867   1
   1  -1 -15 3456.64 104.507   2
   1  -1 -14 78.1974 23.2382   2
  -1   1  14 63.4298 47.6001   3
   1  -1 -14 119.660 47.2052   1
   1  -1 -13 4962.28 186.966   1
   1  -1 -13 4129.53 126.766   2
  -1   1  13 4399.06 186.828   3
   1  -1 -12 679.565 74.0355   1
   1  -1 -12 740.824 52.0227   2
  -1   1  12 644.963 77.3757   3
  -1   1  11 219.014 48.6938   1
   1  -1 -11 185.408 45.6404   1
   1  -1 -11 257.462 36.0631   2
  -1   1  11 158.521 54.7894   3
  -1   1  11 272.380 36.9765   4
  -1   1  10 612.869 71.3038   3
  -1   1  10 638.504 61.0108   1
   1  -1 -10 663.133 66.6545   1
   1  -1 -10 634.944 49.1680   2
  -1   1  10 628.621 46.2588   4
   1  -1  -9 5706.07 158.924   2
  -1   1   9 6117.98 196.838   3
   1  -1  -9 6479.24 184.413   1
  -1   1   9 6234.52 183.967   1
  -1   1   9 6089.64 149.844   4
  -1   1   8 876.613 71.9965   3
  -1   1   8 859.651 61.0126   1
   1  -1  -8 772.965 45.2589   4
   1  -1  -8 792.853 60.9634   1
   1  -1  -8 834.456 54.0681   2
  -1   1   7 2105.56 87.6639   1
   1  -1  -7 2162.29 71.1499   4
   1  -1  -7 2023.32 82.7547   2
   1  -1  -7 2076.14 88.8010   1
  -1   1   7 2252.45 101.881   3
   1  -1  -6 8902.32 203.816   1
   1  -1  -6 8900.22 177.733   4
  -1   1   6 9276.01 202.875   1
  -1   1   6 9228.20 222.147   3
   1  -1  -6 9167.79 202.390   2
  -1   1   6 8731.24 177.154   4
   1  -1  -5 540.843 43.3446   1
  -1   1   5 606.033 41.7647   1
   1  -1  -5 587.725 43.1170   2
  -1   1   5 630.176 33.7634   4
  -1   1   5 598.176 56.3429   3
   1  -1  -5 420.217 26.2109   4
   1  -1  -4 1821.65 51.4269   4
  -1   1   4 1646.18 61.4733   1
   1  -1  -4 1695.72 70.1764   2
   1  -1  -4 1764.12 64.3206   1
  -1   1   4 1989.16 82.3942   3
  -1   1   3 6921.89 152.467   3
   1  -1  -3 6384.95 130.719   1
   1  -1  -3 6619.19 120.702   4
  -1   1   3 5909.27 128.257   1
   1  -1  -3 6215.99 146.078   2
  -1   1   2 488.755 36.1715   3
   1  -1  -2 547.715 25.2253   1
   1  -1  -2 516.395 24.2622   4
  -1   1   2 482.846 23.5381   1
   1  -1  -1 29358.2 467.668   4
  -1   1   1 29991.4 485.800   3
   1  -1   0 5433.86 104.217   3
  -1   1  -1 5643.43 101.087   1
   1  -1   1 5766.18 100.525   1
   1  -1   2 11789.9 205.840   1
  -1   1  -2 12055.0 207.122   1
   1  -1   3 1789.58 58.4940   1
  -1   1  -3 1822.59 60.5382   1
  -1   1  -4 20173.0 360.224   1
   1  -1   4 20518.6 358.636   1
  -1   1  -5 5240.92 133.925   1
   1  -1   5 4818.72 128.682   1
   1  -1   6 3935.27 118.860   1
  -1   1  -6 3939.30 121.665   1
   1  -1   6 4052.81 102.859   3
   1  -1   7 1166.78 55.8478   3
   1  -1   7 1180.43 66.9042   1
   1  -1   8 459.263 41.5187   3
   1  -1   8 470.757 47.5748   1
   1  -1   9 289.033 42.6234   1
   1  -1   9 293.816 41.2201   3
   1  -1  10 331.563 43.0042   3
   1  -1  10 456.000 57.3507   1
   1  -1  10 326.430 34.1985   4
  -1   1 -10 322.467 57.1428   1
   1  -1  11 13274.0 328.677   1
   1  -1  11 12673.6 294.274   3
  -1   1 -11 13235.6 325.325   1
   1  -1  11 13225.4 282.155   4
  -1   1 -12 959.341 83.3327   1
   1  -1  12 1055.27 75.5716   3
   1  -1  13 441.293 54.0759   3
  -1   1 -13 539.537 74.0684   1
  -1   1 -14 352.662 65.3905   1
  -1   1 -15 54.3171 40.5359   1
  -1   1 -16 385.899 72.9225   1
  -1   1 -17 627.350 88.1712   1
  -1   1 -18 657.977 87.9535   1
  -1   1 -19 249.515 66.8132   1
   1   0 -20 115.878 60.9838   1
   1   0 -19 302.480 68.2191   1
   1   0 -18 1954.67 139.269   1
   1   0 -17 1076.63 103.514   1
   1   0 -16 833.991 90.2781   1
  -1   0  16 654.683 82.4345   3
   1   0 -15 2826.37 81.4092   2
   1   0 -15 2774.41 149.424   1
  -1   0  15 2633.42 151.652   3
  -1   0  14-37.2236 53.2712   3
   1   0 -14 36.7183 16.3110   2
   1   0 -14 43.1534 50.9447   1
  -1   0  13 3460.24 167.544   3
   1   0 -13 3386.70 101.546   2
   1   0 -13 3618.70 157.963   1
   1   0 -12 1006.28 85.9538   1
  -1   0  12 894.276 89.0716   3
   1   0 -12 816.887 49.6393   2
   1   0 -11 14925.1 298.897   2
  -1   0  11 16030.7 375.597   3
  -1   0  11 15841.3 311.733   4
   1   0 -11 15173.5 356.426   1
  -1   0  11 16371.6 367.940   1
   1   0 -10 461.999 58.6007   1
  -1   0  10 464.122 52.7027   1
  -1   0  10 422.583 37.0361   4
  -1   0  10 434.806 64.7130   3
   1   0 -10 479.483 38.2642   2
  -1   0   9-1.08749 28.1917   1
   1   0  -9 54.6398 35.5558   1
  -1   0   9 7.29141 41.2005   3
   1   0  -9 56.7402 22.5094   2
  -1   0   9-26.1888 22.3887   4
   1   0  -8 866.288 48.1292   2
  -1   0   8 898.223 61.3377   1
  -1   0   8 858.279 45.0472   4
   1   0  -8 977.367 67.5015   1
  -1   0   8 814.283 66.5505   3
  -1   0   7 879.860 55.6342   1
  -1   0   7 906.094 42.9613   4
  -1   0   7 932.493 65.5173   3
   1   0  -7 835.048 47.1603   2
   1   0  -7 866.829 59.2231   1
   1   0  -6 1535.30 71.7621   1
  -1   0   6 1568.87 78.5003   3
  -1   0   6 1501.67 52.2544   4
   1   0  -6 1525.00 53.5743   4
   1   0  -6 1471.90 60.6771   2
  -1   0   6 1499.27 69.4546   1
  -1   0   6 1566.73 69.1185   2
  -1   0   5 1658.81 67.2810   1
  -1   0   5 1684.14 51.5186   4
   1   0  -5 1792.93 71.1253   1
   1   0  -5 1621.51 64.1614   2
   1   0  -5 1774.50 53.7055   4
  -1   0   5 1644.24 70.5822   2
  -1   0   5 1746.80 78.5945   3
  -1   0   4 7563.37 164.734   1
  -1   0   4 7970.49 144.554   4
  -1   0   4 7842.42 173.864   2
   1   0  -4 7539.58 165.173   2
   1   0  -4 7913.65 165.207   1
   1   0  -4 8062.45 145.074   4
   1   0  -3 11771.9 212.790   1
  -1   0   3 11587.8 212.949   1
   1   0  -3 12161.7 196.490   4
  -1   0   3 11473.5 196.676   4
  -1   0   3 12080.4 226.158   2
   1   0  -3 11446.4 219.329   2
   1   0  -2 2883.10 66.7447   1
   1   0  -2 3000.15 57.0697   4
  -1   0   2 2776.91 58.0909   4
  -1   0   2 3023.14 80.3510   2
  -1   0   2 2872.38 65.7687   1
  -1   0   1 4734.59 82.9234   4
  -1   0  -1 37946.1 583.826   2
   1   0   1 37157.1 581.579   2
   1   0   2 5586.66 114.409   1
  -1   0  -3 33969.3 529.162   3
   1   0   3 33897.7 553.886   1
   1   0   4 15261.1 284.134   1
   1   0   5 6980.99 168.304   1
   1   0   5 7597.64 150.136   3
   1   0   6 893.620 45.2166   3
   1   0   6 870.171 55.4860   1
   1   0   7 1831.74 70.8594   3
   1   0   7 1764.62 82.8582   1
   1   0   8 4790.28 154.809   1
   1   0   8 4874.89 133.888   3
   1   0   9 10225.7 257.894   1
   1   0   9 9894.23 227.958   3
   1   0  10 1217.86 82.5482   1
  -1   0 -10 1155.47 86.1428   1
   1   0  10 1088.97 62.6335   4
  -1   0 -11 365.902 58.3220   1
   1   0  11 346.016 38.8841   4
   1   0  11 463.147 58.8355   1
  -1   0 -12 1988.53 118.366   1
  -1   0 -13 15.8467 54.6990   1
  -1   0 -14 375.802 61.9481   1
  -1   0 -15 668.809 84.4194   1
  -1   0 -16 124.937 52.6283   1
  -1   0 -17 576.703 82.3542   1
  -1   0 -18 115.418 56.0783   1
  -1   0 -19 1351.57 123.558   1
   1   1 -20 1162.86 116.243   1
   1   1 -19 18.1434 43.1348   1
   1   1 -18 155.449 55.4650   1
  -1  -1  18 160.035 56.3195   3
   1   1 -17 71.5672 49.8073   1
  -1  -1  17 62.6623 52.3512   3
   1   1 -16 1041.75 97.9299   1
  -1  -1  16 910.664 96.6433   3
  -1  -1  15 28.7304 44.2455   3
   1   1 -15 25.5746 37.9180   1
   1   1 -15 42.7335 12.2613   2
   1   1 -14 1388.08 52.6547   2
   1   1 -14 1453.41 104.756   1
  -1  -1  14 1534.21 113.981   3
   1   1 -13 217.407 23.5614   2
   1   1 -13 303.064 64.5677   1
  -1  -1  13 214.620 63.2996   3
  -1  -1  12 278.809 34.4102   4
   1   1 -12 334.686 58.1422   1
   1   1 -12 304.881 27.8501   2
  -1  -1  12 350.122 67.6873   3
  -1  -1  11 2653.58 94.9662   4
  -1  -1  11 2488.16 127.904   3
   1   1 -11 2517.12 79.7068   2
  -1  -1  11 2869.72 125.852   1
   1   1 -11 2710.23 125.204   1
  -1  -1  10 729.139 61.8740   1
   1   1 -10 636.091 38.7467   2
  -1  -1  10 706.208 72.6146   3
  -1  -1  10 543.979 41.8709   4
   1   1 -10 579.407 61.7927   1
  -1  -1   9 6396.96 167.472   2
  -1  -1   9 6229.08 190.116   3
  -1  -1   9 6255.59 184.250   1
  -1  -1   9 6104.85 148.537   4
   1   1  -9 6065.94 140.577   2
  -1  -1   8 9104.55 220.712   1
  -1  -1   8 8833.94 184.035   4
  -1  -1   8 9084.82 206.870   2
   1   1  -8 8349.21 179.805   2
  -1  -1   7 794.766 50.7263   2
   1   1  -7 758.134 40.1327   2
  -1  -1   7 832.193 56.2495   1
  -1  -1   7 682.887 36.7733   4
  -1  -1   6 6227.13 147.975   2
   1   1  -6 5647.86 131.205   2
  -1  -1   6 5814.36 125.726   4
  -1  -1   6 6189.68 154.422   1
  -1  -1   5 9.12123 25.7281   2
   1   1  -5 6.30587 18.2701   2
  -1  -1   5-64.6091 23.1710   4
  -1  -1   5-8.17246 27.6507   1
  -1  -1   4 4243.75 107.614   1
   1   1  -4 4221.26 99.6386   2
  -1  -1   4 4125.46 86.6373   4
  -1  -1   4 4513.98 108.096   2
  -1  -1   3 5545.80 116.141   2
   1   1  -3 5364.59 95.8821   4
   1   1  -3 5158.61 110.412   2
  -1  -1   3 5141.14 94.8221   4
  -1  -1   3 4772.77 112.899   1
  -1  -1   2 3350.16 81.9956   2
  -1  -1   2 3296.57 79.2957   1
  -1  -1   2 3547.34 61.6464   4
   1   1  -2 3596.06 62.4197   4
  -1  -1   1 33247.3 526.007   2
  -1  -1   0 659.144 26.2761   2
  -1  -1  -1 3091.75 61.6221   2
   1   1   1 2957.77 58.5187   2
  -1  -1  -2 1610.44 36.5900   2
   1   1   3 2326.51 76.7581   1
  -1  -1  -3 2361.57 46.9926   2
   1   1   4 1583.42 67.4751   1
  -1  -1  -4 1560.91 55.1653   3
  -1  -1  -5 72.3578 20.7842   3
   1   1   5 76.1126 25.2376   1
  -1  -1  -6 2516.22 83.2725   3
   1   1   6 2563.24 96.9704   1
   1   1   7 3060.80 114.183   1
  -1  -1  -8 854.177 34.7317   2
   1   1   8 873.148 65.6699   1
   1   1   9 2888.61 123.629   1
  -1  -1  -9 2795.93 65.9457   2
   1   1  10 3048.53 104.990   4
  -1  -1 -10 2989.69 134.788   1
  -1  -1 -10 3046.46 63.7781   2
   1   1  10 2979.59 132.382   1
  -1  -1 -11 4722.34 177.670   1
  -1  -1 -12 35.1623 40.5043   1
  -1  -1 -13 1184.40 96.3162   1
  -1  -1 -14 494.358 74.2512   1
  -1  -1 -15-29.1525 52.9764   1
  -1  -1 -16 320.570 68.3835   1
  -1  -1 -17 153.796 52.6706   1
  -1  -1 -18 609.448 90.7614   1
  -1  -1 -19 96.6969 60.1773   1
  -1  -2  20-56.0944 52.4814   3
   1   2 -20 33.1757 54.7410   1
  -1  -2  19 1613.60 128.906   3
   1   2 -19 1517.86 130.276   1
  -1  -2  18 3155.38 179.175   3
   1   2 -18 3153.79 176.121   1
  -1  -2  17 392.176 73.6937   3
   1   2 -17 399.662 70.4607   1
  -1  -2  16 1834.69 128.644   3
   1   2 -16 1771.87 124.626   1
  -1  -2  15 89.8224 50.8085   3
   1   2 -15 114.183 53.9031   1
   1   2 -15 73.1395 12.8733   2
  -1  -2  14 1002.26 95.0468   3
   1   2 -14 990.856 40.7772   2
   1   2 -14 916.822 86.9731   1
  -1  -2  13 3205.07 152.713   3
   1   2 -13 3050.01 82.4424   2
   1   2 -13 3266.66 148.304   1
   1   2 -12 12730.2 237.649   2
   1   2 -12 12262.7 321.207   1
  -1  -2  12 13151.7 274.718   4
  -1  -2  12 13284.3 335.811   3
  -1  -2  11 5472.54 183.281   1
  -1  -2  11 5203.21 141.600   4
   1   2 -11 5082.65 178.504   1
   1   2 -11 5060.17 118.551   2
  -1  -2  11 5278.65 157.379   2
  -1  -2  10 163.984 37.5677   1
  -1  -2  10 136.847 22.6287   4
  -1  -2  10 64.1837 29.2317   2
   1   2 -10 109.869 18.1281   2
  -1  -2   9 27.7349 27.5680   1
  -1  -2   9 8.88661 16.6367   4
  -1  -2   9 11.5142 28.8245   2
   1   2  -9 4.97875 12.5080   2
  -1  -2   8 418.551 30.8305   4
   1   2  -8 397.517 27.2620   2
  -1  -2   8 398.565 44.8275   1
  -1  -2   8 477.045 42.7182   2
  -1  -2   7 578.621 32.9602   4
  -1  -2   7 488.886 43.6437   1
   1   2  -7 569.272 30.8720   2
  -1  -2   7 599.788 43.0011   2
  -1  -2   6 6156.44 129.066   4
  -1  -2   6 6539.11 146.053   2
  -1  -2   6 5966.15 156.555   1
   1   2  -6 6157.45 128.470   2
  -1  -2   5 4597.41 121.391   1
  -1  -2   5 4446.39 96.2786   4
  -1  -2   5 4451.91 111.121   2
   1   2  -5 4603.67 100.648   2
  -1  -2   4 26991.6 438.088   2
  -1  -2   4 26428.4 451.530   1
   1   2  -4 25812.4 428.520   2
   1   2  -3 3228.03 76.3617   2
  -1  -2   3 3591.22 81.2058   2
  -1  -2   3 3126.58 87.6449   1
  -1  -2   2 505.566 32.5988   1
  -1  -2   2 520.456 27.6092   2
  -1  -2   1 4364.36 89.1528   2
  -1  -2   0 20988.7 335.930   2
   1   2   0 20455.8 321.541   4
  -1  -2   0 20806.1 322.450   4
  -1  -2  -1 18859.0 300.760   2
  -1  -2  -1 18490.1 297.094   4
   1   2   1 18583.4 295.271   4
   1   2   2 2116.73 52.5030   4
  -1  -2  -2 2186.94 55.5306   4
   1   2   3 8415.16 158.014   4
   1   2   4-54.2126 22.3981   4
   1   2   5 2427.87 72.9286   4
  -1  -2  -5 2342.01 81.9914   3
   1   2   6 123.109 28.2167   1
  -1  -2  -6 109.561 26.0333   3
   1   2   6 23.3128 20.5849   4
   1   2   7 716.892 60.5528   1
  -1  -2  -7 644.339 49.0416   3
   1   2   8 6165.37 186.945   1
  -1  -2  -8 5848.03 163.780   3
  -1  -2  -9-0.06234 25.0909   3
   1   2   9-14.7387 34.8388   1
   1   2   9-35.3887 22.0156   4
   1   2  10 860.481 55.0148   4
  -1  -2 -10 861.220 45.4907   2
   1   2  10 951.243 80.5629   1
  -1  -2 -10 965.065 84.0080   1
  -1  -2 -11 547.748 72.0337   1
  -1  -2 -11 554.858 34.1228   2
  -1  -2 -12 27.6869 7.58529   2
  -1  -2 -12 41.0906 14.5638   2
  -1  -2 -12 11.4908 52.3339   1
  -1  -2 -13 1395.52 106.696   1
  -1  -2 -14 20.2108 46.6724   1
  -1  -2 -15-25.0732 49.6401   1
  -1  -2 -16 42.5926 50.3917   1
  -1  -2 -17-125.760 66.7121   1
  -1  -2 -18 627.995 92.2479   1
  -1  -3  20 246.566 64.6047   3
   1   3 -20 430.102 78.0596   1
  -1  -3  19 1031.63 107.017   3
   1   3 -19 945.303 104.981   1
  -1  -3  18 49.4887 46.4525   3
   1   3 -18 70.5176 45.8812   1
   1   3 -17 74.8855 56.4664   1
  -1  -3  17 53.8010 50.9293   3
  -1  -3  16 4150.76 194.378   3
   1   3 -16 4302.64 194.087   1
   1   3 -15 2197.42 133.804   1
   1   3 -15 2430.46 67.2382   2
  -1  -3  15 2360.40 140.451   3
   1   3 -14 1155.71 44.2971   2
  -1  -3  14 1263.73 104.861   3
   1   3 -14 1106.02 95.0944   1
   1   3 -13 2841.54 78.2810   2
   1   3 -13 2902.93 144.218   1
  -1  -3  13 3188.97 121.838   2
  -1  -3  12 776.827 51.7735   4
  -1  -3  12 624.340 59.1027   2
   1   3 -12 725.881 35.7666   2
   1   3 -12 694.374 75.8246   1
   1   3 -11 234.734 21.7142   2
   1   3 -11 271.303 52.9743   1
  -1  -3  11 303.345 50.6544   1
  -1  -3  11 219.630 27.6103   4
  -1  -3  11 289.650 44.3451   2
   1   3 -10 2791.01 76.2055   2
  -1  -3  10 2784.45 90.6526   4
  -1  -3  10 2773.99 104.591   2
  -1  -3  10 2853.15 122.394   1
  -1  -3   9 11585.7 274.508   1
   1   3  -9 10966.8 209.161   2
  -1  -3   9 11406.0 226.000   4
  -1  -3   9 11057.2 241.431   2
  -1  -3   8 2308.35 84.1839   2
  -1  -3   8 2176.08 72.0732   4
  -1  -3   8 2511.93 102.804   1
   1   3  -8 2271.09 65.6721   2
   1   3  -7 6318.88 133.613   2
  -1  -3   7 6657.41 152.671   2
  -1  -3   7 6522.99 172.488   1
   1   3  -6 5966.32 124.606   2
  -1  -3   6 5865.00 155.891   1
  -1  -3   6 6037.65 136.749   2
  -1  -3   5 324.244 33.6898   1
  -1  -3   5 351.180 28.6136   2
   1   3  -5 368.664 24.0785   2
  -1  -3   4 7460.91 168.153   1
  -1  -3   4 7420.43 148.281   2
   1   3  -4 7289.00 142.741   2
  -1  -3   3 1349.61 47.0231   2
   1   3  -3 1332.69 43.4711   2
  -1  -3   3 1437.54 60.6439   1
  -1  -3   2 8552.66 141.741   4
  -1  -3   2 8876.03 161.043   2
  -1  -3   1 5968.15 100.438   4
   1   3  -1 5897.84 101.383   4
  -1  -3   1 5936.08 117.307   2
  -1  -3   0 1003.46 27.7338   4
  -1  -3   0 1067.96 37.9129   2
   1   3   0 1020.10 29.8500   4
  -1  -3  -1 3077.37 63.9865   4
   1   3   1 3039.25 65.7329   4
   1   3   2 104.564 17.5062   4
  -1  -3  -2 86.3559 16.1742   4
   1   3   3 1190.94 42.1939   4
  -1  -3  -3 1183.46 43.4281   4
   1   3   4 1628.97 53.7350   4
  -1  -3  -4 1477.97 54.6933   4
   1   3   5 21404.5 369.930   4
   1   3   6 774.608 42.0604   4
  -1  -3  -6 751.812 52.8564   3
  -1  -3  -7 7530.39 196.808   3
   1   3   8 837.484 52.2784   4
  -1  -3  -8 858.794 62.7204   3
  -1  -3  -9 14.0025 42.6464   1
   1   3   9 68.3770 23.1626   4
  -1  -3  -9 31.5352 29.2095   3
  -1  -3 -10 3175.87 140.755   1
  -1  -3 -11 2130.66 119.697   1
  -1  -3 -11 1873.71 80.6638   2
  -1  -3 -12 133.000 58.4678   1
  -1  -3 -12 163.845 27.2888   2
  -1  -3 -13-8.38600 15.4117   2
  -1  -3 -13 2.51777 42.4223   1
  -1  -3 -13 2.62696 7.86749   2
  -1  -3 -14 283.390 58.4223   1
  -1  -3 -14 261.181 15.0836   2
  -1  -3 -15 2267.18 144.971   1
  -1  -3 -16 1562.15 125.454   1
  -1  -3 -17 966.914 105.153   1
  -1  -3 -18 86.3483 54.5046   1
  -1  -4  20 193.369 61.1708   3
   1   4 -20 125.675 58.3254   1
   1   4 -19 1774.92 139.496   1
  -1  -4  19 1620.58 132.555   3
  -1  -4  18 395.692 74.8560   3
   1   4 -18 375.735 67.4331   1
   1   4 -17 2991.37 166.335   1
  -1  -4  17 2884.54 164.485   3
  -1  -4  16 818.389 91.9210   3
   1   4 -16 950.426 97.5697   1
   1   4 -15 707.840 83.4153   1
  -1  -4  15 631.127 58.5497   2
  -1  -4  14 610.401 59.3393   2
   1   4 -14 531.034 72.7379   1
  -1  -4  13 1963.61 84.9591   4
  -1  -4  13 1818.68 97.3994   2
   1   4 -13 2107.19 122.211   1
   1   4 -12 7630.56 159.937   2
   1   4 -12 7992.52 241.782   1
  -1  -4  12 8252.19 213.069   2
  -1  -4  12 8315.89 193.060   4
  -1  -4  11 337.248 33.7663   4
  -1  -4  11 503.208 59.1432   1
   1   4 -11 402.528 27.1812   2
  -1  -4  11 438.494 47.0512   2
   1   4 -11 414.030 62.6526   1
   1   4 -10 235.835 21.7934   2
  -1  -4  10 279.669 39.7101   2
  -1  -4  10 208.684 25.6911   4
  -1  -4  10 235.449 40.8398   1
  -1  -4   9 164.128 32.4818   2
  -1  -4   9 229.728 38.8437   1
   1   4  -9 235.580 21.4882   2
  -1  -4   8 239.911 31.9822   2
  -1  -4   8 247.896 38.0736   1
   1   4  -8 216.728 21.0747   2
  -1  -4   7 8467.42 206.804   1
  -1  -4   7 8184.27 174.650   2
   1   4  -7 7961.40 160.221   2
   1   4  -6 5553.14 121.651   2
  -1  -4   6 5939.65 132.388   2
  -1  -4   6 6005.19 159.125   1
  -1  -4   5 3618.65 111.499   1
   1   4  -5 3330.81 82.9448   2
  -1  -4   5 3407.54 89.9099   2
  -1  -4   4 8.87157 24.6159   1
  -1  -4   4 32.7900 19.7145   2
  -1  -4   3 4.32642 19.9703   1
  -1  -4   3 13.1018 19.0061   2
  -1  -4   3-1.65729 12.6908   4
  -1  -4   2 923.990 29.4639   4
  -1  -4   2 975.530 40.6805   2
  -1  -4   1 9105.03 154.949   4
  -1  -4   1 9190.26 171.787   2
   1   4  -1 9042.63 156.444   4
   1   4   0 7085.59 133.159   4
  -1  -4   0 7455.58 130.433   4
   1   4   1 229.870 20.8272   4
  -1  -4  -1 230.865 17.7004   4
   1   4   2 150.408 18.6531   4
  -1  -4  -2 99.9303 14.3784   4
   1   4   3 4040.31 93.8285   4
  -1  -4  -3 3817.19 93.2998   4
   1   4   4 31.0580 17.2152   4
  -1  -4  -4 6.28529 17.1355   4
   1   4   5 319.873 28.9271   4
  -1  -4  -5 285.512 28.4345   4
  -1  -4  -6 4891.67 126.114   4
  -1  -4  -7 2089.79 97.0519   3
   1   4   7 2144.69 79.9786   4
   1   4   8 432.809 39.9445   4
  -1  -4  -8 392.239 60.3604   1
   1   4   9 72.8250 26.6917   4
  -1  -4  -9 38.1542 37.8661   1
  -1  -4 -10 2492.90 127.817   1
  -1  -4 -11 711.257 68.5273   3
  -1  -4 -11 781.067 77.5008   1
  -1  -4 -12 294.935 37.1417   2
  -1  -4 -12 384.531 66.1135   1
  -1  -4 -13 1413.55 73.5872   2
  -1  -4 -13 1398.09 108.006   1
  -1  -4 -14 63.6075 50.4696   1
  -1  -4 -14 60.6997 11.5222   2
  -1  -4 -15 85.8316 49.0650   1
  -1  -4 -16 257.398 67.3875   1
  -1  -4 -17 474.289 81.5333   1
  -1  -5  20 141.253 58.5685   3
   1   5 -20 153.396 59.4019   1
  -1  -5  19-59.7385 53.4233   3
   1   5 -19-33.5933 51.3626   1
  -1  -5  18 343.766 72.7557   3
   1   5 -18 376.130 73.1506   1
   1   5 -17 1949.63 137.729   1
  -1  -5  17 2132.75 142.526   3
   1   5 -16 2228.50 142.358   1
  -1  -5  16 2353.21 116.051   2
   1   5 -15 242.494 59.2768   1
  -1  -5  15 248.381 44.9200   2
  -1  -5  14 1412.17 87.7023   2
   1   5 -14 1443.34 107.679   1
  -1  -5  13 51.3079 34.6076   2
   1   5 -13 18.8574 49.1138   1
  -1  -5  13 20.2806 19.4109   4
  -1  -5  12 2646.46 111.409   2
   1   5 -12 2757.13 137.675   1
  -1  -5  12 2624.21 96.3703   4
   1   5 -11 559.723 73.0592   1
  -1  -5  11 499.735 58.8879   1
  -1  -5  11 485.223 51.1902   2
  -1  -5  10 19.1658 29.9023   1
   1   5 -10 10.3956 40.5861   1
  -1  -5  10 8.55047 26.4830   2
  -1  -5   9 4196.48 148.141   1
  -1  -5   9 3824.55 116.067   2
  -1  -5   8 113.879 25.0952   2
  -1  -5   8 125.627 33.0349   1
  -1  -5   7 675.075 42.2653   2
  -1  -5   7 734.301 57.0277   1
  -1  -5   6 9008.65 219.788   1
  -1  -5   6 8955.36 186.194   2
  -1  -5   5 3650.00 96.7977   2
  -1  -5   5 3426.34 117.191   1
  -1  -5   4 84.1501 28.4322   1
  -1  -5   4 69.3289 17.6451   2
  -1  -5   4 38.0945 13.0142   4
  -1  -5   3 3259.95 74.9928   4
  -1  -5   3 3421.75 88.4276   2
  -1  -5   2 3508.21 89.4391   2
   1   5  -2 3384.91 74.3886   4
  -1  -5   2 3491.25 76.3210   4
   1   5  -1 2846.69 68.5192   4
  -1  -5   1 2968.68 67.5315   4
  -1  -5   0 1432.96 43.7591   4
   1   5   0 1363.98 45.3678   4
   1   5   1 115.263 18.2100   4
  -1  -5  -1 177.459 19.5489   4
   1   5   2 236.357 22.9213   4
  -1  -5  -2 215.135 20.7450   4
  -1  -5  -3 3489.46 88.7316   4
   1   5   3 3599.33 92.7977   4
  -1  -5  -4 524.120 32.7035   4
   1   5   4 633.932 38.0198   4
  -1  -5  -5 194.417 27.1445   4
  -1  -5  -6 3717.82 107.460   4
  -1  -5  -7 40.7815 42.6210   1
   1   5   7 86.1124 27.6711   4
  -1  -5  -7-44.1678 31.2824   4
  -1  -5  -8 1072.72 85.2042   1
   1   5   8 1188.58 64.6025   4
  -1  -5  -9 118.203 50.3927   1
  -1  -5  -9 70.6475 35.7866   3
   1   5   9 216.145 37.7554   4
  -1  -5 -10 700.639 80.3843   1
  -1  -5 -10 653.165 68.5583   3
  -1  -5 -11 607.795 67.7909   3
  -1  -5 -11 753.617 82.3546   1
  -1  -5 -12 267.064 48.0243   3
  -1  -5 -12 358.474 65.4445   1
  -1  -5 -13 790.248 85.1756   1
  -1  -5 -14 418.638 73.1253   1
  -1  -5 -15 2576.46 159.989   1
  -1  -5 -16 231.090 67.6730   1
  -1  -5 -17 743.123 99.3991   1
   1   6 -20 61.5218 46.8954   1
  -1  -6  20 58.7739 50.2153   3
   1   6 -19 1331.35 123.242   1
  -1  -6  19 1337.68 122.255   3
   1   6 -18 64.1391 51.0172   1
   1   6 -17 292.709 68.1458   1
  -1  -6  17 277.621 48.5172   2
  -1  -6  16 986.242 78.7117   2
   1   6 -16 823.085 90.1593   1
   1   6 -15 2871.81 155.672   1
  -1  -6  15 3050.13 133.024   2
  -1  -6  14 2538.88 118.071   2
   1   6 -14 2335.39 137.287   1
  -1  -6  13 353.440 50.3127   2
  -1  -6  13 273.341 33.8826   4
   1   6 -13 256.121 58.8373   1
  -1  -6  12 31.1704 33.1298   2
   1   6 -12 47.5624 46.6677   1
   1   6 -11 1665.94 108.022   1
  -1  -6  11 1718.83 83.1075   2
  -1  -6  11 1766.51 103.828   1
   1   6 -10 280.618 54.1346   1
  -1  -6  10 232.065 37.0005   2
  -1  -6  10 260.358 47.3568   1
  -1  -6   9 2884.41 125.906   1
  -1  -6   9 3052.97 99.1377   2
  -1  -6   8 407.475 36.5711   2
  -1  -6   8 315.004 43.4062   1
  -1  -6   7 31483.9 580.166   1
  -1  -6   7 30675.7 531.667   2
  -1  -6   6 99.1581 24.9133   2
  -1  -6   6 84.3508 27.6049   1
  -1  -6   5 657.017 34.5419   4
  -1  -6   5 726.754 41.8933   2
  -1  -6   5 722.796 55.5660   1
  -1  -6   4 5908.45 136.339   2
  -1  -6   4 5839.72 122.674   4
  -1  -6   4 5801.16 165.176   1
  -1  -6   3-0.90486 15.9853   4
  -1  -6   3 11.4540 15.5519   2
  -1  -6   2 656.771 31.7373   4
   1   6  -2 660.550 30.8075   4
   1   6  -1-7.25607 13.8496   4
  -1  -6   1-1.33656 15.5746   4
   1   6   0 5936.41 127.252   4
  -1  -6   0 6009.25 122.585   4
   1   6   1 34.0833 17.1843   4
  -1  -6  -1 81.3410 19.4594   4
   1   6   2 24.2790 17.3474   4
  -1  -6  -2-3.99437 17.5944   4
   1   6   3 7148.97 157.509   4
  -1  -6  -3 7003.98 148.592   4
  -1  -6  -4 1408.76 56.6280   4
   1   6   4 1501.41 63.1856   4
  -1  -6  -5 14245.4 275.534   4
  -1  -6  -5 14485.1 326.758   1
  -1  -6  -6 12847.4 309.238   1
  -1  -6  -6 13207.6 262.328   4
   1   6   6 12737.1 266.971   4
  -1  -6  -7 468.111 42.1391   4
   1   6   7 576.172 49.6312   4
  -1  -6  -7 546.236 67.5379   1
   1   6   8 149.845 34.8731   4
  -1  -6  -8 96.6390 41.3078   3
  -1  -6  -8 89.9984 51.2300   1
  -1  -6  -8 28.5164 27.7619   4
  -1  -6  -9 77.4614 38.5697   3
  -1  -6  -9 72.1034 43.9604   1
  -1  -6 -10 3925.24 167.914   3
  -1  -6 -10 3990.91 169.191   1
  -1  -6 -11 778.039 76.5762   3
  -1  -6 -11 993.595 93.9681   1
  -1  -6 -12 1526.12 112.552   1
  -1  -6 -13 1022.57 97.5552   1
  -1  -6 -14 166.192 57.5660   1
  -1  -6 -15 41.8280 50.8163   1
  -1  -6 -16 126.956 60.0136   1
  -1  -7  20 171.238 62.8400   3
   1   7 -20 78.4493 51.6697   1
   1   7 -19 595.847 87.1827   1
   1   7 -18 550.967 85.2210   1
  -1  -7  17 3083.95 143.005   2
   1   7 -17 2738.79 165.373   1
  -1  -7  16 55.8945 39.0249   2
   1   7 -16 33.8756 52.1824   1
  -1  -7  15 46.5160 33.5030   2
   1   7 -15-18.2679 50.6944   1
   1   7 -14 108.952 53.6601   1
  -1  -7  14 46.7954 32.2130   2
  -1  -7  13 251.791 43.9248   2
   1   7 -13 325.780 69.0267   1
  -1  -7  12 1317.63 78.8569   2
   1   7 -12 1306.82 99.6897   1
  -1  -7  11 854.493 60.4767   2
   1   7 -11 910.516 85.1628   1
   1   7 -10 1999.79 115.406   1
  -1  -7  10 2194.44 114.853   1
  -1  -7  10 2131.23 89.1014   2
  -1  -7   9 186.928 43.3958   1
   1   7  -9 143.635 47.9187   1
  -1  -7   9 212.093 33.0390   2
  -1  -7   8 6662.79 201.931   1
   1   7  -8 6686.06 202.451   1
  -1  -7   8 6487.27 162.198   2
  -1  -7   7 598.793 44.0729   2
  -1  -7   7 680.098 62.0526   1
  -1  -7   6 74.4302 19.8428   4
  -1  -7   6 69.2430 31.2220   1
  -1  -7   6 60.9686 22.9341   2
  -1  -7   5 8940.00 192.462   2
  -1  -7   5 8936.66 178.485   4
  -1  -7   5 8945.15 231.859   1
  -1  -7   4 122.563 20.6339   4
  -1  -7   4 102.752 24.0265   2
  -1  -7   4 111.888 34.2413   1
  -1  -7   3 4712.90 119.333   2
  -1  -7   3 4384.85 104.377   4
  -1  -7   2 1993.50 60.8206   4
   1   7  -2 1905.61 60.1429   4
   1   7  -1 1450.85 52.9391   4
  -1  -7   1 1406.79 51.5520   4
   1   7   0 12165.6 235.087   4
  -1  -7   0 12748.3 229.394   4
  -1  -7  -1 2914.57 79.5231   4
   1   7   1 2916.47 86.2131   4
  -1  -7  -2 7158.73 150.772   4
   1   7   2 7161.83 160.889   4
  -1  -7  -3 1324.58 53.7622   4
   1   7   3 1273.31 59.6903   4
  -1  -7  -4-27.4152 25.5997   4
  -1  -7  -5 1382.44 61.6869   4
  -1  -7  -6 974.842 81.5896   1
   1   7   6 963.561 60.5416   4
  -1  -7  -6 893.460 54.0859   4
  -1  -7  -7-46.6390 33.4786   4
   1   7   7 75.4767 32.7644   4
  -1  -7  -7-13.8271 50.7157   1
  -1  -7  -8 2330.24 95.5233   4
  -1  -7  -8 2660.59 134.198   1
  -1  -7  -9 37.6563 35.2675   3
  -1  -7  -9-8.73555 32.4748   4
  -1  -7 -10 537.646 73.1909   1
  -1  -7 -11 422.753 68.1004   1
  -1  -7 -12 344.700 67.4358   1
  -1  -7 -13 733.709 90.8924   1
  -1  -7 -14 1328.33 118.576   1
  -1  -7 -15 1105.39 109.835   1
  -1  -7 -16 70.6211 49.5263   1
   1   8 -20 1148.88 121.485   1
   1   8 -19 82.5868 57.0448   1
   1   8 -18 12.5741 53.6038   1
  -1  -8  17 1549.55 102.247   2
   1   8 -17 1305.70 117.544   1
  -1  -8  16 40.2623 37.0492   2
   1   8 -16-23.4521 57.0485   1
  -1  -8  15 1508.28 97.5268   2
   1   8 -15 1608.27 125.033   1
   1   8 -14-0.51110 47.2277   1
  -1  -8  14 13.4941 29.2142   2
   1   8 -13 84.5081 45.2721   1
  -1  -8  13 107.580 34.7508   2
   1   8 -12 54.1622 52.1914   1
  -1  -8  12 73.5447 32.7868   2
  -1  -8  11 43.0356 29.2393   2
   1   8 -11 69.6129 53.3259   1
  -1  -8  10 3.70724 28.0207   2
   1   8 -10 27.8691 52.9483   1
  -1  -8   9 1268.85 68.2900   2
   1   8  -9 1310.51 95.9887   1
  -1  -8   9 1372.95 90.9713   1
  -1  -8   8 5834.11 154.879   2
  -1  -8   8 5818.45 192.698   1
  -1  -8   7 8494.37 193.237   2
  -1  -8   7 8193.57 179.842   4
  -1  -8   7 8216.61 233.905   1
  -1  -8   6 1018.65 55.5760   2
  -1  -8   6 952.539 72.6390   1
  -1  -8   6 981.199 48.7723   4
  -1  -8   5 1993.45 77.5263   2
  -1  -8   5 1922.73 68.9030   4
  -1  -8   5 2017.63 101.864   1
  -1  -8   4 849.054 49.1292   2
  -1  -8   4 871.938 69.1240   1
  -1  -8   4 793.271 42.0841   4
   1   8  -3 5629.26 128.165   4
  -1  -8   3 5800.55 129.759   4
   1   8  -2 705.592 38.4818   4
  -1  -8   2 732.519 38.7526   4
  -1  -8   1 3351.05 90.3952   4
   1   8  -1 3326.34 91.9599   4
   1   8   0 165.923 24.8134   4
  -1  -8   0 215.957 26.8316   4
  -1  -8  -1 71.5173 22.6017   4
   1   8   1 32.7532 21.7292   4
  -1  -8  -2 1449.11 57.9453   4
   1   8   2 1438.58 64.7678   4
  -1  -8  -3 6015.55 141.285   4
  -1  -8  -4 684.600 43.5380   4
  -1  -8  -5 6159.86 155.052   4
   1   8   5 6258.69 166.946   4
  -1  -8  -6 519.105 45.1713   4
  -1  -8  -6 567.459 69.5637   1
   1   8   6 552.515 50.0605   4
  -1  -8  -7 13.2965 26.2907   4
   1   8   7 19.1300 26.7571   4
  -1  -8  -7 86.8100 49.8837   1
  -1  -8  -8 472.216 66.7447   1
  -1  -8  -8 432.249 44.9616   4
  -1  -8  -9 1444.43 79.3845   4
  -1  -8  -9 1690.45 112.961   1
  -1  -8 -10 726.182 82.3470   1
  -1  -8 -11 209.034 56.7803   1
  -1  -8 -12 2804.22 159.503   1
  -1  -8 -13 69.5600 48.4003   1
  -1  -8 -14 54.7107 45.4627   1
  -1  -8 -15-12.8058 48.3206   1
   1   9 -19 297.429 72.1991   1
   1   9 -18 1882.53 144.737   1
   1   9 -17 237.314 68.1199   1
  -1  -9  17 194.578 48.2778   2
   1   9 -16 195.952 65.4659   1
  -1  -9  16 137.915 42.3694   2
   1   9 -15 53.5253 52.9011   1
  -1  -9  15 29.2618 35.4510   2
  -1  -9  14 78.2460 37.1693   2
   1   9 -14 48.6617 47.7172   1
  -1  -9  13 224.304 42.4537   2
   1   9 -13 220.011 59.7711   1
   1   9 -12 1217.60 101.620   1
  -1  -9  12 1259.91 76.3142   2
   1   9 -11 471.540 75.9100   1
  -1  -9  11 462.617 49.4253   2
  -1  -9  10 751.119 57.4217   2
  -1  -9   9 156.532 35.2439   2
  -1  -9   8 185.649 47.2737   1
  -1  -9   8 214.034 35.4824   2
  -1  -9   8 133.501 28.6810   4
  -1  -9   7 1098.06 82.2116   1
  -1  -9   7 1208.14 58.9918   4
  -1  -9   7 1055.11 62.5558   2
  -1  -9   6 2059.17 107.647   1
  -1  -9   6 1858.35 71.5878   4
  -1  -9   6 1763.57 78.1311   2
  -1  -9   5 2477.51 83.3154   4
  -1  -9   5 2633.23 93.4508   2
  -1  -9   5 2543.95 121.273   1
  -1  -9   4 36.1534 22.2290   4
  -1  -9   4 35.7756 23.2335   2
  -1  -9   3 606.581 42.1324   4
   1   9  -3 603.816 37.1709   4
   1   9  -2 1417.39 58.9789   4
  -1  -9   2 1408.71 58.0645   4
   1   9  -1 882.264 47.8170   4
  -1  -9   1 870.409 47.9952   4
  -1  -9   0 4472.99 113.526   4
   1   9   0 4291.76 119.675   4
   1   9   1 3.86642 22.0280   4
  -1  -9  -1 17.6016 22.7996   4
  -1  -9  -2 4749.73 122.657   4
  -1  -9  -3 513.529 39.4323   4
  -1  -9  -4 323.146 34.6386   4
   1   9   4 359.778 41.6880   4
   1   9   5 1324.74 72.7535   4
  -1  -9  -5 1284.29 64.3559   4
   1   9   6 5871.31 169.077   4
  -1  -9  -6 5308.08 153.105   4
  -1  -9  -6 5667.50 204.774   1
  -1  -9  -7 736.200 81.6969   1
  -1  -9  -7 716.841 54.3870   4
  -1  -9  -8 195.669 50.1666   1
  -1  -9  -8 137.692 31.3338   4
  -1  -9  -9 758.078 84.9377   1
  -1  -9  -9 631.854 54.5820   4
  -1  -9 -10 1454.16 112.124   1
  -1  -9 -11 4.72585 45.2090   1
  -1  -9 -12 500.115 76.7899   1
  -1  -9 -13 220.228 59.3943   1
  -1  -9 -14 3197.98 182.499   1
   1  10 -19 1093.58 120.098   1
   1  10 -18 621.257 92.8344   1
   1  10 -17 2039.16 150.817   1
  -1 -10  17 2098.95 124.726   2
   1  10 -16 994.089 106.041   1
  -1 -10  16 1073.51 87.6826   2
  -1 -10  15 1784.60 105.771   2
   1  10 -15 1609.38 130.175   1
  -1 -10  14 507.930 58.1479   2
   1  10 -14 531.726 77.5312   1
   1  10 -13 482.393 74.5815   1
  -1 -10  13 553.862 57.0254   2
  -1 -10  12 233.425 40.8818   2
  -1 -10  11 59.9898 32.6507   2
  -1 -10  10 4233.54 132.838   4
  -1 -10  10 4516.74 146.467   2
  -1 -10   9 271.532 41.6968   2
  -1 -10   9 150.074 30.7429   4
  -1 -10   8 1431.66 70.3498   4
  -1 -10   8 1519.85 77.7987   2
  -1 -10   7 122.042 30.4278   4
  -1 -10   7 72.2911 30.5595   2
  -1 -10   7 64.6576 39.4113   1
  -1 -10   6 490.570 40.9601   4
  -1 -10   6 551.483 50.1060   2
  -1 -10   6 589.683 64.1071   1
  -1 -10   5 558.818 43.4496   4
  -1 -10   5 765.563 72.9107   1
  -1 -10   5 626.948 49.7957   2
  -1 -10   4 15.3774 27.6031   4
  -1 -10   4 29.6232 26.4812   2
  -1 -10   3 3992.73 110.611   4
   1  10  -3 3979.46 110.916   4
  -1 -10   2 8362.60 182.752   4
   1  10  -2 8324.45 186.142   4
  -1 -10   1 25.1238 26.6147   4
   1  10  -1 24.6705 21.3757   4
  -1 -10   0 2100.96 76.8176   4
  -1 -10  -1 550.995 44.2098   4
  -1 -10  -2 10088.4 212.957   4
  -1 -10  -3 271.984 34.0512   4
   1  10   3 350.287 45.0383   4
   1  10   4 8685.89 217.237   4
  -1 -10  -4 8455.59 195.863   4
  -1 -10  -5 4667.06 137.035   4
   1  10   5 5025.77 155.956   4
  -1 -10  -6 791.570 86.6336   1
  -1 -10  -6 447.619 43.6363   4
  -1 -10  -7 207.912 34.1691   4
  -1 -10  -7 257.120 63.7427   1
  -1 -10  -8 1028.37 70.1226   4
  -1 -10  -8 1048.63 96.6095   1
  -1 -10  -9 2811.58 152.583   1
  -1 -10  -9 2474.22 111.889   4
  -1 -10 -10 1637.85 122.489   1
  -1 -10 -10 1622.56 92.3767   4
  -1 -10 -11 653.073 88.2324   1
  -1 -10 -12 1529.71 125.872   1
  -1 -10 -13 263.695 68.3637   1
  -1 -10 -14 2446.90 164.239   1
   1  11 -18 1109.02 119.254   1
   1  11 -17 430.708 78.5571   1
  -1 -11  17 508.230 66.8092   2
   1  11 -16 103.703 50.9116   1
  -1 -11  16 168.048 44.7812   2
  -1 -11  15 207.107 45.8280   2
   1  11 -15 313.863 73.6190   1
  -1 -11  14 74.0327 36.5391   2
  -1 -11  13 696.688 62.4737   2
  -1 -11  12 485.411 52.5107   2
  -1 -11  12 442.940 46.8319   4
  -1 -11  11 417.679 45.2253   4
  -1 -11  11 507.098 53.8835   2
  -1 -11  10 1421.22 75.0713   4
  -1 -11  10 1451.49 82.4827   2
  -1 -11   9-11.6019 25.6611   2
  -1 -11   9 2.21923 25.8076   4
  -1 -11   8 3683.99 118.233   4
  -1 -11   8 3358.38 123.625   2
  -1 -11   7 4804.55 148.669   2
  -1 -11   7 4751.82 136.155   4
  -1 -11   6 7704.38 184.780   4
  -1 -11   6 7646.98 197.937   2
  -1 -11   5 598.699 46.7513   4
  -1 -11   5 565.314 50.4337   2
  -1 -11   4 499.808 43.2191   4
  -1 -11   4 443.473 47.3159   2
  -1 -11   3-24.8991 28.1631   4
   1  11  -3-0.55369 19.0841   4
  -1 -11   2 65.3911 27.5277   4
  -1 -11   1 714.647 49.7690   4
  -1 -11   0 1259.35 61.6541   4
   1  11   1 1838.01 82.8749   4
  -1 -11  -1 1965.02 76.6343   4
   1  11   2 2476.31 103.419   4
  -1 -11  -2 2685.21 92.7614   4
  -1 -11  -3 1227.10 62.4454   4
   1  11   3 1224.53 73.3804   4
  -1 -11  -4 3156.88 107.126   4
   1  11   4 3271.08 125.413   4
  -1 -11  -5 366.498 38.9659   4
  -1 -11  -6 4074.18 182.994   1
  -1 -11  -6 3889.32 130.829   4
  -1 -11  -7 4726.25 202.332   1
  -1 -11  -7 4837.69 153.623   4
  -1 -11  -8-15.5855 29.1180   4
  -1 -11  -8-20.6088 43.6732   1
  -1 -11  -9 1294.81 112.340   1
  -1 -11  -9 1185.58 78.6482   4
  -1 -11 -10 145.966 59.1248   1
  -1 -11 -10 92.6812 30.8755   4
  -1 -11 -11 835.833 95.4078   1
  -1 -11 -12 558.210 82.3984   1
  -1 -11 -13 595.218 92.7217   1
   1  12 -18 2094.07 158.660   1
  -1 -12  17 83.7192 39.5612   2
  -1 -12  16 439.153 60.7165   2
  -1 -12  15 2520.67 130.429   2
  -1 -12  14 1403.21 93.9123   2
  -1 -12  14 1339.36 86.7206   4
  -1 -12  13 552.641 58.4806   2
  -1 -12  13 531.652 54.1614   4
  -1 -12  12 94.1022 31.1565   4
  -1 -12  12 138.375 37.2816   2
  -1 -12  11 1470.04 80.8689   4
  -1 -12  11 1550.82 90.2570   2
  -1 -12  10 7571.39 197.640   4
  -1 -12  10 7364.10 209.783   2
  -1 -12   9 2391.03 106.645   2
  -1 -12   9 2510.72 100.340   4
  -1 -12   8 216.719 33.7822   4
  -1 -12   8 279.238 42.4527   2
  -1 -12   7 89.3868 30.1393   2
  -1 -12   7 57.0195 31.1935   4
  -1 -12   6 14514.4 316.655   2
  -1 -12   6 14488.1 299.938   4
  -1 -12   5 348.416 42.5790   4
  -1 -12   5 292.006 40.6681   2
  -1 -12   4 618.760 47.6064   4
  -1 -12   4 773.894 59.0839   2
  -1 -12   3 2356.46 89.1395   4
  -1 -12   2 4348.60 127.334   4
  -1 -12   1 784.582 53.8890   4
   1  12   0 251.093 36.3631   4
  -1 -12   0 278.428 38.1963   4
  -1 -12  -1 2416.46 89.0172   4
   1  12   1 2099.57 93.6805   4
   1  12   2 5763.59 172.438   4
  -1 -12  -2 5871.03 153.801   4
   1  12   3 658.488 57.7802   4
  -1 -12  -3 723.801 50.6769   4
  -1 -12  -4 1502.88 74.5686   4
  -1 -12  -5 176.248 31.5386   4
  -1 -12  -6 221.004 36.1672   4
  -1 -12  -6 325.722 68.3681   1
  -1 -12  -7 221.111 58.2704   1
  -1 -12  -7 169.980 34.8107   4
  -1 -12  -8 682.915 61.3023   4
  -1 -12  -8 746.135 92.5742   1
  -1 -12  -9 360.573 46.5286   4
  -1 -12  -9 552.441 80.4057   1
  -1 -12 -10-65.0403 37.4701   4
  -1 -12 -10 39.9566 48.7443   1
  -1 -12 -11 1786.16 137.341   1
  -1 -12 -12 5.01444 50.0527   1
  -1 -13  17 13.8483 33.3080   4
  -1 -13  17-15.8562 34.0407   2
  -1 -13  16 248.492 47.7534   4
  -1 -13  16 254.486 51.3759   2
  -1 -13  15 518.630 58.5353   4
  -1 -13  15 549.316 64.5636   2
  -1 -13  14 49.3514 33.9098   2
  -1 -13  14 1.58020 28.0743   4
  -1 -13  13 1440.44 85.9353   4
  -1 -13  13 1361.02 91.4898   2
  -1 -13  12 233.208 39.6215   4
  -1 -13  12 262.989 46.0254   2
  -1 -13  11 247.341 40.3139   4
  -1 -13  11 291.179 45.4481   2
  -1 -13  10 1041.56 69.1487   4
  -1 -13  10 1032.96 74.9556   2
  -1 -13   9 674.326 61.1041   2
  -1 -13   9 745.124 57.1446   4
  -1 -13   8 5735.06 164.508   4
  -1 -13   8 5590.12 175.970   2
  -1 -13   7 773.447 55.9155   4
  -1 -13   7 698.263 58.4600   2
  -1 -13   6 195.562 35.4524   2
  -1 -13   6 208.024 34.9155   4
  -1 -13   5 286.850 41.2866   2
  -1 -13   5 367.651 40.4971   4
  -1 -13   4 689.992 51.4645   4
  -1 -13   4 779.937 63.5188   2
  -1 -13   3-15.3116 25.1386   4
  -1 -13   3 11.0446 25.0956   2
   1  13  -3-6.53606 18.4745   4
  -1 -13   2 36.7989 26.5667   4
   1  13  -2 15.0781 20.0079   4
   1  13  -1 3752.96 126.080   4
  -1 -13   1 4081.72 124.185   4
  -1 -13   0 434.130 41.6757   4
   1  13   0 337.399 39.4991   4
  -1 -13  -1 2896.51 102.162   4
   1  13   1 2587.80 107.607   4
   1  13   2 74.9860 28.7999   4
  -1 -13  -2 77.6808 26.1476   4
  -1 -13  -3 8.07540 23.6259   4
  -1 -13  -4 1272.86 70.7139   4
  -1 -13  -5 371.026 42.7791   4
  -1 -13  -6 2005.81 138.103   1
  -1 -13  -6 1726.46 89.0385   4
  -1 -13  -7 314.075 44.8323   4
  -1 -13  -7 346.502 71.4253   1
  -1 -13  -8 400.963 74.6713   1
  -1 -13  -8 292.063 44.5297   4
  -1 -13  -9 402.669 50.0780   4
  -1 -13  -9 468.635 77.4243   1
  -1 -13 -10-31.7184 36.6511   4
  -1 -13 -10 55.4112 43.6921   1
  -1 -13 -11 1226.34 119.041   1
  -1 -13 -11 1197.89 77.0832   2
  -1 -14  17 51.3134 40.3441   2
  -1 -14  17 37.8783 33.1158   4
  -1 -14  16 326.658 51.1034   4
  -1 -14  16 390.244 60.7326   2
  -1 -14  15 288.520 52.9441   2
  -1 -14  15 216.815 43.5720   4
  -1 -14  14 32.0719 30.8168   2
  -1 -14  14 0.78790 27.9642   4
  -1 -14  13 1696.78 104.260   2
  -1 -14  13 1822.34 99.3781   4
  -1 -14  12 38.4838 29.7570   2
  -1 -14  12 81.7679 33.0709   4
  -1 -14  11 4045.01 157.100   2
  -1 -14  11 4160.18 146.455   4
  -1 -14  10-50.7193 34.8135   4
  -1 -14  10 17.3160 28.8265   2
  -1 -14   9 1821.79 91.0669   4
  -1 -14   9 1814.66 99.0120   2
  -1 -14   8 80.1844 29.5363   4
  -1 -14   8 145.096 36.3066   2
  -1 -14   7 710.597 62.0803   2
  -1 -14   7 656.980 53.3663   4
  -1 -14   6 610.289 51.9911   4
  -1 -14   6 541.095 55.9027   2
  -1 -14   5 112.021 29.4478   4
  -1 -14   5 161.194 38.8677   2
  -1 -14   4 2844.47 105.620   4
  -1 -14   4 2830.00 122.033   2
  -1 -14   3 1406.33 72.4137   4
   1  14  -3 1169.41 67.3745   4
  -1 -14   3 1403.76 85.9494   2
  -1 -14   2 756.593 53.9267   4
   1  14  -2 550.718 47.7462   4
   1  14  -1 349.875 40.5177   4
  -1 -14   1 412.030 44.3456   4
   1  14   0 228.149 35.4714   4
  -1 -14   0 334.395 40.0303   4
  -1 -14  -1 2589.10 99.1745   4
  -1 -14  -2 16.6185 23.1636   4
  -1 -14  -3 3429.90 119.350   4
  -1 -14  -4 1342.50 75.2399   4
  -1 -14  -5 671.297 55.6755   4
  -1 -14  -6-33.0524 30.6651   4
  -1 -14  -6 29.1854 47.5930   1
  -1 -14  -7 47.8441 27.6997   4
  -1 -14  -7 57.8414 53.0118   1
  -1 -14  -8 60.8589 49.5925   1
  -1 -14  -8 15.0768 27.3931   4
  -1 -14  -9 702.196 66.4441   4
  -1 -14  -9 828.849 97.7379   1
  -1 -14 -10 704.752 68.7137   4
  -1 -14 -10 761.044 65.4427   2
  -1 -15  16 399.841 61.4755   2
  -1 -15  15 106.167 39.1886   4
  -1 -15  15 154.055 45.4846   2
  -1 -15  14 906.971 82.4501   2
  -1 -15  14 834.791 72.3062   4
  -1 -15  13 1373.52 87.7736   4
  -1 -15  13 1393.12 98.8346   2
  -1 -15  12-2.93522 28.9310   4
  -1 -15  12 18.3708 31.5912   2
  -1 -15  11 809.841 72.9780   2
  -1 -15  11 901.176 69.8389   4
  -1 -15  10 883.042 66.2224   4
  -1 -15  10 855.100 73.9782   2
  -1 -15   9 1666.11 99.2429   2
  -1 -15   9 1759.13 91.4926   4
  -1 -15   8 1553.25 95.0131   2
  -1 -15   8 1563.00 84.0142   4
  -1 -15   7 293.928 48.1700   2
  -1 -15   7 443.963 47.2200   4
  -1 -15   6 1544.98 94.1893   2
  -1 -15   6 1603.12 81.3835   4
  -1 -15   5 1546.55 93.8751   2
  -1 -15   5 1496.83 78.0081   4
  -1 -15   4 912.304 61.5881   4
  -1 -15   4 904.648 73.0981   2
  -1 -15   3 162.865 43.0092   2
  -1 -15   3 159.194 36.0169   4
  -1 -15   2 4228.38 135.157   4
  -1 -15   2 4376.52 163.999   2
  -1 -15   1 3658.27 123.770   4
  -1 -15   0 1014.19 63.9798   4
  -1 -15  -1 342.185 42.4727   4
  -1 -15  -2-5.12258 22.9379   4
  -1 -15  -3 109.233 29.1853   4
  -1 -15  -4-2.54360 27.1003   4
  -1 -15  -5-32.1432 32.8456   4
  -1 -15  -6 649.677 91.7494   1
  -1 -15  -6 473.423 52.2401   4
  -1 -15  -7 132.786 34.6794   4
  -1 -15  -7 124.851 55.7351   1
  -1 -15  -8-37.1133 32.6826   4
  -1 -15  -8-13.9504 44.9754   1
  -1 -15  -9 71.5983 30.1490   4
  -1 -15  -9 205.289 41.1343   2
  -1 -15 -10 166.849 37.5508   2
  -1 -16  16 787.438 83.5472   2
  -1 -16  15 28.7490 35.6641   2
  -1 -16  14 337.705 55.5685   2
  -1 -16  13 1833.04 114.852   2
  -1 -16  12 2105.81 121.816   2
  -1 -16  12 2103.20 109.598   4
  -1 -16  11 3956.50 148.108   4
  -1 -16  11 3820.49 162.698   2
  -1 -16  10 32.4747 33.4521   2
  -1 -16  10 49.0825 29.4219   4
  -1 -16   9 374.138 48.6494   4
  -1 -16   9 357.180 54.0192   2
  -1 -16   8 1070.89 84.0579   2
  -1 -16   8 1149.22 73.7361   4
  -1 -16   7 848.882 73.9037   2
  -1 -16   7 929.171 64.4457   4
  -1 -16   6 224.931 36.9684   4
  -1 -16   6 216.788 45.4904   2
  -1 -16   5 412.250 54.0848   2
  -1 -16   5 391.641 46.6021   4
  -1 -16   4 5001.21 181.445   2
  -1 -16   4 4704.39 150.201   4
  -1 -16   3 17.6725 32.6286   2
  -1 -16   3-11.4887 26.3503   4
  -1 -16   2 24.8900 31.7868   2
  -1 -16   2 53.8852 27.9798   4
  -1 -16   1 582.581 50.6119   4
  -1 -16   1 574.935 61.1891   2
  -1 -16   0 2270.57 118.987   2
  -1 -16   0 2122.57 94.1019   4
  -1 -16  -1 2179.69 95.3861   4
  -1 -16  -2 21.6187 25.3849   4
  -1 -16  -3 513.025 49.5945   4
  -1 -16  -4 97.2072 28.9064   4
  -1 -16  -5 360.721 44.7971   4
  -1 -16  -6 358.345 52.1089   2
  -1 -16  -6 253.936 41.2024   4
  -1 -16  -6 308.495 73.5811   1
  -1 -16  -7 145.607 37.4576   2
  -1 -16  -7 167.589 38.7188   4
  -1 -16  -8 448.179 58.2336   2
  -1 -16  -8 353.779 51.1585   4
  -1 -16  -9-13.1649 31.7105   4
  -1 -17  16 587.428 74.8655   2
  -1 -17  15 122.134 43.6531   2
  -1 -17  14 908.189 85.6377   2
  -1 -17  13 281.822 53.6790   2
  -1 -17  12 130.327 42.0968   2
  -1 -17  11 109.000 36.4371   2
  -1 -17  10 747.901 73.1966   2
  -1 -17   9 818.563 76.2414   2
  -1 -17   8 56.8866 32.1518   2
  -1 -17   7 127.001 33.5241   4
  -1 -17   7 151.109 42.4430   2
  -1 -17   6 2328.21 124.240   2
  -1 -17   6 2361.68 104.197   4
  -1 -17   5 921.738 80.1945   2
  -1 -17   5 912.849 64.7823   4
  -1 -17   4 1198.96 72.8055   4
  -1 -17   4 1206.24 92.2131   2
  -1 -17   3 31.8783 35.7897   2
  -1 -17   3 59.4153 30.4102   4
  -1 -17   2 4019.90 168.056   2
  -1 -17   2 3787.72 131.213   4
  -1 -17   1 145.079 40.3211   2
  -1 -17   1 254.046 38.4018   4
  -1 -17   0 130.079 31.4980   4
  -1 -17   0 133.747 41.9945   2
  -1 -17  -1 11.9312 23.1884   4
  -1 -17  -1 65.9979 40.1659   2
  -1 -17  -2 355.652 54.3423   2
  -1 -17  -2 352.650 43.1010   4
  -1 -17  -3 91.9997 35.1887   2
  -1 -17  -3 77.7605 28.1350   4
  -1 -17  -4 5.39194 27.0707   4
  -1 -17  -4 76.2066 31.8265   2
  -1 -17  -5 614.846 60.5382   4
  -1 -17  -5 688.441 92.9794   1
  -1 -17  -5 812.369 77.6697   2
  -1 -17  -6 1212.27 84.7538   4
  -1 -18  12 1845.39 121.086   2
  -1 -18  11 45.6512 34.1041   2
  -1 -18  10-1.34085 27.0027   2
  -1 -18   9 151.718 42.3286   2
  -1 -18   8 292.264 53.0428   2
  -1 -18   7 48.9023 36.3887   2
  -1 -18   6 67.2860 33.6236   2
  -1 -18   5 956.719 84.4547   2
  -1 -18   4 740.700 77.3439   2
  -1 -18   3 62.1510 35.1163   2
  -1 -18   2 109.007 37.7548   2
  -1 -18   1 207.821 49.1666   2
   2 -20   1 83.9261 38.5595   4
   2 -20   2 75.1228 43.1471   4
   2 -20   3 26.8759 35.0787   4
   2 -20   4 502.346 67.3952   4
   2 -20   5-0.05849 36.5271   4
   2 -20   6 969.443 88.9732   4
   2 -19  -3 79.9501 48.5944   1
   2 -19  -2 45.8933 35.3931   4
   2 -19  -1 109.652 42.0790   4
   2 -19   0-1.79596 34.7104   4
   2 -19   1 414.808 60.4424   4
   2 -19   2 50.4336 35.4630   4
   2 -19   3 311.249 54.3383   4
   2 -19   4 905.998 82.1830   4
   2 -19   5 115.495 45.1342   4
   2 -19   6 259.019 53.4955   4
   2 -19   7 728.102 76.7142   4
   2 -19   8 1856.64 119.980   4
   2 -19   9 77.2185 41.7622   4
   2 -19  10 19.3185 39.0320   4
   2 -19  11 138.908 46.1513   4
   2 -18  -6 251.149 61.4905   1
   2 -18  -5 277.681 62.3553   1
   2 -18  -4 38.4940 42.4683   1
   2 -18  -4 166.484 43.3029   4
   2 -18  -3 229.309 47.5550   4
   2 -18  -2 1455.30 98.1083   4
   2 -18  -1 424.099 59.9526   4
   2 -18   0 29.5996 38.2191   4
   2 -18   1 19.6887 33.8466   4
   2 -18   2 50.5646 38.5259   4
   2 -18   3 25.3246 35.0900   4
   2 -18   4 1048.03 85.3165   4
   2 -18   5 617.516 70.3534   4
   2 -18   6 480.378 63.0714   4
   2 -18   7 378.837 61.2764   4
   2 -18   8 706.813 76.2037   4
   2 -18   9 51.7479 29.4992   2
   2 -18   9 112.302 46.2786   4
   2 -18  10 520.230 70.4046   4
   2 -18  10 450.995 54.7745   2
   2 -18  11 487.896 57.4433   2
   2 -18  11 472.368 67.4783   4
   2 -18  12 225.653 43.0503   2
   2 -18  12 206.354 52.8034   4
   2 -18  13 24.0612 36.4220   4
   2 -18  13 26.5834 24.1975   2
   2 -17  -8-38.3230 44.4120   1
   2 -17  -7 351.337 66.2323   1
   2 -17  -6 314.240 49.7502   4
   2 -17  -6 256.218 58.1288   1
   2 -17  -5 576.101 64.0848   4
   2 -17  -5 509.356 76.8541   1
   2 -17  -4 601.573 79.1308   1
   2 -17  -4 623.781 65.4122   4
   2 -17  -3 149.417 41.4224   4
   2 -17  -2 78.4409 39.8878   4
   2 -17  -1 41.2227 36.9703   4
   2 -17   0 55.7355 37.2840   4
   2 -17   1 338.771 55.0295   4
   2 -17   2 125.216 41.0980   4
   2 -17   3 34.3694 36.6255   4
   2 -17   4 112.561 42.5379   4
   2 -17   5 29.7631 36.1908   4
   2 -17   6 1598.37 103.467   4
   2 -17   7 153.721 46.9425   4
   2 -17   8 1645.08 111.630   4
   2 -17   9-1.41978 37.7925   4
   2 -17  10 164.308 47.0137   4
   2 -17  10 129.770 33.2351   2
   2 -17  11-43.5654 44.3148   4
   2 -17  11 13.8026 23.3332   2
   2 -17  12 188.528 47.2211   4
   2 -17  12 242.176 42.0353   2
   2 -17  13 85.8332 43.8951   4
   2 -17  13 102.600 33.0989   2
   2 -17  14 401.567 65.8295   4
   2 -17  14 363.571 51.2536   2
   2 -17  15 447.646 71.8052   4
   2 -16 -10 117.549 53.0712   1
   2 -16  -9 397.627 70.1081   1
   2 -16  -8 163.083 40.3840   4
   2 -16  -8 84.3660 44.5216   1
   2 -16  -7 765.133 70.7043   4
   2 -16  -7 667.668 84.7057   1
   2 -16  -6 108.512 40.2778   4
   2 -16  -6 24.0982 40.9723   1
   2 -16  -5 39.5029 36.4858   4
   2 -16  -5-8.12017 40.8748   1
   2 -16  -4 1046.71 97.3145   1
   2 -16  -4 1112.31 82.4471   4
   2 -16  -3 142.167 42.8874   4
   2 -16  -2 474.315 60.0997   4
   2 -16  -1 251.992 49.1178   4
   2 -16   0 20.7776 36.7639   4
   2 -16   1 156.411 45.3497   4
   2 -16   2-25.3625 37.2037   4
   2 -16   3 1522.77 97.4669   4
   2 -16   4 543.640 64.4720   4
   2 -16   5 945.421 80.5211   4
   2 -16   6 38.6797 37.6362   4
   2 -16   7 117.566 44.4782   4
   2 -16   8 1993.03 117.519   4
   2 -16   9 252.833 52.3538   4
   2 -16  10 880.361 82.6456   4
   2 -16  10 903.470 68.8506   2
   2 -16  11 1507.72 89.5957   2
   2 -16  11 1520.44 106.294   4
   2 -16  12 11.8075 36.0011   4
   2 -16  12 8.68294 22.2391   2
   2 -16  13 1.35544 23.4165   2
   2 -16  13 42.6001 38.8201   4
   2 -16  14 177.695 51.2692   4
   2 -16  14 120.243 35.0093   2
   2 -16  15 1478.89 114.586   4
   2 -16  16 675.444 81.6876   4
   2 -15 -11 76.0626 49.2273   1
   2 -15 -10-25.5769 41.4807   1
   2 -15  -9 456.301 56.5303   4
   2 -15  -9 401.789 69.0546   1
   2 -15  -8 308.248 48.6477   4
   2 -15  -8 306.298 62.9719   1
   2 -15  -7 646.546 63.3332   4
   2 -15  -7 744.686 82.0921   1
   2 -15  -6 80.2627 37.2161   4
   2 -15  -6 61.0182 39.6067   1
   2 -15  -5 538.661 60.8444   4
   2 -15  -5 480.796 71.1744   1
   2 -15  -4 271.312 58.5374   1
   2 -15  -4 249.190 46.4658   4
   2 -15  -3 153.058 43.7417   4
   2 -15  -2 505.443 61.0480   4
   2 -15  -1-20.7338 35.1301   4
   2 -15   0 449.120 57.3148   4
   2 -15   1 963.232 78.1067   4
   2 -15   2-8.54923 37.0842   4
   2 -15   3 2.06215 39.5963   4
   2 -15   4 2752.90 129.050   4
   2 -15   5 778.093 72.6022   4
   2 -15   6 2013.97 113.709   4
   2 -15   7-29.7145 38.5753   4
   2 -15   8-27.0120 42.0578   4
   2 -15   9-64.1413 44.8109   4
   2 -15  10 435.607 58.1275   4
   2 -15  11 881.633 80.6362   4
   2 -15  11 797.554 62.8974   2
   2 -15  12 263.484 39.8563   2
   2 -15  12 329.292 56.4214   4
   2 -15  13 1191.43 96.6664   4
   2 -15  13 1170.35 77.6045   2
   2 -15  14-22.6849 36.8710   4
   2 -15  14 40.1326 28.2941   2
   2 -15  15 471.385 69.6206   4
   2 -15  16 32.7534 38.3327   4
   2 -14 -12 586.802 83.2208   1
   2 -14 -11 121.565 51.7524   1
   2 -14 -10 578.283 77.8629   1
   2 -14 -10 668.102 66.2598   4
   2 -14  -9 1124.04 101.774   1
   2 -14  -9 1177.21 84.1866   4
   2 -14  -8 204.608 52.0261   1
   2 -14  -8 229.480 42.4750   4
   2 -14  -7 163.312 40.5057   4
   2 -14  -7 154.958 51.0767   1
   2 -14  -6 1191.82 82.8371   4
   2 -14  -6 1085.96 93.4727   1
   2 -14  -5 2103.90 106.407   4
   2 -14  -5 1978.00 123.144   1
   2 -14  -4 640.042 64.8944   4
   2 -14  -3 48.2854 39.1834   4
   2 -14  -2 409.338 55.7405   4
   2 -14  -1 721.838 66.7500   4
   2 -14   0 58.7110 38.9651   4
   2 -14   1 2962.82 128.449   4
   2 -14   2-18.1209 39.6514   4
   2 -14   3 5124.23 175.099   4
   2 -14   4 233.828 47.9599   4
   2 -14   5 708.234 68.7330   4
   2 -14   6 2429.42 119.637   4
   2 -14   7-0.17925 39.5056   4
   2 -14   8 326.045 53.0803   4
   2 -14   9 23.4281 33.9193   4
   2 -14  10 621.921 68.0851   4
   2 -14  11 1461.03 100.484   4
   2 -14  11 1402.01 78.5500   2
   2 -14  12 39.7200 36.6377   4
   2 -14  12 36.9879 24.4511   2
   2 -14  13 30.7076 22.7450   2
   2 -14  13 73.3651 41.9360   4
   2 -14  14-3.35107 36.0414   4
   2 -14  14-0.03849 21.5570   2
   2 -14  15 3803.19 177.815   4
   2 -14  16-31.6325 39.4940   4
   2 -14  17 442.842 70.9356   4
   2 -13 -13 108.950 51.6271   1
   2 -13 -12 168.333 54.3479   1
   2 -13 -11 136.354 48.9040   1
   2 -13 -11 63.0979 35.9450   4
   2 -13 -10-87.6801 48.7486   1
   2 -13 -10-53.7696 40.5104   4
   2 -13  -9 1184.67 101.113   1
   2 -13  -9 1439.03 88.6392   4
   2 -13  -8 419.822 66.0777   1
   2 -13  -8 541.313 57.5528   4
   2 -13  -7 5214.06 200.355   1
   2 -13  -7 5152.50 171.341   4
   2 -13  -6 197.515 45.2528   4
   2 -13  -6 191.656 50.0983   1
   2 -13  -5 51.5481 36.8188   1
   2 -13  -5 149.280 40.6017   4
   2 -13  -4 32.0144 33.0880   4
   2 -13  -3 336.998 49.0260   4
   2 -13  -2 802.724 67.7519   4
   2 -13  -1 667.067 63.8846   4
   2 -13   0 2085.57 102.510   4
   2 -13   1 92.4016 35.5415   4
   2 -13   2 429.270 55.1874   1
   2 -13   2 516.245 58.2436   4
   2 -13   3 1214.27 85.8379   1
   2 -13   3 1294.84 83.3112   4
   2 -13   4 1007.42 76.3713   4
   2 -13   4 962.285 76.3947   1
   2 -13   5 8865.26 242.211   4
   2 -13   5 8679.30 254.505   1
   2 -13   6 199.217 43.7279   4
   2 -13   7 260.045 44.4835   4
   2 -13   8 776.807 70.8501   4
   2 -13   9 3516.14 145.288   4
   2 -13  10 320.153 52.7642   4
   2 -13  11 126.481 27.5530   2
   2 -13  11 76.5320 38.4149   4
   2 -13  12 3497.47 125.449   2
   2 -13  12 3553.60 154.939   4
   2 -13  13 4219.67 174.711   4
   2 -13  13 4266.43 143.615   2
   2 -13  14 1682.63 112.054   4
   2 -13  14 1867.00 92.3826   2
   2 -13  15 42.0551 39.1524   4
   2 -13  16 1177.24 101.944   4
  -2  13 -17 3117.54 186.497   1
   2 -13  17 3199.51 174.468   4
  -2  13 -18-3.45322 47.1189   1
   2 -12 -14 30.3822 42.6882   1
   2 -12 -13-5.10581 39.5083   1
   2 -12 -12 692.803 83.4465   1
   2 -12 -12 656.393 64.0929   4
   2 -12 -11 67.3550 46.3634   1
   2 -12 -11 2.50669 32.0244   4
   2 -12 -10 1451.86 89.7856   4
   2 -12 -10 1283.68 102.704   1
   2 -12  -9-2.87313 30.0781   4
   2 -12  -9 0.76033 41.4766   1
   2 -12  -8 1126.61 77.0301   4
   2 -12  -8 1019.02 89.0235   1
   2 -12  -7 19.9604 37.9153   1
   2 -12  -7 57.4995 31.7989   4
   2 -12  -6 148.582 41.1988   4
   2 -12  -6 78.7569 43.1039   1
   2 -12  -5 120.919 40.5268   1
   2 -12  -5 152.786 41.4813   4
   2 -12  -4 75.4116 38.1843   4
   2 -12  -3 125.019 42.9253   4
   2 -12  -2 41.8314 35.0848   4
   2 -12  -1-3.74699 41.0572   4
   2 -12   0 2968.49 121.172   4
   2 -12   1 636.482 59.7467   4
   2 -12   2 5807.60 177.332   4
   2 -12   2 5979.90 190.546   1
   2 -12   3 1512.69 91.1178   4
   2 -12   3 1313.48 85.9502   1
   2 -12   4 28.4405 38.1394   4
   2 -12   4 43.3900 31.4672   1
   2 -12   5 1431.51 91.5871   1
   2 -12   5 1476.56 88.6439   4
   2 -12   6 1622.04 93.2600   4
   2 -12   6 1872.97 103.053   1
   2 -12   7 110.567 42.4797   4
   2 -12   7 30.3366 27.2886   1
   2 -12   8 199.941 44.0994   4
   2 -12   9 1508.43 92.9521   4
   2 -12  10 6689.96 208.336   4
   2 -12  11 336.855 37.6698   2
   2 -12  11 312.403 51.9147   4
   2 -12  12-7.29049 35.0475   4
   2 -12  12 34.1479 22.2691   2
   2 -12  13 1201.50 91.7801   4
   2 -12  13 1293.18 71.4892   2
  -2  12 -14 8253.53 290.698   1
   2 -12  14 8157.90 262.457   4
   2 -12  14 8853.20 221.608   2
  -2  12 -15 1203.17 111.007   1
   2 -12  15 1152.19 97.1948   4
   2 -12  16 18.8527 43.5535   4
  -2  12 -16 65.3256 48.9798   1
  -2  12 -17 73.9008 52.9669   1
  -2  12 -18 250.669 68.5633   1
   2 -11 -15 772.953 96.3353   1
   2 -11 -14 27.8273 41.1435   1
   2 -11 -13 136.645 51.1437   1
   2 -11 -13 37.9396 33.3441   4
   2 -11 -12 312.862 48.1159   4
   2 -11 -12 379.045 67.1118   1
   2 -11 -11-10.9923 36.1853   1
   2 -11 -11-53.8566 43.0676   4
   2 -11 -10 1774.65 97.3038   4
   2 -11 -10 1721.29 113.874   1
   2 -11  -9 852.254 67.6257   4
   2 -11  -9 683.631 75.4675   1
   2 -11  -8 4435.91 151.587   4
   2 -11  -8 4282.17 173.561   1
   2 -11  -7 9294.64 237.218   4
   2 -11  -7 9457.03 268.424   1
   2 -11  -6 2555.00 125.457   1
   2 -11  -6 2557.59 107.805   4
   2 -11  -5 1843.42 106.810   1
   2 -11  -5 2031.08 96.1806   4
   2 -11  -4 1197.88 78.0910   4
   2 -11  -3 4865.17 156.063   4
   2 -11  -2 3374.52 126.465   4
   2 -11  -1 565.223 59.5473   4
  -2  11   0 1823.71 90.3824   4
   2 -11   0 1567.04 87.7847   4
   2 -11   1 305.802 51.2416   4
  -2  11  -1 260.470 39.3895   4
  -2  11  -2 1948.35 90.7274   4
   2 -11   2 1799.24 93.9936   4
   2 -11   2 1976.66 97.7489   1
   2 -11   3 705.404 62.4996   4
  -2  11  -3 750.499 56.5034   4
   2 -11   3 676.851 60.5023   1
   2 -11   4 14476.3 321.793   4
   2 -11   4 14433.1 331.218   1
   2 -11   5 16017.5 346.073   4
   2 -11   5 15787.5 358.323   1
   2 -11   6 285.927 51.7275   4
   2 -11   6 232.375 42.6585   1
   2 -11   7 1772.51 100.855   1
   2 -11   7 1742.52 94.1278   4
   2 -11   8 1158.39 80.3758   4
   2 -11   8 1367.56 90.0223   1
   2 -11   9 5490.79 179.230   4
   2 -11  10 3766.13 146.198   4
   2 -11  11 11.5701 33.0525   4
   2 -11  11 13.0251 17.8955   2
   2 -11  12 3692.34 153.505   4
  -2  11 -12 3933.94 178.619   1
   2 -11  12 3983.27 125.039   2
   2 -11  13 12.1647 35.6656   4
  -2  11 -13 82.8369 47.5019   1
   2 -11  13 29.1263 19.9832   2
  -2  11 -14-15.1627 47.0489   1
   2 -11  14 40.7673 21.1771   2
  -2  11 -15 100.686 49.3675   1
  -2  11 -16 766.741 91.7568   1
  -2  11 -17 579.718 83.8005   1
  -2  11 -18 12.8333 44.5592   1
   2 -10 -16 6.78649 44.5518   1
   2 -10 -15-8.80741 44.0475   1
   2 -10 -14-26.7429 36.8098   4
   2 -10 -14 89.4289 47.0218   1
   2 -10 -13 1080.14 99.1036   1
   2 -10 -13 1031.62 82.3806   4
   2 -10 -12 2308.78 135.270   1
   2 -10 -12 2310.17 115.674   4
   2 -10 -11 69.7521 42.5212   1
   2 -10 -11-87.1870 46.5367   4
   2 -10 -10 166.668 48.9941   1
   2 -10 -10 104.147 35.6173   4
   2 -10  -9 3108.93 121.668   4
   2 -10  -9 2976.56 140.977   1
   2 -10  -8 451.410 50.1188   4
   2 -10  -8 372.780 55.0199   1
   2 -10  -7 1960.63 107.342   1
   2 -10  -7 1816.85 90.5134   4
   2 -10  -6 1767.47 88.4916   4
   2 -10  -6 1777.55 99.5547   1
   2 -10  -5 387.629 48.3346   4
   2 -10  -5 281.340 50.2374   1
   2 -10  -4 47.4253 42.5083   4
   2 -10  -3 909.681 67.1040   4
  -2  10   3 813.774 64.4489   4
  -2  10   2 317.684 43.2436   4
   2 -10  -2 376.342 51.6212   4
   2 -10  -1 393.624 52.1536   4
  -2  10   1 508.283 50.3796   4
  -2  10   0 10698.4 248.989   4
   2 -10   0 10083.1 241.580   4
   2 -10   1 1374.77 79.1568   4
  -2  10  -1 1332.23 74.8344   4
   2 -10   2 11281.6 260.651   4
  -2  10  -2 11509.6 258.677   4
   2 -10   2 10943.7 262.706   1
   2 -10   3-2.83668 38.9419   4
   2 -10   3 77.1373 31.9196   1
  -2  10  -3 69.0949 25.5500   4
   2 -10   4 215.930 40.9488   4
   2 -10   4 243.381 40.6814   1
   2 -10   5 60.8024 31.0190   1
   2 -10   5 131.549 42.1946   4
   2 -10   6 2115.84 99.4678   4
   2 -10   6 2296.90 106.510   1
   2 -10   7 4878.57 158.220   4
   2 -10   7 5105.40 172.410   1
   2 -10   8 57.9825 34.8768   1
   2 -10   8 89.4162 37.6401   4
   2 -10   9 3162.13 126.671   4
   2 -10   9 3444.82 144.574   1
  -2  10 -10 182.206 51.4348   1
   2 -10  10 91.2934 37.9837   4
  -2  10 -11 284.939 54.7240   1
   2 -10  11 324.093 32.7469   2
   2 -10  11 264.277 47.2201   4
  -2  10 -12 780.539 82.5401   1
   2 -10  12 849.891 51.2954   2
  -2  10 -13 270.372 57.0156   1
   2 -10  13 285.539 33.3309   2
   2 -10  14 7186.56 181.227   2
  -2  10 -14 6750.69 249.758   1
  -2  10 -15 44.8541 47.9531   1
  -2  10 -16 474.581 73.5819   1
  -2  10 -17 244.427 64.6625   1
  -2  10 -18 168.198 56.2652   1
  -2  10 -19 414.417 77.8070   1
   2  -9 -16 25.9041 41.8858   1
   2  -9 -15 1960.21 139.653   1
   2  -9 -15 1933.33 113.986   4
   2  -9 -14 35.8840 32.5462   4
   2  -9 -14 165.141 54.1424   1
   2  -9 -13 63.1998 43.7795   1
   2  -9 -13-2.84798 32.5525   4
   2  -9 -12 1194.74 97.1957   1
   2  -9 -12 1306.01 85.0918   4
   2  -9 -11 1178.00 93.4439   1
   2  -9 -11 1069.86 75.3020   4
   2  -9 -10 980.505 83.6937   1
   2  -9 -10 922.233 66.6001   4
   2  -9  -9 792.001 60.4944   4
   2  -9  -9 744.437 72.2270   1
   2  -9  -8 125.591 34.6456   4
   2  -9  -8 64.7509 39.4401   1
   2  -9  -7 2118.27 108.855   1
   2  -9  -7 2332.21 98.7847   4
   2  -9  -6 137.477 42.5987   1
   2  -9  -6 228.978 45.0948   4
   2  -9  -5 1420.42 86.1771   1
   2  -9  -5 1451.57 79.7086   4
   2  -9  -4 58.3563 41.9498   4
  -2   9   4-25.9098 31.8501   4
   2  -9  -4 23.4435 37.3314   1
  -2   9   3 5000.75 154.875   4
   2  -9  -3 4711.88 145.736   4
  -2   9   2 6310.05 174.278   4
   2  -9  -2 5719.61 162.959   4
  -2   9   1 5367.62 156.373   4
   2  -9  -1 5294.47 151.114   4
   2  -9   0 164.272 43.1497   4
  -2   9   0 103.458 28.5314   4
   2  -9   1 453.409 50.9816   4
  -2   9  -1 432.457 41.9839   4
  -2   9  -2 8618.15 203.679   4
   2  -9   2 8074.67 205.208   1
   2  -9   2 8425.23 206.077   4
   2  -9   3 407.106 44.4288   1
  -2   9  -3 436.356 41.0423   4
   2  -9   3 380.706 46.1940   4
   2  -9   4 6970.59 191.401   1
   2  -9   4 7366.42 189.651   4
   2  -9   5 3447.10 124.506   1
   2  -9   5 3320.94 120.220   4
   2  -9   6 31.5871 35.6904   4
   2  -9   6 64.0527 31.0624   1
   2  -9   7 2176.76 99.4911   4
   2  -9   7 2347.58 107.979   1
   2  -9   8 52.7851 31.1144   1
  -2   9  -8 38.1905 41.9079   1
   2  -9   8 7.80768 32.3445   4
   2  -9   9 378.645 52.9047   4
   2  -9   9 554.241 60.1455   1
  -2   9  -9 456.712 62.7476   1
  -2   9 -10 723.764 74.5827   1
   2  -9  10 800.255 72.8524   1
   2  -9  11 4081.90 114.519   2
  -2   9 -11 4034.18 169.505   1
   2  -9  12 198.625 25.7807   2
  -2   9 -12 153.240 49.5314   1
  -2   9 -13 197.546 55.1190   1
   2  -9  13 218.098 28.9885   2
  -2   9 -14 270.223 58.7236   1
   2  -9  14 276.926 32.3557   2
  -2   9 -15 225.492 58.6546   1
  -2   9 -16 897.950 96.9539   1
  -2   9 -17 489.723 78.5213   1
  -2   9 -18 24.5219 49.0411   1
  -2   9 -19 644.688 91.2692   1
   2  -8 -17 64.8878 50.4187   1
   2  -8 -16-17.4077 44.4472   1
   2  -8 -15 1578.57 123.734   1
   2  -8 -15 1712.08 104.671   4
   2  -8 -14-6.85989 29.7292   4
   2  -8 -14-2.26374 41.9791   1
   2  -8 -13 5215.01 209.111   1
   2  -8 -13 5394.96 182.192   4
   2  -8 -12-29.1309 34.6853   4
   2  -8 -12-2.47764 40.2127   1
   2  -8 -11-46.3262 42.6902   4
   2  -8 -11 87.4531 42.0524   1
   2  -8 -10-14.0800 32.6968   4
   2  -8 -10 47.4962 41.2319   1
   2  -8  -9 1019.04 67.0904   4
   2  -8  -9 871.771 75.3384   1
   2  -8  -8 1331.23 89.1468   1
   2  -8  -8 1209.74 70.1309   4
   2  -8  -7 663.432 55.9577   4
   2  -8  -7 607.193 62.1720   1
   2  -8  -6 3616.93 132.930   1
  -2   8   6 3744.63 132.992   4
   2  -8  -6 3433.58 118.271   4
   2  -8  -5 1935.73 91.2566   1
   2  -8  -5 1758.16 82.8830   4
  -2   8   5 2053.21 93.4452   4
   2  -8  -4 369.470 48.0177   1
  -2   8   4 495.485 50.0743   4
   2  -8  -4 450.232 48.9197   4
   2  -8  -3 56.2961 37.8515   4
  -2   8   3 22.0680 26.4490   4
   2  -8  -2 859.269 60.8992   4
  -2   8   2 916.404 59.3947   4
   2  -8  -1 15445.6 309.118   4
   2  -8   0 3201.16 108.986   4
   2  -8   1 1172.01 66.1962   4
   2  -8   2 2751.16 98.3801   1
   2  -8   2 2669.44 99.3908   4
   2  -8   3 2319.77 91.6453   4
   2  -8   3 2320.10 91.5560   1
   2  -8   4 243.355 39.2729   4
   2  -8   4 202.741 32.7259   1
   2  -8   5 14.8367 23.4213   1
   2  -8   5 28.1409 32.2768   4
   2  -8   6 4231.76 134.451   4
   2  -8   6 4410.73 142.903   1
   2  -8   7 4351.90 137.779   4
   2  -8   7 4311.63 145.132   1
   2  -8   8 662.017 60.0440   1
  -2   8  -8 667.444 64.3183   1
   2  -8   9 1125.36 79.0634   1
  -2   8  -9 1123.65 84.3700   1
   2  -8  10 77.5711 19.9255   2
  -2   8 -10 81.1074 40.4972   1
   2  -8  10 32.0612 34.6396   1
   2  -8  11 898.156 45.8601   2
  -2   8 -11 784.245 77.9328   1
   2  -8  12 45.9686 17.5558   2
  -2   8 -12 79.4247 42.9217   1
   2  -8  13 2721.64 87.2548   2
  -2   8 -13 2363.38 135.706   1
  -2   8 -14 443.652 70.1033   1
   2  -8  14 493.946 38.7380   2
  -2   8 -15-8.40891 43.5443   1
  -2   8 -16-9.13884 46.2144   1
  -2   8 -17 132.682 57.0301   1
  -2   8 -18 214.451 64.0081   1
  -2   8 -19 314.934 73.5598   1
   2  -7 -17 550.637 83.4146   1
   2  -7 -16 1533.51 123.462   1
   2  -7 -15 738.146 89.0000   1
   2  -7 -15 631.379 65.6779   4
   2  -7 -14 157.701 54.4118   1
   2  -7 -14 126.204 32.2992   4
   2  -7 -13 65.3083 41.1416   1
   2  -7 -13 31.2505 25.9657   4
   2  -7 -12 111.525 48.3593   1
   2  -7 -12 133.476 34.7681   4
   2  -7 -11 2005.30 96.7448   4
   2  -7 -11 2123.80 117.582   1
   2  -7 -10 1531.75 80.3184   4
   2  -7 -10 1537.22 98.1804   1
   2  -7  -9 2907.53 108.108   4
   2  -7  -9 2939.63 130.103   1
   2  -7  -8 1748.61 96.4230   1
   2  -7  -8 1928.59 84.2673   4
   2  -7  -7 80.0665 38.9892   1
   2  -7  -7 10.7495 35.3302   3
   2  -7  -7 80.3382 37.1010   4
  -2   7   7 18.5096 31.6944   4
   2  -7  -6 645.353 57.0555   1
  -2   7   6 704.288 56.3268   4
   2  -7  -6 821.899 57.6548   4
   2  -7  -6 726.872 74.1984   3
   2  -7  -5 190.742 38.2684   1
   2  -7  -5 175.196 41.8429   3
  -2   7   5 195.942 34.1561   4
   2  -7  -5 194.818 39.1089   4
  -2   7   4 9473.59 222.614   4
   2  -7  -4 9314.81 216.882   1
   2  -7  -4 9589.25 213.637   4
   2  -7  -3 16976.4 329.554   4
   2  -7  -2 113.255 28.1977   4
   2  -7  -1 4496.52 127.337   4
   2  -7   0 1929.27 79.3557   4
   2  -7   1 4652.30 132.599   4
   2  -7   2 578.473 42.7036   1
   2  -7   2 549.151 45.7864   4
   2  -7   3 4034.13 121.351   4
   2  -7   3 3976.02 116.486   1
   2  -7   4 19216.8 367.859   1
   2  -7   4 19659.5 370.818   4
   2  -7   5 157.295 29.1584   1
  -2   7  -5 154.714 35.3059   1
   2  -7   5 127.673 31.8092   4
  -2   7  -6 5121.44 153.575   1
   2  -7   6 4950.21 142.582   4
   2  -7   6 5000.73 148.631   1
   2  -7   7 4.41094 25.3448   1
   2  -7   8 623.411 56.8904   1
  -2   7  -9 5500.12 181.412   1
   2  -7   9 5677.28 182.217   1
   2  -7  10 2586.09 121.773   1
  -2   7 -10 2616.39 125.285   1
   2  -7  10 2507.79 75.8751   2
   2  -7  11 5687.63 131.572   2
  -2   7 -11 5611.64 195.115   1
  -2   7 -12 164.288 49.7553   1
   2  -7  12 171.887 22.4103   2
  -2   7 -13 457.953 67.0322   1
   2  -7  13 487.901 34.1295   2
  -2   7 -14 628.877 76.2815   1
   2  -7  14 616.038 38.3887   2
  -2   7 -15 1706.11 121.751   1
  -2   7 -16 1847.11 129.128   1
  -2   7 -17 117.701 56.0058   1
  -2   7 -18 914.327 102.410   1
  -2   7 -19 3.56239 44.5187   1
   2  -6 -18 194.570 63.7413   1
   2  -6 -17 124.617 52.0868   1
   2  -6 -16 111.429 50.2326   1
   2  -6 -15 1032.36 99.3056   1
   2  -6 -14 433.873 68.1742   1
   2  -6 -14 335.745 46.5439   4
   2  -6 -13 8570.14 272.656   1
   2  -6 -13 8020.46 275.871   2
   2  -6 -13 9102.29 239.943   4
   2  -6 -12-7.73752 36.0830   2
   2  -6 -12 54.3998 40.8580   1
   2  -6 -12 10.0742 24.2786   4
   2  -6 -11 214.626 53.0521   1
   2  -6 -11 136.649 46.1085   2
   2  -6 -11-2.20888 34.4963   4
   2  -6 -10 127.527 35.1551   4
   2  -6 -10 288.673 53.2805   1
   2  -6  -9 9754.10 252.353   1
   2  -6  -9 9412.60 221.355   4
   2  -6  -8 971.014 71.2617   1
   2  -6  -8 1012.09 89.1518   3
  -2   6   8 1091.85 68.9049   4
   2  -6  -8 894.784 58.2579   4
   2  -6  -7 1600.18 104.977   3
   2  -6  -7 1596.88 84.0102   1
   2  -6  -7 1615.00 74.2596   4
  -2   6   7 1600.85 80.1351   4
   2  -6  -6 8722.94 198.967   4
   2  -6  -6 8879.82 257.694   3
   2  -6  -6 8876.50 213.964   1
   2  -6  -5 4126.50 121.003   4
   2  -6  -5 4367.98 128.550   1
   2  -6  -4 2023.14 80.6150   4
   2  -6  -4 2013.17 80.4755   1
   2  -6  -3 1742.94 70.8897   1
   2  -6  -3 1726.44 73.3968   4
   2  -6  -2 7118.56 166.859   4
   2  -6  -1 9688.22 207.067   4
  -2   6   0 179.341 27.3300   4
   2  -6   0 171.382 30.8545   4
  -2   6  -1 91.4807 23.0472   4
   2  -6   1 42.7269 27.2506   4
  -2   6  -2 519.531 37.8025   4
   2  -6   2 540.597 45.2418   4
   2  -6   2 529.769 36.1870   1
   2  -6   3-3.78785 16.8088   1
   2  -6   3-2.33602 20.4817   4
   2  -6   4 504.661 42.6825   4
  -2   6  -4 610.411 46.4195   1
   2  -6   4 516.376 40.2412   1
   2  -6   5 1396.22 68.0791   4
  -2   6  -5 1621.67 74.7221   1
   2  -6   5 1595.78 69.5230   1
  -2   6  -6 15323.6 308.217   1
   2  -6   6 14213.3 302.681   1
   2  -6   7 1431.59 75.3916   1
   2  -6   8 6383.45 184.113   1
   2  -6   9 2361.64 110.962   1
  -2   6  -9 2403.39 112.815   1
   2  -6  10 27.7631 14.0847   2
   2  -6  10 43.2029 32.4189   1
  -2   6 -10-26.1866 45.7774   1
   2  -6  11 3980.35 158.225   1
   2  -6  11 3934.34 97.1614   2
  -2   6 -11 4050.57 160.246   1
   2  -6  12 202.977 21.8702   2
  -2   6 -12 96.8771 47.3936   1
   2  -6  13 4280.73 102.049   2
  -2   6 -13 3939.75 171.124   1
  -2   6 -14 49.6202 41.1693   1
  -2   6 -15 117.442 44.9095   1
   2  -6  16 63.8068 34.2003   3
  -2   6 -16 36.9843 50.1642   1
  -2   6 -17 201.368 61.4142   1
  -2   6 -18 250.385 59.7222   1
  -2   6 -19 762.436 99.5307   1
   2  -5 -18 239.619 61.3310   1
   2  -5 -17-45.9169 43.1154   1
   2  -5 -16 1515.69 121.486   1
   2  -5 -15-8.65840 46.7937   1
   2  -5 -14 126.636 51.0005   1
   2  -5 -14 140.048 43.9165   2
   2  -5 -14 163.695 34.6642   4
   2  -5 -13 288.860 58.1169   1
   2  -5 -13 290.296 42.8288   4
   2  -5 -13 303.564 53.5984   2
   2  -5 -12 2399.27 127.631   1
   2  -5 -12 2307.56 131.989   2
   2  -5 -12 2438.67 104.917   4
   2  -5 -11 7988.90 259.584   2
   2  -5 -11 8405.59 244.751   1
   2  -5 -11 8297.93 210.612   4
   2  -5 -10-60.9731 36.2494   4
   2  -5 -10 53.9005 38.6788   2
   2  -5 -10 130.144 45.9981   1
   2  -5  -9 1927.68 118.156   3
   2  -5  -9 2040.49 102.407   1
   2  -5  -9 1869.30 81.0461   4
  -2   5   9 2040.49 92.6132   4
   2  -5  -8 978.572 71.1423   1
   2  -5  -8 821.757 78.4570   3
  -2   5   8 902.367 60.9997   4
   2  -5  -8 862.054 55.0395   4
   2  -5  -7 3984.21 161.218   3
   2  -5  -7 3972.61 115.506   4
   2  -5  -7 4037.87 132.053   1
   2  -5  -6 2266.20 89.2576   1
   2  -5  -6 2186.73 81.0055   4
   2  -5  -5 1297.11 64.4074   1
   2  -5  -5 1272.06 62.9310   4
   2  -5  -4 14001.0 273.675   4
   2  -5  -4 14311.7 274.567   1
   2  -5  -3 501.308 37.8379   1
   2  -5  -3 618.340 44.9309   4
   2  -5  -2 9029.53 190.338   4
   2  -5  -1 716.093 46.8554   4
   2  -5   0 5982.11 143.596   4
   2  -5   1 5634.57 122.737   1
   2  -5   1 5698.03 136.360   4
   2  -5   2 4531.74 116.716   4
   2  -5   2 4256.58 104.498   1
  -2   5  -3 2834.80 84.5247   1
   2  -5   3 2715.43 88.3185   4
   2  -5   3 2775.48 82.4123   1
   2  -5   4 1550.37 65.8819   4
   2  -5   4 1570.63 62.6429   1
  -2   5  -4 1532.65 65.3200   1
   2  -5   5 1205.85 58.9059   1
  -2   5  -5 1217.82 61.6312   1
  -2   5  -6 11.0253 26.8067   1
   2  -5   6-26.9020 26.0107   1
   2  -5   7 1730.92 83.1024   1
   2  -5   8 2759.50 111.978   1
  -2   5  -9 760.093 67.1569   1
   2  -5   9 746.935 31.5522   2
   2  -5   9 780.346 64.1710   1
  -2   5 -10 1211.08 85.4942   1
   2  -5  10 1295.79 42.9513   2
   2  -5  10 1313.15 85.8540   1
   2  -5  11 41.8041 36.0631   1
   2  -5  11 22.0568 12.5953   2
  -2   5 -11 54.3907 48.3066   1
  -2   5 -12 92.2736 51.3781   1
   2  -5  12 132.070 15.5204   2
  -2   5 -13 2543.00 135.456   1
  -2   5 -14 166.290 53.5956   1
   2  -5  14 226.299 40.2612   3
   2  -5  15 1239.72 82.4994   3
  -2   5 -15 1247.12 105.013   1
   2  -5  16 1207.89 82.6873   3
  -2   5 -16 1261.07 109.072   1
  -2   5 -17 125.143 53.2612   1
  -2   5 -18 39.9005 50.5289   1
  -2   5 -19 2100.40 151.624   1
   2  -4 -19 198.855 65.7049   1
   2  -4 -18 319.935 66.2790   1
   2  -4 -17 196.219 56.4865   1
   2  -4 -16 1641.72 124.028   1
   2  -4 -15 885.483 91.6009   1
   2  -4 -14 3799.31 173.649   1
   2  -4 -14 3736.48 161.308   2
   2  -4 -13 4166.65 144.628   4
   2  -4 -13 4360.08 178.395   1
   2  -4 -13 3930.38 166.603   2
   2  -4 -12-8.00976 27.1881   4
   2  -4 -12-16.1210 45.3975   1
   2  -4 -11 169.234 53.9572   1
   2  -4 -11 161.622 33.9913   4
   2  -4 -10 241.959 53.6102   3
   2  -4 -10 185.330 46.4610   1
   2  -4 -10-28.9971 45.4236   4
  -2   4  10 256.675 49.0749   1
   2  -4  -9 7269.71 235.042   3
  -2   4   9 7584.32 216.725   1
   2  -4  -9 7246.84 179.139   4
   2  -4  -9 7470.64 208.714   1
  -2   4   9 7850.15 196.821   4
   2  -4  -8 1955.33 93.3752   1
  -2   4   8 2012.36 96.8591   1
   2  -4  -8 1822.18 107.910   3
   2  -4  -8 1874.01 74.6055   4
  -2   4   7 3773.85 127.138   1
   2  -4  -7 3573.72 106.025   4
   2  -4  -7 3719.84 123.837   1
  -2   4   6 11860.3 257.746   1
   2  -4  -6 12002.0 252.824   1
   2  -4  -6 11742.7 236.402   4
   2  -4  -5 23.8654 27.8584   4
   2  -4  -5 8.81288 24.1420   1
   2  -4  -4 1076.27 52.4825   4
   2  -4  -4 1113.47 51.8491   1
   2  -4  -3 1284.65 50.7525   1
   2  -4  -3 1228.81 55.4063   4
   2  -4  -2 32488.7 541.550   4
   2  -4  -2 32539.8 525.738   1
   2  -4  -1 4865.93 118.429   4
   2  -4   0 3134.06 90.2533   4
   2  -4   1 1661.60 63.3952   4
   2  -4   1 1687.08 48.4104   1
   2  -4   2 237.008 31.2679   4
  -2   4  -2 205.925 22.0243   1
   2  -4   2 190.642 20.1867   1
   2  -4   3 244.893 24.5961   1
   2  -4   3 178.909 29.8216   4
  -2   4  -3 235.194 25.3216   1
   2  -4   4 4144.07 110.315   1
  -2   4  -4 4246.40 110.985   1
   2  -4   5 1036.07 55.7446   1
  -2   4  -5 1187.95 58.6548   1
  -2   4  -6 17227.1 337.822   1
   2  -4   6 17182.8 338.051   1
  -2   4  -7 1714.72 82.0399   1
   2  -4   7 1603.40 79.1882   1
   2  -4   8 37.8737 27.0111   1
   2  -4   9 1138.13 74.7237   1
   2  -4   9 1018.87 32.2137   2
   2  -4  10 3300.25 136.572   1
  -2   4 -10 3080.52 132.608   1
   2  -4  10 3466.26 70.4525   2
   2  -4  11 3689.27 150.812   1
  -2   4 -11 3461.47 146.009   1
  -2   4 -12 485.818 67.2132   1
   2  -4  12 482.325 50.5848   3
  -2   4 -13 28.9948 46.3944   1
   2  -4  13 74.7428 31.3155   3
  -2   4 -14 375.876 62.4405   1
   2  -4  14 481.841 52.6726   3
   2  -4  15 397.540 50.3506   3
  -2   4 -15 392.164 67.5961   1
  -2   4 -16 783.456 92.0888   1
   2  -4  16 690.853 61.4868   3
  -2   4 -17 31.0206 46.8790   1
  -2   4 -18 2025.03 147.893   1
  -2   4 -19 80.2996 48.0519   1
   2  -3 -19 439.969 77.9652   1
   2  -3 -18 492.595 77.8616   1
   2  -3 -17 181.384 55.0973   1
   2  -3 -16 1317.81 109.867   1
   2  -3 -15 441.875 71.7168   1
   2  -3 -14 213.247 51.5630   1
   2  -3 -13 476.440 65.0456   1
   2  -3 -13 483.049 49.0387   4
   2  -3 -12 3730.69 129.492   4
   2  -3 -12 3951.35 162.276   1
   2  -3 -11 3181.24 138.075   1
  -2   3  11 3354.34 143.361   1
   2  -3 -11 3142.55 112.121   4
   2  -3 -10 280.061 52.7406   1
  -2   3  10 352.887 50.1179   1
   2  -3 -10 249.505 36.6894   4
  -2   3  10 332.618 43.2725   4
   2  -3  -9 1178.92 77.3205   1
   2  -3  -9 1061.82 80.5950   2
   2  -3  -9 842.754 51.0004   4
  -2   3   9 1156.67 74.8219   1
  -2   3   9 1215.03 65.6057   4
   2  -3  -8 293.780 45.2285   2
   2  -3  -8 373.564 47.0101   1
   2  -3  -8 286.893 32.3589   4
  -2   3   8 312.233 42.2333   1
   2  -3  -7 5658.96 135.693   4
   2  -3  -7 5743.39 180.668   2
   2  -3  -7 5680.31 156.829   1
  -2   3   7 5566.35 156.474   1
   2  -3  -6 10946.5 218.656   4
  -2   3   6 11067.0 237.545   1
   2  -3  -6 11544.7 238.071   1
   2  -3  -5 2732.55 87.5321   1
   2  -3  -5 2659.84 81.3843   4
  -2   3   5 2681.48 87.6003   1
   2  -3  -4 19875.9 350.490   4
  -2   3   4 19765.0 353.930   1
   2  -3  -4 20675.0 352.981   1
   2  -3  -3 551.918 38.9077   4
   2  -3  -3 559.279 31.7474   1
   2  -3  -2 7014.10 145.913   4
   2  -3  -2 7047.48 129.562   1
   2  -3  -2 6419.25 169.482   3
   2  -3  -1 2297.81 84.2578   3
   2  -3  -1 2497.18 75.6102   4
   2  -3  -1 2402.14 52.5866   1
   2  -3   0 269.241 31.3240   4
   2  -3   1 953.994 29.2950   1
   2  -3   1 889.458 45.0270   4
  -2   3  -1 866.212 30.7568   1
   2  -3   2 6548.57 130.311   1
  -2   3  -2 6811.03 130.040   1
   2  -3   2 6793.36 145.415   4
  -2   3  -3 220.980 24.2304   1
   2  -3   3 196.820 22.2094   1
  -2   3  -4 905.994 46.5824   1
   2  -3   4 869.988 45.5139   1
   2  -3   5 443.815 37.5999   1
  -2   3  -5 468.851 39.8710   1
  -2   3  -6 5007.31 138.703   1
   2  -3   6 4798.92 135.952   1
  -2   3  -7 3356.54 115.670   1
   2  -3   7 3305.63 114.952   1
   2  -3   8 10127.7 162.778   2
   2  -3   8 9768.87 178.871   2
   2  -3   8 9979.83 242.958   1
   2  -3   9 1139.16 75.1674   1
   2  -3  10 97.1143 28.8044   3
   2  -3  10 36.2578 35.3765   1
  -2   3 -10 43.2558 36.7029   1
   2  -3  11-9.71938 28.7603   3
   2  -3  11 17.3957 35.5184   1
  -2   3 -11-3.67618 46.1547   1
   2  -3  12 165.048 36.5673   3
  -2   3 -12 92.7392 49.1537   1
   2  -3  13 933.108 65.5586   3
  -2   3 -13 901.593 84.2729   1
  -2   3 -14 634.697 74.9448   1
   2  -3  14 579.953 54.4737   3
  -2   3 -15 2200.31 135.532   1
   2  -3  15 2319.78 105.046   3
  -2   3 -16 222.206 59.6878   1
  -2   3 -17 722.270 88.0179   1
  -2   3 -18 337.689 68.9402   1
  -2   3 -19 585.139 88.0857   1
   2  -2 -19 55.5008 51.4629   1
   2  -2 -18 45.8147 45.9659   1
   2  -2 -17 546.035 79.3661   1
   2  -2 -16 1942.40 131.073   1
   2  -2 -15 1541.90 114.122   1
   2  -2 -14 3647.57 165.150   1
  -2   2  13 4.35133 51.1954   3
   2  -2 -13-29.9004 46.9505   1
   2  -2 -12 682.910 74.4880   1
   2  -2 -12 672.586 54.5683   4
  -2   2  12 655.304 85.9433   3
  -2   2  11 246.539 38.7497   4
   2  -2 -11 95.5533 31.9889   4
  -2   2  11 99.6240 56.2109   3
   2  -2 -11 130.578 42.2904   1
   2  -2 -11 125.111 36.6129   2
  -2   2  11 214.268 46.2308   1
   2  -2 -10 1634.76 94.5895   1
   2  -2 -10 1632.60 75.4311   4
  -2   2  10 1715.15 112.591   3
  -2   2  10 1772.42 96.0376   1
   2  -2 -10 1614.48 93.0663   2
  -2   2  10 1913.24 82.8534   4
   2  -2  -9 1382.22 64.5559   4
  -2   2   9 1384.32 99.6105   3
   2  -2  -9 1542.60 85.2894   1
  -2   2   9 1518.69 70.4099   4
   2  -2  -9 1326.91 82.4034   2
  -2   2   9 1476.73 82.6995   1
  -2   2   8 866.616 78.5515   3
   2  -2  -8 792.352 65.1289   2
  -2   2   8 869.825 59.8712   1
  -2   2   8 805.851 48.9651   4
   2  -2  -8 838.946 64.5719   1
   2  -2  -8 706.835 42.6763   4
   2  -2  -7 9648.31 246.224   2
  -2   2   7 9979.61 258.397   3
   2  -2  -7 9654.17 195.817   4
  -2   2   7 9695.10 221.988   1
   2  -2  -7 9520.25 222.455   1
  -2   2   7 9799.90 205.761   4
  -2   2   6 3995.08 142.750   3
   2  -2  -6 3558.75 95.9463   4
   2  -2  -6 3590.68 133.284   2
  -2   2   6 3563.86 110.396   1
  -2   2   6 3845.72 103.366   4
   2  -2  -6 3701.24 113.295   1
   2  -2  -5 710.842 57.3401   2
  -2   2   5 692.746 63.8028   3
  -2   2   5 728.512 41.1937   4
   2  -2  -5 743.370 40.0591   4
  -2   2   5 667.960 41.4625   1
   2  -2  -5 736.797 44.5376   1
   2  -2  -4 1798.17 63.1189   1
   2  -2  -4 1731.55 85.9278   2
  -2   2   4 1933.85 89.6595   3
   2  -2  -4 1889.42 62.1839   4
  -2   2   4 1739.73 60.7348   1
  -2   2   4 1751.75 61.0094   4
  -2   2   3 14085.0 253.858   1
  -2   2   3 15215.1 301.851   3
  -2   2   3 14878.3 263.676   4
   2  -2  -3 15067.2 256.557   1
   2  -2  -3 14822.9 261.612   4
   2  -2  -2 5642.47 150.315   3
   2  -2  -2 6303.48 114.589   1
  -2   2   2 6085.54 113.718   1
   2  -2  -2 6233.66 128.701   4
  -2   2   2 6277.21 130.479   4
  -2   2   2 6391.22 156.194   3
  -2   2   1 598.690 32.7428   4
   2  -2  -1 698.568 37.3441   4
  -2   2   1 681.413 47.5218   3
   2  -2  -1 758.821 47.1265   3
   2  -2   0 35352.2 560.925   4
   2  -2   0 34179.7 570.972   3
   2  -2   1 797.820 37.9275   3
   2  -2   1 968.196 42.9753   4
   2  -2   1 970.548 27.3345   1
  -2   2  -1 894.687 28.6524   1
  -2   2  -2 1726.67 50.8766   1
   2  -2   2 1713.74 48.9537   1
  -2   2  -3 15.4284 20.2309   1
   2  -2   3 29.0350 17.3748   1
  -2   2  -4 130.060 25.7961   1
   2  -2   4 97.7290 20.6468   2
   2  -2   4 155.612 24.3497   1
  -2   2  -5 26645.3 451.861   1
   2  -2   5 25041.1 420.105   2
   2  -2   5 24679.1 446.815   1
  -2   2  -6 3011.48 103.128   1
   2  -2   6 2874.56 67.4497   2
   2  -2   6 2811.76 99.4211   1
   2  -2   7 1630.62 53.9722   3
   2  -2   7 1629.05 78.2726   1
   2  -2   8 2696.46 108.677   1
   2  -2   8 2452.14 77.7385   3
  -2   2  -9 1110.94 78.4047   1
   2  -2   9 1139.45 55.5698   3
   2  -2   9 1166.81 76.0668   1
  -2   2 -10 4247.52 157.062   1
   2  -2  10 4033.90 118.844   3
   2  -2  10 4341.65 158.844   1
   2  -2  11 20.2938 26.4980   3
   2  -2  11 66.8467 37.5331   1
  -2   2 -11 10.1696 48.1686   1
  -2   2 -12 831.512 84.3924   1
   2  -2  12 674.760 52.0141   3
  -2   2 -13 15.8864 47.0147   1
  -2   2 -14 282.400 56.4039   1
  -2   2 -15 147.695 53.6119   1
  -2   2 -16 685.184 86.9206   1
  -2   2 -17 2069.77 141.934   1
  -2   2 -18 1622.22 129.779   1
  -2   2 -19 164.983 65.3968   1
   2  -1 -20 452.647 79.1667   1
   2  -1 -19 1519.20 127.575   1
   2  -1 -18 80.3677 53.7059   1
   2  -1 -17 2620.33 155.583   1
   2  -1 -16 17.2163 46.1378   1
  -2   1  16-26.3175 53.3291   3
   2  -1 -15 112.100 48.1309   1
  -2   1  15 112.668 52.9767   3
  -2   1  14 2636.86 157.184   3
   2  -1 -14 2870.71 144.880   1
  -2   1  13 963.727 99.6947   3
   2  -1 -13 1070.79 69.8641   2
   2  -1 -13 981.889 87.8775   1
   2  -1 -12 3398.16 146.357   1
  -2   1  12 3217.55 165.149   3
   2  -1 -12 3354.15 125.871   2
  -2   1  11 921.673 60.3634   4
   2  -1 -11 736.599 72.7113   1
   2  -1 -11 742.239 61.1094   2
  -2   1  11 672.590 80.0107   3
  -2   1  11 890.260 73.7378   1
   2  -1 -11 693.065 50.9549   4
   2  -1 -10 2518.18 113.730   1
   2  -1 -10 2436.38 90.0666   4
   2  -1 -10 2563.12 107.742   2
  -2   1  10 2649.71 139.424   3
  -2   1  10 2607.47 115.639   1
  -2   1  10 2561.96 93.2320   4
   2  -1  -9 3981.40 136.646   2
   2  -1  -9 3986.96 137.739   1
   2  -1  -9 3861.20 111.573   4
  -2   1   9 3944.73 159.562   3
  -2   1   9 3938.72 138.937   1
  -2   1   9 3980.75 115.000   4
   2  -1  -8 6158.41 147.486   4
  -2   1   8 6867.24 206.661   3
  -2   1   8 6714.85 177.903   1
   2  -1  -8 6381.62 181.388   2
   2  -1  -8 6669.27 178.307   1
  -2   1   8 6323.97 151.928   4
  -2   1   7 1480.73 71.1021   1
   2  -1  -7 1489.00 78.2619   2
   2  -1  -7 1506.84 74.0840   1
  -2   1   7 1386.16 86.5896   3
   2  -1  -7 1385.27 54.3813   4
  -2   1   7 1428.69 58.4447   4
   2  -1  -6 356.530 27.8208   4
   2  -1  -6 410.550 39.9886   1
  -2   1   6 387.813 50.7479   3
   2  -1  -6 347.794 44.1695   2
  -2   1   6 416.728 37.7525   1
  -2   1   6 444.824 32.7372   4
  -2   1   5 16417.3 341.547   3
  -2   1   5 16125.7 292.126   4
   2  -1  -5 16970.9 307.004   1
  -2   1   5 15984.1 303.677   1
   2  -1  -5 16907.0 337.525   2
   2  -1  -5 16798.8 286.256   4
  -2   1   4 840.667 42.8690   1
   2  -1  -4 918.245 44.5956   1
   2  -1  -4 869.701 58.1936   2
  -2   1   4 891.231 40.1576   4
   2  -1  -4 1010.59 41.2437   4
  -2   1   4 968.474 67.7523   3
  -2   1   3 4966.92 107.394   1
  -2   1   3 5101.90 147.165   2
  -2   1   3 5303.35 141.286   3
   2  -1  -3 5080.55 107.469   1
   2  -1  -3 5199.65 108.487   4
  -2   1   3 4851.05 107.106   4
  -2   1   2 20680.1 329.064   1
  -2   1   2 20344.5 385.331   2
  -2   1   2 19572.2 338.196   4
  -2   1   2 20119.6 367.617   3
   2  -1  -2 21078.3 336.947   4
   2  -1  -2 20363.4 327.991   1
  -2   1   1 7947.37 149.364   4
   2  -1  -1 8168.97 151.684   4
  -2   1   1 8082.87 168.705   3
  -2   1   1 8533.20 189.054   2
   2  -1   0 17910.8 295.190   4
  -2   1   0 18135.4 330.263   2
  -2   1   0 17290.8 293.605   4
  -2   1   0 18018.2 303.181   3
   2  -1   0 17041.9 326.620   2
  -2   1  -1-2.30630 17.6077   3
  -2   1  -1-13.6217 33.2555   2
   2  -1   1-44.7930 30.0769   2
  -2   1  -1 11.4137 13.9537   1
   2  -1   2 286.327 25.7681   1
  -2   1  -2 273.569 25.2617   1
   2  -1   2 238.761 28.9562   2
   2  -1   3 22896.2 391.461   1
   2  -1   3 22985.7 386.738   2
  -2   1  -3 23394.4 391.977   1
   2  -1   4 19138.1 316.384   2
   2  -1   4 18803.3 343.635   1
  -2   1  -4 19485.4 345.173   1
   2  -1   5 8117.21 137.500   2
  -2   1  -5 8108.13 183.953   1
   2  -1   5 7670.88 180.244   1
   2  -1   6 5435.08 150.173   1
  -2   1  -6 5755.72 153.772   1
   2  -1   7 9428.22 226.561   1
   2  -1   8 569.621 53.8810   1
  -2   1  -9 281.279 54.0432   1
   2  -1   9 287.034 43.6674   1
   2  -1  10 1284.84 86.4876   1
  -2   1 -10 973.932 79.6258   1
  -2   1 -11 131.591 54.2580   1
  -2   1 -12-3.21210 50.8657   1
  -2   1 -13 290.153 61.3285   1
  -2   1 -14 526.087 75.6971   1
  -2   1 -15 2425.52 145.235   1
  -2   1 -16 92.1165 49.4727   1
  -2   1 -17 79.9972 56.6407   1
  -2   1 -18 1705.87 136.006   1
  -2   1 -19 1099.09 113.605   1
   2   0 -20 129.815 58.9847   1
   2   0 -19 39.7104 53.0293   1
  -2   0  18 69.8727 51.4777   3
   2   0 -18 78.8578 50.6324   1
  -2   0  17 961.721 104.979   3
   2   0 -17 1050.06 102.999   1
   2   0 -16 217.647 56.6137   1
  -2   0  16 121.829 50.5424   3
   2   0 -15 5161.17 148.745   2
   2   0 -15 5467.71 208.775   1
  -2   0  15 5480.80 230.815   3
   2   0 -14 803.728 81.9894   1
   2   0 -14 771.686 54.9848   2
  -2   0  14 787.321 94.3926   3
   2   0 -13 97.3624 28.0833   2
   2   0 -13 149.878 50.6557   1
  -2   0  13 123.797 63.4601   3
   2   0 -12-0.87219 47.4400   1
  -2   0  12-38.7664 60.0336   3
  -2   0  12 32.5146 23.4361   4
   2   0 -12 38.7089 26.6731   2
  -2   0  12 39.9153 39.6985   1
  -2   0  11 253.497 33.3614   4
  -2   0  11 259.925 67.1184   3
  -2   0  11 250.189 48.3085   1
   2   0 -11 271.399 54.8465   1
   2   0 -11 185.742 34.3190   2
  -2   0  10 3347.93 152.319   3
   2   0 -10 3456.08 133.507   1
  -2   0  10 3330.65 105.725   4
   2   0 -10 3362.71 117.669   2
  -2   0  10 3689.60 136.833   1
  -2   0   9 2685.13 128.755   3
   2   0  -9 2494.16 85.2591   4
   2   0  -9 2681.91 110.863   1
   2   0  -9 2648.67 100.667   2
  -2   0   9 2699.75 88.3664   4
  -2   0   9 2724.90 111.311   1
  -2   0   8 1762.89 66.1758   4
   2   0  -8 1830.46 86.1548   1
  -2   0   8 1904.49 105.122   3
  -2   0   8 1747.23 93.1465   2
   2   0  -8 1739.12 79.7583   2
   2   0  -8 1813.00 65.3148   4
  -2   0   8 1729.64 84.0322   1
   2   0  -7 4350.61 132.822   2
  -2   0   7 4346.27 132.920   1
   2   0  -7 4486.58 109.260   4
  -2   0   7 4501.30 149.834   2
  -2   0   7 4758.25 156.962   3
   2   0  -7 4785.88 135.748   1
  -2   0   7 4467.15 110.239   4
   2   0  -6-51.4774 24.9617   4
   2   0  -6 21.3918 28.0100   1
  -2   0   6 22.1533 32.4103   2
   2   0  -6 32.7681 25.4047   2
  -2   0   6 11.5457 22.2463   1
  -2   0   6 26.1185 16.7361   4
  -2   0   5 111.188 24.5225   1
  -2   0   5 167.268 37.9085   2
  -2   0   5 204.566 22.5818   4
   2   0  -5 171.099 30.9744   2
   2   0  -5 190.628 30.7809   1
   2   0  -5 124.262 17.3468   4
   2   0  -4 150.253 35.5174   2
  -2   0   4 83.2333 18.7961   4
   2   0  -4 71.6448 24.2804   1
   2   0  -4 98.7237 19.0122   4
  -2   0   4 91.9025 21.7196   1
  -2   0   4 31.5940 39.4512   2
  -2   0   3 809.532 33.4970   4
  -2   0   3 840.736 38.4768   1
   2   0  -3 972.750 42.0405   1
  -2   0   3 799.380 65.0687   2
   2   0  -3 971.303 35.6086   4
  -2   0   2 1874.76 79.7579   2
  -2   0   2 1922.52 50.5053   4
   2   0  -2 1983.40 54.3580   1
  -2   0   2 1904.41 52.8829   1
   2   0  -2 1865.94 48.7797   4
   2   0  -1 43679.0 637.536   4
  -2   0   1 40637.2 636.038   4
  -2   0   1 41371.0 681.184   2
   2   0   0 5182.50 98.6528   4
  -2   0   0 4842.41 125.001   2
   2   0   0 4968.06 119.435   2
   2   0   1 6660.34 141.054   2
  -2   0  -1 6749.92 146.995   2
  -2   0  -2 12528.6 224.871   1
  -2   0  -2 12378.3 225.016   2
   2   0   2 11609.0 216.306   2
  -2   0  -3 35566.5 566.488   2
  -2   0  -3 35111.3 581.289   1
   2   0   3 34965.4 553.592   2
   2   0   4 4702.29 87.4645   2
  -2   0  -4 4844.75 102.113   2
   2   0   4 4650.03 125.057   1
  -2   0  -4 5039.44 126.893   1
  -2   0  -5 370.625 39.2068   1
  -2   0  -5 362.866 20.7468   2
   2   0   5 334.086 36.9312   1
   2   0   6 4419.42 133.785   1
  -2   0  -6 4456.93 134.442   1
   2   0   7 10849.4 254.126   1
   2   0   8 8.74208 29.0258   1
  -2   0  -9 39.3771 39.4928   1
   2   0   9 19.3007 31.0282   1
   2   0  10 980.283 79.8800   1
   2   0  10 863.228 56.5459   4
  -2   0 -10 991.407 84.2991   1
  -2   0 -11 3.27187 47.4686   1
  -2   0 -12 150.478 55.0746   1
  -2   0 -13 1373.07 104.527   1
  -2   0 -14 798.897 87.0461   1
  -2   0 -15 889.377 96.5203   1
  -2   0 -16-28.1699 49.0662   1
  -2   0 -17 1777.22 135.048   1
  -2   0 -18-22.2339 57.5594   1
  -2  -1  20 772.869 102.886   3
   2   1 -20 963.865 107.670   1
   2   1 -19 2633.18 165.359   1
  -2  -1  19 2340.28 166.168   3
  -2  -1  18 96.7539 59.1751   3
   2   1 -18 119.402 50.0759   1
   2   1 -17 260.491 65.8472   1
  -2  -1  17 203.847 65.7756   3
   2   1 -16 83.6363 19.1430   2
  -2  -1  16 109.355 56.5140   3
   2   1 -16 118.558 54.9399   1
  -2  -1  15 706.837 92.7819   3
   2   1 -15 673.562 77.6018   1
   2   1 -15 643.405 42.9895   2
   2   1 -14 428.741 69.4823   1
  -2  -1  14 393.265 75.6452   3
   2   1 -14 414.945 37.3787   2
  -2  -1  13 1145.10 106.106   3
   2   1 -13 1224.46 95.8894   1
   2   1 -13 1272.61 65.0655   2
  -2  -1  12 1404.12 107.829   3
   2   1 -12 1332.49 66.9864   2
  -2  -1  12 1267.80 67.5458   4
  -2  -1  12 1540.08 96.8061   1
   2   1 -12 1256.96 90.7138   1
   2   1 -11 61.4464 26.5266   2
  -2  -1  11 76.8077 36.6275   1
  -2  -1  11 78.3430 48.7286   3
  -2  -1  11 26.4921 38.7935   2
  -2  -1  11 34.1143 21.5842   4
   2   1 -11 12.6731 38.6381   1
   2   1 -10-25.6599 24.1070   2
   2   1 -10-28.3889 42.9013   1
  -2  -1  10-1.97317 24.6470   1
  -2  -1  10 24.8850 53.8107   3
  -2  -1  10-7.56178 38.5866   2
  -2  -1  10 0.41848 16.5944   4
   2   1  -9 67.6275 24.4681   2
   2   1  -9 61.5482 38.6810   1
  -2  -1   9 103.008 32.1638   1
  -2  -1   9 63.4459 18.9478   4
  -2  -1   9 86.5478 40.4227   2
  -2  -1   8 201.028 25.0755   4
   2   1  -8 190.242 41.1515   1
  -2  -1   8 133.809 31.0221   1
   2   1  -8 153.910 28.9406   2
  -2  -1   8 152.402 38.8247   2
  -2  -1   7 390.323 40.5149   1
  -2  -1   7 394.387 47.7660   2
   2   1  -7 432.654 45.9769   1
   2   1  -7 335.537 27.6442   4
  -2  -1   7 464.207 29.2787   4
   2   1  -7 411.471 38.5966   2
   2   1  -6 397.245 25.7399   4
  -2  -1   6 396.087 36.6857   1
  -2  -1   6 411.317 26.4469   4
   2   1  -6 373.519 41.0407   1
  -2  -1   6 357.614 45.0239   2
   2   1  -6 359.563 36.1539   2
  -2  -1   5 125.137 26.3255   1
   2   1  -5 94.1334 30.0241   1
  -2  -1   5 115.770 38.6465   2
   2   1  -5 88.0366 25.8013   2
   2   1  -5 39.7060 18.0452   4
  -2  -1   5 141.138 18.0855   4
   2   1  -4 3613.79 98.6349   1
  -2  -1   4 3763.59 115.980   2
   2   1  -4 3743.62 74.6964   4
   2   1  -4 3368.63 104.140   2
  -2  -1   4 3566.68 76.8298   4
  -2  -1   4 3360.59 96.0523   1
   2   1  -3 2135.09 46.7778   4
   2   1  -3 1975.58 68.5184   1
  -2  -1   3 2006.52 80.2508   2
  -2  -1   3 2006.20 65.8001   1
  -2  -1   3 1969.17 48.3071   4
  -2  -1   2 21579.6 342.833   4
  -2  -1   2 22558.5 389.580   2
  -2  -1   2 21636.6 368.301   1
   2   1  -2 21850.4 341.449   4
  -2  -1   1 12824.3 246.781   2
   2   1  -1 12871.4 207.020   4
  -2  -1   0 11221.7 214.139   2
   2   1   0 10859.5 204.053   2
  -2  -1  -1 17238.8 295.742   2
   2   1   1 16260.4 283.613   2
   2   1   2 1664.56 47.3385   2
  -2  -1  -2 1735.56 56.9552   2
  -2  -1  -3 6053.08 122.405   2
   2   1   3 5876.60 109.716   2
  -2  -1  -3 5936.34 143.365   1
  -2  -1  -4 1142.40 61.7792   1
  -2  -1  -4 1039.23 38.0377   2
  -2  -1  -5 3262.95 83.3094   3
  -2  -1  -5 3225.95 73.5079   2
  -2  -1  -5 3306.72 108.999   1
  -2  -1  -6 2723.77 81.0588   3
   2   1   6 2871.56 108.866   1
  -2  -1  -6 2841.97 64.7145   2
  -2  -1  -7 186.984 27.2485   3
   2   1   7 188.440 39.6907   1
  -2  -1  -7 205.236 14.8615   2
  -2  -1  -8 62.2760 41.6110   1
   2   1   8 1.45777 16.9255   4
   2   1   8 2.36241 28.3619   1
   2   1   9 55.5940 18.2876   4
  -2  -1  -9 109.787 49.2496   1
   2   1   9 27.4253 35.7654   1
  -2  -1 -10 103.416 46.1815   1
   2   1  10 96.9255 42.1888   1
   2   1  10 81.9382 23.5763   4
  -2  -1 -11 1524.71 103.577   1
  -2  -1 -12 5649.35 209.358   1
  -2  -1 -13 3233.03 160.531   1
  -2  -1 -14 1681.34 120.481   1
  -2  -1 -15 317.239 71.3368   1
  -2  -1 -16 81.3833 54.5582   1
  -2  -1 -17 3784.86 200.735   1
  -2  -1 -18 511.333 86.1702   1
  -2  -2  22 944.788 113.868   3
  -2  -2  21 793.650 104.943   3
  -2  -2  20-9.84941 53.4322   3
   2   2 -20 11.0741 53.6234   1
  -2  -2  19 451.291 83.1369   3
   2   2 -19 577.571 84.7705   1
   2   2 -18 25.0376 39.8178   1
  -2  -2  18 90.4097 56.7468   3
  -2  -2  17 4228.58 212.879   3
   2   2 -17 4166.96 196.757   1
  -2  -2  16 385.234 75.3746   3
   2   2 -16 340.559 61.2640   1
   2   2 -16 358.198 30.8210   2
   2   2 -15 99.8864 19.5621   2
   2   2 -15 62.7457 49.9798   1
  -2  -2  15 90.4016 58.5175   3
   2   2 -14 5040.65 134.755   2
  -2  -2  14 5618.86 221.133   3
   2   2 -14 5208.89 199.392   1
  -2  -2  13 1491.17 116.369   3
   2   2 -13 1605.68 107.771   1
  -2  -2  13 1572.93 100.076   2
   2   2 -13 1533.50 66.8744   2
  -2  -2  12 2639.36 128.950   1
   2   2 -12 2517.32 88.0748   2
  -2  -2  12 2508.96 91.9406   4
  -2  -2  12 2364.28 118.985   2
   2   2 -12 2640.76 130.061   1
   2   2 -11 39.9510 21.1408   2
  -2  -2  11 39.0942 33.2710   1
   2   2 -11 42.2145 44.0119   1
  -2  -2  11 45.3748 39.5673   2
  -2  -2  11 23.0395 20.3602   4
  -2  -2  10 5876.00 185.634   1
   2   2 -10 5574.16 144.916   2
  -2  -2  10 5819.00 181.923   2
  -2  -2  10 5794.85 140.254   4
   2   2 -10 5862.07 184.711   1
  -2  -2   9 372.626 46.1614   1
  -2  -2   9 360.518 30.2394   4
  -2  -2   9 292.385 45.8494   2
   2   2  -9 364.962 53.7038   1
   2   2  -9 367.195 33.6278   2
  -2  -2   8 234.399 23.3586   4
   2   2  -8 291.513 30.9571   2
  -2  -2   8 275.552 39.4201   1
   2   2  -8 262.704 45.4777   1
  -2  -2   8 289.186 45.2281   2
  -2  -2   7 1592.10 80.3752   2
  -2  -2   7 1640.19 77.2424   1
   2   2  -7 1579.16 79.3328   1
  -2  -2   7 1602.37 53.5620   4
   2   2  -7 1651.29 65.9967   2
  -2  -2   6 175.687 17.4871   4
   2   2  -6 179.170 36.5381   1
   2   2  -6 193.718 26.9784   2
  -2  -2   6 170.003 37.9854   2
  -2  -2   6 157.597 28.2280   1
  -2  -2   5 11989.3 243.545   1
  -2  -2   5 12234.4 250.680   2
  -2  -2   5 11758.1 203.197   4
   2   2  -5 12074.4 244.873   1
   2   2  -5 11628.2 233.032   2
  -2  -2   4 402.494 35.2011   1
   2   2  -4 418.187 40.8913   1
  -2  -2   4 392.515 45.7436   2
   2   2  -4 425.123 19.1071   4
  -2  -2   4 432.537 20.2271   4
   2   2  -4 459.979 34.9159   2
  -2  -2   3 6444.34 148.708   1
  -2  -2   3 6230.79 155.195   2
  -2  -2   3 6503.36 111.581   4
   2   2  -3 6750.77 110.898   4
  -2  -2   2 35809.8 593.858   2
  -2  -2   1 2026.25 68.7443   2
   2   2   0 42521.5 691.129   2
  -2  -2   0 45194.5 700.447   2
  -2  -2  -1 51791.7 810.353   2
   2   2   1 47168.4 799.932   2
   2   2   2 442.403 22.7807   2
  -2  -2  -2 461.904 28.6504   2
  -2  -2  -3 8326.71 156.962   2
  -2  -2  -4 8178.08 153.849   2
  -2  -2  -4 8374.75 196.201   1
   2   2   4 8170.69 166.698   4
  -2  -2  -5 3977.62 87.1866   2
   2   2   5 3959.97 103.312   4
  -2  -2  -6 210.019 17.6183   2
  -2  -2  -6 170.531 26.1819   3
  -2  -2  -7 15850.7 322.679   3
  -2  -2  -7 17271.6 281.865   2
  -2  -2  -8 247.478 16.9369   2
  -2  -2  -8 228.210 32.4008   3
   2   2   8 222.905 30.8372   4
  -2  -2  -8 165.924 45.2837   1
  -2  -2  -9 5946.63 110.136   2
  -2  -2  -9 5494.72 158.170   3
  -2  -2  -9 5759.00 189.224   1
   2   2   9 5717.66 157.443   4
  -2  -2 -10 1236.11 92.1370   1
  -2  -2 -10 1275.33 35.1346   2
  -2  -2 -11 13.3794 48.9419   1
  -2  -2 -12 712.080 83.1054   1
  -2  -2 -13 6445.81 235.108   1
  -2  -2 -14-28.9402 49.8706   1
  -2  -2 -15 1892.19 134.628   1
  -2  -2 -16 361.202 69.6244   1
  -2  -2 -17 4.42383 46.1769   1
  -2  -2 -18 238.388 63.3363   1
  -2  -3  22 163.769 63.3656   3
  -2  -3  21 26.2485 50.0683   3
  -2  -3  20 329.259 75.8594   3
   2   3 -20 374.711 75.2968   1
  -2  -3  19 397.907 80.2002   3
   2   3 -19 402.155 77.3030   1
  -2  -3  18 983.527 111.830   3
   2   3 -18 1039.60 102.101   1
  -2  -3  17 67.6950 57.5088   3
   2   3 -17-2.49795 47.6735   1
   2   3 -16 720.228 85.7206   1
  -2  -3  16 804.556 96.1424   3
  -2  -3  15 348.503 70.1415   3
  -2  -3  15 370.515 55.1962   2
   2   3 -15 379.360 67.4334   1
   2   3 -14 4784.45 191.075   1
   2   3 -14 4573.19 122.239   2
  -2  -3  14 4655.90 179.394   2
   2   3 -13 7709.55 243.736   1
   2   3 -13 7571.19 175.385   2
  -2  -3  13 7930.10 240.125   2
  -2  -3  13 7776.22 190.307   4
   2   3 -12 3157.07 99.6557   2
  -2  -3  12 3534.41 144.435   2
  -2  -3  12 3380.40 106.846   4
   2   3 -12 3542.26 151.146   1
   2   3 -11 79.7496 21.2986   2
  -2  -3  11 66.9072 21.6374   4
  -2  -3  11 75.6993 34.5408   1
   2   3 -11-8.36556 49.9579   1
  -2  -3  11 59.5073 39.9140   2
  -2  -3  10 682.375 63.0454   1
  -2  -3  10 707.509 62.6105   2
   2   3 -10 621.746 63.9841   1
  -2  -3  10 644.149 40.1138   4
   2   3 -10 703.094 43.0516   2
   2   3  -9 3417.78 128.679   1
  -2  -3   9 2966.70 88.9194   4
  -2  -3   9 3224.16 119.567   2
  -2  -3   9 3182.94 125.022   1
   2   3  -9 3035.59 93.2902   2
   2   3  -8 10237.1 213.170   2
  -2  -3   8 10865.3 252.135   1
  -2  -3   8 10276.6 201.435   4
  -2  -3   8 10672.4 244.404   2
   2   3  -7 4385.30 115.899   2
   2   3  -7 4435.91 140.621   1
  -2  -3   7 4621.45 136.512   2
  -2  -3   7 4683.93 141.775   1
  -2  -3   7 4469.14 102.373   4
   2   3  -6 1830.62 82.1788   1
  -2  -3   6 1685.52 76.3807   1
  -2  -3   6 1591.39 74.3969   2
   2   3  -6 1673.69 62.6475   2
  -2  -3   6 1600.57 48.2778   4
   2   3  -5 3988.52 102.628   2
  -2  -3   5 3801.78 116.970   1
  -2  -3   5 3807.78 113.346   2
  -2  -3   5 3871.09 79.5117   4
   2   3  -5 3785.89 118.826   1
   2   3  -4 341.177 27.5086   2
  -2  -3   4 346.403 37.0705   2
  -2  -3   4 354.564 15.0322   4
  -2  -3   4 342.970 34.8025   1
  -2  -3   3 16557.9 317.383   1
  -2  -3   3 16935.1 308.179   2
  -2  -3   2 1902.88 66.8643   2
   2   3  -1 63385.9 1020.62   2
  -2  -3   1 65594.2 1028.96   2
  -2  -3   0 88077.2 1362.12   2
   2   3   0 86111.1 1352.43   2
   2   3   0 87275.9 1329.21   4
  -2  -3  -1 17659.2 300.679   2
   2   3   1 17425.1 281.590   4
   2   3   1 16627.0 291.615   2
   2   3   2 2248.63 59.5127   4
  -2  -3  -2 2512.24 67.3684   2
  -2  -3  -3 394.134 26.4222   2
   2   3   3 285.541 21.3191   4
  -2  -3  -4 14364.4 250.544   2
   2   3   4 14219.0 261.032   4
  -2  -3  -5 9502.25 174.576   2
   2   3   5 8975.13 189.910   4
  -2  -3  -6 602.763 29.3193   2
  -2  -3  -7 605.155 49.3868   3
  -2  -3  -7 693.597 31.5306   2
  -2  -3  -8 1448.39 93.4889   1
  -2  -3  -8 1543.86 47.4451   2
  -2  -3  -8 1313.24 73.4563   3
   2   3   8 1427.42 67.9383   4
  -2  -3  -9 3589.77 133.029   3
   2   3   9 4451.04 131.273   4
  -2  -3  -9 4260.64 161.985   1
  -2  -3  -9 4327.55 93.8011   2
  -2  -3 -10 2859.46 115.980   3
  -2  -3 -10 2850.79 137.011   1
  -2  -3 -10 2994.54 72.4500   2
  -2  -3 -11 1943.76 119.907   1
  -2  -3 -11 1935.54 51.9187   2
  -2  -3 -12 13064.6 346.941   1
  -2  -3 -12 12811.4 230.221   2
  -2  -3 -12 12528.7 212.036   2
  -2  -3 -13 1747.55 120.864   1
  -2  -3 -14 78.4521 52.2290   1
  -2  -3 -15 3.00211 51.7882   1
  -2  -3 -16 1240.80 116.080   1
  -2  -3 -17 1638.53 135.743   1
  -2  -4  22 98.6259 58.7268   3
  -2  -4  21 52.1584 50.1917   3
  -2  -4  20 196.462 65.5606   3
   2   4 -20 147.168 53.6988   1
   2   4 -19-10.0314 51.7441   1
  -2  -4  19-65.5894 60.0966   3
  -2  -4  18 1023.67 111.417   3
   2   4 -18 894.209 99.8039   1
   2   4 -17 2784.17 161.276   1
  -2  -4  17 3035.63 177.953   3
   2   4 -16 1522.66 115.570   1
  -2  -4  16 1758.25 110.791   2
   2   4 -15 289.024 61.3853   1
  -2  -4  15 258.771 52.6055   2
   2   4 -14 2694.70 145.731   1
  -2  -4  14 2872.90 139.013   2
   2   4 -13 123.853 57.9831   1
  -2  -4  13 89.0077 44.6119   2
  -2  -4  13 61.8254 23.2459   4
   2   4 -12 1428.71 60.4589   2
  -2  -4  12 1430.53 65.7436   4
  -2  -4  12 1531.36 96.7757   2
   2   4 -12 1566.01 105.614   1
   2   4 -11 425.566 65.7368   1
  -2  -4  11 270.598 29.3255   4
  -2  -4  11 373.729 50.6626   1
   2   4 -11 389.328 32.9345   2
  -2  -4  11 403.857 56.3651   2
   2   4 -10 3032.96 92.2019   2
   2   4 -10 3034.15 131.751   1
  -2  -4  10 3180.88 121.441   2
  -2  -4  10 2844.98 89.2670   4
  -2  -4  10 3166.00 131.258   1
  -2  -4   9 1133.15 75.7863   1
  -2  -4   9 1005.78 46.5436   4
  -2  -4   9 990.221 66.1605   2
   2   4  -9 977.519 49.4587   2
   2   4  -8 2666.32 84.6495   2
  -2  -4   8 2698.05 76.4966   4
  -2  -4   8 2816.22 113.772   1
  -2  -4   8 2742.24 104.613   2
  -2  -4   7 42.7585 30.4824   1
  -2  -4   7-2.16149 10.9919   4
  -2  -4   7 29.4032 27.0912   2
   2   4  -7 4.01852 15.5429   2
  -2  -4   6 4338.04 122.501   2
  -2  -4   6 4153.08 133.984   1
   2   4  -6 4427.22 109.792   2
  -2  -4   6 3958.27 89.4023   4
   2   4  -5 3989.50 101.395   2
  -2  -4   5 3718.83 78.4546   4
  -2  -4   5 3875.98 124.098   1
  -2  -4   5 3953.39 111.140   2
   2   4  -4 729.587 39.0842   2
  -2  -4   4 738.985 51.0203   1
  -2  -4   4 761.161 45.1814   2
  -2  -4   3 11.4615 17.6200   2
  -2  -4   2 2832.09 83.8273   2
   2   4  -1 2108.69 62.8342   2
  -2  -4   1 2113.62 69.6023   2
   2   4  -1 1989.51 42.9885   4
  -2  -4   1 2170.58 41.6285   4
  -2  -4   0 8281.18 169.837   2
  -2  -4   0 8678.26 145.500   4
   2   4   0 8159.13 144.959   4
  -2  -4  -1 988.812 43.7987   2
   2   4   1 949.140 32.8554   4
  -2  -4  -2 6212.17 133.890   2
   2   4   2 6268.64 123.902   4
  -2  -4  -3 553.203 32.2270   2
   2   4   3 517.975 28.9241   4
  -2  -4  -4 5.38493 13.7065   2
   2   4   4 17.9490 13.4452   4
  -2  -4  -5 82.2133 16.6801   2
   2   4   5 47.0011 17.6205   4
  -2  -4  -6 1537.62 52.4662   2
  -2  -4  -7 3315.01 134.052   1
  -2  -4  -7 3211.93 84.2449   2
   2   4   7 3461.86 104.282   4
  -2  -4  -8 125.853 34.0293   3
  -2  -4  -8 176.089 20.7703   2
  -2  -4  -8 171.740 54.5448   1
   2   4   8 128.707 27.4221   4
   2   4   9 1578.05 75.0347   4
  -2  -4  -9 1439.96 98.8538   1
  -2  -4  -9 1533.91 52.9162   2
  -2  -4 -10 995.810 41.9014   2
  -2  -4 -10 952.272 83.6577   1
  -2  -4 -11 54.4308 13.8607   2
  -2  -4 -11 68.4980 43.7265   1
  -2  -4 -12 8.35341 46.2059   1
  -2  -4 -12 0.92783 10.1493   2
  -2  -4 -13 342.752 21.1214   2
  -2  -4 -13 432.731 73.4064   1
  -2  -4 -14 2005.54 134.340   1
  -2  -4 -15 51.5673 52.6685   1
  -2  -4 -16 743.312 98.8261   1
  -2  -4 -17 38.4466 45.1964   1
  -2  -5  22 19.7303 48.3609   3
  -2  -5  21 39.2512 56.9958   3
   2   5 -20 936.191 106.553   1
  -2  -5  20 844.163 109.921   3
   2   5 -19 109.718 60.0200   1
  -2  -5  19 144.820 60.7207   3
  -2  -5  18 255.024 73.0210   3
   2   5 -18 288.082 71.6534   1
  -2  -5  17 925.269 83.9321   2
   2   5 -17 957.924 101.589   1
  -2  -5  16 2590.43 137.759   2
   2   5 -16 2561.59 149.999   1
   2   5 -15 1667.38 118.181   1
  -2  -5  15 1680.26 108.739   2
  -2  -5  14 39.5998 41.5286   2
   2   5 -14 84.4617 52.0192   1
   2   5 -13 1883.88 119.350   1
  -2  -5  13 1883.29 108.600   2
  -2  -5  13 1676.90 75.5381   4
  -2  -5  12 160.952 46.6929   2
   2   5 -12 81.0525 44.7821   1
  -2  -5  12 79.6621 21.9245   4
  -2  -5  11 401.215 57.4957   1
   2   5 -11 318.278 62.8184   1
  -2  -5  11 438.128 56.9234   2
  -2  -5  11 309.440 31.1263   4
  -2  -5  10 3247.81 124.074   2
  -2  -5  10 3237.61 95.3570   4
  -2  -5  10 3622.70 143.419   1
   2   5 -10 3270.71 140.997   1
  -2  -5   9 2936.68 126.317   1
   2   5  -9 3001.49 90.6744   2
  -2  -5   9 2979.42 84.6666   4
  -2  -5   9 2901.26 111.527   2
  -2  -5   8 6010.73 180.775   1
   2   5  -8 5807.14 137.806   2
  -2  -5   8 5492.41 124.253   4
  -2  -5   8 5522.48 156.400   2
  -2  -5   7 1585.50 73.3799   2
  -2  -5   7 1690.45 86.0320   1
   2   5  -7 1587.22 61.9112   2
   2   5  -6 1187.71 51.6828   2
  -2  -5   6 1099.17 69.2212   1
  -2  -5   6 1167.72 59.0124   2
  -2  -5   5 10772.7 226.321   2
   2   5  -5 11064.8 215.872   2
  -2  -5   5 10844.6 253.118   1
  -2  -5   4 1184.15 57.0909   2
   2   5  -4 1191.54 49.7022   2
  -2  -5   4 1204.82 33.2144   4
  -2  -5   4 1171.02 68.3158   1
  -2  -5   3 2264.40 46.8005   4
  -2  -5   3 2331.55 79.0139   2
  -2  -5   2 655.614 41.5973   2
   2   5  -2 638.926 20.3228   4
  -2  -5   2 653.512 19.6559   4
   2   5  -1 3171.38 67.6203   4
  -2  -5   1 3182.13 91.8628   2
  -2  -5   1 3348.47 63.4566   4
  -2  -5   0 12359.7 236.679   2
  -2  -5   0 12542.2 209.352   4
   2   5   0 12283.9 212.457   4
   2   5   1 34.9942 13.6983   4
  -2  -5  -1 16.1221 12.0217   4
  -2  -5  -1 13.7914 18.0264   2
   2   5   2 1950.11 59.0060   4
  -2  -5  -2 1961.89 66.2636   2
  -2  -5  -2 2021.18 60.2082   4
  -2  -5  -3 49.7102 18.7006   2
   2   5   3 61.2520 17.2951   4
  -2  -5  -3-4.90262 19.3888   4
  -2  -5  -4 3946.50 100.150   2
   2   5   4 3877.11 101.453   4
  -2  -5  -5 90.4345 18.1881   2
  -2  -5  -6 7.94155 14.8533   2
  -2  -5  -7 8.42059 16.0227   2
   2   5   7 8.27669 21.4366   4
  -2  -5  -7-7.25952 45.4781   1
  -2  -5  -8 680.039 38.3984   2
  -2  -5  -8 645.451 74.1798   1
   2   5   8 680.219 49.6484   4
  -2  -5  -9 374.881 66.1198   1
  -2  -5  -9 443.276 32.0546   2
  -2  -5 -10 805.120 40.7723   2
  -2  -5 -10 759.137 71.0505   3
  -2  -5 -10 817.654 83.6368   1
  -2  -5 -11 2898.83 137.348   3
  -2  -5 -11 3410.21 91.7932   2
  -2  -5 -11 3379.82 160.065   1
  -2  -5 -12 2287.47 70.1952   2
  -2  -5 -12 2001.54 113.160   3
  -2  -5 -12 2205.59 134.590   1
  -2  -5 -13 861.755 39.5303   2
  -2  -5 -13 860.336 92.4849   1
  -2  -5 -14 99.7796 49.0534   1
  -2  -5 -15 37.4025 50.8669   1
  -2  -5 -16 1452.70 126.597   1
  -2  -6  22-1.43095 49.4624   3
  -2  -6  21 663.893 100.789   3
   2   6 -20 1002.94 110.392   1
  -2  -6  20 981.965 115.082   3
   2   6 -19-4.78649 48.6490   1
  -2  -6  19-75.8006 59.0843   3
   2   6 -18 1561.67 127.533   1
   2   6 -17 9.92735 40.7425   1
  -2  -6  17-7.20014 40.1566   2
  -2  -6  16 393.995 61.3401   2
   2   6 -16 348.801 68.8747   1
  -2  -6  15 2157.92 122.149   2
   2   6 -15 1871.90 127.906   1
   2   6 -14 589.796 77.0615   1
  -2  -6  14 659.539 69.7782   2
  -2  -6  13 905.703 54.3693   4
   2   6 -13 941.496 89.4843   1
  -2  -6  13 972.975 80.9969   2
   2   6 -12 329.392 66.7484   1
  -2  -6  12 259.260 30.0266   4
  -2  -6  12 251.206 49.9730   2
  -2  -6  11 372.648 54.1427   2
   2   6 -11 427.957 71.6448   1
  -2  -6  11 333.160 31.8875   4
  -2  -6  10 175.676 42.8428   2
  -2  -6  10 102.165 36.7717   1
  -2  -6  10 80.6647 17.1721   4
   2   6 -10 99.5328 42.2868   1
  -2  -6   9 44.4343 32.1393   2
  -2  -6   9 20.4389 33.7527   1
  -2  -6   8 2093.73 87.4990   2
  -2  -6   8 2087.50 103.973   1
  -2  -6   7 853.582 56.6685   2
  -2  -6   7 820.226 65.5220   1
  -2  -6   6 11596.2 277.850   1
  -2  -6   6 11579.8 245.389   2
  -2  -6   5 1043.18 69.4989   1
  -2  -6   5 1033.69 57.8629   2
  -2  -6   5 1029.26 36.3747   4
  -2  -6   4 2086.67 52.3502   4
  -2  -6   4 2270.35 80.7800   2
  -2  -6   4 2264.74 101.426   1
  -2  -6   3 518.964 41.3751   2
  -2  -6   3 525.322 22.1133   4
   2   6  -2 425.528 20.7868   4
  -2  -6   2 430.811 20.1557   4
  -2  -6   2 432.662 34.7208   2
   2   6  -1 10090.6 177.737   4
  -2  -6   1 9863.74 205.415   2
  -2  -6   1 9900.70 170.695   4
  -2  -6   0 925.784 32.7052   4
   2   6   0 884.729 36.8900   4
  -2  -6   0 1011.92 50.1032   2
   2   6   1 14058.5 256.335   4
  -2  -6  -1 14443.7 273.545   2
  -2  -6  -1 14695.2 251.657   4
  -2  -6  -2 3855.33 104.890   2
   2   6   2 3772.11 97.1991   4
  -2  -6  -2 3861.27 94.4006   4
  -2  -6  -3 41.0353 20.3043   2
  -2  -6  -3-10.7128 19.8097   4
   2   6   3 45.8658 20.4177   4
  -2  -6  -4 6315.77 146.266   4
   2   6   4 6293.20 146.664   4
  -2  -6  -4 6212.39 145.499   2
  -2  -6  -5 638.703 40.2584   2
  -2  -6  -6 5626.87 134.767   2
  -2  -6  -6 5297.56 187.055   1
   2   6   6 5645.98 146.369   4
  -2  -6  -7 128.941 24.4845   2
   2   6   7 214.092 34.7147   4
  -2  -6  -7 71.8773 53.7470   1
  -2  -6  -8 78.7128 21.6227   2
  -2  -6  -8 154.550 57.6715   1
   2   6   8 139.703 33.5830   4
  -2  -6  -9 5466.02 131.883   2
  -2  -6  -9 4947.04 182.033   3
  -2  -6  -9 5008.48 193.983   1
  -2  -6 -10 386.919 32.2249   2
  -2  -6 -10 294.933 47.9884   3
  -2  -6 -10 381.217 67.6187   1
  -2  -6 -11 925.294 46.5117   2
  -2  -6 -11 683.578 72.1826   3
  -2  -6 -11 831.792 86.4617   1
  -2  -6 -12 1235.35 54.0405   2
  -2  -6 -12 1116.02 101.925   1
  -2  -6 -13 4732.21 209.926   1
  -2  -6 -14 2825.62 167.353   1
  -2  -6 -15 38.7031 44.6274   1
  -2  -6 -16 9.58983 52.1469   1
  -2  -7  22-23.6834 49.0204   3
  -2  -7  21 343.064 82.8206   3
   2   7 -20 1120.89 116.813   1
  -2  -7  20 1038.31 122.344   3
   2   7 -19-11.1416 44.6989   1
  -2  -7  18 2240.63 136.861   2
   2   7 -18 2112.74 152.271   1
   2   7 -17 26.8983 51.2180   1
  -2  -7  17 20.2031 40.0746   2
  -2  -7  16 414.381 62.5512   2
   2   7 -16 263.438 63.9460   1
   2   7 -15 2037.87 135.713   1
  -2  -7  15 2163.16 120.979   2
  -2  -7  14 1062.87 61.5078   4
   2   7 -14 1039.69 95.7075   1
  -2  -7  14 1247.94 90.8032   2
   2   7 -13 58.2686 55.7646   1
  -2  -7  13 4.38005 37.4340   2
  -2  -7  13-22.1340 21.6271   4
  -2  -7  12 212.354 45.8816   2
  -2  -7  12 145.809 24.5296   4
   2   7 -12 226.122 63.0521   1
   2   7 -11 1825.62 116.339   1
  -2  -7  11 1815.65 96.8894   2
   2   7 -10 1944.36 115.365   1
  -2  -7  10 2090.74 115.537   1
  -2  -7  10 1932.19 94.7247   2
  -2  -7   9 4877.13 150.293   2
   2   7  -9 4783.88 177.075   1
  -2  -7   9 5066.54 179.582   1
  -2  -7   8 1081.71 80.2480   1
  -2  -7   8 893.714 59.9341   2
  -2  -7   7 390.149 42.8568   2
  -2  -7   7 370.224 49.8421   1
  -2  -7   6 3647.09 88.3617   4
  -2  -7   6 3591.90 116.122   2
  -2  -7   6 3710.87 142.261   1
  -2  -7   5 281.348 22.8316   4
  -2  -7   5 312.915 47.3496   1
  -2  -7   5 272.908 34.9297   2
  -2  -7   4 3410.01 78.1988   4
  -2  -7   4 3414.74 107.026   2
  -2  -7   3 3317.30 74.0983   4
  -2  -7   3 3509.94 106.533   2
   2   7  -2 299.789 21.7215   4
  -2  -7   2 312.552 35.8287   2
  -2  -7   2 345.805 21.2634   4
   2   7  -1 2319.47 65.4657   4
  -2  -7   1 2394.90 84.3219   2
  -2  -7   1 2470.73 60.6219   4
   2   7   0 59.6676 17.7678   4
  -2  -7   0 25.5376 20.6630   2
  -2  -7   0 12.8037 12.3640   4
   2   7   1 796.132 40.2967   4
  -2  -7  -1 825.828 36.3522   4
  -2  -7  -1 803.889 47.6173   2
  -2  -7  -2 5426.59 136.481   2
   2   7   2 5102.34 126.402   4
  -2  -7  -2 5305.27 120.747   4
  -2  -7  -3 12112.9 239.336   2
   2   7   3 11455.1 232.589   4
  -2  -7  -3 11378.4 227.274   4
  -2  -7  -4 4796.45 127.588   2
  -2  -7  -4 4670.63 123.967   4
  -2  -7  -5 160.874 27.7974   2
  -2  -7  -5 74.5512 23.1539   4
   2   7   6 120.465 29.7508   4
  -2  -7  -6 135.499 26.9141   2
  -2  -7  -6 112.562 51.4381   1
   2   7   7 14.1378 25.2328   4
  -2  -7  -7 13.7582 20.1128   2
  -2  -7  -7 75.1461 51.3175   1
  -2  -7  -8 273.562 55.3402   1
  -2  -7  -8 321.115 32.9813   2
  -2  -7  -9 3385.88 155.574   3
  -2  -7  -9 3827.59 110.491   2
  -2  -7  -9 3686.25 166.925   1
  -2  -7 -10 83.4230 21.0675   2
  -2  -7 -10 31.4144 32.4196   3
  -2  -7 -10 74.8897 42.5163   1
  -2  -7 -11 4882.86 130.828   2
  -2  -7 -11 4535.54 199.169   1
  -2  -7 -12-0.13602 49.2020   1
  -2  -7 -12-8.39932 14.7145   2
  -2  -7 -13 83.8382 52.3379   1
  -2  -7 -14 144.644 56.4104   1
  -2  -7 -15 947.438 106.687   1
   2   8 -19 1412.88 129.652   1
   2   8 -18 258.476 71.4850   1
  -2  -8  18 165.343 49.9483   2
  -2  -8  17 18.8790 42.2826   2
   2   8 -17 16.8971 48.9687   1
  -2  -8  16 1562.21 109.864   2
   2   8 -16 1352.74 119.075   1
   2   8 -15-10.8175 45.7225   1
  -2  -8  15 14.3335 38.4194   2
  -2  -8  14 245.462 31.7259   4
  -2  -8  14 243.923 48.0280   2
   2   8 -14 350.237 64.6124   1
  -2  -8  13 3825.97 120.964   4
   2   8 -13 4189.20 185.661   1
  -2  -8  13 4068.27 158.391   2
   2   8 -12 694.610 85.0623   1
  -2  -8  12 785.019 71.0123   2
  -2  -8  11 573.715 59.6274   2
   2   8 -11 562.014 74.6731   1
  -2  -8  10 829.892 64.9749   2
  -2  -8   9 9348.66 267.045   1
  -2  -8   9 9220.46 228.605   2
  -2  -8   8 3543.31 123.825   2
  -2  -8   8 3669.53 151.543   1
  -2  -8   7 4408.54 108.959   4
  -2  -8   7 4729.65 170.286   1
  -2  -8   7 4482.15 139.173   2
  -2  -8   6 17790.6 310.892   4
  -2  -8   6 17724.7 351.667   2
  -2  -8   6 18152.7 402.045   1
  -2  -8   5 2679.63 73.1709   4
  -2  -8   5 2742.24 99.5639   2
  -2  -8   5 2793.22 125.561   1
  -2  -8   4 1598.71 50.9999   4
  -2  -8   4 1527.17 72.3153   2
  -2  -8   3 207.553 20.4638   4
  -2  -8   3 182.368 30.8767   2
  -2  -8   2 534.165 42.9245   2
   2   8  -2 515.923 30.3112   4
  -2  -8   2 553.065 29.7679   4
  -2  -8   1 8221.94 190.241   2
   2   8  -1 8032.42 164.257   4
  -2  -8   1 8175.19 155.724   4
   2   8   0 11.1979 17.4074   4
  -2  -8   0-18.3783 26.0220   2
  -2  -8   0-7.44411 14.7711   4
   2   8   1 3889.90 106.029   4
  -2  -8  -1 4205.07 120.905   2
  -2  -8  -1 4054.22 98.0435   4
   2   8   2 729.776 44.5821   4
  -2  -8  -2 806.669 52.5570   2
  -2  -8  -2 591.424 37.0700   4
  -2  -8  -3 1404.97 60.0132   4
  -2  -8  -3 1428.77 67.3929   2
  -2  -8  -4 5395.24 145.369   2
  -2  -8  -4 5701.22 143.078   4
  -2  -8  -5 2216.01 84.4721   2
  -2  -8  -5 2182.68 84.3140   4
   2   8   5 2266.21 89.8520   4
  -2  -8  -6 2940.74 101.178   2
  -2  -8  -6 2965.30 106.378   4
  -2  -8  -6 3027.57 147.485   1
   2   8   6 3247.58 113.022   4
  -2  -8  -7 1115.90 93.5656   1
  -2  -8  -7 1137.70 60.6707   2
   2   8   7 1150.12 70.4698   4
  -2  -8  -8 83.8377 23.0426   2
  -2  -8  -8 122.958 51.5734   1
  -2  -8  -9 906.195 55.2407   2
  -2  -8  -9 1042.99 93.9777   1
  -2  -8 -10 91.1062 22.5150   2
  -2  -8 -10 75.8605 50.8442   1
  -2  -8 -11 1147.16 59.8831   2
  -2  -8 -11 916.184 94.5059   1
  -2  -8 -12 480.584 74.4515   1
  -2  -8 -12 564.206 42.9122   2
  -2  -8 -13 3338.73 183.705   1
  -2  -8 -14 145.741 61.0984   1
   2   9 -19 249.088 71.9856   1
   2   9 -18 1459.00 131.244   1
  -2  -9  18 1704.84 121.149   2
   2   9 -17 25.2904 52.6920   1
  -2  -9  17 79.7786 47.8936   2
   2   9 -16 2887.98 173.423   1
  -2  -9  16 2950.30 151.565   2
   2   9 -15 1087.73 106.477   1
  -2  -9  15 1086.37 91.8097   2
   2   9 -14 14.4936 43.7647   1
  -2  -9  14-30.3424 21.9095   4
  -2  -9  14-20.3374 40.5597   2
   2   9 -13 805.308 90.4084   1
  -2  -9  13 746.768 71.4962   2
  -2  -9  12 580.465 61.5252   2
   2   9 -12 558.803 76.5865   1
  -2  -9  11 7586.32 213.531   2
  -2  -9  10 70.3879 37.5712   2
  -2  -9   9 3323.00 100.085   4
  -2  -9   9 3261.76 123.881   2
  -2  -9   8 23.5857 30.5619   2
  -2  -9   8 3.56482 21.4112   4
  -2  -9   7 2858.20 135.552   1
  -2  -9   7 2662.72 106.675   2
  -2  -9   7 2581.27 81.5444   4
  -2  -9   6-15.5617 21.6969   4
  -2  -9   6 72.2781 33.6495   2
  -2  -9   6 30.4611 34.9674   1
  -2  -9   5 741.838 39.5061   4
  -2  -9   5 681.031 53.5287   2
  -2  -9   5 835.638 74.9790   1
  -2  -9   4 4139.37 130.158   2
  -2  -9   4 4182.92 98.7428   4
   2   9  -3 3962.71 97.7259   4
  -2  -9   3 4108.82 126.861   2
  -2  -9   3 4039.80 96.5583   4
   2   9  -2 3384.72 90.3333   4
  -2  -9   2 3489.57 115.286   2
  -2  -9   2 3459.09 86.5150   4
  -2  -9   1 373.221 29.5381   4
  -2  -9   1 325.233 39.4682   2
   2   9  -1 297.775 28.1656   4
   2   9   0-5.49490 20.0537   4
  -2  -9   0-2.84556 16.6556   4
  -2  -9   0 29.6159 23.5839   2
  -2  -9  -1 11365.4 248.065   2
   2   9   1 10856.3 228.907   4
  -2  -9  -1 11512.9 217.144   4
  -2  -9  -2 75.0074 30.1067   2
  -2  -9  -2 22.7875 27.0569   4
  -2  -9  -3 4390.34 131.287   2
  -2  -9  -3 4280.70 117.473   4
  -2  -9  -4 726.812 48.5797   4
   2   9   4 697.877 51.6323   4
  -2  -9  -4 772.290 53.8764   2
  -2  -9  -5 99.0285 29.4260   2
   2   9   5 72.9880 30.0441   4
  -2  -9  -5 52.6966 25.2801   4
  -2  -9  -6 916.627 56.7680   2
  -2  -9  -6 960.544 92.3409   1
  -2  -9  -6 812.807 55.0987   4
   2   9   6 833.894 60.5537   4
  -2  -9  -7-9.92695 19.1350   2
  -2  -9  -7 2.98228 43.1526   1
  -2  -9  -8 1244.82 66.5730   2
  -2  -9  -8 1083.74 96.5673   1
  -2  -9  -9 696.345 51.2834   2
  -2  -9  -9 861.252 94.1303   1
  -2  -9 -10 1906.08 131.681   1
  -2  -9 -10 1843.17 80.9974   2
  -2  -9 -11 1690.97 78.3148   2
  -2  -9 -11 1743.52 128.169   1
  -2  -9 -12 32.9430 20.2997   2
  -2  -9 -12-4.97066 43.1873   1
  -2  -9 -13 1613.31 131.873   1
  -2  -9 -14 55.4965 52.4064   1
   2  10 -19 823.590 105.801   1
   2  10 -18 89.7760 58.7973   1
  -2 -10  18 149.402 51.6208   2
  -2 -10  17 385.192 63.9327   2
   2  10 -17 372.270 77.0255   1
   2  10 -16 1972.21 145.187   1
  -2 -10  16 1969.70 127.065   2
   2  10 -15 201.547 67.4799   1
  -2 -10  15 173.189 45.6361   2
  -2 -10  14 1681.19 106.662   2
  -2 -10  13 1585.40 101.197   2
  -2 -10  12 563.666 60.3302   2
  -2 -10  11 570.665 57.6650   2
  -2 -10  10 151.953 40.4993   2
  -2 -10  10 139.392 27.9247   4
  -2 -10   9 5694.25 174.223   2
  -2 -10   9 5497.74 143.532   4
  -2 -10   8 72.9388 25.2378   4
  -2 -10   8 80.5091 34.6568   2
  -2 -10   7 9605.39 200.412   4
  -2 -10   7 9669.37 237.248   2
  -2 -10   6 8071.92 174.186   4
  -2 -10   6 7990.81 207.311   2
  -2 -10   5 585.470 54.3817   2
  -2 -10   5 539.075 67.6036   1
  -2 -10   5 579.312 38.8272   4
  -2 -10   4 47.0064 20.6073   4
  -2 -10   4 71.3826 32.8837   2
   2  10  -3 41.6467 16.5601   4
  -2 -10   3 75.2347 30.5079   2
  -2 -10   3 90.1767 23.1723   4
   2  10  -2 2810.40 84.7567   4
  -2 -10   2 2871.48 107.513   2
  -2 -10   2 2773.94 80.2118   4
  -2 -10   1 3209.76 86.6800   4
  -2 -10   1 3090.35 112.341   2
   2  10  -1 3043.61 92.5214   4
   2  10   0 2102.44 78.8505   4
  -2 -10   0 2259.04 94.9150   2
  -2 -10   0 2308.70 71.8570   4
  -2 -10  -1 1469.12 75.6108   2
  -2 -10  -1 1526.79 59.7351   4
  -2 -10  -2-3.69813 25.0250   4
  -2 -10  -2 17.8535 27.9103   2
   2  10   3 573.728 49.2799   4
  -2 -10  -3 556.361 49.6303   2
  -2 -10  -3 467.672 36.2784   4
  -2 -10  -4 273.207 38.4528   2
  -2 -10  -4 246.524 33.4285   4
   2  10   4 210.242 35.6464   4
  -2 -10  -5 6563.58 179.470   2
  -2 -10  -5 6729.40 174.058   4
   2  10   5 6881.38 186.442   4
  -2 -10  -6 2624.56 101.794   4
  -2 -10  -6 2650.50 147.176   1
  -2 -10  -6 2402.53 99.4633   2
  -2 -10  -7 179.253 32.9168   4
  -2 -10  -7 319.441 68.1468   1
  -2 -10  -7 300.504 37.8966   2
  -2 -10  -8 1551.99 77.4898   2
  -2 -10  -8 1509.67 118.017   1
  -2 -10  -9 40.4485 48.1196   1
  -2 -10  -9 41.2153 23.2241   2
  -2 -10 -10 763.443 56.2335   2
  -2 -10 -10 764.784 90.9668   1
  -2 -10 -11 634.309 50.2023   2
  -2 -10 -11 616.045 87.7943   1
  -2 -10 -12 846.413 100.564   1
  -2 -10 -13 857.818 100.567   1
   2  11 -18 138.701 59.1353   1
  -2 -11  18 188.912 54.6229   2
   2  11 -17 1709.28 142.402   1
  -2 -11  17 1704.59 120.825   2
  -2 -11  16 1169.23 99.8544   2
  -2 -11  15 114.681 47.2066   2
  -2 -11  14 32.6837 33.6831   2
  -2 -11  13 49.5598 33.1211   2
  -2 -11  12 3277.61 140.695   2
  -2 -11  12 3319.94 117.214   4
  -2 -11  11 1481.41 73.0174   4
  -2 -11  11 1568.09 92.5956   2
  -2 -11  10 470.281 56.2016   2
  -2 -11  10 490.893 42.3643   4
  -2 -11   9 48.9710 29.0633   2
  -2 -11   9 98.5518 26.3147   4
  -2 -11   8 113.822 24.2733   4
  -2 -11   8 199.881 43.4753   2
  -2 -11   7 4002.21 113.099   4
  -2 -11   7 3886.38 139.699   2
  -2 -11   6 1342.39 59.4620   4
  -2 -11   6 1230.69 75.7358   2
  -2 -11   5 2436.47 106.518   2
  -2 -11   5 2555.80 80.5328   4
  -2 -11   4 8097.83 211.451   2
  -2 -11   4 8089.78 173.601   4
  -2 -11   3 85.5837 24.1682   4
   2  11  -3 28.9367 16.7537   4
  -2 -11   3 48.2323 33.6975   2
   2  11  -2 96.3259 22.8867   4
  -2 -11   2 111.439 32.0319   2
  -2 -11   2 137.998 25.5844   4
   2  11  -1 909.476 51.3934   4
  -2 -11   1 984.699 48.4279   4
  -2 -11   1 893.712 63.8188   2
  -2 -11   0 1696.65 85.7875   2
  -2 -11   0 1773.15 65.4222   4
  -2 -11  -1 1360.52 77.6676   2
  -2 -11  -1 1449.03 60.9537   4
   2  11   2 402.650 43.3844   4
  -2 -11  -2 418.576 35.9525   4
  -2 -11  -2 473.228 49.9422   2
  -2 -11  -3 376.407 36.4556   4
   2  11   3 568.845 49.6136   4
  -2 -11  -3 603.406 53.8683   2
   2  11   4 914.839 63.2880   4
  -2 -11  -4 951.427 56.9893   4
  -2 -11  -4 814.098 60.0697   2
  -2 -11  -5-41.7633 27.5629   4
  -2 -11  -5 10.6377 24.5207   2
  -2 -11  -6 105.101 29.3549   2
  -2 -11  -6 57.4268 25.1456   4
  -2 -11  -6 153.904 60.8786   1
  -2 -11  -7 26.4088 23.5746   2
  -2 -11  -7 11.8889 54.8008   1
  -2 -11  -7-22.8050 30.9445   4
  -2 -11  -8 4131.19 141.337   2
  -2 -11  -8 4505.34 203.859   1
  -2 -11  -9-4.41568 50.6734   1
  -2 -11  -9-24.9558 21.3268   2
  -2 -11 -10 911.413 101.846   1
  -2 -11 -10 956.194 64.8202   2
  -2 -11 -11 15.6531 20.5388   2
  -2 -11 -11-17.8421 50.0721   1
  -2 -11 -12 660.671 95.0126   1
  -2 -12  17 1219.53 106.421   2
  -2 -12  16 1440.33 110.272   2
  -2 -12  15 212.291 39.6814   4
  -2 -12  15 202.600 49.3401   2
  -2 -12  14 4682.00 156.576   4
  -2 -12  14 4543.58 185.097   2
  -2 -12  13 55.9034 35.6974   2
  -2 -12  13 32.1050 26.4893   4
  -2 -12  12 110.473 30.5069   4
  -2 -12  12 143.158 43.1520   2
  -2 -12  11 49.8751 25.4597   4
  -2 -12  11 22.8233 28.8706   2
  -2 -12  10 2204.85 112.718   2
  -2 -12  10 2336.96 91.3463   4
  -2 -12   9 427.206 39.3665   4
  -2 -12   9 473.502 54.9013   2
  -2 -12   8 361.349 50.5128   2
  -2 -12   8 428.289 38.9295   4
  -2 -12   7 2505.57 113.305   2
  -2 -12   7 2618.28 89.6461   4
  -2 -12   6 140.699 28.9456   4
  -2 -12   6 108.257 35.6674   2
  -2 -12   5 424.177 51.6041   2
  -2 -12   5 303.129 33.0200   4
  -2 -12   4 2193.19 103.337   2
  -2 -12   4 2219.88 77.3716   4
  -2 -12   3 765.432 62.2626   2
  -2 -12   3 762.277 45.8185   4
   2  12  -3 746.475 45.4629   4
  -2 -12   2 316.693 44.0933   2
  -2 -12   2 328.787 34.7400   4
   2  12  -2 298.231 31.4240   4
  -2 -12   1 22.8273 25.6686   2
  -2 -12   1 36.0473 22.6092   4
  -2 -12   0 2606.68 112.585   2
  -2 -12   0 2686.12 86.5546   4
  -2 -12  -1 97.1189 34.1145   2
   2  12   1 117.357 27.1058   4
  -2 -12  -1 135.362 24.3342   4
  -2 -12  -2 298.720 31.4924   4
  -2 -12  -2 348.228 44.5117   2
   2  12   2 318.905 39.5095   4
  -2 -12  -3 699.112 48.9428   4
  -2 -12  -3 830.588 63.5760   2
   2  12   3 723.732 57.6089   4
  -2 -12  -4 822.812 63.2995   2
  -2 -12  -4 780.327 54.5953   4
  -2 -12  -5 1868.22 94.5112   2
  -2 -12  -5 1827.74 86.0841   4
  -2 -12  -6 520.446 52.3310   2
  -2 -12  -6 490.629 77.3352   1
  -2 -12  -6 468.723 47.0114   4
  -2 -12  -7 628.464 55.9638   2
  -2 -12  -7 550.468 53.0661   4
  -2 -12  -7 729.573 91.3416   1
  -2 -12  -8-14.8649 23.4373   2
  -2 -12  -8 86.3713 56.8523   1
  -2 -12  -9 1.68118 21.3299   2
  -2 -12  -9 6.18549 40.4395   1
  -2 -12 -10 649.221 56.7857   2
  -2 -12 -10 648.841 88.5551   1
  -2 -12 -11 575.088 87.8521   1
  -2 -13  17 1339.40 114.025   2
  -2 -13  17 1465.88 96.8561   4
  -2 -13  16 1329.31 88.1342   4
  -2 -13  16 1377.99 109.964   2
  -2 -13  15 49.2383 27.8152   4
  -2 -13  15 59.2304 40.4399   2
  -2 -13  14 434.938 62.2808   2
  -2 -13  14 476.313 51.1639   4
  -2 -13  13 227.474 38.2732   4
  -2 -13  13 233.208 50.2649   2
  -2 -13  12 3622.44 155.217   2
  -2 -13  12 3645.84 128.573   4
  -2 -13  11 140.450 39.7860   2
  -2 -13  11 214.487 34.7095   4
  -2 -13  10 1233.58 86.8815   2
  -2 -13  10 1213.27 66.2245   4
  -2 -13   9 84.3100 33.4510   2
  -2 -13   9 127.792 29.6830   4
  -2 -13   8 284.904 34.7401   4
  -2 -13   8 295.293 47.4994   2
  -2 -13   7 1807.78 74.2496   4
  -2 -13   7 1631.09 94.2124   2
  -2 -13   6 58.9076 30.2543   2
  -2 -13   6-12.4258 25.3912   4
  -2 -13   5 3524.22 138.148   2
  -2 -13   5 3551.34 105.614   4
  -2 -13   4 450.685 51.5459   2
  -2 -13   4 483.033 38.4163   4
  -2 -13   3 57.3536 33.8774   2
  -2 -13   3 124.846 25.5919   4
  -2 -13   2 160.478 26.9802   4
  -2 -13   2 110.252 35.5776   2
  -2 -13   1 1306.45 59.7628   4
  -2 -13   1 1266.05 81.7028   2
  -2 -13   0 2490.38 113.716   2
  -2 -13   0 2380.46 83.3198   4
   2  13   0 2173.90 90.9472   4
  -2 -13  -1 148.666 37.3042   2
   2  13   1 126.814 27.7971   4
  -2 -13  -1 157.914 26.9366   4
   2  13   2 1174.07 72.0041   4
  -2 -13  -2 1308.74 83.2039   2
  -2 -13  -2 1278.86 64.6416   4
  -2 -13  -3 2319.04 111.949   2
  -2 -13  -3 2257.40 91.6340   4
  -2 -13  -4 178.604 39.0896   2
  -2 -13  -4 188.520 31.9611   4
  -2 -13  -5-24.1312 26.0079   4
  -2 -13  -5 4.84875 24.4067   2
  -2 -13  -6 80.2359 29.2570   2
  -2 -13  -6 91.5967 53.4757   1
  -2 -13  -6 22.1569 26.1811   4
  -2 -13  -7 2205.36 106.477   4
  -2 -13  -7 2273.83 109.745   2
  -2 -13  -7 2525.07 161.076   1
  -2 -13  -8 171.045 36.2553   2
  -2 -13  -8 228.118 67.6268   1
  -2 -13  -9 961.685 71.4882   2
  -2 -13  -9 978.248 105.072   1
  -2 -13 -10 100.462 29.7262   2
  -2 -13 -10 167.665 61.2039   1
  -2 -14  17 453.765 73.1058   2
  -2 -14  16 66.6620 41.4969   2
  -2 -14  15 1516.36 111.887   2
  -2 -14  14 1726.46 114.823   2
  -2 -14  14 1827.45 96.3225   4
  -2 -14  13 77.1068 39.3560   2
  -2 -14  13 105.061 30.8017   4
  -2 -14  12 22.5186 24.6239   4
  -2 -14  12-9.92422 36.8976   2
  -2 -14  11 672.191 69.0071   2
  -2 -14  11 734.309 56.1735   4
  -2 -14  10 1882.48 86.2460   4
  -2 -14  10 1864.33 109.715   2
  -2 -14   9 401.626 41.7207   4
  -2 -14   9 351.785 53.1453   2
  -2 -14   8 836.717 74.1091   2
  -2 -14   8 919.778 56.7202   4
  -2 -14   7 1260.34 63.6171   4
  -2 -14   7 1223.30 86.6276   2
  -2 -14   6 24.6624 28.3502   2
  -2 -14   6-26.0850 24.2300   4
  -2 -14   5 98.1490 25.4327   4
  -2 -14   5 71.8266 34.0414   2
  -2 -14   4 94.2960 33.1237   2
  -2 -14   4 95.2861 24.6164   4
  -2 -14   3 3804.09 151.265   2
  -2 -14   3 3926.90 114.009   4
   2  14  -2 2353.32 92.6482   4
  -2 -14   2 2291.45 115.544   2
  -2 -14   2 2458.80 85.5055   4
   2  14  -1 916.059 58.8686   4
  -2 -14   1 979.263 75.2359   2
  -2 -14   1 970.709 53.0592   4
   2  14   0 489.508 47.4250   4
  -2 -14   0 556.431 60.4245   2
  -2 -14   0 537.053 41.7936   4
  -2 -14  -1 878.846 52.7930   4
  -2 -14  -1 918.422 73.4503   2
  -2 -14  -2 1698.78 100.303   2
  -2 -14  -2 1692.11 77.1623   4
  -2 -14  -3 293.829 35.9506   4
  -2 -14  -3 325.078 48.3443   2
  -2 -14  -4 55.2293 22.6234   4
  -2 -14  -4 145.744 39.0351   2
  -2 -14  -5 939.740 65.7534   4
  -2 -14  -5 851.780 71.8451   2
  -2 -14  -6 8.64233 26.1979   2
  -2 -14  -6-21.1744 27.1675   4
  -2 -14  -6-40.2639 51.3368   1
  -2 -14  -7 29.9496 28.6797   2
  -2 -14  -7 12.4109 30.0563   4
  -2 -14  -7 54.8120 49.7103   1
  -2 -14  -8 177.092 37.5493   2
  -2 -14  -8 276.999 65.3103   1
  -2 -14  -9 59.3180 27.9113   2
  -2 -14 -10 148.973 36.3335   2
  -2 -15  17 387.988 70.5538   2
  -2 -15  16-29.4550 37.2644   2
  -2 -15  15 420.305 64.7477   2
  -2 -15  14 1099.68 94.9052   2
  -2 -15  13 1661.77 111.560   2
  -2 -15  12 342.709 56.9018   2
  -2 -15  11 523.995 49.8822   4
  -2 -15  11 480.856 64.8897   2
  -2 -15  10 19.4559 24.2178   4
  -2 -15  10 45.8527 36.2502   2
  -2 -15   9 253.839 36.5319   4
  -2 -15   9 204.844 45.2292   2
  -2 -15   8 346.485 39.2155   4
  -2 -15   8 387.439 56.0171   2
  -2 -15   7 593.313 65.9427   2
  -2 -15   7 534.034 43.1385   4
  -2 -15   6 907.630 76.5304   2
  -2 -15   6 942.985 55.9713   4
  -2 -15   5 3710.45 154.924   2
  -2 -15   5 3654.49 113.919   4
  -2 -15   4 373.046 36.7148   4
  -2 -15   4 400.662 55.8009   2
  -2 -15   3 267.692 34.4388   4
  -2 -15   3 174.707 43.8788   2
  -2 -15   2 2160.77 115.917   2
  -2 -15   2 2032.97 79.9146   4
  -2 -15   1 1040.41 83.0734   2
  -2 -15   1 1053.22 56.9732   4
  -2 -15   0 486.817 60.3418   2
  -2 -15   0 458.883 39.5347   4
  -2 -15  -1 479.825 59.4188   2
  -2 -15  -1 495.566 43.3378   4
  -2 -15  -2 227.098 46.0785   2
  -2 -15  -2 184.545 29.8237   4
  -2 -15  -3 37.8164 32.6580   2
  -2 -15  -3-59.1919 29.8733   4
  -2 -15  -4 165.349 40.8206   2
  -2 -15  -4 111.869 28.3420   4
  -2 -15  -5 23.6486 24.1311   4
  -2 -15  -5 93.9254 33.7774   2
  -2 -15  -6 497.799 80.9022   1
  -2 -15  -6 532.168 59.4267   2
  -2 -15  -6 517.372 52.7391   4
  -2 -15  -7 757.358 70.6686   2
  -2 -15  -7 567.386 58.3573   4
  -2 -15  -7 777.939 99.7773   1
  -2 -15  -8 564.234 62.1439   2
  -2 -15  -9 397.077 52.9339   2
  -2 -16  17 754.087 92.4116   2
  -2 -16  16 66.1885 43.1964   2
  -2 -16  15 837.565 87.7636   2
  -2 -16  14 89.5211 41.6318   2
  -2 -16  13 386.415 62.4727   2
  -2 -16  12 543.672 68.3060   2
  -2 -16  11 639.965 71.2699   2
  -2 -16  10 2954.14 148.557   2
  -2 -16   9 944.037 83.7141   2
  -2 -16   8 512.586 63.6034   2
  -2 -16   7 297.268 51.4560   2
  -2 -16   6 189.883 46.4313   2
  -2 -16   5 1833.68 112.194   2
  -2 -16   5 1790.63 77.7672   4
  -2 -16   4 524.985 62.3275   2
  -2 -16   4 576.359 44.1768   4
  -2 -16   3 1424.20 97.6388   2
  -2 -16   3 1457.12 68.4103   4
  -2 -16   2 11.3668 32.7837   2
  -2 -16   2 21.5773 21.5509   4
  -2 -16   1 586.009 68.3966   2
  -2 -16   1 530.105 42.6920   4
  -2 -16   0 574.757 64.3786   2
  -2 -16   0 569.445 44.7492   4
  -2 -16  -1 21.5947 32.7277   2
  -2 -16  -1-40.5704 24.1267   4
  -2 -16  -2 333.952 54.4871   2
  -2 -16  -2 262.363 35.0971   4
  -2 -16  -3 723.825 72.2128   2
  -2 -16  -3 697.913 55.2761   4
  -2 -16  -4 110.121 39.0115   2
  -2 -16  -4 48.3046 24.2905   4
  -2 -16  -5 74.6519 26.8062   4
  -2 -16  -5 170.438 39.0356   2
  -2 -16  -6 32.2539 28.8330   2
  -2 -16  -6-30.1435 29.2408   4
  -2 -16  -7 1321.02 95.9270   2
  -2 -16  -8 568.061 65.3601   2
  -2 -17  16 28.2050 38.3225   2
  -2 -17  15 464.969 68.9898   2
  -2 -17  14 3.32836 33.8686   2
  -2 -17  13 428.686 65.4281   2
  -2 -17  12-12.0422 32.0057   2
  -2 -17  11 74.0361 38.1974   2
  -2 -17  10 356.453 59.5999   2
  -2 -17   9 36.1620 35.8404   2
  -2 -17   8 155.089 46.5031   2
  -2 -17   7 10.9175 34.3632   2
  -2 -17   6 1707.78 112.452   2
  -2 -17   5 1016.51 88.4992   2
  -2 -17   4 4.93602 34.3750   2
  -2 -17   3 384.685 58.8221   2
  -2 -17   2 30.2895 31.4210   2
  -2 -17   1 194.954 49.4904   2
  -2 -17   0 54.6592 30.6815   2
  -2 -17  -1 19.7719 32.4764   2
  -2 -17  -2 777.630 80.1915   2
  -2 -17  -3 75.9461 38.7165   2
  -2 -18   6 1017.20 92.3964   2
   3 -19   0 28.6104 38.6858   4
   3 -19   1 109.842 42.9089   4
   3 -19   2 98.3337 42.9775   4
   3 -19   3 1548.05 109.969   4
   3 -19   4 176.524 48.2665   4
   3 -19   5 17.9564 40.1555   4
   3 -19   6 579.041 74.3007   4
   3 -19   7 477.600 69.9846   4
   3 -19   8 880.752 89.7751   4
   3 -19   9 69.2460 44.3581   4
   3 -18  -3 249.133 51.0806   4
   3 -18  -2 372.146 59.9533   4
   3 -18  -1 34.8859 39.0708   4
   3 -18   0 956.318 87.3806   4
   3 -18   1 112.274 45.0563   4
   3 -18   2 88.5975 43.2493   4
   3 -18   3 16.6770 38.0146   4
   3 -18   4 269.656 54.7874   4
   3 -18   5 1148.55 96.5588   4
   3 -18   6 44.8185 44.7582   4
   3 -18   7 864.090 87.6206   4
   3 -18   8 52.6172 42.3796   4
   3 -18   9 203.438 54.9338   4
   3 -18  10 79.5367 43.3032   4
   3 -18  11 84.6044 30.8107   2
   3 -18  11 102.811 43.5585   4
   3 -18  12 245.683 42.9066   2
   3 -18  12 237.926 54.2784   4
   3 -17  -5 961.594 91.4323   1
   3 -17  -5 1218.91 91.2532   4
   3 -17  -4 82.7119 41.9056   1
   3 -17  -4 104.381 44.4382   4
   3 -17  -3 162.619 45.7444   4
   3 -17  -3 221.663 56.4808   1
   3 -17  -2 182.228 48.7656   4
   3 -17  -1-4.29903 38.2858   4
   3 -17   0 244.832 52.1516   4
   3 -17   1 264.566 53.6276   4
   3 -17   2 2131.65 123.575   4
   3 -17   3 679.860 74.1858   4
   3 -17   4 726.193 76.9879   4
   3 -17   5 133.770 49.4843   4
   3 -17   6 568.126 72.4691   4
   3 -17   7 1594.86 113.494   4
   3 -17   8 154.588 51.9376   4
   3 -17   9 791.798 84.3036   4
   3 -17  10 1700.31 118.773   4
   3 -17  11 26.6877 24.0126   2
   3 -17  11-33.7244 43.6620   4
   3 -17  12-47.6861 47.2408   4
   3 -17  12 51.1281 25.2834   2
   3 -17  13 266.631 55.2310   4
   3 -17  13 398.895 50.6894   2
   3 -16  -9 392.360 68.3302   1
   3 -16  -8 1169.44 101.116   1
   3 -16  -7-49.9708 40.9542   1
   3 -16  -7 36.9225 32.0096   4
   3 -16  -6 277.709 54.8601   1
   3 -16  -6 315.234 52.3554   4
   3 -16  -5 131.150 46.0249   1
   3 -16  -5 181.051 45.1719   4
   3 -16  -4 132.344 49.4052   1
   3 -16  -4 119.796 44.1743   4
   3 -16  -3 271.170 51.9119   4
   3 -16  -3 223.330 53.2443   1
   3 -16  -2 23.0125 38.2892   4
   3 -16  -1 1648.54 104.615   4
   3 -16   0 5791.96 202.858   4
   3 -16   1 57.2552 42.9198   4
   3 -16   2-41.9395 46.4449   4
   3 -16   3-39.9087 43.9868   4
   3 -16   4 2511.97 130.727   4
   3 -16   5 1070.22 89.4834   4
   3 -16   6 450.812 64.2831   4
   3 -16   7 828.370 81.1546   4
   3 -16   8-26.6270 43.9909   4
   3 -16   9-26.2831 42.0923   4
   3 -16  10 10.3572 42.8181   4
   3 -16  11 2055.42 127.242   4
   3 -16  12 2158.36 131.837   4
   3 -16  12 2088.20 104.285   2
   3 -16  13 95.6621 45.1151   4
   3 -16  13 17.0134 22.0752   2
   3 -16  14 181.727 54.1813   4
   3 -15 -11 205.405 53.9531   1
   3 -15 -10 3.69475 38.3102   1
   3 -15  -9 42.4209 36.9540   1
   3 -15  -8 640.905 65.8360   4
   3 -15  -8 570.742 70.6481   1
   3 -15  -7 75.7100 35.9421   4
   3 -15  -7 115.954 45.0396   1
   3 -15  -6 1786.38 114.639   1
   3 -15  -6 2020.99 110.846   4
   3 -15  -5 1038.59 88.2939   1
   3 -15  -5 1160.48 85.3141   4
   3 -15  -4 23.9981 36.0847   1
   3 -15  -4-0.46022 31.6616   4
   3 -15  -3 391.175 60.5660   4
   3 -15  -2 408.209 59.8928   4
   3 -15  -1 1347.60 93.7118   4
   3 -15   0 353.689 57.4134   4
   3 -15   1 579.732 65.8118   4
   3 -15   2 1707.25 103.946   4
   3 -15   3 63.6637 43.7260   4
   3 -15   4 41.7001 43.4428   4
   3 -15   5-0.85965 37.4819   4
   3 -15   6 758.266 78.2431   4
   3 -15   7 663.623 73.4113   4
   3 -15   8 30.3181 37.8789   4
   3 -15   9 1609.67 107.922   4
   3 -15  10 1072.51 90.5490   4
   3 -15  11 25.0232 33.7597   4
   3 -15  12 374.570 44.5172   2
   3 -15  12 339.451 60.8221   4
   3 -15  13 376.616 63.9165   4
   3 -15  13 480.127 49.6703   2
   3 -15  14 1651.04 119.598   4
   3 -15  15 199.075 54.0729   4
   3 -14 -12 58.1405 43.2528   1
   3 -14 -11 86.7628 42.9908   1
   3 -14 -10 1454.28 95.3962   4
   3 -14 -10 1352.26 107.671   1
   3 -14  -9 867.610 86.2748   1
   3 -14  -9 983.916 78.0403   4
   3 -14  -8 1826.32 104.369   4
   3 -14  -8 1648.80 111.142   1
   3 -14  -7 5.76282 34.8037   1
   3 -14  -7 33.1265 35.7802   4
   3 -14  -6 343.462 54.5630   1
   3 -14  -6 376.912 55.3572   4
   3 -14  -5 65.6754 39.5411   1
   3 -14  -5 111.439 40.3690   4
   3 -14  -4 989.809 79.9284   4
   3 -14  -4 1096.28 85.7773   1
   3 -14  -3 1689.21 101.796   4
   3 -14  -2 18.5012 37.2835   4
   3 -14  -1 2660.02 126.611   4
   3 -14   0 519.718 61.2817   4
   3 -14   1 41.3751 27.1093   1
   3 -14   1-33.8921 41.1919   4
   3 -14   2 1396.07 93.5116   4
   3 -14   2 1226.56 85.2347   1
   3 -14   3 98.2139 44.3587   4
   3 -14   3 22.2603 24.7120   1
   3 -14   4 3854.88 157.914   1
   3 -14   4 4708.80 173.232   4
   3 -14   5 171.154 38.9485   1
   3 -14   5 192.966 47.3244   4
   3 -14   6 24.0771 36.3459   4
   3 -14   7 227.407 49.6846   4
   3 -14   8 804.930 77.6740   4
   3 -14   9 419.161 62.8037   4
   3 -14  10 141.647 48.7514   4
   3 -14  11 4768.37 190.664   4
   3 -14  12 906.217 85.1955   4
   3 -14  12 998.787 65.9424   2
   3 -14  13 508.303 48.4358   2
   3 -14  13 478.907 67.0979   4
   3 -14  14-29.1044 38.1634   4
   3 -14  15-37.1141 44.3469   4
   3 -14  16 958.237 98.2851   4
   3 -13 -14 128.366 51.1012   1
   3 -13 -13 647.507 83.1320   1
   3 -13 -12 416.774 68.8329   1
   3 -13 -11 993.557 92.4688   1
   3 -13 -11 963.998 80.2171   4
   3 -13 -10 209.457 50.9432   1
   3 -13 -10 207.778 45.1402   4
   3 -13  -9 4.13704 34.5551   1
   3 -13  -9 39.6804 36.3754   4
   3 -13  -8 1350.41 88.6881   4
   3 -13  -8 1387.36 99.4687   1
   3 -13  -7 311.410 51.1109   4
   3 -13  -7 253.368 50.3780   1
   3 -13  -6 2843.07 126.357   4
   3 -13  -6 2894.36 135.571   1
   3 -13  -5 855.218 74.6835   1
   3 -13  -5 899.243 75.2958   4
   3 -13  -4 165.582 43.0536   1
   3 -13  -4 209.082 47.8377   4
   3 -13  -3 57.9201 35.2158   4
   3 -13  -2 437.142 55.9060   4
   3 -13  -1 2238.17 111.567   4
   3 -13   0 763.960 67.4959   4
   3 -13   1 4038.63 152.119   4
   3 -13   1 3677.80 144.505   1
   3 -13   2 1738.68 96.6667   1
   3 -13   2 1962.90 105.538   4
   3 -13   3 552.918 62.9340   4
   3 -13   3 452.366 50.9992   1
   3 -13   4-5.24066 35.4092   4
   3 -13   4 12.9450 23.7768   1
   3 -13   5 634.224 67.1752   4
   3 -13   5 592.659 58.7616   1
   3 -13   6 16.0290 24.6702   1
   3 -13   6-39.7206 45.7227   4
   3 -13   7 122.220 38.7372   4
   3 -13   7 227.218 43.7208   1
   3 -13   8 1539.49 100.121   4
   3 -13   9 2923.56 139.634   4
   3 -13  10 5.34892 36.7551   4
   3 -13  11 38.5834 37.9774   4
   3 -13  12 118.330 42.8379   4
   3 -13  12 76.8440 23.1765   2
   3 -13  13 1234.16 97.7725   4
   3 -13  13 1246.27 71.4453   2
   3 -13  14 2727.98 148.170   4
   3 -13  15 66.5149 43.9013   4
   3 -13  16 1541.68 120.665   4
  -3  13 -16 1347.15 119.120   1
  -3  13 -17 153.693 57.1112   1
  -3  13 -18-35.0708 47.7675   1
   3 -12 -15 436.219 76.7901   1
   3 -12 -14 42.8714 42.9770   1
   3 -12 -13 250.920 59.0557   1
   3 -12 -12-32.5177 33.8129   4
   3 -12 -12 36.3442 39.9657   1
   3 -12 -11 2443.13 120.573   4
   3 -12 -11 2236.51 133.369   1
   3 -12 -10 775.873 68.0936   4
   3 -12 -10 625.396 74.0231   1
   3 -12  -9 2769.51 123.288   4
   3 -12  -9 2514.14 134.726   1
   3 -12  -8 970.808 75.4020   4
   3 -12  -8 868.579 76.5817   1
   3 -12  -7 851.298 71.0010   4
   3 -12  -7 767.228 71.8627   1
   3 -12  -6 69.6824 37.3127   1
   3 -12  -6 26.8985 34.9985   4
   3 -12  -5-9.23046 33.1970   1
   3 -12  -5 26.5850 37.5752   4
   3 -12  -4 694.461 67.0235   4
   3 -12  -4 575.032 59.3185   1
   3 -12  -3 2730.04 120.248   4
   3 -12  -2 523.063 58.3106   4
   3 -12  -1 2364.13 111.077   4
   3 -12   0 45.2477 42.2569   4
   3 -12   1 2093.61 100.832   1
   3 -12   1 2092.36 106.930   4
   3 -12   2 775.336 70.3474   4
   3 -12   2 660.930 57.6357   1
   3 -12   3 4089.93 154.056   4
   3 -12   3 3889.58 141.600   1
   3 -12   4 6065.69 192.079   4
   3 -12   4 5976.94 184.570   1
   3 -12   5 766.580 63.9321   1
   3 -12   5 756.043 70.7009   4
   3 -12   6-30.9595 44.5881   4
   3 -12   6 73.1169 31.0963   1
   3 -12   7 374.371 54.3899   4
   3 -12   7 389.977 50.4279   1
   3 -12   8 883.568 75.2965   4
   3 -12   8 959.440 77.0650   1
   3 -12   9 2040.07 112.935   4
   3 -12  10 372.037 55.6368   4
   3 -12  11 3356.83 149.869   4
   3 -12  12 341.320 54.2882   4
   3 -12  12 449.024 40.9584   2
  -3  12 -13-45.8331 44.7139   1
   3 -12  13-7.66167 36.0144   4
   3 -12  13 5.32468 18.0648   2
   3 -12  14 34.1584 20.2451   2
  -3  12 -14 19.9845 41.2275   1
   3 -12  14-11.2112 41.5232   4
  -3  12 -15 382.939 70.6059   1
   3 -12  15 365.121 61.7822   4
   3 -12  16 539.751 76.8624   4
  -3  12 -16 622.159 85.2590   1
  -3  12 -17-16.0180 48.6700   1
   3 -12  17 75.8265 45.3649   4
  -3  12 -18 73.8146 53.4715   1
   3 -11 -15-6.11675 37.9665   1
   3 -11 -14 979.765 98.1416   1
   3 -11 -13 2602.00 150.933   1
   3 -11 -13 2897.44 137.765   4
   3 -11 -12 146.780 46.2332   1
   3 -11 -12 129.934 36.7000   4
   3 -11 -11 962.956 87.6965   1
   3 -11 -11 956.156 74.8607   4
   3 -11 -10 15.8853 32.7097   4
   3 -11 -10 51.5007 40.0825   1
   3 -11  -9 1093.15 76.5217   4
   3 -11  -9 1025.32 83.4583   1
   3 -11  -8 1180.71 84.7920   1
   3 -11  -8 1411.92 84.8585   4
   3 -11  -7 4407.90 163.082   1
   3 -11  -7 4343.72 152.091   4
   3 -11  -6 5828.62 184.355   1
   3 -11  -6 5714.32 177.759   4
   3 -11  -5 1072.75 78.2307   4
   3 -11  -5 1023.30 74.5816   1
   3 -11  -4 72.6393 38.1358   4
   3 -11  -4 74.0779 35.5119   1
   3 -11  -3 25.6676 42.0583   4
   3 -11  -2 847.671 69.9128   4
   3 -11  -1 4950.54 162.959   4
   3 -11   0 1225.14 83.1773   4
   3 -11   1 7000.56 201.451   4
   3 -11   1 6998.24 191.994   1
   3 -11   2 21.2106 44.1695   4
   3 -11   2-5.05146 25.7255   1
   3 -11   3 1674.91 94.7324   4
   3 -11   3 1712.41 86.4112   1
   3 -11   4-94.7527 50.4258   4
   3 -11   4 27.4937 27.3769   1
   3 -11   5 5661.35 172.899   1
   3 -11   5 5449.48 178.624   4
   3 -11   6 1536.91 93.0630   4
   3 -11   6 1564.91 88.2112   1
   3 -11   7 63.3284 36.4867   4
   3 -11   7 35.6211 29.0119   1
   3 -11   8 1012.68 74.8591   1
   3 -11   8 1051.31 79.8604   4
   3 -11   9 231.305 49.0351   4
   3 -11   9 266.536 44.1413   1
   3 -11  10 438.237 57.3283   4
   3 -11  11 997.946 81.8329   4
  -3  11 -11 1002.54 86.3598   1
  -3  11 -12 490.223 69.7531   1
   3 -11  12 420.922 37.7751   2
   3 -11  12 383.757 56.3334   4
   3 -11  13 3254.76 108.423   2
   3 -11  13 3171.23 151.776   4
  -3  11 -13 3076.06 158.802   1
  -3  11 -14 341.840 63.9322   1
   3 -11  14 404.307 64.1352   4
   3 -11  14 448.117 40.1206   2
  -3  11 -15 132.587 48.1430   1
  -3  11 -16 29.5110 41.4794   1
  -3  11 -17-18.2323 44.9290   1
  -3  11 -18 131.429 56.2441   1
   3 -10 -16 1860.05 138.819   1
   3 -10 -15 382.323 64.9633   1
   3 -10 -14 13.9931 41.7801   1
   3 -10 -14-86.7211 43.6934   4
   3 -10 -13 28.5162 38.1480   1
   3 -10 -13-30.8158 41.0700   4
   3 -10 -12 762.104 67.7183   4
   3 -10 -12 713.426 78.1204   1
   3 -10 -11 3327.01 135.859   4
   3 -10 -11 3212.28 151.762   1
   3 -10 -10 560.601 64.9779   1
   3 -10 -10 603.390 58.8638   4
   3 -10  -9 479.722 51.9073   4
   3 -10  -9 484.960 59.6409   1
   3 -10  -8 1070.09 80.0266   1
   3 -10  -8 1262.47 78.9598   4
   3 -10  -7 279.218 47.9541   4
   3 -10  -7 178.756 41.8711   1
   3 -10  -6 2255.48 106.491   1
   3 -10  -6 2401.19 109.061   4
   3 -10  -5 527.058 54.3368   1
   3 -10  -5 634.203 62.6890   4
   3 -10  -4 3619.58 134.633   4
   3 -10  -4 3847.29 133.440   1
   3 -10  -3 9.48023 40.7172   4
   3 -10  -2 5470.91 166.171   4
   3 -10  -1-101.317 50.7651   4
   3 -10   0 287.260 55.7341   4
  -3  10   0 188.217 38.7413   4
   3 -10   1 3858.46 139.105   4
  -3  10  -1 4058.88 138.352   4
   3 -10   1 3714.53 124.466   1
  -3  10  -2 21.8518 26.9917   4
   3 -10   2 66.6958 27.9514   1
   3 -10   2 38.3208 38.4188   4
   3 -10   3 4246.62 146.609   4
   3 -10   3 3973.95 131.907   1
   3 -10   4 4304.32 148.386   4
   3 -10   4 4207.45 138.072   1
   3 -10   5 44.9141 37.7466   4
   3 -10   5-5.77687 26.3143   1
   3 -10   6 375.898 46.2511   1
   3 -10   6 435.472 57.8127   4
   3 -10   7 736.764 66.7600   4
   3 -10   7 893.692 66.9143   1
   3 -10   8 7140.34 210.260   1
   3 -10   8 7190.53 210.436   4
   3 -10   9 42.3993 30.8561   1
   3 -10   9 26.2143 39.0786   4
  -3  10  -9 91.9583 41.5624   1
  -3  10 -10 11002.7 296.523   1
   3 -10  10 10946.1 284.681   4
  -3  10 -11 295.990 54.2283   1
   3 -10  11 176.526 44.5551   4
   3 -10  12 4.06050 39.8786   4
   3 -10  12 46.6575 17.6526   2
  -3  10 -12 2.94419 36.4422   1
   3 -10  13 272.276 29.6020   2
  -3  10 -13 172.742 52.8617   1
   3 -10  14 472.745 39.2224   2
  -3  10 -14 372.839 65.1060   1
  -3  10 -15 235.902 59.8956   1
  -3  10 -16 205.246 58.6379   1
  -3  10 -17 179.157 56.6289   1
  -3  10 -18 188.441 57.8108   1
   3  -9 -17 260.181 64.5328   1
   3  -9 -16 180.451 57.6350   1
   3  -9 -15-16.6362 42.6873   1
   3  -9 -15-5.51571 36.7481   4
   3  -9 -14 1788.72 127.066   1
   3  -9 -14 1935.95 110.273   4
   3  -9 -13 174.392 51.5725   1
   3  -9 -13 63.3614 29.5621   4
   3  -9 -12 1890.31 101.954   4
   3  -9 -12 1771.16 113.869   1
   3  -9 -11 254.770 53.4096   1
   3  -9 -11 179.129 38.3133   4
   3  -9 -10 1077.74 72.6130   4
   3  -9 -10 994.177 81.5880   1
   3  -9  -9 179.503 44.7165   1
   3  -9  -9 156.704 38.3976   4
   3  -9  -8 1356.56 78.5940   4
   3  -9  -8 1271.25 84.3483   1
   3  -9  -7 1387.25 83.3644   1
   3  -9  -7 1529.62 83.8909   4
   3  -9  -6 5044.61 158.869   1
   3  -9  -6 4937.67 154.685   4
   3  -9  -5 306.430 44.7094   1
   3  -9  -5 315.883 52.7044   4
   3  -9  -4 282.419 41.6367   1
   3  -9  -4 178.877 45.2665   4
   3  -9  -3 928.436 69.3078   4
   3  -9  -3 1013.08 64.3900   1
  -3   9   3 1014.53 70.1361   4
   3  -9  -2 3556.43 127.214   4
  -3   9   2 3611.42 130.119   4
  -3   9   1 486.578 49.1874   4
   3  -9  -1 523.798 55.4467   4
   3  -9   0 6411.45 180.318   4
  -3   9   0 6536.51 181.521   4
   3  -9   1 941.629 70.6065   4
   3  -9   1 957.822 56.6205   1
  -3   9  -1 1007.61 64.9837   4
   3  -9   2 132.448 38.9414   4
  -3   9  -2 183.798 31.7317   4
   3  -9   2 223.722 31.9183   1
   3  -9   3 344.089 51.5410   4
   3  -9   3 521.804 45.2417   1
   3  -9   4 1510.62 86.0844   4
   3  -9   4 1476.54 72.9424   1
   3  -9   5 4306.89 145.285   4
   3  -9   5 4210.72 134.344   1
   3  -9   6 3578.44 126.249   1
   3  -9   6 3603.09 134.309   4
   3  -9   7 309.082 41.4361   1
   3  -9   7 281.549 50.5449   4
   3  -9   8 1637.84 92.0623   1
   3  -9   8 1510.20 88.9702   4
  -3   9  -8 1671.36 96.1130   1
   3  -9   9 1390.12 87.3783   4
   3  -9   9 1514.20 91.3554   1
  -3   9  -9 1573.30 96.0985   1
   3  -9  10 153.625 42.8174   4
   3  -9  10 199.978 40.9998   1
  -3   9 -10 235.648 51.6513   1
  -3   9 -11 244.096 52.3515   1
   3  -9  12 1467.24 60.6156   2
  -3   9 -12 1317.06 97.9649   1
   3  -9  13 876.275 47.3526   2
  -3   9 -13 795.303 82.8533   1
  -3   9 -14-18.1602 44.0951   1
   3  -9  14 10.6555 15.7683   2
  -3   9 -15 114.977 50.5015   1
  -3   9 -16 7.46508 48.2202   1
  -3   9 -17 56.6617 47.7855   1
  -3   9 -18 265.045 69.0918   1
  -3   9 -19 70.9440 47.4447   1
   3  -8 -17 857.688 97.6996   1
   3  -8 -16 1517.49 101.580   4
   3  -8 -16 1574.38 121.679   1
   3  -8 -15 374.115 64.7204   1
   3  -8 -15 398.612 53.5437   4
   3  -8 -14 7.34313 39.9042   1
   3  -8 -14-38.5053 34.2521   4
   3  -8 -13 311.929 59.6425   1
   3  -8 -13 254.847 43.2197   4
   3  -8 -12 9286.92 246.658   4
   3  -8 -12 8674.79 269.932   1
   3  -8 -11 9.06711 35.8265   1
   3  -8 -11-28.8470 30.2353   4
   3  -8 -10 1501.52 96.6113   1
   3  -8 -10 1498.34 83.4426   4
   3  -8  -9 1638.03 84.4013   4
   3  -8  -9 1747.55 96.5038   1
   3  -8  -8 314.686 44.3899   4
   3  -8  -8 196.734 44.4252   1
   3  -8  -7 781.630 60.6704   4
   3  -8  -7 795.065 63.7008   1
   3  -8  -6 1021.07 67.7515   1
   3  -8  -6 903.530 68.4660   4
  -3   8   5 5714.50 173.211   4
   3  -8  -5 5111.93 151.793   1
   3  -8  -5 5381.55 159.365   4
   3  -8  -4 9516.39 280.666   3
   3  -8  -4 9556.33 219.890   1
   3  -8  -4 9664.91 230.000   4
  -3   8   4 10283.0 247.032   4
  -3   8   3 3277.57 120.751   4
   3  -8  -3 2986.79 101.682   1
   3  -8  -3 3129.09 113.746   4
   3  -8  -2 1903.43 87.8776   4
  -3   8   2 2131.24 93.7617   4
   3  -8  -1 69.3835 32.4543   4
  -3   8   1 51.7704 28.9579   4
  -3   8   0 1875.08 85.3818   4
   3  -8   0 1850.51 86.8797   4
   3  -8   1 1332.47 74.9675   4
  -3   8  -1 1392.66 71.7560   4
   3  -8   1 1337.06 61.3714   1
   3  -8   2 3638.70 125.774   4
  -3   8  -2 3761.73 122.841   4
   3  -8   2 3683.91 108.554   1
   3  -8   3 2333.58 85.3972   1
   3  -8   3 2377.72 99.5332   4
   3  -8   4 181.294 43.6125   4
   3  -8   4 191.195 28.9184   1
   3  -8   5 737.078 62.0025   4
   3  -8   5 697.612 50.5634   1
   3  -8   6 1747.32 88.5762   4
   3  -8   6 1846.04 83.8996   1
   3  -8   7-8.64962 33.1510   4
   3  -8   7-21.6643 28.0765   1
   3  -8   8 9333.50 238.588   1
   3  -8   8 8898.50 233.711   4
   3  -8   9 1162.23 79.0743   1
  -3   8  -9 1109.18 82.5819   1
  -3   8 -10 1484.27 96.7653   1
   3  -8  10 1564.09 97.0590   1
  -3   8 -11 893.362 78.4869   1
   3  -8  12 72.7000 15.7294   2
  -3   8 -12 79.4387 42.5303   1
   3  -8  13 60.3656 16.4050   2
  -3   8 -13 83.9998 44.5881   1
  -3   8 -14 862.639 88.6135   1
  -3   8 -15 908.481 93.2089   1
  -3   8 -16 214.214 59.2636   1
  -3   8 -17 1281.62 114.270   1
  -3   8 -18 144.151 50.5678   1
  -3   8 -19 35.1193 50.4211   1
   3  -7 -18 237.588 62.4298   1
   3  -7 -17-40.4272 42.3750   1
   3  -7 -16 427.322 56.5458   4
   3  -7 -16 446.306 72.8798   1
   3  -7 -15 705.272 84.8148   1
   3  -7 -15 631.692 63.8172   4
   3  -7 -14 4207.11 159.333   4
   3  -7 -14 4039.97 184.574   1
   3  -7 -13 506.443 69.3082   1
   3  -7 -13 463.215 54.2467   4
   3  -7 -12 26.5979 37.1643   1
   3  -7 -12-62.7598 40.0373   4
   3  -7 -11-39.4470 37.4389   4
   3  -7 -11 57.6227 37.7723   1
   3  -7 -10 1658.82 99.5237   1
   3  -7 -10 1588.88 82.0513   4
   3  -7  -9 832.804 62.1936   4
   3  -7  -9 888.451 72.9386   1
   3  -7  -8 79.6301 37.7669   1
   3  -7  -8 140.059 41.6320   4
   3  -7  -7 8813.37 221.140   1
   3  -7  -7 8675.00 210.541   4
  -3   7   6 1089.26 70.7097   4
   3  -7  -6 986.316 63.9162   1
   3  -7  -6 990.894 66.8034   4
   3  -7  -6 853.416 81.9516   3
  -3   7   5 298.320 42.2148   4
   3  -7  -5 243.235 46.1728   3
   3  -7  -5 364.835 51.4028   4
   3  -7  -5 242.116 35.9609   1
   3  -7  -4 2182.11 117.179   3
   3  -7  -4 2298.02 82.5143   1
   3  -7  -4 2179.59 90.7354   4
  -3   7   4 1619.52 83.2880   4
   3  -7  -3 1973.74 86.7468   4
   3  -7  -3 1987.98 108.034   3
   3  -7  -3 2159.12 76.4670   1
   3  -7  -2 24455.2 452.086   4
   3  -7  -1 132.102 40.1744   4
   3  -7   0 27.8071 32.8304   4
   3  -7   1-25.3610 35.7461   4
   3  -7   1 14.2321 16.6224   1
   3  -7   2 2675.66 100.556   4
   3  -7   2 2745.23 84.4212   1
   3  -7   3 30.8852 34.7723   4
   3  -7   3 18.9273 17.3717   1
   3  -7   4 2798.55 107.698   4
   3  -7   4 3019.35 94.6525   1
   3  -7   5 5776.91 163.947   4
   3  -7   5 5577.91 150.022   1
  -3   7  -5 6121.08 158.557   1
   3  -7   6 981.779 61.0399   1
   3  -7   6 966.723 66.3282   4
  -3   7  -6 1126.21 66.5380   1
   3  -7   7 9045.29 224.297   1
   3  -7   7 9295.15 229.708   4
   3  -7   8 1665.73 87.4563   1
   3  -7   9 50.2320 32.0447   1
  -3   7  -9 7.62572 37.2858   1
  -3   7 -10 2655.76 123.584   1
   3  -7  10 2486.03 119.301   1
  -3   7 -11 2.02947 40.9148   1
   3  -7  11 22.8624 13.9431   2
  -3   7 -12 608.638 70.3396   1
   3  -7  12 731.530 35.5059   2
  -3   7 -13 114.248 44.2419   1
   3  -7  13 185.521 18.8495   2
  -3   7 -14-29.0864 47.1045   1
  -3   7 -15 1262.74 105.375   1
  -3   7 -16 416.251 69.5767   1
  -3   7 -17 1582.22 123.269   1
  -3   7 -18 73.1406 51.0074   1
  -3   7 -19-35.3469 49.7882   1
   3  -6 -18 0.73056 41.8483   1
   3  -6 -17 1477.14 120.333   1
   3  -6 -16-16.1307 38.7743   4
   3  -6 -16 33.8960 41.6109   1
   3  -6 -15-14.3372 47.9921   1
   3  -6 -15 30.4473 33.6700   4
   3  -6 -14 830.337 86.2231   1
   3  -6 -14 849.717 68.7968   4
   3  -6 -13 582.799 57.2169   4
   3  -6 -13 543.106 69.2392   1
   3  -6 -12 1761.15 107.498   1
   3  -6 -12 1551.79 85.6161   4
   3  -6 -11-57.4987 40.2488   4
   3  -6 -11 63.3602 40.4853   1
   3  -6 -11 49.7895 39.4772   2
   3  -6 -10-17.2478 33.2531   4
   3  -6 -10 35.8523 41.2519   2
   3  -6 -10 67.4021 42.2456   1
   3  -6  -9 53.8142 29.0770   4
   3  -6  -9 113.031 39.9443   1
   3  -6  -8 162.740 39.9347   4
   3  -6  -8 197.977 43.9951   1
   3  -6  -7 1469.13 75.3921   4
   3  -6  -7 1651.96 111.508   3
  -3   6   7 1395.87 78.5741   4
   3  -6  -7 1408.56 76.9635   1
   3  -6  -6 657.224 54.3805   4
   3  -6  -6 785.664 78.5493   3
   3  -6  -6 703.122 51.6468   1
  -3   6   6 740.132 56.5864   4
   3  -6  -5 5107.84 145.301   4
   3  -6  -5 5414.45 140.401   1
   3  -6  -4 3035.22 93.1467   1
   3  -6  -4 3217.95 106.953   4
   3  -6  -3 101.170 29.7582   4
   3  -6  -3 133.643 36.7064   3
   3  -6  -3 182.363 25.4957   1
   3  -6  -2 160.512 36.1930   4
   3  -6  -2 66.3490 18.8470   1
   3  -6  -1 2253.05 87.8706   4
   3  -6   0 277.760 39.0497   4
   3  -6   1 6016.46 127.403   1
   3  -6   1 6164.58 158.235   4
   3  -6   2 512.359 47.9258   4
   3  -6   2 428.646 29.6410   1
   3  -6   3 2410.58 93.4772   4
   3  -6   3 2507.50 76.1129   1
   3  -6   4 127.795 31.3173   4
   3  -6   4 159.019 25.6779   1
  -3   6  -4 207.134 29.7964   1
   3  -6   5 764.128 48.9711   1
   3  -6   5 727.689 53.7329   4
  -3   6  -5 865.584 52.6867   1
  -3   6  -6 155.301 32.5685   1
   3  -6   6 155.225 30.3973   1
   3  -6   7 1796.15 85.1482   1
   3  -6   8 503.592 51.4287   1
   3  -6   9 1909.56 98.2110   1
  -3   6  -9 1803.67 97.2631   1
   3  -6  10 7.47206 28.7122   1
  -3   6 -10-3.26097 39.2280   1
  -3   6 -11 51.4284 39.8467   1
   3  -6  11 54.2320 13.0425   2
   3  -6  11 45.4208 33.2617   1
   3  -6  12 559.240 37.2126   2
  -3   6 -12 544.833 65.6245   1
   3  -6  12 640.031 27.7436   2
  -3   6 -13 80.2962 40.9341   1
   3  -6  14 1513.18 74.8518   3
  -3   6 -14 1386.55 107.357   1
  -3   6 -15 2113.54 134.003   1
  -3   6 -16 83.8247 50.2690   1
  -3   6 -17 124.871 51.9502   1
  -3   6 -18 321.948 67.1411   1
  -3   6 -19 355.235 74.5257   1
   3  -5 -19 198.974 56.9140   1
   3  -5 -18 21.1622 45.5580   1
   3  -5 -17 524.705 76.1436   1
   3  -5 -16 84.1521 46.7741   1
   3  -5 -15 2346.19 140.600   1
   3  -5 -15 2200.91 111.084   4
   3  -5 -14 1279.52 102.439   1
   3  -5 -14 1292.63 82.4067   4
   3  -5 -13 310.976 57.5992   1
   3  -5 -13 265.866 54.7031   2
   3  -5 -13 316.223 43.5085   4
   3  -5 -12 19.3145 40.3609   1
   3  -5 -12 39.6950 34.2342   2
   3  -5 -11-18.4540 41.1221   4
   3  -5 -11 76.5329 38.7398   1
  -3   5  11 140.909 40.8401   1
   3  -5 -11 49.8806 40.3062   2
   3  -5 -10 2669.88 122.262   1
  -3   5  10 2813.07 126.932   1
   3  -5 -10 2597.11 100.659   4
   3  -5 -10 2551.76 144.981   2
   3  -5  -9 142.546 43.5240   1
   3  -5  -9 111.354 48.5271   2
   3  -5  -9 111.660 30.2567   4
  -3   5   8 3732.53 127.945   4
   3  -5  -8 3713.32 163.587   3
   3  -5  -8 3505.76 163.186   2
   3  -5  -8 3646.85 130.674   1
   3  -5  -8 3743.36 116.958   4
  -3   5   7 840.518 57.1323   4
   3  -5  -7 851.931 58.5831   1
   3  -5  -7 855.715 78.4094   3
   3  -5  -7 785.641 52.8166   4
   3  -5  -6 957.854 57.1398   4
   3  -5  -6 952.784 58.1076   1
   3  -5  -5 2646.41 95.1494   4
   3  -5  -5 2764.81 89.2908   1
   3  -5  -4 1941.54 67.1268   1
   3  -5  -4 1876.73 77.2829   4
   3  -5  -3 12394.1 300.994   3
   3  -5  -3 12975.9 233.598   1
   3  -5  -3 12490.5 257.358   4
   3  -5  -2 8145.21 219.604   3
   3  -5  -2 8648.93 160.190   1
   3  -5  -2 8420.66 190.086   4
   3  -5  -1 1709.91 83.6319   3
   3  -5  -1 1787.84 74.3397   4
   3  -5   0 5084.69 139.076   4
   3  -5   0 5655.86 107.003   1
   3  -5   1 648.928 46.8236   4
   3  -5   1 614.404 27.3121   1
   3  -5   2 4340.67 122.733   4
   3  -5   2 4264.85 95.4111   1
   3  -5   3 72.0767 24.0869   4
  -3   5  -3 113.577 21.1667   1
   3  -5   3 59.5203 16.7812   1
   3  -5   4 1708.81 75.2982   4
  -3   5  -4 1667.40 65.7798   1
   3  -5   4 1680.97 64.5007   1
   3  -5   5 8721.34 195.406   1
  -3   5  -5 8930.35 198.868   1
   3  -5   6 2989.48 103.022   1
  -3   5  -6 2991.59 104.163   1
   3  -5   7 1019.95 63.8350   1
   3  -5   8 1147.50 71.2522   1
   3  -5   9 2396.33 108.839   1
  -3   5  -9 2208.84 107.426   1
   3  -5  10 2159.50 53.3286   2
   3  -5  10 1958.78 76.0997   2
  -3   5 -10 1972.23 105.816   1
   3  -5  10 2104.34 107.139   1
   3  -5  11 472.383 58.8545   1
   3  -5  11 513.373 20.8197   2
  -3   5 -11 447.661 62.4115   1
   3  -5  11 414.788 27.4866   2
   3  -5  12 994.945 55.3414   3
  -3   5 -12 977.897 84.4794   1
  -3   5 -13 28.1816 42.3228   1
   3  -5  13 8.13032 20.6586   3
   3  -5  14 1420.62 69.2942   3
  -3   5 -14 1297.80 103.914   1
  -3   5 -15 4858.18 206.511   1
  -3   5 -16 155.539 59.4210   1
  -3   5 -17 1906.07 138.668   1
  -3   5 -18 11.8804 48.6637   1
  -3   5 -19 20.6284 48.5304   1
   3  -4 -19 448.407 75.6224   1
   3  -4 -18 693.443 88.3404   1
   3  -4 -17 1010.44 99.1397   1
   3  -4 -16 1018.04 98.2063   1
   3  -4 -15-14.4405 32.8276   4
   3  -4 -15 45.4927 40.1017   1
   3  -4 -14-24.2140 37.8656   4
   3  -4 -14 82.2408 46.2913   1
   3  -4 -14 66.8257 39.0399   2
   3  -4 -13 3652.46 162.381   1
   3  -4 -13 3637.68 170.379   2
   3  -4 -13 3798.50 136.702   4
   3  -4 -12 712.273 59.8076   4
   3  -4 -12 591.073 66.9171   1
   3  -4 -12 533.678 70.7671   2
   3  -4 -11-83.4450 37.1410   4
   3  -4 -11-26.6252 45.4007   1
  -3   4  11 70.6050 38.4937   1
   3  -4 -11 10.0645 42.0161   2
   3  -4 -10 2386.47 92.5012   4
  -3   4  10 2410.29 114.589   1
   3  -4 -10 2486.92 114.446   1
   3  -4 -10 2284.32 133.121   2
  -3   4   9 20.2903 26.9478   4
   3  -4  -9-2.07694 37.7760   1
   3  -4  -9-26.6078 41.0265   2
  -3   4   9 5.17667 29.1654   1
   3  -4  -9-70.1481 35.3585   4
  -3   4   8 557.926 52.4433   1
   3  -4  -8 449.054 40.7275   4
   3  -4  -8 608.448 71.5347   3
   3  -4  -8 466.150 50.6683   1
  -3   4   8 473.815 45.5436   4
  -3   4   7 16481.5 327.241   4
   3  -4  -7 16062.8 309.971   4
  -3   4   7 15633.8 326.325   1
   3  -4  -7 16304.4 326.313   1
   3  -4  -6 2515.56 89.1730   1
  -3   4   6 2314.52 87.6563   1
   3  -4  -6 2514.26 87.6015   4
   3  -4  -5 5825.95 139.713   1
   3  -4  -5 5801.43 143.357   4
  -3   4   5 5547.67 140.063   1
   3  -4  -4 1824.27 72.4768   4
   3  -4  -4 1894.75 63.7532   1
   3  -4  -3 8.06899 30.3941   4
   3  -4  -3 68.9652 17.1639   1
   3  -4  -3 40.7906 29.6083   3
  -3   4   2 1462.85 62.3581   4
   3  -4  -2 1341.87 75.5855   3
   3  -4  -2 1425.18 64.0725   4
   3  -4  -2 1565.13 41.6595   1
   3  -4  -1 871.641 59.5315   3
   3  -4  -1 927.743 52.1811   4
   3  -4   0 790.114 52.0531   3
   3  -4   0 722.531 47.6767   4
   3  -4   1 5512.47 137.804   4
   3  -4   1 5628.25 102.046   1
   3  -4   2 5569.46 112.923   1
   3  -4   2 5697.20 141.164   4
  -3   4  -2 5615.52 114.555   1
   3  -4   3 925.349 52.8129   4
   3  -4   3 930.167 40.7478   1
  -3   4  -3 884.078 40.6413   1
  -3   4  -4 233.709 28.5792   1
   3  -4   4 257.721 26.8651   1
  -3   4  -5 8060.08 185.913   1
   3  -4   5 8339.67 184.406   1
  -3   4  -6 95.0616 29.7564   1
   3  -4   6 83.7187 27.0595   1
   3  -4   7 6042.49 167.036   1
   3  -4   8 84.5435 31.7263   1
   3  -4   8 106.419 24.4900   2
   3  -4   9 126.254 39.0927   1
  -3   4  -9 180.179 44.4489   1
   3  -4   9 116.539 21.9204   2
   3  -4  10 1319.31 52.5707   3
  -3   4 -10 1183.11 83.7650   1
   3  -4  10 1167.96 82.3511   1
  -3   4 -11 151.627 51.9088   1
   3  -4  11 148.820 26.0370   3
  -3   4 -12 42.9208 40.4183   1
   3  -4  12 67.0364 21.2901   3
   3  -4  13 4747.35 125.706   3
  -3   4 -13 4860.44 189.740   1
  -3   4 -14 888.347 88.6930   1
  -3   4 -15 5.57174 39.6332   1
  -3   4 -16 605.961 81.5079   1
  -3   4 -17 885.469 96.8355   1
  -3   4 -18 101.722 49.7059   1
  -3   4 -19 839.336 102.016   1
   3  -3 -19-3.42907 41.8014   1
   3  -3 -18 442.241 76.2994   1
   3  -3 -17 133.370 52.4771   1
   3  -3 -16 909.530 91.5373   1
   3  -3 -15 1332.47 94.4368   2
   3  -3 -15 1391.66 105.493   1
   3  -3 -14-42.2581 31.0470   2
   3  -3 -14-1.20881 41.2137   1
   3  -3 -14-24.4987 29.2029   4
   3  -3 -13 376.952 57.6456   2
   3  -3 -13 265.335 38.7359   4
   3  -3 -13 276.981 54.5024   1
   3  -3 -12 179.793 46.9633   2
  -3   3  12 177.699 68.9671   3
   3  -3 -12 279.507 55.5171   1
   3  -3 -12 192.944 36.8434   4
  -3   3  11 520.506 85.6445   3
   3  -3 -11 574.665 67.2171   1
  -3   3  11 649.754 63.4534   1
   3  -3 -11 350.853 37.2358   4
   3  -3 -11 561.009 68.5704   2
   3  -3 -10 1373.91 87.5874   1
  -3   3  10 1609.04 116.964   3
  -3   3  10 1558.48 90.7550   1
   3  -3 -10 1393.26 68.6343   4
  -3   3  10 1715.96 84.0522   4
  -3   3   9 123.139 29.3497   4
  -3   3   9 95.5212 31.0263   1
   3  -3  -9 95.9115 29.3795   4
  -3   3   9 41.5671 47.7025   3
   3  -3  -9 69.2422 35.7466   1
   3  -3  -8-18.6829 24.4889   4
  -3   3   8-47.4376 55.7734   3
   3  -3  -8-67.5655 38.1171   1
  -3   3   8 7.20550 25.0383   4
  -3   3   8 20.9575 26.4537   1
  -3   3   7 477.854 42.2936   4
  -3   3   7 475.764 67.5472   3
  -3   3   7 451.544 40.5436   1
   3  -3  -7 469.101 44.2378   1
   3  -3  -7 490.153 39.9975   4
  -3   3   6 2112.33 112.179   3
   3  -3  -6 1874.80 76.1090   1
   3  -3  -6 2028.17 108.014   2
  -3   3   6 1764.18 72.8449   1
  -3   3   6 1928.04 76.5959   4
   3  -3  -6 1987.43 73.2763   4
  -3   3   5 8161.95 178.757   4
   3  -3  -5 7505.84 169.998   1
  -3   3   5 8147.35 221.686   3
   3  -3  -5 7717.87 227.685   2
  -3   3   5 7641.14 168.954   1
   3  -3  -5 7964.76 172.150   4
  -3   3   4 94.4416 24.5813   4
  -3   3   4 40.1702 40.9974   3
  -3   3   4 71.2140 17.2959   1
   3  -3  -4 46.3321 16.1288   1
   3  -3  -4 50.9670 25.9661   4
  -3   3   3 4044.46 109.922   4
  -3   3   3 4006.31 135.662   3
   3  -3  -3 3819.48 131.399   3
  -3   3   3 3953.93 88.0893   1
   3  -3  -3 3888.29 106.060   4
   3  -3  -3 4302.84 90.6826   1
   3  -3  -2 3573.31 100.284   4
   3  -3  -2 3452.51 117.469   3
   3  -3  -2 3713.03 70.6943   1
  -3   3   2 3431.09 98.8502   4
   3  -3  -1 134.368 29.6371   4
  -3   3   1 116.479 23.0740   4
   3  -3  -1 145.291 32.4234   3
   3  -3   0 96.2589 28.7966   4
  -3   3   0 101.274 20.6607   4
   3  -3   0 113.471 26.6273   3
   3  -3   1 676.886 42.5394   3
   3  -3   1 780.113 23.9558   1
   3  -3   1 728.921 43.7204   4
  -3   3  -1 768.835 24.3484   1
   3  -3   2 2488.65 81.7438   4
   3  -3   2 2402.40 75.1484   3
  -3   3  -2 2611.40 63.7244   1
   3  -3   2 2428.07 61.9087   1
   3  -3   3 888.797 58.9591   2
  -3   3  -3 969.122 42.5700   1
   3  -3   3 938.193 39.6752   3
   3  -3   3 917.703 40.6810   1
  -3   3  -4 387.216 33.6221   1
   3  -3   4 386.683 40.5520   2
   3  -3   4 339.204 30.0833   1
   3  -3   5 32.9359 22.4686   2
  -3   3  -5 38.8325 22.9765   1
   3  -3   5 43.4790 21.7210   1
  -3   3  -6 702.178 52.8327   1
   3  -3   6 675.145 45.6840   2
   3  -3   6 654.563 48.3543   1
   3  -3   7 7056.82 156.389   2
   3  -3   7 7056.54 185.511   1
   3  -3   8 2024.55 50.4512   3
   3  -3   8 2124.54 96.5297   1
   3  -3   8 2178.79 60.7608   2
  -3   3  -9 670.967 66.3307   1
   3  -3   9 546.215 26.7800   3
   3  -3   9 578.729 57.3291   1
  -3   3 -10 1183.51 84.8811   1
   3  -3  10 1197.86 83.9517   1
  -3   3 -11 1941.76 110.479   1
  -3   3 -12 134.996 45.9616   1
  -3   3 -13 30.8902 36.0750   1
  -3   3 -14 2089.00 129.368   1
  -3   3 -15 677.524 81.7447   1
  -3   3 -16 1621.81 126.148   1
  -3   3 -17 1384.90 120.132   1
  -3   3 -18 100.609 57.8926   1
  -3   3 -19 250.548 67.9797   1
   3  -2 -20 484.731 82.5490   1
   3  -2 -19 90.7513 45.9771   1
   3  -2 -18 463.426 75.7683   1
   3  -2 -17 175.283 56.0097   1
   3  -2 -16 246.711 61.5974   1
  -3   2  15 2208.50 154.767   3
   3  -2 -15 2337.27 133.311   1
   3  -2 -15 2152.63 113.432   2
   3  -2 -14 40.6353 41.6480   1
  -3   2  14-46.1891 51.3812   3
   3  -2 -14 37.5861 32.5497   2
  -3   2  13 1304.23 118.187   3
   3  -2 -13 1238.62 93.1491   1
   3  -2 -13 1291.45 88.4165   2
   3  -2 -13 1188.81 73.2755   4
   3  -2 -12 319.117 55.5106   1
   3  -2 -12 214.439 38.8751   4
  -3   2  12 329.346 75.5669   3
   3  -2 -12 309.232 55.0115   2
   3  -2 -11 745.154 70.9535   1
  -3   2  11 735.287 87.1325   3
  -3   2  11 805.215 60.9611   4
  -3   2  11 772.549 68.6336   1
   3  -2 -11 698.886 53.9105   4
   3  -2 -10 358.996 35.7741   4
   3  -2 -10 521.591 59.2742   1
  -3   2  10 492.982 76.8587   3
  -3   2  10 574.234 57.3577   1
  -3   2  10 691.774 53.7133   4
   3  -2  -9 266.466 31.7314   4
  -3   2   9 273.096 63.4417   3
  -3   2   9 330.598 37.5805   4
   3  -2  -9 352.123 47.8059   1
  -3   2   9 356.170 43.8078   1
  -3   2   8 198.648 33.6564   1
   3  -2  -8 218.078 38.7035   1
  -3   2   8 181.894 50.6092   3
  -3   2   8 222.905 33.0007   4
   3  -2  -8 176.385 28.8252   4
   3  -2  -7 466.477 45.3984   1
  -3   2   7 488.548 68.3442   3
  -3   2   7 417.895 41.1512   1
   3  -2  -7 421.825 54.5854   2
   3  -2  -7 496.652 38.4528   4
  -3   2   7 458.622 40.2654   4
   3  -2  -6 26762.9 457.233   1
   3  -2  -6 25955.0 516.131   2
  -3   2   6 24197.7 450.902   1
  -3   2   6 27149.4 521.726   3
   3  -2  -6 25534.9 439.452   4
  -3   2   6 25461.8 449.590   4
  -3   2   5 1550.75 91.0758   3
   3  -2  -5 1477.69 59.2071   1
   3  -2  -5 1384.39 85.8962   2
  -3   2   5 1317.88 58.3992   4
  -3   2   5 1410.60 57.1800   1
   3  -2  -5 1435.98 58.4429   4
  -3   2   4 5057.77 123.742   4
   3  -2  -4 5031.62 165.893   2
   3  -2  -4 5056.83 114.497   1
  -3   2   4 5148.53 162.494   3
  -3   2   4 4937.77 113.339   1
   3  -2  -4 5308.48 122.084   4
  -3   2   3 5895.89 132.985   4
  -3   2   3 5898.85 165.541   3
  -3   2   3 5561.55 113.484   1
   3  -2  -3 5751.14 114.923   1
   3  -2  -3 5721.70 129.787   4
   3  -2  -2 1154.52 50.8022   4
  -3   2   2 1146.42 66.6869   3
  -3   2   2 1111.57 31.3651   1
  -3   2   2 1117.91 48.6687   4
   3  -2  -2 1217.07 33.0274   1
   3  -2  -1 2074.48 68.7428   4
  -3   2   1 2119.91 66.4672   4
  -3   2   1 2131.29 83.9992   3
   3  -2  -1 2065.64 79.8466   3
   3  -2  -1 2008.08 94.6392   2
   3  -2   0 68.7292 22.1549   4
  -3   2   0 28.3862 17.5974   4
  -3   2   0-1.56216 24.5361   3
   3  -2   0 28.4198 21.5932   3
   3  -2   0 46.9162 33.6227   2
  -3   2  -1 31.8923 10.9171   1
   3  -2   1 3.85046 21.9060   4
   3  -2   1 39.5648 18.9470   3
   3  -2   1-10.7235 29.6875   2
  -3   2  -2 185.469 20.4763   1
   3  -2   2 182.302 33.0889   2
  -3   2  -3 4722.07 112.747   1
   3  -2   3 4875.01 113.600   1
   3  -2   3 4804.05 137.578   2
   3  -2   4 9167.74 204.587   2
  -3   2  -4 9496.62 196.485   1
   3  -2   4 9348.74 195.124   1
   3  -2   5 1225.92 59.4386   1
  -3   2  -5 1228.46 61.5770   1
   3  -2   5 1219.57 54.5433   2
  -3   2  -6 9538.51 223.150   1
   3  -2   6 9780.59 222.067   1
   3  -2   6 9750.78 188.187   2
   3  -2   7 5752.35 160.583   1
   3  -2   7 5358.15 108.185   2
   3  -2   8 454.380 51.6840   1
  -3   2  -9 2990.89 128.160   1
   3  -2   9 3110.75 127.893   1
  -3   2 -10 1089.79 85.0476   1
   3  -2  10 1159.88 81.8077   1
  -3   2 -11 2980.24 139.316   1
  -3   2 -12 371.461 63.1359   1
  -3   2 -13 819.701 81.9686   1
  -3   2 -14 2026.99 129.127   1
  -3   2 -15-21.2262 49.9804   1
  -3   2 -16 1499.13 119.658   1
  -3   2 -17 1093.75 108.958   1
  -3   2 -18 1275.32 121.293   1
   3  -1 -20 16.5245 48.0886   1
   3  -1 -19 133.553 58.4383   1
  -3   1  18 2538.48 175.450   3
   3  -1 -18 2719.46 162.138   1
   3  -1 -17 425.208 73.1453   1
  -3   1  17 500.354 89.9176   3
   3  -1 -16 634.282 81.2862   1
  -3   1  16 646.575 98.3550   3
  -3   1  15 48.6521 51.7429   3
   3  -1 -15 62.4898 42.7019   1
   3  -1 -15 123.757 32.8913   2
   3  -1 -14 27.7572 37.9306   1
  -3   1  14 6.57315 53.9673   3
   3  -1 -14 22.4114 24.6375   2
  -3   1  13 750.981 97.8625   3
   3  -1 -13 750.415 67.0290   2
   3  -1 -13 761.161 79.4257   1
  -3   1  12 49.6877 62.8765   3
   3  -1 -12-36.7497 32.8248   4
   3  -1 -12 5.67553 39.9348   1
  -3   1  12 26.7297 36.9687   1
   3  -1 -11 914.553 58.7837   4
  -3   1  11 998.989 102.011   3
   3  -1 -11 989.130 77.2997   1
  -3   1  11 972.819 75.7592   1
  -3   1  11 1007.27 63.5363   4
   3  -1 -10 3873.89 117.569   4
  -3   1  10 4116.97 127.409   4
  -3   1  10 4256.88 179.564   3
   3  -1 -10 3911.40 143.280   1
  -3   1  10 4289.98 149.456   1
  -3   1   9 237.570 33.3537   4
   3  -1  -9 230.994 43.6473   1
   3  -1  -9 93.0409 23.5153   4
  -3   1   9 167.019 56.6569   3
  -3   1   9 236.051 38.3627   1
   3  -1  -8 346.523 31.3798   4
  -3   1   8 464.864 68.1493   3
   3  -1  -8 486.865 47.8810   1
   3  -1  -8 439.932 51.3347   2
  -3   1   8 478.856 45.4528   1
  -3   1   8 463.167 38.6736   4
  -3   1   7 3750.50 153.840   3
  -3   1   7 3853.29 109.111   4
   3  -1  -7 3958.16 101.486   4
   3  -1  -7 3941.44 120.909   1
  -3   1   7 3717.09 119.148   1
   3  -1  -7 3983.28 143.657   2
  -3   1   6 10668.7 227.288   1
  -3   1   6 10613.4 215.778   4
  -3   1   6 11026.1 270.266   3
  -3   1   6 10798.5 276.261   2
   3  -1  -6 10658.9 265.472   2
   3  -1  -6 10864.3 227.705   1
   3  -1  -6 10734.5 206.433   4
  -3   1   5 10515.3 205.975   4
   3  -1  -5 10495.4 211.641   1
  -3   1   5 10700.4 255.830   3
  -3   1   5 9856.26 210.628   1
  -3   1   5 10691.7 270.568   2
   3  -1  -5 10291.7 256.819   2
   3  -1  -5 10776.0 200.403   4
  -3   1   4 14892.8 268.999   4
  -3   1   4 14348.8 268.093   1
  -3   1   4 15221.7 318.330   3
  -3   1   4 15406.5 338.715   2
   3  -1  -4 14880.7 265.663   4
   3  -1  -4 14894.0 268.445   1
   3  -1  -3 7.44049 21.2455   4
   3  -1  -3 27.9304 16.4144   1
  -3   1   3 101.290 37.6283   3
  -3   1   3 25.5486 39.0810   2
  -3   1   3 34.1087 18.9898   4
  -3   1   3 43.3663 15.4578   1
   3  -1  -2 16429.1 285.328   4
  -3   1   2 16889.2 318.873   3
  -3   1   2 16075.9 345.040   2
  -3   1   2 16270.1 270.077   1
  -3   1   2 15872.7 284.139   4
   3  -1  -1 2168.33 64.6209   4
  -3   1   1 2142.02 79.1373   3
  -3   1   1 2104.48 62.0590   4
  -3   1   1 2060.74 99.4660   2
   3  -1  -1 2035.82 91.6461   2
   3  -1   0 5037.25 114.494   4
  -3   1   0 5206.58 123.109   3
  -3   1   0 5145.26 153.359   2
   3  -1   0 5080.52 145.107   2
   3  -1   1 38.1620 20.4333   4
  -3   1  -1 85.7334 20.3505   3
  -3   1  -1 93.8280 17.5370   1
   3  -1   1 90.1599 29.8287   2
  -3   1  -1 83.8364 34.4777   2
  -3   1  -2 22246.8 358.414   3
  -3   1  -2 21903.6 410.859   2
  -3   1  -2 21753.6 371.398   1
   3  -1   2 21701.1 398.475   2
  -3   1  -3 3421.94 105.369   2
  -3   1  -3 3323.67 92.1962   1
   3  -1   3 3244.75 97.5284   2
   3  -1   4 6092.92 136.628   2
   3  -1   4 5926.81 147.561   1
  -3   1  -4 6009.36 146.722   1
   3  -1   5 2135.54 84.8954   1
   3  -1   5 2044.32 63.2472   2
  -3   1  -5 2390.31 87.0248   1
   3  -1   6 9450.63 164.949   2
   3  -1   6 8797.68 218.633   1
  -3   1  -6 9528.52 220.857   1
   3  -1   7 42255.3 657.984   2
   3  -1   7 43639.7 755.986   1
   3  -1   8 5201.28 167.763   1
  -3   1  -9 2402.55 116.814   1
   3  -1   9 2508.41 117.389   1
  -3   1 -10 3265.67 145.716   1
   3  -1  10 3641.58 150.200   1
  -3   1 -11-55.7393 54.0259   1
  -3   1 -12 1542.99 107.795   1
  -3   1 -13 380.146 64.6601   1
  -3   1 -14 4467.84 197.542   1
  -3   1 -15-34.6224 43.5336   1
  -3   1 -16 2267.78 148.769   1
  -3   1 -17 157.586 55.8654   1
  -3   1 -18 735.757 96.4643   1
  -3   0  20 467.465 88.3595   3
   3   0 -20 638.810 92.0257   1
  -3   0  19 1050.62 118.465   3
   3   0 -19 1001.23 106.050   1
   3   0 -18 52.1002 45.8037   1
  -3   0  18 44.1021 56.3956   3
   3   0 -17 285.763 64.3469   1
  -3   0  17 264.042 71.2256   3
   3   0 -16 2165.18 135.381   1
  -3   0  16 2252.17 161.196   3
   3   0 -16 2111.17 99.1724   2
   3   0 -15 467.801 48.9361   2
   3   0 -15 465.221 68.6160   1
  -3   0  15 541.421 84.7855   3
   3   0 -14 14.6965 43.7754   1
   3   0 -14 21.3287 25.5730   2
  -3   0  14 40.5325 52.8376   3
   3   0 -13 1918.95 115.355   1
  -3   0  13 1802.38 133.856   3
  -3   0  12 163.258 41.3385   1
  -3   0  12 242.902 37.5499   4
   3   0 -12 195.821 54.2639   1
  -3   0  12 212.999 69.2053   3
  -3   0  11 69.9486 37.1507   1
   3   0 -11 7.95219 43.6817   1
  -3   0  11 100.007 29.5921   4
  -3   0  11 2.40990 56.9106   3
   3   0 -11-33.1247 30.6165   4
  -3   0  10 152.117 30.1387   4
  -3   0  10 118.797 33.7120   1
  -3   0  10 136.267 62.2722   3
   3   0 -10 122.031 44.6149   1
   3   0 -10 52.7636 25.1486   4
   3   0  -9 1757.21 68.5415   4
  -3   0   9 1896.12 116.637   3
  -3   0   9 1754.66 109.283   2
   3   0  -9 1808.97 90.9478   1
   3   0  -9 1757.55 91.8021   2
  -3   0   9 1779.93 90.2777   1
  -3   0   9 1837.33 73.6302   4
  -3   0   8 4388.03 168.112   2
  -3   0   8 4432.17 170.074   3
   3   0  -8 4293.84 145.402   2
   3   0  -8 4126.70 108.691   4
   3   0  -8 4099.43 135.011   1
  -3   0   8 4427.32 116.054   4
  -3   0   8 4173.24 136.295   1
  -3   0   7 9360.74 217.502   1
   3   0  -7 9117.48 183.173   4
  -3   0   7 9275.36 255.768   2
   3   0  -7 9254.53 232.393   2
   3   0  -7 9706.80 216.441   1
  -3   0   7 9334.21 193.089   4
   3   0  -6 11587.9 239.386   1
  -3   0   6 10835.4 237.870   1
  -3   0   6 11430.4 287.150   2
   3   0  -6 11102.7 261.795   2
   3   0  -6 11611.8 210.188   4
  -3   0   6 11136.3 217.976   4
  -3   0   5 2712.48 76.6276   4
   3   0  -5 2835.76 72.3191   4
  -3   0   5 2604.03 85.8890   1
  -3   0   5 2787.89 120.864   2
   3   0  -5 2759.91 108.540   2
   3   0  -5 2895.52 90.1608   1
  -3   0   4 1615.35 53.6410   4
   3   0  -4 1664.34 52.2401   4
   3   0  -4 1591.43 61.0959   1
  -3   0   4 1622.54 91.5686   2
  -3   0   4 1506.20 57.5470   1
  -3   0   3 13511.6 250.123   1
   3   0  -3 14227.0 241.431   4
  -3   0   3 13451.0 243.136   4
  -3   0   3 14441.1 313.145   2
  -3   0   2 5342.15 110.265   4
  -3   0   2 5168.79 157.353   2
   3   0  -2 5560.56 111.174   4
  -3   0   2 4929.84 113.812   1
   3   0  -1 34885.8 547.670   4
  -3   0   1 34385.7 546.687   4
  -3   0   1 33517.0 608.661   2
   3   0  -1 33157.8 592.315   2
   3   0   0 2984.34 73.7610   4
  -3   0   0 2694.10 103.956   2
   3   0   0 2858.78 95.8539   2
  -3   0  -1 10.1132 32.8128   2
   3   0   1 36.1739 24.9896   2
  -3   0  -2 399.139 41.5723   2
  -3   0  -2 472.131 35.1467   1
   3   0   2 457.213 35.0937   2
  -3   0  -3 2857.22 88.8055   1
  -3   0  -3 2837.91 92.7334   2
   3   0   3 2689.64 78.4961   2
   3   0   4 21309.7 367.113   2
  -3   0  -4 22997.0 404.129   1
  -3   0  -4 22266.3 394.020   2
   3   0   5 137.263 14.3594   2
  -3   0  -5 174.925 36.5220   1
  -3   0  -5 129.031 23.1701   2
   3   0   6 8442.33 147.417   2
  -3   0  -6 8728.26 173.350   2
   3   0   7 10.8045 26.2762   1
   3   0   8 10541.9 270.876   1
  -3   0  -8 10789.1 265.871   1
   3   0   9 1049.28 82.2826   1
  -3   0  -9 1032.15 83.0041   1
  -3   0 -10 369.515 59.6333   1
  -3   0 -11 3224.20 149.324   1
  -3   0 -12 6548.24 228.887   1
  -3   0 -13 2723.94 148.843   1
  -3   0 -14 500.887 73.9996   1
  -3   0 -15 943.675 96.4388   1
  -3   0 -16 3049.87 176.291   1
  -3   0 -17 19.9042 51.2209   1
  -3   0 -18 870.753 104.405   1
  -3  -1  21-22.7718 58.0786   3
  -3  -1  20 2498.27 183.519   3
   3   1 -20 2693.94 172.687   1
  -3  -1  19-17.3052 58.2571   3
   3   1 -19-2.23319 47.2937   1
   3   1 -18 1881.33 135.320   1
  -3  -1  18 1790.80 150.924   3
  -3  -1  17-37.2386 64.0693   3
   3   1 -17-22.0221 48.7272   1
  -3  -1  16 425.981 83.5311   3
   3   1 -16 368.909 64.2345   1
   3   1 -16 374.207 40.0490   2
  -3  -1  15 1561.84 130.186   3
   3   1 -15 1501.59 111.975   1
   3   1 -15 1531.02 80.1872   2
   3   1 -14 189.987 33.7160   2
  -3  -1  14 94.9342 53.4136   3
   3   1 -14 235.256 59.1552   1
  -3  -1  13 3456.39 175.693   3
   3   1 -13 3389.95 153.124   1
  -3  -1  12 32.5297 36.9503   1
   3   1 -12-4.70247 39.5219   1
  -3  -1  12-43.5414 55.0325   2
  -3  -1  12 75.5914 28.5645   4
  -3  -1  11 4980.72 172.178   1
  -3  -1  11 4559.29 193.798   3
  -3  -1  11 4674.13 186.904   2
   3   1 -11 4736.75 167.943   1
  -3  -1  11 4629.42 132.513   4
  -3  -1  10 1955.35 101.895   1
  -3  -1  10 1916.74 76.0630   4
   3   1 -10 1761.68 71.3434   4
  -3  -1  10 1934.49 115.646   2
   3   1 -10 1959.28 101.415   1
   3   1  -9 27.9157 27.0056   2
  -3  -1   9 18.6816 24.6006   1
  -3  -1   9 48.4673 46.6323   2
  -3  -1   9 54.2308 22.3587   4
   3   1  -9-0.03429 22.1665   4
   3   1  -9 22.7489 36.1664   1
  -3  -1   8 7754.74 201.225   1
   3   1  -8 7490.67 162.053   4
   3   1  -8 7968.65 200.307   1
  -3  -1   8 7686.77 228.143   2
   3   1  -8 7530.61 199.430   2
  -3  -1   8 7634.66 166.242   4
   3   1  -7 11.5757 23.3099   2
  -3  -1   7 10.5960 16.8549   4
   3   1  -7 7.28025 28.4213   1
  -3  -1   7-90.0422 51.6408   2
   3   1  -7-64.2819 25.6191   4
  -3  -1   7 9.26221 21.3971   1
  -3  -1   6 4471.66 106.379   4
   3   1  -6 4570.50 130.489   1
  -3  -1   6 4502.05 128.966   1
  -3  -1   6 4566.68 159.310   2
   3   1  -6 4522.21 140.117   2
   3   1  -6 4611.14 100.341   4
   3   1  -5 660.553 50.7280   2
   3   1  -5 627.684 28.9340   4
  -3  -1   5 566.918 59.3075   2
  -3  -1   5 676.431 43.7664   1
   3   1  -5 713.778 47.1207   1
  -3  -1   5 614.795 32.6272   4
  -3  -1   4 1650.13 49.6322   4
   3   1  -4 1782.15 47.6009   4
  -3  -1   4 1573.23 63.9417   1
  -3  -1   4 1758.63 91.6915   2
   3   1  -4 1484.19 64.6987   1
  -3  -1   3 1648.62 48.7140   4
  -3  -1   3 1920.67 91.6493   2
  -3  -1   3 1808.23 65.0801   1
   3   1  -3 1820.86 48.0074   4
   3   1  -2 4956.52 96.8034   4
  -3  -1   2 4763.79 96.0063   4
  -3  -1   2 4800.80 145.000   2
   3   1  -1 3859.18 81.1527   4
   3   1  -1 3615.19 110.211   2
  -3  -1   1 3758.07 123.703   2
  -3  -1   0 11588.3 246.648   2
   3   1   0 11460.7 232.588   2
  -3  -1  -1 629.010 48.2037   2
   3   1   1 635.534 38.4622   2
   3   1   2 4479.00 106.469   2
  -3  -1  -2 4346.30 121.197   2
  -3  -1  -3 168.713 28.8784   2
   3   1   3 56.2142 13.8516   2
  -3  -1  -3 54.7620 27.3019   1
   3   1   4 128.540 14.8085   2
  -3  -1  -4 125.586 29.7788   1
  -3  -1  -4 189.145 28.3924   2
   3   1   5 1616.41 45.6802   2
  -3  -1  -5 1784.40 63.9399   2
  -3  -1  -6 7632.34 154.947   3
  -3  -1  -6 7988.83 163.459   2
  -3  -1  -7 945.185 43.1829   3
  -3  -1  -7 1019.51 43.7030   2
  -3  -1  -8 2296.72 62.2739   2
  -3  -1  -8 2310.96 112.624   1
   3   1   9 1753.50 80.4693   4
  -3  -1  -9 1879.33 105.553   1
  -3  -1 -10 423.123 62.3529   1
  -3  -1 -11-4.43595 47.8362   1
  -3  -1 -12 563.819 72.2033   1
  -3  -1 -13 588.792 74.9826   1
  -3  -1 -14 236.508 58.3256   1
  -3  -1 -15 1923.25 138.551   1
  -3  -1 -16 476.857 79.5489   1
  -3  -1 -17 89.8708 51.2942   1
  -3  -2  22 198.648 67.8911   3
  -3  -2  21 679.261 102.624   3
  -3  -2  20-1.07528 59.7691   3
   3   2 -20 40.3801 50.6631   1
  -3  -2  19 369.238 81.7918   3
   3   2 -19 297.501 67.9628   1
  -3  -2  18 1597.09 144.809   3
   3   2 -18 1427.78 119.723   1
  -3  -2  17 16.0200 55.4626   3
   3   2 -17 51.0457 49.8483   1
  -3  -2  16 642.326 93.0896   3
   3   2 -16 621.068 46.6644   2
   3   2 -16 605.438 78.3388   1
  -3  -2  15 106.000 63.5061   3
   3   2 -15 36.0392 19.4020   2
   3   2 -15 44.3477 42.7043   1
   3   2 -14 733.521 53.7973   2
   3   2 -14 712.072 79.3452   1
  -3  -2  14 678.228 94.0398   3
  -3  -2  14 662.125 77.7401   2
  -3  -2  13 194.941 34.3682   4
  -3  -2  13 193.827 74.2796   3
   3   2 -13 159.592 54.2184   1
  -3  -2  13 43.9134 48.2177   2
  -3  -2  12 67.0838 27.5940   4
  -3  -2  12 18.8140 37.0786   1
  -3  -2  12 7.80151 49.8762   2
   3   2 -12-71.1986 54.0452   1
   3   2 -11 1871.43 107.984   1
  -3  -2  11 1982.56 106.958   1
  -3  -2  11 1930.47 117.583   2
  -3  -2  11 2071.97 79.6579   4
   3   2 -10 2971.50 127.518   1
  -3  -2  10 2985.27 94.7596   4
  -3  -2  10 3180.69 130.469   1
  -3  -2  10 3076.37 140.705   2
  -3  -2   9 3666.35 152.001   2
   3   2  -9 3836.82 139.215   1
  -3  -2   9 3953.73 139.968   1
  -3  -2   9 3893.01 104.403   4
  -3  -2   8 1057.59 47.5405   4
  -3  -2   8 1036.58 67.1678   1
   3   2  -8 1012.20 68.6894   1
  -3  -2   8 1123.99 81.5022   2
   3   2  -8 1120.34 64.9929   2
   3   2  -8 918.133 44.3314   4
  -3  -2   7 4280.49 136.018   1
   3   2  -7 4457.25 138.419   1
  -3  -2   7 4578.50 158.094   2
   3   2  -7 4450.01 102.228   4
   3   2  -7 4421.44 133.816   2
  -3  -2   7 4442.02 104.036   4
   3   2  -6 5364.38 148.486   1
  -3  -2   6 5024.96 145.652   1
   3   2  -6 5413.18 109.274   4
  -3  -2   6 5275.87 164.935   2
   3   2  -6 5207.17 145.915   2
  -3  -2   6 5095.78 111.201   4
  -3  -2   5 65.3094 15.1047   4
   3   2  -5 72.2248 26.6485   2
   3   2  -5 94.2704 32.5604   1
  -3  -2   5 97.9211 26.8212   1
   3   2  -5 10.7634 13.6268   4
  -3  -2   5 119.765 45.9875   2
  -3  -2   4 303.447 19.3698   4
  -3  -2   4 286.283 32.8068   1
   3   2  -4 248.846 15.3742   4
  -3  -2   4 300.584 50.4769   2
  -3  -2   3 1090.50 32.2731   4
  -3  -2   3 1143.02 56.2352   1
  -3  -2   3 1103.47 68.5652   2
   3   2  -3 1235.95 31.1935   4
   3   2  -2 3373.27 65.6095   4
  -3  -2   2 2983.24 110.787   2
   3   2  -1 41.3199 10.4426   4
  -3  -2   1 27.7337 34.2142   2
   3   2  -1 64.8890 20.0877   2
   3   2   0 2245.99 71.9445   2
  -3  -2   0 2118.20 85.4648   2
   3   2   1 8429.94 168.717   2
  -3  -2  -1 7892.93 185.463   2
   3   2   2 1196.18 46.1972   2
  -3  -2  -2 1201.20 58.1364   2
   3   2   3 3711.12 87.4777   2
  -3  -2  -3 3670.61 104.126   2
  -3  -2  -4 4528.04 117.702   2
   3   2   4 4560.65 99.0128   2
  -3  -2  -4 4927.65 141.768   1
  -3  -2  -5 2390.17 76.9794   2
  -3  -2  -6 19.8919 18.4659   2
  -3  -2  -7-0.19081 19.7620   3
  -3  -2  -7-1.44583 16.4535   2
   3   2   7-29.7787 23.8636   4
  -3  -2  -7 23.1932 43.2122   1
  -3  -2  -8 2041.19 78.1069   3
   3   2   8 2289.05 87.7862   4
  -3  -2  -8 2158.90 111.447   1
  -3  -2  -8 2054.28 65.0985   2
  -3  -2  -9 816.616 51.9535   3
   3   2   9 823.356 54.5288   4
  -3  -2  -9 802.394 36.7217   2
  -3  -2  -9 802.987 79.2196   1
  -3  -2 -10 2461.25 130.361   1
  -3  -2 -11 4913.02 191.517   1
  -3  -2 -12 69.3126 46.5219   1
  -3  -2 -13 618.299 77.0546   1
  -3  -2 -14 39.7629 52.4395   1
  -3  -2 -15 3498.95 188.302   1
  -3  -2 -16 1262.76 118.850   1
  -3  -2 -17 375.993 73.9013   1
  -3  -3  22 147.235 69.8082   3
  -3  -3  21 1038.93 126.874   3
   3   3 -20 922.058 106.470   1
  -3  -3  20 881.057 117.757   3
   3   3 -19 534.778 81.8431   1
  -3  -3  19 456.041 89.5515   3
   3   3 -18 353.640 68.3812   1
  -3  -3  18 272.371 78.3355   3
   3   3 -17 745.299 91.3210   1
  -3  -3  17 830.932 104.128   3
   3   3 -16 1870.18 82.4553   2
   3   3 -16 1996.69 131.526   1
  -3  -3  16 2174.75 154.201   3
  -3  -3  16 2164.82 131.164   2
   3   3 -15-19.1926 42.7603   1
   3   3 -15 0.69721 15.5305   2
  -3  -3  15 34.0722 57.7543   3
  -3  -3  15-45.8620 49.5450   2
   3   3 -14 993.409 58.8306   2
  -3  -3  14 1012.81 92.8206   2
   3   3 -14 993.321 92.7801   1
  -3  -3  13 1933.37 122.121   2
   3   3 -13 2013.14 119.291   1
  -3  -3  13 2054.64 84.2863   4
  -3  -3  12 2602.24 137.099   2
   3   3 -12 2440.40 126.683   1
  -3  -3  12 2510.11 90.4801   4
  -3  -3  11 3266.70 140.095   1
   3   3 -11 3148.55 140.561   1
  -3  -3  11 3135.09 145.124   2
  -3  -3  11 3015.38 96.6306   4
   3   3 -10 121.653 49.1674   1
  -3  -3  10 185.884 41.6558   1
  -3  -3  10 178.222 25.4442   4
  -3  -3  10 160.473 54.0583   2
  -3  -3   9 2646.12 113.211   1
   3   3  -9 2654.56 116.103   1
  -3  -3   9 2490.50 76.6295   4
  -3  -3   9 2477.54 120.003   2
  -3  -3   8 5236.00 117.433   4
  -3  -3   8 5271.19 164.002   1
   3   3  -8 5190.71 162.761   1
  -3  -3   8 5061.70 170.436   2
   3   3  -7 9860.41 212.977   2
  -3  -3   7 9472.67 228.864   1
   3   3  -7 9059.46 225.608   1
  -3  -3   7 9049.27 236.190   2
  -3  -3   7 9038.21 174.109   4
  -3  -3   6 817.204 58.9215   1
   3   3  -6 931.800 53.6374   2
   3   3  -6 827.898 60.0731   1
  -3  -3   6 925.581 65.8095   2
  -3  -3   6 912.091 34.6513   4
  -3  -3   5 4.03134 24.1865   1
   3   3  -5 32.4277 20.5507   2
  -3  -3   5 21.5790 10.8545   4
  -3  -3   5 1.05620 28.7099   2
  -3  -3   4 214.524 13.6740   4
  -3  -3   4 174.554 31.2097   1
  -3  -3   4 208.147 37.2454   2
   3   3  -4 176.333 9.97945   4
  -3  -3   3 6729.96 173.910   2
  -3  -3   2 9755.07 220.270   2
   3   3  -1 19682.7 359.025   2
  -3  -3   1 20934.6 377.542   2
   3   3   0 884.536 42.7832   2
  -3  -3   0 843.459 53.0171   2
   3   3   1 17239.8 305.490   2
  -3  -3  -1 17256.4 322.780   2
  -3  -3  -2 89.4884 22.7141   2
   3   3   2 86.7868 15.2727   2
   3   3   2 70.6093 12.7864   4
  -3  -3  -3 71.9802 21.4675   2
   3   3   3 8.01227 14.3578   4
  -3  -3  -4 120.038 22.4029   2
   3   3   4 93.1772 15.9066   4
  -3  -3  -5 4062.34 107.132   2
   3   3   5 4330.04 114.371   4
  -3  -3  -6 2049.53 101.044   1
  -3  -3  -6 1900.85 66.8924   2
  -3  -3  -7 261.826 48.2163   1
  -3  -3  -7 254.219 26.1147   2
   3   3   7 172.620 28.5363   4
  -3  -3  -8 5017.13 149.018   3
  -3  -3  -8 5540.21 186.082   1
   3   3   8 5656.41 152.799   4
  -3  -3  -8 5462.85 126.189   2
  -3  -3  -9 2617.42 103.483   3
  -3  -3  -9 2733.24 132.806   1
  -3  -3  -9 2750.39 80.3407   2
  -3  -3 -10 105.619 19.5811   2
  -3  -3 -10 111.307 31.5968   3
  -3  -3 -10 108.099 53.4171   1
  -3  -3 -11 3259.08 156.501   1
  -3  -3 -11 3217.38 77.0277   2
  -3  -3 -12 20.8504 39.1268   1
  -3  -3 -13 2729.93 154.638   1
  -3  -3 -14 16.3109 41.4419   1
  -3  -3 -15 339.649 68.3104   1
  -3  -3 -16-1.82251 53.0509   1
  -3  -3 -17 222.875 69.4884   1
  -3  -4  22 1975.21 172.598   3
  -3  -4  21 269.112 81.5720   3
   3   4 -20 67.5763 57.7509   1
  -3  -4  20-14.8085 56.9321   3
   3   4 -19 1195.34 114.449   1
  -3  -4  19 1047.61 122.421   3
   3   4 -18 67.1627 46.8686   1
  -3  -4  18 44.2002 59.6234   3
   3   4 -17 56.8312 44.2876   1
  -3  -4  17 28.5222 60.1321   3
  -3  -4  17 27.7544 45.7600   2
   3   4 -16 658.645 46.1554   2
   3   4 -16 634.322 81.5089   1
  -3  -4  16 763.072 84.6693   2
   3   4 -15 46.9789 20.1923   2
   3   4 -15 86.1190 52.4002   1
  -3  -4  15 96.5777 49.6586   2
   3   4 -14 368.447 36.4305   2
  -3  -4  14 325.234 37.7142   4
   3   4 -14 361.159 68.7658   1
  -3  -4  14 330.061 64.4167   2
   3   4 -13 1300.44 102.503   1
  -3  -4  13 1472.75 106.228   2
  -3  -4  13 1377.91 66.5870   4
   3   4 -13 1373.53 69.7698   2
   3   4 -12 1254.44 65.3805   2
   3   4 -12 1341.45 100.784   1
  -3  -4  12 1190.92 95.7609   2
  -3  -4  12 1307.51 61.7466   4
  -3  -4  11 12259.8 312.255   1
   3   4 -11 12061.9 309.361   1
  -3  -4  11 11871.1 309.503   2
  -3  -4  11 11912.6 240.023   4
  -3  -4  10 288.093 47.2811   1
   3   4 -10 333.486 58.2983   1
  -3  -4  10 354.350 60.1995   2
  -3  -4  10 248.801 26.8186   4
   3   4  -9 15204.8 343.199   1
  -3  -4   9 15085.4 344.082   1
  -3  -4   9 14915.2 340.137   2
  -3  -4   9 14769.9 270.008   4
  -3  -4   8 4191.16 97.4487   4
  -3  -4   8 4128.57 148.421   2
   3   4  -8 4154.22 147.769   1
  -3  -4   8 4416.68 150.351   1
  -3  -4   7 2306.66 60.6467   4
  -3  -4   7 2366.44 102.705   1
  -3  -4   7 2225.51 103.471   2
   3   4  -7 2355.25 104.612   1
  -3  -4   6 206.239 42.3681   2
   3   4  -6 187.979 25.8186   2
  -3  -4   6 224.802 35.9482   1
  -3  -4   6 212.186 16.7608   4
  -3  -4   5 4693.93 143.664   2
  -3  -4   5 4528.01 84.8889   4
  -3  -4   5 4843.60 146.078   1
  -3  -4   4 3280.82 113.534   2
  -3  -4   4 3356.31 116.989   1
  -3  -4   3 1351.03 69.0703   2
  -3  -4   2 14467.1 290.359   2
   3   4  -2 14530.3 275.386   2
   3   4  -1 1459.90 57.3037   2
  -3  -4   1 1638.76 70.0471   2
   3   4  -1 1509.85 32.5144   4
  -3  -4   0 376.625 36.4758   2
   3   4   0 375.383 29.1653   2
   3   4   0 352.228 17.3904   4
  -3  -4  -1 10769.4 219.809   2
   3   4   1 10459.5 205.663   2
   3   4   1 10687.3 188.713   4
  -3  -4  -2 388.728 34.9626   2
   3   4   2 265.755 22.7371   4
  -3  -4  -3 19326.6 352.591   2
   3   4   3 19649.8 338.183   4
  -3  -4  -4 993.396 50.6801   2
   3   4   4 939.056 44.5122   4
  -3  -4  -5 436.918 34.0432   2
  -3  -4  -5 400.958 56.3720   1
  -3  -4  -6 3516.35 139.869   1
  -3  -4  -6 3440.53 97.2168   2
  -3  -4  -7 3594.96 98.5438   2
  -3  -4  -7 3461.98 142.946   1
   3   4   7 3332.14 109.184   4
  -3  -4  -8 1512.92 59.0514   2
  -3  -4  -8 1570.11 100.029   1
   3   4   8 1531.67 74.1040   4
  -3  -4  -8 1326.51 75.2930   3
  -3  -4  -9 979.120 46.6335   2
  -3  -4  -9 875.082 64.6016   3
  -3  -4  -9 932.079 87.6268   1
  -3  -4 -10 8271.20 253.469   1
  -3  -4 -10 7672.85 163.918   2
  -3  -4 -11 5165.46 200.141   1
  -3  -4 -11 4920.59 117.589   2
  -3  -4 -12 518.584 75.8107   1
  -3  -4 -12 465.115 29.1389   2
  -3  -4 -13 44.2787 48.9798   1
  -3  -4 -14 147.455 56.9033   1
  -3  -4 -15 938.277 101.732   1
  -3  -4 -16 136.395 63.4301   1
  -3  -5  22 187.499 73.0450   3
  -3  -5  21 1393.99 145.756   3
  -3  -5  20 133.207 63.4332   3
   3   5 -20 121.621 52.8011   1
  -3  -5  19 1268.40 135.207   3
   3   5 -19 1207.17 116.596   1
  -3  -5  18 610.944 98.0842   3
  -3  -5  18 592.747 79.1443   2
   3   5 -18 623.899 85.0618   1
  -3  -5  17 33.8148 42.3622   2
   3   5 -17-18.5554 50.2062   1
   3   5 -16 22.3016 46.7072   1
   3   5 -16 13.6752 14.6407   2
  -3  -5  16-22.5463 51.1218   2
   3   5 -15 1296.22 64.8156   2
   3   5 -15 1358.26 110.732   1
  -3  -5  15 1384.41 109.632   2
   3   5 -14 5578.83 150.536   2
   3   5 -14 5699.25 216.785   1
  -3  -5  14 5758.67 213.724   2
  -3  -5  14 5219.67 147.436   4
   3   5 -13-24.9630 54.0170   1
   3   5 -13 10.5275 18.3306   2
  -3  -5  13 31.6684 43.9481   2
  -3  -5  13-13.2115 20.5509   4
   3   5 -12 6403.41 165.274   2
  -3  -5  12 6290.50 152.223   4
  -3  -5  12 6486.08 213.449   2
   3   5 -12 5975.07 214.985   1
  -3  -5  11 1282.27 90.2840   1
   3   5 -11 1256.06 94.2544   1
  -3  -5  11 1269.85 93.3824   2
   3   5 -11 1136.76 61.2374   2
  -3  -5  11 1081.15 51.9530   4
  -3  -5  10 124.103 38.4259   1
   3   5 -10 147.869 26.4483   2
  -3  -5  10 73.7170 18.6573   4
   3   5 -10 123.604 51.4524   1
  -3  -5  10 171.874 47.2750   2
  -3  -5   9 14925.8 272.989   4
   3   5  -9 15465.8 354.168   1
  -3  -5   9 16310.9 361.062   1
  -3  -5   9 15332.2 346.170   2
   3   5  -8 37.5443 42.8818   1
  -3  -5   8 16.8226 13.5800   4
  -3  -5   8 67.0991 30.9646   1
  -3  -5   8 26.5449 31.9910   2
  -3  -5   7 6834.22 198.934   1
  -3  -5   7 6704.56 189.426   2
  -3  -5   7 6780.59 128.417   4
  -3  -5   6 7043.96 125.781   4
  -3  -5   6 7175.43 200.366   1
  -3  -5   6 7154.29 188.199   2
  -3  -5   5 201.173 37.8929   2
  -3  -5   5 197.926 38.0792   1
  -3  -5   5 249.103 11.9884   4
  -3  -5   4 2866.90 104.436   2
  -3  -5   4 3124.59 119.145   1
  -3  -5   3 163.747 34.5903   2
  -3  -5   2 16289.9 318.209   2
  -3  -5   1 11.2695 25.6699   2
   3   5  -1 55.6638 18.0990   2
   3   5  -1 36.4143 8.48146   4
  -3  -5   0 32446.6 546.638   2
   3   5   0 31261.0 496.494   4
  -3  -5  -1 9788.58 208.443   2
   3   5   1 9608.42 174.168   4
  -3  -5  -2 449.278 38.6213   2
   3   5   2 450.096 26.2231   4
  -3  -5  -3 24.7274 21.2413   2
   3   5   3 39.3635 15.3752   4
   3   5   4 2379.90 75.6526   4
  -3  -5  -4 2370.78 83.4484   2
  -3  -5  -5 7734.92 175.659   2
  -3  -5  -5 7700.91 223.315   1
  -3  -5  -6 1866.53 71.8189   2
  -3  -5  -6 1873.11 110.073   1
   3   5   6 1992.74 75.6435   4
   3   5   7 913.664 55.6063   4
  -3  -5  -7 1041.87 84.5159   1
  -3  -5  -7 1000.07 51.4743   2
  -3  -5  -8 3843.80 109.338   2
  -3  -5  -8 3890.42 162.317   1
   3   5   8 3751.08 122.152   4
  -3  -5  -9 553.641 38.1843   2
  -3  -5  -9 451.219 67.1123   1
  -3  -5 -10 924.348 47.3305   2
  -3  -5 -10 828.686 86.7521   1
  -3  -5 -11 315.458 29.3116   2
  -3  -5 -11 324.885 64.0073   1
  -3  -5 -11 208.580 39.1094   3
  -3  -5 -12 870.252 94.1697   1
  -3  -5 -12 790.543 43.1819   2
  -3  -5 -13 661.532 85.3560   1
  -3  -5 -14 90.3468 47.1271   1
  -3  -5 -15 35.4693 51.3683   1
  -3  -5 -16 207.941 61.9395   1
  -3  -6  22 1706.74 162.638   3
  -3  -6  21 48.0895 56.4420   3
   3   6 -20 218.593 63.5309   1
  -3  -6  20 169.551 71.9470   3
   3   6 -19 1084.32 113.879   1
   3   6 -18 50.6105 55.6752   1
  -3  -6  18 41.4640 48.8414   2
  -3  -6  17 1107.33 103.857   2
   3   6 -17 1125.45 111.967   1
  -3  -6  16 2380.93 145.490   2
   3   6 -16 2224.10 146.004   1
   3   6 -15 421.652 68.2268   1
   3   6 -15 429.780 37.9218   2
  -3  -6  15 530.572 74.2863   2
  -3  -6  14 52.3690 44.7765   2
   3   6 -14 32.5065 17.6889   2
   3   6 -14 16.7253 45.4542   1
  -3  -6  14 9.03003 18.6701   4
   3   6 -13 1363.29 66.6512   2
  -3  -6  13 1429.52 103.295   2
  -3  -6  13 1347.57 63.3068   4
   3   6 -13 1633.18 114.461   1
   3   6 -12 4958.50 196.840   1
   3   6 -12 5150.12 143.914   2
  -3  -6  12 5128.98 132.763   4
  -3  -6  12 5281.54 188.933   2
   3   6 -11 3165.28 106.616   2
   3   6 -11 3185.08 148.659   1
  -3  -6  11 3119.11 91.9625   4
  -3  -6  11 2900.81 136.533   2
   3   6 -10 3558.50 113.100   2
   3   6 -10 3736.96 156.235   1
  -3  -6  10 4064.77 160.696   1
  -3  -6  10 3411.56 93.7329   4
  -3  -6  10 3692.29 148.735   2
   3   6  -9 770.488 49.4379   2
  -3  -6   9 685.742 34.2197   4
   3   6  -9 766.492 79.4705   1
  -3  -6   9 729.820 66.2125   2
  -3  -6   9 798.475 73.7567   1
   3   6  -8 3111.16 103.328   2
  -3  -6   8 3099.17 76.6020   4
  -3  -6   8 3200.80 126.111   2
  -3  -6   8 3448.95 139.371   1
  -3  -6   7 130.049 39.3014   2
  -3  -6   7 92.9780 10.7581   4
   3   6  -7 137.970 25.9854   2
  -3  -6   7 154.745 40.4485   1
  -3  -6   6 0.54600 28.8798   2
  -3  -6   6 18.5122 28.5053   1
  -3  -6   6-25.1844 11.1023   4
  -3  -6   5 2457.17 98.5178   2
  -3  -6   5 2473.28 111.871   1
  -3  -6   4 16811.7 336.383   2
  -3  -6   3 4559.87 133.333   2
  -3  -6   2 7211.21 177.439   2
  -3  -6   1 3285.21 107.582   2
   3   6  -1 3152.17 67.4500   4
  -3  -6   0 10309.7 223.455   2
   3   6   0 10105.4 182.529   4
  -3  -6  -1 1452.29 66.9994   2
   3   6   1 1408.75 48.6671   4
  -3  -6  -2 14444.8 282.236   2
   3   6   2 13874.4 253.181   4
  -3  -6  -3 6063.06 152.781   2
   3   6   3 6117.33 136.700   4
  -3  -6  -4 12.9743 22.1941   2
   3   6   4 75.1557 21.8599   4
  -3  -6  -5 17.7655 21.5109   2
  -3  -6  -6 22.0272 21.5656   2
   3   6   6 57.5019 25.2495   4
  -3  -6  -6-6.51029 49.7187   1
   3   6   7 637.792 47.8826   4
  -3  -6  -7 584.409 43.6799   2
  -3  -6  -7 580.736 71.1003   1
  -3  -6  -8 273.967 33.3091   2
  -3  -6  -8 328.995 63.3638   1
  -3  -6  -9 20.1855 17.2809   2
  -3  -6  -9 8.14169 29.2550   3
  -3  -6  -9 0.82294 48.0026   1
  -3  -6 -10 2389.58 84.9433   2
  -3  -6 -10 1919.26 110.416   3
  -3  -6 -10 2342.96 135.351   1
  -3  -6 -11 301.474 62.4953   1
  -3  -6 -11 285.246 29.0926   2
  -3  -6 -11 219.627 45.3361   3
  -3  -6 -12 125.779 53.3852   1
  -3  -6 -13 1015.67 105.491   1
  -3  -6 -14 1423.40 124.029   1
  -3  -6 -15 795.739 97.2128   1
  -3  -7  22 499.138 97.0537   3
  -3  -7  21 446.118 91.9760   3
   3   7 -20 373.395 76.7547   1
   3   7 -19 273.188 71.7797   1
   3   7 -18 333.788 75.5632   1
  -3  -7  18 302.036 65.8662   2
  -3  -7  17 72.1752 47.4300   2
   3   7 -17 111.346 54.7390   1
  -3  -7  16 134.216 50.5964   2
   3   7 -16 177.765 58.9750   1
  -3  -7  15 191.234 54.5886   2
   3   7 -15 128.352 52.6420   1
   3   7 -14 855.024 54.1933   2
  -3  -7  14 917.680 86.2876   2
  -3  -7  14 904.945 52.6230   4
   3   7 -14 862.307 91.3790   1
   3   7 -13 169.235 60.1179   1
   3   7 -13 141.225 25.5387   2
  -3  -7  13 87.3955 19.1954   4
  -3  -7  13 185.537 54.2767   2
   3   7 -12 2548.30 94.6118   2
   3   7 -12 2522.10 140.076   1
  -3  -7  12 2297.73 80.8429   4
  -3  -7  12 2439.72 127.327   2
   3   7 -11 237.003 32.2329   2
  -3  -7  11 249.256 54.9801   2
  -3  -7  11 145.197 21.4606   4
   3   7 -11 169.675 55.4939   1
  -3  -7  10 768.508 39.3012   4
   3   7 -10 774.130 50.3225   2
  -3  -7  10 931.881 79.3799   2
  -3  -7   9 1861.16 109.065   1
  -3  -7   9 1759.47 56.5892   4
   3   7  -9 1763.16 76.4804   2
  -3  -7   9 1784.41 99.8604   2
  -3  -7   8 1277.54 43.3563   4
   3   7  -8 1417.17 66.5513   2
  -3  -7   8 1290.42 88.6460   1
  -3  -7   8 1241.68 81.5216   2
  -3  -7   7 2758.62 111.344   2
   3   7  -7 2890.03 97.0829   2
  -3  -7   7 2773.42 127.979   1
  -3  -7   7 2621.14 62.7242   4
  -3  -7   6 4247.14 158.696   1
  -3  -7   6 4123.65 83.8414   4
   3   7  -6 4322.96 122.528   2
  -3  -7   6 4058.93 79.0930   4
  -3  -7   6 3967.37 134.231   2
  -3  -7   5 257.510 47.3006   1
  -3  -7   5 245.134 13.2362   4
  -3  -7   5 221.353 39.9924   2
  -3  -7   4 3363.72 116.485   2
  -3  -7   3 174.229 31.8238   2
  -3  -7   2 7008.80 181.383   2
   3   7  -2 7125.35 128.731   4
  -3  -7   2 7508.54 125.789   4
  -3  -7   1 990.344 60.6552   2
   3   7  -1 874.451 34.0531   4
   3   7   0 13880.0 245.232   4
  -3  -7   0 14001.2 286.404   2
  -3  -7  -1 141.435 29.5897   2
   3   7   1 172.336 22.8408   4
  -3  -7  -2 380.874 40.0372   2
   3   7   2 378.460 31.2518   4
  -3  -7  -3 422.262 40.4968   2
   3   7   3 454.498 35.8427   4
  -3  -7  -4 801.835 52.9023   2
   3   7   5 2346.45 87.0878   4
  -3  -7  -5 2331.79 88.9608   2
  -3  -7  -6 267.500 35.0792   2
  -3  -7  -6 180.789 62.4666   1
   3   7   6 326.564 38.1558   4
  -3  -7  -7 147.845 28.1942   2
   3   7   7 197.881 35.1716   4
  -3  -7  -7 172.220 61.9987   1
  -3  -7  -8 56.2268 21.2175   2
  -3  -7  -8 99.2347 51.9753   1
  -3  -7  -9-0.85231 18.3444   2
  -3  -7  -9-29.8174 40.9440   1
  -3  -7 -10 572.411 76.9896   1
  -3  -7 -10 619.666 45.8459   2
  -3  -7 -10 569.088 66.8899   3
  -3  -7 -11 17.9588 52.2860   1
  -3  -7 -11 63.3270 20.4824   2
  -3  -7 -12 2239.95 146.490   1
  -3  -7 -13 25.3748 50.6758   1
  -3  -7 -14 337.444 67.2966   1
  -3  -8  22 134.828 73.4089   3
   3   8 -19 1584.31 137.254   1
   3   8 -18 9.29766 50.1940   1
  -3  -8  18-18.7077 46.9797   2
   3   8 -17 2010.78 147.664   1
  -3  -8  17 1898.06 133.612   2
   3   8 -16 1076.74 109.552   1
  -3  -8  16 1183.37 104.164   2
   3   8 -15 725.951 91.7015   1
  -3  -8  15 859.536 87.2846   2
   3   8 -14 2679.07 153.133   1
  -3  -8  14 2356.93 89.1743   4
  -3  -8  14 2692.66 140.099   2
  -3  -8  13 258.051 54.7532   2
   3   8 -13 192.129 56.2695   1
  -3  -8  13 175.069 23.8981   4
  -3  -8  12 3461.32 101.785   4
  -3  -8  12 3502.47 157.037   2
   3   8 -12 3783.91 174.046   1
  -3  -8  11 2.44094 38.2412   2
  -3  -8  11-18.5309 15.0549   4
  -3  -8  10 458.740 58.3398   2
  -3  -8  10 455.234 30.1712   4
  -3  -8   9 85.3108 37.1314   2
  -3  -8   9 16.4691 14.3835   4
  -3  -8   8 2184.34 65.0332   4
  -3  -8   8 2286.82 124.046   1
  -3  -8   8 2314.77 106.092   2
  -3  -8   7 739.147 62.9743   2
  -3  -8   7 791.549 34.2071   4
  -3  -8   7 763.575 72.7774   1
  -3  -8   6 7.39906 12.3552   4
  -3  -8   6 17.3770 32.7635   1
  -3  -8   6 0.90621 29.1311   2
  -3  -8   5 3499.84 125.243   2
  -3  -8   5 3486.36 69.5794   4
  -3  -8   5 3799.51 153.545   1
  -3  -8   4 1864.63 40.0031   4
  -3  -8   4 1744.34 86.9218   2
  -3  -8   3 2452.92 100.617   2
  -3  -8   3 2512.93 51.8722   4
  -3  -8   2 1603.49 41.7878   4
  -3  -8   2 1453.17 74.8623   2
   3   8  -2 1530.59 45.1619   4
   3   8  -1 570.283 30.2528   4
  -3  -8   1 628.365 53.4919   2
  -3  -8   1 579.676 27.8596   4
  -3  -8   0 7312.14 185.028   2
   3   8   0 7172.99 149.954   4
  -3  -8   0 7448.15 146.774   4
  -3  -8  -1 220.735 21.2920   4
  -3  -8  -1 283.397 39.2685   2
   3   8   1 272.157 27.7157   4
   3   8   2 1123.62 54.9904   4
  -3  -8  -2 1245.66 67.9647   2
  -3  -8  -3 87.2820 28.0923   2
  -3  -8  -4 313.283 39.0768   2
  -3  -8  -5 1041.34 62.2712   2
   3   8   5 1060.13 62.1732   4
  -3  -8  -6 2014.22 85.1377   2
  -3  -8  -6 1924.58 125.839   1
   3   8   6 1914.59 84.5448   4
  -3  -8  -7 162.450 29.3306   2
  -3  -8  -7 131.658 56.8222   1
  -3  -8  -8 25.9244 20.6914   2
  -3  -8  -8 40.7866 46.9409   1
  -3  -8  -9 3416.36 116.605   2
  -3  -8  -9 3608.22 173.417   1
  -3  -8 -10 121.672 26.6847   2
  -3  -8 -10 150.100 51.5601   1
  -3  -8 -11-22.0099 48.6937   1
  -3  -8 -11 16.4446 19.1026   2
  -3  -8 -12 774.974 93.4464   1
  -3  -8 -13 58.2017 44.6454   1
   3   9 -19 5.66944 53.9550   1
   3   9 -18 238.128 65.3806   1
  -3  -9  18 253.099 64.6691   2
   3   9 -17 1544.28 131.553   1
  -3  -9  17 1650.78 124.390   2
   3   9 -16 53.1182 49.4387   1
  -3  -9  16 87.0837 49.6978   2
  -3  -9  15 4091.00 185.728   2
   3   9 -15 4028.42 200.835   1
  -3  -9  14 427.953 66.2199   2
   3   9 -14 537.872 82.3766   1
  -3  -9  14 390.555 35.4204   4
  -3  -9  13 1682.91 110.321   2
  -3  -9  13 1606.88 68.4207   4
  -3  -9  12 40.1890 15.5729   4
  -3  -9  12 44.8557 37.2856   2
  -3  -9  11 763.612 74.5349   2
  -3  -9  11 747.127 40.5377   4
  -3  -9  10 4440.86 109.740   4
  -3  -9  10 4757.25 169.391   2
  -3  -9   9 971.489 74.4501   2
  -3  -9   9 984.754 46.2516   4
  -3  -9   8 7123.58 207.823   2
  -3  -9   8 7593.48 154.184   4
  -3  -9   7 7387.74 145.238   4
  -3  -9   7 7001.68 201.881   2
  -3  -9   6 146.673 18.4732   4
  -3  -9   6 135.422 43.2579   2
  -3  -9   5 48.5318 12.9848   4
  -3  -9   5 41.8002 35.7103   2
  -3  -9   5 70.6115 42.5095   1
  -3  -9   4 416.825 20.5505   4
  -3  -9   4 358.805 50.2184   2
  -3  -9   3 876.932 29.5407   4
  -3  -9   3 778.041 60.8773   2
  -3  -9   2 2470.92 103.094   2
   3   9  -2 2449.95 66.9999   4
  -3  -9   2 2677.45 62.6827   4
   3   9  -1 3193.23 83.7191   4
  -3  -9   1 3034.64 113.462   2
  -3  -9   1 3192.97 77.8350   4
   3   9   0 136.165 23.5621   4
  -3  -9   0 64.7392 15.7572   4
  -3  -9   0 148.934 32.3018   2
  -3  -9  -1 822.120 59.4263   2
  -3  -9  -1 771.557 40.4463   4
   3   9   1 770.947 45.0116   4
  -3  -9  -2 696.690 56.4162   2
   3   9   2 661.766 43.9752   4
  -3  -9  -2 620.519 38.7324   4
  -3  -9  -3 133.047 33.1585   2
  -3  -9  -4 7603.48 198.026   2
   3   9   4 7802.37 189.843   4
  -3  -9  -5 7238.36 188.950   2
   3   9   5 6921.61 184.347   4
  -3  -9  -6 1467.21 76.3502   2
  -3  -9  -6 1394.75 107.850   1
   3   9   6 1368.43 75.4442   4
  -3  -9  -7 599.745 48.9061   2
  -3  -9  -7 587.349 81.1905   1
  -3  -9  -8 26.1134 22.3296   2
  -3  -9  -8 50.0754 51.1962   1
  -3  -9  -9 1157.28 67.9636   2
  -3  -9  -9 1170.68 105.223   1
  -3  -9 -10 1104.26 67.3363   2
  -3  -9 -10 989.512 100.571   1
  -3  -9 -11 930.313 61.6271   2
  -3  -9 -11 820.254 97.4281   1
  -3  -9 -12 108.325 55.1784   1
  -3  -9 -13-24.2363 49.5672   1
   3  10 -19 13.5208 55.1159   1
   3  10 -18 263.256 76.1899   1
  -3 -10  18 342.690 69.1273   2
   3  10 -17 3245.51 191.368   1
  -3 -10  17 2865.41 165.927   2
  -3 -10  16-48.7052 46.3305   2
  -3 -10  15 13.7348 40.1279   2
  -3 -10  14-42.0114 45.5737   2
  -3 -10  14-10.7977 15.2040   4
  -3 -10  13 7981.54 183.690   4
  -3 -10  13 8172.43 260.817   2
  -3 -10  12 764.482 76.0392   2
  -3 -10  12 663.512 41.5498   4
  -3 -10  11 524.049 39.5333   4
  -3 -10  11 479.496 32.9947   4
  -3 -10  11 572.339 63.3344   2
  -3 -10  10 1864.73 105.183   2
  -3 -10  10 1862.95 70.2446   4
  -3 -10   9 236.233 27.2977   4
  -3 -10   9 301.177 54.0465   2
  -3 -10   8 761.408 67.0868   2
  -3 -10   8 803.558 40.0635   4
  -3 -10   7 129.785 38.9871   2
  -3 -10   7 167.359 22.7312   4
  -3 -10   6 4479.98 154.298   2
  -3 -10   6 4444.33 96.7050   4
  -3 -10   5 3429.02 132.611   2
  -3 -10   5 3598.40 79.7545   4
  -3 -10   4 314.465 20.5680   4
  -3 -10   4 234.379 40.9612   2
  -3 -10   3 3294.04 127.288   2
  -3 -10   3 3469.44 77.5725   4
   3  10  -2 121.570 19.3744   4
  -3 -10   2 63.9399 13.5857   4
  -3 -10   2 117.391 35.5935   2
  -3 -10   1 1553.11 82.7657   2
  -3 -10   1 1508.46 52.5962   4
   3  10  -1 1585.95 58.6327   4
   3  10   0 759.879 43.7927   4
  -3 -10   0 823.470 62.1630   2
  -3 -10   0 812.596 40.6759   4
  -3 -10  -1 1524.56 81.6340   2
   3  10   1 1419.39 63.5163   4
  -3 -10  -1 1412.98 58.1930   4
  -3 -10  -2 1342.12 76.8602   2
  -3 -10  -2 1297.56 58.5281   4
  -3 -10  -3 746.361 59.8836   2
   3  10   4-10.6504 23.5649   4
  -3 -10  -4 13.5633 26.8690   2
   3  10   5 14.8303 22.6673   4
  -3 -10  -5 25.8373 25.1825   2
  -3 -10  -6 1.08336 22.0103   2
  -3 -10  -6 1.67003 49.7212   1
  -3 -10  -7 2584.08 107.131   2
  -3 -10  -7 2421.92 150.193   1
  -3 -10  -8 35.6393 23.8314   2
  -3 -10  -8 51.9308 50.4866   1
  -3 -10  -9 612.266 53.4425   2
  -3 -10  -9 582.311 80.6522   1
  -3 -10 -10 7.69091 20.0140   2
  -3 -10 -10-30.5005 51.8008   1
  -3 -10 -11 54.8423 53.4748   1
  -3 -10 -12 623.157 91.4781   1
  -3 -11  18 129.378 56.1549   2
  -3 -11  17 1975.52 140.353   2
  -3 -11  16 1399.38 116.150   2
  -3 -11  15 6072.72 239.817   2
  -3 -11  14 136.986 50.0834   2
  -3 -11  13 81.6748 44.2092   2
  -3 -11  13 86.4950 24.7068   4
  -3 -11  13 64.0289 16.9437   4
  -3 -11  12 33.4246 38.7420   2
  -3 -11  12 15.2819 15.5970   4
  -3 -11  12 44.2946 20.5701   4
  -3 -11  11 6110.28 154.628   4
  -3 -11  11 5909.57 205.707   2
  -3 -11  10 172.253 26.8473   4
  -3 -11  10 150.777 45.6574   2
  -3 -11   9 170.152 24.3528   4
  -3 -11   9 241.803 46.8055   2
  -3 -11   8 958.434 76.3744   2
  -3 -11   8 981.239 45.7958   4
  -3 -11   7 5671.21 185.276   2
  -3 -11   7 5739.27 124.508   4
  -3 -11   6 43.6301 37.3784   2
  -3 -11   6 23.5340 16.0846   4
  -3 -11   5 672.040 63.6156   2
  -3 -11   5 760.986 33.7685   4
  -3 -11   4 177.347 38.8712   2
  -3 -11   4 260.764 22.0132   4
  -3 -11   3 7312.23 204.411   2
  -3 -11   3 7014.61 138.939   4
  -3 -11   2 1685.76 91.6150   2
   3  11  -2 1698.59 62.0286   4
  -3 -11   2 1699.63 53.8856   4
  -3 -11   1 18.0711 33.0483   2
  -3 -11   1-59.0238 23.2819   4
   3  11  -1 13.7445 17.6374   4
   3  11   0 457.652 37.1653   4
  -3 -11   0 491.136 33.1105   4
  -3 -11   0 455.091 51.8229   2
  -3 -11  -1 2292.53 105.067   2
  -3 -11  -1 2264.38 78.5020   4
  -3 -11  -2 19.5615 28.9920   2
  -3 -11  -2-16.9987 22.3041   4
   3  11   3 1243.31 68.2352   4
  -3 -11  -3 1257.09 63.8359   4
  -3 -11  -3 1211.53 75.7763   2
   3  11   4 951.074 62.2488   4
  -3 -11  -4 1020.28 69.7253   2
  -3 -11  -5 1418.18 82.5978   2
  -3 -11  -6 74.9223 29.5929   2
  -3 -11  -6 98.4656 60.5261   1
  -3 -11  -7 266.337 39.8358   2
  -3 -11  -7 167.498 54.6338   1
  -3 -11  -8 84.3797 29.9736   2
  -3 -11  -8 73.2696 58.1728   1
  -3 -11  -9 1314.78 79.9047   2
  -3 -11  -9 1410.55 121.503   1
  -3 -11 -10 7.27669 21.0521   2
  -3 -11 -10-20.3353 40.6841   1
  -3 -11 -11 301.772 66.5188   1
  -3 -12  18 1895.54 142.782   2
  -3 -12  17 80.9668 49.5288   2
  -3 -12  16-17.0800 45.1122   2
  -3 -12  15 1491.63 83.2763   4
  -3 -12  15 1377.71 113.405   2
  -3 -12  14 350.586 40.9767   4
  -3 -12  14 341.481 64.0028   2
  -3 -12  13 3982.10 128.015   4
  -3 -12  13 3717.06 172.642   2
  -3 -12  12 269.439 54.0625   2
  -3 -12  12 234.561 33.7461   4
  -3 -12  11 354.408 36.0516   4
  -3 -12  11 319.033 54.8236   2
  -3 -12  10 286.596 50.7346   2
  -3 -12  10 283.633 30.1873   4
  -3 -12   9 134.125 23.2875   4
  -3 -12   9 87.4163 38.8875   2
  -3 -12   8 1046.71 80.9854   2
  -3 -12   8 1099.19 48.8604   4
  -3 -12   7 541.030 61.6704   2
  -3 -12   7 496.595 31.4757   4
  -3 -12   6 6384.11 201.735   2
  -3 -12   6 6413.76 134.122   4
  -3 -12   5 85.0834 16.5431   4
  -3 -12   5 106.603 37.0992   2
  -3 -12   4 6096.92 192.241   2
  -3 -12   4 6050.51 125.694   4
  -3 -12   3 3054.00 130.034   2
  -3 -12   3 3205.08 80.8172   4
   3  12  -2 232.252 25.6841   4
  -3 -12   2 231.100 40.5843   2
  -3 -12   2 283.283 23.4195   4
  -3 -12   1 53.6642 32.1524   2
  -3 -12   1 10.6002 17.8927   4
   3  12  -1 45.3104 18.9634   4
  -3 -12   0 1285.70 55.8828   4
  -3 -12   0 1284.89 82.6509   2
  -3 -12  -1 238.944 40.7540   2
  -3 -12  -1 283.908 29.0436   4
   3  12   2 226.359 33.0328   4
  -3 -12  -2 225.412 42.4505   2
  -3 -12  -2 224.669 28.4068   4
  -3 -12  -3 536.128 42.4973   4
  -3 -12  -3 585.402 58.0668   2
   3  12   3 626.509 51.7214   4
  -3 -12  -4 416.896 50.5308   2
  -3 -12  -5 1552.75 90.0870   2
  -3 -12  -6 1178.43 78.9897   2
  -3 -12  -6 1459.33 124.349   1
  -3 -12  -7 987.046 103.510   1
  -3 -12  -7 978.993 71.9399   2
  -3 -12  -8 526.993 54.6499   2
  -3 -12  -8 429.099 78.2857   1
  -3 -12  -9-5.24986 51.5383   1
  -3 -12  -9 15.6553 23.1126   2
  -3 -12 -10 35.6329 25.6164   2
  -3 -12 -10 30.0235 53.5210   1
  -3 -13  18 578.318 88.0555   2
  -3 -13  17 442.854 75.8136   2
  -3 -13  16 1874.91 137.830   2
  -3 -13  15 948.487 98.3678   2
  -3 -13  14 33.0302 45.3116   2
  -3 -13  13 29.0431 23.6242   4
  -3 -13  13 1.98420 38.6258   2
  -3 -13  12 64.0855 37.7034   2
  -3 -13  12 13.2564 21.8214   4
  -3 -13  11 1306.12 64.4367   4
  -3 -13  11 1349.98 99.2948   2
  -3 -13  10-2.32191 20.1109   4
  -3 -13  10-8.25261 37.4079   2
  -3 -13   9 209.084 49.3922   2
  -3 -13   9 212.271 27.6237   4
  -3 -13   8 270.790 26.3060   4
  -3 -13   8 225.887 47.2379   2
  -3 -13   7 711.875 71.6212   2
  -3 -13   7 730.037 39.0613   4
  -3 -13   6 34.2608 17.0952   4
  -3 -13   6 8.14752 31.0059   2
  -3 -13   5 1833.77 58.4689   4
  -3 -13   5 1791.91 103.247   2
  -3 -13   4 3566.07 147.477   2
  -3 -13   4 3665.61 91.1417   4
  -3 -13   3 1017.98 77.7948   2
  -3 -13   3 1071.20 44.1302   4
   3  13  -2-11.2857 17.0430   4
  -3 -13   2 1.92045 27.1466   2
  -3 -13   2-12.0231 15.8347   4
  -3 -13   1 24.3504 29.5788   2
  -3 -13   1-15.8137 19.4043   4
  -3 -13   0 432.647 34.0968   4
  -3 -13   0 446.980 56.0718   2
   3  13   1 136.586 27.0756   4
  -3 -13  -1 160.721 38.2680   2
  -3 -13  -1 140.463 23.8691   4
  -3 -13  -2 1526.06 93.2064   2
  -3 -13  -2 1518.53 69.8574   4
  -3 -13  -3 27.4778 30.0599   2
  -3 -13  -3-41.2678 27.5822   4
  -3 -13  -4 1096.45 78.4098   2
  -3 -13  -5 130.077 36.1118   2
  -3 -13  -6 6.29869 26.3918   2
  -3 -13  -6-77.4387 51.5647   1
  -3 -13  -7 872.125 71.7173   2
  -3 -13  -7 929.340 106.090   1
  -3 -13  -8 351.294 48.5954   2
  -3 -13  -8 473.635 84.4623   1
  -3 -13  -9 1048.04 78.3768   2
  -3 -14  18 143.282 54.8089   2
  -3 -14  17 220.617 60.6503   2
  -3 -14  16 24.5793 44.7438   2
  -3 -14  15 190.850 54.6767   2
  -3 -14  14 283.398 59.0211   2
  -3 -14  13 41.9046 42.7006   2
  -3 -14  12 405.267 62.7642   2
  -3 -14  11 420.882 62.7157   2
  -3 -14  10 45.7967 40.2701   2
  -3 -14   9 39.4763 38.5014   2
  -3 -14   8 243.537 49.7036   2
  -3 -14   8 305.276 28.6328   4
  -3 -14   7 162.947 42.8611   2
  -3 -14   7 194.108 23.3966   4
  -3 -14   6 623.589 70.3217   2
  -3 -14   6 615.102 35.6627   4
  -3 -14   5 227.960 46.5755   2
  -3 -14   5 226.119 23.4705   4
  -3 -14   4-43.3010 30.9517   2
  -3 -14   4 14.9479 14.2835   4
  -3 -14   3 696.759 68.4193   2
  -3 -14   3 730.294 38.5963   4
  -3 -14   2 1385.31 93.3567   2
  -3 -14   2 1436.37 57.3308   4
  -3 -14   1 52.8622 35.8274   2
  -3 -14   1-13.5300 20.9267   4
  -3 -14   0 603.163 40.9822   4
  -3 -14   0 629.485 64.9188   2
  -3 -14  -1 38.4210 32.7928   2
  -3 -14  -1 29.9605 18.0019   4
  -3 -14  -2 101.443 36.9737   2
  -3 -14  -2 48.1685 19.9559   4
  -3 -14  -3 49.6404 32.2337   2
  -3 -14  -3-27.0706 28.8552   4
  -3 -14  -4 1098.74 83.7125   2
  -3 -14  -5 64.9820 33.4615   2
  -3 -14  -6 776.998 70.2689   2
  -3 -14  -6 982.822 108.151   1
  -3 -14  -7 75.2658 33.1894   2
  -3 -14  -7 153.570 67.6041   1
  -3 -14  -8 179.264 39.6706   2
  -3 -14  -9 56.7111 27.7444   2
  -3 -15  17 474.941 79.1539   2
  -3 -15  16 1093.31 109.383   2
  -3 -15  15 59.4495 46.6807   2
  -3 -15  14 1170.73 105.018   2
  -3 -15  13 73.3149 44.4028   2
  -3 -15  12 262.011 54.0738   2
  -3 -15  11 279.882 52.0680   2
  -3 -15  10 60.8105 34.0829   2
  -3 -15   9 353.592 56.2920   2
  -3 -15   8-0.05655 36.9589   2
  -3 -15   7 126.516 40.4239   2
  -3 -15   6 2004.20 119.268   2
  -3 -15   5-3.10069 32.2030   2
  -3 -15   4 1559.28 103.400   2
  -3 -15   3-2.64748 29.2868   2
  -3 -15   2 286.811 53.5502   2
  -3 -15   1 544.451 67.0915   2
  -3 -15   1 446.964 34.9947   4
  -3 -15   0 170.020 25.1282   4
  -3 -15   0 244.946 47.9131   2
  -3 -15  -1 1974.76 115.188   2
  -3 -15  -1 1867.75 80.0516   4
  -3 -15  -2 316.376 53.2273   2
  -3 -15  -2 222.129 30.9703   4
  -3 -15  -3 383.000 55.3492   2
  -3 -15  -3 276.220 36.0201   4
  -3 -15  -4 30.9585 28.2258   2
  -3 -15  -5-21.2516 30.6866   2
  -3 -15  -6 814.493 75.2654   2
  -3 -15  -7 159.668 40.6103   2
  -3 -15  -8 88.9350 32.8199   2
  -3 -16  17 82.3905 47.9347   2
  -3 -16  16 91.0342 47.1428   2
  -3 -16  15 24.1751 44.3432   2
  -3 -16  14 71.5780 40.8289   2
  -3 -16  13 65.8651 41.8233   2
  -3 -16  12 92.0576 45.4060   2
  -3 -16  11 82.4746 44.3046   2
  -3 -16  10 356.782 62.4560   2
  -3 -16   9 772.398 79.8463   2
  -3 -16   8 706.861 77.5435   2
  -3 -16   7 289.923 55.4604   2
  -3 -16   6 20.8765 38.7450   2
  -3 -16   5 44.1402 42.0698   2
  -3 -16   4 1056.49 89.5338   2
  -3 -16   3 249.634 53.0970   2
  -3 -16   2 67.8927 40.3587   2
  -3 -16   1 804.079 80.6749   2
  -3 -16   0-4.98060 35.5877   2
  -3 -16  -1 48.3463 39.9069   2
  -3 -16  -2 898.026 82.9802   2
  -3 -16  -3 157.151 45.1235   2
  -3 -16  -4 1466.31 105.933   2
  -3 -16  -5 236.615 48.0720   2
  -3 -16  -6 152.226 42.9351   2
  -3 -16  -7 185.338 43.8589   2
  -3 -17  12 282.869 58.4116   2
  -3 -17  11 198.095 53.3079   2
  -3 -17  10 632.089 80.2957   2
  -3 -17   9 576.723 73.4253   2
  -3 -17   8 311.634 58.5395   2
  -3 -17   7 654.421 75.7144   2
  -3 -17   6 1155.55 98.6880   2
  -3 -17   5 137.366 48.1956   2
  -3 -17   4 60.7325 39.5284   2
  -3 -17   3 30.5518 33.1420   2
  -3 -17   2 288.274 57.3278   2
  -3 -17   1 265.479 54.2372   2
  -3 -17   0-19.3562 38.3909   2
  -3 -17  -1 1302.18 104.440   2
   4 -18  -1 161.203 47.6033   4
   4 -18   0-10.2019 42.8264   4
   4 -18   1 2398.01 139.118   4
   4 -18   2 200.736 53.6971   4
   4 -18   3 164.879 52.9179   4
   4 -18   4-33.5912 48.1155   4
   4 -18   5 402.847 67.2388   4
   4 -18   6 826.043 87.8347   4
   4 -18   7 165.965 50.1226   4
   4 -18   8 1310.57 111.579   4
   4 -18   9 1835.05 131.538   4
   4 -17  -4 481.786 66.9401   4
   4 -17  -3 553.080 71.0460   4
   4 -17  -2 394.868 61.0554   4
   4 -17  -1 1966.91 122.996   4
   4 -17   0 10.8302 41.3503   4
   4 -17   1 149.436 47.0942   4
   4 -17   2-9.49272 39.6448   4
   4 -17   3 3805.60 172.712   4
   4 -17   4 1015.81 92.5051   4
   4 -17   5 315.340 61.1740   4
   4 -17   6 568.764 74.1959   4
   4 -17   7 89.4401 44.8883   4
   4 -17   8-34.1835 44.0854   4
   4 -17   9 157.935 52.8444   4
   4 -17  10 1242.13 107.354   4
   4 -17  11 2034.31 136.196   4
   4 -16  -6 399.686 58.8105   4
   4 -16  -5 58.9892 42.3413   4
   4 -16  -4 663.456 72.8564   4
   4 -16  -3 684.010 74.6832   4
   4 -16  -2 844.640 76.0708   1
   4 -16  -2 897.979 83.4603   4
   4 -16  -1 802.466 80.9568   4
   4 -16   0 569.598 69.5642   4
   4 -16   1 2546.09 134.661   4
   4 -16   2 46.1643 42.9816   4
   4 -16   3 118.054 45.2389   4
   4 -16   4 201.274 53.0677   4
   4 -16   5 1428.09 107.213   4
   4 -16   6 990.089 93.8097   4
   4 -16   7-25.2791 47.7709   4
   4 -16   8 2217.40 133.668   4
   4 -16   9 582.933 74.3518   4
   4 -16  10-60.1525 49.1058   4
   4 -16  11 253.431 59.1235   4
   4 -16  12 116.352 51.0404   4
   4 -15  -8 87.1344 42.5627   4
   4 -15  -7 1001.97 84.5276   4
   4 -15  -7 753.773 74.8985   1
   4 -15  -6 0.55873 32.9716   1
   4 -15  -6 80.4485 44.1649   4
   4 -15  -5 969.803 77.5149   1
   4 -15  -5 917.725 80.4977   4
   4 -15  -4 1771.30 102.906   1
   4 -15  -4 1860.04 111.224   4
   4 -15  -3 233.545 45.8055   1
   4 -15  -3 311.951 58.9663   4
   4 -15  -2 3639.09 149.198   1
   4 -15  -2 3564.65 157.262   4
   4 -15  -1 818.387 79.9703   4
   4 -15   0 348.510 59.2002   4
   4 -15   1 737.711 75.1879   4
   4 -15   2 2583.35 133.959   4
   4 -15   3 623.364 73.7359   4
   4 -15   4 142.362 47.3704   4
   4 -15   5 46.5705 45.3733   4
   4 -15   6 405.117 64.5131   4
   4 -15   7-69.4480 48.6679   4
   4 -15   8 1172.85 98.7514   4
   4 -15   9 196.739 48.0367   4
   4 -15  10 3453.59 164.734   4
   4 -15  11 471.502 68.6875   4
   4 -15  12 10.7692 35.2578   4
   4 -15  13 96.5705 45.6639   4
   4 -14 -10 87.5898 40.6602   1
   4 -14  -9 1037.11 89.2685   1
   4 -14  -9 950.916 79.6505   4
   4 -14  -8 288.038 49.9982   1
   4 -14  -8 398.864 58.3547   4
   4 -14  -7 1610.71 101.928   1
   4 -14  -7 1824.92 107.180   4
   4 -14  -6 273.363 47.7269   1
   4 -14  -6 335.437 53.6616   4
   4 -14  -5 1001.50 76.0698   1
   4 -14  -5 989.598 82.9376   4
   4 -14  -4 400.316 58.5230   4
   4 -14  -4 381.402 50.0557   1
   4 -14  -3 321.898 56.7460   4
   4 -14  -3 363.926 49.7205   1
   4 -14  -2 1769.39 107.848   4
   4 -14  -1-43.4134 42.2536   4
   4 -14   0 3555.09 153.689   4
   4 -14   1 257.646 56.1078   4
   4 -14   2 25.6025 37.5067   4
   4 -14   3 164.836 52.1932   4
   4 -14   4 18.6960 39.8510   4
   4 -14   5 195.748 51.4653   4
   4 -14   6 13.1517 40.5103   4
   4 -14   7 2341.15 131.105   4
   4 -14   8 359.013 56.7369   4
   4 -14   9 288.213 57.5141   4
   4 -14  10 90.0854 44.6949   4
   4 -14  11 116.883 47.9909   4
   4 -14  12 703.931 80.2038   4
   4 -14  13 200.381 57.2804   4
   4 -14  14 214.651 53.5701   4
   4 -13 -12 304.125 58.6978   1
   4 -13 -11-5.39442 33.5494   1
   4 -13 -10 1201.42 93.7830   1
   4 -13 -10 1344.96 92.0339   4
   4 -13  -9 900.577 79.5346   1
   4 -13  -9 899.996 74.9907   4
   4 -13  -8-38.1559 33.1028   1
   4 -13  -8 17.8954 37.3492   4
   4 -13  -7 236.770 52.2810   4
   4 -13  -7 128.398 39.7280   1
   4 -13  -6 354.253 48.9758   1
   4 -13  -6 345.487 54.5065   4
   4 -13  -5 2093.62 114.298   4
   4 -13  -5 2081.31 103.741   1
   4 -13  -4 485.621 63.6080   4
   4 -13  -4 460.546 50.6712   1
   4 -13  -3 1521.44 86.8546   1
   4 -13  -3 1487.50 97.3584   4
   4 -13  -2 1377.57 92.5795   4
   4 -13  -1 75.5045 37.5061   4
   4 -13   0 246.621 47.9463   4
   4 -13   0 303.102 39.3638   1
   4 -13   1 219.924 50.0886   4
   4 -13   1 248.019 36.5242   1
   4 -13   2 2415.96 122.931   4
   4 -13   2 2328.20 103.211   1
   4 -13   3 747.711 74.9323   4
   4 -13   3 764.724 58.8290   1
   4 -13   4 693.818 72.6984   4
   4 -13   4 658.560 55.8013   1
   4 -13   5 4654.78 180.107   4
   4 -13   5 4791.85 160.903   1
   4 -13   6 850.421 78.4785   4
   4 -13   6 835.267 66.3828   1
   4 -13   7 90.8656 29.9246   1
   4 -13   7 0.39979 44.1430   4
   4 -13   8 754.669 77.4928   4
   4 -13   9 1590.05 106.805   4
   4 -13  10 1718.61 113.209   4
   4 -13  11-9.23482 34.0603   4
   4 -13  12 239.564 54.8377   4
   4 -13  13 13.8338 38.1046   4
   4 -13  13 26.2455 17.3232   2
   4 -13  14 32.0995 42.8347   4
   4 -13  15 852.335 92.3101   4
  -4  13 -16 77.9307 44.9212   1
  -4  13 -17 1245.99 117.030   1
   4 -12 -14 87.6892 43.0028   1
   4 -12 -13 681.019 80.9040   1
   4 -12 -12-43.1941 36.2213   4
   4 -12 -12 46.6919 38.4345   1
   4 -12 -11-0.97230 32.7677   1
   4 -12 -11 27.4101 34.7355   4
   4 -12 -10 1213.20 90.9046   1
   4 -12 -10 1340.72 89.8662   4
   4 -12  -9 563.706 63.0062   1
   4 -12  -9 602.743 64.0223   4
   4 -12  -8 989.703 76.6809   4
   4 -12  -8 891.125 73.7876   1
   4 -12  -7 2261.83 112.429   1
   4 -12  -7 2435.88 117.970   4
   4 -12  -6 34.0811 28.8636   1
   4 -12  -6 27.7286 38.5824   4
   4 -12  -5 536.267 61.1387   4
   4 -12  -5 559.282 53.9782   1
   4 -12  -4 10.0931 26.9679   1
   4 -12  -4 10.5743 32.4517   4
   4 -12  -3 86.8372 38.2031   4
   4 -12  -3 61.0754 29.4450   1
   4 -12  -2 1884.88 103.111   4
   4 -12  -1 3918.74 151.359   4
   4 -12   0 2322.07 114.234   4
   4 -12   0 2077.98 92.3594   1
   4 -12   1 1004.74 83.0595   4
   4 -12   1 946.210 61.4862   1
   4 -12   2 99.1558 47.7110   4
   4 -12   2-9.07067 21.1106   1
   4 -12   3 387.357 43.1117   1
   4 -12   3 413.624 60.5833   4
   4 -12   4 1798.84 106.360   4
   4 -12   4 1816.72 88.5329   1
   4 -12   5 160.247 43.2198   4
   4 -12   5 215.484 35.7866   1
   4 -12   6 213.174 35.4633   1
   4 -12   6 130.953 42.5543   4
   4 -12   7 604.666 66.1354   4
   4 -12   7 585.961 56.9223   1
   4 -12   8 30.6029 36.6345   4
   4 -12   8-7.26115 28.1157   1
   4 -12   9 44.0845 42.4450   4
   4 -12  10 2149.05 121.995   4
   4 -12  11 0.60246 40.4767   4
   4 -12  12 631.301 74.7028   4
   4 -12  13 106.542 48.7881   4
  -4  12 -13 49.7294 39.1326   1
   4 -12  13 128.300 24.3930   2
  -4  12 -14-22.0805 41.9713   1
   4 -12  14 94.0641 42.4721   4
  -4  12 -15 53.3824 39.4003   1
   4 -12  15 77.1432 46.9768   4
  -4  12 -16 131.812 49.3624   1
  -4  12 -17 186.037 55.0378   1
  -4  12 -18-23.0187 47.1745   1
   4 -11 -15 155.206 51.2293   1
   4 -11 -14 82.1423 42.8241   1
   4 -11 -13 675.687 79.8302   1
   4 -11 -13 794.213 73.5784   4
   4 -11 -12 1826.70 119.939   1
   4 -11 -12 1967.12 109.107   4
   4 -11 -11 606.369 62.2224   4
   4 -11 -11 529.438 66.2875   1
   4 -11 -10 1715.21 98.0860   4
   4 -11 -10 1634.97 104.111   1
   4 -11  -9 771.089 68.9343   4
   4 -11  -9 694.996 67.3302   1
   4 -11  -8 831.977 69.0405   1
   4 -11  -8 868.998 71.4151   4
   4 -11  -7 526.819 60.5553   4
   4 -11  -7 431.284 50.6546   1
   4 -11  -6 138.085 35.6510   1
   4 -11  -6 189.568 48.2854   4
   4 -11  -5 5676.25 182.602   4
   4 -11  -5 5691.43 169.337   1
   4 -11  -4 184.318 47.6033   4
   4 -11  -4 165.057 33.0034   1
   4 -11  -3 1571.06 78.0048   1
   4 -11  -3 1590.87 94.3351   4
   4 -11  -2 249.240 47.0086   4
   4 -11  -1-55.6682 50.7922   4
   4 -11   0 2016.49 106.898   4
   4 -11   0 1911.43 83.9175   1
   4 -11   1-14.9938 21.4061   1
   4 -11   1 18.5235 40.4234   4
   4 -11   2 1962.65 109.583   4
   4 -11   2 1995.59 86.3610   1
   4 -11   3 2318.67 93.0413   1
   4 -11   3 2327.86 115.350   4
   4 -11   4 404.995 59.7691   4
   4 -11   4 485.219 45.7437   1
   4 -11   5 117.695 30.6849   1
   4 -11   5 39.3869 47.7737   4
   4 -11   6 4205.90 159.511   4
   4 -11   6 4111.95 139.524   1
   4 -11   7 514.510 50.5872   1
   4 -11   7 554.241 64.1262   4
   4 -11   8 2.02040 38.6280   4
   4 -11   8-10.6714 26.8771   1
   4 -11   9 948.412 73.4039   1
   4 -11   9 1014.36 83.6810   4
   4 -11  10 337.516 54.8478   4
   4 -11  11-5.17662 41.3627   4
  -4  11 -11 24.5672 35.0614   1
   4 -11  12 2403.64 133.035   4
  -4  11 -12 2183.24 127.617   1
  -4  11 -13 8.03426 37.4112   1
   4 -11  13 21.6831 16.2628   2
   4 -11  13-21.9014 38.3849   4
  -4  11 -14 12.7038 36.0062   1
   4 -11  14-27.0115 49.4830   4
  -4  11 -15 869.991 92.3351   1
   4 -11  15 1113.45 102.132   4
   4 -11  16-100.781 59.0769   4
  -4  11 -16 27.2527 41.3096   1
  -4  11 -17-24.6301 44.8334   1
  -4  11 -18 792.688 99.8608   1
   4 -10 -16 119.355 49.1137   1
   4 -10 -15 2440.90 150.438   1
   4 -10 -14 277.021 59.0864   1
   4 -10 -14 275.420 46.7889   4
   4 -10 -13 241.810 53.5342   1
   4 -10 -13 305.494 49.0441   4
   4 -10 -12-4.27720 37.0333   1
   4 -10 -12-17.7454 35.3000   4
   4 -10 -11 261.148 50.4740   1
   4 -10 -11 310.203 47.6066   4
   4 -10 -10 294.520 52.0240   1
   4 -10 -10 252.365 45.4761   4
   4 -10  -9 1624.80 96.0862   1
   4 -10  -9 1667.68 94.1835   4
   4 -10  -8 3625.67 139.701   1
   4 -10  -8 3553.32 138.309   4
   4 -10  -7 6409.04 190.288   1
   4 -10  -7 6593.83 194.709   4
   4 -10  -6 28.2003 37.7783   4
   4 -10  -6 46.0204 29.3148   1
   4 -10  -5 143.413 47.4766   4
   4 -10  -5 156.350 33.3480   1
   4 -10  -4 61.5893 43.6780   4
   4 -10  -4 51.5105 27.2532   1
   4 -10  -3 1311.37 66.1737   1
   4 -10  -3 1109.29 78.1387   4
   4 -10  -2 110.851 46.7440   4
   4 -10  -2 192.322 32.8026   1
   4 -10  -1 3152.33 131.188   4
   4 -10   0 310.946 55.7053   4
   4 -10   0 245.752 31.4809   1
   4 -10   1-11.1613 42.7705   4
   4 -10   1 29.1224 21.3281   1
   4 -10   2 13.7721 21.9754   1
   4 -10   2-65.7454 49.2525   4
   4 -10   3 1020.52 77.1930   4
   4 -10   3 1083.54 59.9445   1
   4 -10   4 3464.27 138.259   4
   4 -10   4 3363.02 112.481   1
   4 -10   5 11620.1 286.941   4
   4 -10   5 11358.6 254.070   1
   4 -10   6 796.734 72.3434   4
   4 -10   6 769.688 57.6251   1
   4 -10   7 6.87107 24.9747   1
   4 -10   7-16.8581 40.4974   4
   4 -10   8 12.1096 38.8886   4
   4 -10   8-6.29594 25.7231   1
   4 -10   9 4022.49 153.180   1
   4 -10   9 4188.29 161.912   4
  -4  10  -9 4719.84 165.674   1
   4 -10  10 1084.71 79.1533   1
   4 -10  10 1249.02 89.5994   4
  -4  10 -10 1244.34 87.2361   1
  -4  10 -11 103.596 41.1635   1
   4 -10  11 62.1670 36.8569   4
   4 -10  12-1.24787 40.5714   4
  -4  10 -12 77.7963 42.3992   1
   4 -10  13 448.508 34.6872   2
   4 -10  13 428.492 65.7098   4
  -4  10 -13 366.435 61.7221   1
  -4  10 -14-13.3345 41.2510   1
  -4  10 -15 8.49253 41.1114   1
  -4  10 -16 144.683 48.9091   1
  -4  10 -17 2462.57 157.232   1
  -4  10 -18 11.7080 42.0985   1
   4  -9 -17 1787.61 135.041   1
   4  -9 -16-8.64768 42.8981   1
   4  -9 -15 489.078 71.6006   1
   4  -9 -15 517.489 62.2600   4
   4  -9 -14 32.5399 38.0384   1
   4  -9 -14-31.3462 39.9068   4
   4  -9 -13 2744.10 146.032   1
   4  -9 -13 3204.30 137.460   4
   4  -9 -12 425.783 61.1046   1
   4  -9 -12 436.117 53.0275   4
   4  -9 -11 2813.01 121.228   4
   4  -9 -11 2589.43 131.304   1
   4  -9 -10 127.448 39.9041   1
   4  -9 -10 105.966 37.1258   4
   4  -9  -9 2878.93 118.793   4
   4  -9  -9 2661.24 120.874   1
   4  -9  -8 145.325 38.5603   1
   4  -9  -8 210.690 43.9534   4
   4  -9  -7 1024.21 75.4717   4
   4  -9  -7 1009.58 68.7711   1
   4  -9  -6 873.309 68.1260   4
   4  -9  -6 930.260 62.8524   1
   4  -9  -5 85.5349 47.3917   4
   4  -9  -5 54.8532 28.2145   1
   4  -9  -4 553.300 44.3548   1
   4  -9  -4 543.106 59.1294   4
   4  -9  -3 601.927 62.4156   4
   4  -9  -3 678.411 45.8869   1
   4  -9  -2 182.736 46.9080   4
   4  -9  -2 190.406 47.9370   3
   4  -9  -2 224.402 29.8920   1
   4  -9  -1 3682.31 135.409   4
   4  -9   0 1762.98 96.7747   4
   4  -9   0 1672.38 65.9986   1
   4  -9   1 283.113 52.0817   4
  -4   9  -1 382.484 45.0262   4
   4  -9   1 395.943 33.4926   1
   4  -9   2 2263.85 109.646   4
   4  -9   2 2405.11 80.6213   1
   4  -9   3 303.836 32.4087   1
   4  -9   3 209.426 43.3724   4
   4  -9   4 106.803 47.4950   4
   4  -9   4 42.0044 22.6637   1
   4  -9   5 2682.91 119.926   4
   4  -9   5 2827.44 100.368   1
   4  -9   6 84.7270 42.6824   4
   4  -9   6 78.5516 26.8816   1
   4  -9   7 160.229 44.5045   4
   4  -9   7 82.9767 28.5484   1
   4  -9   8 2859.48 117.189   1
   4  -9   8 2882.83 127.892   4
   4  -9   9 334.585 45.3069   1
   4  -9   9 294.503 48.8241   4
  -4   9  -9 387.839 52.7857   1
   4  -9  10 364.393 48.5818   1
   4  -9  10 209.354 48.5734   4
  -4   9 -10 343.883 53.1508   1
  -4   9 -11 84.8010 40.8698   1
   4  -9  11 0.83512 40.9360   4
  -4   9 -12 1564.89 105.704   1
   4  -9  13 116.323 19.6744   2
  -4   9 -13 88.3101 41.8613   1
  -4   9 -14 1809.51 121.877   1
  -4   9 -15 432.494 67.4766   1
  -4   9 -16 7.75931 44.0112   1
  -4   9 -17 530.608 80.7834   1
  -4   9 -18-79.2121 48.2676   1
   4  -8 -18 32.3260 43.6845   1
   4  -8 -17 258.487 58.1230   1
   4  -8 -16 1451.36 116.130   1
   4  -8 -15 1087.21 99.0508   1
   4  -8 -15 1377.75 93.3939   4
   4  -8 -14 245.895 56.2699   1
   4  -8 -14 102.797 31.1749   4
   4  -8 -13 245.825 53.9587   1
   4  -8 -13 214.205 41.1933   4
   4  -8 -12 53.5696 33.3975   4
   4  -8 -12 146.954 45.3404   1
   4  -8 -11 1129.59 84.3032   1
   4  -8 -11 1043.57 73.0428   4
   4  -8 -10 47.6964 35.5322   1
   4  -8 -10 47.8681 33.9443   4
   4  -8  -9 4085.64 142.626   4
   4  -8  -9 4385.00 154.239   1
   4  -8  -8 3360.70 128.424   1
   4  -8  -8 3232.38 123.314   4
   4  -8  -7 4761.36 148.516   1
   4  -8  -7 4526.74 150.185   4
   4  -8  -6 205.663 50.8477   4
   4  -8  -6 128.197 33.9253   1
   4  -8  -5 175.529 46.3522   4
   4  -8  -5 226.479 33.7282   1
   4  -8  -4 891.718 68.0614   4
   4  -8  -4 883.937 84.3002   3
   4  -8  -4 954.321 52.6496   1
   4  -8  -3 15460.3 332.999   4
  -4   8   3 16283.7 345.061   4
   4  -8  -3 15789.6 390.145   3
   4  -8  -3 15544.9 293.532   1
   4  -8  -2 1805.16 94.5502   4
  -4   8   2 2046.45 94.9512   4
   4  -8  -2 1801.75 109.557   3
   4  -8  -2 1965.40 65.8096   1
   4  -8  -1 98.8839 44.2205   4
  -4   8   1 19.0178 22.4923   4
   4  -8   0 2787.99 114.854   4
  -4   8   0 2987.36 114.534   4
   4  -8   0 3041.27 83.3182   1
   4  -8   1 560.494 35.3300   1
   4  -8   1 590.791 59.9453   4
  -4   8  -1 684.793 54.6548   4
  -4   8  -2 3678.00 126.927   4
   4  -8   2 3456.85 94.0386   1
   4  -8   2 3378.81 127.569   4
   4  -8   3 187.775 48.8527   4
   4  -8   3 105.573 22.5067   1
   4  -8   4 7753.31 207.488   4
   4  -8   4 7337.60 172.113   1
   4  -8   5 3241.46 105.618   1
   4  -8   5 3415.64 131.763   4
   4  -8   6 422.944 56.6530   4
   4  -8   6 369.967 40.4663   1
  -4   8  -6 470.732 47.5285   1
   4  -8   7 2161.57 106.001   4
   4  -8   7 2104.35 93.2780   1
   4  -8   8 13.7309 25.6911   1
   4  -8   8-7.14264 40.8964   4
   4  -8   9 7434.82 223.607   4
  -4   8  -9 7949.13 222.000   1
   4  -8   9 7504.85 211.752   1
   4  -8  10 139.441 37.5809   1
  -4   8 -10 135.035 40.3831   1
  -4   8 -11 1279.71 90.9272   1
  -4   8 -12 16.7405 36.5906   1
  -4   8 -13 16.6047 36.1837   1
   4  -8  13 25.5767 12.3545   2
  -4   8 -14 1071.75 94.2507   1
  -4   8 -15 1045.91 96.3567   1
  -4   8 -16 1514.48 118.447   1
  -4   8 -17 335.223 66.6917   1
  -4   8 -18-9.96601 43.8835   1
   4  -7 -18 435.993 73.5500   1
   4  -7 -17 374.124 69.3155   1
   4  -7 -16 163.913 49.5411   1
   4  -7 -16 95.0906 36.4842   4
   4  -7 -15 444.646 68.4796   1
   4  -7 -15 335.928 50.8148   4
   4  -7 -14 1057.96 94.3468   1
   4  -7 -14 1179.95 82.9398   4
   4  -7 -13 1308.63 97.5479   1
   4  -7 -13 1337.42 83.6815   4
   4  -7 -12 156.967 45.5531   1
   4  -7 -12 103.392 31.1693   4
   4  -7 -11 1257.15 88.8778   1
   4  -7 -11 1359.81 79.3530   4
   4  -7 -10 60.1695 35.5009   1
   4  -7 -10 124.530 33.2045   4
   4  -7  -9 1213.27 80.5441   1
   4  -7  -9 1228.02 75.6604   4
   4  -7  -8 230.167 42.0854   1
   4  -7  -8 205.058 40.6127   4
   4  -7  -7 25.3934 30.5220   1
   4  -7  -7 62.7471 40.8836   4
   4  -7  -6 2399.51 94.0044   1
   4  -7  -6 2438.69 102.491   4
   4  -7  -5 889.028 84.1402   3
   4  -7  -5 910.697 53.4365   1
   4  -7  -5 854.703 64.8178   4
  -4   7   5 812.001 65.0988   4
  -4   7   4 1019.45 68.3224   4
   4  -7  -4 980.203 86.9878   3
   4  -7  -4 949.527 50.2319   1
   4  -7  -4 917.412 65.5528   4
  -4   7   3 4794.81 149.908   4
   4  -7  -3 4573.52 179.417   3
   4  -7  -3 4609.74 112.127   1
   4  -7  -3 4675.37 143.447   4
  -4   7   2 16.0930 24.8521   4
   4  -7  -2-14.1750 32.7284   3
   4  -7  -2-5.63186 14.2343   1
   4  -7  -1 485.902 50.9767   4
   4  -7  -1 499.294 59.4022   3
   4  -7  -1 541.643 27.9434   1
   4  -7   0 1176.88 72.4298   4
   4  -7   0 1189.01 41.6246   1
   4  -7   1 89.0293 37.8240   4
   4  -7   1 158.587 17.8263   1
   4  -7   2-10.3753 33.8907   4
   4  -7   2 25.3073 14.1932   1
   4  -7   3 773.361 40.7266   1
   4  -7   3 873.969 68.0834   4
   4  -7   4 444.848 35.7659   1
   4  -7   4 505.055 56.1509   4
  -4   7  -5 1182.14 61.9356   1
   4  -7   5 1097.27 74.6404   4
   4  -7   5 1071.35 57.5041   1
   4  -7   6 1124.18 75.7253   4
  -4   7  -6 1111.55 65.8804   1
   4  -7   6 1071.53 60.6307   1
   4  -7   7 1856.76 96.8053   4
   4  -7   7 1895.42 85.9231   1
   4  -7   8 1434.18 80.5879   1
   4  -7   9 41.0576 28.0297   1
  -4   7  -9 59.7127 35.5345   1
  -4   7 -10 9.33031 35.5196   1
   4  -7  10 49.7714 32.3728   1
   4  -7  11 508.491 50.2427   2
  -4   7 -11 524.000 59.8614   1
   4  -7  12 290.082 21.5761   2
   4  -7  12 271.171 35.6920   2
  -4   7 -12 230.593 47.7541   1
  -4   7 -13 667.296 73.9253   1
  -4   7 -14 2124.24 131.569   1
  -4   7 -15 25.3664 43.8064   1
  -4   7 -16-17.9218 43.5963   1
  -4   7 -17 386.635 71.6165   1
  -4   7 -18 408.994 76.5291   1
   4  -6 -19 32.6708 42.7691   1
   4  -6 -18 776.934 89.8792   1
   4  -6 -17-37.1113 39.4030   4
   4  -6 -17-6.26391 39.8951   1
   4  -6 -16 1148.24 101.455   1
   4  -6 -16 1065.96 82.1346   4
   4  -6 -15-11.6859 41.7820   1
   4  -6 -15 53.0199 30.8157   4
   4  -6 -14 19.9767 36.5357   1
   4  -6 -14 14.5252 29.3594   4
   4  -6 -13 127.815 46.9118   1
   4  -6 -13-11.1468 34.9002   4
   4  -6 -12 38.6642 34.7239   1
   4  -6 -12-0.62332 32.1585   4
   4  -6 -11 906.905 64.0575   4
   4  -6 -11 952.977 76.4703   1
   4  -6 -10 1650.01 94.3533   1
   4  -6 -10 1457.91 78.8062   4
   4  -6  -9 1816.20 95.9417   1
   4  -6  -9 1972.04 90.0926   4
   4  -6  -8 367.725 50.5618   4
   4  -6  -8 215.117 39.9250   1
   4  -6  -8 228.691 60.1330   2
   4  -6  -7 1135.31 68.9476   1
   4  -6  -7 1071.29 98.5963   2
   4  -6  -7 1148.84 71.0853   4
   4  -6  -6 3836.41 116.952   1
  -4   6   6 3745.89 134.426   4
   4  -6  -6 3682.39 166.777   3
   4  -6  -6 3649.61 124.426   4
  -4   6   5 1961.30 93.6523   4
   4  -6  -5 1816.90 111.846   3
   4  -6  -5 1995.37 90.3048   4
   4  -6  -5 2050.43 74.8631   1
  -4   6   4 601.887 52.6157   4
   4  -6  -4 562.100 49.9127   4
   4  -6  -4 713.420 72.3194   3
   4  -6  -4 652.152 38.2352   1
   4  -6  -3 307.266 41.4531   4
   4  -6  -3 308.158 53.1081   3
   4  -6  -3 395.111 27.6514   1
   4  -6  -2 63.4527 13.4652   1
   4  -6  -2 127.980 35.6815   4
   4  -6  -2 32.9368 34.7418   3
   4  -6  -1 1542.48 78.8407   4
   4  -6  -1 1450.30 88.7882   3
   4  -6  -1 1579.54 38.9233   1
   4  -6  -1 1621.01 40.7720   1
   4  -6   0 4280.34 132.203   4
   4  -6   0 4313.62 148.850   3
   4  -6   1 1.79256 31.6405   4
   4  -6   1 44.1812 28.2832   3
   4  -6   1 73.1085 11.1659   1
   4  -6   2 1773.14 51.8813   1
   4  -6   2 1633.71 81.7033   4
   4  -6   3 16.3113 15.6112   1
   4  -6   3 33.5687 35.4043   4
   4  -6   4 4576.18 144.398   4
   4  -6   4 4600.00 116.401   1
  -4   6  -4 4815.91 122.762   1
   4  -6   5 340.654 45.5036   4
  -4   6  -5 405.490 39.6049   1
   4  -6   5 345.514 35.1958   1
  -4   6  -6 387.134 43.4892   1
   4  -6   6 280.505 43.3149   4
   4  -6   6 408.840 41.2796   1
   4  -6   7 658.833 52.6163   1
   4  -6   8 2201.02 99.7572   1
   4  -6   9 1732.72 90.0052   2
   4  -6   9 1795.43 93.9828   1
  -4   6  -9 1851.78 98.1761   1
   4  -6  10 93.8561 35.6094   1
  -4   6 -10 99.2325 42.1508   1
   4  -6  10 75.3306 27.6833   2
   4  -6  11 740.481 49.9646   2
  -4   6 -11 778.563 73.3555   1
   4  -6  12 306.345 17.2008   2
   4  -6  12 267.320 21.8503   3
  -4   6 -12 256.016 52.5476   1
   4  -6  12 318.097 25.8771   2
  -4   6 -13 304.586 58.5672   1
  -4   6 -14 1644.04 114.339   1
  -4   6 -15 56.0421 39.2114   1
  -4   6 -16 2682.12 158.467   1
  -4   6 -17-17.8721 47.8233   1
  -4   6 -18 34.0868 43.0558   1
   4  -5 -19 475.451 75.2835   1
   4  -5 -18 208.717 60.2259   1
   4  -5 -17 560.783 78.7380   1
   4  -5 -17 499.392 60.0970   4
   4  -5 -16 360.142 48.7959   4
   4  -5 -16 416.476 66.9755   1
   4  -5 -15 799.113 68.4559   4
   4  -5 -15 839.894 86.2866   1
   4  -5 -14 1234.86 82.0581   4
   4  -5 -14 1248.78 97.1529   1
   4  -5 -13 1796.07 111.693   1
   4  -5 -13 1915.49 97.4147   4
   4  -5 -12-27.8385 34.2754   4
   4  -5 -12 84.9216 40.5810   1
  -4   5  11 1.41246 29.1799   1
   4  -5 -11-74.9641 37.8146   4
   4  -5 -11-9.83643 36.4284   1
   4  -5 -10 1436.81 90.2355   1
   4  -5 -10 1499.58 79.5883   4
  -4   5  10 1574.80 92.0033   1
   4  -5 -10 1695.49 122.529   2
  -4   5   9 160.222 37.8729   1
   4  -5  -9 118.716 38.4924   1
   4  -5  -9 121.809 52.9044   2
   4  -5  -9 203.042 41.5691   4
  -4   5   8 7028.93 192.603   4
   4  -5  -8 6464.08 183.417   1
  -4   5   8 6669.05 183.986   1
   4  -5  -8 7016.43 251.587   2
   4  -5  -8 6623.55 173.833   4
  -4   5   7 555.940 52.0207   4
   4  -5  -7 519.747 47.0458   1
   4  -5  -7 569.656 54.5548   4
   4  -5  -7 526.762 68.6504   3
   4  -5  -7 527.078 75.6420   2
  -4   5   6 1765.23 85.0944   4
   4  -5  -6 1666.98 72.5416   1
   4  -5  -6 1682.47 107.456   3
   4  -5  -6 1570.48 112.596   2
   4  -5  -6 1644.98 77.4647   4
  -4   5   5 1074.84 66.2671   4
   4  -5  -5 1158.91 66.6445   4
   4  -5  -5 1100.24 86.3312   3
   4  -5  -5 1156.64 97.5273   2
   4  -5  -5 1072.04 53.2698   1
  -4   5   4 3182.04 111.717   4
   4  -5  -4 3295.23 86.6475   1
   4  -5  -4 3065.58 136.444   3
   4  -5  -4 3160.56 106.860   4
   4  -5  -3 3091.05 107.415   4
  -4   5   3 3396.99 114.228   4
   4  -5  -3 3527.19 78.9793   1
   4  -5  -3 3337.30 138.031   3
   4  -5  -2 495.229 18.5552   1
   4  -5  -2 437.136 51.6076   3
   4  -5  -2 503.904 48.0615   4
   4  -5  -1 7638.21 185.214   4
   4  -5  -1 7423.21 208.045   3
   4  -5   0 2698.75 110.872   3
   4  -5   0 2896.29 100.816   4
   4  -5   1 924.245 61.4581   3
   4  -5   1 993.541 61.5038   4
   4  -5   2 1324.21 69.4867   4
   4  -5   2 1265.80 68.0664   3
   4  -5   2 1326.77 40.8381   1
   4  -5   3 3211.39 106.020   3
  -4   5  -3 3420.15 86.7149   1
   4  -5   3 3317.98 84.1310   1
   4  -5   3 3257.01 114.586   4
  -4   5  -4 16022.9 294.820   1
   4  -5   4 16552.9 328.503   4
   4  -5   4 15777.3 304.201   3
   4  -5   4 15608.3 292.970   1
   4  -5   5 3243.71 115.952   4
   4  -5   5 3089.49 98.1760   1
  -4   5  -5 3423.47 104.046   1
   4  -5   6 3594.92 138.068   2
   4  -5   6 3740.68 117.561   1
  -4   5  -6 3783.78 121.236   1
   4  -5   7 2736.93 115.766   2
   4  -5   7 2811.62 106.169   1
   4  -5   8 1264.79 76.5261   2
   4  -5   8 1339.05 76.2790   1
  -4   5  -9 168.429 44.3337   1
   4  -5   9 207.688 41.1487   1
   4  -5   9 141.928 29.6632   2
  -4   5 -10 272.328 49.6307   1
   4  -5  10 276.134 31.9466   2
   4  -5  10 290.524 47.8941   1
   4  -5  11 3619.37 70.5414   2
  -4   5 -11 2984.89 140.530   1
   4  -5  11 3504.83 84.2934   2
  -4   5 -12 1788.28 109.984   1
  -4   5 -13 830.811 82.2822   1
  -4   5 -14 598.849 77.3317   1
  -4   5 -15 26.6301 42.1485   1
  -4   5 -16 1926.18 135.344   1
  -4   5 -17 97.2235 52.3856   1
  -4   5 -18 1522.31 129.717   1
   4  -4 -19 187.966 57.3227   1
   4  -4 -18 1432.04 121.164   1
   4  -4 -17 1687.34 124.416   1
   4  -4 -16 131.000 50.2419   1
   4  -4 -16 43.3996 30.6781   4
   4  -4 -15 222.111 53.6730   1
   4  -4 -15 102.167 36.4451   4
   4  -4 -14 44.9558 40.8961   1
   4  -4 -14 11.9558 29.5054   4
   4  -4 -13 20.7065 34.5564   1
   4  -4 -13-81.8383 38.1792   4
   4  -4 -12 9.61037 36.9224   4
   4  -4 -12 97.5910 41.2809   1
   4  -4 -11 1286.47 86.3770   1
  -4   4  11 1371.25 87.0985   1
   4  -4 -11 1372.87 108.894   2
   4  -4 -11 1184.54 68.8002   4
   4  -4 -10 1119.49 76.0139   1
  -4   4  10 1010.50 74.0414   1
   4  -4 -10 1126.23 99.6695   2
   4  -4 -10 978.612 62.2194   4
   4  -4  -9 175.560 55.9237   2
  -4   4   9 161.312 35.5567   1
  -4   4   9 163.931 34.8148   4
   4  -4  -9 148.521 38.2194   1
   4  -4  -9 159.396 38.4739   4
   4  -4  -8 1949.16 90.1088   1
  -4   4   8 1903.00 122.684   3
  -4   4   8 1852.17 86.0378   1
   4  -4  -8 2106.87 129.083   2
   4  -4  -8 1966.19 82.8022   4
  -4   4   8 1999.88 90.3006   4
  -4   4   7 231.717 35.7303   4
  -4   4   7 143.135 48.3553   3
   4  -4  -7 239.280 52.5860   2
  -4   4   7 241.162 35.9358   1
   4  -4  -7 200.997 36.2501   1
   4  -4  -7 287.961 38.6992   4
  -4   4   6 13128.1 281.069   4
   4  -4  -6 13438.0 261.259   1
  -4   4   6 12462.3 258.539   1
   4  -4  -6 13561.6 354.876   2
   4  -4  -6 12821.2 268.559   4
  -4   4   5 476.209 44.3577   4
   4  -4  -5 487.155 34.3275   1
  -4   4   5 429.417 33.3472   1
   4  -4  -5 520.252 61.8683   3
   4  -4  -5 428.164 45.3536   4
   4  -4  -5 470.055 61.5686   2
  -4   4   4 8996.95 208.132   4
   4  -4  -4 8985.99 243.922   3
   4  -4  -4 9030.70 171.640   1
   4  -4  -4 8591.84 199.033   4
   4  -4  -3 457.129 44.4280   4
   4  -4  -3 483.203 53.4553   3
   4  -4  -3 523.209 23.4861   1
  -4   4   3 486.002 41.6568   4
  -4   4   2 541.162 43.0192   4
   4  -4  -2 574.311 48.6291   4
   4  -4  -2 521.038 52.6150   3
  -4   4   1 545.454 42.9200   4
   4  -4  -1 603.604 53.2831   3
   4  -4  -1 620.238 67.0286   2
   4  -4  -1 538.316 46.4481   4
   4  -4   0 130.004 29.9237   4
  -4   4   0 203.932 27.2329   4
   4  -4   0 170.685 33.4396   3
   4  -4   0 153.587 40.8142   2
   4  -4   1 5643.52 155.718   3
   4  -4   1 5906.86 151.884   4
   4  -4   1 6053.39 193.884   2
  -4   4  -2 270.708 19.3601   1
   4  -4   2 298.374 34.4702   3
   4  -4   2 246.461 19.9917   1
   4  -4   2 257.991 45.0666   2
   4  -4   2 242.735 36.5733   4
   4  -4   3 3819.24 119.744   4
   4  -4   3 3735.75 106.835   3
   4  -4   3 3930.50 93.8927   1
   4  -4   3 3656.47 142.699   2
  -4   4  -3 3831.37 94.9114   1
  -4   4  -4 11.2423 18.7977   1
   4  -4   4-17.9432 33.0291   4
   4  -4   4 23.5260 17.9361   3
   4  -4   4-2.80053 31.2454   2
   4  -4   4 22.7390 18.0907   1
   4  -4   5 577.170 31.3112   3
  -4   4  -5 512.831 41.6270   1
   4  -4   5 522.820 40.1695   1
   4  -4   5 514.119 53.6120   2
  -4   4  -6 6528.73 167.280   1
   4  -4   6 6382.79 119.307   3
   4  -4   6 6296.05 164.415   1
   4  -4   6 6131.91 180.269   2
   4  -4   7-34.3344 30.3483   2
   4  -4   7 14.9198 25.8720   1
   4  -4   8 2715.35 113.049   1
   4  -4   8 2695.52 97.9925   2
  -4   4  -9 2249.46 108.522   1
   4  -4   9 2085.32 105.364   1
   4  -4   9 2270.84 76.3049   2
   4  -4  10 156.619 16.8972   2
  -4   4 -10 160.685 43.5275   1
   4  -4  10 173.245 41.4097   1
  -4   4 -11 218.352 50.6853   1
  -4   4 -12 55.2765 38.7958   1
  -4   4 -13 5177.04 199.875   1
  -4   4 -14 1402.56 106.729   1
  -4   4 -15 3024.92 161.227   1
  -4   4 -16 1698.32 127.874   1
  -4   4 -17 59.4590 47.8784   1
  -4   4 -18 350.521 69.8814   1
   4  -3 -20 17.5449 42.7149   1
   4  -3 -19 473.126 77.3785   1
   4  -3 -18 626.927 82.9966   1
   4  -3 -17 449.108 71.5793   1
   4  -3 -16 1280.04 104.540   1
   4  -3 -15-8.03009 37.2454   1
   4  -3 -15-56.3048 36.8976   4
   4  -3 -14 173.982 46.7920   1
  -4   3  14 160.560 59.9581   3
   4  -3 -14 202.095 37.9243   4
  -4   3  13 1470.14 124.476   3
   4  -3 -13 1546.39 101.372   1
   4  -3 -13 1473.97 107.011   2
   4  -3 -13 1476.62 81.8716   4
   4  -3 -12 493.683 46.0249   4
  -4   3  12 610.960 85.9869   3
   4  -3 -12 708.970 70.5372   1
  -4   3  12 713.131 67.7971   1
   4  -3 -12 832.661 82.8385   2
  -4   3  11 479.220 83.3400   3
   4  -3 -11 623.754 66.0652   1
  -4   3  11 497.672 56.9877   1
   4  -3 -11 515.257 71.7533   2
   4  -3 -11 419.584 42.7866   4
   4  -3 -10 92.5473 41.6408   1
  -4   3  10 28.4668 30.5991   4
   4  -3 -10-12.4751 32.8243   4
  -4   3  10-31.0638 69.7068   3
   4  -3 -10 63.0400 48.6098   2
  -4   3  10 81.6556 32.4096   1
  -4   3   9 3132.48 114.933   4
  -4   3   9 2963.72 159.146   3
   4  -3  -9 2955.60 116.681   1
   4  -3  -9 2973.59 152.795   2
  -4   3   9 2818.59 113.812   1
   4  -3  -9 2998.62 100.753   4
  -4   3   8 3436.18 116.593   4
  -4   3   8 3283.53 160.984   3
   4  -3  -8 3338.60 116.362   1
   4  -3  -8 3565.23 163.079   2
  -4   3   8 3096.65 112.712   1
   4  -3  -8 3485.38 108.981   4
  -4   3   7 651.797 50.9185   4
  -4   3   7 586.248 73.7202   3
   4  -3  -7 649.256 48.1145   1
  -4   3   7 533.523 42.6212   1
   4  -3  -7 630.114 69.4853   2
   4  -3  -7 717.004 49.8614   4
  -4   3   6 247.325 36.3276   4
   4  -3  -6 175.293 28.7409   1
  -4   3   6 190.341 58.9835   3
  -4   3   6 185.203 26.1724   1
   4  -3  -6 238.506 36.6579   4
  -4   3   5 785.936 52.0405   4
   4  -3  -5 739.018 48.7069   4
  -4   3   5 735.526 72.3492   3
  -4   3   5 705.444 39.0622   1
   4  -3  -5 771.195 41.6069   1
  -4   3   4 5260.27 173.237   3
  -4   3   4 4896.24 107.926   1
  -4   3   4 5093.82 137.057   4
   4  -3  -4 5060.29 109.791   1
   4  -3  -4 4922.76 130.039   4
   4  -3  -3 2615.50 88.6101   4
  -4   3   3 2741.57 91.3130   4
  -4   3   3 2438.60 113.106   3
  -4   3   3 2733.88 61.8880   1
   4  -3  -3 2699.12 63.3640   1
   4  -3  -2 13764.8 269.793   4
  -4   3   2 13776.9 270.111   4
  -4   3   2 13658.3 302.155   3
   4  -3  -1 7044.18 167.691   4
  -4   3   1 7498.49 167.856   4
  -4   3   1 7762.55 189.385   3
   4  -3  -1 7023.85 185.667   3
   4  -3  -1 7078.25 218.965   2
   4  -3   0 33.5883 26.3083   4
  -4   3   0-7.07845 17.2378   4
   4  -3   0 6.47611 22.5772   3
   4  -3   0 16.2201 33.3189   2
   4  -3   1 2301.70 83.4400   4
  -4   3  -1 2325.27 52.2400   1
   4  -3   1 2146.39 82.3966   3
   4  -3   1 2159.28 108.691   2
   4  -3   2 230.879 34.3427   4
  -4   3  -2 227.470 20.7458   1
   4  -3   2 255.452 46.5389   2
  -4   3  -3 7166.52 155.836   1
   4  -3   3 7619.63 178.199   4
   4  -3   3 7512.36 207.477   2
  -4   3  -4 3530.41 100.840   1
   4  -3   4 3253.35 98.8787   1
   4  -3   4 3286.16 125.166   2
   4  -3   5 6352.42 158.697   1
   4  -3   5 6117.21 173.344   2
  -4   3  -5 6463.74 160.550   1
  -4   3  -6 1067.69 64.5587   1
   4  -3   6 1089.39 62.4878   1
   4  -3   6 1064.07 62.9823   2
   4  -3   7 1228.52 71.9713   1
   4  -3   7 1279.58 61.0633   2
   4  -3   8 17.0486 29.1903   1
   4  -3   8 57.4820 19.4145   2
   4  -3   9 88.2720 13.8801   2
  -4   3  -9 56.3883 37.0505   1
   4  -3   9 47.2269 34.8596   1
  -4   3 -10 1587.40 99.6873   1
   4  -3  10 1618.91 98.4872   1
  -4   3 -11 2927.19 138.620   1
  -4   3 -12 23.2036 39.4411   1
  -4   3 -13-12.9328 43.0721   1
  -4   3 -14 94.7671 46.9362   1
  -4   3 -15 1624.82 121.323   1
  -4   3 -16 242.709 63.5881   1
  -4   3 -17 1194.29 114.145   1
  -4   3 -18 1163.01 116.050   1
   4  -2 -20 378.725 72.6596   1
   4  -2 -19 1655.01 131.511   1
   4  -2 -18 93.9429 50.2186   1
   4  -2 -17 131.665 51.5954   1
  -4   2  17 83.1040 58.4604   3
  -4   2  16 449.763 90.5356   3
   4  -2 -16 423.537 68.8986   1
   4  -2 -15 114.838 47.8801   1
  -4   2  15-4.67479 61.5637   3
   4  -2 -15 7.79433 30.7682   4
   4  -2 -14 126.744 46.6742   1
  -4   2  14-8.76789 59.9996   3
   4  -2 -14 70.6808 35.4732   2
   4  -2 -14 1.55368 32.0895   4
   4  -2 -13 944.822 64.3637   4
  -4   2  13 964.672 107.107   3
   4  -2 -13 916.215 80.7333   1
   4  -2 -13 950.069 83.4652   2
   4  -2 -12 319.549 54.0774   1
  -4   2  12 406.995 53.8996   1
  -4   2  12 348.185 71.9805   3
   4  -2 -12 282.735 38.6807   4
   4  -2 -12 386.678 59.6965   2
  -4   2  11 3473.17 180.801   3
   4  -2 -11 3448.23 138.747   1
   4  -2 -11 3518.48 157.590   2
  -4   2  11 3298.99 136.535   1
   4  -2 -11 3125.35 111.555   4
  -4   2  10 1008.76 105.959   3
   4  -2 -10 1029.03 73.7673   1
   4  -2 -10 992.128 57.7012   4
   4  -2 -10 1117.81 89.9547   2
  -4   2  10 1021.30 72.4838   1
  -4   2  10 1244.72 71.8180   4
  -4   2   9 829.999 94.6516   3
   4  -2  -9 768.396 77.3130   2
   4  -2  -9 801.061 62.7189   1
  -4   2   9 790.420 59.1916   1
   4  -2  -9 758.500 49.2667   4
  -4   2   9 930.713 60.3861   4
  -4   2   8 483.224 44.3561   4
   4  -2  -8 439.277 46.2434   1
  -4   2   8 392.573 69.6968   3
   4  -2  -8 424.172 62.3281   2
  -4   2   8 437.640 44.3326   1
   4  -2  -8 540.349 43.8404   4
  -4   2   7 5081.20 139.504   4
  -4   2   7 5046.34 190.188   3
   4  -2  -7 5124.95 141.268   1
  -4   2   7 4970.83 138.199   1
   4  -2  -7 4921.19 128.376   4
  -4   2   6 6878.78 167.073   4
  -4   2   6 7317.70 221.403   3
  -4   2   6 6530.70 157.807   1
   4  -2  -6 7061.83 162.276   1
   4  -2  -6 6811.79 158.045   4
   4  -2  -5 8.90012 22.3431   4
  -4   2   5 37.4791 24.1905   4
  -4   2   5 44.2394 48.8106   3
   4  -2  -5 34.0519 18.2979   1
  -4   2   5 13.2477 17.1805   1
  -4   2   4 4705.40 109.754   1
  -4   2   4 4812.84 127.165   4
  -4   2   4 5305.75 168.490   3
   4  -2  -4 5059.95 111.628   1
   4  -2  -4 4632.86 122.158   4
   4  -2  -3 166.091 30.9969   4
  -4   2   3 120.118 22.3109   4
  -4   2   3 123.344 44.1067   3
  -4   2   3 100.969 14.5921   1
   4  -2  -2 1121.62 54.9534   4
  -4   2   2 1259.32 55.0865   4
  -4   2   2 1199.45 33.9710   1
  -4   2   2 1275.98 73.5872   3
  -4   2   1 1907.14 43.4808   1
  -4   2   1 1872.74 67.5618   4
  -4   2   1 2002.56 84.8707   3
   4  -2  -1 1854.26 99.0287   2
   4  -2  -1 1901.48 70.4236   4
   4  -2   0 592.509 40.5173   4
  -4   2   0 503.827 43.5454   3
  -4   2   0 611.680 23.4177   1
   4  -2   0 507.560 54.0325   2
   4  -2   1 7546.83 169.005   4
  -4   2  -1 7758.48 169.259   3
   4  -2   1 7412.79 208.713   2
  -4   2  -1 7445.30 141.533   1
   4  -2   2 922.654 51.6005   4
   4  -2   2 813.683 63.2648   2
  -4   2  -2 922.838 41.0587   1
   4  -2   3 4022.69 131.830   2
  -4   2  -3 3958.44 103.869   1
   4  -2   4 452.909 43.9994   2
  -4   2  -4 453.771 38.7759   1
   4  -2   5 11198.3 243.235   1
  -4   2  -5 11150.4 240.616   1
   4  -2   5 11135.3 238.297   2
   4  -2   6 6228.66 175.276   1
   4  -2   6 6633.99 155.375   2
   4  -2   7-1.19543 15.3103   2
   4  -2   7-11.1545 30.0783   1
   4  -2   8 1579.32 45.8162   2
   4  -2   8 1476.93 88.9635   1
  -4   2  -8 1564.05 91.3018   1
  -4   2  -9 2637.07 122.722   1
   4  -2   9 2817.77 125.822   1
  -4   2 -10 445.720 59.4088   1
   4  -2  10 464.624 59.8314   1
  -4   2 -11 745.051 77.7985   1
  -4   2 -12 474.803 65.0105   1
  -4   2 -13 3436.14 166.145   1
  -4   2 -14 63.7778 46.0597   1
  -4   2 -15 981.987 99.7417   1
  -4   2 -16 733.463 91.9600   1
  -4   2 -17 475.363 80.8094   1
  -4   2 -18 434.234 74.8942   1
   4  -1 -20 222.901 63.8060   1
  -4   1  19 84.7583 56.1185   3
   4  -1 -19 116.170 53.8505   1
  -4   1  18 492.080 90.0465   3
   4  -1 -18 602.032 84.4332   1
  -4   1  17 2225.40 170.907   3
   4  -1 -17 2056.17 137.221   1
   4  -1 -16 1567.93 116.723   1
  -4   1  16 1485.18 140.418   3
   4  -1 -15-15.1037 28.2431   2
   4  -1 -15 15.3753 37.8584   1
  -4   1  15-14.2287 64.2844   3
   4  -1 -14 481.973 63.3155   1
  -4   1  14 539.246 87.2843   3
   4  -1 -14 513.113 61.9943   2
   4  -1 -14 442.971 46.6900   4
  -4   1  13 1713.38 137.232   3
   4  -1 -13 1432.71 77.4260   4
   4  -1 -13 1450.55 98.3579   1
   4  -1 -13 1690.40 103.491   2
   4  -1 -12 1069.94 64.8917   4
  -4   1  12 1166.77 112.017   3
  -4   1  12 1065.82 82.3500   1
   4  -1 -12 1112.06 86.6889   2
   4  -1 -12 988.384 81.0849   1
   4  -1 -11 3635.78 119.180   4
  -4   1  11 4107.45 151.134   1
  -4   1  11 4385.60 200.544   3
   4  -1 -11 3797.59 147.507   1
   4  -1 -11 4040.03 162.617   2
  -4   1  11 4042.25 134.299   4
  -4   1  10 742.499 88.4505   3
  -4   1  10 828.959 65.0956   1
   4  -1 -10 817.047 75.8864   2
   4  -1 -10 577.817 46.2046   4
   4  -1 -10 722.945 64.8490   1
  -4   1  10 708.881 54.8773   4
  -4   1   9 3855.38 174.607   3
   4  -1  -9 3934.90 158.568   2
   4  -1  -9 3839.73 109.221   4
   4  -1  -9 3973.20 134.568   1
  -4   1   9 3677.77 130.772   1
  -4   1   9 3800.62 121.048   4
  -4   1   8 136.217 29.6898   4
  -4   1   8 145.603 32.5810   1
  -4   1   8 196.407 64.7919   3
   4  -1  -8 142.297 33.1955   1
   4  -1  -8 104.601 25.8414   4
   4  -1  -7-33.4899 29.3142   1
  -4   1   7-16.2286 23.8597   4
  -4   1   7 11.7881 21.6357   1
  -4   1   7 36.8416 47.2617   3
  -4   1   7-65.8033 61.5245   2
   4  -1  -7 49.2206 23.0851   4
  -4   1   6 243.855 31.1035   4
   4  -1  -6 195.074 30.5757   1
  -4   1   6 251.345 55.0599   3
  -4   1   6 156.109 26.3544   1
  -4   1   6 181.212 51.9263   2
   4  -1  -6 246.080 30.9551   4
  -4   1   5 2665.71 86.5276   4
  -4   1   5 2411.52 83.0658   1
  -4   1   5 2843.73 125.133   3
  -4   1   5 2797.13 137.110   2
   4  -1  -5 2749.14 85.1712   1
   4  -1  -5 2738.62 81.9248   4
  -4   1   4 11821.0 228.414   4
  -4   1   4 11020.6 217.240   1
  -4   1   4 11742.8 277.993   3
   4  -1  -4 11533.8 222.248   1
  -4   1   4 12010.3 307.474   2
   4  -1  -4 11459.8 221.641   4
  -4   1   3 39.7518 18.5829   4
  -4   1   3 8.94789 12.9101   1
  -4   1   3 51.1533 34.6738   3
  -4   1   3-37.7772 50.5465   2
   4  -1  -3 46.1505 23.0592   4
   4  -1  -2 39328.4 643.823   4
  -4   1   2 39081.9 642.600   4
  -4   1   2 38097.9 681.157   3
  -4   1   2 39556.1 625.687   1
  -4   1   2 39183.6 728.755   2
   4  -1  -2 40707.8 715.366   2
   4  -1  -1 6431.78 145.151   4
  -4   1   1 6635.90 144.218   4
  -4   1   1 6689.71 167.735   3
  -4   1   1 6693.86 200.651   2
   4  -1  -1 6756.31 191.485   2
   4  -1   0 38.9381 19.8313   4
  -4   1   0 39.2127 24.7518   3
  -4   1   0-2.09735 39.7678   2
   4  -1   0 62.1458 33.2844   2
   4  -1   1 144.540 25.7191   4
  -4   1  -1 138.157 24.6856   3
  -4   1  -1 141.073 21.3592   1
  -4   1  -1 156.256 42.8379   2
   4  -1   1 161.312 35.1067   2
  -4   1  -2 1682.57 59.1107   3
  -4   1  -2 1888.08 64.7601   1
  -4   1  -2 1709.36 89.0625   2
   4  -1   2 1817.84 82.4060   2
  -4   1  -3 14848.5 246.476   3
  -4   1  -3 13961.0 309.642   2
  -4   1  -3 14557.7 278.843   1
   4  -1   3 14134.8 294.120   2
  -4   1  -4 683.640 54.0054   2
  -4   1  -4 758.727 48.6212   1
   4  -1   4 611.988 44.8386   2
  -4   1  -5 2631.41 98.8649   1
   4  -1   5 2463.51 83.4873   2
   4  -1   6 740.663 38.4932   2
   4  -1   7 185.191 17.4249   2
  -4   1  -8 6865.12 201.873   1
   4  -1   8 6915.52 122.363   2
  -4   1  -9 7.00504 38.3751   1
   4  -1   9 34.1709 37.6533   1
  -4   1 -10 11232.5 299.080   1
  -4   1 -11 204.829 53.4863   1
  -4   1 -12 33.4123 41.9927   1
  -4   1 -13 350.434 65.8719   1
  -4   1 -14 834.516 90.5121   1
  -4   1 -15 1886.49 134.304   1
  -4   1 -16 49.3270 45.3552   1
  -4   1 -17 1661.45 135.331   1
  -4   1 -18 1514.78 133.124   1
  -4   0  21 61.9855 60.5381   3
  -4   0  20 363.301 83.4062   3
   4   0 -20 284.323 68.4623   1
  -4   0  19 1245.42 133.739   3
   4   0 -19 1363.94 119.128   1
  -4   0  18 66.7802 55.3407   3
   4   0 -18 53.6439 49.0787   1
  -4   0  17 62.4042 54.3096   3
   4   0 -17 41.3352 44.9305   1
  -4   0  16 752.147 106.585   3
   4   0 -16 804.904 87.3122   1
   4   0 -15 42.2837 26.5058   2
  -4   0  15 121.817 63.8302   3
   4   0 -15 66.7719 44.6757   1
  -4   0  14 5263.27 236.056   3
   4   0 -14 4877.05 179.038   2
   4   0 -14 4861.33 190.258   1
  -4   0  13 872.401 106.772   3
   4   0 -13 966.333 83.2944   1
   4   0 -13 842.039 58.9846   4
   4   0 -13 914.988 74.4777   2
  -4   0  12 3031.99 170.635   3
  -4   0  12 3017.54 113.075   4
   4   0 -12 2518.31 99.1996   4
   4   0 -12 2678.32 128.614   1
   4   0 -12 2492.75 124.830   2
  -4   0  12 2884.55 133.104   1
  -4   0  11 1490.80 90.6360   1
  -4   0  11 1402.71 114.288   3
   4   0 -11 1281.54 87.5266   1
   4   0 -11 1361.42 67.3764   4
   4   0 -11 1405.25 92.5307   2
  -4   0  11 1531.28 76.6577   4
  -4   0  10 238.241 37.0229   4
  -4   0  10 198.196 40.6822   1
  -4   0  10 311.237 73.0133   3
  -4   0  10 104.253 62.7523   2
   4   0 -10 75.5443 24.3564   4
   4   0 -10 174.510 45.1188   1
   4   0 -10 229.904 47.1950   2
  -4   0   9 2615.12 111.837   1
   4   0  -9 2814.24 113.282   1
  -4   0   9 2878.65 148.741   3
  -4   0   9 2826.54 150.170   2
   4   0  -9 2660.97 86.5783   4
   4   0  -9 2725.34 124.716   2
  -4   0   9 2750.00 97.4070   4
  -4   0   8 6779.48 182.062   1
   4   0  -8 6622.42 179.171   1
  -4   0   8 6591.33 222.086   3
  -4   0   8 6622.13 230.882   2
   4   0  -8 6622.16 148.083   4
  -4   0   8 6499.59 160.330   4
  -4   0   7 12906.3 251.464   4
  -4   0   7 12012.7 268.151   1
   4   0  -7 13088.3 240.427   4
   4   0  -7 12541.4 270.710   1
  -4   0   7 12713.3 336.510   2
  -4   0   6 449.310 39.1321   1
  -4   0   6 461.220 66.9724   2
   4   0  -6 440.556 41.2236   1
  -4   0   6 512.359 36.9957   4
   4   0  -6 416.849 32.5623   4
  -4   0   5 2660.63 80.8777   4
   4   0  -5 2675.36 75.7542   4
   4   0  -5 2739.41 90.0089   1
  -4   0   5 2730.52 133.649   2
  -4   0   5 2467.34 84.7683   1
  -4   0   4 1564.22 57.5975   4
  -4   0   4 1532.78 98.4189   2
  -4   0   4 1519.86 60.9813   1
   4   0  -4 1533.88 54.6804   4
   4   0  -3 3592.72 90.1241   4
  -4   0   3 3662.33 92.1406   4
  -4   0   3 3393.13 95.8982   1
  -4   0   3 3851.57 149.780   2
   4   0  -2 10307.7 196.756   4
   4   0  -2 10427.3 248.669   2
  -4   0   2 10153.1 195.053   4
  -4   0   2 10320.2 264.912   2
  -4   0   2 10211.3 200.616   1
   4   0  -1 758.200 39.1583   4
  -4   0   1 752.021 64.4268   2
   4   0  -1 819.819 58.5666   2
   4   0   0 10996.2 208.345   4
  -4   0   0 10987.6 265.090   2
   4   0   0 10574.1 245.781   2
   4   0   1 5583.57 128.063   4
  -4   0  -1 5349.20 164.760   2
   4   0   1 5227.15 150.278   2
  -4   0  -2 370.605 35.4152   1
  -4   0  -2 313.883 45.0095   2
   4   0   2 359.300 37.7200   2
  -4   0  -3 2681.70 91.7469   1
  -4   0  -3 2472.54 103.898   2
   4   0   3 2734.74 90.6318   2
   4   0   4 409.710 32.0892   2
  -4   0  -4 361.690 42.0342   2
  -4   0  -4 394.813 41.8745   1
   4   0   5 4677.78 110.056   2
  -4   0  -5 4587.81 137.215   2
   4   0   6 11405.6 209.213   2
  -4   0  -6 11335.2 245.261   2
   4   0   7 2677.89 64.0585   2
  -4   0  -7 2870.28 119.354   1
  -4   0  -8 4258.20 155.523   1
  -4   0  -9 39.6254 46.6802   1
  -4   0 -10 235.498 57.5547   1
  -4   0 -11 187.313 50.6332   1
  -4   0 -12 3306.78 161.235   1
  -4   0 -13 1275.44 106.666   1
  -4   0 -14 1388.10 114.664   1
  -4   0 -15 945.825 99.1144   1
  -4   0 -16 74.1917 49.2822   1
  -4   0 -17 750.603 95.6448   1
  -4  -1  21-72.6605 70.5775   3
   4   1 -20 336.474 68.1038   1
  -4  -1  20 366.346 88.7399   3
   4   1 -19 1696.45 132.548   1
  -4  -1  19 1653.11 156.650   3
  -4  -1  18-24.9072 53.7576   3
   4   1 -18 13.4472 39.7643   1
   4   1 -17 2109.21 137.761   1
  -4  -1  17 2337.72 172.605   3
  -4  -1  16 7.77357 59.5763   3
   4   1 -16 9.54589 43.7114   1
   4   1 -15 26.4702 25.4693   2
  -4  -1  15 74.6403 69.3325   3
   4   1 -15-8.44384 41.7093   1
   4   1 -14 48.7565 28.7337   2
  -4  -1  14 73.6915 64.5615   3
   4   1 -14 31.2292 37.9768   1
   4   1 -13 56.1721 45.5336   1
   4   1 -13 79.0649 33.0358   2
  -4  -1  13 156.103 75.6894   3
  -4  -1  13 7.96551 56.0242   2
  -4  -1  12 4094.13 162.189   1
   4   1 -12 3756.41 156.939   1
  -4  -1  12 4116.20 195.351   3
  -4  -1  12 3835.61 185.749   2
   4   1 -12 3727.66 120.421   4
   4   1 -12 3751.99 148.814   2
  -4  -1  12 3986.97 130.329   4
  -4  -1  11 1195.35 83.2778   1
   4   1 -11 1201.13 85.2673   1
  -4  -1  11 1227.27 111.626   3
  -4  -1  11 1064.46 101.559   2
   4   1 -11 1059.33 58.1757   4
   4   1 -11 1119.14 81.4598   2
  -4  -1  11 1149.47 65.1913   4
   4   1 -10 9523.75 248.611   1
  -4  -1  10 9611.44 296.240   2
  -4  -1  10 9627.71 216.092   4
  -4  -1  10 9787.80 253.973   1
   4   1 -10 9229.31 204.803   4
   4   1 -10 9689.97 255.937   2
   4   1  -9 719.201 40.8413   4
  -4  -1   9 682.979 58.6956   1
   4   1  -9 666.098 59.9979   1
  -4  -1   9 699.479 82.1029   2
   4   1  -9 801.272 66.8853   2
  -4  -1   9 818.780 49.4100   4
  -4  -1   8 815.177 58.6304   1
   4   1  -8 769.271 60.1584   1
  -4  -1   8 713.186 82.4578   2
   4   1  -8 678.955 37.1680   4
  -4  -1   8 727.031 44.9523   4
  -4  -1   7 20.5924 23.5609   1
  -4  -1   7 0.29161 19.7008   4
   4   1  -7 91.2969 35.0630   1
  -4  -1   7-47.2887 59.5262   2
   4   1  -7 1.48876 18.3557   4
  -4  -1   6 2929.00 82.6694   4
   4   1  -6 2998.79 103.992   1
   4   1  -6 2930.50 76.2653   4
  -4  -1   6 2840.88 139.681   2
  -4  -1   6 2754.82 99.3625   1
  -4  -1   5 4314.32 124.148   1
  -4  -1   5 4378.28 105.480   4
  -4  -1   5 4487.67 169.377   2
   4   1  -5 4342.48 98.4665   4
  -4  -1   4 12.2113 15.2846   4
   4   1  -4 25.6369 16.3188   4
  -4  -1   4 39.5647 50.5603   2
  -4  -1   4 7.48584 18.7410   1
   4   1  -3-5.19117 14.9619   4
  -4  -1   3 11.9494 12.7546   4
  -4  -1   3 21.6815 37.7939   2
  -4  -1   3 15.1557 19.8329   1
   4   1  -2 14038.7 243.241   4
  -4  -1   2 13547.3 241.304   4
  -4  -1   2 14438.4 319.158   2
   4   1  -2 13067.9 293.488   2
   4   1  -1-1.53471 22.6963   2
   4   1  -1 11.6333 15.5434   4
  -4  -1   1 37.0227 42.8315   2
   4   1   0 21.5007 23.9677   2
   4   1   0-8.16332 15.4516   4
  -4  -1   0 6.57604 35.3374   2
   4   1   1 159.548 27.8299   2
  -4  -1  -1 238.664 45.2510   2
  -4  -1  -2 5932.06 169.024   2
   4   1   2 6165.96 148.286   2
   4   1   3 1092.50 50.1696   2
  -4  -1  -3 1109.60 63.0737   1
  -4  -1  -3 1104.92 66.2619   2
   4   1   4 4527.86 110.080   2
  -4  -1  -4 4407.26 135.361   2
   4   1   5 4935.68 111.386   2
  -4  -1  -5 4775.40 140.101   2
   4   1   6 1222.31 42.9638   2
  -4  -1  -6 1209.95 40.0356   3
  -4  -1  -6 1199.11 64.3814   2
  -4  -1  -7 268.664 34.4117   2
  -4  -1  -7 346.935 56.2006   1
  -4  -1  -8 203.776 48.8819   1
  -4  -1  -8 182.778 27.7069   2
  -4  -1  -9 5388.89 188.238   1
  -4  -1 -10 5218.08 189.673   1
  -4  -1 -11 25.8505 43.2681   1
  -4  -1 -12 689.346 80.8056   1
  -4  -1 -13 387.736 67.0177   1
  -4  -1 -14 1770.39 128.882   1
  -4  -1 -15 961.730 101.854   1
  -4  -1 -16 103.511 57.2948   1
  -4  -1 -17 640.095 93.3344   1
  -4  -2  21 585.514 109.099   3
   4   2 -20 1151.51 117.299   1
  -4  -2  20 1088.12 134.096   3
   4   2 -19 654.347 87.6218   1
  -4  -2  19 411.297 87.1230   3
   4   2 -18 65.5343 43.9144   1
  -4  -2  18 29.2602 53.3986   3
   4   2 -17-12.5820 41.2706   1
  -4  -2  17-6.54069 60.5760   3
  -4  -2  16 29.0555 60.5286   3
   4   2 -16 50.1415 42.1216   1
   4   2 -15 290.240 40.4150   2
   4   2 -15 386.694 67.4450   1
  -4  -2  15 388.516 84.6180   3
  -4  -2  15 353.478 70.5699   2
   4   2 -14 4777.74 192.340   1
  -4  -2  14 5023.24 227.639   3
  -4  -2  14 5033.80 219.356   2
   4   2 -14 4703.02 161.103   2
   4   2 -13 1314.99 97.9913   1
  -4  -2  13 1238.83 112.187   2
  -4  -2  13 1275.24 70.7958   4
   4   2 -13 1226.34 78.3101   2
   4   2 -12 4711.56 177.764   1
  -4  -2  12 4446.83 202.219   2
  -4  -2  12 4839.90 141.415   4
   4   2 -12 4594.30 158.742   2
   4   2 -11 252.527 41.5861   2
  -4  -2  11 241.857 44.5197   1
  -4  -2  11 216.951 66.4619   2
   4   2 -11 202.937 54.0797   1
  -4  -2  11 326.923 37.3880   4
  -4  -2  10 670.145 64.6069   1
  -4  -2  10 605.875 44.9696   4
  -4  -2  10 531.300 76.7010   2
   4   2 -10 493.684 37.7230   4
   4   2 -10 595.046 64.3803   1
   4   2 -10 586.372 56.7733   2
  -4  -2   9 1102.14 73.3290   1
  -4  -2   9 1011.36 90.9196   2
   4   2  -9 1010.69 47.3367   4
   4   2  -9 973.881 74.4268   1
   4   2  -9 1040.10 72.8469   2
  -4  -2   9 1003.07 52.3087   4
  -4  -2   8 8594.45 219.003   1
  -4  -2   8 8404.42 254.524   2
   4   2  -8 8486.85 170.470   4
  -4  -2   8 8153.24 177.190   4
   4   2  -8 8429.22 218.478   1
  -4  -2   7 3147.83 88.9626   4
   4   2  -7 3484.03 121.797   1
  -4  -2   7 3455.94 148.485   2
  -4  -2   7 3444.30 122.666   1
   4   2  -7 3380.01 83.2718   4
  -4  -2   6 420.343 41.6794   1
  -4  -2   6 415.454 29.0727   4
   4   2  -6 426.644 24.8672   4
  -4  -2   6 549.696 70.9226   2
  -4  -2   5 2195.69 63.6686   4
  -4  -2   5 2152.46 89.4986   1
  -4  -2   5 2284.56 117.257   2
   4   2  -5 2318.67 57.5544   4
  -4  -2   4 228.820 18.9698   4
  -4  -2   4 228.821 32.7520   1
  -4  -2   4 240.176 56.2251   2
   4   2  -4 253.523 18.5969   4
   4   2  -3 7914.60 142.122   4
  -4  -2   3 7715.63 143.702   4
  -4  -2   3 7783.24 217.507   2
   4   2  -2 8505.74 153.861   4
  -4  -2   2 8354.42 222.400   2
   4   2  -2 8132.76 199.379   2
   4   2  -1 1882.86 53.6410   4
  -4  -2   1 1913.79 94.0158   2
   4   2  -1 1959.23 78.7039   2
   4   2   0 12586.6 254.092   2
  -4  -2   0 12057.3 278.738   2
   4   2   1 612.718 40.4431   2
  -4  -2  -1 715.285 58.2085   2
   4   2   2 388.664 31.1038   2
  -4  -2  -2 421.319 47.4520   2
   4   2   3 2429.51 74.9391   2
  -4  -2  -3 2313.38 95.0873   2
   4   2   4 4320.97 105.438   2
  -4  -2  -4 4471.79 132.703   2
  -4  -2  -5 63.8277 30.9340   2
   4   2   5 65.5873 14.3643   2
  -4  -2  -6 373.535 41.0118   2
  -4  -2  -6 357.530 54.8347   1
  -4  -2  -7 6936.90 154.100   3
  -4  -2  -7 7344.62 210.211   1
  -4  -2  -7 6882.23 168.124   2
  -4  -2  -8 1715.82 65.3614   3
  -4  -2  -8 1812.80 72.1772   2
  -4  -2  -8 1732.58 104.561   1
   4   2   8 1891.56 81.9217   4
  -4  -2  -9 0.51220 46.8779   1
  -4  -2  -9-1.98562 20.2096   2
  -4  -2 -10 1548.36 53.0658   2
  -4  -2 -10 1718.07 111.191   1
  -4  -2 -11 2367.01 133.538   1
  -4  -2 -12 3396.54 165.375   1
  -4  -2 -13 224.388 62.6002   1
  -4  -2 -14 622.115 85.1189   1
  -4  -2 -15 637.707 87.0463   1
  -4  -2 -16 156.928 55.3703   1
  -4  -3  21 15.8184 68.1669   3
   4   3 -20 885.648 101.728   1
  -4  -3  20 931.847 123.790   3
   4   3 -19 922.904 101.675   1
  -4  -3  19 969.452 123.919   3
   4   3 -18 1508.59 123.292   1
  -4  -3  18 1585.10 146.564   3
   4   3 -17 1407.55 117.016   1
  -4  -3  17 1484.77 138.371   3
  -4  -3  16 32.0146 53.7471   3
   4   3 -16 7.85546 46.2406   1
  -4  -3  16 18.9039 48.3368   2
   4   3 -15 2895.32 114.538   2
   4   3 -15 2606.17 147.330   1
  -4  -3  15 2643.35 162.775   2
   4   3 -14 1693.27 86.1264   2
   4   3 -14 1648.82 112.415   1
  -4  -3  14 1658.29 125.336   2
   4   3 -13-5.65218 44.9549   1
   4   3 -13 4.82543 22.0886   2
  -4  -3  13 90.8392 30.5313   4
   4   3 -12 9356.01 233.921   2
   4   3 -12 8756.39 261.196   1
  -4  -3  12 8947.61 290.610   2
  -4  -3  12 8910.23 207.611   4
   4   3 -11 2834.26 114.841   2
  -4  -3  11 3078.67 137.172   1
  -4  -3  11 2836.38 153.359   2
   4   3 -11 2689.96 131.860   1
  -4  -3  11 2907.82 96.2589   4
   4   3 -10 10279.5 273.371   1
  -4  -3  10 10822.9 277.181   1
  -4  -3  10 9922.35 295.882   2
  -4  -3  10 10531.2 218.764   4
   4   3 -10 10733.1 254.548   2
   4   3  -9 1981.21 102.905   1
  -4  -3   9 2010.78 70.2818   4
  -4  -3   9 2141.09 106.074   1
  -4  -3   9 1994.63 119.900   2
   4   3  -9 1869.79 90.2846   2
  -4  -3   8 633.427 75.9451   2
   4   3  -8 626.438 62.5790   1
  -4  -3   8 569.876 35.6701   4
  -4  -3   8 555.450 54.8698   1
   4   3  -8 647.135 53.5262   2
  -4  -3   7 655.566 56.0887   1
  -4  -3   7 677.870 73.1224   2
   4   3  -7 674.660 31.0181   4
  -4  -3   7 684.763 35.1509   4
  -4  -3   6 483.679 27.6301   4
  -4  -3   6 599.658 52.2922   1
   4   3  -6 530.527 24.7941   4
  -4  -3   6 636.867 70.8915   2
  -4  -3   5 7758.99 149.046   4
   4   3  -5 8568.97 143.560   4
  -4  -3   5 8177.86 228.606   2
  -4  -3   5 7719.08 203.109   1
  -4  -3   4 375.551 18.7291   4
  -4  -3   4 364.952 41.0578   1
   4   3  -4 374.934 16.4999   4
  -4  -3   4 407.646 58.9330   2
  -4  -3   3 3151.73 129.546   2
   4   3  -3 3374.62 65.0793   4
  -4  -3   2 405.488 51.4930   2
   4   3  -2 518.911 40.7579   2
   4   3  -2 540.791 22.1049   4
   4   3  -1 226.923 16.9418   4
   4   3  -1 215.042 27.6464   2
  -4  -3   1 220.588 45.5849   2
   4   3   0 7455.51 172.420   2
  -4  -3   0 7403.41 197.205   2
  -4  -3  -1 142.365 37.2979   2
   4   3   1 155.618 23.6592   2
   4   3   2 7454.92 162.170   2
  -4  -3  -2 7274.82 190.261   2
   4   3   3 612.480 36.0333   2
  -4  -3  -3 618.356 50.2757   2
   4   3   4 1324.96 51.5306   2
  -4  -3  -4 1221.31 68.1543   2
  -4  -3  -5 3160.94 129.302   1
  -4  -3  -5 3133.36 108.371   2
  -4  -3  -6 2316.18 113.536   1
   4   3   6 2302.85 85.6042   4
  -4  -3  -6 2288.10 89.1435   2
   4   3   7 2775.52 99.2969   4
  -4  -3  -7 2645.02 125.765   1
  -4  -3  -7 2550.86 93.4993   2
  -4  -3  -8 681.591 48.0273   3
   4   3   8 749.829 52.4426   4
  -4  -3  -8 741.991 73.2931   1
  -4  -3  -8 744.270 48.2711   2
  -4  -3  -9 2370.36 92.1029   3
  -4  -3  -9 2646.62 134.021   1
  -4  -3  -9 2511.07 86.7925   2
  -4  -3 -10 461.773 68.4022   1
  -4  -3 -10 419.189 40.3135   3
  -4  -3 -10 533.204 37.3364   2
  -4  -3 -11 980.804 41.6711   2
  -4  -3 -11 1035.05 93.9686   1
  -4  -3 -12 1039.52 97.3632   1
  -4  -3 -13 1710.42 125.751   1
  -4  -3 -14 175.003 61.0046   1
  -4  -3 -15 81.2273 55.9912   1
  -4  -3 -16 292.429 69.0492   1
  -4  -4  21-46.8442 59.5731   3
   4   4 -20 700.892 94.0710   1
  -4  -4  20 927.443 121.042   3
  -4  -4  19 8.61741 59.6478   3
   4   4 -19 61.4488 50.4768   1
  -4  -4  18 3426.03 211.153   3
   4   4 -18 2986.49 175.757   1
  -4  -4  18 3460.97 192.475   2
  -4  -4  17 1252.16 132.909   3
   4   4 -17 1221.62 113.866   1
  -4  -4  17 1294.74 119.060   2
   4   4 -16 824.608 91.0592   1
  -4  -4  16 784.450 97.2407   2
  -4  -4  15 1059.14 105.942   2
   4   4 -15 1126.79 101.552   1
   4   4 -14 2613.88 107.102   2
  -4  -4  14 2457.21 150.436   2
   4   4 -14 2483.72 140.948   1
  -4  -4  14 2457.88 96.2409   4
   4   4 -13 7714.85 203.736   2
  -4  -4  13 7504.18 266.516   2
   4   4 -13 7609.20 248.680   1
  -4  -4  13 7299.54 182.786   4
   4   4 -12 155.986 32.9504   2
   4   4 -12 139.310 56.2011   1
  -4  -4  12 94.2129 59.6974   2
  -4  -4  12 213.519 31.1935   4
  -4  -4  11 463.229 60.5836   1
  -4  -4  11 415.431 35.9848   4
   4   4 -11 368.695 41.0106   2
   4   4 -11 395.433 63.8015   1
  -4  -4  11 318.886 68.7697   2
   4   4 -10 9613.92 230.068   2
   4   4 -10 9140.37 256.203   1
  -4  -4  10 9675.69 260.992   1
  -4  -4  10 8575.96 267.006   2
  -4  -4  10 9018.99 191.223   4
   4   4  -9 57.3264 45.6181   1
   4   4  -9 96.3502 30.2813   2
  -4  -4   9 101.771 38.7692   1
  -4  -4   9 82.6403 55.2572   2
  -4  -4   9 62.5562 20.4483   4
   4   4  -8 2026.53 88.9456   2
  -4  -4   8 1984.59 115.511   2
  -4  -4   8 1987.66 101.304   1
  -4  -4   8 1884.40 61.6204   4
  -4  -4   7 40.0358 14.9427   4
  -4  -4   7 52.9511 40.6062   2
   4   4  -7 10.4573 21.5459   2
  -4  -4   7 9.80489 27.3182   1
  -4  -4   6 41.5466 29.2951   1
  -4  -4   6 72.6391 13.3581   4
  -4  -4   6 4.74649 45.4600   2
  -4  -4   5 290.617 54.3998   2
  -4  -4   5 328.619 15.7808   4
  -4  -4   5 385.977 46.6244   1
  -4  -4   4 467.864 55.9921   2
  -4  -4   4 463.633 47.3210   1
  -4  -4   3 1001.43 72.6569   2
  -4  -4   2 58.5612 40.4199   2
   4   4  -2 98.8235 24.5966   2
   4   4  -1 21085.5 395.382   2
   4   4  -1 22056.3 344.297   4
  -4  -4   1 20847.8 424.159   2
   4   4   0 6764.30 160.610   2
   4   4   0 6953.70 129.387   4
  -4  -4   0 6850.10 184.985   2
  -4  -4  -1 108.346 32.7966   2
   4   4   1 73.2473 18.9245   2
   4   4   1 70.6033 12.4947   4
   4   4   2 1778.23 64.9464   2
  -4  -4  -2 1791.79 83.0130   2
   4   4   2 1773.79 57.2088   4
   4   4   3 1879.27 62.9101   4
  -4  -4  -3 1678.48 80.0136   2
  -4  -4  -4 2734.68 101.026   2
   4   4   4 2821.58 86.6792   4
  -4  -4  -5 569.009 67.5431   1
  -4  -4  -5 524.566 45.9076   2
  -4  -4  -6 216.729 36.7160   2
  -4  -4  -6 164.467 56.0233   1
   4   4   6 154.822 27.2848   4
   4   4   7 718.684 49.4979   4
  -4  -4  -7 993.001 82.8592   1
  -4  -4  -7 900.225 56.5495   2
   4   4   8 28.4227 28.8033   4
  -4  -4  -8 77.3898 26.0189   3
  -4  -4  -8 145.869 57.1815   1
  -4  -4  -8 141.606 28.4863   2
  -4  -4  -9 321.830 40.2253   3
  -4  -4  -9 466.002 66.0674   1
  -4  -4  -9 388.573 36.3227   2
  -4  -4 -10 82.2328 44.4309   1
  -4  -4 -10 85.0115 26.5504   3
  -4  -4 -10 90.3754 21.8785   2
  -4  -4 -11 5614.70 137.941   2
  -4  -4 -11 5698.17 218.539   1
  -4  -4 -12 617.664 77.5212   1
  -4  -4 -13 496.538 79.8609   1
  -4  -4 -14 884.248 99.2097   1
  -4  -4 -15 672.916 92.2119   1
  -4  -5  21 679.494 117.271   3
  -4  -5  20 3822.91 234.018   3
   4   5 -20 3545.95 202.487   1
   4   5 -19 38.7699 51.6401   1
  -4  -5  19 35.5217 56.5131   3
  -4  -5  19 6.44110 45.6146   2
  -4  -5  18 1095.50 112.093   2
   4   5 -18 1068.51 108.619   1
  -4  -5  17 4627.16 223.335   2
   4   5 -17 4385.52 209.835   1
  -4  -5  16 1898.70 141.152   2
   4   5 -16 1716.77 129.289   1
   4   5 -15 63.2970 43.0671   1
  -4  -5  15 72.5670 49.5064   2
   4   5 -14 33.2701 47.1296   1
  -4  -5  14-1.43837 51.2641   2
  -4  -5  14 21.0913 19.4907   4
   4   5 -13 11584.8 325.032   1
   4   5 -13 12013.0 269.313   2
  -4  -5  13 11065.4 242.647   4
  -4  -5  13 11719.5 339.908   2
   4   5 -12 3564.84 126.295   2
   4   5 -12 3587.04 161.177   1
  -4  -5  12 3429.74 164.938   2
  -4  -5  12 3344.29 103.188   4
   4   5 -11 3289.41 119.391   2
   4   5 -11 2913.83 142.243   1
  -4  -5  11 3237.94 154.733   2
  -4  -5  11 3172.59 94.0094   4
   4   5 -10 28.6113 24.2255   2
  -4  -5  10 26.3689 33.2059   1
   4   5 -10-59.6585 50.2320   1
  -4  -5  10 77.9487 57.9566   2
  -4  -5  10 62.8049 20.4753   4
   4   5  -9 236.328 36.6685   2
  -4  -5   9 261.157 49.3397   1
  -4  -5   9 308.917 26.8655   4
  -4  -5   9 332.433 62.8109   2
  -4  -5   8 1197.34 82.5944   1
   4   5  -8 1285.15 70.2699   2
  -4  -5   8 1116.10 87.0040   2
  -4  -5   8 1222.92 43.6239   4
  -4  -5   7 107.995 52.8914   2
  -4  -5   7 111.459 15.2156   4
   4   5  -7 106.003 25.6689   2
  -4  -5   7 104.750 33.8458   1
   4   5  -6 1758.02 78.5953   2
  -4  -5   6 1702.60 40.2005   4
  -4  -5   6 1714.98 93.4183   1
  -4  -5   6 1589.29 95.7614   2
  -4  -5   5 2102.39 101.489   1
  -4  -5   5 1912.54 101.508   2
  -4  -5   4 223.394 46.3208   2
  -4  -5   3 384.677 46.5839   2
   4   5  -2 9373.73 204.350   2
  -4  -5   2 8518.04 221.497   2
   4   5  -1 20724.2 383.471   2
   4   5  -1 21039.8 328.752   4
  -4  -5   1 20159.3 409.587   2
   4   5   0 24234.2 431.184   2
   4   5   0 24403.1 388.643   4
  -4  -5   0 23761.3 457.879   2
  -4  -5  -1 267.105 39.6954   2
   4   5   1 260.198 28.0357   2
   4   5   1 230.532 18.6566   4
  -4  -5  -2 78.4643 30.6342   2
   4   5   2 41.7141 13.5952   4
  -4  -5  -3 51.3861 28.7417   2
   4   5   3 5.04229 18.2836   4
  -4  -5  -4 34.1117 29.1094   2
  -4  -5  -5 258.473 36.3086   2
  -4  -5  -5 291.499 60.4524   1
  -4  -5  -6 2106.55 120.980   1
   4   5   6 2202.78 82.3404   4
  -4  -5  -6 2161.88 88.5901   2
  -4  -5  -7 2451.42 130.171   1
   4   5   7 2444.96 93.1300   4
  -4  -5  -7 2367.37 92.7281   2
  -4  -5  -8 1456.69 103.543   1
  -4  -5  -8 1367.10 69.1952   2
  -4  -5  -9 502.344 42.6445   2
  -4  -5  -9 453.771 68.7674   1
  -4  -5 -10 499.792 42.2385   2
  -4  -5 -10 485.453 68.3813   1
  -4  -5 -11 102.868 23.9802   2
  -4  -5 -11 135.296 53.1602   1
  -4  -5 -12 1130.45 103.342   1
  -4  -5 -13 1186.58 109.617   1
  -4  -5 -14 148.337 61.6146   1
  -4  -5 -15 170.025 60.9800   1
  -4  -6  21 291.317 85.3915   3
   4   6 -20 477.566 85.9712   1
  -4  -6  20 632.153 108.477   3
   4   6 -19 384.090 77.2886   1
  -4  -6  19 506.732 86.9243   2
   4   6 -18 135.481 58.1112   1
  -4  -6  18 178.190 63.3708   2
   4   6 -17 156.859 62.8200   1
  -4  -6  17 109.444 57.8025   2
   4   6 -16 1152.67 110.465   1
  -4  -6  16 1135.25 112.378   2
   4   6 -15 1822.69 127.725   1
  -4  -6  15 1762.05 128.610   2
  -4  -6  15 1659.80 77.3107   4
   4   6 -14 3491.21 172.374   1
  -4  -6  14 3656.31 177.286   2
  -4  -6  14 3337.73 108.937   4
   4   6 -13 4888.57 198.009   1
  -4  -6  13 4522.60 196.221   2
  -4  -6  13 4648.35 127.324   4
   4   6 -12 367.029 68.0332   1
   4   6 -12 425.468 42.9973   2
  -4  -6  12 381.732 33.3562   4
  -4  -6  12 360.153 69.3685   2
   4   6 -11 1411.76 74.1028   2
   4   6 -11 1263.54 100.321   1
  -4  -6  11 1387.18 105.635   2
  -4  -6  11 1389.91 56.2816   4
   4   6 -10 1260.71 70.3737   2
  -4  -6  10 1083.79 91.8886   2
  -4  -6  10 1248.84 49.5693   4
  -4  -6   9 2028.69 61.0600   4
  -4  -6   9 2151.03 116.020   1
   4   6  -9 2241.80 93.1130   2
  -4  -6   9 1944.55 113.981   2
   4   6  -8 3926.46 127.407   2
  -4  -6   8 4220.26 160.581   1
  -4  -6   8 3655.54 152.866   2
  -4  -6   8 3865.06 85.0549   4
   4   6  -7 690.669 51.1740   2
  -4  -6   7 727.832 66.9591   1
  -4  -6   7 708.362 25.2671   4
  -4  -6   7 612.319 66.9995   2
  -4  -6   6 2097.15 109.396   1
   4   6  -6 2323.77 91.5751   2
  -4  -6   6 2355.23 114.744   2
  -4  -6   5 799.236 70.9287   2
  -4  -6   5 766.703 67.3166   1
  -4  -6   4 1.81504 38.0317   2
  -4  -6   3 11081.4 262.387   2
   4   6  -2 5425.41 142.244   2
  -4  -6   2 5046.33 157.259   2
  -4  -6   1 46941.2 805.189   2
   4   6  -1 46619.1 777.279   2
   4   6  -1 46888.6 719.974   4
  -4  -6   0 3928.77 129.840   2
   4   6   0 3872.68 83.2784   4
  -4  -6  -1 2163.51 93.4983   2
   4   6   1 2248.16 62.2166   4
  -4  -6  -2 214.671 38.8203   2
   4   6   2 257.013 25.2377   4
  -4  -6  -3 430.978 45.2401   2
   4   6   3 414.978 31.7727   4
  -4  -6  -4 3996.70 129.478   2
  -4  -6  -5 560.027 47.8252   2
  -4  -6  -6 1380.32 72.5706   2
  -4  -6  -6 1226.89 96.5967   1
   4   6   6 1341.95 64.2907   4
  -4  -6  -7 214.947 34.1839   2
  -4  -6  -7 185.212 55.7174   1
   4   6   7 165.305 29.4435   4
  -4  -6  -8 184.597 30.3023   2
  -4  -6  -8 177.916 56.7623   1
  -4  -6  -9 3036.43 130.054   3
  -4  -6  -9 3137.25 157.646   1
  -4  -6  -9 3295.02 111.673   2
  -4  -6 -10 33.9292 21.4125   2
  -4  -6 -10 38.7430 50.5746   1
  -4  -6 -10 70.9057 31.1504   3
  -4  -6 -11 1905.62 132.460   1
  -4  -6 -11 1797.58 79.1252   2
  -4  -6 -12 1065.16 105.530   1
  -4  -6 -13 33.9832 45.1238   1
  -4  -6 -14 7.75224 43.1128   1
  -4  -7  21 515.691 108.046   3
   4   7 -19 820.299 106.369   1
  -4  -7  19 849.284 106.506   2
   4   7 -18 1661.21 137.557   1
  -4  -7  18 1772.28 142.695   2
   4   7 -17 194.093 57.9559   1
  -4  -7  17 116.695 56.9838   2
   4   7 -16 0.83067 41.3254   1
  -4  -7  16 49.6997 53.6397   2
   4   7 -15 1295.71 115.591   1
  -4  -7  15 1378.18 116.222   2
  -4  -7  15 1331.17 67.1693   4
   4   7 -14 34.1365 48.0192   1
  -4  -7  14 40.2048 48.0670   2
  -4  -7  14-4.55488 16.1700   4
  -4  -7  13 1512.67 64.4833   4
  -4  -7  13 1555.40 115.759   2
   4   7 -13 1636.84 118.338   1
  -4  -7  12 286.981 29.1347   4
  -4  -7  12 245.939 62.2099   2
  -4  -7  11 1405.81 105.980   2
  -4  -7  11 1593.82 58.7272   4
  -4  -7  10 926.907 87.5885   2
  -4  -7  10 964.295 40.9198   4
  -4  -7   9-21.8044 41.7352   2
   4   7  -9-36.4442 24.1883   2
  -4  -7   9 44.9089 15.7219   4
  -4  -7   8 105.608 50.8372   2
   4   7  -8 25.4432 18.9900   2
  -4  -7   8 80.8505 13.6215   4
  -4  -7   8 78.5261 41.5837   1
  -4  -7   7 1104.70 84.6894   1
   4   7  -7 1059.87 61.9354   2
  -4  -7   7 865.160 72.9045   2
  -4  -7   6 6857.05 217.980   1
   4   7  -6 6781.73 176.110   2
  -4  -7   6 6381.25 199.053   2
   4   7  -5 1591.14 73.5497   2
  -4  -7   5 1466.62 95.3134   1
  -4  -7   5 1371.01 87.5292   2
   4   7  -4 3596.47 114.327   2
  -4  -7   4 3208.31 127.684   2
  -4  -7   3 82.9900 39.0490   2
   4   7  -3 92.3606 20.8897   2
  -4  -7   2 568.976 55.8221   2
   4   7  -1 1977.90 49.2630   4
  -4  -7   1 1968.31 94.1999   2
  -4  -7   0 378.611 48.5571   2
   4   7   0 386.729 25.6145   4
  -4  -7  -1 368.889 44.2668   2
   4   7   1 397.747 28.5120   4
  -4  -7  -2 131.843 35.4374   2
   4   7   2 161.063 23.0102   4
  -4  -7  -3-14.7634 26.0857   2
   4   7   3 32.9717 21.5279   4
  -4  -7  -4 113.337 32.3489   2
  -4  -7  -5 37.5677 26.8692   2
[truncated: 284,315 more chars]
