# Supplementary material for: Beyond the Simple Copper(II) Coordination Chemistry with Quinaldinate and Secondary Amines
Source: Molecules. 2020 Mar 30;25(7):1573. doi: 10.3390/molecules25071573 (PMC7180772; doi:10.3390/molecules25071573)
Supplement: Supplementary file 1 [file molecules-25-01573-s001.zip › 4.cif]

data_4
_audit_creation_date               2020-02-14
_audit_creation_method
;
Olex2 1.2
(compiled 2018.05.29 svn.r3508 for OlexSys, GUI svn.r5506)
;
_shelx_SHELXL_version_number       '2018/3'
_audit_contact_author_address      ?
_audit_contact_author_email        ?
_audit_contact_author_name         ''
_audit_contact_author_phone        ?
_publ_contact_author_id_orcid      ?
_publ_section_references
;
Dolomanov, O.V., Bourhis, L.J., Gildea, R.J, Howard, J.A.K. & Puschmann, H.
 (2009), J. Appl. Cryst. 42, 339-341.

Sheldrick, G.M. (2015). Acta Cryst. C71, 3-8.
;
_chemical_name_common              ?
_chemical_name_systematic          ?
_chemical_formula_moiety           '2(C14 H15 Cu0.5 N2 O3)'
_chemical_formula_sum              'C28 H30 Cu N4 O6'
_chemical_formula_weight           582.10
_chemical_melting_point            ?
loop_
  _atom_type_symbol
  _atom_type_description
  _atom_type_scat_dispersion_real
  _atom_type_scat_dispersion_imag
  _atom_type_scat_source
 'C' 'C' 0.0033 0.0016 'International Tables Vol C Tables 4.2.6.8 and 6.1.1.4'
 'H' 'H' 0.0000 0.0000 'International Tables Vol C Tables 4.2.6.8 and 6.1.1.4'
 'Cu' 'Cu' 0.3201 1.2651 'International Tables Vol C Tables 4.2.6.8 and 6.1.1.4'
 'N' 'N' 0.0061 0.0033 'International Tables Vol C Tables 4.2.6.8 and 6.1.1.4'
 'O' 'O' 0.0106 0.0060 'International Tables Vol C Tables 4.2.6.8 and 6.1.1.4'

_shelx_space_group_comment
;
The symmetry employed for this shelxl refinement is uniquely defined
by the following loop, which should always be used as a source of
symmetry information in preference to the above space-group names.
They are only intended as comments.
;
_space_group_crystal_system        'monoclinic'
_space_group_IT_number             14
_space_group_name_H-M_alt          'P 1 21/n 1'
_space_group_name_Hall             '-P 2yn'
loop_
  _space_group_symop_operation_xyz
 'x, y, z'
 '-x+1/2, y+1/2, -z+1/2'
 '-x, -y, -z'
 'x-1/2, -y-1/2, z-1/2'

_cell_length_a                     10.8070(6)
_cell_length_b                     17.7249(13)
_cell_length_c                     13.4503(7)
_cell_angle_alpha                  90
_cell_angle_beta                   91.991(5)
_cell_angle_gamma                  90
_cell_volume                       2574.9(3)
_cell_formula_units_Z              4
_cell_measurement_reflns_used      3183
_cell_measurement_temperature      150.00(10)
_cell_measurement_theta_max        29.5290
_cell_measurement_theta_min        4.1500
_shelx_estimated_absorpt_T_max     0.956
_shelx_estimated_absorpt_T_min     0.662
_exptl_absorpt_coefficient_mu      0.900
_exptl_absorpt_correction_T_max    1.00000
_exptl_absorpt_correction_T_min    0.55992
_exptl_absorpt_correction_type     multi-scan
_exptl_absorpt_process_details
;
CrysAlisPro 1.171.38.46 (Rigaku Oxford Diffraction, 2015)
Empirical absorption correction using spherical harmonics,
 implemented in SCALE3 ABSPACK scaling algorithm.
;
_exptl_crystal_colour              blue
_exptl_crystal_density_diffrn      1.502
_exptl_crystal_density_meas        'not measured'
_exptl_crystal_density_method      'not measured'
_exptl_crystal_description         needle
_exptl_crystal_F_000               1212
_exptl_crystal_size_max            0.5
_exptl_crystal_size_mid            0.05
_exptl_crystal_size_min            0.05
_exptl_transmission_factor_max     ?
_exptl_transmission_factor_min     ?
_diffrn_reflns_av_R_equivalents    0.0725
_diffrn_reflns_av_unetI/netI       0.1343
_diffrn_reflns_Laue_measured_fraction_full  0.998
_diffrn_reflns_Laue_measured_fraction_max  0.874
_diffrn_reflns_limit_h_max         11
_diffrn_reflns_limit_h_min         -15
_diffrn_reflns_limit_k_max         22
_diffrn_reflns_limit_k_min         -23
_diffrn_reflns_limit_l_max         18
_diffrn_reflns_limit_l_min         -17
_diffrn_reflns_number              15411
_diffrn_reflns_point_group_measured_fraction_full  0.998
_diffrn_reflns_point_group_measured_fraction_max  0.874
_diffrn_reflns_theta_full          25.242
_diffrn_reflns_theta_max           30.073
_diffrn_reflns_theta_min           2.973
_diffrn_ambient_environment        N~2~
_diffrn_ambient_temperature        150.00(10)
_diffrn_detector                   'CCD plate'
_diffrn_detector_area_resol_mean   10.4933
_diffrn_detector_type              Atlas
_diffrn_measured_fraction_theta_full  0.998
_diffrn_measured_fraction_theta_max  0.874
_diffrn_measurement_details
;
List of Runs (angles in degrees, time in seconds):

  # Type    Start    End  Width  t~exp~   \w     \q     \k     \f   Frames
--------------------------------------------------------------------------
  1  \w    -94.00 -58.00   1.00  205.00    --  -13.44-178.00 -90.00   36
  2  \w    -20.00  24.00   1.00  205.00    --  -13.44 -99.00  30.00   44
  3  \w    -20.00  17.00   1.00  205.00    --   13.44 -99.00  60.00   37
  4  \w     17.00  74.00   1.00  205.00    --   13.44  77.00 -90.00   57
  5  \w     42.00 102.00   1.00  205.00    --   13.44-178.00-120.00   60
;
_diffrn_measurement_device         'four-circle diffractometer'
_diffrn_measurement_device_type    'SuperNova, Dual, Cu at zero, Atlas'
_diffrn_measurement_method         '\w scans'
_diffrn_orient_matrix_type        
 'CrysAlisPro convention (1999,Acta A55,543-557)'
_diffrn_orient_matrix_UB_11        -0.0222801000
_diffrn_orient_matrix_UB_12        0.0184803000
_diffrn_orient_matrix_UB_13        0.0425963000
_diffrn_orient_matrix_UB_21        -0.0615626000
_diffrn_orient_matrix_UB_22        -0.0098538000
_diffrn_orient_matrix_UB_23        -0.0148636000
_diffrn_orient_matrix_UB_31        0.0056927000
_diffrn_orient_matrix_UB_32        -0.0340608000
_diffrn_orient_matrix_UB_33        0.0273833000
_diffrn_radiation_monochromator    mirror
_diffrn_radiation_probe            x-ray
_diffrn_radiation_type             MoK\a
_diffrn_radiation_wavelength       0.71073
_diffrn_source                     'micro-focus sealed X-ray tube'
_diffrn_source_type                'SuperNova (Mo) X-ray Source'
_reflns_Friedel_coverage           0.000
_reflns_Friedel_fraction_full      .
_reflns_Friedel_fraction_max       .
_reflns_number_gt                  3330
_reflns_number_total               6603
_reflns_special_details
;
 Reflections were merged by SHELXL according to the crystal
 class for the calculation of statistics and refinement.
 
 _reflns_Friedel_fraction is defined as the number of unique
 Friedel pairs measured divided by the number that would be
 possible theoretically, ignoring centric projections and
 systematic absences.
;
_reflns_threshold_expression       'I > 2\s(I)'
_computing_cell_refinement         'CrysAlisPro 1.171.38.46 (Rigaku OD, 2015)'
_computing_data_collection         'CrysAlisPro 1.171.38.46 (Rigaku OD, 2015)'
_computing_data_reduction          'CrysAlisPro 1.171.38.46 (Rigaku OD, 2015)'
_computing_molecular_graphics      'Olex2 (Dolomanov et al., 2009)'
_computing_publication_material    'Olex2 (Dolomanov et al., 2009)'
_computing_structure_refinement    'ShelXL (Sheldrick, 2015)'
_computing_structure_solution      'SHELXT 2018/2 (Sheldrick, 2018)'
_refine_diff_density_max           0.767
_refine_diff_density_min           -0.920
_refine_diff_density_rms           0.105
_refine_ls_extinction_coef         .
_refine_ls_extinction_method       none
_refine_ls_goodness_of_fit_ref     0.986
_refine_ls_hydrogen_treatment      mixed
_refine_ls_matrix_type             full
_refine_ls_number_parameters       363
_refine_ls_number_reflns           6603
_refine_ls_number_restraints       0
_refine_ls_R_factor_all            0.1371
_refine_ls_R_factor_gt             0.0563
_refine_ls_restrained_S_all        0.986
_refine_ls_shift/su_max            0.000
_refine_ls_shift/su_mean           0.000
_refine_ls_structure_factor_coef   Fsqd
_refine_ls_weighting_details      
 'w=1/[\s^2^(Fo^2^)+(0.0304P)^2^] where P=(Fo^2^+2Fc^2^)/3'
_refine_ls_weighting_scheme        calc
_refine_ls_wR_factor_gt            0.0981
_refine_ls_wR_factor_ref           0.1274
_refine_special_details            ?
_atom_sites_solution_hydrogens     mixed
_atom_sites_solution_primary       ?
_atom_sites_solution_secondary     ?
loop_
  _atom_site_label
  _atom_site_type_symbol
  _atom_site_fract_x
  _atom_site_fract_y
  _atom_site_fract_z
  _atom_site_U_iso_or_equiv
  _atom_site_adp_type
  _atom_site_occupancy
  _atom_site_site_symmetry_order
  _atom_site_calc_flag
  _atom_site_refinement_flags_posn
  _atom_site_refinement_flags_adp
  _atom_site_refinement_flags_occupancy
  _atom_site_disorder_assembly
  _atom_site_disorder_group
 Cu1 Cu 1.000000 0.000000 1.000000 0.01584(16) Uani 1 2 d S T P . .
 Cu2 Cu 1.000000 0.000000 0.500000 0.01540(16) Uani 1 2 d S T P . .
 O3 O 0.8972(2) -0.24661(16) 0.8548(2) 0.0284(7) Uani 1 1 d . . . . .
 O4 O 1.2827(2) 0.18883(16) 0.64183(19) 0.0260(7) Uani 1 1 d . . . . .
 O11 O 1.0198(2) 0.05252(16) 0.86910(18) 0.0203(6) Uani 1 1 d . . . . .
 O12 O 0.9386(2) 0.12789(16) 0.74963(18) 0.0243(6) Uani 1 1 d . . . . .
 O21 O 0.94540(19) -0.03683(15) 0.63092(17) 0.0177(6) Uani 1 1 d . . . . .
 O22 O 0.7959(2) -0.04469(16) 0.74132(18) 0.0228(6) Uani 1 1 d . . . . .
 N1 N 0.8037(2) 0.05811(18) 0.9665(2) 0.0177(7) Uani 1 1 d . . . . .
 N2 N 0.8034(2) 0.06093(18) 0.5198(2) 0.0170(7) Uani 1 1 d . . . . .
 N3 N 0.9378(3) -0.0925(2) 0.9194(2) 0.0177(7) Uani 1 1 d . . . . .
 N4 N 1.0862(3) 0.08812(18) 0.5766(2) 0.0170(7) Uani 1 1 d . . . . .
 C11 C 0.8101(3) 0.0953(2) 0.8821(3) 0.0178(8) Uani 1 1 d . . . . .
 C12 C 0.7117(3) 0.1385(2) 0.8412(3) 0.0225(9) Uani 1 1 d . . . . .
 H12 H 0.720162 0.164116 0.781481 0.027 Uiso 1 1 calc R . . . .
 C13 C 0.6037(3) 0.1423(2) 0.8905(3) 0.0252(9) Uani 1 1 d . . . . .
 H13 H 0.536730 0.169218 0.863568 0.030 Uiso 1 1 calc R . . . .
 C14 C 0.5942(3) 0.1052(2) 0.9823(3) 0.0209(9) Uani 1 1 d . . . . .
 C15 C 0.4877(3) 0.1085(2) 1.0408(3) 0.0279(10) Uani 1 1 d . . . . .
 H15 H 0.419048 0.135811 1.017745 0.034 Uiso 1 1 calc R . . . .
 C16 C 0.4840(3) 0.0724(2) 1.1299(3) 0.0272(10) Uani 1 1 d . . . . .
 H16 H 0.413363 0.075167 1.167284 0.033 Uiso 1 1 calc R . . . .
 C17 C 0.5885(3) 0.0304(2) 1.1659(3) 0.0255(9) Uani 1 1 d . . . . .
 H17 H 0.586342 0.006237 1.227127 0.031 Uiso 1 1 calc R . . . .
 C18 C 0.6919(3) 0.0255(2) 1.1109(3) 0.0233(9) Uani 1 1 d . . . . .
 H18 H 0.759646 -0.002282 1.134730 0.028 Uiso 1 1 calc R . . . .
 C19 C 0.6968(3) 0.0621(2) 1.0184(3) 0.0168(8) Uani 1 1 d . . . . .
 C21 C 0.7551(3) 0.0300(2) 0.5992(3) 0.0168(8) Uani 1 1 d . . . . .
 C22 C 0.6315(3) 0.0418(2) 0.6263(3) 0.0222(9) Uani 1 1 d . . . . .
 H22 H 0.601580 0.019309 0.683193 0.027 Uiso 1 1 calc R . . . .
 C23 C 0.5569(3) 0.0865(2) 0.5680(3) 0.0250(10) Uani 1 1 d . . . . .
 H23 H 0.475367 0.094937 0.585023 0.030 Uiso 1 1 calc R . . . .
 C24 C 0.6029(3) 0.1199(2) 0.4820(3) 0.0203(9) Uani 1 1 d . . . . .
 C25 C 0.5315(3) 0.1674(2) 0.4177(3) 0.0270(10) Uani 1 1 d . . . . .
 H25 H 0.449510 0.177598 0.431745 0.032 Uiso 1 1 calc R . . . .
 C26 C 0.5814(3) 0.1984(2) 0.3356(3) 0.0267(10) Uani 1 1 d . . . . .
 H26 H 0.533179 0.228953 0.293536 0.032 Uiso 1 1 calc R . . . .
 C27 C 0.7067(3) 0.1841(2) 0.3144(3) 0.0243(9) Uani 1 1 d . . . . .
 H27 H 0.740482 0.205335 0.258224 0.029 Uiso 1 1 calc R . . . .
 C28 C 0.7779(3) 0.1393(2) 0.3756(3) 0.0214(9) Uani 1 1 d . . . . .
 H28 H 0.860224 0.130771 0.360902 0.026 Uiso 1 1 calc R . . . .
 C29 C 0.7291(3) 0.1058(2) 0.4608(3) 0.0162(8) Uani 1 1 d . . . . .
 C31 C 1.0313(3) -0.1357(2) 0.8648(3) 0.0244(9) Uani 1 1 d . . . . .
 H31A H 1.089247 -0.158969 0.912197 0.029 Uiso 1 1 calc R . . . .
 H31B H 1.077433 -0.101354 0.823835 0.029 Uiso 1 1 calc R . . . .
 C32 C 0.9719(3) -0.1964(2) 0.7993(3) 0.0256(9) Uani 1 1 d . . . . .
 H32A H 0.920935 -0.172680 0.747358 0.031 Uiso 1 1 calc R . . . .
 H32B H 1.036179 -0.224952 0.767689 0.031 Uiso 1 1 calc R . . . .
 C33 C 0.8030(3) -0.2056(2) 0.9021(3) 0.0280(10) Uani 1 1 d . . . . .
 H33A H 0.752999 -0.240110 0.939661 0.034 Uiso 1 1 calc R . . . .
 H33B H 0.749606 -0.181642 0.851995 0.034 Uiso 1 1 calc R . . . .
 C34 C 0.8574(3) -0.1458(2) 0.9716(3) 0.0247(9) Uani 1 1 d . . . . .
 H34A H 0.790623 -0.118080 1.001181 0.030 Uiso 1 1 calc R . . . .
 H34B H 0.905203 -0.170181 1.024840 0.030 Uiso 1 1 calc R . . . .
 C41 C 1.1890(3) 0.0644(2) 0.6467(3) 0.0240(9) Uani 1 1 d . . . . .
 H41A H 1.254692 0.041811 0.609380 0.029 Uiso 1 1 calc R . . . .
 H41B H 1.158764 0.026665 0.692037 0.029 Uiso 1 1 calc R . . . .
 C42 C 1.2404(3) 0.1308(2) 0.7058(3) 0.0227(9) Uani 1 1 d . . . . .
 H42A H 1.176489 0.150861 0.747246 0.027 Uiso 1 1 calc R . . . .
 H42B H 1.308500 0.113876 0.749059 0.027 Uiso 1 1 calc R . . . .
 C43 C 1.1826(4) 0.2149(2) 0.5792(3) 0.0291(10) Uani 1 1 d . . . . .
 H43A H 1.211712 0.254738 0.536447 0.035 Uiso 1 1 calc R . . . .
 H43B H 1.118680 0.235816 0.619937 0.035 Uiso 1 1 calc R . . . .
 C44 C 1.1283(3) 0.1517(2) 0.5157(3) 0.0244(9) Uani 1 1 d . . . . .
 H44A H 1.058869 0.170954 0.475729 0.029 Uiso 1 1 calc R . . . .
 H44B H 1.190292 0.133842 0.470877 0.029 Uiso 1 1 calc R . . . .
 C110 C 0.9329(3) 0.0918(2) 0.8288(3) 0.0194(8) Uani 1 1 d . . . . .
 C210 C 0.8386(3) -0.0209(2) 0.6634(3) 0.0164(8) Uani 1 1 d . . . . .
 H3 H 0.902(3) -0.072(2) 0.880(3) 0.010(11) Uiso 1 1 d . . . . .
 H4 H 1.017(4) 0.100(3) 0.617(3) 0.054(14) Uiso 1 1 d . . . . .

loop_
  _atom_site_aniso_label
  _atom_site_aniso_U_11
  _atom_site_aniso_U_22
  _atom_site_aniso_U_33
  _atom_site_aniso_U_23
  _atom_site_aniso_U_13
  _atom_site_aniso_U_12
 Cu1 0.0176(3) 0.0191(4) 0.0109(3) 0.0002(3) 0.0007(2) 0.0000(3)
 Cu2 0.0175(3) 0.0193(4) 0.0095(3) 0.0001(3) 0.0009(2) -0.0016(3)
 O3 0.0339(14) 0.0222(17) 0.0292(16) -0.0030(14) 0.0012(13) -0.0010(12)
 O4 0.0264(13) 0.0277(18) 0.0237(15) -0.0025(14) -0.0019(12) -0.0071(12)
 O11 0.0210(12) 0.0274(17) 0.0126(13) 0.0020(13) 0.0012(11) -0.0008(11)
 O12 0.0291(13) 0.0295(18) 0.0142(13) 0.0033(13) 0.0010(11) 0.0018(12)
 O21 0.0142(12) 0.0260(17) 0.0127(13) 0.0020(12) -0.0004(10) -0.0018(10)
 O22 0.0252(13) 0.0296(18) 0.0138(13) 0.0056(13) 0.0014(11) 0.0018(12)
 N1 0.0188(14) 0.0175(19) 0.0167(16) -0.0017(15) -0.0017(13) 0.0010(13)
 N2 0.0204(14) 0.0188(19) 0.0117(15) -0.0015(15) -0.0020(13) -0.0014(13)
 N3 0.0168(16) 0.023(2) 0.0130(17) 0.0068(16) -0.0006(14) 0.0024(14)
 N4 0.0185(15) 0.0193(19) 0.0131(16) 0.0011(15) -0.0001(13) -0.0029(13)
 C11 0.0204(18) 0.022(2) 0.0110(18) -0.0040(17) -0.0015(15) -0.0011(15)
 C12 0.030(2) 0.024(2) 0.0130(18) 0.0010(19) -0.0013(16) 0.0024(17)
 C13 0.0209(18) 0.030(3) 0.024(2) 0.001(2) -0.0054(17) 0.0042(17)
 C14 0.0185(18) 0.025(2) 0.019(2) -0.0035(19) -0.0038(16) -0.0002(16)
 C15 0.0181(19) 0.032(3) 0.033(2) -0.001(2) -0.0015(18) 0.0064(17)
 C16 0.0208(19) 0.032(3) 0.030(2) -0.004(2) 0.0090(17) -0.0030(17)
 C17 0.0256(19) 0.028(3) 0.023(2) 0.003(2) 0.0018(17) -0.0024(17)
 C18 0.0235(19) 0.029(3) 0.017(2) 0.0013(19) -0.0019(16) 0.0006(17)
 C19 0.0161(17) 0.017(2) 0.0176(19) -0.0052(17) -0.0015(15) -0.0018(15)
 C21 0.0201(18) 0.016(2) 0.0143(18) -0.0042(17) -0.0017(15) -0.0006(15)
 C22 0.0203(19) 0.029(3) 0.0174(19) 0.0054(19) 0.0049(16) -0.0045(17)
 C23 0.0172(18) 0.035(3) 0.023(2) 0.003(2) 0.0051(16) 0.0041(17)
 C24 0.0247(18) 0.020(2) 0.016(2) -0.0026(18) 0.0027(16) 0.0009(16)
 C25 0.0209(19) 0.033(3) 0.028(2) 0.000(2) -0.0013(17) 0.0062(17)
 C26 0.028(2) 0.028(3) 0.024(2) 0.004(2) -0.0075(18) 0.0094(18)
 C27 0.030(2) 0.023(3) 0.020(2) 0.0064(19) 0.0026(17) 0.0017(17)
 C28 0.0230(18) 0.022(2) 0.020(2) 0.0021(19) 0.0025(16) 0.0029(16)
 C29 0.0230(18) 0.013(2) 0.0118(17) -0.0026(16) -0.0045(15) -0.0012(15)
 C31 0.0204(18) 0.033(3) 0.020(2) -0.004(2) 0.0023(16) -0.0010(17)
 C32 0.0245(19) 0.029(3) 0.023(2) -0.009(2) 0.0012(17) 0.0050(18)
 C33 0.029(2) 0.026(3) 0.030(2) -0.002(2) 0.0019(18) -0.0046(18)
 C34 0.0239(19) 0.028(3) 0.023(2) -0.001(2) 0.0052(17) -0.0057(17)
 C41 0.0276(19) 0.027(3) 0.017(2) 0.002(2) -0.0068(17) 0.0035(17)
 C42 0.0223(18) 0.028(3) 0.018(2) -0.0049(19) -0.0035(16) 0.0031(17)
 C43 0.040(2) 0.024(3) 0.023(2) 0.004(2) -0.0033(19) -0.0043(19)
 C44 0.033(2) 0.022(2) 0.018(2) 0.0019(19) -0.0035(17) -0.0030(17)
 C110 0.0213(19) 0.024(2) 0.0133(18) -0.0036(18) -0.0022(16) -0.0045(16)
 C210 0.0204(18) 0.018(2) 0.0109(17) -0.0013(16) -0.0023(15) -0.0060(14)

_geom_special_details
;
 All esds (except the esd in the dihedral angle between two l.s. planes)
 are estimated using the full covariance matrix.  The cell esds are taken
 into account individually in the estimation of esds in distances, angles
 and torsion angles; correlations between esds in cell parameters are only
 used when they are defined by crystal symmetry.  An approximate (isotropic)
 treatment of cell esds is used for estimating esds involving l.s. planes.
;
loop_
  _geom_bond_atom_site_label_1
  _geom_bond_atom_site_label_2
  _geom_bond_distance
  _geom_bond_site_symmetry_2
  _geom_bond_publ_flag
 Cu1 O11 2.010(2) 3_757 ?
 Cu1 O11 2.010(2) . ?
 Cu1 N1 2.387(3) 3_757 ?
 Cu1 N1 2.387(3) . ?
 Cu1 N3 2.064(3) . ?
 Cu1 N3 2.064(3) 3_757 ?
 Cu2 O21 1.987(2) 3_756 ?
 Cu2 O21 1.987(2) . ?
 Cu2 N2 2.406(3) . ?
 Cu2 N2 2.406(3) 3_756 ?
 Cu2 N4 2.074(3) 3_756 ?
 Cu2 N4 2.074(3) . ?
 O3 C32 1.429(5) . ?
 O3 C33 1.420(4) . ?
 O4 C42 1.427(4) . ?
 O4 C43 1.425(4) . ?
 O11 C110 1.275(4) . ?
 O12 C110 1.246(4) . ?
 O21 C210 1.279(4) . ?
 O22 C210 1.235(4) . ?
 N1 C11 1.318(4) . ?
 N1 C19 1.371(4) . ?
 N2 C21 1.324(4) . ?
 N2 C29 1.365(4) . ?
 N3 C31 1.483(5) . ?
 N3 C34 1.478(5) . ?
 N3 H3 0.74(3) . ?
 N4 C41 1.493(4) . ?
 N4 C44 1.474(5) . ?
 N4 H4 0.97(4) . ?
 C11 C12 1.407(5) . ?
 C11 C110 1.530(5) . ?
 C12 H12 0.9300 . ?
 C12 C13 1.364(5) . ?
 C13 H13 0.9300 . ?
 C13 C14 1.405(5) . ?
 C14 C15 1.417(5) . ?
 C14 C19 1.418(5) . ?
 C15 H15 0.9300 . ?
 C15 C16 1.361(5) . ?
 C16 H16 0.9300 . ?
 C16 C17 1.423(5) . ?
 C17 H17 0.9300 . ?
 C17 C18 1.364(5) . ?
 C18 H18 0.9300 . ?
 C18 C19 1.406(5) . ?
 C21 C22 1.413(5) . ?
 C21 C210 1.523(5) . ?
 C22 H22 0.9300 . ?
 C22 C23 1.360(5) . ?
 C23 H23 0.9300 . ?
 C23 C24 1.405(5) . ?
 C24 C25 1.417(5) . ?
 C24 C29 1.425(5) . ?
 C25 H25 0.9300 . ?
 C25 C26 1.360(5) . ?
 C26 H26 0.9300 . ?
 C26 C27 1.417(5) . ?
 C27 H27 0.9300 . ?
 C27 C28 1.362(5) . ?
 C28 H28 0.9300 . ?
 C28 C29 1.410(5) . ?
 C31 H31A 0.9700 . ?
 C31 H31B 0.9700 . ?
 C31 C32 1.519(5) . ?
 C32 H32A 0.9700 . ?
 C32 H32B 0.9700 . ?
 C33 H33A 0.9700 . ?
 C33 H33B 0.9700 . ?
 C33 C34 1.517(5) . ?
 C34 H34A 0.9700 . ?
 C34 H34B 0.9700 . ?
 C41 H41A 0.9700 . ?
 C41 H41B 0.9700 . ?
 C41 C42 1.514(5) . ?
 C42 H42A 0.9700 . ?
 C42 H42B 0.9700 . ?
 C43 H43A 0.9700 . ?
 C43 H43B 0.9700 . ?
 C43 C44 1.515(5) . ?
 C44 H44A 0.9700 . ?
 C44 H44B 0.9700 . ?

loop_
  _geom_angle_atom_site_label_1
  _geom_angle_atom_site_label_2
  _geom_angle_atom_site_label_3
  _geom_angle
  _geom_angle_site_symmetry_1
  _geom_angle_site_symmetry_3
  _geom_angle_publ_flag
 O11 Cu1 O11 180.00(6) 3_757 . ?
 O11 Cu1 N1 104.13(10) . 3_757 ?
 O11 Cu1 N1 104.13(10) 3_757 . ?
 O11 Cu1 N1 75.87(10) 3_757 3_757 ?
 O11 Cu1 N1 75.87(10) . . ?
 O11 Cu1 N3 92.85(12) 3_757 . ?
 O11 Cu1 N3 92.85(12) . 3_757 ?
 O11 Cu1 N3 87.15(12) 3_757 3_757 ?
 O11 Cu1 N3 87.15(12) . . ?
 N1 Cu1 N1 180.0 3_757 . ?
 N3 Cu1 N1 88.43(11) . . ?
 N3 Cu1 N1 91.57(11) . 3_757 ?
 N3 Cu1 N1 88.43(11) 3_757 3_757 ?
 N3 Cu1 N1 91.57(11) 3_757 . ?
 N3 Cu1 N3 180.0 . 3_757 ?
 O21 Cu2 O21 180.0 3_756 . ?
 O21 Cu2 N2 76.04(10) 3_756 3_756 ?
 O21 Cu2 N2 76.04(10) . . ?
 O21 Cu2 N2 103.96(10) . 3_756 ?
 O21 Cu2 N2 103.96(10) 3_756 . ?
 O21 Cu2 N4 87.10(11) 3_756 3_756 ?
 O21 Cu2 N4 92.90(11) . 3_756 ?
 O21 Cu2 N4 92.90(11) 3_756 . ?
 O21 Cu2 N4 87.10(11) . . ?
 N2 Cu2 N2 180.0 3_756 . ?
 N4 Cu2 N2 89.43(11) 3_756 3_756 ?
 N4 Cu2 N2 90.57(11) . 3_756 ?
 N4 Cu2 N2 90.57(11) 3_756 . ?
 N4 Cu2 N2 89.43(11) . . ?
 N4 Cu2 N4 180.0 3_756 . ?
 C33 O3 C32 110.0(3) . . ?
 C43 O4 C42 109.7(3) . . ?
 C110 O11 Cu1 121.7(2) . . ?
 C210 O21 Cu2 121.9(2) . . ?
 C11 N1 Cu1 107.8(2) . . ?
 C11 N1 C19 118.9(3) . . ?
 C19 N1 Cu1 133.2(2) . . ?
 C21 N2 Cu2 106.1(2) . . ?
 C21 N2 C29 118.0(3) . . ?
 C29 N2 Cu2 134.5(2) . . ?
 Cu1 N3 H3 98(3) . . ?
 C31 N3 Cu1 117.1(2) . . ?
 C31 N3 H3 105(3) . . ?
 C34 N3 Cu1 116.4(2) . . ?
 C34 N3 C31 109.1(3) . . ?
 C34 N3 H3 110(3) . . ?
 Cu2 N4 H4 96(3) . . ?
 C41 N4 Cu2 114.4(2) . . ?
 C41 N4 H4 106(3) . . ?
 C44 N4 Cu2 116.2(2) . . ?
 C44 N4 C41 109.2(3) . . ?
 C44 N4 H4 115(3) . . ?
 N1 C11 C12 123.2(3) . . ?
 N1 C11 C110 117.1(3) . . ?
 C12 C11 C110 119.7(3) . . ?
 C11 C12 H12 120.5 . . ?
 C13 C12 C11 119.0(4) . . ?
 C13 C12 H12 120.5 . . ?
 C12 C13 H13 120.2 . . ?
 C12 C13 C14 119.6(3) . . ?
 C14 C13 H13 120.2 . . ?
 C13 C14 C15 123.6(3) . . ?
 C13 C14 C19 118.2(3) . . ?
 C15 C14 C19 118.2(3) . . ?
 C14 C15 H15 119.4 . . ?
 C16 C15 C14 121.3(4) . . ?
 C16 C15 H15 119.4 . . ?
 C15 C16 H16 120.1 . . ?
 C15 C16 C17 119.9(3) . . ?
 C17 C16 H16 120.1 . . ?
 C16 C17 H17 119.8 . . ?
 C18 C17 C16 120.3(4) . . ?
 C18 C17 H17 119.8 . . ?
 C17 C18 H18 119.8 . . ?
 C17 C18 C19 120.5(4) . . ?
 C19 C18 H18 119.8 . . ?
 N1 C19 C14 121.1(3) . . ?
 N1 C19 C18 119.0(3) . . ?
 C18 C19 C14 119.9(3) . . ?
 N2 C21 C22 123.4(3) . . ?
 N2 C21 C210 117.4(3) . . ?
 C22 C21 C210 119.2(3) . . ?
 C21 C22 H22 120.5 . . ?
 C23 C22 C21 119.0(3) . . ?
 C23 C22 H22 120.5 . . ?
 C22 C23 H23 120.0 . . ?
 C22 C23 C24 120.0(3) . . ?
 C24 C23 H23 120.0 . . ?
 C23 C24 C25 123.5(3) . . ?
 C23 C24 C29 117.4(3) . . ?
 C25 C24 C29 119.1(3) . . ?
 C24 C25 H25 119.6 . . ?
 C26 C25 C24 120.9(3) . . ?
 C26 C25 H25 119.6 . . ?
 C25 C26 H26 120.0 . . ?
 C25 C26 C27 120.0(4) . . ?
 C27 C26 H26 120.0 . . ?
 C26 C27 H27 119.8 . . ?
 C28 C27 C26 120.4(4) . . ?
 C28 C27 H27 119.8 . . ?
 C27 C28 H28 119.4 . . ?
 C27 C28 C29 121.1(3) . . ?
 C29 C28 H28 119.4 . . ?
 N2 C29 C24 122.2(3) . . ?
 N2 C29 C28 119.3(3) . . ?
 C28 C29 C24 118.5(3) . . ?
 N3 C31 H31A 109.3 . . ?
 N3 C31 H31B 109.3 . . ?
 N3 C31 C32 111.8(3) . . ?
 H31A C31 H31B 107.9 . . ?
 C32 C31 H31A 109.3 . . ?
 C32 C31 H31B 109.3 . . ?
 O3 C32 C31 111.9(3) . . ?
 O3 C32 H32A 109.2 . . ?
 O3 C32 H32B 109.2 . . ?
 C31 C32 H32A 109.2 . . ?
 C31 C32 H32B 109.2 . . ?
 H32A C32 H32B 107.9 . . ?
 O3 C33 H33A 109.3 . . ?
 O3 C33 H33B 109.3 . . ?
 O3 C33 C34 111.4(3) . . ?
 H33A C33 H33B 108.0 . . ?
 C34 C33 H33A 109.3 . . ?
 C34 C33 H33B 109.3 . . ?
 N3 C34 C33 112.1(3) . . ?
 N3 C34 H34A 109.2 . . ?
 N3 C34 H34B 109.2 . . ?
 C33 C34 H34A 109.2 . . ?
 C33 C34 H34B 109.2 . . ?
 H34A C34 H34B 107.9 . . ?
 N4 C41 H41A 109.4 . . ?
 N4 C41 H41B 109.4 . . ?
 N4 C41 C42 111.4(3) . . ?
 H41A C41 H41B 108.0 . . ?
 C42 C41 H41A 109.4 . . ?
 C42 C41 H41B 109.4 . . ?
 O4 C42 C41 111.3(3) . . ?
 O4 C42 H42A 109.4 . . ?
 O4 C42 H42B 109.4 . . ?
 C41 C42 H42A 109.4 . . ?
 C41 C42 H42B 109.4 . . ?
 H42A C42 H42B 108.0 . . ?
 O4 C43 H43A 109.4 . . ?
 O4 C43 H43B 109.3 . . ?
 O4 C43 C44 111.4(3) . . ?
 H43A C43 H43B 108.0 . . ?
 C44 C43 H43A 109.4 . . ?
 C44 C43 H43B 109.4 . . ?
 N4 C44 C43 111.9(3) . . ?
 N4 C44 H44A 109.2 . . ?
 N4 C44 H44B 109.2 . . ?
 C43 C44 H44A 109.2 . . ?
 C43 C44 H44B 109.2 . . ?
 H44A C44 H44B 107.9 . . ?
 O11 C110 C11 117.5(3) . . ?
 O12 C110 O11 125.9(3) . . ?
 O12 C110 C11 116.6(3) . . ?
 O21 C210 C21 117.5(3) . . ?
 O22 C210 O21 125.7(3) . . ?
 O22 C210 C21 116.8(3) . . ?

_shelx_res_file
;
TITL mob483 in P 21/n
    mob483.res
    created by SHELXL-2018/3 at 09:32:57 on 14-Feb-2020
CELL 0.71073 10.807 17.7249 13.4503 90 91.991 90
ZERR 4 0.0006 0.0013 0.0007 0 0.005 0
LATT 1
SYMM 0.5-X,0.5+Y,0.5-Z
SFAC C H Cu N O
UNIT 112 120 4 16 24

L.S. 10
PLAN  10
SIZE 0.5 0.05 0.05
BOND $h
htab
fmap 2
acta
MERG 2
REM <olex2.extras>
REM <HklSrc "%.\\Mob483.hkl">
REM </olex2.extras>

WGHT    0.030400
FVAR       0.59877
CU1   3    1.000000    0.000000    1.000000    10.50000    0.01758    0.01906 =
         0.01088    0.00015    0.00069    0.00004
CU2   3    1.000000    0.000000    0.500000    10.50000    0.01746    0.01931 =
         0.00947    0.00007    0.00088   -0.00161
O3    5    0.897238   -0.246611    0.854821    11.00000    0.03387    0.02221 =
         0.02922   -0.00299    0.00120   -0.00097
O4    5    1.282737    0.188833    0.641832    11.00000    0.02644    0.02771 =
         0.02367   -0.00245   -0.00188   -0.00705
O11   5    1.019796    0.052517    0.869099    11.00000    0.02103    0.02736 =
         0.01264    0.00197    0.00124   -0.00083
O12   5    0.938596    0.127893    0.749629    11.00000    0.02910    0.02948 =
         0.01419    0.00331    0.00102    0.00178
O21   5    0.945402   -0.036828    0.630918    11.00000    0.01423    0.02601 =
         0.01266    0.00202   -0.00042   -0.00177
O22   5    0.795885   -0.044691    0.741318    11.00000    0.02519    0.02958 =
         0.01383    0.00555    0.00145    0.00184
N1    4    0.803674    0.058113    0.966540    11.00000    0.01883    0.01750 =
         0.01672   -0.00165   -0.00166    0.00097
N2    4    0.803406    0.060928    0.519821    11.00000    0.02041    0.01882 =
         0.01168   -0.00146   -0.00202   -0.00141
N3    4    0.937819   -0.092453    0.919405    11.00000    0.01681    0.02328 =
         0.01302    0.00685   -0.00061    0.00243
N4    4    1.086185    0.088117    0.576575    11.00000    0.01848    0.01930 =
         0.01306    0.00112   -0.00009   -0.00294
C11   1    0.810143    0.095329    0.882054    11.00000    0.02045    0.02169 =
         0.01102   -0.00402   -0.00150   -0.00109
C12   1    0.711723    0.138513    0.841218    11.00000    0.03025    0.02396 =
         0.01304    0.00095   -0.00128    0.00240
AFIX  43
H12   2    0.720162    0.164116    0.781481    11.00000   -1.20000
AFIX   0
C13   1    0.603693    0.142287    0.890537    11.00000    0.02087    0.03011 =
         0.02409    0.00103   -0.00537    0.00419
AFIX  43
H13   2    0.536730    0.169218    0.863568    11.00000   -1.20000
AFIX   0
C14   1    0.594202    0.105249    0.982310    11.00000    0.01853    0.02523 =
         0.01876   -0.00346   -0.00375   -0.00019
C15   1    0.487716    0.108497    1.040755    11.00000    0.01811    0.03248 =
         0.03301   -0.00124   -0.00152    0.00635
AFIX  43
H15   2    0.419048    0.135811    1.017745    11.00000   -1.20000
AFIX   0
C16   1    0.484034    0.072402    1.129922    11.00000    0.02078    0.03161 =
         0.02981   -0.00390    0.00901   -0.00303
AFIX  43
H16   2    0.413363    0.075167    1.167284    11.00000   -1.20000
AFIX   0
C17   1    0.588540    0.030426    1.165857    11.00000    0.02563    0.02765 =
         0.02332    0.00267    0.00181   -0.00240
AFIX  43
H17   2    0.586342    0.006237    1.227127    11.00000   -1.20000
AFIX   0
C18   1    0.691917    0.025500    1.110871    11.00000    0.02355    0.02899 =
         0.01723    0.00126   -0.00185    0.00063
AFIX  43
H18   2    0.759646   -0.002282    1.134730    11.00000   -1.20000
AFIX   0
C19   1    0.696813    0.062123    1.018378    11.00000    0.01608    0.01653 =
         0.01759   -0.00522   -0.00152   -0.00179

C21   1    0.755118    0.029987    0.599197    11.00000    0.02013    0.01581 =
         0.01425   -0.00422   -0.00175   -0.00064
C22   1    0.631477    0.041769    0.626335    11.00000    0.02034    0.02924 =
         0.01737    0.00544    0.00489   -0.00447
AFIX  43
H22   2    0.601580    0.019309    0.683193    11.00000   -1.20000
AFIX   0
C23   1    0.556877    0.086466    0.568006    11.00000    0.01718    0.03493 =
         0.02325    0.00322    0.00510    0.00409
AFIX  43
H23   2    0.475367    0.094937    0.585023    11.00000   -1.20000
AFIX   0
C24   1    0.602866    0.119861    0.482046    11.00000    0.02470    0.02016 =
         0.01618   -0.00256    0.00265    0.00091
C25   1    0.531497    0.167421    0.417699    11.00000    0.02087    0.03251 =
         0.02760    0.00013   -0.00127    0.00622
AFIX  43
H25   2    0.449510    0.177598    0.431745    11.00000   -1.20000
AFIX   0
C26   1    0.581350    0.198386    0.335649    11.00000    0.02829    0.02763 =
         0.02373    0.00371   -0.00753    0.00942
AFIX  43
H26   2    0.533179    0.228953    0.293536    11.00000   -1.20000
AFIX   0
C27   1    0.706668    0.184064    0.314358    11.00000    0.02972    0.02329 =
         0.02009    0.00643    0.00261    0.00170
AFIX  43
H27   2    0.740482    0.205335    0.258224    11.00000   -1.20000
AFIX   0
C28   1    0.777944    0.139339    0.375576    11.00000    0.02296    0.02170 =
         0.01954    0.00207    0.00246    0.00287
AFIX  43
H28   2    0.860224    0.130771    0.360902    11.00000   -1.20000
AFIX   0
C29   1    0.729092    0.105816    0.460811    11.00000    0.02305    0.01343 =
         0.01183   -0.00258   -0.00447   -0.00120

C31   1    1.031331   -0.135667    0.864807    11.00000    0.02036    0.03306 =
         0.01994   -0.00373    0.00232   -0.00097
AFIX  23
H31A  2    1.089247   -0.158969    0.912197    11.00000   -1.20000
H31B  2    1.077433   -0.101354    0.823835    11.00000   -1.20000
AFIX   0
C32   1    0.971887   -0.196364    0.799306    11.00000    0.02453    0.02929 =
         0.02293   -0.00875    0.00119    0.00504
AFIX  23
H32A  2    0.920935   -0.172680    0.747358    11.00000   -1.20000
H32B  2    1.036179   -0.224952    0.767689    11.00000   -1.20000
AFIX   0
C33   1    0.803029   -0.205570    0.902131    11.00000    0.02870    0.02559 =
         0.02972   -0.00227    0.00190   -0.00455
AFIX  23
H33A  2    0.752999   -0.240110    0.939661    11.00000   -1.20000
H33B  2    0.749606   -0.181642    0.851995    11.00000   -1.20000
AFIX   0
C34   1    0.857401   -0.145812    0.971580    11.00000    0.02390    0.02759 =
         0.02297   -0.00138    0.00523   -0.00570
AFIX  23
H34A  2    0.790623   -0.118080    1.001181    11.00000   -1.20000
H34B  2    0.905203   -0.170181    1.024840    11.00000   -1.20000
AFIX   0

C41   1    1.189030    0.064431    0.646693    11.00000    0.02757    0.02687 =
         0.01698    0.00150   -0.00684    0.00346
AFIX  23
H41A  2    1.254692    0.041811    0.609380    11.00000   -1.20000
H41B  2    1.158764    0.026665    0.692037    11.00000   -1.20000
AFIX   0
C42   1    1.240367    0.130782    0.705788    11.00000    0.02232    0.02763 =
         0.01782   -0.00495   -0.00352    0.00312
AFIX  23
H42A  2    1.176489    0.150861    0.747246    11.00000   -1.20000
H42B  2    1.308500    0.113876    0.749059    11.00000   -1.20000
AFIX   0
C43   1    1.182607    0.214906    0.579217    11.00000    0.04027    0.02420 =
         0.02257    0.00419   -0.00327   -0.00431
AFIX  23
H43A  2    1.211712    0.254738    0.536447    11.00000   -1.20000
H43B  2    1.118680    0.235816    0.619937    11.00000   -1.20000
AFIX   0
C44   1    1.128294    0.151687    0.515724    11.00000    0.03330    0.02176 =
         0.01793    0.00193   -0.00346   -0.00300
AFIX  23
H44A  2    1.058869    0.170954    0.475729    11.00000   -1.20000
H44B  2    1.190292    0.133842    0.470877    11.00000   -1.20000
AFIX   0

C110  1    0.932855    0.091752    0.828815    11.00000    0.02129    0.02351 =
         0.01329   -0.00357   -0.00222   -0.00448
C210  1    0.838648   -0.020914    0.663352    11.00000    0.02036    0.01766 =
         0.01087   -0.00133   -0.00232   -0.00603
H3    2    0.901668   -0.072303    0.880400    11.00000    0.00991
H4    2    1.016802    0.099561    0.617331    11.00000    0.05397
HKLF 4


REM  mob483 in P 21/n
REM wR2 = 0.1274, GooF = S = 0.986, Restrained GooF = 0.986 for all data
REM R1 = 0.0563 for 3330 Fo > 4sig(Fo) and 0.1371 for all 6603 data
REM 363 parameters refined using 0 restraints

END

WGHT      0.0304      0.0000

REM Instructions for potential hydrogen bonds
EQIV $1 -x+2, -y, -z+2
HTAB C18 O11_$1
HTAB C31 N1_$1
HTAB C32 O22
EQIV $2 -x+2, -y, -z+1
HTAB C41 N2_$2
HTAB C42 O12
HTAB N3 O22
HTAB N4 O12

REM Highest difference peak  0.767,  deepest hole -0.920,  1-sigma level  0.105
Q1    1   0.9120  0.0030  1.0208  11.00000  0.05    0.73
Q2    1   0.9117 -0.0021  0.5229  11.00000  0.05    0.67
Q3    1   1.0455  0.0367  0.4545  11.00000  0.05    0.53
Q4    1   0.9479  0.0346  1.0389  11.00000  0.05    0.52
Q5    1   0.9947  0.0002  0.6045  11.00000  0.05    0.50
Q6    1   0.9625  0.0379  0.5395  11.00000  0.05    0.46
Q7    1   0.9617  0.0447  0.4386  11.00000  0.05    0.45
Q8    1   0.9762  0.0457  0.9373  11.00000  0.05    0.42
Q9    1   0.9254  0.0364  0.4616  11.00000  0.05    0.40
Q10   1   1.0460  0.0485  0.5583  11.00000  0.05    0.40
;
_shelx_res_checksum                40530
_shelx_hkl_file
;
   0   0  -2 13205.2 165.612   4
   0   0  -3 0.47352 9.86676   4
   0   0   4 483.932 45.8951   3
   0   0   4 478.763 63.3925   2
   0   0  -4 513.433 47.6394   4
   0   0   4 368.686 34.8890   4
   0   0  -5 23.7326 19.9272   4
   0   0   5 15.7828 13.7936   3
   0   0   5-1.89257 16.0342   2
   0   0   5 2.20862 11.2565   4
   0   0  -6 6336.82 193.957   4
   0   0   6 6047.29 192.891   3
   0   0   6 6073.80 275.567   2
   0   0   6 5980.06 181.840   4
   0   0   7 30.5367 19.8391   3
   0   0   7 46.3132 32.4070   2
   0   0  -7 85.1782 34.2046   4
   0   0   7 43.9784 19.4978   4
   0   0   8 10638.5 424.136   2
   0   0  -8 10219.1 279.518   4
   0   0   8 9786.95 271.338   4
   0   0   8 10260.4 292.658   3
   0   0   9-3.50248 24.6550   2
   0   0   9 23.3807 22.5748   4
   0   0   9-5.83072 14.9626   3
   0   0  10 299.224 57.7359   3
   0   0  10 288.887 54.7568   4
   0   0  11-5.95313 18.7140   3
   0   0  12 1063.26 117.352   3
   0   0  13-27.2631 25.2813   3
   0   0  13 23.0037 22.8618   4
   0   0  14 443.265 83.4887   3
   0   0  15-13.2899 18.3419   3
   0   0  16 448.587 87.1991   3
   0   0  17-3.81729 25.5194   1
   0   0  18-26.8857 45.0633   1
   0   1  -2 1656.52 56.1019   4
   0   1  -3 2.99104 10.6032   4
   0  -1   3 2.21023 9.24792   3
   0   1  -3 11.7348 13.4167   3
   0  -1   3 0.19461 12.4097   2
   0   1  -4 419.294 30.9682   4
   0  -1   4 536.096 44.9159   4
   0  -1   4 609.275 51.7737   3
   0  -1   4 552.039 68.8222   2
   0   1   4 569.768 53.7968   4
   0  -1   5-8.02507 14.3972   3
   0  -1   5 6.92008 14.4231   2
   0  -1   5-11.1981 13.3864   4
   0   1   5-9.59378 17.3416   4
   0   1  -5-18.7876 19.7980   4
   0  -1   6-7.11255 16.6054   2
   0  -1   6-10.4952 13.5924   4
   0   1  -6-5.10902 12.6498   4
   0  -1   6 1.06620 14.0316   3
   0  -1   7 304.373 45.0717   4
   0  -1   7 327.289 69.3425   2
   0  -1   7 295.333 46.2577   3
   0   1  -7 307.308 47.0997   4
   0   1   7 268.808 38.1955   4
   0   1   8 58.9422 33.5895   2
   0   1  -8 48.4462 26.2100   4
   0  -1   8 56.1541 22.3093   3
   0   1   8 30.9434 11.8338   4
   0  -1   8 36.0961 18.2914   4
   0  -1   8 53.6895 34.2306   2
   0   1   8 66.8740 27.9560   3
   0  -1   9-20.9640 19.9270   2
   0  -1   9-7.56478 10.7842   4
   0   1   9 33.6424 24.9010   3
   0   1  -9 19.0881 26.8683   4
   0   1   9-0.84559 11.2019   4
   0  -1   9-13.2207 26.6015   3
   0   1   9 33.6184 33.0329   2
   0  -1  10-8.51839 15.9365   3
   0   1 -10 37.0555 32.2297   4
   0   1  10-7.24230 24.1471   3
   0  -1  10 9.76543 12.0524   4
   0  -1  11 13.9824 20.7963   3
   0   1  11-3.37045 17.9661   3
   0  -1  12 86.7498 36.2169   3
   0   1  12 65.6921 28.3693   4
   0   1  12 73.1200 31.3113   3
   0   1  13 191.379 53.5612   4
   0  -1  13 183.605 50.8001   3
   0   1  13 166.944 51.5513   3
   0  -1  14 1.52728 16.7889   3
   0   1  14 6.15804 19.8765   3
   0  -1  15 63.6682 38.0114   3
   0  -1  15 29.1380 30.1104   1
   0   1  15 85.1119 39.2163   3
   0  -1  16 382.859 81.0552   3
   0   1  16 379.596 80.9254   3
   0  -1  16 404.047 100.057   1
   0  -1  17-3.04090 24.1310   1
   0  -1  18 13.2659 33.1617   1
   0   1  18 46.1631 51.2514   1
   0   2  -2 8186.90 167.223   1
   0  -2   2 8008.16 179.316   2
   0  -2   3 126.618 29.9172   2
   0  -2   3 143.433 27.2840   3
   0   2  -3 96.9956 20.4791   3
   0   2  -4 1921.59 98.4690   3
   0  -2   4 1857.31 121.436   2
   0  -2   4 1970.15 94.2330   3
   0   2  -4 1812.20 85.2822   4
   0   2   5 65.1024 27.9906   4
   0   2  -5 38.8567 19.3112   3
   0  -2   5 29.9261 20.3547   2
   0  -2   5 19.2691 11.2708   3
   0   2  -5 20.1942 13.6604   4
   0   2  -6 2829.72 123.227   4
   0  -2   6 2727.84 178.540   2
   0  -2   6 2738.73 133.925   3
   0   2   6 2752.68 144.094   4
   0   2   7 255.290 49.8283   4
   0  -2   7 266.195 59.2485   2
   0  -2   7 284.750 47.4954   3
   0   2  -7 175.109 34.7348   4
   0   2   8 5930.73 232.362   4
   0  -2   8 5603.77 296.226   2
   0   2  -8 5373.39 207.331   4
   0  -2   8 5271.50 211.835   3
   0  -2   9 4.29466 19.2914   2
   0   2  -9 18.4226 24.9129   4
   0  -2   9 11.5229 18.2234   3
   0   2  10 831.932 96.4622   3
   0   2 -10 849.448 93.0900   4
   0  -2  10 841.618 95.0712   3
   0   2  11 69.2711 32.0613   3
   0  -2  11 33.1413 22.0960   3
   0   2 -11 87.0042 38.7153   4
   0  -2  12 683.587 93.7931   3
   0   2  12 660.672 93.7736   3
   0   2  12 651.630 91.9761   4
   0  -2  13-0.71002 17.6985   3
   0   2  13-14.4144 18.5102   3
   0   2  13 13.7339 22.0755   4
   0  -2  13-18.7228 30.9974   1
   0  -2  14 333.812 85.1976   1
   0  -2  14 297.270 66.8298   3
   0   2  14 293.296 68.0402   3
   0  -2  15 27.3580 33.9766   1
   0  -2  15 35.3322 34.1929   3
   0   2  15 20.0498 23.2453   3
   0   2  16 553.827 98.8705   3
   0  -2  16 628.135 124.827   1
   0  -2  17-19.1035 28.1718   1
   0  -2  18 345.123 100.830   1
   0  -3   0-12.5727 9.40504   5
   0  -3   1 31.0404 9.01802   5
   0   3  -1 57.0160 14.8842   1
   0   3  -2 55.9580 15.8965   1
   0  -3   3 152.793 32.4808   2
   0   3  -3 115.820 24.1402   1
   0   3  -4 568.949 55.9118   3
   0  -3   4 615.534 70.2977   2
   0   3   5 165.542 37.6246   4
   0   3  -5 124.752 26.8608   4
   0  -3   5 133.684 30.7543   3
   0   3  -5 113.332 28.7049   3
   0  -3   5 118.991 37.7591   2
   0  -3   6 440.519 72.0374   2
   0   3  -6 395.212 49.1122   4
   0   3   6 464.971 63.3888   4
   0  -3   6 443.492 56.1072   3
   0   3  -6 439.934 78.9372   2
   0  -3   6 436.215 59.9779   1
   0   3  -6 401.105 56.9167   3
   0   3  -7 4.24587 22.0527   2
   0  -3   7 20.0955 20.4950   2
   0   3  -7-42.0051 29.0691   4
   0   3  -7 25.0796 21.0213   3
   0  -3   7 2.44731 15.6392   1
   0   3   7 30.7806 28.4009   4
   0  -3   7 2.75437 13.0062   3
   0  -3   8 289.137 67.7119   2
   0  -3   8 280.396 52.2142   3
   0  -3   8 247.321 49.6498   1
   0   3  -8 148.489 17.3241   4
   0   3   8 306.643 58.5406   4
   0  -3   9 65.5254 37.3219   2
   0  -3   9 47.9872 24.5024   3
   0   3  -9 32.0924 17.2539   4
   0  -3   9 53.1368 21.5448   1
   0   3 -10 437.867 68.9848   4
   0  -3  10 372.231 63.6755   3
   0  -3  10 370.070 71.4264   1
   0   3  11 40.9417 28.8343   3
   0  -3  11-15.2508 30.1053   1
   0   3  11-66.4313 39.5848   4
   0  -3  11 17.1724 22.3151   3
   0   3 -11 43.8652 35.2409   4
   0  -3  12-6.26424 26.2468   1
   0   3  12 9.20946 17.9170   4
   0   3 -12 25.2371 25.4946   4
   0   3  12-0.45061 19.4241   3
   0  -3  12 8.13632 19.2086   3
   0   3  13-4.90891 17.5386   3
   0  -3  13 10.3659 16.7758   3
   0  -3  13-1.99538 21.4305   1
   0  -3  14 10.0673 22.6845   1
   0   3  14 25.2283 20.4061   3
   0   3  15 24.5918 21.2729   3
   0  -3  15 38.7555 30.0372   1
   0   3  16 115.463 47.7116   3
   0  -3  16 80.8074 49.4654   1
   0  -3  17-17.1223 35.9515   1
   0  -3  18-62.8164 54.9958   1
   0  -4   0 590.581 37.2044   5
   0  -4   1 808.257 49.7563   5
   0  -4  -1 1037.06 63.3141   5
   0  -4   2 53.2111 17.8890   5
   0   4  -2 38.8341 14.2925   1
   0   4  -3 1337.51 89.1963   1
   0   4  -4 9.83943 11.0058   1
   0  -4   4 27.9540 20.6656   2
   0   4  -4 10.3470 13.7958   3
   0   4  -5 23.5470 20.2140   2
   0   4  -5-9.94951 18.2178   3
   0  -4   5 3.46781 13.4772   2
   0   4   6 2857.78 160.217   4
   0   4  -6 3023.92 207.017   2
   0  -4   6 2825.19 179.234   2
   0   4  -6 2775.27 152.597   3
   0   4  -6 2906.81 135.859   4
   0  -4   6 2961.89 160.987   1
   0   4  -7 225.698 60.1128   2
   0   4  -7 234.388 41.2424   4
   0  -4   7 237.473 50.1787   1
   0   4  -7 256.592 49.4839   3
   0  -4   7 224.433 55.7231   2
   0   4   7 289.023 59.5255   4
   0   4  -8 1556.07 126.782   3
   0  -4   8 1657.96 138.833   1
   0   4  -8 1521.61 107.719   4
   0   4  -8 1680.98 178.914   2
   0  -4   8 1627.07 158.323   2
   0  -4   9 233.988 65.8513   2
   0   4  -9 83.6179 35.7429   4
   0  -4   9 244.319 55.9720   1
   0   4  10 1182.34 129.008   4
   0  -4  10 1237.88 134.685   1
   0   4 -10 1194.45 113.171   4
   0   4  11-17.5231 43.7850   4
   0   4 -11 180.820 49.4916   4
   0  -4  11 158.492 50.5763   1
   0  -4  12 1030.88 134.744   1
   0   4 -12 1113.69 116.790   4
   0   4  12 986.569 118.895   4
   0   4  13-0.63865 19.5455   3
   0  -4  13 2.30721 20.0843   1
   0   4 -13 38.2694 32.1669   4
   0   4  14 808.626 116.465   3
   0  -4  14 873.805 136.736   1
   0  -4  15-2.90370 29.0915   1
   0   4  15-1.15450 17.9073   3
   0   4  16 315.530 76.9394   3
   0  -4  16 289.666 83.1974   1
   0  -4  17-13.2842 34.0014   1
   0  -5   0-9.10508 18.7532   5
   0  -5   1 1531.06 74.3456   5
   0  -5  -1 1740.91 82.5850   5
   0  -5   2 4102.90 141.706   5
   0   5  -2 4223.70 141.329   1
   0   5  -3 1497.09 97.8121   1
   0   5  -4 394.457 54.3978   3
   0   5  -4 398.052 56.4408   1
   0   5  -5 55.8781 36.8376   2
   0   5  -5 15.8111 12.4328   1
   0   5  -5 11.6008 13.3268   3
   0   5  -6 416.588 81.8288   2
   0   5  -6 366.306 58.4698   3
   0  -5   6 375.630 67.7260   2
   0  -5   6 362.942 56.8886   1
   0  -5   7 830.720 91.7132   1
   0   5  -7 857.953 83.0762   4
   0   5   7 925.425 102.039   4
   0   5  -7 865.684 123.026   2
   0   5  -7 871.981 95.3607   3
   0  -5   7 876.796 108.735   2
   0  -5   8 35.4426 28.7894   2
   0   5  -8 1.68615 13.7747   3
   0  -5   8-9.26863 28.0196   1
   0   5  -8 2.03701 31.8944   2
   0   5  -8 33.5255 22.1830   4
   0   5   9 77.9371 44.4078   4
   0   5  -9 52.2576 39.2966   2
   0  -5   9 38.3603 22.7542   1
   0   5  -9 53.4868 21.7540   4
   0   5  -9 74.1502 33.4015   3
   0   5 -10 49.7146 41.2931   4
   0  -5  10 138.130 36.0965   1
   0   5  10 226.019 60.7041   4
   0   5  11 22.8838 33.1089   4
   0   5 -11-16.1910 16.8893   4
   0  -5  11-29.1538 35.7883   1
   0   5 -12 76.7940 37.1576   4
   0  -5  12-9.12570 39.8227   1
   0   5 -13 50.1659 36.2766   4
   0  -5  13-31.6713 40.7646   1
   0   5 -14 104.693 44.2206   4
   0  -5  14 13.9761 35.8745   1
   0   5  14 95.8612 47.0672   3
   0  -5  15-11.5918 30.1059   1
   0   5  15 16.1430 20.9755   3
   0  -5  16-62.2728 47.8430   1
   0  -5  17 12.5354 28.5453   1
   0  -6   0 757.531 51.0881   5
   0  -6  -1 3138.35 112.413   5
   0  -6   1 3019.63 113.414   5
   0   6  -2 108.258 25.7612   1
   0  -6   2 86.7535 17.2553   5
   0  -6   3 4964.88 186.503   5
   0   6  -3 5066.59 184.045   1
   0   6  -4 2368.53 142.151   1
   0   6  -5 16.2040 22.6630   2
   0   6  -5 15.4554 16.5127   3
   0   6  -5 13.5597 12.2964   1
   0  -6   6 2809.60 157.952   1
   0   6  -6 2851.26 211.895   2
   0   6  -6 2733.13 165.525   3
   0   6  -7 219.149 45.4370   4
   0   6  -7 209.065 48.9345   3
   0   6  -7 254.026 73.8372   2
   0  -6   7 192.456 44.4833   1
   0   6  -8 1937.30 202.207   2
   0  -6   8 1875.04 168.054   2
   0   6   8 1923.16 160.560   4
   0   6  -8 1916.06 134.895   4
   0  -6   8 1849.57 145.432   1
   0   6  -8 1864.50 150.556   3
   0   6  -9 161.692 41.6218   4
   0  -6   9 129.360 39.5397   1
   0   6   9 212.523 64.8249   4
   0   6  -9 168.171 65.5295   2
   0   6  -9 163.992 46.9966   3
   0   6 -10 2042.09 231.971   2
   0   6 -10 1965.53 142.480   4
   0   6 -10 1915.74 166.750   3
   0   6  10 2197.53 187.978   4
   0  -6  10 2122.28 176.028   1
   0   6 -11 145.016 28.9203   4
   0  -6  11 258.096 65.1345   1
   0  -6  12 852.909 122.858   1
   0   6 -12 824.262 108.886   4
   0  -6  13 285.855 74.8756   1
   0   6 -13 325.099 71.0651   4
   0  -6  14 226.181 63.9447   1
   0   6 -14 338.143 74.6632   4
   0  -6  15 72.6314 46.8687   1
   0   6  15 93.1260 46.7220   3
   0  -6  16 379.872 92.2495   1
   0  -6  17-10.3749 40.8065   1
   0  -7   0 0.13701 17.4033   5
   0  -7   1 55.8821 23.0149   5
   0  -7  -1 8.73705 16.4814   5
   0   7  -2 204.023 38.0528   1
   0  -7  -2 274.228 47.3888   5
   0  -7   2 183.345 32.5156   5
   0   7  -3 21.0776 17.1818   1
   0  -7   3 7.48691 20.4886   5
   0   7  -4-10.3126 12.8325   1
   0   7  -5 168.762 43.3823   3
   0   7  -5 204.059 48.3197   1
   0   7  -5 165.365 49.0279   2
   0   7  -6 14.9221 12.5162   1
   0   7  -6-3.95367 38.0360   2
   0   7  -6 4.09526 14.2940   3
   0  -7   6 36.1158 25.1284   1
   0  -7   7 44.6301 26.9261   1
   0   7  -7-20.1264 25.0742   3
   0   7  -7 48.4461 43.8658   2
   0   7  -8 94.7272 52.0751   2
   0  -7   8 88.2325 35.2000   1
   0   7  -8 79.0850 34.9043   3
   0   7  -8 97.1014 34.0834   4
   0   7  -9 188.418 74.1810   2
   0   7  -9 205.770 51.0991   4
   0   7   9 237.730 66.4148   4
   0   7  -9 222.306 58.1765   3
   0  -7   9 201.476 52.9090   1
   0   7 -10 254.126 85.9094   2
   0  -7  10 278.936 64.2579   1
   0   7 -10 271.372 56.8013   4
   0   7 -11 69.1503 61.0790   2
   0   7 -11-22.9853 32.0997   4
   0  -7  11 21.7436 24.0634   1
   0  -7  12 488.867 91.2355   1
   0   7 -12 471.195 78.9815   4
   0  -7  13 123.277 45.3025   1
   0   7 -13 211.626 61.0535   4
   0   7 -14 54.1679 36.0438   4
   0  -7  14 4.23085 26.7867   1
   0  -7  15-26.5952 32.7930   1
   0   7  15 2.15566 26.5110   3
   0  -7  16 3.53703 24.2769   1
   0  -7  17-7.98091 29.0974   1
   0  -8   0 768.835 59.0355   5
   0  -8   1 326.810 44.8308   5
   0  -8  -1 251.020 35.4421   5
   0  -8   2 1886.75 111.602   5
   0  -8  -2 2057.93 109.079   5
   0   8  -2 1821.31 110.411   1
   0   8  -3 73.9255 25.4383   1
   0  -8   3 34.6959 13.5903   5
   0   8  -4 4090.81 197.656   1
   0   8  -4 4431.38 237.444   2
   0   8  -5 38.3683 22.2981   1
   0   8  -5 44.8325 32.1040   2
   0   8  -5 43.4745 24.4277   3
   0   8  -6 1331.10 124.836   3
   0  -8   6 1409.64 115.662   1
   0   8  -6 1344.39 132.694   1
   0   8  -6 1448.70 159.603   2
   0  -8   7 59.9304 33.5836   1
   0   8  -7 4.49727 16.1236   3
   0   8  -7-18.6373 33.7957   2
   0   8  -8 1692.21 154.009   3
   0   8  -8 1782.41 201.641   2
   0  -8   8 1735.20 142.876   1
   0  -8   9 15.0047 24.9888   1
   0   8  -9 4.84003 24.9585   4
   0   8  -9-5.02161 28.4682   2
   0   8 -10 801.698 101.486   4
   0  -8  10 876.305 114.082   1
   0   8 -10 823.726 155.585   2
   0  -8  11 233.404 61.1860   1
   0   8 -11 222.405 55.8096   4
   0   8 -11 286.441 97.0323   2
   0  -8  12 813.478 119.627   1
   0   8 -12 717.686 96.0727   4
   0  -8  13-28.5963 30.7169   1
   0   8 -13-59.9572 42.2305   4
   0  -8  14 327.907 82.8560   1
   0   8 -14 298.086 72.1081   4
   0  -8  15 7.08112 19.4844   1
   0  -8  16 315.855 85.9966   1
   0  -9   0 53.5084 17.2881   5
   0  -9   1 78.7334 28.1007   5
   0  -9  -1-0.35272 15.3617   5
   0   9  -2 265.856 47.7191   1
   0  -9   2 263.011 45.2431   5
   0  -9  -2 387.858 53.7465   5
   0   9  -3 136.924 35.5076   1
   0  -9  -3 266.815 53.9998   5
   0  -9   3 88.7932 23.0467   5
   0   9  -4 331.098 57.0309   1
   0  -9   4 293.931 55.6507   5
   0   9  -5-12.6994 20.6744   1
   0   9  -5 11.1384 29.4454   2
   0   9  -6 98.4480 39.1160   3
   0   9  -6 56.6957 31.4706   2
   0   9  -6 135.763 44.0979   1
   0   9  -7 34.6125 28.4467   3
   0  -9   7 43.6508 33.9077   1
   0   9  -7-14.2132 28.7104   2
   0  -9   8 168.158 48.0718   1
   0   9  -8 53.1358 32.5741   2
   0  -9   9 66.7034 35.1603   1
   0   9  -9 43.4896 26.7974   4
   0   9  -9 48.7498 37.7741   2
   0   9 -10-30.2012 52.2763   2
   0   9 -10 9.38688 21.5208   4
   0  -9  10 22.1489 25.9634   1
   0  -9  11 20.2831 25.9065   1
   0   9 -11-8.91188 41.5955   2
   0   9 -11 36.2368 26.4805   4
   0   9 -12 291.592 102.987   2
   0   9 -12 186.864 51.4441   4
   0  -9  12 281.227 72.3105   1
   0  -9  13 28.5607 31.7928   1
   0   9 -13-96.6111 54.7752   4
   0  -9  14-4.86990 22.4323   1
   0  -9  15-12.6623 23.8877   1
   0  -9  16 145.435 64.4817   1
   0 -10   0 506.888 60.0594   5
   0 -10   1 91.3385 32.1350   5
   0 -10  -1-75.4697 32.0717   5
   0  10  -2 1924.27 126.697   1
   0 -10   2 2010.44 125.978   5
   0 -10  -2 2101.17 120.356   5
   0 -10  -3 622.361 75.3195   5
   0  10  -3 539.825 70.3782   1
   0 -10   3 455.544 62.6037   5
   0  10  -4 1752.06 136.839   1
   0 -10   4 1667.83 136.918   5
   0  10  -5 299.819 76.3496   2
   0  10  -5 271.478 59.2784   1
   0  10  -6 602.310 110.395   2
   0  10  -7 223.608 70.5529   2
   0 -10   8 96.2470 43.2230   1
   0  10  -8 140.567 68.3939   2
   0 -10   9 705.293 99.4712   1
   0  10  -9 730.017 142.759   2
   0  10 -10 1751.32 159.132   4
   0  10 -10 1685.84 232.309   2
   0 -10  10 1629.83 152.284   1
   0  10 -11 7.05653 17.4237   4
   0  10 -11-11.8671 37.6230   2
   0 -10  11 16.9698 27.6569   1
   0 -10  12 1510.90 162.795   1
   0  10 -12 1526.82 152.976   4
   0  10 -12 1500.93 238.656   2
   0  10 -13 0.09200 55.8417   2
   0  10 -13-37.8911 35.1179   4
   0 -10  13 27.6275 32.9094   1
   0 -10  14 454.508 100.891   1
   0 -10  15 15.1088 30.5300   1
   0 -10  16 258.903 80.4722   1
   0 -11   0 42.6546 29.1249   5
   0 -11   1 34.0133 22.9951   5
   0 -11  -1-45.1512 33.5433   5
   0  11  -2 21.8793 19.8735   1
   0 -11   2 5.65335 14.3446   5
   0 -11  -2-5.65901 16.8008   5
   0 -11   3-48.6222 37.0854   5
   0 -11  -3 66.2693 37.5926   5
   0  11  -3 21.5141 21.2685   1
   0 -11  -4 207.114 55.9907   5
   0 -11   4 27.9499 23.8070   5
   0  11  -5 19.8573 34.8508   2
   0  11  -6 32.3582 32.0796   2
   0  11  -7 0.05034 28.0383   2
   0  11  -8 1538.79 198.867   2
   0  11  -9 451.777 115.080   2
   0 -11  10 153.788 55.7821   1
   0  11 -10 149.688 54.5472   4
   0  11 -10 159.182 77.6130   2
   0 -11  11 41.2822 33.2660   1
   0  11 -11-13.1012 46.0247   2
   0  11 -11 46.8780 32.1851   4
   0  11 -12 13.1349 49.3408   2
   0  11 -12 15.8801 23.0671   4
   0 -11  12 36.3506 38.5156   1
   0  11 -13 11.1388 16.9843   4
   0  11 -13 2.27661 64.3646   2
   0 -11  13 49.3118 36.5694   1
   0 -11  14 118.427 54.4842   1
   0 -11  15 16.0250 33.2165   1
   0 -12   0 109.477 36.7149   5
   0 -12   1 324.858 53.4798   5
   0 -12  -1 189.915 19.2781   5
   0  12  -1 374.317 58.2419   5
   0 -12   2 2872.98 166.015   5
   0 -12  -2 2850.06 153.637   5
   0 -12   3-74.6992 44.9433   5
   0 -12  -3 34.1460 28.1440   5
   0 -12  -4 1027.14 101.357   5
   0 -12   4 879.496 105.420   5
   0 -12  -5 208.859 65.2421   5
   0  12  -5 32.6784 34.2556   2
   0  12  -6 1033.04 147.009   2
   0  12  -7 348.441 91.1173   2
   0  12  -8 37.5712 39.5336   2
   0  12  -9 40.7291 33.3423   2
   0  12 -10 950.378 176.658   2
   0  12 -11-8.99742 26.5395   4
   0  12 -11 0.08167 33.7580   2
   0  12 -12 961.696 130.599   4
   0  12 -12 1029.97 203.030   2
   0  12 -13 24.8780 41.9721   2
   0 -12  13 77.7449 47.1118   1
   0 -12  14 941.367 143.620   1
   0  12 -14 997.676 219.416   2
   0 -12  15 45.6839 37.5337   1
   0 -13   0 84.6140 34.7675   5
   0 -13  -1 8.66109 36.2928   5
   0 -13   1 127.127 40.4019   5
   0 -13   2 20.9954 17.6493   5
   0 -13  -2-13.1275 37.0835   5
   0 -13  -3 334.245 57.3856   5
   0 -13   3 268.759 54.4990   5
   0 -13   4 12.7440 28.6833   5
   0 -13  -4 147.542 46.7699   5
   0 -13   5-54.1255 48.1259   5
   0  13  -5 19.9295 27.9770   2
   0 -13  -6 505.023 84.7654   5
   0  13  -6 235.278 73.7969   2
   0  13  -7 200.219 72.1944   2
   0  13  -8 32.8864 46.3178   2
   0  13  -9-25.8153 44.7330   2
   0  13 -10 22.0182 41.4303   2
   0  13 -11 61.3606 34.9704   4
   0  13 -11 92.6000 58.5661   2
   0  13 -12 140.233 87.3936   2
   0  13 -12 94.7072 41.5619   4
   0  13 -13 71.9375 67.9131   2
   0  13 -14-80.6548 71.8134   2
   0 -14   0 532.404 75.2469   5
   0 -14   1 40.9128 29.1801   5
   0 -14  -1 141.175 44.0361   5
   0 -14  -2 1365.58 111.639   5
   0 -14   2 1408.12 128.318   5
   0 -14  -3-101.509 45.1751   5
   0 -14   3-58.5935 48.6676   5
   0 -14  -4 1253.11 117.849   5
   0 -14   4 1140.88 129.820   5
   0 -14  -5 144.792 54.4563   5
   0 -14   5-16.1303 37.9913   5
   0 -14  -6 892.037 106.388   5
   0  14  -6 733.710 132.296   2
   0  14  -7-38.3620 42.4268   2
   0 -14  -7 209.243 64.1476   5
   0  14  -8 685.588 142.816   2
   0  14  -9 154.741 80.8414   2
   0  14 -10 911.183 181.574   2
   0  14 -11 3.43860 27.9297   2
   0  14 -11 6.26942 20.6693   4
   0  14 -12 529.720 101.514   4
   0  14 -12 464.346 142.322   2
   0  14 -13 12.3064 35.4511   2
   0  14 -14 384.746 138.201   2
   0 -15   0 43.8784 36.4289   5
   0 -15   1 63.1423 32.7118   5
   0 -15  -1 91.9782 42.4221   5
   0 -15  -2-76.0191 48.6393   5
   0 -15   2-15.2338 29.1424   5
   0 -15   3-54.8395 39.9814   5
   0 -15  -3-42.5859 36.2294   5
   0 -15   4 428.637 83.8836   5
   0 -15  -4 390.235 67.4557   5
   0 -15  -5 130.321 42.0000   5
   0 -15   5 34.8764 23.8624   5
   0  15  -6 160.169 66.5074   2
   0 -15  -6 232.436 59.5979   5
   0  15  -7-0.58510 26.7827   2
   0 -15  -7 105.935 52.5180   5
   0 -15  -8 260.948 70.8742   5
   0  15  -8 75.8479 49.8176   2
   0  15  -9-17.0522 45.6444   2
   0  15 -10 20.1251 38.8640   2
   0  15 -11-26.0427 28.0432   4
   0  15 -11-4.40529 40.4371   2
   0  15 -12 43.3570 28.3277   4
   0  15 -12 82.0563 58.3961   2
   0  15 -13-26.0840 47.6991   2
   0 -16   0 763.339 95.8934   5
   0 -16   1 2.40534 17.2586   5
   0 -16  -1 80.3041 37.8982   5
   0 -16   2 247.978 58.7804   5
   0 -16  -2 187.756 47.0555   5
   0 -16   3-45.6497 45.0154   5
   0 -16  -3-31.7791 39.2240   5
   0 -16   4 1644.82 167.794   5
   0 -16  -4 1592.84 138.793   5
   0 -16  -5 287.327 60.6351   5
   0 -16   5 205.227 61.9200   5
   0 -16  -6 1916.87 160.790   5
   0  16  -6 2005.20 222.278   2
   0  16  -7 35.6873 34.5216   2
   0 -16  -7 41.0390 44.3715   5
   0 -16  -8 1028.32 127.075   5
   0  16  -8 961.544 172.364   2
   0  16  -9 135.489 67.4172   2
   0 -16  -9 156.359 66.8288   5
   0  16 -10 55.2947 51.8748   2
   0  16 -11 58.7668 53.5531   2
   0  16 -12 56.5899 46.8437   2
   0  16 -13-9.37090 59.5232   2
   0 -17   0 16.5907 25.1511   5
   0 -17  -1 32.7741 31.9548   5
   0 -17   1-1.70984 19.8627   5
   0 -17   2 129.285 44.0948   5
   0 -17  -2 208.982 57.5677   5
   0 -17   3 6.70598 34.8014   5
   0 -17  -3-36.8225 45.0639   5
   0 -17  -4-14.2805 30.8880   5
   0 -17   4-25.5326 39.9867   5
   0 -17  -5-11.7940 29.8084   5
   0 -17   5-10.8499 42.0251   5
   0  17  -6 16.3487 42.0359   2
   0 -17  -6-6.02410 22.2323   5
   0  17  -7 4.73608 33.0358   2
   0 -17  -7 84.6901 41.1263   5
   0  17  -8-34.5664 39.7248   2
   0 -17  -8 84.3994 53.4019   5
   0  17  -9-11.0620 31.5480   2
   0 -17  -9 125.061 58.7540   5
   0 -17 -10 359.796 88.0795   5
   0  17 -10 341.347 115.463   2
   0  17 -11-7.61298 42.1411   2
   0  17 -12 21.2365 36.5142   2
   0 -18   0 28.2892 31.3684   5
   0 -18  -1 38.4352 31.1376   5
   0 -18   1-14.3898 32.8986   5
   0 -18   2 1586.47 163.269   5
   0 -18  -2 1644.78 146.810   5
   0 -18  -3 2.73038 37.0159   5
   0 -18   3 34.4401 22.1377   5
   0 -18  -4 2509.45 185.008   5
   0 -18   4 2336.66 221.250   5
   0 -18  -5 29.0767 27.4739   5
   0 -18   5 13.5590 31.3359   5
   0  18  -6 302.606 97.1110   2
   0 -18  -6 295.647 67.7433   5
   0  18  -7 41.1685 51.2362   2
   0 -18  -7 22.9158 30.9265   5
   0 -18  -8 440.587 85.8743   5
   0  18  -8 332.699 105.757   2
   0 -18  -9 79.7129 44.6714   5
   0  18  -9-43.3641 49.5661   2
   0 -18 -10 320.530 81.6882   5
   0  18 -10 199.524 91.1598   2
   0  18 -11 51.0034 54.8962   2
   0 -19   0-26.4368 27.9398   5
   0 -19   1 35.4082 26.3396   5
   0 -19  -1 45.8705 35.1676   5
   0 -19   2 2.49788 34.0553   5
   0 -19  -2 25.9737 33.0879   5
   0 -19   3-39.9681 39.2438   5
   0 -19  -3 89.2733 43.4235   5
   0 -19  -4 15.7157 35.6946   5
   0 -19   4 54.0863 37.5501   5
   0 -19  -5-76.4392 57.8469   5
   0 -19   5-61.3454 57.3621   5
   0 -19  -6 41.5391 22.5430   5
   0  19  -6 60.7660 56.6910   2
   0 -19  -7-14.3855 27.0991   5
   0  19  -7 26.2402 45.9272   2
   0  19  -8-2.24403 29.9551   2
   0 -19  -8 21.6987 33.0363   5
   0 -19  -9 28.4418 44.4377   5
   0  19  -9-4.62367 31.5824   2
   0  19 -10 102.500 71.4237   2
   0 -20   0 991.589 131.591   5
   0 -20  -1-20.2960 24.3237   5
   0 -20   1-28.8625 33.7618   5
   0 -20  -2 776.450 112.009   5
   0 -20   2 675.233 114.653   5
   0 -20  -3 86.3281 44.9522   5
   0 -20   3 20.5706 23.0882   5
   0 -20  -4 373.938 78.7711   5
   0 -20   4 315.677 88.1379   5
   0 -20   5-56.6804 58.4747   5
   0 -20  -5-92.0145 58.1137   5
   0  20  -6 515.420 129.737   2
   0 -20  -6 444.116 83.4098   5
   0 -20  -7-51.0455 43.1144   5
   0  20  -7-9.26888 25.4529   2
   0  20  -8 465.207 136.014   2
   0 -20  -8 376.436 83.2338   5
   0  20  -9 41.3066 52.5381   2
   0 -21   0 10.4462 21.7231   5
   0 -21   1 101.357 47.2511   5
   0 -21  -1 150.527 55.0842   5
   0 -21  -2 18.3546 27.1723   5
   0 -21   2-20.7569 45.3195   5
   0 -21  -3 48.3319 35.1644   5
   0 -21   3-16.4757 32.0479   5
   0 -21  -4 84.4239 44.3048   5
   0 -21   4 2.80940 26.0968   5
   0 -21   5-50.4196 48.4495   5
   0 -21  -5-93.2018 60.3643   5
   0 -21  -6-115.314 56.3588   5
   0  21  -6-5.56646 32.9777   2
   0  21  -7-11.6962 27.9234   2
   0 -22   0 347.697 87.2228   5
   0 -22  -1 29.4521 36.3791   5
   0 -22   1-26.9920 41.9533   5
   0 -22  -2 78.2610 47.2853   5
   0 -22   2-33.4078 45.8269   5
   0 -22  -3 55.3912 43.7054   5
   0 -22   3-39.5181 35.9314   5
   0 -22   4 93.6579 52.0497   5
   0 -22  -4 119.711 55.9526   5
   0  22  -5 64.4742 64.0462   2
  -1   0  17 130.962 50.9234   3
  -1   0  16-51.6849 39.3113   3
  -1   0  15-35.3110 31.4425   3
  -1   0  14 0.76930 19.2582   3
  -1   0  13 222.141 63.2964   3
  -1   0  12-17.7962 26.5024   3
  -1   0  12 2.68518 13.8165   4
  -1   0  11 2.94652 14.0300   4
  -1   0  11-17.8113 30.5341   3
  -1   0  10-7.46244 13.2956   4
  -1   0  10-12.0579 26.9662   3
  -1   0   9 42.4674 29.5200   3
  -1   0   9 41.6826 19.2254   2
  -1   0   9 20.1548 15.8152   4
  -1   0   8-3.19695 17.0561   3
  -1   0   8 3.44686 10.0430   4
  -1   0   8-12.8641 25.1051   2
  -1   0   7 858.649 87.9795   3
  -1   0   7 879.183 66.5083   4
  -1   0   7 891.526 118.310   2
  -1   0   6 3.21963 17.1750   3
  -1   0   6-4.38390 11.2731   4
  -1   0   6-0.94776 21.6227   2
  -1   0   5 109.003 37.1987   2
  -1   0   5 93.8185 11.0090   4
  -1   0   4-31.5969 19.8649   4
  -1   0   4 10.3058 25.8161   2
  -1   0   3 985.180 84.7811   2
  -1   0   3 1091.87 42.3240   4
  -1   0   2 4.16484 14.7281   2
  -1   0  -2-60.4823 30.3480   4
   1   0   3 1651.41 54.3418   3
  -1   0  -3 2350.73 103.334   4
   1   0   4-5.30946 8.88151   3
  -1   0  -4-18.9489 25.4704   4
   1   0   5 741.089 53.7033   3
   1   0   5 689.747 65.0326   4
   1   0   5 655.192 79.6094   2
  -1   0  -5 689.229 70.7334   4
   1   0   6-7.90993 8.77824   3
  -1   0  -6 12.5330 17.2488   4
   1   0   6-10.8366 15.3512   2
   1   0   6-11.2236 13.6480   4
   1   0   7 17.9042 21.0234   2
   1   0   7 25.0110 14.9508   3
   1   0   7 15.8244 15.1275   4
  -1   0  -7 15.3641 24.8224   4
  -1   0  -8 34.1285 33.5910   4
   1   0   8 11.5912 18.5311   2
   1   0   8-5.22831 11.0071   3
   1   0   8 4.57415 12.9601   4
  -1   0  -9 591.506 86.1518   4
   1   0   9 596.036 69.4432   3
   1   0   9 598.844 104.695   2
  -1   0 -10 22.2136 35.5870   4
   1   0  10-10.7112 19.7319   3
   1   0  11-4.66159 17.1390   3
   1   0  11 22.3529 22.3376   4
   1   0  12-11.8040 21.8968   3
   1   0  12-10.2015 22.1833   4
   1   0  13 245.049 53.6314   3
   1   0  14-0.28756 18.0292   3
   1   0  15 151.376 48.0386   3
   1   0  16-22.5391 47.0198   1
   1   0  17-1.71844 21.6108   1
   1   0  18-24.2312 34.4915   1
  -1  -1  17-6.40523 38.2216   1
  -1   1  17 16.0229 19.2022   3
  -1  -1  17 2.33912 16.5070   3
  -1  -1  16 1041.41 167.659   1
  -1  -1  16 960.922 136.692   3
  -1   1  16 919.882 136.555   3
  -1   1  15-8.18232 24.1466   3
  -1  -1  15 13.1331 22.7588   3
  -1   1  14 534.302 96.8908   3
  -1  -1  14 533.705 97.3523   3
  -1   1  13 22.1937 21.7772   3
  -1  -1  13-11.5547 26.5479   3
  -1   1  12 1054.80 126.437   3
  -1  -1  12 1006.67 120.082   3
  -1   1  11 9.06836 20.5878   3
  -1  -1  11 17.3061 26.4262   3
  -1   1  11 19.8848 20.6464   4
  -1   1  10 687.856 93.0618   3
  -1  -1  10 745.262 96.0235   3
  -1   1  10 666.262 74.5434   4
  -1   1   9 16.6716 27.3074   3
  -1  -1   9 4.16132 17.1352   3
  -1  -1   9 1.01063 25.3212   2
  -1   1   9 27.9647 38.3594   2
  -1   1   9-4.03807 15.5963   4
  -1  -1   9-2.11389 10.3565   4
  -1   1   8 5152.68 181.409   4
  -1  -1   8 5290.29 301.796   2
  -1  -1   8 4919.13 220.195   3
  -1   1   8 5317.35 311.507   2
  -1  -1   8 4802.72 161.725   4
  -1  -1   7 29.3187 29.4774   2
   1   1  -7 61.9147 23.6926   4
  -1   1   7-59.6013 33.5841   4
  -1  -1   7 18.9151 18.6956   3
  -1  -1   7 21.9061 12.7446   4
  -1  -1   6 3083.41 199.670   2
   1   1  -6 3104.97 110.711   4
  -1   1   6 3095.26 128.634   4
  -1  -1   6 3162.19 156.497   3
  -1  -1   6 2994.59 105.340   4
  -1  -1   5 558.799 77.1436   2
  -1   1   5 573.047 51.6191   4
  -1  -1   5 544.001 39.6068   4
  -1  -1   5 544.912 61.2656   3
   1   1  -5 606.385 44.5788   4
  -1   1   4 2535.43 90.9742   4
  -1  -1   4 2221.31 65.9839   4
  -1  -1   4 2510.83 120.166   3
  -1  -1   4 2490.79 146.371   2
   1   1  -4 2540.43 74.7771   4
  -1  -1   3 40.7005 19.9037   2
  -1  -1   3 47.4909 21.6681   3
  -1  -1   2 3953.48 117.366   3
  -1  -1   2 3728.82 131.247   2
  -1   1  -2 62.3253 17.5390   4
  -1  -1  -2 86.4076 24.5634   4
  -1   1  -2 42.0513 11.3724   2
   1  -1   3 278.344 38.9691   2
  -1   1  -3 271.654 25.5108   3
  -1  -1  -3 312.475 46.7841   4
  -1   1  -3 234.881 38.7025   2
  -1   1  -3 273.032 35.4358   4
   1  -1   4 1461.83 101.460   2
   1  -1   4 1533.78 67.2112   3
  -1  -1  -4 1517.15 98.8532   4
  -1   1  -4 1454.75 84.9152   4
  -1   1  -4 1444.53 68.8412   3
   1  -1   5 499.947 44.5469   3
  -1   1  -5 430.039 41.7641   4
   1  -1   5 480.474 54.3953   4
  -1  -1  -5 523.515 64.3062   4
   1   1   5 502.827 53.8508   4
   1  -1   5 429.878 63.3580   2
   1  -1   6 653.099 87.2544   2
  -1  -1  -6 695.009 75.4581   4
   1  -1   6 718.364 70.6035   4
  -1   1  -6 654.233 71.1376   4
   1   1   6 706.365 70.4577   4
   1  -1   6 697.582 59.3227   3
   1   1   6 681.472 57.1414   3
   1   1   7 151.241 31.9029   3
   1  -1   7 120.887 40.9374   2
  -1   1  -7 133.849 35.8055   4
   1   1   7 125.165 29.9403   4
   1  -1   7 139.104 29.0335   3
  -1  -1  -7 168.805 44.9015   4
   1  -1   7 113.848 30.7186   4
   1   1   8 2142.82 141.025   4
   1  -1   8 2219.02 184.779   2
  -1  -1  -8 2081.46 143.129   4
   1  -1   8 2128.59 121.792   3
   1   1   8 2166.51 191.171   2
   1  -1   8 2176.22 138.430   4
  -1   1  -8 2128.42 145.847   4
   1   1   8 2096.64 120.278   3
   1   1   9 9.98312 21.4899   2
  -1   1  -9 24.0815 31.0130   4
   1   1   9 4.10075 12.8653   3
   1  -1   9 8.57525 16.2556   2
   1  -1   9 4.60529 13.1631   3
   1  -1  10 831.280 87.6395   3
   1   1  10 824.631 87.0311   3
  -1   1 -10 883.259 105.122   4
  -1   1 -11 140.062 55.0851   4
   1   1  11 105.727 42.5766   4
   1   1  11 110.057 38.0471   3
   1  -1  11 136.014 43.5921   4
   1  -1  11 121.353 34.7318   3
   1   1  12 1078.31 123.351   4
   1   1  12 1062.88 109.410   3
   1  -1  12 1098.15 108.943   3
  -1   1 -12 1080.96 123.872   4
   1  -1  13 416.157 71.2994   3
   1   1  13 443.273 74.0762   3
   1  -1  14 1172.73 155.314   1
   1  -1  14 1192.50 125.061   3
   1   1  14 1237.26 127.982   3
   1   1  15-9.81999 15.8889   3
   1  -1  15-6.06746 31.8982   1
   1  -1  16 419.912 101.015   1
   1   1  17 6.32778 41.5459   1
   1  -1  17-22.9396 30.4584   1
   1  -1  18 196.065 71.4165   1
   1   1  18 223.247 80.3925   1
  -1  -2  17 29.5724 27.5968   1
  -1  -2  17 54.8278 34.4198   3
  -1   2  17 65.0707 44.6334   3
  -1  -2  16 265.165 83.4396   1
  -1  -2  16 185.884 63.6646   3
  -1   2  16 269.809 73.8074   3
  -1  -2  15-17.1733 39.3219   1
  -1   2  15 25.0813 29.3732   3
  -1  -2  15-8.63673 20.6030   3
  -1   2  14-10.1783 26.3762   3
  -1  -2  14 4.59205 34.0893   1
  -1  -2  14-2.61780 26.9736   3
  -1  -2  13-9.64492 21.8279   3
  -1   2  13-20.6654 29.7469   3
  -1   2  13 7.88037 21.1265   4
  -1   2  12 50.5262 32.2237   3
  -1  -2  12 7.92188 14.6386   3
  -1  -2  11-6.92372 25.8787   3
  -1   2  11 27.5775 24.2142   3
  -1  -2  10 21.7258 17.1504   3
  -1   2  10-57.4592 35.5087   4
  -1  -2   9 158.319 40.3589   3
  -1   2   9 53.0330 32.5425   4
  -1  -2   9 177.251 60.9709   2
   1   2  -9 209.172 41.8628   4
  -1  -2   8 5.48789 15.4485   3
   1   2  -8 15.9638 18.5814   4
  -1   2   8 7.19927 14.2890   4
  -1  -2   8-5.31653 22.5391   2
  -1  -2   7 138.730 37.1952   3
  -1  -2   7 142.490 44.7995   2
   1   2  -7 161.808 29.7995   4
  -1   2   7 144.222 36.7228   4
  -1  -2   6 1536.90 110.373   3
  -1   2   6 1523.82 96.7616   4
  -1  -2   6 1445.37 135.278   2
   1   2  -6 1489.31 80.4120   4
  -1  -2   5 1.10625 13.8908   2
  -1  -2   5-1.23182 13.8342   3
   1   2  -5-47.0001 22.1473   4
  -1  -2   4 291.816 43.0625   3
   1   2  -4 255.877 24.9708   4
  -1  -2   4 279.300 50.1217   2
  -1  -2   3 1789.63 109.269   2
  -1  -2   3 1805.29 94.6774   3
  -1  -2   2 1640.56 80.3065   3
  -1  -2   2 1674.10 90.5577   2
   1   2  -1-9.23421 9.64706   1
  -1  -2   1 16.1606 12.1473   3
   1  -2   0 1770.66 41.9863   5
   1  -2   1 4674.35 99.7680   5
  -1   2  -2 196.181 23.8386   1
  -1   2  -2 204.888 29.1473   2
   1  -2   3 1787.92 81.2392   1
  -1   2  -3 1632.33 70.8223   3
  -1   2  -3 1660.67 99.0494   2
   1  -2   3 1595.30 88.8583   2
  -1   2  -3 1698.52 88.3117   4
  -1   2  -4 636.389 71.6700   2
  -1   2  -4 704.701 62.8744   4
   1  -2   4 668.199 67.4151   2
   1  -2   4 806.781 64.3486   1
  -1   2  -4 683.764 51.8068   3
  -1   2  -5 746.776 61.0306   3
   1   2   5 745.424 77.0577   4
  -1   2  -5 799.413 69.8877   4
   1  -2   5 751.625 82.9594   2
  -1   2  -5 698.861 86.7688   2
   1  -2   5 737.328 69.1036   1
   1   2   6-18.1459 22.6774   4
  -1   2  -6 16.7412 14.3983   3
   1  -2   6-18.4667 20.6827   1
   1  -2   6 22.7076 15.7138   3
   1  -2   6-1.03501 12.6332   2
  -1   2  -7 53.5119 38.9419   4
   1  -2   7 191.277 52.1436   2
   1  -2   7 160.832 37.9422   1
   1  -2   7 162.201 33.6776   3
   1   2   7 81.6804 27.1110   4
   1  -2   8 441.851 82.4094   2
  -1   2  -8 434.083 65.4727   4
   1  -2   8 447.701 56.5268   3
   1   2   8 416.723 62.2958   4
   1  -2   9 2.07292 18.3422   1
   1  -2   9-7.33244 29.5983   2
  -1   2  -9 5.69651 23.7545   4
   1   2   9-16.4771 17.5641   3
   1  -2   9 19.8404 19.6668   3
  -1   2 -10 94.8752 40.8018   4
   1  -2  10 84.0875 31.3382   3
   1  -2  10 63.8632 35.3727   1
   1   2  10 92.7296 36.7544   4
   1   2  10 109.565 34.5070   3
   1   2  11-9.07332 19.2590   3
   1  -2  11 9.69220 26.3985   1
  -1   2 -11 60.2531 43.3436   4
   1  -2  11 15.8365 23.4826   3
   1   2  11-8.26960 18.6552   4
  -1   2 -12 256.518 64.4496   4
   1  -2  12 263.764 56.7125   3
   1   2  12 233.173 50.0456   3
   1  -2  12 244.586 64.2564   1
   1   2  13 132.466 42.4950   3
  -1   2 -13 162.766 55.3159   4
   1  -2  13 119.920 52.0255   1
   1   2  14 1078.88 121.124   3
   1  -2  14 1000.71 141.905   1
   1   2  15 10.5043 14.5946   3
   1  -2  15 2.82854 23.7980   1
   1  -2  16 87.5863 47.2153   1
   1  -2  17-2.50378 25.5310   1
   1  -2  18 38.7037 40.1315   1
  -1  -3  17 39.4364 44.1991   1
  -1   3  17 40.6560 45.9340   3
  -1  -3  16 335.424 94.8423   1
  -1   3  16 348.973 86.8718   3
  -1  -3  15 24.0071 27.4257   1
  -1   3  15-16.2956 23.9429   3
  -1  -3  15 22.7835 27.5315   3
  -1  -3  14 374.778 92.0964   1
  -1  -3  14 396.645 81.8145   3
  -1   3  14 371.063 82.2233   3
  -1   3  13-3.72841 18.1296   3
  -1  -3  13-14.5561 28.0751   1
  -1   3  13 11.7486 18.3362   4
  -1  -3  13 4.12243 19.8852   3
  -1   3  12 357.341 67.5958   4
  -1   3  12 389.407 78.0194   3
  -1  -3  12 355.927 73.0321   3
  -1  -3  12 381.093 85.2546   1
  -1  -3  11-22.4367 31.5316   1
  -1  -3  11 39.7556 29.6175   3
   1   3 -11 67.3273 32.6204   4
  -1  -3  10 426.299 80.8721   1
  -1   3  10 560.051 79.1116   4
   1   3 -10 406.166 58.5065   4
  -1  -3  10 345.868 65.9445   3
   1   3  -9 391.211 53.0643   4
  -1  -3   9 417.313 76.0740   1
  -1   3   9 411.028 67.1005   4
  -1  -3   9 358.887 64.5193   3
  -1  -3   8 1178.45 140.771   2
  -1   3   8 1152.26 103.936   4
  -1  -3   8 1268.48 124.577   1
  -1  -3   8 1176.44 110.428   3
   1   3  -8 1158.65 83.6087   4
  -1   3   7 35.3127 25.5268   4
  -1  -3   7-9.83146 18.5777   2
  -1  -3   7-3.06919 16.5318   3
   1   3  -6 4805.96 201.144   3
  -1  -3   6 5050.67 252.800   2
  -1  -3   6 4991.54 200.632   3
   1   3  -6 4967.99 140.097   4
   1   3  -5 427.675 59.5559   3
  -1  -3   5 441.853 56.7636   3
  -1  -3   5 401.999 66.1717   2
   1   3  -5 414.760 38.6297   4
  -1  -3   4 1833.94 105.480   3
  -1  -3   4 1825.49 124.425   2
  -1  -3   3 1574.52 90.4188   3
  -1  -3   3 1582.06 103.846   2
  -1  -3   2 1740.02 82.9405   5
   1   3  -2 1641.56 88.3473   1
   1   3  -1 164.718 25.5128   1
  -1  -3   1 189.006 23.3638   5
  -1  -3   0 4262.50 93.5643   5
   1  -3   0 4326.04 83.8844   5
   1  -3   1 2708.55 83.5476   5
  -1   3  -2 44212.7 381.128   1
  -1   3  -3 2651.86 131.162   2
  -1   3  -3 2652.28 113.212   1
   1  -3   3 2744.11 104.351   1
  -1   3  -4 367.086 56.0224   2
  -1   3  -4 352.702 40.7544   3
   1  -3   4 332.786 40.8377   1
   1  -3   4 379.597 51.3391   2
  -1   3  -4 369.148 50.0267   4
   1  -3   5 30.8840 19.2996   2
   1  -3   5 10.7559 20.8749   1
  -1   3  -5 11.8829 19.1244   2
  -1   3  -5 39.2710 23.3714   4
  -1   3  -5 34.9990 15.5429   3
  -1   3  -6 2202.10 165.253   2
   1   3   6 2142.52 143.251   4
   1  -3   6 2111.54 151.020   2
  -1   3  -6 2032.45 123.333   4
   1  -3   6 2251.07 132.846   1
  -1   3  -6 2064.95 117.575   3
   1  -3   7 369.706 68.8606   2
  -1   3  -7 383.635 56.5966   4
   1  -3   7 372.081 58.7026   1
   1   3   7 378.340 64.8482   4
  -1   3  -7 365.009 53.9373   3
   1  -3   8 2385.41 160.418   1
   1  -3   8 2368.92 186.328   2
  -1   3  -8 2367.70 145.608   4
   1  -3   9 372.080 66.8916   1
  -1   3  -9 324.313 59.0099   4
   1  -3   9 337.247 76.7219   2
  -1   3 -10 2149.91 164.610   4
   1  -3  10 2235.09 173.104   1
   1   3  10 2187.50 166.282   4
   1   3  11-13.2946 23.4053   4
  -1   3 -11 36.8764 30.1648   4
   1  -3  11-0.03450 30.1594   1
   1   3  11 3.68734 19.9102   3
   1  -3  12 1708.85 168.917   1
  -1   3 -12 1709.40 157.694   4
   1   3  12 1597.76 137.925   3
  -1   3 -13 63.1624 41.6197   4
   1  -3  13 44.2975 30.7100   1
   1   3  13 54.9578 33.1111   3
   1  -3  14 1460.03 172.253   1
   1   3  14 1303.68 133.686   3
  -1   3 -14 1334.92 144.769   4
   1   3  15 27.9363 22.5925   3
   1  -3  15 26.5334 31.3300   1
   1  -3  16 327.164 88.6841   1
   1  -3  17-22.0919 39.6376   1
   1  -3  18 449.643 109.159   1
  -1  -4  17-19.1840 36.2610   1
  -1   4  16 22.9963 26.1930   3
  -1  -4  16 25.0928 26.7583   1
  -1   4  15-1.62329 27.8318   3
  -1  -4  15 1.81948 24.5226   1
  -1  -4  14 6.05316 18.3061   3
  -1   4  14-16.2021 23.7016   3
  -1  -4  14-13.5795 28.5774   1
  -1   4  13 122.906 51.1464   3
  -1  -4  13 83.2007 39.1349   1
  -1  -4  13 129.582 50.7955   3
  -1  -4  12 113.345 52.5789   1
  -1   4  12 42.7385 19.5983   4
  -1  -4  12 97.5711 40.1223   3
   1   4 -12 131.781 37.8636   4
  -1  -4  11-31.1738 33.0589   1
   1   4 -11 48.4818 29.7783   4
  -1   4  11-34.0878 38.6323   4
  -1  -4  11 8.46644 18.8215   3
  -1  -4  10 16.9853 23.9289   1
  -1  -4  10 2.52944 22.1785   3
   1   4 -10 8.75936 17.1824   4
  -1   4   9 105.467 39.9791   4
   1   4  -9 52.9475 20.7919   4
  -1  -4   9 124.018 40.7726   3
  -1  -4   9 103.332 37.0650   1
  -1  -4   8 8.17723 21.1205   3
  -1   4   8 16.4161 25.4385   4
   1   4  -8 5.28377 29.6665   2
  -1  -4   8-6.45749 14.7407   2
  -1  -4   8-9.88322 22.1889   1
  -1  -4   7 94.8367 42.0638   2
   1   4  -7 82.9006 29.8324   3
   1   4  -7 75.8164 22.0384   4
  -1  -4   7 85.0069 31.4601   3
  -1  -4   6 1001.17 92.2574   3
  -1  -4   6 944.529 107.812   2
   1   4  -6 1019.79 97.4541   3
   1   4  -6 1020.17 69.4159   4
   1   4  -5 73.4278 27.6821   3
  -1  -4   5 73.8888 30.1354   3
  -1  -4   5 67.3206 28.8398   2
  -1  -4   4 998.973 93.7557   2
  -1  -4   4 916.955 78.9638   3
   1   4  -3 39.1227 16.9888   1
   1   4  -2 92.9447 21.4033   1
  -1  -4   2 111.023 22.2005   5
  -1  -4   1 107.243 23.3084   5
   1   4  -1 88.3711 21.3572   1
   1  -4  -1 293.756 38.8176   5
  -1  -4   0 2801.68 85.4109   5
   1  -4   0 2705.00 76.9576   5
  -1  -4  -1 615.285 55.5927   5
   1  -4   1 346.815 32.3063   5
  -1   4  -2 29821.9 329.838   1
   1  -4   2 29184.8 360.850   5
  -1   4  -3 79.5865 19.6916   1
   1  -4   3 102.511 27.0389   1
  -1   4  -3 99.7719 29.0289   2
  -1   4  -4 110.015 34.4485   2
   1  -4   4 127.206 27.7673   1
  -1   4  -4 106.263 26.2456   1
  -1   4  -5 73.7544 33.7700   2
   1  -4   5 28.0502 14.6879   1
  -1   4  -5 53.4685 22.8791   4
  -1   4  -5 38.8126 17.1702   3
   1  -4   5 47.8171 25.7943   2
   1   4   6 23.4315 26.6981   4
   1  -4   6-11.8091 16.9534   1
  -1   4  -6 22.6374 21.7986   2
   1  -4   6 13.3388 18.8361   2
  -1   4  -6 8.45923 10.5625   3
  -1   4  -6 17.2939 18.1197   4
  -1   4  -7-2.56195 14.5048   4
   1  -4   7 16.1560 18.1932   2
  -1   4  -7 18.2822 26.7284   2
  -1   4  -7 12.0796 14.1533   3
   1  -4   7 0.12684 22.0811   1
  -1   4  -8 575.179 106.125   2
   1  -4   8 462.500 82.4017   2
  -1   4  -8 464.927 67.0570   3
  -1   4  -8 497.127 69.9138   4
   1  -4   8 454.856 70.0387   1
   1   4   9 20.8811 26.6180   4
   1  -4   9-15.5312 23.5502   2
   1  -4   9-28.2050 28.8654   1
   1   4  10 348.097 56.1331   4
   1  -4  10 498.457 81.2477   1
  -1   4 -10 342.381 63.4894   4
   1  -4  11 129.980 42.7063   1
  -1   4 -11 99.5796 42.9116   4
   1  -4  12 99.9580 42.4608   1
  -1   4 -12 117.368 43.5435   4
   1   4  12 86.5864 34.6263   3
  -1   4 -13 46.7389 39.9167   4
   1   4  13 3.49561 13.9535   3
   1  -4  13-17.6500 30.9630   1
  -1   4 -14 183.976 60.4128   4
   1   4  14 137.750 43.9763   3
   1  -4  14 136.011 53.7374   1
   1  -4  15-22.7148 36.3843   1
   1   4  15 2.46048 22.6414   3
  -1   4 -15 25.2788 31.2202   4
   1  -4  16 71.6328 40.2105   1
   1  -4  17-19.9395 39.8622   1
   1  -4  18-0.37145 32.5436   1
  -1  -5  17 8.54264 34.6229   1
  -1   5  16 711.496 126.943   3
  -1  -5  16 702.472 132.488   1
  -1   5  15 63.7455 47.9546   3
  -1  -5  15 27.7722 28.9907   1
  -1   5  14 779.431 124.291   3
  -1  -5  14 780.779 129.562   1
   1   5 -13 41.8732 30.5632   4
  -1  -5  13-31.6099 38.1222   1
  -1   5  12 91.9968 40.2171   4
  -1  -5  12 130.730 47.3177   1
   1   5 -12 139.307 40.6226   4
   1   5 -11 289.782 54.6080   4
  -1  -5  11 335.787 77.0030   1
  -1   5  11 271.297 65.5229   4
   1   5 -10 943.111 97.8966   4
  -1  -5  10 854.428 107.504   3
  -1  -5  10 944.608 121.535   1
  -1   5  10 946.115 114.641   4
  -1  -5   9 84.6210 38.9296   3
   1   5  -9 114.328 59.8341   2
  -1  -5   9 40.6187 29.9240   1
   1   5  -9-42.6613 36.2403   4
   1   5  -8 1558.97 100.561   4
  -1  -5   8 1565.88 132.044   3
   1   5  -8 1656.47 143.161   3
   1   5  -8 1717.39 189.532   2
  -1   5   8 1663.13 135.141   4
  -1  -5   8 1697.82 163.978   2
  -1  -5   8 1734.98 146.075   1
  -1  -5   7 115.841 44.3089   2
   1   5  -7 92.9124 34.0810   3
   1   5  -7 107.207 26.9527   4
   1   5  -6 3396.07 185.214   3
  -1  -5   6 3468.23 204.050   2
   1   5  -5 962.847 94.0008   3
  -1  -5   5 970.650 104.029   2
   1   5  -4 4785.18 201.429   1
  -1  -5   3 77.7984 18.7010   5
   1   5  -3 51.8135 17.6645   1
  -1  -5   2 4274.17 144.689   5
   1   5  -2 4093.76 148.132   1
   1   5  -1 126.648 26.7623   1
  -1  -5   1 136.671 25.9551   5
   1  -5  -1 200.715 36.3646   5
   1  -5   0 2423.54 82.3641   5
  -1  -5   0 2356.86 89.0798   5
   1  -5   1 207.616 27.6603   5
  -1  -5  -1 285.275 42.3972   5
  -1   5  -2 12602.7 230.552   1
   1  -5   2 11961.7 246.468   5
  -1   5  -3 1187.33 81.8364   1
  -1   5  -4 8832.21 293.444   2
  -1   5  -4 8603.35 252.276   1
   1  -5   4 8690.38 220.131   1
   1  -5   5 278.482 45.4058   1
  -1   5  -5 243.481 42.9540   3
  -1   5  -5 232.972 54.0240   2
  -1   5  -5 239.339 44.8846   1
   1  -5   6 3473.89 166.296   1
  -1   5  -6 3377.84 172.566   4
  -1   5  -6 3441.31 219.090   2
   1  -5   6 3184.47 185.733   2
  -1   5  -6 3161.68 160.918   3
   1  -5   7 24.1112 21.3422   2
  -1   5  -7 16.2347 12.3184   3
   1  -5   7 1.99733 15.9088   1
  -1   5  -7 23.3185 16.6556   4
  -1   5  -7-17.5148 36.0582   2
  -1   5  -8 2275.38 153.074   3
   1  -5   8 2410.38 160.976   1
   1   5   8 2417.20 181.884   4
  -1   5  -8 2298.24 155.623   4
   1  -5   8 2418.93 184.793   2
  -1   5  -8 2404.97 213.643   2
  -1   5  -9 26.6625 36.0488   2
   1  -5   9-15.9087 28.8293   1
  -1   5  -9 18.7385 25.8100   3
   1   5   9 19.5551 25.6618   4
   1  -5   9 37.3428 31.8243   2
  -1   5  -9 7.04050 21.4655   4
  -1   5 -10 2519.02 171.577   4
   1  -5  10 2654.87 190.482   1
   1   5  10 2570.61 204.793   4
   1  -5  11 4.66281 26.6810   1
  -1   5 -11-82.2868 60.6222   4
   1  -5  12 347.457 75.4638   1
  -1   5 -12 345.039 74.1468   4
   1   5  13 53.1872 34.1770   3
  -1   5 -13 64.7649 42.4756   4
   1  -5  13 39.1504 30.9436   1
  -1   5 -14 853.543 123.170   4
   1   5  14 654.276 98.3885   3
   1  -5  14 726.403 120.289   1
   1  -5  15 12.2441 23.1140   1
  -1   5 -15 43.4321 37.3049   4
   1   5  15 12.7143 20.5228   3
   1  -5  16 187.002 65.6566   1
   1  -5  17-34.0349 41.2475   1
  -1  -6  17 111.001 55.4109   1
  -1  -6  16 115.124 56.9232   1
  -1   6  16 112.556 51.0495   3
  -1   6  15 33.8785 27.3998   3
  -1  -6  15 12.4060 31.4064   1
  -1  -6  14-25.4056 42.1812   1
  -1  -6  13-48.3265 48.2882   1
   1   6 -13 43.6326 31.5014   4
  -1  -6  12 34.5787 30.3333   1
   1   6 -12 63.1532 30.7007   4
  -1  -6  11 36.8167 26.8661   1
  -1   6  11 55.1590 39.9470   4
   1   6 -11 13.0191 23.7731   4
  -1   6  10 41.9424 33.6075   4
  -1  -6  10-22.4223 36.9213   1
   1   6 -10 6.13722 41.3661   2
  -1  -6   9-0.78639 28.3302   1
   1   6  -9 17.8390 39.1036   2
   1   6  -9 18.3556 18.5703   3
   1   6  -9 3.53393 15.4841   4
  -1   6   9 48.0926 37.4477   4
   1   6  -8 901.364 109.217   3
  -1  -6   8 926.511 107.534   1
   1   6  -8 918.265 84.6546   4
   1   6  -8 877.512 142.065   2
   1   6  -7 58.5406 30.5726   3
  -1  -6   7 82.3905 38.4347   2
   1   6  -7 91.7198 47.6727   2
   1   6  -6 1765.12 138.727   3
   1   6  -5 282.598 52.1958   3
   1   6  -5 266.749 53.1140   1
   1   6  -4 730.869 81.8642   1
  -1  -6   3 146.702 33.4461   5
   1   6  -3 173.192 36.5981   1
   1   6  -2 226.199 38.7526   1
  -1  -6   2 184.439 30.0485   5
   1  -6  -1 608.179 49.5283   5
  -1  -6   1 570.495 51.6304   5
   1  -6   0 660.169 45.8223   5
  -1  -6   0 652.882 48.0032   5
  -1  -6  -1 380.568 45.5597   5
   1  -6   1 295.156 36.6619   5
   1  -6   2 4946.06 163.829   5
  -1   6  -3 846.161 72.1895   1
  -1   6  -4 1451.33 123.478   2
  -1   6  -4 1442.76 106.946   1
  -1   6  -5 48.6135 32.0230   2
  -1   6  -5 38.2870 16.9139   1
  -1   6  -5 58.6873 24.7345   3
   1  -6   5 63.9438 25.3010   1
  -1   6  -6 251.313 48.3072   3
  -1   6  -6 304.516 68.8960   2
  -1   6  -6 261.851 54.3337   1
   1  -6   6 274.141 49.7456   1
  -1   6  -7 86.6790 29.8718   3
   1   6   7 133.897 49.3012   4
   1  -6   7 102.652 33.2582   1
  -1   6  -7 79.2722 34.0570   4
  -1   6  -7 78.0066 41.6283   2
  -1   6  -8 24.1170 34.5889   2
  -1   6  -8 1.90981 22.5395   4
   1  -6   8 39.0500 30.7268   2
   1  -6   8-1.46136 17.7350   1
   1   6   8 38.5350 42.5045   4
  -1   6  -8 11.6795 14.6894   3
   1   6   9 121.741 57.6730   4
  -1   6  -9 81.4537 36.9233   4
  -1   6  -9 79.4349 34.1833   3
  -1   6  -9 68.0745 49.0544   2
   1  -6   9 53.2741 25.5648   1
  -1   6 -10 1948.05 156.780   4
  -1   6 -10 1887.50 220.881   2
   1  -6  10 1944.30 161.547   1
  -1   6 -10 1926.34 159.982   3
   1  -6  11 87.3135 40.0902   1
  -1   6 -11-50.7079 47.4438   4
   1  -6  12 62.6796 33.6351   1
  -1   6 -12 17.8309 31.4308   4
   1  -6  13-5.83789 27.2880   1
  -1   6 -13 14.1728 31.9679   4
   1   6  14 26.0099 21.1880   3
  -1   6 -14 74.8928 46.3584   4
   1  -6  14 9.96824 33.2460   1
  -1   6 -15 98.1760 49.9829   4
   1  -6  15-50.7564 43.9654   1
   1  -6  16-28.3124 35.5670   1
   1  -6  17-3.79899 27.7711   1
  -1   7  16 869.087 143.102   3
  -1  -7  16 905.177 151.372   1
  -1  -7  15 163.359 57.6841   1
  -1  -7  14 558.680 109.890   1
  -1  -7  13-6.52733 29.2495   1
   1   7 -13 57.3960 36.4666   4
   1   7 -12 1078.31 115.390   4
  -1  -7  12 1255.16 152.271   1
   1   7 -11 182.640 83.2471   2
  -1  -7  11 144.456 46.1851   1
   1   7 -11 67.5517 21.0991   4
  -1  -7  10 1513.48 150.332   1
   1   7 -10 1558.84 119.128   4
   1   7 -10 1483.70 207.176   2
  -1   7  10 1574.23 157.441   4
  -1  -7   9-13.4088 25.9975   1
   1   7  -9-28.9003 48.9665   2
   1   7  -9 23.8205 20.2452   4
  -1  -7   8 3202.53 198.982   1
   1   7  -8 3175.46 210.487   3
   1   7  -8 3303.44 167.640   4
   1   7  -8 3248.77 275.611   2
   1   7  -7 39.1856 30.3372   3
   1   7  -7 30.5218 23.7206   2
   1   7  -6 5046.86 244.601   3
   1   7  -5 199.662 47.7270   1
   1   7  -5 177.844 45.6636   3
   1   7  -4 4113.72 200.197   1
  -1  -7   3 258.220 44.4524   5
   1   7  -3 252.273 47.7687   1
   1   7  -2 420.726 55.2185   1
   1  -7  -2 518.206 55.6862   5
  -1  -7   2 423.074 51.8819   5
   1  -7  -1 446.657 44.3489   5
  -1  -7   1 410.751 47.6051   5
   1  -7   0 1572.31 79.6106   5
  -1  -7   0 1511.58 82.4627   5
   1  -7   1 105.285 23.6834   5
  -1  -7  -1 113.487 29.4248   5
   1  -7   2 4508.73 164.449   5
  -1  -7  -2 4082.90 151.101   5
   1  -7   3 472.664 62.1108   5
  -1   7  -3 479.556 58.3352   1
  -1   7  -4 5133.41 237.842   2
  -1   7  -4 4880.31 202.339   1
  -1   7  -5 27.2257 23.1397   2
  -1   7  -5 17.1036 15.1794   1
  -1   7  -6 1316.55 144.286   2
  -1   7  -6 1377.31 126.979   1
   1  -7   6 1346.44 106.407   1
  -1   7  -6 1257.87 111.702   3
  -1   7  -7 468.837 93.6370   2
  -1   7  -7 449.046 70.8669   3
   1  -7   7 532.792 73.1454   1
   1   7   7 531.738 89.4799   4
  -1   7  -8 2026.23 206.970   2
  -1   7  -8 1886.70 151.671   4
   1  -7   8 1936.24 144.121   1
   1   7   8 1873.31 170.717   4
  -1   7  -8 1867.01 151.065   3
  -1   7  -9 232.983 55.8890   3
  -1   7  -9 230.085 75.2999   2
   1  -7   9 256.936 58.5524   1
  -1   7  -9 251.346 60.7495   4
  -1   7 -10-0.62862 25.4975   4
   1  -7  10 31.8008 26.3901   1
  -1   7 -10 5.85928 16.8302   3
  -1   7 -10 41.8664 39.9094   2
  -1   7 -11 549.815 127.585   2
   1  -7  11 491.385 85.6799   1
  -1   7 -11 491.884 82.3922   4
  -1   7 -12 283.407 60.9665   4
   1  -7  12 333.333 75.2162   1
   1  -7  13 49.9964 26.8455   1
  -1   7 -13 50.6490 27.7113   4
   1  -7  14 494.194 98.7186   1
  -1   7 -14 540.561 104.607   4
   1  -7  15 32.4304 27.0705   1
   1  -7  16 348.264 88.3347   1
   1  -7  17 2.63153 35.8999   1
  -1  -8  16 32.7625 38.4493   1
  -1   8  16 106.945 58.4441   3
  -1  -8  15 21.4249 26.1964   1
  -1  -8  14-6.42538 19.1424   1
   1   8 -13 64.0755 35.3904   4
  -1  -8  13 91.7631 41.1777   1
  -1  -8  12 39.7421 29.8621   1
   1   8 -12-21.7549 40.6230   4
   1   8 -11 529.055 73.0486   4
   1   8 -11 528.773 133.055   2
  -1  -8  11 537.361 95.2643   1
  -1  -8  10 174.399 55.3965   1
   1   8 -10 98.1764 50.5496   2
   1   8 -10 134.027 39.1202   4
  -1  -8   9 11.4000 20.4685   1
   1   8  -9 25.7008 22.0405   4
   1   8  -9-8.56547 40.1447   2
   1   8  -8 21.4378 29.6975   2
  -1  -8   8 9.70898 23.6596   1
  -1  -8   7 300.110 60.0647   1
   1   8  -7 268.047 77.5892   2
   1   8  -7 310.056 64.0874   3
   1   8  -6 74.3884 43.6830   2
   1   8  -6 75.7776 32.0609   1
   1   8  -6 107.844 36.5401   3
   1   8  -5 1005.33 109.342   1
   1   8  -5 1009.71 107.734   3
   1   8  -4 1149.42 108.010   1
  -1  -8   4 1157.69 106.983   5
  -1  -8   3 135.418 31.5457   5
   1   8  -3 110.844 32.4165   1
   1   8  -2 289.709 49.0768   1
   1  -8  -2 403.010 52.1276   5
  -1  -8   2 236.486 40.8934   5
   1  -8  -1 9.21348 14.1970   5
  -1  -8   1 24.2985 19.6560   5
  -1  -8   0 7.55873 26.4392   5
   1  -8   0 124.607 29.9115   5
  -1  -8  -1 303.858 42.7333   5
   1  -8   1 316.418 41.7497   5
   1  -8   2 772.412 70.7432   5
  -1  -8  -2 967.166 80.3294   5
   1  -8   3 19.3822 14.3864   5
  -1   8  -3 38.6070 19.1807   1
  -1   8  -4 2388.05 145.748   1
  -1   8  -5 1208.96 113.898   1
  -1   8  -5 1313.66 135.603   2
  -1   8  -6 1025.72 112.808   1
  -1   8  -6 1039.72 132.084   2
  -1   8  -6 1029.76 105.696   3
   1  -8   7 65.0553 34.0472   1
  -1   8  -7 24.2495 22.4960   3
  -1   8  -7 9.57946 15.4736   1
  -1   8  -7 57.2317 41.5463   2
  -1   8  -8 63.0421 36.8070   4
   1  -8   8 86.6260 35.8200   1
  -1   8  -8 43.6472 31.9832   3
  -1   8  -8 32.7457 29.9683   2
  -1   8  -9-3.38002 45.5228   2
   1  -8   9 24.1638 27.9128   1
  -1   8  -9 4.80007 14.4631   3
  -1   8  -9 15.1386 31.2209   4
  -1   8 -10 159.479 67.4348   2
   1  -8  10 192.918 52.6466   1
  -1   8 -10 175.103 53.7697   4
   1  -8  11 196.036 56.5640   1
  -1   8 -11 176.384 54.1025   4
  -1   8 -11 173.591 79.1379   2
   1  -8  12 34.5260 30.7445   1
  -1   8 -12-44.1705 42.8822   4
  -1   8 -13-93.7340 64.2451   4
   1  -8  13 17.0938 25.3461   1
   1  -8  14 50.6499 35.8658   1
  -1   8 -14 39.4191 37.9587   4
   1  -8  15 48.7204 41.1077   1
   1  -8  16 24.8036 39.6917   1
   1  -8  17 26.2336 27.8779   1
  -1  -9  16 568.419 120.731   1
  -1  -9  15 83.4923 48.0537   1
  -1  -9  14 828.828 134.438   1
   1   9 -13-77.7184 47.0820   4
  -1  -9  13 40.4509 33.1848   1
  -1  -9  12 1902.57 186.300   1
   1   9 -12 2034.05 278.951   2
   1   9 -12 1814.49 143.706   4
   1   9 -11 78.8185 32.3328   4
   1   9 -11 56.7110 47.5777   2
  -1  -9  11 73.2631 37.3344   1
   1   9 -10 1934.98 151.041   4
  -1  -9  10 1883.84 168.443   1
   1   9 -10 1999.72 248.688   2
  -1  -9   9 84.3048 37.7425   1
   1   9  -9 77.6636 47.2047   2
   1   9  -9 110.986 36.7272   4
  -1  -9   8 439.848 76.7122   1
   1   9  -8 366.091 102.285   2
   1   9  -7 69.3198 38.3189   2
  -1  -9   7 139.333 45.1561   1
   1   9  -6 849.498 106.832   3
  -1  -9   6 844.803 95.7382   1
   1   9  -6 773.720 126.806   2
   1   9  -5 374.744 70.2238   3
   1   9  -5 360.336 67.0477   1
   1   9  -4 1617.59 131.242   1
  -1  -9   4 1529.48 127.529   5
   1  -9  -3 374.569 58.0382   5
  -1  -9   3 130.645 28.5467   5
   1   9  -3 164.933 40.6708   1
   1   9  -2 1314.85 102.965   1
   1  -9  -2 1336.36 90.2068   5
  -1  -9   2 1344.52 99.7399   5
   1  -9  -1 187.497 26.7423   5
  -1  -9   1 272.209 44.7573   5
  -1  -9   0 1429.95 92.2767   5
   1  -9   0 1591.95 91.4426   5
   1  -9   1 553.152 58.7545   5
  -1  -9  -1 459.451 51.6133   5
   1  -9   2 151.539 32.8280   5
  -1  -9  -2 237.915 47.0756   5
  -1   9  -3 1108.35 93.8840   1
  -1  -9  -3 1253.53 98.3684   5
   1  -9   3 1117.34 99.5826   5
  -1   9  -4 77.0889 29.2656   1
  -1   9  -5 2678.90 173.850   1
  -1   9  -5 2653.46 199.824   2
  -1   9  -6 292.765 60.8272   3
  -1   9  -6 210.102 63.6578   2
  -1   9  -6 200.227 49.0890   1
  -1   9  -6 186.044 40.7775   5
  -1   9  -7 110.328 47.2487   2
  -1   9  -7 180.670 48.5536   3
   1  -9   8 895.841 101.624   1
  -1   9  -8 881.554 143.481   2
  -1   9  -8 783.036 104.580   3
  -1   9  -9 414.326 78.3167   4
   1  -9   9 491.337 79.1130   1
  -1   9  -9 408.992 108.253   2
  -1   9 -10 752.301 108.138   4
  -1   9 -10 730.564 144.652   2
   1  -9  10 694.588 98.2903   1
  -1   9 -11 87.2689 44.2383   4
  -1   9 -11 111.549 70.9380   2
   1  -9  11 91.2047 41.3963   1
   1  -9  12 1129.42 136.895   1
  -1   9 -12 1067.13 134.474   4
  -1   9 -12 1135.58 200.014   2
   1  -9  13 71.3946 44.7860   1
  -1   9 -13-45.8052 47.1779   4
  -1   9 -14 320.840 83.5385   4
   1  -9  14 399.579 90.8163   1
   1  -9  15 45.4032 37.4152   1
   1  -9  16 369.121 91.4556   1
  -1 -10  15 37.5501 36.3323   1
  -1 -10  14 27.1147 32.5861   1
  -1 -10  13 21.5559 28.4570   1
   1  10 -13 54.3179 62.4849   2
   1  10 -12-27.9407 37.6081   2
  -1 -10  12 15.2442 35.3775   1
   1  10 -12-22.0792 20.3172   4
   1  10 -11 357.694 68.8059   4
  -1 -10  11 383.155 82.6051   1
   1  10 -11 336.208 110.841   2
   1  10 -10 19.5008 19.6175   4
  -1 -10  10 4.13694 18.6288   1
   1  10 -10 24.6091 43.8366   2
  -1 -10   9 287.907 66.2950   1
   1  10  -9 318.086 96.0157   2
  -1 -10   8 390.974 73.3983   1
   1  10  -8 450.874 113.236   2
   1  10  -7 153.574 58.6643   2
  -1 -10   7 232.734 60.3557   1
   1  10  -6 20.7429 28.6018   2
   1  10  -5 28.6622 26.6842   3
   1  10  -5 16.4310 24.7254   2
  -1 -10   4 603.136 83.3148   5
   1  10  -4 568.961 82.6402   1
   1  10  -3 153.133 42.6357   1
  -1 -10   3 74.0977 21.5742   5
   1 -10  -3 273.261 54.2343   5
  -1 -10   2 63.7545 24.9217   5
   1 -10  -2 41.8869 21.3523   5
   1  10  -2 58.4253 24.9019   1
  -1 -10   1 298.088 49.5385   5
   1 -10  -1 184.947 29.5254   5
   1 -10   0 88.3220 31.7394   5
  -1 -10   0 122.299 35.9941   5
   1 -10   1 391.499 52.9984   5
  -1 -10  -1 365.498 48.2755   5
   1 -10   2 7.36762 18.7399   5
  -1 -10  -2 50.2148 28.4593   5
  -1 -10  -3 232.471 57.4600   5
   1 -10   3 80.5258 27.8020   5
  -1  10  -3 130.137 35.5814   1
   1 -10   4 472.266 69.7259   5
  -1  10  -4 594.180 66.5590   5
  -1  10  -4 529.773 73.4309   1
  -1  10  -5 228.737 52.9395   1
  -1  10  -5 337.800 52.9098   5
  -1  10  -5 249.054 69.4387   2
  -1  10  -6 16.4902 25.4347   2
  -1  10  -7-7.94400 28.7599   2
  -1  10  -8 58.5794 39.0646   2
  -1  10  -9 216.933 75.0057   2
  -1  10  -9 272.970 64.5142   4
  -1  10 -10 193.002 81.1837   2
  -1  10 -10 189.441 58.8513   4
   1 -10  10 218.912 57.4953   1
   1 -10  11 73.6292 40.0868   1
  -1  10 -11 33.5714 33.0846   4
  -1  10 -11 9.10354 41.2064   2
  -1  10 -12 20.0211 22.7671   4
  -1  10 -12-16.1961 42.5335   2
   1 -10  12-9.71151 18.4638   1
   1 -10  13 39.1644 38.4242   1
  -1  10 -13 7.53841 36.7157   2
  -1  10 -13-8.77127 26.9953   4
  -1  10 -14-90.7236 58.0934   4
   1 -10  14 49.3633 37.1541   1
   1 -10  15 44.2544 38.7046   1
   1 -10  16 18.7539 29.1562   1
  -1 -11  15 203.843 71.7831   1
  -1 -11  14 329.333 87.5370   1
   1  11 -13 30.6401 61.1674   2
  -1 -11  13 46.9931 38.3560   1
   1  11 -12 910.380 113.620   4
  -1 -11  12 881.919 130.035   1
   1  11 -12 1032.26 202.500   2
   1  11 -11 74.2428 34.3684   4
   1  11 -11 22.8981 32.9792   2
  -1 -11  11 40.0183 28.5884   1
  -1 -11  10 1891.98 170.656   1
   1  11 -10 1815.58 248.923   2
   1  11 -10 1924.44 160.172   4
   1  11  -9 15.8993 31.8370   2
  -1 -11   9 27.6141 30.4106   1
   1  11  -8 222.619 81.3306   2
   1  11  -7 3.64116 30.4214   2
   1  11  -6 771.650 127.392   2
   1  11  -5 58.9355 39.7307   2
  -1 -11   4 1008.47 110.038   5
   1 -11  -4 1201.15 106.950   5
   1 -11  -3 151.279 41.7749   5
  -1 -11   3 25.0488 29.0678   5
   1  11  -3 110.996 36.1041   1
  -1 -11   2 2667.46 152.939   5
   1  11  -2 2582.43 156.940   1
   1 -11  -2 2737.75 144.137   5
   1 -11  -1-118.172 41.2069   5
  -1 -11   1 51.3728 27.3057   5
   1 -11   0 444.516 57.2960   5
  -1 -11   0 515.230 63.3443   5
  -1  11   0 493.860 66.1088   5
  -1  11  -1 66.6458 27.3982   5
  -1 -11  -1-20.1330 31.2767   5
   1 -11   1 72.7805 25.8708   5
  -1 -11  -2 808.857 78.7907   5
   1 -11   2 806.200 83.2054   5
  -1  11  -2 820.984 77.5843   5
  -1  11  -3 495.310 69.2295   1
  -1 -11  -3 688.070 80.4729   5
   1 -11   3 451.094 67.6618   5
  -1  11  -3 443.338 55.4613   5
  -1 -11  -4 1658.69 124.152   5
   1 -11   4 1217.85 123.645   5
  -1  11  -5 35.7010 33.8381   2
  -1  11  -6 1619.15 173.751   2
  -1  11  -7 46.7217 36.0145   2
  -1  11  -8 262.438 79.6193   2
  -1  11  -9 10.1194 25.9988   2
  -1  11 -10 1768.31 233.580   2
  -1  11 -10 1689.18 168.620   4
  -1  11 -11 98.2127 45.8619   4
  -1  11 -11 151.196 76.3302   2
   1 -11  12 1015.69 131.499   1
  -1  11 -12 1002.13 195.747   2
  -1  11 -12 989.779 134.479   4
  -1  11 -13 25.0680 44.0339   2
   1 -11  13 66.4107 39.7297   1
  -1  11 -13 51.0127 36.4725   4
   1 -11  14 455.119 95.1385   1
   1 -11  15 54.3229 41.8898   1
  -1 -12  15 27.0923 35.3425   1
  -1 -12  14 93.8456 49.5565   1
   1  12 -14 181.252 100.459   2
  -1 -12  13 92.1880 49.8425   1
   1  12 -13 42.2706 56.6515   2
  -1 -12  12 29.1582 34.5301   1
   1  12 -12 20.6205 28.5005   4
   1  12 -12-26.4834 44.2746   2
   1  12 -11 7.42847 19.2931   4
  -1 -12  11 49.3847 34.9492   1
   1  12 -11 15.4704 38.3220   2
   1  12 -10 14.2945 43.6548   2
   1  12  -9 123.814 58.6661   2
   1  12  -8 197.993 78.9941   2
   1  12  -7-9.71847 39.1649   2
   1  12  -6-8.45762 27.2297   2
  -1 -12   5 211.942 50.9256   5
   1  12  -5 310.470 79.8922   2
   1 -12  -5 504.915 79.3138   5
  -1 -12   4-16.0897 23.9319   5
   1 -12  -4 89.6378 43.6873   5
  -1 -12   3-89.8752 50.1098   5
   1 -12  -3 77.9283 36.1782   5
   1 -12  -2 70.0510 22.2149   5
  -1 -12   2 88.7022 31.1215   5
  -1 -12   1 47.3349 27.9563   5
   1 -12  -1-75.3457 44.9656   5
  -1 -12   0 110.718 38.7169   5
   1 -12   0 104.765 36.3364   5
  -1  12  -1 121.710 39.5899   5
   1 -12   1 70.1329 28.0609   5
  -1 -12  -1-35.3690 31.9728   5
  -1 -12  -2-8.89394 21.4718   5
   1 -12   2-7.81896 21.3712   5
  -1 -12  -3 146.320 41.9095   5
   1 -12   3 34.1907 24.7644   5
   1 -12   4-24.6400 36.7371   5
  -1 -12  -4 157.720 51.9824   5
  -1  12  -5 75.8447 43.5323   2
  -1 -12  -5 288.563 72.1843   5
  -1  12  -6 110.905 54.7722   2
  -1  12  -7 170.885 61.7434   2
  -1  12  -8-18.1841 31.8212   2
  -1  12  -9 35.4324 31.2068   2
  -1  12 -10 26.2128 40.1181   2
  -1  12 -10 55.0085 35.1846   4
  -1  12 -11 23.5389 27.6808   4
  -1  12 -11 75.1063 53.5730   2
  -1  12 -12 19.9682 36.8024   2
  -1  12 -12-0.04448 22.3305   4
  -1  12 -13 155.170 55.1534   4
  -1  12 -13 196.015 98.3780   2
  -1  12 -14-37.9112 48.7832   2
   1  13 -14 386.686 142.613   2
   1  13 -13 27.0132 54.6494   2
   1  13 -12 672.742 165.510   2
   1  13 -12 706.531 108.010   4
   1  13 -11 28.1161 27.0543   4
   1  13 -11-35.8304 53.3426   2
   1  13 -10 771.028 161.997   2
   1  13  -9 347.761 106.602   2
   1  13  -8 222.806 82.0213   2
   1  13  -7 158.201 68.9479   2
   1 -13  -6 1192.76 121.255   5
   1  13  -6 1055.99 151.737   2
  -1 -13   5-74.1251 52.2577   5
   1  13  -5-10.5259 25.5671   2
  -1 -13   4 1635.35 154.314   5
   1 -13  -4 1804.83 134.647   5
   1 -13  -3-0.59446 22.0048   5
  -1 -13   3-61.2121 45.6867   5
  -1 -13   2 3369.20 190.124   5
   1 -13  -2 3330.97 170.977   5
   1 -13  -1 84.6383 18.3281   5
  -1 -13   1 28.2179 25.1997   5
  -1 -13   0 1576.59 119.957   5
   1 -13   0 1743.08 122.103   5
   1 -13   1 41.5358 24.5782   5
  -1 -13  -1-83.7804 48.7092   5
  -1 -13  -2 1677.06 123.158   5
   1 -13   2 1655.88 131.247   5
   1 -13   3-75.2070 46.1543   5
  -1 -13  -3-0.90817 22.8134   5
  -1 -13  -4 1428.31 121.545   5
   1 -13   4 1405.43 138.956   5
  -1 -13  -5 299.481 70.0896   5
  -1 -13  -6 2970.80 184.497   5
  -1  13  -6 2971.97 248.711   2
  -1  13  -7 74.6433 43.6807   2
  -1  13  -8 924.752 157.224   2
  -1  13  -9 38.4086 53.4027   2
  -1  13 -10 462.126 126.997   2
  -1  13 -11 91.5607 64.8573   2
  -1  13 -11 56.8090 34.3609   4
  -1  13 -12 887.951 191.891   2
  -1  13 -12 870.756 135.818   4
  -1  13 -13 50.0563 34.4492   4
  -1  13 -13 8.30837 38.2754   2
  -1  13 -14 168.366 101.884   2
   1  14 -14-21.0599 52.2789   2
   1  14 -13-6.32943 33.9559   2
   1  14 -12 108.780 74.8206   2
   1  14 -11-4.98696 34.2608   2
   1  14 -11-21.7591 29.6402   4
   1  14 -10 29.6759 49.0532   2
   1  14  -9 7.85822 29.7795   2
   1  14  -8 39.9468 47.1655   2
   1  14  -7 213.394 77.6175   2
   1 -14  -7 410.145 78.4930   5
   1 -14  -6 385.310 74.3665   5
   1  14  -6 320.497 87.8138   2
   1  14  -5 87.2731 47.1465   2
  -1 -14   5 22.6147 40.1383   5
   1 -14  -5 186.259 52.6591   5
   1 -14  -4 51.2896 34.8775   5
  -1 -14   4 2.14256 27.4044   5
  -1 -14   3-50.8042 42.5820   5
   1 -14  -3-13.1598 30.7895   5
   1 -14  -2 66.1671 29.1371   5
  -1 -14   2 162.275 46.1060   5
  -1 -14   1 100.990 37.2508   5
   1 -14  -1 136.777 29.3827   5
   1 -14   0 45.9650 18.7964   5
  -1 -14   0 86.3283 35.9554   5
  -1 -14  -1 94.8447 29.6790   5
   1 -14   1-2.57880 19.4170   5
  -1 -14  -2 188.267 31.1185   5
   1 -14   2 188.573 44.9888   5
   1 -14   3-49.6222 40.7927   5
  -1 -14  -3-10.2431 29.8736   5
  -1 -14  -4 838.399 97.5680   5
   1 -14   4 892.479 116.393   5
  -1 -14  -5 69.8158 42.1837   5
  -1  14  -6 114.917 52.6329   2
  -1 -14  -6 184.013 56.2857   5
  -1  14  -7 225.591 76.9913   2
  -1 -14  -7 395.296 81.9584   5
  -1  14  -8 86.2972 55.5703   2
  -1  14  -9 16.6401 27.3033   2
  -1  14 -10-76.9000 58.1938   2
  -1  14 -11 80.0027 63.1287   2
  -1  14 -11 22.7199 30.4924   4
  -1  14 -12-3.52770 32.7905   2
  -1  14 -12 10.4163 20.2903   4
  -1  14 -13 89.7476 45.3061   4
  -1  14 -13 53.4993 52.2718   2
  -1  14 -14 21.0321 36.4863   2
   1  15 -13-65.0727 82.0272   2
   1  15 -12 118.221 80.7620   2
   1  15 -11 114.650 62.9559   2
   1  15 -10 406.177 124.048   2
   1  15  -9-11.6021 32.3039   2
   1 -15  -8 530.521 95.6661   5
   1  15  -8 400.675 112.541   2
   1 -15  -7 145.640 51.6877   5
   1  15  -7 74.5504 52.2362   2
   1 -15  -6 213.037 60.0148   5
   1  15  -6 105.863 53.4789   2
   1  15  -5 81.1668 49.7245   2
  -1 -15   5 42.0274 23.1364   5
   1 -15  -5 107.026 41.8767   5
   1 -15  -4 718.618 89.6101   5
  -1 -15   4 773.841 111.984   5
   1 -15  -3-77.0310 44.5565   5
  -1 -15   3-71.0142 46.4859   5
  -1 -15   2 2476.32 177.761   5
   1 -15  -2 2356.88 152.187   5
  -1 -15   1 64.1159 32.4400   5
   1 -15  -1 137.931 47.1466   5
   1 -15   0 1054.43 109.217   5
  -1 -15   0 1114.35 111.171   5
  -1 -15  -1 149.819 46.9982   5
   1 -15   1 65.8528 28.0323   5
  -1 -15  -2 0.29404 39.3817   5
   1 -15   2 85.2948 31.8899   5
   1 -15   3 49.5802 23.4595   5
  -1 -15  -3-10.0782 35.1304   5
  -1 -15  -4 2226.30 160.616   5
   1 -15   4 2330.11 192.816   5
  -1 -15  -5 59.7281 36.0233   5
  -1 -15  -6 1126.31 124.230   5
  -1  15  -6 1198.74 164.854   2
  -1 -15  -7 82.8962 51.9032   5
  -1  15  -7 9.15897 38.4396   2
  -1 -15  -8 887.426 117.051   5
  -1  15  -8 730.802 145.736   2
  -1  15  -9 14.4887 26.5148   2
  -1  15 -10 530.291 135.595   2
  -1  15 -11 12.1854 29.2490   4
  -1  15 -11 20.3922 38.1761   2
  -1  15 -12 340.903 123.011   2
  -1  15 -12 416.339 96.7492   4
  -1  15 -13 32.3199 49.4793   2
  -1  15 -14 368.124 140.875   2
   1  16 -12 55.0293 58.2245   2
   1  16 -11 59.3760 56.2342   2
   1  16 -10-3.15405 40.2911   2
   1  16  -9 12.9517 37.6220   2
   1 -16  -9 179.293 64.2077   5
   1  16  -8 57.9569 48.4204   2
   1 -16  -8 161.981 60.3209   5
   1  16  -7 143.633 66.3700   2
   1 -16  -7 258.725 65.1101   5
   1  16  -6 85.8187 51.3837   2
   1 -16  -6 67.1680 35.3392   5
   1 -16  -5 232.225 53.5274   5
  -1 -16   5 124.389 46.9444   5
   1  16  -5 218.256 76.3773   2
  -1 -16   4 35.2536 20.5676   5
   1 -16  -4 14.1465 21.3991   5
  -1 -16   3 27.4895 20.1938   5
   1 -16  -3-38.5990 38.9750   5
   1 -16  -2 65.2784 23.6061   5
  -1 -16   2-10.3814 24.7603   5
   1 -16  -1 39.2073 29.3246   5
  -1 -16   1 17.1277 25.2841   5
  -1 -16   0 77.8239 38.7603   5
   1 -16   0 44.2488 28.7613   5
  -1 -16  -1 385.909 72.3775   5
   1 -16   1 255.173 58.3336   5
  -1 -16  -2 341.455 55.8723   5
   1 -16   2 482.527 81.6952   5
  -1 -16  -3-103.826 49.0387   5
   1 -16   3-7.39586 43.1507   5
  -1 -16  -4 36.0281 28.4632   5
   1 -16   4 37.1432 29.7666   5
   1 -16   5-2.91994 32.2491   5
  -1 -16  -5 101.234 42.8829   5
  -1  16  -6 47.0654 46.5751   2
  -1 -16  -6 27.8851 34.3484   5
  -1 -16  -7 108.348 57.6416   5
  -1  16  -7 13.3842 25.2383   2
  -1  16  -8 57.7958 50.4377   2
  -1 -16  -8 153.798 64.4429   5
  -1 -16  -9 87.9523 62.8831   5
  -1  16  -9-79.2037 67.6748   2
  -1  16 -10 109.464 64.8465   2
  -1  16 -11-22.1700 41.1800   4
  -1  16 -11 51.4944 53.6311   2
  -1  16 -12 10.0241 36.9382   2
  -1  16 -12 30.4395 28.6302   4
  -1  16 -13 4.91508 31.3353   2
   1  17 -12 106.384 78.0755   2
   1  17 -11 72.3843 69.1703   2
   1 -17 -11 235.771 73.7443   5
   1  17 -10 113.159 79.2977   2
   1 -17 -10 180.639 66.0775   5
   1 -17  -9 122.679 61.7848   5
   1  17  -9 17.8909 37.8522   2
   1 -17  -8 828.730 112.931   5
   1  17  -8 846.269 168.240   2
   1 -17  -7 46.5746 38.5200   5
   1  17  -7 4.35043 30.0797   2
   1  17  -6 475.459 117.112   2
   1 -17  -6 375.467 76.8984   5
   1 -17  -5-7.28556 26.2472   5
  -1 -17   5-27.3710 40.7862   5
   1  17  -5 26.3482 44.3297   2
  -1 -17   4 138.301 44.0015   5
   1 -17  -4 156.751 41.8347   5
   1 -17  -3-71.1542 44.1893   5
  -1 -17   3-45.5299 43.4006   5
   1 -17  -2 379.017 70.5258   5
  -1 -17   2 246.774 61.9818   5
  -1 -17   1-7.24930 18.0322   5
   1 -17  -1 27.4903 33.8172   5
  -1 -17   0 277.384 64.7016   5
   1 -17   0 271.053 61.7359   5
   1 -17   1-6.92471 24.9326   5
  -1 -17  -1 69.5299 36.5945   5
  -1 -17  -2 368.198 70.1139   5
   1 -17   2 230.161 58.4204   5
   1 -17   3 47.8808 29.2074   5
  -1 -17  -3-36.5852 41.0933   5
   1 -17   4 638.928 111.689   5
  -1 -17  -4 594.810 88.1328   5
   1 -17   5-57.6850 49.0267   5
  -1 -17  -5 16.0244 23.0407   5
  -1  17  -6 548.234 122.016   2
  -1 -17  -6 510.143 85.9063   5
  -1  17  -7 20.9697 38.9511   2
  -1 -17  -7 79.9988 39.3959   5
  -1 -17  -8 531.951 97.3981   5
  -1  17  -8 540.637 130.232   2
  -1  17  -9 45.1996 47.2073   2
  -1 -17  -9 103.842 54.8392   5
  -1 -17 -10 248.941 78.6984   5
  -1  17 -10 166.236 81.6548   2
  -1 -17 -11 155.931 72.8618   5
  -1  17 -11 17.1425 38.2328   2
  -1  17 -12 339.758 123.691   2
   1  18 -11-13.2226 58.5709   2
   1 -18 -10 95.1091 57.9693   5
   1  18 -10 58.8194 59.7095   2
   1 -18  -9 110.851 56.7413   5
   1  18  -9 63.9708 55.3819   2
   1 -18  -8 54.0227 40.0512   5
   1  18  -8 9.66694 27.0129   2
   1 -18  -7-9.95840 24.5582   5
   1  18  -7-14.2728 39.6895   2
   1  18  -6 129.488 67.2777   2
   1 -18  -6 69.9667 33.3760   5
  -1 -18   5-13.2510 37.7686   5
   1 -18  -5-30.7391 40.6066   5
   1  18  -5 61.1694 47.3631   2
  -1 -18   4 14.4473 24.8750   5
   1 -18  -4 10.2968 35.5544   5
   1 -18  -3 84.7122 36.7361   5
  -1 -18   3 16.1348 46.4454   5
  -1 -18   2 37.9782 23.5496   5
   1 -18  -2 160.666 51.0684   5
   1 -18  -1 52.7467 35.2346   5
  -1 -18   1-7.00467 20.5244   5
  -1 -18   0 22.9845 26.7840   5
   1 -18   0 27.9989 28.3741   5
  -1 -18  -1 45.4985 38.8958   5
   1 -18   1-17.4758 24.0049   5
   1 -18   2-16.5353 32.9400   5
  -1 -18  -2 79.8297 44.5947   5
   1 -18   3 3.69247 36.4083   5
  -1 -18  -3-106.310 54.4302   5
  -1 -18  -4 369.096 65.5933   5
   1 -18   4 474.993 99.6690   5
  -1 -18  -5-5.36951 25.6847   5
   1 -18   5-32.5785 41.8415   5
  -1 -18  -6-11.4732 22.1120   5
  -1  18  -6 37.2389 47.3536   2
  -1 -18  -7 20.6381 34.0293   5
  -1  18  -7-38.2817 42.2762   2
  -1 -18  -8 67.8901 43.6560   5
  -1  18  -8-13.2387 44.2593   2
  -1 -18  -9 75.2293 44.2135   5
  -1  18  -9 19.2736 61.1342   2
  -1  18 -10-0.52883 47.1728   2
  -1 -18 -10 137.643 60.2333   5
  -1  18 -11 8.74660 51.5457   2
   1  19 -10 370.288 131.283   2
   1 -19  -9 84.5696 45.7179   5
   1  19  -9 82.9224 67.1565   2
   1 -19  -8 280.239 71.0392   5
   1  19  -8 265.972 100.043   2
   1 -19  -7 39.4014 26.9763   5
   1  19  -7 57.0735 49.4393   2
   1 -19  -6 395.805 77.9807   5
   1  19  -6 462.718 121.813   2
   1 -19  -5-22.9116 32.0177   5
   1  19  -5 89.6082 62.8515   2
  -1 -19   5 4.34410 48.2888   5
  -1 -19   4 833.359 134.881   5
   1 -19  -4 681.589 95.0284   5
   1 -19  -3 232.804 60.8400   5
  -1 -19   3 63.3740 23.0370   5
  -1 -19   2 584.717 104.199   5
   1 -19  -2 659.336 100.308   5
   1 -19  -1 109.767 50.3555   5
  -1 -19   1 32.4116 32.0351   5
  -1 -19   0 457.399 84.6041   5
   1 -19   0 412.270 80.7508   5
  -1 -19  -1 223.636 60.8105   5
   1 -19   1 111.245 38.0634   5
   1 -19   2 298.034 71.4937   5
  -1 -19  -2 439.998 83.1513   5
   1 -19   3 85.6445 40.7950   5
  -1 -19  -3 155.486 51.1652   5
   1 -19   4-27.4538 36.0744   5
  -1 -19  -4-78.2812 47.5487   5
   1 -19   5-86.6756 58.5812   5
  -1 -19  -5-49.3139 40.1983   5
  -1 -19  -6 354.538 75.8036   5
  -1  19  -6 345.904 104.150   2
  -1  19  -7 37.2100 39.3284   2
  -1 -19  -7 41.6626 32.1334   5
  -1 -19  -8 292.638 77.4196   5
  -1  19  -8 262.326 97.4880   2
  -1  19  -9 77.4634 61.9313   2
  -1 -19  -9 48.9947 43.4291   5
  -1  19 -10 408.001 129.896   2
   1  20  -8-16.0941 26.0817   2
   1 -20  -8-10.4814 28.6656   5
   1 -20  -7-36.3721 38.6120   5
   1  20  -7 11.8936 29.3684   2
   1  20  -6 47.7807 40.9997   2
   1 -20  -6-68.9718 49.3234   5
  -1 -20   5-69.8317 66.7815   5
   1 -20  -5-51.1631 42.0904   5
   1  20  -5 28.6181 36.6538   2
  -1 -20   4 218.552 68.9613   5
   1 -20  -4 314.832 65.5353   5
   1 -20  -3 191.508 59.1520   5
  -1 -20   3 124.240 48.6378   5
   1 -20  -2 146.697 50.5235   5
  -1 -20   2 20.9848 23.6355   5
   1 -20  -1 147.871 51.3779   5
  -1 -20   1 86.3435 40.5422   5
   1 -20   0 2.77843 21.5878   5
  -1 -20   0 10.3007 18.6124   5
  -1 -20  -1 24.4438 29.6749   5
   1 -20   1-8.82149 31.2053   5
   1 -20   2 27.2411 30.6923   5
  -1 -20  -2 89.0819 37.5660   5
  -1 -20  -3 364.047 78.2579   5
   1 -20   3 332.036 86.3855   5
   1 -20   4 330.215 89.2489   5
  -1 -20  -4 222.859 57.2575   5
  -1 -20  -5-47.8413 50.4782   5
  -1 -20  -6-4.82183 40.1940   5
  -1  20  -6-7.23331 25.2108   2
  -1 -20  -7-25.3966 32.0524   5
  -1  20  -7 34.0618 38.5889   2
  -1 -20  -8 24.7264 26.2254   5
  -1  20  -8-19.5653 40.4417   2
  -1  20  -9-10.0887 39.5044   2
   1 -21  -7-82.1102 50.4486   5
   1  21  -7 5.86657 39.5624   2
   1  21  -6 190.830 99.4268   2
   1 -21  -6 77.9807 23.6587   5
  -1 -21   5-72.9804 54.5296   5
   1  21  -5-2.36042 42.9250   2
   1 -21  -5-106.845 54.8909   5
   1 -21  -4 217.974 65.9362   5
  -1 -21   4 148.200 63.3668   5
   1 -21  -3 40.3356 42.1349   5
  -1 -21   3 1.13902 41.2460   5
   1 -21  -2 1149.62 139.978   5
  -1 -21   2 1110.22 154.832   5
   1 -21  -1 2.62465 20.2035   5
  -1 -21   1-52.0909 41.0689   5
   1 -21   0 896.092 130.088   5
  -1 -21   0 897.532 132.380   5
   1 -21   1-62.2195 48.5894   5
  -1 -21  -1-41.3777 37.6883   5
   1 -21   2 17.6356 31.2458   5
  -1 -21  -2 128.003 53.2549   5
   1 -21   3 57.2904 36.3227   5
  -1 -21  -3 186.575 60.8286   5
   1 -21   4 241.052 79.9640   5
  -1 -21  -4 331.395 78.0725   5
  -1 -21  -5-95.5296 64.3810   5
  -1  21  -6 398.011 120.792   2
  -1 -21  -6 368.336 76.4397   5
  -1  21  -7 29.4482 45.2755   2
   1 -22  -5 42.9064 36.6872   5
   1 -22  -4 65.3224 39.6516   5
  -1 -22   4 90.8956 39.5375   5
   1 -22  -3 23.8403 32.2100   5
  -1 -22   3 1.77360 30.1927   5
  -1 -22   2-7.67698 29.5811   5
   1 -22  -2 90.1381 47.4177   5
   1 -22  -1 9.40611 20.8516   5
  -1 -22   1-9.31779 30.3348   5
   1 -22   0 27.6098 24.8802   5
  -1 -22   0 31.8866 23.2193   5
  -1 -22  -1 28.6058 36.8290   5
   1 -22   1 16.6737 30.5432   5
   1 -22   2-51.4799 50.5359   5
  -1 -22  -2 19.0008 33.6462   5
   1 -22   3-2.15025 37.3599   5
  -1 -22  -3 98.7544 47.2831   5
  -1 -22  -4 183.611 60.4485   5
   1 -22   4-11.4501 39.8851   5
   1 -23  -1-30.2185 36.9676   5
   1 -23   0 474.336 100.393   5
   1 -23   1-63.7726 59.6310   5
  -2   0  18 170.556 66.0697   3
  -2   0  17 15.3982 25.1619   3
  -2   0  16 1453.22 176.775   3
  -2   0  15 5.86257 20.6597   3
  -2   0  14 1418.31 165.174   3
  -2   0  13-13.8225 27.2026   3
  -2   0  12 1083.74 134.297   3
  -2   0  11 6.96675 9.97213   4
  -2   0  11-3.31069 23.5509   3
  -2   0  10 375.645 72.5399   3
  -2   0  10 334.820 45.0997   4
  -2   0   9-6.73810 22.8033   3
  -2   0   9-0.53630 10.0147   4
  -2   0   8 402.514 42.5045   4
  -2   0   8 513.626 99.2110   2
  -2   0   8 455.302 74.8552   3
  -2   0   7-11.3000 26.2819   2
  -2   0   7 20.8169 23.5691   3
  -2   0   7 1.53370 6.20962   4
  -2   0   6 1245.81 133.597   2
  -2   0   6 1101.76 53.7456   4
  -2   0   5-6.06454 7.99941   4
  -2   0   5-4.34248 15.3711   2
  -2   0   4 3601.89 185.529   2
  -2   0   3-1.13442 15.9633   2
  -2   0   2 8170.21 211.611   2
  -2   0   1-9.19341 11.9377   2
  -2   0   0 1777.39 72.9666   4
  -2   0  -1-3.02667 12.7943   4
   2   0   2 83.8914 10.3827   1
  -2   0  -2-13.0894 42.8645   4
   2   0   4 2.90804 12.4592   2
  -2   0  -4-84.4791 46.8384   4
  -2   0  -5-5.37987 23.1653   4
   2   0   5 5.44105 14.5738   2
   2   0   5 3.05398 6.47824   3
   2   0   6 1433.86 124.119   2
   2   0   6 1475.28 113.726   4
   2   0   6 1545.83 70.1103   3
  -2   0  -6 1538.88 122.802   4
   2   0   7 6.22232 16.5800   2
   2   0   7 4.62523 7.26214   3
  -2   0  -7 8.61462 21.3506   4
   2   0   7 9.68789 14.9069   4
  -2   0  -8 1895.01 152.935   4
   2   0   8 2101.94 103.505   3
   2   0   8 1903.00 170.629   2
  -2   0  -9 28.7314 38.7987   4
   2   0   9 3.07500 17.9283   2
   2   0   9 3.25019 15.9293   4
   2   0   9 11.8409 12.4525   3
  -2   0 -10 1356.51 138.845   4
   2   0  10 1316.83 132.852   4
   2   0  10 1380.69 98.4547   3
   2   0  10 1232.90 155.238   2
   2   0  11-1.27828 16.7432   4
   2   0  11 14.2135 17.6302   3
  -2   0 -11 45.1958 40.5879   4
   2   0  12 1349.43 110.522   3
  -2   0 -12 1235.31 142.318   4
   2   0  13 14.1782 16.0150   3
   2   0  14 1775.17 188.020   1
   2   0  15-38.5746 37.2435   1
   2   0  16 757.403 133.125   1
   2   0  17 5.54014 20.1320   1
   2   0  18 179.119 72.6318   1
  -2  -1  18-4.25938 25.5904   3
  -2  -1  17 92.6774 51.6149   3
  -2   1  17 70.0078 43.3183   3
  -2  -1  17 27.0568 49.4297   1
  -2   1  16-22.4941 32.5861   3
  -2  -1  16-18.6030 37.9047   3
  -2   1  15 7.51597 19.8128   3
  -2  -1  15 1.45744 18.3091   3
  -2   1  14 186.571 57.6087   3
  -2  -1  14 184.939 59.8428   3
  -2  -1  13 289.333 72.8343   3
  -2   1  13 288.365 72.3444   3
  -2  -1  12 74.6423 38.2230   3
  -2   1  12 115.421 32.1664   4
  -2   1  12 73.5391 29.2805   3
  -2   1  11 85.4490 37.7087   3
  -2  -1  11 103.812 43.8272   3
  -2   1  11 56.5654 23.0131   4
  -2  -1  10 3.42760 22.4440   3
  -2   1  10 25.4851 15.6811   4
  -2   1  10 59.6828 36.0817   3
  -2   1   9 312.987 65.7424   3
  -2  -1   9 288.781 61.5849   3
  -2   1   9 255.964 37.4774   4
  -2   1   8 53.8914 34.5394   2
  -2  -1   8 28.1477 23.3926   3
  -2   1   8-38.8357 30.7148   4
  -2  -1   8 40.9202 31.5914   2
  -2  -1   7 433.238 68.2970   3
  -2   1   7 403.938 83.3382   2
  -2  -1   7 412.757 81.9655   2
  -2   1   7 402.281 44.8589   4
  -2   1   6 8.80582 13.1930   4
  -2  -1   6-5.55368 24.6086   2
  -2  -1   6-4.42338 16.5255   3
  -2  -1   5 554.859 66.5400   3
  -2  -1   5 612.339 83.8353   2
  -2  -1   4 21.4351 21.6380   3
  -2  -1   4 20.7212 20.4579   2
  -2  -1   3 3272.19 137.120   3
  -2  -1   3 3111.91 151.550   2
  -2  -1   2 1396.23 82.1219   3
  -2  -1   2 1328.22 84.6618   2
  -2  -1   1 4514.68 125.552   2
  -2  -1   1 4377.49 87.7009   5
   2   1  -1 4549.89 96.7343   4
  -2  -1   1 4506.54 126.329   3
   2   1  -1 4440.08 77.1357   5
  -2  -1   1 4565.76 104.179   4
  -2  -1   0 11654.7 200.994   4
  -2  -1   0 11213.2 170.399   3
  -2   1  -1-0.42647 12.4102   4
  -2  -1  -1-10.6105 20.2538   4
  -2  -1  -1 0.36324 6.20638   3
   2  -1   2 1398.15 46.0005   1
  -2   1  -2 1171.44 77.2714   4
  -2  -1  -2 1212.81 81.8803   4
   2  -1   2 1209.82 50.1712   2
  -2   1  -2 1156.23 52.8594   2
  -2   1  -2 1228.89 49.6235   1
   2  -1   3 664.523 52.3352   2
  -2  -1  -3 696.234 69.1498   4
   2  -1   3 701.827 44.8667   1
  -2   1  -3 711.605 64.3607   4
  -2   1  -4 383.826 29.6890   3
   2  -1   4 331.348 46.0619   2
  -2  -1  -4 362.819 56.8426   4
  -2   1  -4 373.103 50.7564   4
   2  -1   4 361.279 39.5774   1
   2   1   5 0.04194 6.00623   3
   2  -1   5-5.05284 11.8491   1
   2  -1   5 9.38941 16.6863   2
  -2  -1  -5 13.3730 24.2649   4
   2   1   6 483.769 39.7766   3
   2  -1   6 447.908 61.8389   4
   2  -1   6 458.197 69.7428   2
   2   1   6 517.081 67.3566   4
  -2  -1  -6 459.279 70.7351   4
  -2   1  -6 353.891 38.3302   4
   2  -1   7-10.3617 18.0219   4
   2   1   7-5.28022 9.65501   3
  -2  -1  -7 33.2520 34.8395   4
   2  -1   7 7.36707 20.5826   2
  -2   1  -7-29.9241 31.6731   4
   2   1   7 0.17320 13.3422   4
   2  -1   8 7.09469 24.2064   2
   2   1   8-3.40207 11.4780   3
  -2   1  -8-15.0321 32.0563   4
  -2  -1  -8 21.3363 32.9190   4
   2   1   8 5.28317 24.6521   2
   2  -1   9 201.605 59.2432   2
   2  -1   9 181.076 50.9716   4
  -2  -1  -9 201.460 63.5182   4
  -2   1  -9 151.628 45.4990   4
   2   1   9 167.509 59.8732   2
   2   1   9 192.310 48.8435   4
   2   1   9 183.879 34.6533   3
   2  -1  10 57.5125 27.8985   4
   2   1  10 43.4490 16.4916   3
   2   1  10 69.8050 33.6727   4
  -2  -1 -10 124.560 54.9450   4
   2  -1  10 86.6978 41.1501   2
   2   1  10 22.5335 22.1021   2
  -2   1 -10 65.8876 44.3014   4
  -2   1 -11 85.8542 49.8849   4
   2   1  11 56.9484 23.8435   3
   2  -1  11 61.6913 34.9835   4
   2   1  12 27.1950 15.7848   3
   2  -1  12 19.3757 20.1988   1
  -2   1 -12 89.6786 44.7248   4
  -2   1 -13 409.194 87.0309   4
   2   1  13 363.032 59.5003   3
   2  -1  13 328.801 75.6571   1
   2  -1  14 31.4199 27.7540   1
   2   1  14 11.0325 18.0588   3
   2  -1  15 8.52102 20.4497   1
   2  -1  16 114.724 48.6219   1
   2   1  16 63.8492 33.7538   1
   2  -1  17-27.5961 28.4826   1
   2   1  17-12.0806 22.4126   1
   2   1  18-18.9691 38.7831   1
   2  -1  18-42.7544 38.1832   1
  -2  -2  18 175.712 66.1220   3
  -2   2  17-2.93311 19.5112   3
  -2  -2  17-17.6395 25.8596   3
  -2  -2  17-14.0245 28.6493   1
  -2   2  16 578.829 113.978   3
  -2  -2  16 667.720 138.699   1
  -2  -2  16 524.036 105.907   3
  -2  -2  15 282.880 84.4945   1
  -2   2  15 318.356 81.4942   3
  -2  -2  15 285.564 78.2906   3
  -2  -2  14 984.233 134.510   3
  -2   2  14 1119.03 150.257   3
  -2   2  13 66.6197 38.3084   3
  -2  -2  13 58.6736 39.0871   3
  -2   2  12 832.929 87.5632   4
  -2  -2  12 908.714 121.895   3
  -2   2  12 868.288 122.012   3
  -2   2  11 6.07958 11.1192   4
  -2   2  11 39.0855 34.3366   3
  -2  -2  11 3.66629 17.7080   3
  -2   2  10 358.262 45.8061   4
  -2  -2  10 455.649 77.8666   3
  -2   2   9 101.272 25.9157   4
  -2  -2   9 125.454 42.2828   3
  -2   2   8 1217.43 91.4382   4
  -2  -2   8 1193.02 116.695   3
  -2  -2   8 1294.46 149.935   2
  -2  -2   7 40.3576 26.7664   2
  -2   2   7 73.4860 25.1959   4
  -2  -2   7 58.9479 29.0219   3
  -2  -2   6 3037.22 199.427   2
  -2  -2   6 3030.68 166.793   3
  -2  -2   5 401.074 58.2519   3
  -2  -2   5 403.141 67.6608   2
  -2  -2   4 129.473 36.3438   2
  -2  -2   4 147.108 35.3149   3
  -2  -2   3 165.999 33.9757   3
  -2  -2   3 178.455 38.4166   2
   2   2  -2 5000.87 94.2361   4
   2   2  -2 4947.83 122.760   5
  -2  -2   2 4904.88 165.661   2
  -2  -2   2 5058.04 158.864   3
  -2  -2   1 1917.16 64.9641   5
   2   2  -1 1912.98 56.6405   5
  -2  -2   1 1896.53 86.1168   3
   2   2  -1 1949.26 72.9783   4
  -2  -2   0 3129.33 71.3564   5
  -2  -2   0 3108.98 94.2383   3
   2  -2   0 3258.03 55.9758   5
   2   2   0 2950.40 76.6160   1
   2   2   0 3060.76 72.5141   5
  -2  -2   0 3098.77 104.837   4
  -2  -2  -1 84.1012 31.3189   4
  -2  -2  -2 2074.49 112.455   4
  -2   2  -2 2116.04 105.136   4
  -2   2  -2 2136.13 80.9498   2
  -2   2  -2 2271.73 75.0174   1
   2  -2   3 1350.69 74.4578   2
  -2   2  -3 1367.46 90.7571   4
  -2  -2  -3 1445.59 102.356   4
   2  -2   3 1505.25 67.8107   1
  -2   2  -3 1341.02 72.4648   1
  -2   2  -3 1395.16 83.1493   2
  -2  -2  -4 306.415 55.0506   4
   2  -2   4 269.234 40.0855   2
  -2   2  -4 289.957 29.8895   3
   2  -2   4 302.120 35.5564   1
  -2   2  -4 243.497 42.9752   4
  -2   2  -4 281.792 45.8992   2
   2  -2   5 816.798 80.3029   2
   2  -2   5 845.647 68.8207   1
  -2  -2  -5 839.791 89.3306   4
  -2   2  -5 796.149 56.8990   3
  -2   2  -5 877.352 82.5438   4
  -2   2  -6 2335.71 105.343   3
   2  -2   6 2271.06 149.094   2
  -2  -2  -6 2452.23 157.273   4
   2   2   6 2682.03 156.737   4
   2  -2   6 2581.10 134.386   1
  -2   2  -6 2412.93 141.426   4
   2  -2   7 258.093 46.4368   1
   2  -2   7 245.105 55.0316   2
  -2  -2  -7 345.444 67.9381   4
  -2   2  -7 153.720 27.4302   4
   2   2   7 235.152 33.9543   3
   2  -2   8 1613.42 126.099   1
  -2  -2  -8 1603.14 138.719   4
  -2   2  -8 2250.81 164.143   4
   2  -2   8 1614.17 150.135   2
   2   2   8 1643.48 94.0950   3
   2   2   9 85.7291 23.7545   3
   2  -2   9 123.035 47.4678   2
   2  -2   9 59.5589 25.3437   1
  -2   2  -9 33.8715 27.5199   4
   2   2   9 71.4536 29.4476   4
   2   2  10 1457.93 103.513   3
  -2   2 -10 1276.41 138.614   4
   2  -2  10 1513.63 138.377   1
   2  -2  10 1450.02 165.218   2
   2   2  10 1491.49 143.519   4
   2   2  11 49.7832 21.5606   3
  -2   2 -11 62.2588 34.8426   4
   2  -2  11 37.2767 22.4231   1
  -2   2 -12 585.200 103.624   4
   2   2  12 536.523 70.4075   3
   2  -2  12 500.313 88.6023   1
   2   2  13 173.059 41.7213   3
  -2   2 -13 271.792 75.1010   4
   2  -2  13 194.367 59.3393   1
   2   2  14 1593.58 130.965   3
  -2   2 -14 1489.15 165.703   4
   2  -2  14 1522.71 172.364   1
   2  -2  15 81.9264 45.8428   1
   2  -2  16 1254.67 169.851   1
   2  -2  17 32.6746 30.5971   1
   2   2  18 208.707 76.3043   1
   2  -2  18 195.533 63.0920   1
  -2   3  17-37.0573 37.8349   3
  -2  -3  17-18.0107 35.3053   1
  -2  -3  17 2.04955 16.9789   3
  -2  -3  16 68.6199 48.2319   3
  -2  -3  16 85.6477 50.6522   1
  -2   3  16 41.2550 36.6999   3
  -2  -3  15 107.976 48.8404   3
  -2   3  15 113.376 52.5197   3
  -2  -3  15 115.220 53.6293   1
  -2   3  14 48.4030 28.4552   3
  -2  -3  14 39.1748 27.3431   1
  -2  -3  14 48.7586 31.1139   3
  -2  -3  13 301.177 79.9837   1
  -2  -3  13 291.664 73.2638   3
  -2   3  13 313.062 77.0343   3
  -2  -3  12 292.620 77.1831   1
  -2  -3  12 192.539 55.9454   3
  -2   3  12 253.571 72.6414   3
  -2   3  11 89.7769 14.3132   4
  -2  -3  11 159.463 52.2962   3
  -2  -3  10 152.009 47.5511   3
  -2   3  10 129.331 36.0504   4
  -2   3   9 19.9314 21.5429   4
  -2  -3   9-5.18156 25.2453   3
   2   3  -8 65.3806 18.5110   4
  -2  -3   8 46.4222 28.4564   2
  -2  -3   8 37.2543 22.9271   3
  -2   3   8 50.5713 26.1247   4
  -2  -3   7 22.1415 26.8268   2
  -2  -3   7 43.0215 22.4611   3
   2   3  -7 50.4123 13.9371   4
  -2  -3   6 224.286 47.2919   3
   2   3  -6 101.351 12.6194   4
  -2  -3   6 197.762 51.6987   2
   2   3  -5 230.436 20.9087   4
  -2  -3   5 244.275 46.8332   3
  -2  -3   5 237.495 52.8400   2
  -2  -3   4 1353.74 111.500   2
  -2  -3   4 1384.78 101.896   3
   2   3  -3 758.596 60.3950   5
  -2  -3   3 788.616 71.2924   3
  -2  -3   3 745.987 75.4925   2
   2   3  -2 0.75074 9.07576   5
  -2  -3   2 10.0407 16.6471   3
  -2  -3   2-17.8513 20.8047   5
   2   3  -2 5.93981 9.93919   1
  -2  -3   1 42.1801 12.7260   5
  -2  -3   1 49.8394 20.7724   3
   2   3  -1 28.0315 8.57401   1
   2   3  -1 63.0568 15.0848   5
   2  -3   0 983.550 39.2243   5
   2   3   0 886.432 47.7356   1
   2   3   0 971.655 50.7737   5
  -2  -3   0 817.545 42.1729   5
   2  -3   1 300.335 28.9481   5
  -2   3  -2 4148.32 108.178   1
  -2   3  -3 48.1176 18.8142   2
  -2   3  -3 50.4578 15.4858   1
   2  -3   4 2368.15 101.060   1
  -2   3  -4 2142.11 126.658   4
  -2   3  -4 2224.71 128.771   2
  -2   3  -4 2217.10 113.496   1
   2  -3   4 2156.85 112.730   2
   2  -3   5 39.2997 15.6084   1
   2  -3   5 51.6514 22.5174   2
  -2   3  -5 46.4105 24.9755   2
  -2   3  -5 28.0023 21.1593   4
  -2   3  -5 27.9517 12.4020   3
  -2   3  -6 6.17744 11.7609   3
   2  -3   6-15.8333 19.9986   1
  -2   3  -6 9.37745 17.6687   4
   2  -3   6 7.67142 13.0480   2
   2   3   6-3.22844 18.2404   4
  -2   3  -6-17.0718 21.1232   2
  -2   3  -7 9.78605 12.7225   3
   2  -3   7-26.5864 28.5904   1
   2  -3   7 18.3670 22.1996   2
  -2   3  -7 10.8794 21.2657   4
  -2   3  -8-100.503 57.7459   4
   2  -3   8-8.48613 20.6339   1
   2  -3   8-23.5451 21.0857   2
   2  -3   9 100.576 35.0665   1
   2   3   9 5.93059 29.8213   4
   2   3   9 125.749 32.5424   3
   2  -3   9 79.5555 33.2609   2
  -2   3  -9-80.9402 82.3522   4
   2   3  10 49.6228 21.6157   3
  -2   3 -10-18.8812 41.4838   4
   2  -3  10 11.0694 23.8265   2
   2  -3  10 33.8281 26.3339   1
   2   3  10 32.4752 17.1441   4
  -2   3 -11 61.9972 36.0547   4
   2   3  11 81.0323 28.6780   3
   2  -3  11 58.3741 29.9059   1
  -2   3 -12 122.130 57.2555   4
   2   3  12 61.9100 26.5671   3
   2  -3  12 93.4579 37.4079   1
   2   3  13 142.287 39.6153   3
  -2   3 -13 175.015 65.0155   4
   2  -3  13 181.187 59.4718   1
   2   3  14 126.052 41.3194   3
   2  -3  14 35.8641 30.0249   1
  -2   3 -14 106.407 50.1787   4
   2  -3  15 214.260 67.3499   1
  -2   3 -15 265.509 73.6323   4
   2  -3  16 9.97641 27.7433   1
   2  -3  17-27.3795 40.9254   1
   2  -3  18-13.1228 40.2216   1
  -2   4  17-25.3925 36.4975   3
  -2  -4  17 4.44245 35.8463   1
  -2  -4  16 381.576 93.3797   3
  -2  -4  16 434.229 111.546   1
  -2   4  16 384.095 94.8249   3
  -2  -4  15-13.5209 30.8024   1
  -2   4  15-21.8070 32.6816   3
  -2  -4  15 17.5038 27.5963   3
  -2   4  14 887.257 135.116   3
  -2  -4  14 905.865 130.823   3
  -2  -4  14 1035.48 154.513   1
  -2  -4  13-40.0767 40.3143   1
  -2  -4  13 8.62403 23.2952   3
  -2   4  13 29.6234 36.7855   3
  -2  -4  12 253.650 71.6052   1
  -2  -4  12 261.161 69.5960   3
  -2  -4  11 12.3649 25.5403   3
  -2  -4  11-15.1193 28.9761   1
  -2  -4  10 1886.02 173.525   1
  -2  -4  10 1772.71 156.910   3
   2   4 -10 1849.63 98.2935   4
  -2   4  10 1769.24 139.978   4
   2   4  -9 12.8642 14.4858   4
  -2  -4   9 0.20057 17.5514   3
  -2  -4   9-8.99312 24.4830   1
  -2  -4   8 1967.66 153.474   3
   2   4  -8 1842.53 88.4184   4
  -2  -4   8 2079.15 188.353   2
  -2  -4   7 3.07929 22.1709   3
  -2  -4   7 0.90191 14.1440   2
   2   4  -7 2.53092 11.3014   4
   2   4  -6 5526.71 238.357   3
  -2  -4   6 5421.98 227.222   3
   2   4  -6 5379.12 128.012   4
  -2  -4   6 5682.71 269.924   2
  -2  -4   5 709.645 78.3572   3
   2   4  -5 751.662 75.2602   5
  -2  -4   5 762.108 94.4688   2
  -2  -4   4 1973.35 121.631   3
  -2  -4   4 2092.43 141.715   2
   2   4  -4 2100.36 114.434   5
   2   4  -3 164.203 27.5210   5
   2   4  -3 182.448 35.7689   1
  -2  -4   3 162.336 36.7472   3
  -2  -4   2 2848.51 113.487   5
   2   4  -2 2731.11 95.2408   5
   2   4  -2 2542.74 119.350   1
  -2  -4   1 53.9595 18.4003   5
   2   4  -1 13.9461 8.69863   1
   2   4  -1-7.04997 11.4567   5
  -2   4   0 676.370 40.8904   5
   2  -4   0 681.461 39.3292   5
  -2  -4   0 624.741 41.6401   5
   2   4   0 666.406 46.3187   1
   2   4   0 679.190 50.3858   5
  -2  -4  -1 1372.85 71.5322   5
   2  -4   1 1164.45 60.9407   5
  -2   4  -1 1240.45 55.4593   5
  -2   4  -3 2602.35 127.706   2
  -2   4  -3 2426.72 107.933   1
   2  -4   4 2942.15 115.510   1
  -2   4  -4 2772.32 151.344   2
  -2   4  -4 2750.50 133.091   1
  -2   4  -5 184.716 42.3740   4
  -2   4  -5 187.663 46.4919   2
   2  -4   5 164.624 32.3200   1
  -2   4  -5 164.019 31.5708   3
  -2   4  -6 7864.47 310.788   2
  -2   4  -6 8025.39 280.201   4
   2  -4   6 7660.14 266.964   2
  -2   4  -6 7692.54 222.515   3
   2  -4   6 8458.08 242.302   1
  -2   4  -7 10.6920 11.8119   3
  -2   4  -7-1.85235 19.4688   2
  -2   4  -7 3.05967 21.0593   4
   2  -4   7 31.4954 22.7829   2
   2  -4   7-22.9828 23.8160   1
  -2   4  -8 1166.24 99.4242   3
  -2   4  -8 1182.17 116.622   4
   2  -4   8 1247.83 129.976   2
   2  -4   8 1273.15 110.801   1
   2   4   8 1270.72 138.320   4
   2  -4   9 20.3810 22.8058   2
  -2   4  -9-97.8932 72.9188   4
   2  -4   9-14.9600 23.1644   1
   2   4   9-88.6667 75.4668   4
  -2   4  -9 26.6057 21.0055   3
  -2   4 -10 502.468 74.6427   4
   2  -4  10 701.810 93.5027   1
   2   4  11 973.770 94.3419   3
  -2   4 -11 924.718 126.582   4
   2  -4  11 1059.13 123.465   1
  -2   4 -12 30.2236 32.1599   4
   2  -4  12 16.1246 21.1935   1
   2   4  12 61.0721 27.3783   3
   2   4  13 69.1566 27.6016   3
   2  -4  13 24.7842 19.3439   1
  -2   4 -13 102.485 57.0250   4
  -2   4 -14 1028.98 145.518   4
   2   4  14 933.803 104.500   3
   2  -4  14 927.614 133.102   1
  -2   4 -15 70.9741 49.4105   4
   2  -4  15 13.3123 21.5118   1
  -2   4 -16 537.126 105.450   4
   2  -4  16 368.347 92.3442   1
   2  -4  17 9.12815 21.4996   1
   2  -4  18 534.541 116.402   1
  -2  -5  17-7.10987 29.8901   1
  -2   5  17-2.22424 20.2623   3
  -2   5  16 122.175 58.0281   3
  -2  -5  16 126.025 56.5093   1
  -2   5  15 64.4234 45.3941   3
  -2  -5  15 14.7785 22.0932   1
  -2  -5  14 17.2099 24.7317   1
  -2   5  14 37.3849 38.5868   3
  -2  -5  14 23.7525 23.8147   3
  -2  -5  13 13.0831 22.7581   1
  -2  -5  13 9.45029 28.9360   3
  -2   5  12 75.2393 36.3313   4
  -2  -5  12 53.3179 34.4708   1
  -2  -5  12 62.1696 32.3939   3
  -2  -5  11 14.6961 28.6501   3
   2   5 -11 21.5279 18.3920   4
  -2  -5  11 10.4838 21.8339   1
  -2  -5  10 27.7942 26.4868   1
   2   5 -10 49.4826 20.6598   4
  -2  -5  10 49.0847 34.2001   3
  -2  -5   9 38.3594 31.1476   3
  -2  -5   9 20.7306 20.5058   1
   2   5  -9-70.0453 31.3050   4
   2   5  -9 75.7571 53.4695   2
   2   5  -8 714.575 99.1605   3
   2   5  -8 670.593 123.663   2
   2   5  -8 642.826 52.7806   4
  -2  -5   8 705.542 95.7762   1
  -2  -5   8 601.745 87.3986   3
   2   5  -7 9.21911 17.2966   3
  -2  -5   7 5.95193 18.0308   3
  -2  -5   7-9.82926 15.5770   2
   2   5  -7 0.71485 8.25780   4
   2   5  -6 1639.57 134.381   3
   2   5  -6 1776.47 129.480   5
  -2  -5   6 1540.10 123.984   3
  -2  -5   6 1596.54 145.034   2
  -2  -5   5 446.625 65.6142   3
  -2  -5   5 504.070 76.1709   2
   2   5  -5 492.090 62.0493   5
   2   5  -4 2802.88 133.919   5
   2   5  -3-0.43478 8.30558   5
   2   5  -3-1.41010 15.8653   1
  -2  -5   3-20.9186 25.1337   5
   2   5  -2 172.880 32.6806   1
   2   5  -2 220.959 30.5377   5
  -2  -5   2 161.806 27.3841   5
  -2  -5   1 148.528 28.4681   5
   2  -5  -1 143.318 23.1745   5
   2   5  -1 122.985 24.9998   1
  -2   5   0 1353.44 64.1172   5
  -2  -5   0 1347.29 69.8896   5
   2  -5   0 1359.25 61.0822   5
  -2  -5  -1 2032.24 89.6082   5
  -2   5  -1 2008.08 75.7205   5
   2  -5   1 1867.56 83.4201   5
   2  -5   2 6527.38 184.089   5
  -2   5  -2 6386.65 156.669   5
  -2   5  -3 460.799 48.1402   5
  -2   5  -3 461.918 50.2219   1
  -2   5  -4 2871.28 160.318   2
  -2   5  -4 2557.16 133.340   5
  -2   5  -4 2674.73 135.761   1
  -2   5  -5 953.167 105.346   2
   2  -5   5 998.006 77.4602   1
  -2   5  -5 928.351 88.3560   1
  -2   5  -6 313.095 59.6664   4
  -2   5  -6 259.631 57.8924   3
   2  -5   6 316.688 49.7499   1
  -2   5  -6 332.363 68.2868   2
   2  -5   7 89.2109 33.8110   2
  -2   5  -7 122.573 42.0447   4
   2  -5   7 104.518 29.3846   1
   2   5   7 118.458 46.6534   4
  -2   5  -7 103.624 29.9670   3
  -2   5  -7 92.0731 39.2407   2
   2   5   8-5.03069 21.0081   4
   2  -5   8 1.30578 19.9731   1
  -2   5  -8 17.3339 24.4041   4
  -2   5  -8 23.9368 35.6919   2
  -2   5  -8 12.6749 12.6228   3
   2  -5   8 17.2197 20.5562   2
  -2   5  -9 5.97239 13.7454   3
   2  -5   9 15.5880 25.7149   2
   2   5   9-7.15106 31.7877   4
   2  -5   9-9.05689 25.1991   1
  -2   5  -9-7.03354 21.2713   4
   2  -5  10 1089.07 116.201   1
  -2   5 -10 1011.63 106.302   3
  -2   5 -10 968.060 109.561   4
   2  -5  11 187.439 54.4602   1
  -2   5 -11 19.8732 41.2999   4
  -2   5 -12 6.75148 22.4440   4
   2  -5  12-32.9094 32.6513   1
   2   5  12-2.69666 11.4738   3
  -2   5 -13 101.857 53.4712   4
   2   5  13 84.6061 33.2122   3
   2  -5  13 36.6956 28.4265   1
   2  -5  14 198.006 60.4230   1
   2   5  14 205.475 50.7606   3
  -2   5 -14 266.795 74.9549   4
  -2   5 -15 40.7900 50.7234   4
   2  -5  15-19.0930 32.0719   1
   2  -5  16 33.6027 27.5397   1
   2  -5  17 22.3453 28.8984   1
   2  -5  18-14.6804 33.7081   1
  -2   6  17 47.0308 42.4434   3
  -2  -6  16 232.789 75.4839   1
  -2   6  16 232.019 75.7483   3
  -2  -6  15-57.6343 50.2736   1
  -2   6  15 25.9526 35.1454   3
  -2  -6  14 346.531 87.7168   1
  -2  -6  13-22.8384 40.1571   1
  -2  -6  12 1385.75 165.210   1
  -2   6  12 1261.81 143.302   4
   2   6 -12 1403.33 98.4448   4
  -2   6  11 41.1507 37.6215   4
   2   6 -11 50.0201 23.6517   4
  -2  -6  11-16.9310 43.2812   1
   2   6 -10 3816.44 162.330   4
  -2  -6  10 2669.95 198.734   3
  -2  -6  10 2916.83 218.664   1
   2   6 -10 2813.75 287.330   2
  -2   6  10 2837.07 194.763   4
  -2  -6   9 31.9858 31.9040   3
   2   6  -9 15.0376 12.7325   4
  -2  -6   9-39.3608 37.1406   1
   2   6  -9-11.0444 31.5135   2
   2   6  -8 2030.83 168.264   3
   2   6  -8 1961.46 104.716   4
  -2  -6   8 2065.28 164.057   1
   2   6  -8 2033.56 218.875   2
   2   6  -7 0.60974 21.1481   5
  -2  -6   7 54.4960 35.5880   2
   2   6  -7 51.1121 31.3644   3
   2   6  -6 4629.77 208.362   5
   2   6  -6 4392.35 227.788   3
   2   6  -5 74.0629 21.0726   5
   2   6  -4 7133.51 261.096   1
  -2  -6   3 24.4888 19.4337   5
   2   6  -3 14.6091 11.9931   1
   2   6  -2 255.185 42.0506   1
  -2  -6   2 184.305 30.3752   5
   2  -6  -2 339.256 46.0949   5
  -2  -6   1 153.119 29.9567   5
   2  -6  -1 145.860 23.5252   5
   2   6  -1 155.697 31.2763   1
   2  -6   0 668.255 48.0490   5
  -2  -6   0 660.946 51.0094   5
  -2   6   0 704.997 53.7793   5
   2  -6   1-15.0209 13.5978   5
  -2  -6  -1 40.8692 26.2151   5
  -2   6  -1-38.7242 18.5424   5
   2  -6   2 15096.9 292.167   5
  -2   6  -2 15116.2 246.575   5
  -2   6  -3 1676.32 100.026   1
  -2   6  -3 1701.95 93.7205   5
  -2   6  -4 7367.78 264.689   2
  -2   6  -4 7110.40 219.072   5
  -2   6  -4 6868.33 224.957   1
  -2   6  -5 121.232 38.8058   2
  -2   6  -5 82.3775 26.7863   1
  -2   6  -6 655.223 84.4913   1
  -2   6  -6 702.914 102.004   2
   2  -6   6 715.245 74.0472   1
  -2   6  -6 657.797 85.8375   4
  -2   6  -6 604.931 70.8329   3
   2   6   7 72.6943 45.0359   4
  -2   6  -7 16.5623 22.2052   4
  -2   6  -7 24.7117 26.1036   2
  -2   6  -7 20.2976 17.6052   3
   2  -6   7 42.3978 24.7687   1
   2   6   8 1789.39 170.754   4
  -2   6  -8 1740.51 152.782   4
  -2   6  -8 1619.18 130.222   3
   2  -6   8 1814.95 134.067   1
  -2   6  -8 1692.81 181.447   2
  -2   6  -9 128.986 38.9140   3
   2  -6   9 110.473 36.8115   1
  -2   6  -9 185.657 75.0653   2
  -2   6  -9 143.659 49.4874   4
  -2   6 -10 325.518 65.3672   3
   2  -6  10 366.992 66.8614   1
  -2   6 -10 255.853 64.5385   4
  -2   6 -11-41.4123 49.1448   4
   2  -6  11 48.1540 26.7853   1
  -2   6 -12 67.2316 42.7932   4
   2  -6  12 104.356 40.8606   1
   2  -6  13-1.59856 22.8013   1
   2   6  13 32.3733 27.3897   3
  -2   6 -13 33.1781 35.8558   4
  -2   6 -14 517.845 107.673   4
   2  -6  14 492.761 93.2417   1
  -2   6 -15 98.5659 58.4574   4
   2  -6  15-17.7347 28.2123   1
   2  -6  16 343.387 90.0229   1
   2  -6  17-21.6881 20.2613   1
  -2   7  17 12.8094 30.7538   3
  -2  -7  16 139.242 59.5265   1
  -2   7  16 222.424 80.1052   3
  -2  -7  15-53.1555 47.1870   1
  -2  -7  14 201.322 56.2308   1
  -2  -7  13 147.050 56.3074   1
  -2  -7  12-5.09632 28.7815   1
   2   7 -12 42.0758 24.5310   4
   2   7 -11 163.220 34.0153   4
  -2   7  11 149.849 52.9535   4
  -2  -7  11 63.7013 28.0083   1
   2   7 -11 193.855 82.8918   2
  -2  -7  10 93.7237 37.6035   1
   2   7 -10 44.7188 13.3682   4
   2   7 -10 106.686 71.7661   2
  -2   7  10 128.370 51.4102   4
  -2  -7   9-12.9426 22.6815   1
   2   7  -9-7.64090 39.0714   2
   2   7  -9 7.59677 16.2575   4
   2   7  -8 194.945 38.5730   4
   2   7  -8 186.994 69.7899   2
  -2  -7   8 149.087 43.1153   1
   2   7  -7 229.328 48.6864   5
   2   7  -7 226.136 55.8673   3
   2   7  -7 296.764 81.1259   2
   2   7  -6 1136.45 120.769   3
   2   7  -6 1042.71 97.2912   5
   2   7  -5 66.4637 24.5851   5
   2   7  -5 62.6000 25.2598   1
   2   7  -4 533.272 74.2124   1
   2   7  -3 88.3493 28.4918   1
  -2  -7   3 126.392 33.6530   5
   2  -7  -2 443.866 50.8977   5
   2   7  -2 329.177 50.2198   1
  -2  -7   2 336.811 46.3950   5
  -2  -7   1 128.537 30.1633   5
   2   7  -1 103.508 29.5240   1
   2  -7  -1 82.8510 18.3227   5
  -2   7   0 787.347 61.8455   5
  -2  -7   0 736.248 58.4881   5
   2  -7   0 813.795 57.1728   5
  -2   7  -1 8.56496 12.3992   5
   2  -7   1 12.8062 9.42068   5
  -2  -7  -1 38.9673 24.5158   5
   2  -7   2 12171.6 275.095   5
  -2  -7  -2 11198.0 246.959   5
  -2   7  -2 11720.8 225.911   5
  -2   7  -3 428.211 48.0081   5
  -2   7  -3 401.113 51.2522   1
  -2   7  -4 3144.37 182.020   2
  -2   7  -4 2960.72 140.623   5
  -2   7  -4 2909.95 150.414   1
  -2   7  -5 221.510 56.2467   2
  -2   7  -5 198.187 43.1736   1
  -2   7  -6 1502.53 153.250   2
  -2   7  -6 1498.05 125.348   5
  -2   7  -6 1518.51 132.287   1
  -2   7  -7-6.60017 22.9659   5
   2  -7   7 46.3518 27.6097   1
  -2   7  -7 2.83210 17.4024   3
  -2   7  -7 22.2878 23.9969   4
   2   7   7 76.8080 53.6788   4
  -2   7  -7 22.5762 31.2528   2
  -2   7  -8 39.1111 28.6656   4
  -2   7  -8 48.1447 37.7778   2
   2  -7   8 58.3446 28.3875   1
  -2   7  -8 27.4838 18.1322   3
  -2   7  -9 90.6962 45.8344   4
  -2   7  -9 99.3567 36.5384   3
  -2   7  -9 64.0088 42.8266   2
   2  -7   9 82.6851 32.4816   1
   2  -7  10 342.614 67.4545   1
  -2   7 -10 272.879 86.0554   2
  -2   7 -10 290.990 72.8204   4
  -2   7 -10 235.510 59.5830   3
   2  -7  11 204.618 55.2775   1
  -2   7 -11 175.640 57.3648   4
  -2   7 -11 174.775 52.0339   3
   2  -7  12 4.15833 15.4382   1
  -2   7 -12-77.7003 58.2742   4
  -2   7 -13-94.5592 63.6998   4
   2  -7  13 8.13995 20.8787   1
   2  -7  14 54.3864 33.1518   1
  -2   7 -14 70.7836 49.3289   4
  -2   7 -15 47.2668 47.7755   4
   2  -7  15-8.79268 17.2512   1
   2  -7  16 38.2395 31.8379   1
   2  -7  17-9.62864 19.5776   1
  -2   8  17 94.8059 55.1444   3
  -2  -8  16 161.958 56.7871   1
  -2  -8  15 95.5343 49.1070   1
  -2  -8  14 94.9304 50.1774   1
  -2  -8  13 34.4643 21.9400   1
  -2  -8  12 952.426 134.311   1
   2   8 -12 784.309 84.0884   4
   2   8 -12 1078.73 204.628   2
  -2  -8  11 15.3087 27.1146   1
   2   8 -11-7.40582 23.0056   4
  -2  -8  10 498.394 88.5810   1
   2   8 -10 495.896 126.511   2
   2   8 -10 472.809 62.6759   4
   2   8  -9 15.8466 17.7913   4
  -2  -8   9-5.42811 24.2680   1
   2   8  -9-21.4674 50.6711   2
   2   8  -8 2517.77 250.136   2
  -2  -8   8 2483.11 182.002   1
  -2  -8   7 329.433 65.2413   1
   2   8  -7 291.376 84.7933   2
   2   8  -6 1180.59 102.985   5
   2   8  -6 1248.72 131.936   3
   2   8  -5 112.290 37.8879   1
   2   8  -5 81.1189 25.9717   5
   2   8  -4 3062.82 183.304   1
  -2  -8   4 2879.66 171.872   5
   2  -8  -3 703.567 69.6587   5
  -2  -8   3 428.310 59.8716   5
   2   8  -3 498.678 67.7465   1
   2  -8  -2 3519.83 135.463   5
  -2  -8   2 3453.18 153.886   5
   2   8  -2 3433.79 164.389   1
   2  -8  -1 102.064 21.0057   5
   2   8  -1 122.774 29.8442   1
  -2  -8   1 130.415 31.7294   5
  -2  -8   0 3878.60 144.723   5
   2  -8   0 3590.94 127.795   5
  -2   8   0 3761.44 138.740   5
  -2  -8  -1 36.3077 19.4490   5
   2  -8   1 19.4935 14.2102   5
  -2   8  -1 42.4384 17.0916   5
   2  -8   2 2755.18 137.304   5
  -2  -8  -2 2551.34 126.738   5
  -2   8  -2 2719.63 116.425   5
  -2   8  -3 31.8951 17.0920   1
   2  -8   3 1.05446 20.4560   5
  -2   8  -3 61.6286 21.8338   5
  -2   8  -4 7601.06 251.124   1
  -2   8  -5 43.9396 17.0026   5
  -2   8  -5 59.5362 27.4605   1
  -2   8  -5 63.1003 33.0126   2
   2   8   6 2937.40 213.046   4
  -2   8  -6 3043.92 219.039   2
  -2   8  -6 2935.02 188.780   1
  -2   8  -6 2977.82 171.370   5
  -2   8  -7 3.10098 16.0447   3
  -2   8  -7-15.0936 32.4467   2
  -2   8  -7 0.12708 16.1555   1
  -2   8  -8 2372.30 170.420   3
   2  -8   8 2523.05 160.102   1
  -2   8  -8 2630.87 232.548   2
  -2   8  -8 2456.30 190.748   4
  -2   8  -9 250.211 64.7340   4
  -2   8  -9 226.686 53.8698   3
   2  -8   9 280.102 59.6501   1
  -2   8  -9 197.336 66.3513   2
   2  -8  10 549.985 83.7654   1
  -2   8 -10 532.825 95.0987   4
  -2   8 -10 546.035 119.111   2
  -2   8 -10 507.608 87.6682   3
  -2   8 -11 15.9621 25.9959   4
  -2   8 -11 5.63614 27.8132   2
   2  -8  11 40.1988 30.5619   1
   2  -8  12 1640.55 159.690   1
  -2   8 -12 1671.45 171.696   4
   2  -8  13 9.24863 22.6846   1
  -2   8 -13-85.9398 69.0203   4
  -2   8 -14 336.210 91.2150   4
   2  -8  14 406.728 88.1497   1
   2  -8  15 34.8506 30.9116   1
  -2   8 -15 57.2185 54.7696   4
   2  -8  16 265.551 78.7393   1
   2  -8  17 14.3009 31.7158   1
  -2  -9  16 35.5199 33.5811   1
  -2  -9  15 49.1502 36.2217   1
  -2  -9  14 374.956 88.2994   1
  -2  -9  13-11.9931 34.0044   1
   2   9 -12-76.1154 40.4934   4
   2   9 -12 23.2827 49.6128   2
  -2  -9  12-4.90580 23.1587   1
  -2  -9  11-14.3528 27.7763   1
   2   9 -11-44.6979 62.0338   2
   2   9 -11-7.65487 11.0176   4
  -2  -9  10 2.05197 15.1190   1
   2   9 -10-10.6390 30.7248   2
   2   9 -10 26.4350 20.3992   4
   2   9  -9 95.5618 57.3092   2
  -2  -9   9 109.033 44.3557   1
   2   9  -8 93.7093 53.1608   2
  -2  -9   8 71.7893 35.9566   1
   2   9  -7 726.832 130.220   2
  -2  -9   7 708.338 95.3618   1
  -2  -9   6 1909.58 142.325   1
   2   9  -6 1866.31 194.813   2
   2   9  -5 52.0092 29.6802   1
   2   9  -5 45.1972 23.0174   5
   2   9  -4 8.46670 12.0960   1
  -2  -9   4-21.5138 33.2064   5
  -2  -9   3 603.478 73.2696   5
   2  -9  -3 673.646 71.6463   5
   2   9  -3 682.427 81.9283   1
   2   9  -2-0.07650 11.9870   1
  -2  -9   2 3.22626 13.3001   5
   2  -9  -2 48.9741 23.7278   5
   2  -9  -1 226.916 32.6735   5
   2   9  -1 247.014 45.3677   1
  -2  -9   1 259.376 44.6630   5
   2  -9   0 883.023 68.4912   5
  -2  -9   0 746.556 68.4371   5
  -2   9   0 941.941 77.5690   5
  -2   9  -1 12.7168 16.1310   5
   2  -9   1-4.30124 12.5725   5
  -2  -9  -1-4.28750 17.3687   5
  -2  -9  -2 155.192 43.8840   5
   2  -9   2 73.6069 22.2937   5
  -2  -9  -3 827.826 83.6189   5
  -2   9  -3 668.100 72.0632   1
   2  -9   3 646.418 76.5343   5
  -2   9  -4 1335.88 95.9237   5
  -2   9  -4 1265.96 106.640   1
  -2   9  -5 752.662 77.8473   5
  -2   9  -5 720.389 88.5545   1
  -2   9  -5 804.780 107.245   2
  -2   9  -6 249.781 64.5040   2
  -2   9  -6 263.302 50.2923   5
  -2   9  -6 224.156 52.3672   1
  -2   9  -7 28.3461 21.0385   3
  -2   9  -7 26.2166 30.5373   2
  -2   9  -8 1860.22 153.796   3
  -2   9  -8 2221.86 217.821   2
  -2   9  -8 1888.22 172.386   4
  -2   9  -9 207.263 73.4781   2
  -2   9  -9 192.578 55.8909   4
  -2   9 -10 45.1215 36.7213   2
   2  -9  10 84.3947 39.6071   1
  -2   9 -10 54.7357 37.1110   4
  -2   9 -11-8.87111 40.3806   2
   2  -9  11 40.0443 30.9337   1
  -2   9 -11 53.8544 36.5354   4
  -2   9 -12 316.145 105.299   2
  -2   9 -12 379.210 86.8365   4
   2  -9  12 354.747 74.7801   1
   2  -9  13 19.0353 24.1469   1
  -2   9 -13-68.0697 56.4589   4
  -2   9 -14-108.566 75.5709   4
   2  -9  14 10.9423 29.7708   1
   2  -9  15 15.2359 30.0334   1
  -2   9 -15-2.14215 22.6645   4
   2  -9  16 57.7516 40.8086   1
  -2 -10  15 68.5290 47.0175   1
  -2 -10  14 207.174 72.3473   1
  -2 -10  13 47.5701 40.3457   1
   2  10 -13 94.3989 75.2224   2
  -2 -10  12 1107.29 146.281   1
   2  10 -12 966.910 95.4528   4
   2  10 -12 1055.33 208.007   2
   2  10 -11 7.97470 20.8105   4
  -2 -10  11-7.31313 21.4493   1
  -2 -10  10 348.845 76.3009   1
   2  10 -10 310.667 106.192   2
   2  10 -10 303.865 56.4462   4
  -2 -10   9 82.9988 39.5517   1
   2  10  -9 117.451 65.1903   2
  -2 -10   8 187.104 54.4055   1
   2  10  -8 130.339 59.9754   2
  -2 -10   7 377.629 74.0283   1
   2  10  -7 260.891 80.4797   2
   2  10  -6 880.864 136.476   2
   2  10  -5-8.03835 29.4818   2
  -2 -10   4 7406.51 293.118   5
   2  10  -4 7137.80 294.984   1
   2 -10  -4 6634.07 226.269   5
   2  10  -4 6619.06 221.014   5
   2  10  -3 9.35157 19.0639   5
  -2 -10   3 24.2325 26.4746   5
   2  10  -3 93.6508 34.3039   1
   2 -10  -2 2674.37 133.087   5
  -2 -10   2 2387.02 141.669   5
   2  10  -2 2710.17 159.516   1
   2 -10  -1-81.5088 34.9900   5
  -2 -10   1 60.3610 27.9842   5
   2  10  -1 26.9205 20.6063   1
   2 -10   0 3098.16 134.774   5
  -2 -10   0 3310.72 149.375   5
  -2 -10  -1-18.2921 19.9196   5
   2 -10   1 16.7351 18.2164   5
  -2 -10  -2 2045.81 122.386   5
   2 -10   2 1917.24 124.310   5
   2 -10   3 55.0569 23.1439   5
  -2  10  -3 86.7232 29.5664   1
  -2  10  -4 3815.94 191.338   1
  -2  10  -4 4031.88 168.690   5
  -2  10  -5 180.747 55.6515   2
  -2  10  -5 209.738 49.3279   1
  -2  10  -5 184.865 40.3117   5
  -2  10  -6 2120.49 191.264   2
  -2  10  -7 37.1260 29.3819   3
  -2  10  -7 37.0839 32.3644   2
  -2  10  -8 2597.65 245.965   2
  -2  10  -9 345.072 78.3111   4
  -2  10  -9 369.876 99.7492   2
  -2  10 -10 1967.60 188.629   4
  -2  10 -10 1999.76 239.302   2
  -2  10 -11 51.9041 39.6376   4
  -2  10 -11 59.6859 59.8004   2
  -2  10 -12 1558.22 233.157   2
  -2  10 -12 1444.80 170.569   4
   2 -10  12 1468.32 153.000   1
  -2  10 -13 39.7331 32.9358   4
   2 -10  13 83.0449 43.2901   1
   2 -10  14 538.166 102.161   1
  -2  10 -14 545.611 111.187   4
   2 -10  15 18.7507 29.9976   1
   2 -10  16 212.316 72.2696   1
  -2 -11  15 167.938 70.5786   1
  -2 -11  14 88.0743 49.7663   1
  -2 -11  13 111.792 47.7208   1
   2  11 -13 69.2118 60.9707   2
  -2 -11  12 30.7354 35.4147   1
   2  11 -12 26.8656 51.6744   2
   2  11 -11-16.2175 47.5727   2
  -2 -11  11 37.7748 31.0435   1
   2  11 -11 36.7081 25.8697   4
   2  11 -10 28.3782 38.4865   2
   2  11 -10 18.4930 23.1083   4
  -2 -11  10 35.9163 31.6402   1
   2  11  -9 563.076 131.020   2
  -2 -11   9 523.994 88.9372   1
  -2 -11   8 425.897 78.9658   1
   2  11  -8 352.389 103.591   2
   2  11  -7 4.36816 26.9529   2
   2  11  -6 138.254 56.2498   2
  -2 -11   5 7.79703 32.4044   5
   2  11  -5 95.5837 49.2096   2
  -2 -11   4-14.4206 26.7278   5
   2 -11  -4 156.051 47.5076   5
  -2 -11   3 106.452 28.4169   5
   2  11  -3 155.272 42.2710   1
   2 -11  -3 237.808 48.8602   5
   2 -11  -2 99.7433 28.2075   5
  -2 -11   2 157.760 41.1435   5
   2  11  -2 153.739 36.1483   5
   2  11  -2 165.386 42.5468   1
   2 -11  -1-71.3574 34.7622   5
  -2 -11   1 67.1283 30.4585   5
   2  11  -1 29.9053 25.0384   1
  -2 -11   0 218.378 46.0253   5
   2 -11   0 144.127 34.7400   5
  -2  11   0 174.183 52.1744   5
  -2  11  -1 181.302 44.8232   5
   2 -11   1 125.706 33.3102   5
  -2 -11  -1 107.721 16.3013   5
  -2  11  -2 13.8249 13.7542   5
   2 -11   2-6.82167 26.8824   5
  -2 -11  -2 19.4994 21.7949   5
   2 -11   3-7.69613 22.3624   5
  -2  11  -3-28.9255 32.1920   5
  -2  11  -3 33.2338 23.1354   1
   2 -11   4-39.6453 36.6793   5
  -2  11  -4 52.7417 25.0585   5
  -2  11  -5 1887.74 173.832   2
  -2  11  -6 590.952 104.360   2
  -2  11  -7 142.696 57.3342   2
  -2  11  -8 43.2590 39.9179   2
  -2  11  -9 51.3463 36.9910   4
  -2  11  -9 6.89760 28.9737   2
  -2  11 -10-7.27170 27.2039   4
  -2  11 -10 15.5714 33.0132   2
  -2  11 -11-36.1716 49.4783   2
  -2  11 -11-28.6727 34.6606   4
  -2  11 -12 24.0787 37.8200   2
  -2  11 -12 20.3816 31.2316   4
  -2  11 -13 17.3211 32.3084   2
  -2  11 -13 44.2546 40.8683   4
  -2  11 -14 18.0049 30.0577   4
   2  12 -14 844.323 207.483   2
  -2 -12  14 755.436 130.616   1
  -2 -12  13 70.6780 45.5571   1
   2  12 -13 99.6272 73.7190   2
   2  12 -12 810.862 185.008   2
  -2 -12  12 854.171 126.485   1
   2  12 -11-23.8211 55.8051   2
  -2 -12  11 52.8958 39.2844   1
   2  12 -11 20.0468 22.5257   4
  -2 -12  10 1138.51 136.601   1
   2  12 -10 1145.24 202.600   2
   2  12  -9 35.8116 52.7378   2
   2  12  -8 754.142 145.854   2
   2  12  -7 70.3013 45.8480   2
   2  12  -6 165.587 65.5956   2
  -2 -12   5-58.9917 50.2242   5
   2  12  -5 32.4958 37.5633   2
   2 -12  -4 1214.12 105.907   5
  -2 -12   4 986.371 115.516   5
  -2 -12   3-37.6438 40.1399   5
   2 -12  -3 3.55696 20.1658   5
  -2 -12   2 3278.34 182.601   5
   2 -12  -2 3491.45 165.229   5
  -2 -12   1 74.9881 32.7340   5
   2 -12  -1 118.355 30.3816   5
  -2 -12   0 3320.77 162.870   5
   2 -12   0 3099.04 152.946   5
  -2 -12  -1-67.2200 44.5648   5
   2 -12   1 14.4523 15.3033   5
  -2  12  -1 74.1305 32.9975   5
  -2  12  -2 946.211 88.4457   5
   2 -12   2 807.252 85.3863   5
  -2 -12  -2 854.364 84.0094   5
   2 -12   3 62.2575 23.2099   5
  -2 -12  -3 118.256 42.4430   5
   2 -12   4 868.540 105.795   5
  -2 -12  -4 1096.14 107.210   5
  -2 -12  -5 357.809 74.3592   5
  -2  12  -6 327.709 83.8853   2
  -2  12  -7 439.881 98.2421   2
  -2  12  -8 73.5038 46.6258   2
  -2  12  -9 25.1058 37.7062   2
  -2  12 -10 899.276 133.940   4
  -2  12 -10 933.283 174.726   2
  -2  12 -11-24.0718 43.0906   2
  -2  12 -11-17.6049 34.3279   4
  -2  12 -12 1427.56 230.982   2
  -2  12 -12 1301.56 171.017   4
  -2  12 -13-7.73791 25.4938   4
  -2  12 -13 21.1865 30.7774   2
  -2  12 -14 121.447 43.7434   4
  -2 -13  14 66.4457 43.8373   1
   2  13 -14 36.5873 65.1137   2
   2  13 -13 18.0846 40.7923   2
  -2 -13  13 54.9064 41.3315   1
   2  13 -12-1.68153 51.1024   2
  -2 -13  12 78.3844 47.0812   1
   2  13 -11 17.7471 16.5385   4
   2  13 -11 30.9410 58.1782   2
   2  13 -10 118.384 73.0145   2
   2  13  -9-8.43494 28.2966   2
   2  13  -8-31.4120 43.0258   2
   2  13  -7 146.922 63.0131   2
   2 -13  -6 286.920 70.0161   5
   2  13  -6 104.205 52.0779   2
  -2 -13   5 11.6158 32.7085   5
   2 -13  -5 151.504 51.7649   5
   2  13  -5 87.2601 49.4086   2
   2 -13  -4 70.8240 38.3948   5
  -2 -13   4 3.16951 20.9346   5
  -2 -13   3-38.1012 43.0811   5
   2 -13  -3 6.70687 24.8231   5
   2 -13  -2-46.8342 38.9095   5
  -2 -13   2 3.94322 16.8483   5
   2 -13  -1 927.760 88.5374   5
  -2 -13   1 869.790 93.3334   5
  -2 -13   0 177.921 48.7066   5
   2 -13   0 175.331 42.4220   5
  -2 -13  -1-20.2927 38.0711   5
   2 -13   1 66.2179 28.5914   5
  -2 -13  -2 55.4908 19.7874   5
   2 -13   2 47.5008 20.1849   5
  -2 -13  -3-7.56865 20.1958   5
   2 -13   3-30.5502 30.5585   5
   2 -13   4 64.4801 26.1044   5
  -2 -13  -4 218.922 56.1017   5
  -2 -13  -5 343.342 70.7133   5
  -2 -13  -6 215.538 71.2873   5
  -2  13  -6 37.5195 30.0164   2
  -2  13  -7 61.2317 42.2791   2
  -2  13  -8-19.5604 41.6577   2
  -2  13  -9 3.52751 24.0055   2
  -2  13 -10 30.5353 27.8431   4
  -2  13 -10 9.82983 30.3477   2
  -2  13 -11-8.12214 40.2072   2
  -2  13 -11 19.1359 33.8316   4
  -2  13 -12 4.54331 32.1751   4
  -2  13 -12-13.4942 46.4476   2
  -2  13 -13-4.39582 41.4982   2
  -2  13 -13 27.8948 32.1391   4
  -2  13 -14 56.6636 65.8077   2
   2  14 -13 62.3066 64.6717   2
   2  14 -12 538.298 157.871   2
   2  14 -11-88.4845 76.4366   2
   2  14 -10 773.538 172.310   2
   2  14  -9-45.7166 50.9371   2
   2  14  -8 1004.34 178.360   2
   2 -14  -7 673.958 94.4550   5
   2  14  -7 602.612 129.009   2
   2 -14  -6 1187.83 118.172   5
   2  14  -6 1111.97 164.920   2
   2 -14  -5 89.7725 40.0685   5
  -2 -14   5-42.6384 38.4669   5
   2  14  -5 32.2947 36.3164   2
   2 -14  -4 1398.32 120.909   5
  -2 -14   4 1234.83 137.234   5
   2 -14  -3-87.4801 43.8978   5
  -2 -14   3-64.3625 44.8941   5
  -2 -14   2 343.552 64.8206   5
   2 -14  -2 171.458 32.8925   5
   2 -14  -1 78.8063 40.5103   5
  -2 -14   1 39.5028 29.5241   5
  -2 -14   0 517.831 76.6942   5
   2 -14   0 583.135 75.9527   5
  -2 -14  -1 102.209 21.4312   5
   2 -14   1 13.5987 19.6061   5
  -2 -14  -2 407.518 57.7261   5
   2 -14   2 403.913 67.5767   5
   2 -14   3-3.78816 22.3459   5
  -2 -14  -3-11.2680 28.2726   5
  -2 -14  -4 358.481 66.1185   5
   2 -14   4 262.101 61.2327   5
  -2 -14  -5 164.844 54.8776   5
  -2 -14  -6 168.218 58.2508   5
  -2  14  -6 17.6982 27.4008   2
  -2 -14  -7 447.739 86.1273   5
  -2  14  -7 327.048 89.3548   2
  -2  14  -8 452.022 111.236   2
  -2  14  -9 21.7819 36.5563   2
  -2  14 -10 285.978 77.5465   4
  -2  14 -10 310.502 98.6960   2
  -2  14 -11 39.3091 31.3926   4
  -2  14 -11 26.7309 31.0574   2
  -2  14 -12 115.993 70.9915   2
  -2  14 -12 155.056 57.5388   4
  -2  14 -13-3.90893 22.9227   4
  -2  14 -13 20.5456 47.5357   2
  -2  14 -14-3.29357 37.3611   2
   2  15 -13-16.2830 35.7268   2
   2  15 -12 303.875 119.081   2
   2  15 -11-34.8577 60.9614   2
   2  15 -10 13.6383 29.6897   2
   2  15  -9 259.137 97.3718   2
   2  15  -8 131.325 63.3478   2
   2 -15  -8 329.118 74.3141   5
   2  15  -7 99.9591 53.1945   2
   2 -15  -7 242.297 60.9111   5
   2 -15  -6 61.3697 36.8615   5
   2  15  -6 29.3307 30.0354   2
  -2 -15   5 2.47242 35.9897   5
   2 -15  -5 60.8113 32.5718   5
   2  15  -5 79.7150 56.4734   2
   2 -15  -4-11.0753 26.4022   5
  -2 -15   4-18.6434 30.0010   5
  -2 -15   3 350.656 71.3004   5
   2 -15  -3 300.451 52.5823   5
   2 -15  -2-30.9936 27.7558   5
  -2 -15   2-12.5585 29.7376   5
  -2 -15   1 41.7602 31.2159   5
   2 -15  -1 113.895 41.2266   5
  -2 -15   0 84.0164 39.0011   5
   2 -15   0 48.2308 26.6073   5
   2 -15   1 88.6722 32.6192   5
  -2 -15  -1 202.271 50.7507   5
  -2 -15  -2 296.388 49.2940   5
   2 -15   2 347.528 66.6445   5
   2 -15   3 86.3350 34.1243   5
  -2 -15  -3 63.7272 24.0886   5
  -2 -15  -4-13.5185 23.3684   5
   2 -15   4-41.6573 37.6586   5
  -2 -15  -5 660.458 90.2394   5
  -2  15  -6 491.068 107.346   2
  -2 -15  -6 570.421 90.0070   5
  -2 -15  -7 167.609 56.8518   5
  -2  15  -7 52.9201 44.4682   2
  -2 -15  -8 90.2456 57.9044   5
  -2  15  -8 33.3087 30.1767   2
  -2  15  -9 83.3709 66.1285   2
  -2  15 -10 9.20304 35.9377   2
  -2  15 -11 188.340 66.0936   4
  -2  15 -11 171.021 80.1275   2
  -2  15 -12-37.5466 41.8527   2
  -2  15 -12-46.8934 39.9149   4
  -2  15 -13 169.568 88.9892   2
  -2  15 -13 139.481 60.8021   4
  -2  15 -14 19.2276 38.2298   2
   2  16 -12 126.490 76.8618   2
   2  16 -11 17.0274 33.6475   2
   2  16 -10 850.161 181.602   2
   2  16  -9 60.7660 50.0827   2
   2 -16  -9 106.209 63.1020   5
   2 -16  -8 1132.88 127.109   5
   2  16  -8 1194.67 198.790   2
   2 -16  -7 54.4011 39.2263   5
   2  16  -7 84.5898 56.2245   2
   2 -16  -6 76.5209 35.6120   5
   2  16  -6 65.1094 50.3945   2
  -2 -16   5-51.2646 51.7410   5
   2 -16  -5 8.78006 21.5913   5
   2  16  -5 30.0427 41.6867   2
   2 -16  -4 163.457 42.6708   5
  -2 -16   4 222.538 64.2359   5
  -2 -16   3 19.7674 30.5521   5
   2 -16  -3-26.1662 37.6618   5
  -2 -16   2 52.8660 29.6999   5
   2 -16  -2 108.244 40.1568   5
  -2 -16   1 32.8800 28.1744   5
   2 -16  -1 59.4182 34.1460   5
  -2 -16   0 383.276 69.9127   5
   2 -16   0 328.742 62.8195   5
  -2 -16  -1 165.094 52.6703   5
   2 -16   1 84.1275 34.8167   5
   2 -16   2 871.009 110.364   5
  -2 -16  -2 689.209 86.6595   5
  -2 -16  -3-16.7563 33.1100   5
   2 -16   3 48.0782 29.6625   5
   2 -16   4 781.845 116.473   5
  -2 -16  -4 769.070 97.7710   5
  -2 -16  -5 96.3947 33.4986   5
  -2  16  -6 223.662 77.4986   2
  -2 -16  -6 226.112 60.9533   5
  -2  16  -7-2.70673 31.5513   2
  -2 -16  -7 73.7370 46.4142   5
  -2 -16  -8 757.179 109.443   5
  -2  16  -8 606.900 131.563   2
  -2  16  -9 224.664 88.0726   2
  -2 -16  -9 305.060 80.2222   5
  -2  16 -10 257.097 89.2812   2
  -2  16 -11 98.2102 65.6131   2
  -2  16 -11-14.4537 25.8152   4
  -2  16 -12 381.028 95.9504   4
  -2  16 -12 445.187 140.018   2
  -2  16 -13 192.930 94.0139   2
   2  17 -11-12.7919 39.4605   2
   2 -17 -11 118.759 66.0333   5
   2  17 -10 73.2453 60.8051   2
   2 -17 -10 131.367 60.8021   5
   2  17  -9-4.45576 41.2560   2
   2 -17  -9 70.6237 56.0995   5
   2 -17  -8 76.4250 48.7769   5
   2  17  -8 79.3500 66.3034   2
   2 -17  -7 37.9507 32.6525   5
   2  17  -7 41.9477 39.5257   2
   2 -17  -6 326.763 69.1696   5
   2  17  -6 333.860 97.5250   2
  -2 -17   5 68.6979 26.8612   5
   2 -17  -5 60.0492 20.8881   5
   2  17  -5 183.919 72.6146   2
  -2 -17   4-6.94065 29.1656   5
   2 -17  -4-92.5206 47.0797   5
  -2 -17   3-36.9890 45.1294   5
   2 -17  -3-85.5549 44.8094   5
   2 -17  -2 158.692 51.0280   5
  -2 -17   2 100.297 38.7990   5
   2 -17  -1 28.0166 31.1111   5
  -2 -17   1-21.1625 23.8982   5
   2 -17   0-0.81621 16.3802   5
  -2 -17   0 47.8413 35.4840   5
  -2 -17  -1 88.8597 39.9402   5
   2 -17   1 30.2375 25.4033   5
  -2 -17  -2 116.481 49.8699   5
   2 -17   2-33.4124 41.6880   5
   2 -17   3 21.7891 20.0664   5
  -2 -17  -3-91.5345 48.5782   5
   2 -17   4 88.4054 40.9770   5
  -2 -17  -4 96.0345 33.7464   5
  -2 -17  -5 220.072 57.2350   5
  -2 -17  -6-48.0144 34.2498   5
  -2  17  -6 19.7979 40.1508   2
  -2  17  -7-20.5974 35.4303   2
  -2 -17  -7 50.6211 39.7410   5
  -2 -17  -8 106.955 51.7924   5
  -2  17  -8 65.0940 46.0580   2
  -2 -17  -9 74.5226 56.2334   5
  -2  17  -9-27.6899 39.4902   2
  -2  17 -10-26.0072 40.1218   2
  -2 -17 -10 128.450 64.6768   5
  -2  17 -11 227.646 74.5137   4
  -2  17 -11 247.235 103.539   2
  -2 -17 -11 392.154 94.4584   5
  -2  17 -12-7.03891 34.4539   4
  -2  17 -12-0.67981 39.5034   2
   2 -18 -11 192.080 68.8095   5
   2  18 -10 299.296 111.465   2
   2 -18 -10 482.338 93.1681   5
   2 -18  -9 72.7173 41.8880   5
   2  18  -9-36.8097 49.5115   2
   2 -18  -8 658.911 100.849   5
   2  18  -8 655.216 153.090   2
   2  18  -7 37.3631 49.3611   2
   2 -18  -7 15.0196 24.7383   5
   2 -18  -6 143.604 46.3557   5
   2  18  -6 172.694 72.1853   2
  -2 -18   5 13.9135 28.1416   5
   2 -18  -5-66.6437 42.0092   5
   2 -18  -4-45.7633 49.9248   5
  -2 -18   4-37.1756 47.8799   5
   2 -18  -3 136.671 49.6904   5
  -2 -18   3-71.7105 55.4693   5
  -2 -18   2 181.051 53.8880   5
   2 -18  -2 293.440 64.7280   5
  -2 -18   1 7.14999 21.1833   5
   2 -18  -1 14.4909 22.3638   5
  -2 -18   0 416.876 82.0887   5
   2 -18   0 415.375 77.8540   5
  -2 -18  -1 41.2386 35.2469   5
   2 -18   1 31.6147 25.9719   5
   2 -18   2 550.980 97.8995   5
  -2 -18  -2 641.442 99.5440   5
   2 -18   3-42.4175 45.4147   5
   2 -18   4 268.578 70.5758   5
  -2 -18  -4 237.019 55.4330   5
  -2 -18  -5-47.9780 39.9412   5
  -2  18  -6 481.610 118.761   2
  -2 -18  -6 501.194 90.4574   5
  -2  18  -7 29.0068 35.1524   2
  -2 -18  -7 38.1540 38.9391   5
  -2  18  -8 432.437 119.457   2
  -2 -18  -8 424.907 87.3569   5
  -2  18  -9-17.8877 40.0660   2
  -2 -18  -9 153.094 58.0618   5
  -2  18 -10 508.193 140.459   2
  -2 -18 -10 518.674 104.291   5
  -2  18 -11 59.4695 60.4819   2
  -2  18 -11 35.2698 38.9597   4
  -2  18 -12 236.822 81.6827   4
  -2  18 -12 150.556 84.4093   2
   2 -19 -10 68.3856 45.4368   5
   2  19  -9 0.91512 48.0061   2
   2 -19  -9 43.1278 36.1617   5
   2 -19  -8 13.8380 25.8460   5
   2  19  -8-13.3223 38.8044   2
   2 -19  -7-13.8225 27.9422   5
   2  19  -7 1.08270 26.1754   2
   2 -19  -6-56.4956 39.9197   5
   2  19  -6 121.947 68.3366   2
   2 -19  -5-65.8840 44.3734   5
  -2 -19   5-45.5195 43.7224   5
   2  19  -5 26.2819 46.6479   2
  -2 -19   4-11.8568 41.7401   5
   2 -19  -4-50.5913 40.1122   5
  -2 -19   3 60.9936 34.8545   5
   2 -19  -3 171.848 52.2109   5
   2 -19  -2 52.5554 37.6446   5
  -2 -19   2-59.4786 45.2490   5
   2 -19  -1 33.9741 33.4577   5
  -2 -19   1 7.17957 24.3752   5
   2 -19   0 155.544 51.9949   5
  -2 -19   0 209.179 62.9877   5
   2 -19   1-21.8161 33.4697   5
  -2 -19  -1 70.5369 40.6637   5
  -2 -19  -2 105.578 45.5047   5
   2 -19   2-14.8561 30.8724   5
  -2 -19  -3 148.406 50.9444   5
   2 -19   3 41.6119 33.1819   5
  -2 -19  -4-61.0942 51.9840   5
   2 -19   4-31.8770 47.0846   5
  -2 -19  -5-21.5100 36.7170   5
  -2 -19  -6-56.4698 41.1717   5
  -2  19  -6 12.0774 34.2648   2
  -2  19  -7 18.7870 24.8090   2
  -2 -19  -7-21.5460 26.5634   5
  -2  19  -8-15.0107 30.5515   2
  -2 -19  -8 9.27673 25.1677   5
  -2  19  -9 2.01304 43.9016   2
  -2 -19  -9 44.4092 43.1606   5
  -2  19 -10-6.84495 43.7927   2
   2  20  -8 203.076 95.7253   2
   2 -20  -8 152.452 53.1601   5
   2 -20  -7-53.1317 52.7076   5
   2  20  -7 7.66294 32.7097   2
   2 -20  -6 369.465 72.9378   5
   2  20  -6 393.164 113.114   2
  -2 -20   5 52.4038 24.0738   5
   2 -20  -5-4.28410 31.4791   5
  -2 -20   4 179.719 62.5641   5
   2 -20  -4 197.080 64.3543   5
  -2 -20   3-27.5883 50.8529   5
   2 -20  -3 46.4746 34.5948   5
   2 -20  -2 462.926 86.3919   5
  -2 -20   2 399.383 88.5167   5
   2 -20  -1 15.7549 21.7326   5
  -2 -20   1 0.90152 22.7383   5
  -2 -20   0 425.565 86.9969   5
   2 -20   0 424.978 87.0224   5
  -2 -20  -1 46.8051 29.0989   5
   2 -20   1-48.6478 41.9070   5
  -2 -20  -2 180.768 61.4071   5
   2 -20   2 55.1516 23.0849   5
   2 -20   3-77.5250 56.7413   5
  -2 -20  -3 55.7461 42.9531   5
   2 -20   4 53.5934 25.7524   5
  -2 -20  -4 28.3780 31.3923   5
  -2 -20  -5 18.6370 34.4523   5
  -2 -20  -6 333.910 76.1352   5
  -2  20  -6 332.357 103.748   2
  -2  20  -7 22.2400 30.2331   2
  -2 -20  -7-27.8204 35.3986   5
  -2  20  -8 26.3259 28.5344   2
  -2  20  -9-45.2784 53.4971   2
   2 -21  -7-73.6262 47.4905   5
   2 -21  -6-73.2333 54.6097   5
   2  21  -6 19.4744 42.3803   2
  -2 -21   5-81.4629 69.8023   5
   2 -21  -5 41.9827 25.4997   5
   2  21  -5 109.967 73.3583   2
  -2 -21   4-47.1346 48.4285   5
   2 -21  -4 26.6757 33.0775   5
  -2 -21   3 24.6319 29.1395   5
   2 -21  -3 47.1188 43.3979   5
   2 -21  -2 17.7934 23.5017   5
  -2 -21   2-15.1397 28.1786   5
   2 -21  -1-1.87340 23.4178   5
  -2 -21   1 4.91545 24.9507   5
  -2 -21   0-5.90245 21.1417   5
   2 -21   0 22.1453 27.0935   5
  -2 -21  -1 52.3367 28.8189   5
   2 -21   1-19.0992 20.5607   5
  -2 -21  -2 48.4089 40.7470   5
   2 -21   2-28.3889 42.6613   5
  -2 -21  -3 54.4104 41.2757   5
   2 -21   3-5.23610 36.4577   5
  -2 -21  -4 41.6371 38.5387   5
   2 -21   4-44.3548 55.9736   5
  -2 -21  -5-80.1442 55.2350   5
  -2 -21  -6-30.6485 42.3127   5
  -2  21  -6 135.669 70.6022   2
  -2  21  -7 33.1941 44.3850   2
  -2  21  -8 5.47609 23.8995   2
   2 -22  -5 72.4700 45.2244   5
   2 -22  -4 289.343 74.1699   5
  -2 -22   3 9.75458 29.7395   5
   2 -22  -3 108.241 50.3465   5
  -2 -22   2 559.034 116.223   5
   2 -22  -2 637.620 111.346   5
   2 -22  -1 43.5599 32.7766   5
  -2 -22   1 0.66191 31.4221   5
  -2 -22   0 324.928 84.9701   5
   2 -22   0 330.926 81.9073   5
  -2 -22  -1 50.3611 35.4947   5
   2 -22   1-4.06330 28.3068   5
  -2 -22  -2 506.657 99.3397   5
   2 -22   2 486.306 108.425   5
  -2 -22  -3 84.9042 43.8928   5
   2 -22   3-80.5951 59.4023   5
   2 -22   4 36.6138 34.6692   5
  -2  22  -6 5.71457 39.3391   2
   2 -23  -2 61.7354 39.8070   5
   2 -23  -1 50.7491 35.4896   5
   2 -23   0 22.3435 26.2296   5
   2 -23   1-75.4628 52.8896   5
  -3   0  18-16.7463 42.7730   3
  -3   0  17-10.7001 37.1116   3
  -3   0  16-17.4640 26.3082   3
  -3   0  15 42.1683 35.4147   3
  -3   0  14-5.80840 34.6249   3
  -3   0  13 38.2487 32.1057   3
  -3   0  12 18.8258 29.8856   3
  -3   0  11 399.737 83.3830   3
  -3   0  10 1.02694 23.4039   3
  -3   0   9 288.410 69.5994   3
  -3   0   9 237.925 28.2365   4
  -3   0   8 3.04100 21.7731   2
  -3   0   8-7.34939 22.2594   3
  -3   0   8-2.59276 5.44194   4
  -3   0   7 150.751 52.5895   2
  -3   0   7 98.8361 14.7296   4
  -3   0   7 224.895 55.0431   3
  -3   0   6-0.72917 23.2912   2
  -3   0   5 74.5708 32.8587   2
  -3   0   4-2.88388 18.1341   2
  -3   0   3 98.6805 26.0873   2
  -3   0   3 117.014 16.6080   4
  -3   0   2-7.32925 14.6309   2
  -3   0   2-3.06077 7.96853   4
  -3   0   1 5425.68 138.909   4
  -3   0   1 5107.60 143.869   2
  -3   0   0-6.13019 7.87198   2
   3   0   0-6.88114 12.7853   4
  -3   0   0 13.2133 13.9210   4
  -3   0  -1 543.057 53.8057   4
  -3   0  -2-63.3796 36.5087   4
   3   0   3 781.756 52.8818   2
  -3   0  -3 816.249 70.1786   4
   3   0   3 827.993 38.1566   1
   3   0   4 0.13183 7.35099   1
   3   0   4 1.68488 11.1142   2
  -3   0  -5 305.286 56.0992   4
   3   0   5 320.177 50.3130   2
   3   0   6 8.97838 14.9302   2
  -3   0  -6-22.5136 33.3962   4
   3   0   7 2.22932 12.4239   2
  -3   0  -7-6.20126 31.7164   4
  -3   0  -8 14.9797 24.6739   4
   3   0   8-7.24481 25.1363   2
   3   0   8 15.3791 18.1124   4
   3   0   9 96.5519 37.9907   2
  -3   0  -9 147.692 55.9651   4
   3   0   9 108.753 44.2763   4
   3   0  10 1.00045 17.6982   2
  -3   0 -10 2.42394 37.1636   4
  -3   0 -11 87.4885 52.9240   4
  -3   0 -12 76.4319 50.9373   4
   3   0  12 14.2169 23.3814   1
  -3   0 -13 1349.60 163.557   4
   3   0  13 1413.46 154.603   1
   3   0  14-9.06143 34.9983   1
   3   0  15 74.5623 35.9980   1
   3   0  16-13.3720 30.9829   1
   3   0  17 81.8473 47.8730   1
   3   0  18-44.7306 48.5053   1
  -3   1  18 391.233 104.870   3
  -3  -1  18 477.609 114.128   3
  -3  -1  17 170.749 64.8161   3
  -3  -1  17 205.534 85.2638   1
  -3   1  17 134.261 61.2519   3
  -3  -1  16 863.229 143.560   3
  -3   1  16 905.488 147.894   3
  -3  -1  15 34.9292 32.2424   3
  -3   1  15-13.5996 35.2211   3
  -3   1  14 2349.70 224.060   3
  -3  -1  14 2316.66 219.876   3
  -3   1  13 51.7728 33.5907   3
  -3  -1  13 49.7298 35.8362   3
  -3  -1  12 1597.92 169.663   3
  -3   1  12 1562.48 96.7948   4
  -3   1  12 1601.73 171.597   3
  -3   1  11 286.090 41.5315   4
  -3   1  11 282.937 71.4041   3
  -3  -1  11 224.051 61.6994   3
  -3   1  10 1118.90 74.4191   4
  -3  -1  10 1261.11 139.127   3
  -3   1  10 1294.64 140.593   3
  -3  -1   9 14.4964 21.9544   3
  -3   1   9-11.7317 16.0437   4
  -3  -1   8 1201.21 125.228   3
  -3  -1   8 1313.92 157.346   2
  -3   1   8 1212.70 157.645   2
  -3   1   8 1431.88 83.5631   4
  -3  -1   7 95.4115 40.8929   2
  -3   1   7 104.931 47.1540   2
  -3  -1   7 88.0512 36.6229   3
  -3   1   7 97.1514 21.4266   4
  -3  -1   6 4775.51 223.538   3
  -3  -1   6 5002.16 265.643   2
  -3   1   6 4962.11 275.519   2
  -3  -1   5 16.4428 20.9145   2
  -3  -1   5 29.9281 24.0211   3
  -3  -1   4 3247.41 161.154   3
  -3  -1   4 3367.15 182.217   2
  -3  -1   3 266.787 45.0193   3
  -3  -1   3 222.913 20.7946   4
  -3  -1   3 227.847 43.4523   2
   3   1  -2 410.397 32.8149   5
  -3  -1   2 450.869 53.3720   3
  -3  -1   2 321.980 32.9024   4
  -3  -1   2 381.070 49.4092   2
   3   1  -2 442.159 35.4809   4
  -3  -1   1 364.016 24.9628   5
  -3  -1   1 430.342 46.4102   3
   3   1  -1 421.268 44.8096   2
   3   1  -1 433.519 23.8666   5
   3   1  -1 401.465 39.2600   4
  -3  -1   1 420.328 42.2142   2
  -3  -1   0 1358.72 50.6331   1
  -3   1   0 1545.25 84.8429   4
   3   1   0 1491.72 82.3119   4
   3   1   0 1438.80 65.2518   2
  -3  -1   0 1461.13 74.8683   3
  -3  -1   0 1453.30 39.4561   5
  -3   1  -1 10.4391 18.7799   4
  -3  -1  -1-4.53008 7.33584   3
  -3  -1  -2 2612.97 140.442   4
  -3  -1  -2 2701.82 64.8820   3
  -3   1  -2 2598.82 129.744   4
  -3   1  -2 2617.69 66.2113   1
  -3  -1  -3 896.272 88.7861   4
   3  -1   3 808.909 48.7088   2
   3  -1   3 962.572 43.2516   1
  -3   1  -3 881.244 79.1382   4
  -3   1  -4 132.946 14.8247   3
   3  -1   4 120.935 25.2805   2
  -3  -1  -4 115.347 36.7388   4
   3  -1   4 126.823 20.5432   1
  -3   1  -4 129.555 32.3861   4
   3  -1   5 397.189 53.2114   2
   3  -1   5 445.095 45.2407   1
  -3  -1  -5 399.851 67.5279   4
  -3   1  -5 333.925 43.7908   4
  -3   1  -5 389.089 28.7914   3
  -3  -1  -6 943.514 107.509   4
   3  -1   6 894.173 90.9004   2
   3  -1   6 946.146 76.5665   1
  -3   1  -6 923.977 92.5341   4
   3  -1   7 311.032 59.0943   2
  -3  -1  -7 364.211 70.4043   4
  -3   1  -7 299.236 60.1637   4
   3  -1   7 388.471 53.8450   1
   3  -1   8 4391.90 234.113   4
   3   1   8 4126.87 230.844   4
   3  -1   8 4331.59 197.876   1
  -3  -1  -8 4053.27 236.174   4
  -3   1  -8 4111.96 241.600   4
   3  -1   8 3962.30 228.856   2
   3   1   8 3912.08 239.352   2
  -3  -1  -9 351.179 82.1872   4
   3   1   9 417.775 77.4436   4
   3   1   9 365.674 79.9194   2
  -3   1  -9 369.133 75.8563   4
   3  -1   9 417.020 80.6310   2
   3  -1   9 421.090 75.9652   4
   3  -1   9 398.451 64.7693   1
   3   1  10 2225.18 209.616   2
   3  -1  10 2318.86 203.618   2
  -3  -1 -10 2339.56 195.688   4
   3  -1  10 2497.12 172.384   1
  -3   1 -10 2339.87 195.596   4
  -3   1 -11 22.5474 37.0520   4
   3  -1  11-3.32448 19.7103   1
  -3  -1 -11 10.4287 41.3651   4
   3  -1  12 32.5953 24.5862   1
  -3   1 -12 99.3039 53.4883   4
   3  -1  13 81.9061 33.0555   1
  -3   1 -13 144.763 63.9984   4
  -3   1 -14 72.0139 47.3600   4
   3  -1  14 36.6220 24.4923   1
   3   1  15 29.4748 23.6190   1
   3  -1  15 45.3095 42.4805   1
   3   1  16 696.607 123.791   1
   3  -1  16 655.010 117.767   1
   3   1  17 6.51976 23.4686   1
   3  -1  17-29.2696 42.0570   1
   3   1  18 150.091 57.8738   1
   3  -1  18 85.3382 33.6539   1
  -3   2  18 27.5302 29.9203   3
  -3  -2  18 30.8356 28.6902   3
  -3  -2  17 22.6888 41.9322   3
  -3   2  17-24.1706 36.9633   3
  -3  -2  17-14.1625 48.6212   1
  -3  -2  16-33.5512 44.4995   1
  -3   2  16-44.1413 32.9659   3
  -3  -2  16 5.25134 24.8810   3
  -3  -2  15 45.1971 30.7663   3
  -3   2  15 33.1790 28.8439   3
  -3  -2  15 97.9675 53.6309   1
  -3   2  14-11.2330 27.0613   3
  -3  -2  14 24.6959 22.7472   3
  -3   2  13 17.6080 26.7629   3
  -3  -2  13 27.2902 33.8075   3
  -3  -2  12 58.3020 27.8417   3
  -3   2  12 41.2091 34.0838   3
  -3   2  12 59.7408 24.5095   4
  -3   2  11 44.3359 33.9705   3
  -3   2  11 16.0328 11.0495   4
  -3  -2  11 44.3772 33.0596   3
  -3  -2  10 36.7331 27.2564   3
  -3   2  10-33.5359 31.1548   4
  -3  -2   9 25.6074 18.7444   3
  -3   2   9 36.8154 18.7066   4
  -3  -2   8 46.1921 37.9350   2
  -3   2   8 113.958 30.5564   4
  -3  -2   8 59.2329 30.5524   3
  -3  -2   7 237.898 65.7480   2
  -3  -2   7 228.828 51.0642   3
  -3  -2   6 204.388 53.9350   2
  -3  -2   6 199.157 46.0370   3
  -3  -2   5 15.4877 19.7981   3
  -3  -2   5 11.2258 17.8968   2
  -3  -2   4 3.53846 19.7989   3
  -3  -2   4-8.18246 17.1448   2
   3   2  -3-7.76050 13.1486   5
  -3  -2   3 6.43659 17.1596   3
  -3  -2   3 1.24553 12.2386   2
   3   2  -3-0.16768 4.83850   4
   3   2  -2 2977.07 89.2871   5
  -3  -2   2 3015.56 135.763   2
  -3  -2   2 3028.12 136.675   3
   3   2  -2 3215.74 96.1656   4
   3   2  -1-11.5385 12.4883   5
  -3  -2   1 31.5440 20.2695   4
  -3  -2   1 8.14090 9.68347   1
  -3  -2   1-12.6402 12.1174   5
  -3  -2   1 3.68364 11.7442   3
   3   2  -1-0.14086 12.0318   2
  -3  -2   0 59.9104 12.4676   1
  -3  -2   0 71.8224 28.4915   4
   3   2   0-44.0389 44.0337   4
  -3  -2   0 47.1544 7.84017   5
   3   2   0 77.2610 21.9604   3
  -3  -2   0 48.8919 15.0074   3
  -3  -2  -1 885.870 78.1256   4
   3   2   1 795.101 51.0788   3
  -3  -2  -1 877.360 50.5851   3
  -3   2  -1 824.697 72.6854   4
  -3   2  -1 780.873 38.1368   5
   3   2   1 711.161 31.8743   1
  -3   2  -2 1299.73 55.4510   2
   3   2   2 1256.86 52.5062   3
  -3   2  -2 1235.38 91.3766   4
  -3  -2  -2 1265.33 99.9836   4
  -3   2  -2 1347.86 54.5766   1
  -3  -2  -3 938.322 92.6824   4
  -3   2  -3 893.747 82.1093   4
  -3   2  -3 882.729 58.8884   2
  -3   2  -3 957.873 57.4443   1
   3  -2   4 309.570 34.2954   1
  -3   2  -4 265.305 50.0476   4
  -3  -2  -4 314.885 61.6350   4
   3  -2   4 272.513 36.3222   2
  -3  -2  -5 147.391 49.6085   4
   3  -2   5 144.981 26.8641   1
  -3   2  -5 153.013 42.0237   4
  -3   2  -5 171.846 23.5766   3
   3  -2   5 123.597 30.2671   2
   3   2   6 260.757 21.6846   3
   3  -2   6 262.302 47.6626   2
  -3  -2  -6 324.723 69.1212   4
  -3   2  -6 279.464 50.7976   4
  -3   2  -6 303.843 34.3813   3
   3  -2   6 307.974 42.8408   1
   3   2   7 245.049 53.6095   4
   3  -2   7 221.651 49.1106   2
  -3  -2  -7 232.193 64.2523   4
  -3   2  -7 124.096 27.4742   4
   3  -2   7 236.361 41.7033   1
   3   2   7 233.131 24.4894   3
  -3   2  -8 570.018 60.3230   4
  -3  -2  -8 789.944 108.701   4
   3   2   8 717.278 95.8254   4
   3  -2   8 666.280 93.0685   2
   3   2   8 726.120 49.7313   3
   3  -2   8 721.496 79.2668   1
   3   2   9 4.38719 8.12920   3
   3  -2   9-10.3120 20.2460   1
   3   2   9 4.37141 21.7906   4
   3  -2   9-6.04606 25.3861   2
  -3   2  -9-18.2296 34.0289   4
   3  -2  10-20.2679 28.5210   2
  -3  -2 -10 98.9903 56.8569   4
  -3   2 -10-10.8399 37.1214   4
   3   2  10 20.9429 27.8636   2
   3  -2  10 32.7299 24.6184   1
   3   2  10 29.0270 12.9547   3
  -3   2 -11 20.5965 30.6110   4
   3  -2  11-11.5991 21.7129   1
   3   2  11-3.05212 11.4084   3
  -3   2 -12 299.297 86.3879   4
   3   2  12 254.629 41.5826   3
   3  -2  12 259.408 61.4249   1
  -3   2 -13 154.670 73.0018   4
   3  -2  13 65.7712 26.7941   1
  -3   2 -14 35.1552 36.8086   4
   3  -2  14-17.3969 31.1817   1
  -3   2 -15 58.6373 39.9312   4
   3  -2  15 15.4960 24.2183   1
   3   2  16 35.4095 32.9053   1
   3  -2  16 20.8107 29.5857   1
   3  -2  17-28.3636 36.4503   1
   3   2  17-32.2906 34.7266   1
   3  -2  18-14.6331 27.6092   1
   3   2  18-19.5348 33.8655   1
  -3   3  18 166.810 66.4294   3
  -3  -3  18 144.925 64.5537   3
  -3   3  17 0.30709 31.0260   3
  -3  -3  17 10.5578 26.4503   3
  -3  -3  17 27.4377 39.4617   1
  -3  -3  16 422.507 110.620   1
  -3  -3  16 368.476 96.1890   3
  -3   3  16 332.561 91.0063   3
  -3  -3  15 50.6801 36.2760   3
  -3  -3  15 27.6583 22.9408   1
  -3   3  15 41.6369 41.7594   3
  -3   3  14 411.707 95.8143   3
  -3  -3  14 421.801 94.6942   3
  -3  -3  14 512.980 112.693   1
  -3  -3  13 33.4561 28.7951   3
  -3  -3  13 27.7208 28.0719   1
  -3   3  13 24.0013 21.4732   3
  -3  -3  12 335.785 79.3757   3
  -3  -3  12 337.348 84.5587   1
  -3   3  12 235.646 42.9131   4
  -3  -3  11 105.933 44.1990   3
  -3   3  11 31.9999 13.9340   4
  -3   3  10 2219.86 136.832   4
  -3  -3  10 2102.88 179.663   3
  -3   3   9 94.1571 33.6832   4
  -3  -3   9 47.7725 30.6776   3
  -3  -3   8 1211.43 126.439   3
  -3  -3   8 1251.92 153.003   2
  -3  -3   7 892.686 119.161   2
  -3  -3   7 882.741 102.776   3
  -3  -3   6 568.819 78.4000   3
  -3  -3   6 601.585 93.4749   2
  -3  -3   5 56.5669 31.9728   2
  -3  -3   5 43.5695 26.0908   3
   3   3  -4 904.974 72.5561   5
  -3  -3   4 807.068 91.0967   2
  -3  -3   4 909.551 89.5629   3
   3   3  -3 50.3628 12.1984   5
  -3  -3   3 79.2584 27.9662   3
   3   3  -3 62.0264 14.9274   4
  -3  -3   3 95.1729 29.8730   2
  -3  -3   2 10360.6 255.966   3
  -3  -3   2 10597.4 211.421   5
   3   3  -2 10825.8 177.633   5
   3   3  -2 10412.4 196.261   4
  -3  -3   2 10438.1 231.387   1
  -3  -3   1 2.08844 8.54217   5
   3   3  -1-23.8390 15.6205   5
   3  -3  -1 38.1713 13.0040   5
  -3  -3   1-8.19653 15.0715   3
   3   3  -1 7.70902 14.1251   4
  -3  -3   1 6.31029 8.00371   1
   3   3  -1 1.26179 14.7236   2
   3   3   0 3489.18 129.348   3
   3   3   0 3513.70 143.348   4
  -3   3   0 3381.29 70.7808   5
  -3  -3   0 3489.17 122.803   3
   3  -3   0 3514.57 75.7941   5
  -3  -3   0 3499.45 93.6528   5
   3   3   0 3299.41 101.866   1
  -3  -3  -1 743.105 74.3749   4
   3   3   1 694.753 51.8497   3
   3   3   1 651.634 37.3602   1
  -3   3  -1 688.170 37.2005   5
  -3   3  -2 9399.04 183.617   5
  -3  -3  -2 9410.01 265.576   4
   3   3   2 9515.00 166.155   3
  -3   3  -3 2153.03 94.7962   1
  -3  -3  -3 2126.09 136.361   4
  -3   3  -3 2147.24 102.126   2
  -3   3  -3 2177.84 132.777   4
  -3  -3  -4 1573.80 126.786   4
  -3   3  -4 1577.96 119.406   4
  -3   3  -4 1539.74 100.183   2
  -3   3  -4 1498.82 89.7954   1
   3  -3   5 6.51895 13.9115   2
  -3  -3  -5 66.4140 45.5314   4
  -3   3  -5 4.86960 16.9965   2
   3  -3   5 11.7887 14.8705   1
  -3   3  -5 18.5877 26.8272   4
  -3   3  -6 1015.93 69.9674   3
   3  -3   6 996.642 78.2318   1
  -3  -3  -6 940.802 110.005   4
   3  -3   6 996.471 91.5722   2
  -3   3  -6 914.741 100.356   4
   3  -3   7 47.0309 18.7516   1
  -3   3  -7 50.9972 16.6697   3
   3   3   7-14.5343 46.3299   4
  -3   3  -7 26.7238 20.3046   4
  -3  -3  -7 80.3912 51.0347   4
   3  -3   7 41.6630 19.1757   2
   3   3   8 3446.55 114.936   3
   3   3   8 3606.41 217.814   4
   3  -3   8 3511.43 209.682   2
  -3   3  -8 3491.04 205.927   4
  -3   3  -8 3210.60 140.243   3
   3  -3   8 3540.10 176.792   1
   3  -3   9 147.390 39.2493   1
   3  -3   9 161.837 51.4590   2
  -3   3  -9-12.4742 74.8096   4
   3   3   9 162.456 26.7373   3
   3   3  10 2279.55 110.613   3
   3  -3  10 2099.02 189.177   2
  -3   3 -10 2069.36 190.984   4
   3  -3  10 2255.25 163.007   1
   3  -3  11 49.8235 16.1730   1
   3   3  11 57.5160 20.0974   3
  -3   3 -11 64.5237 34.1201   4
  -3   3 -12 582.769 112.050   4
   3   3  12 602.675 63.1713   3
   3  -3  12 589.886 91.8412   1
   3  -3  13-0.44452 17.3340   1
  -3   3 -13 78.0983 59.0295   4
   3   3  13 21.9498 14.5792   3
  -3   3 -14 1024.48 153.553   4
   3  -3  14 1019.82 134.920   1
   3  -3  15 96.9888 41.6134   1
  -3   3 -15 214.088 75.9713   4
  -3   3 -16 700.324 127.632   4
   3  -3  16 598.362 110.104   1
   3  -3  17-19.8237 31.3061   1
   3  -3  18 441.315 106.061   1
   3   3  18 479.234 116.564   1
  -3   4  18-8.96958 29.4471   3
  -3   4  17 48.3970 33.6042   3
  -3  -4  17 50.6352 41.3881   3
  -3  -4  16 41.8106 43.4856   1
  -3   4  16 3.42939 28.3450   3
  -3  -4  16 45.3090 38.0775   3
  -3   4  15 4.59368 26.1949   3
  -3  -4  15 15.2964 28.1939   3
  -3  -4  15-25.2874 30.3887   1
  -3   4  14 53.9098 46.3114   3
  -3  -4  14 17.9292 26.3761   1
  -3  -4  14 38.7943 33.1761   3
  -3  -4  13 329.419 80.3017   3
  -3  -4  13 433.350 97.5766   1
  -3  -4  12 341.133 78.7722   3
  -3  -4  12 346.042 84.3257   1
  -3   4  12 458.740 74.9214   4
  -3  -4  11-17.4127 29.4696   1
  -3   4  11 17.4781 23.7983   4
  -3  -4  11 3.30275 18.7685   3
  -3  -4  10 50.3154 36.3942   3
  -3  -4  10 18.4294 23.5263   1
  -3   4  10 93.3006 36.8225   4
  -3  -4   9-13.9533 23.9072   1
  -3  -4   9-17.1401 27.0015   3
  -3   4   9 50.1128 29.4641   4
  -3  -4   8 308.674 63.5198   3
  -3  -4   7 1.59652 20.9974   2
  -3  -4   7 5.20424 16.5303   3
  -3  -4   6 1067.94 121.401   2
  -3  -4   6 1045.24 108.133   3
  -3  -4   5 541.692 73.1797   3
  -3  -4   5 560.330 82.1981   2
   3   4  -5 577.584 65.4771   5
   3   4  -4 2950.69 131.792   5
  -3  -4   4 2947.46 161.147   3
  -3  -4   4 2929.72 171.912   2
   3   4  -3 975.628 66.1836   5
  -3  -4   3 952.298 86.2624   3
  -3  -4   2 2608.90 119.024   1
  -3  -4   2 2582.21 112.754   5
   3   4  -2 2570.42 90.8990   5
  -3  -4   2 2437.91 127.606   3
   3   4  -2 2506.56 104.162   4
   3   4  -2 2527.17 124.421   1
   3  -4  -1 405.035 29.4039   5
   3   4  -1 364.312 32.6384   5
  -3  -4   1 393.770 49.7833   3
   3   4  -1 428.051 50.3485   4
  -3  -4   1 382.072 41.8434   1
  -3  -4   1 399.193 37.5457   5
   3   4  -1 384.072 44.4716   1
   3   4   0 1522.41 90.6660   3
  -3  -4   0 1511.39 68.6480   5
   3   4   0 1446.82 96.5397   4
   3  -4   0 1524.24 56.6272   5
  -3   4   0 1538.25 57.8175   5
   3   4   0 1345.95 70.0464   1
  -3   4  -1 876.238 44.8339   5
   3  -4   1 781.635 51.7722   5
   3   4   1 852.510 81.1621   4
   3   4   1 794.304 59.5549   3
  -3  -4  -1 837.588 58.3623   5
  -3   4  -2 333.236 34.0293   5
  -3   4  -3-8.45451 8.82201   1
  -3   4  -3-10.7201 11.4130   5
  -3   4  -3 5.22549 11.5583   2
  -3   4  -4 669.351 82.6118   4
  -3   4  -4 666.563 71.6872   2
  -3   4  -4 674.618 64.2164   1
  -3   4  -5 1991.15 136.755   2
  -3   4  -5 2002.31 142.289   4
  -3   4  -5 1965.72 120.689   1
   3  -4   5 2198.52 106.519   1
  -3   4  -6 15.5601 12.6710   3
  -3   4  -6 2.49409 15.8337   2
   3  -4   6 16.3308 15.8422   1
  -3   4  -6 2.28085 19.6340   4
   3  -4   7 140.694 41.1506   2
  -3   4  -7 111.422 27.9949   3
  -3   4  -7 122.351 42.8667   4
   3  -4   7 125.030 29.5468   1
   3   4   7 85.2092 20.5457   4
  -3   4  -7 138.541 42.9784   2
   3  -4   8-1.72708 11.9001   2
   3  -4   8-18.7448 23.6717   1
  -3   4  -8-8.17514 12.6049   3
   3   4   8-61.0261 62.5128   4
  -3   4  -8 2.94585 18.9701   4
   3  -4   9 41.5775 15.3487   1
  -3   4  -9 47.2574 24.4507   3
  -3   4  -9-104.262 73.8781   4
   3  -4   9 50.6154 30.7121   2
   3  -4  10-17.4538 25.5605   1
   3  -4  10 10.5070 15.9431   2
   3   4  10-1.68701 10.2440   3
   3  -4  11-7.82171 22.0685   1
   3   4  11-0.06073 10.1925   3
  -3   4 -11-19.6985 38.5830   4
  -3   4 -12 59.7672 40.8958   4
   3   4  12 86.7670 26.6409   3
   3  -4  12 51.5325 23.6444   1
   3   4  13 17.7764 16.4787   3
   3  -4  13-2.19698 17.7337   1
  -3   4 -13 38.0016 44.6146   4
   3  -4  14 148.001 49.1893   1
  -3   4 -14 182.711 73.0774   4
   3  -4  15 229.822 65.0711   1
  -3   4 -15 301.843 84.4613   4
  -3   4 -16 349.324 95.3448   4
   3  -4  16 273.374 78.3847   1
   3  -4  17-9.76611 36.4141   1
   3  -4  18-49.4590 52.5151   1
  -3   5  18-0.95448 26.8403   3
  -3   5  17 106.872 56.5830   3
  -3   5  16 251.104 81.8556   3
  -3  -5  16 348.827 99.3120   1
  -3   5  15-10.1163 25.6997   3
  -3  -5  15 26.7040 39.5886   3
  -3  -5  15-4.66967 22.5465   1
  -3  -5  14 181.338 64.9078   3
  -3  -5  14 192.177 64.4760   1
  -3  -5  13 169.746 60.9187   3
  -3  -5  13 206.309 67.1214   1
  -3  -5  12 11.4506 26.5425   1
  -3  -5  12 41.5401 29.8212   3
  -3  -5  11 306.167 78.6713   1
  -3  -5  11 234.990 63.5699   3
  -3   5  10 1505.73 129.895   4
  -3  -5  10 1438.18 149.956   3
  -3  -5  10 1523.12 160.911   1
  -3  -5   9 35.5403 24.0385   1
   3   5  -9 90.6444 57.6305   2
  -3  -5   9 57.6995 37.2371   3
   3   5  -8 1074.18 46.8397   4
   3   5  -8 1493.15 186.440   2
  -3  -5   8 1337.59 134.926   3
  -3  -5   8 1539.13 144.813   1
  -3  -5   7 11.7876 18.7598   3
   3   5  -7 24.8296 26.7836   3
   3   5  -7-16.0947 25.1951   5
   3   5  -7 11.8887 6.48670   4
  -3  -5   7 15.8027 32.7379   2
  -3  -5   6 3039.22 183.007   3
  -3  -5   6 2971.11 200.820   2
   3   5  -6 3352.43 173.295   5
  -3  -5   5 1428.17 119.805   3
  -3  -5   5 1399.39 131.043   2
   3   5  -5 1406.06 102.868   5
   3   5  -4 842.343 72.2351   5
  -3  -5   4 838.320 87.8460   3
  -3  -5   3 1030.72 93.3239   3
  -3  -5   3 1024.08 84.5667   5
   3   5  -3 1062.18 69.7488   5
  -3  -5   2 826.281 68.4155   5
   3   5  -2 840.243 76.4024   1
   3   5  -2 890.164 57.8631   5
  -3  -5   2 870.885 70.3161   1
  -3  -5   1 334.843 38.2744   5
   3   5  -1 297.216 33.5207   5
   3  -5  -1 281.292 26.4165   5
   3   5  -1 260.391 37.7112   1
  -3   5   0 4336.65 110.883   5
   3  -5   0 4507.80 109.143   5
   3   5   0 4293.49 162.675   3
  -3  -5   0 4595.70 131.094   5
   3   5   0 4198.21 135.633   1
  -3   5  -1 72.8165 11.6211   5
   3  -5   1 85.7124 18.1521   5
  -3  -5  -1 168.961 31.6659   5
   3   5   1 110.744 35.8414   4
   3   5   1 112.253 26.8772   3
  -3   5  -2 4909.71 133.088   5
  -3   5  -3 575.104 54.1774   5
  -3   5  -3 614.242 56.3920   1
  -3   5  -4 2486.94 144.239   2
  -3   5  -4 2420.81 128.513   5
  -3   5  -4 2359.23 124.188   1
  -3   5  -5 87.7772 32.7321   4
  -3   5  -5 87.4301 29.7195   2
  -3   5  -5 105.496 29.4940   1
   3  -5   6 3378.60 145.755   1
  -3   5  -6 3012.28 187.127   4
  -3   5  -6 3254.09 199.592   2
  -3   5  -7 571.369 65.9490   3
  -3   5  -7 567.740 88.4319   4
   3   5   7 581.471 95.9342   4
   3  -5   7 664.310 71.8198   1
  -3   5  -7 535.735 87.8359   2
   3  -5   8 2622.63 151.167   1
  -3   5  -8 2594.83 189.541   4
  -3   5  -8 2406.56 143.322   3
  -3   5  -8 2433.33 201.296   2
   3  -5   9 64.8678 25.3844   1
  -3   5  -9 84.0582 29.9620   3
   3  -5   9 93.9707 40.5867   2
  -3   5  -9 79.8353 33.2195   4
   3  -5  10 870.508 100.086   1
  -3   5 -10 802.193 106.493   4
  -3   5 -10 841.647 91.8215   3
   3   5  11 38.8327 18.6245   3
  -3   5 -11-84.6974 74.0250   4
   3  -5  11 60.3739 31.4979   1
   3   5  12 134.591 32.3149   3
  -3   5 -12 54.3573 37.0641   4
   3  -5  12 85.9020 33.7378   1
  -3   5 -13 20.2249 41.2576   4
   3  -5  13 12.5398 25.6298   1
   3   5  13 11.3243 14.9009   3
  -3   5 -14 1117.36 162.581   4
   3  -5  14 1104.64 139.410   1
  -3   5 -15 136.917 64.9149   4
   3  -5  15 83.5653 43.1329   1
  -3   5 -16 1268.37 176.731   4
   3  -5  16 1132.83 152.707   1
   3  -5  17 22.7705 26.1486   1
   3  -5  18 693.592 127.124   1
  -3   6  17 28.9359 37.2218   3
  -3   6  16 167.098 77.9294   3
  -3  -6  16 136.538 64.0560   1
  -3  -6  15 144.204 61.6323   1
  -3   6  15 111.460 57.1872   3
  -3  -6  14 135.889 51.8576   1
  -3  -6  13 157.253 61.2287   3
  -3  -6  13 150.383 59.3421   1
  -3  -6  12 195.926 66.2071   3
  -3   6  12 212.109 59.6238   4
  -3  -6  12 208.869 65.7668   1
  -3  -6  11 61.4174 36.0499   3
  -3  -6  11-3.10459 30.2788   1
  -3   6  11 63.1554 35.9735   4
   3   6 -10 120.619 19.8440   4
  -3  -6  10 79.3830 40.2496   3
   3   6 -10 125.362 70.6193   2
  -3  -6  10 92.6806 39.9782   1
   3   6  -9 22.5550 37.2531   2
  -3  -6   9 26.0120 26.4525   3
   3   6  -9-40.4695 19.0407   4
  -3  -6   9-36.4558 34.1120   1
  -3  -6   8-51.1491 40.6389   1
  -3  -6   8 9.88461 19.9136   3
   3   6  -8 3.02521 7.46040   4
   3   6  -8-23.3044 41.5462   2
   3   6  -7 109.077 42.1779   3
  -3  -6   7 96.0656 39.8562   3
  -3  -6   7 105.982 44.5630   2
   3   6  -7 126.308 37.9117   5
   3   6  -6 1311.17 108.456   5
  -3  -6   6 1141.72 115.829   3
   3   6  -5 46.4480 15.5629   5
  -3  -6   5 86.7690 36.6171   3
   3   6  -4 394.472 49.0694   5
   3   6  -3 532.968 53.2113   5
  -3  -6   3 542.026 64.1613   5
   3   6  -3 485.697 66.5702   1
   3   6  -2 122.473 18.1021   5
  -3  -6   2 208.150 39.7628   1
   3  -6  -2 260.608 35.1349   5
  -3  -6   2 168.258 30.5381   5
   3   6  -2 176.433 37.6182   1
  -3  -6   1 6.10391 13.7174   5
   3  -6  -1-24.8411 17.9942   5
   3   6  -1 17.1866 13.3298   5
   3   6  -1 5.12911 11.1842   1
   3   6   0 415.470 46.2804   5
   3   6   0 351.416 41.9536   1
  -3   6   0 420.515 41.7566   5
  -3  -6   0 265.563 31.2325   5
   3  -6   0 423.095 38.6008   5
   3   6   0 429.923 56.3364   3
  -3   6  -1 242.473 29.0753   5
   3  -6   1 211.931 29.9428   5
  -3  -6  -1 213.672 33.2195   5
   3  -6   2 9.07009 15.3844   5
  -3   6  -2 51.5203 17.1168   5
  -3   6  -3 22.1402 13.5460   5
  -3   6  -3 23.3910 15.6972   1
  -3   6  -4 403.304 62.7680   2
  -3   6  -4 322.541 45.2578   5
  -3   6  -4 375.783 51.1460   1
  -3   6  -5 197.645 47.0944   2
  -3   6  -5 175.412 38.3460   1
  -3   6  -6 1003.23 113.650   4
  -3   6  -6 1001.09 115.851   2
  -3   6  -6 991.831 101.660   1
   3  -6   7 297.797 51.2982   1
  -3   6  -7 202.104 56.7504   4
   3   6   7 289.167 69.8423   4
  -3   6  -7 218.077 56.5148   2
  -3   6  -7 244.258 45.9462   3
  -3   6  -8 548.946 92.8266   4
  -3   6  -8 564.030 72.6339   3
   3  -6   8 608.814 75.4539   1
  -3   6  -8 571.511 101.678   2
  -3   6  -9 27.6851 18.9373   3
  -3   6  -9 59.5452 44.0427   2
  -3   6  -9 23.3251 24.9692   4
   3  -6   9 57.6371 30.6901   1
  -3   6 -10 351.374 66.1757   3
   3  -6  10 399.636 68.9724   1
  -3   6 -10 345.665 77.6087   4
  -3   6 -11 144.428 38.7500   4
   3  -6  11 291.417 62.5658   1
  -3   6 -11 225.659 53.9687   3
   3  -6  12 6.89335 14.2983   1
   3   6  12 33.6665 22.9001   3
   3  -6  13-1.48806 15.2833   1
  -3   6 -13-33.4668 43.2593   4
  -3   6 -14 22.2064 38.0292   4
   3  -6  14 41.2794 30.2245   1
   3  -6  15 29.1957 26.3542   1
  -3   6 -15 34.0222 43.2325   4
   3  -6  16 19.5368 21.5582   1
  -3   6 -16 108.715 61.1590   4
   3  -6  17 13.8755 30.2821   1
  -3   7  17-20.5018 44.0259   3
  -3  -7  16 189.814 68.3501   1
  -3   7  16 264.005 85.7533   3
  -3  -7  15-28.0709 33.9650   1
  -3  -7  14 321.646 87.6666   1
  -3  -7  13-24.5563 35.2204   1
  -3  -7  12 1302.52 163.277   1
   3   7 -11 234.687 30.9770   4
  -3  -7  11 211.470 62.8105   1
  -3   7  11 256.205 65.1893   4
   3   7 -11 293.613 103.023   2
   3   7 -10 1305.08 76.3993   4
   3   7 -10 1252.18 196.726   2
  -3  -7  10 1379.15 155.580   1
  -3  -7   9-4.78864 26.8019   1
   3   7  -9-15.0801 45.0260   2
   3   7  -9 1.97026 9.04716   4
   3   7  -8 1644.54 89.3889   4
   3   7  -8 1732.96 211.593   2
  -3  -7   8 1665.28 151.047   1
  -3  -7   7 381.490 71.0001   1
   3   7  -7 408.723 63.8857   5
   3   7  -7 436.817 99.8661   2
   3   7  -6 352.710 54.8856   5
   3   7  -5-2.20375 12.6528   5
   3   7  -4 3222.21 142.071   5
   3   7  -4 3350.22 191.581   1
   3   7  -3 422.641 64.8195   1
  -3  -7   3 354.226 55.5218   5
   3   7  -3 417.898 51.5861   5
  -3  -7   2 1528.67 101.969   5
   3  -7  -2 1653.05 84.0445   5
   3   7  -2 1530.15 90.3932   5
   3   7  -2 1492.82 110.157   1
   3  -7  -1-27.4415 19.3558   5
   3   7  -1 24.6722 15.7648   5
   3   7  -1 21.0332 11.4949   1
  -3  -7   1 27.7775 18.1370   5
  -3  -7   0 4189.25 144.819   5
   3  -7   0 4199.90 126.839   5
  -3   7   0 4009.95 133.259   5
   3   7   0 4119.79 150.844   1
   3  -7   1 50.3354 17.0958   5
  -3   7  -1 75.9729 18.6012   5
  -3  -7  -1 53.9270 21.3503   5
   3  -7   2 3030.16 143.105   5
  -3  -7  -2 2922.02 132.608   5
  -3   7  -2 3226.23 118.023   5
  -3   7  -3 6.18049 10.5345   5
  -3   7  -3 18.2389 15.3350   1
  -3   7  -4 116.972 28.4580   5
  -3   7  -4 140.032 33.0770   1
  -3   7  -4 164.929 44.2934   2
  -3   7  -5 143.378 43.9675   2
  -3   7  -5 105.629 30.1109   1
  -3   7  -6 1138.32 110.345   5
  -3   7  -6 1155.01 113.859   1
  -3   7  -6 1209.71 132.634   2
  -3   7  -7 332.210 76.1094   2
  -3   7  -7 281.269 70.0907   4
  -3   7  -7 318.726 61.7148   5
  -3   7  -7 322.932 56.6061   3
  -3   7  -7 357.397 68.1775   1
   3  -7   8 2080.45 140.222   1
  -3   7  -8 1879.05 189.301   2
  -3   7  -8 1931.71 142.209   3
  -3   7  -8 2056.24 178.390   4
  -3   7  -9 12.3004 16.4626   3
  -3   7  -9-2.13988 26.7726   2
   3  -7   9 34.6588 28.3555   1
  -3   7  -9-2.21523 21.9171   4
  -3   7 -10 247.877 56.1800   3
  -3   7 -10 237.747 77.9172   2
   3  -7  10 270.203 57.9064   1
  -3   7 -10 241.832 70.3808   4
  -3   7 -11 15.4319 12.5795   3
   3  -7  11 53.4667 31.7564   1
  -3   7 -11 5.79111 22.9677   4
   3  -7  12 568.007 91.2686   1
  -3   7 -12 450.993 91.7116   4
   3  -7  13 18.1178 23.3386   1
  -3   7 -13-168.460 79.3390   4
   3  -7  14 602.679 105.029   1
  -3   7 -14 584.703 126.654   4
  -3   7 -15 85.3467 58.9845   4
   3  -7  15 10.0449 24.1207   1
   3  -7  16 441.024 97.5384   1
   3  -7  17 24.2096 29.6946   1
  -3   8  17-14.3090 27.2434   3
  -3  -8  16-7.49236 28.0099   1
  -3  -8  15-4.11789 27.9389   1
  -3  -8  14 31.7043 22.0829   1
  -3  -8  13-33.9472 40.8771   1
  -3  -8  12-24.3134 32.8391   1
   3   8 -11 5.14058 10.9731   4
  -3  -8  11 7.28221 18.4728   1
  -3  -8  10 130.739 50.1443   1
   3   8 -10 105.759 66.6805   2
   3   8 -10 109.117 23.6908   4
  -3  -8   9 7.19473 16.2369   1
   3   8  -9 11.0019 47.3798   2
   3   8  -9 9.93364 14.8574   4
   3   8  -8 92.7153 51.2381   2
  -3  -8   8 89.7554 34.0095   1
  -3  -8   7-15.6018 22.7055   1
   3   8  -7 9.43765 25.1405   2
   3   8  -6 530.594 68.4513   5
  -3  -8   6 535.286 78.7707   1
   3   8  -6 530.711 106.643   2
   3   8  -5 42.8386 22.1225   1
   3   8  -5 59.3321 25.2305   5
   3   8  -4 142.549 43.3840   1
   3   8  -4 176.631 36.3229   5
  -3  -8   4 114.567 36.2807   5
   3   8  -3 578.411 59.2768   5
  -3  -8   3 590.965 72.9518   5
   3   8  -3 644.057 80.8452   1
   3  -8  -3 750.185 68.0477   5
  -3  -8   2 17.6790 14.9046   5
   3   8  -2 18.6065 15.0411   1
   3   8  -2 7.69159 14.2819   5
   3  -8  -2 60.4086 22.0155   5
   3  -8  -1-16.4644 20.8686   5
   3   8  -1 109.501 28.6322   5
   3   8  -1 50.9093 20.8977   1
  -3  -8   1 85.0141 28.0610   5
   3  -8   0 79.9025 23.0681   5
  -3  -8   0-57.9368 32.7596   5
  -3   8   0 104.084 33.4962   5
   3   8   0 51.5893 22.7527   1
  -3   8  -1 393.029 45.9011   5
  -3  -8  -1 402.145 51.6865   5
   3  -8   1 420.458 49.4750   5
  -3  -8  -2 693.439 71.0575   5
   3  -8   2 684.277 69.6277   5
  -3   8  -2 628.147 55.1529   5
  -3   8  -3 402.728 48.0901   5
  -3   8  -3 376.953 51.6596   1
  -3   8  -4 133.146 33.9069   1
  -3   8  -5 895.188 94.3235   1
  -3   8  -5 1037.08 115.231   2
  -3   8  -5 910.121 85.6906   5
  -3   8  -6 458.111 66.2816   5
  -3   8  -6 477.429 85.6054   2
  -3   8  -6 494.125 77.0122   1
  -3   8  -7 136.992 54.2968   2
  -3   8  -7 110.242 37.6803   1
  -3   8  -7 134.959 49.5437   4
  -3   8  -8 17.6699 25.6353   4
  -3   8  -8 43.5544 40.7535   2
  -3   8  -8 29.9310 22.1695   3
  -3   8  -9 10.4590 24.3292   2
  -3   8  -9 42.2308 24.6006   3
  -3   8  -9 59.8743 35.4666   4
  -3   8 -10-3.93922 26.9570   4
  -3   8 -10 6.35474 13.1296   3
   3  -8  10 58.5703 37.1110   1
  -3   8 -10 44.5816 42.4856   2
  -3   8 -11-13.7970 16.4533   3
  -3   8 -11-11.0751 21.3636   4
   3  -8  11 25.3263 26.2831   1
   3  -8  12 70.2924 38.6937   1
  -3   8 -12-15.6449 37.5043   4
  -3   8 -13-24.2363 61.5542   4
   3  -8  13 147.646 51.4593   1
  -3   8 -14 35.5798 34.9913   4
   3  -8  14 44.1840 33.9875   1
  -3   8 -15 15.3852 34.3449   4
   3  -8  15 28.0571 28.0595   1
   3  -8  16 48.3671 37.2052   1
   3  -8  17 47.9456 38.4939   1
  -3  -9  15 46.6908 38.7469   1
  -3  -9  14 240.637 76.1531   1
  -3  -9  13 24.9227 34.3776   1
   3   9 -12 1004.02 201.655   2
  -3  -9  12 934.866 137.886   1
   3   9 -11-21.2616 42.1572   2
   3   9 -11-4.91867 11.7073   4
  -3  -9  11-11.3842 24.4336   1
   3   9 -10 525.462 60.6054   4
   3   9 -10 585.101 140.023   2
  -3  -9  10 564.417 98.2642   1
  -3  -9   9 25.4542 21.9873   1
   3   9  -9 38.0650 52.3703   2
   3   9  -8 2090.56 234.822   2
  -3  -9   8 2065.85 168.461   1
   3   9  -7-1.94956 35.0929   2
  -3  -9   7 6.45241 23.5990   1
   3   9  -6 706.296 124.903   2
  -3  -9   6 707.002 94.1200   1
  -3  -9   5 988.243 100.942   1
   3   9  -5 908.069 86.2333   5
   3   9  -5 969.002 136.601   2
   3   9  -5 968.919 116.268   1
  -3  -9   4 3734.88 210.043   5
   3   9  -4 3702.45 160.771   5
   3   9  -4 3945.65 221.006   1
   3   9  -3 91.7610 30.9425   1
   3  -9  -3 182.928 41.4264   5
   3   9  -3 42.6279 16.2374   5
  -3  -9   3 48.1019 16.2934   5
   3   9  -2 3509.06 151.610   5
  -3  -9   2 3514.73 165.705   5
   3   9  -2 3574.15 185.821   1
   3  -9  -2 3458.98 138.452   5
   3  -9  -1-29.8977 33.3286   5
   3   9  -1 62.6571 28.8102   5
   3   9  -1 26.4609 17.3735   1
  -3  -9   1 75.6791 26.9634   5
   3  -9   0 2191.26 107.474   5
   3   9   0 2281.44 130.240   1
  -3   9   0 2138.40 115.345   5
  -3  -9   0 2241.94 117.641   5
   3  -9   1 873.804 72.9642   5
  -3  -9  -1 783.610 71.9394   5
  -3   9  -1 898.945 72.7140   5
  -3  -9  -2 1042.15 85.3941   5
   3  -9   2 1043.97 89.6410   5
  -3  -9  -3 455.940 63.9285   5
   3  -9   3 257.122 46.8810   5
  -3   9  -3 323.796 51.8037   1
  -3   9  -4 5018.46 209.279   1
  -3   9  -4 5387.05 189.029   5
  -3   9  -5 210.454 41.7380   5
  -3   9  -5 237.427 60.2530   2
  -3   9  -5 181.233 44.3171   1
  -3   9  -6 2381.50 195.208   2
  -3   9  -6 2461.04 153.870   5
  -3   9  -6 2178.65 164.159   1
  -3   9  -7 237.415 72.1005   2
  -3   9  -8 672.638 119.125   2
  -3   9  -8 569.930 99.6441   4
  -3   9  -8 568.427 83.8368   3
  -3   9  -9 61.8123 43.7870   2
  -3   9  -9 36.0019 25.5422   3
  -3   9  -9 10.0726 24.7840   4
  -3   9 -10 575.739 108.466   4
  -3   9 -10 683.211 132.200   2
  -3   9 -11 120.942 61.2193   2
  -3   9 -11 91.1109 44.8086   4
  -3   9 -12 1087.57 150.638   4
   3  -9  13 36.4180 34.5392   1
  -3   9 -13-35.6398 52.3039   4
   3  -9  14 412.045 86.9591   1
  -3   9 -14 267.349 75.1819   4
   3  -9  15 42.5565 38.0578   1
  -3   9 -15 40.8408 53.3625   4
   3  -9  16 136.014 59.5800   1
   3  -9  17 36.8188 42.6064   1
  -3 -10  15 78.8971 48.3064   1
  -3 -10  14 37.4874 44.2717   1
  -3 -10  13 83.0207 49.8865   1
   3  10 -13 142.139 73.9874   2
  -3 -10  12-6.46732 21.2112   1
   3  10 -12 37.8503 49.8060   2
  -3 -10  11-14.0814 22.9644   1
   3  10 -11 3.39500 49.1212   2
   3  10 -11 1.70949 10.5750   4
   3  10 -10-8.34000 43.7015   2
  -3 -10  10 69.2412 41.0204   1
   3  10 -10 39.9269 22.9717   4
   3  10  -9 125.415 63.7820   2
  -3 -10   9 181.666 57.9856   1
  -3 -10   8 43.4348 32.1521   1
   3  10  -8 48.6968 51.0850   2
   3  10  -7-12.5526 30.7722   2
  -3 -10   7 27.9494 28.5538   1
   3  10  -6 223.484 73.0657   2
  -3 -10   6 244.461 60.1810   1
   3  10  -5 498.446 99.8962   2
  -3 -10   4 235.398 54.9867   5
   3  10  -4 134.820 32.5756   5
   3 -10  -4 320.167 60.5817   5
   3  10  -4 228.339 55.5858   1
   3  10  -4 237.284 68.1313   2
   3  10  -3 0.95796 20.7886   1
   3  10  -3-27.4365 23.9623   5
  -3 -10   3-34.8993 37.9593   5
   3 -10  -3 63.1310 29.9357   5
   3  10  -2 23.4874 18.8986   5
  -3 -10   2 0.46883 16.9522   5
   3  10  -2 2.66610 30.9649   3
   3 -10  -2-14.1932 21.1361   5
   3  10  -2 7.47744 13.6631   1
   3  10  -1 310.002 50.4292   5
   3 -10  -1 215.537 36.0052   5
  -3 -10   1 233.609 47.0005   5
   3  10  -1 196.520 44.1690   1
   3 -10   0 380.584 49.7043   5
   3  10   0 353.255 57.0553   1
  -3 -10   0 426.486 58.2575   5
   3 -10   1 389.825 52.8166   5
  -3 -10  -1 311.964 43.6408   5
  -3 -10  -2 32.4640 19.1647   5
   3 -10   2 17.1417 19.4628   5
   3 -10   3 57.6165 19.2883   5
  -3  10  -3-14.7690 19.3160   5
  -3  10  -4 1878.41 133.468   1
  -3 -10  -4 2131.47 138.003   5
  -3  10  -4 2070.95 119.410   5
  -3  10  -5 273.856 47.6797   5
  -3  10  -5 191.246 45.2401   1
  -3  10  -5 267.257 65.0462   2
  -3  10  -6 41.6859 33.5730   2
  -3  10  -7 877.686 129.903   2
  -3  10  -8 21.2386 28.2608   4
  -3  10  -8 9.24056 23.9968   2
  -3  10  -9 103.473 49.1951   4
  -3  10  -9 88.7767 47.4535   2
  -3  10 -10-13.4722 35.0300   2
  -3  10 -10 18.1675 37.8201   4
  -3  10 -11 82.1791 52.6249   2
  -3  10 -11 46.0251 38.6376   4
  -3  10 -12 52.4802 42.4013   2
  -3  10 -12 49.8925 41.0506   4
  -3  10 -13 32.3808 30.7410   4
  -3  10 -14-47.6328 56.5001   4
  -3  10 -15-60.0359 54.2917   4
  -3 -11  14 219.949 73.4706   1
  -3 -11  13 111.255 52.7452   1
   3  11 -13 114.682 84.8455   2
  -3 -11  12 601.025 111.083   1
   3  11 -12 579.113 158.451   2
   3  11 -11 7.90868 35.1063   2
  -3 -11  11 9.38028 32.5956   1
   3  11 -10 467.284 128.607   2
  -3 -11  10 536.730 100.604   1
  -3 -11   9 311.654 73.0972   1
   3  11  -9 325.031 100.110   2
   3  11  -8 365.847 105.897   2
  -3 -11   8 317.749 73.3119   1
   3  11  -7 51.8550 50.0986   2
  -3 -11   7 84.4386 45.3312   1
   3  11  -6 867.200 139.901   2
  -3 -11   5 174.047 45.0202   5
   3 -11  -5 412.147 74.2319   5
   3  11  -5 200.114 63.1951   2
   3 -11  -4 2876.61 150.944   5
  -3 -11   4 2882.81 193.504   5
   3  11  -4 2919.45 227.430   2
  -3 -11   3-89.7670 48.0319   5
   3 -11  -3 17.3762 21.4956   5
   3 -11  -2 3166.14 147.254   5
   3  11  -2 3038.77 155.661   5
  -3 -11   2 2852.91 166.461   5
   3  11  -2 3286.14 190.557   1
   3  11  -1 261.510 53.6814   1
   3  11  -1 279.306 56.2719   5
   3 -11  -1 288.568 50.5139   5
  -3 -11   1 260.753 48.5613   5
   3 -11   0 1503.60 101.926   5
   3  11   0 1502.90 119.287   1
  -3 -11   0 1587.52 111.607   5
  -3  11  -1 118.377 39.6062   5
   3 -11   1 27.2222 17.9571   5
  -3 -11  -2 370.639 58.1882   5
   3 -11   2 317.716 50.0640   5
  -3  11  -2 388.321 55.5963   5
   3 -11   3 68.6313 24.6076   5
  -3  11  -3 32.9009 16.5773   5
  -3  11  -4 4230.43 179.685   5
  -3 -11  -4 4194.74 194.624   5
  -3  11  -5 36.7785 36.6104   2
  -3  11  -6 1807.74 179.030   2
  -3  11  -7 395.560 87.5906   2
  -3  11  -8 376.289 96.2375   2
  -3  11  -9 34.7345 34.2561   4
  -3  11  -9 48.7384 40.3327   2
  -3  11 -10 1353.91 169.389   4
  -3  11 -10 1412.49 201.806   2
  -3  11 -11 10.6967 34.0077   2
  -3  11 -11 48.3473 42.0869   4
  -3  11 -12 1161.10 165.282   4
  -3  11 -12 1127.35 194.605   2
  -3  11 -13 102.618 50.6275   4
  -3  11 -14 243.634 76.7573   4
  -3 -12  14 76.5439 49.7838   1
   3  12 -14 107.434 67.3054   2
   3  12 -13 131.423 80.0996   2
  -3 -12  13 109.674 61.5461   1
  -3 -12  12 57.6715 40.7555   1
   3  12 -12-9.76694 44.2122   2
  -3 -12  11 37.0086 35.9435   1
   3  12 -11 6.75780 34.5306   2
   3  12 -10 29.3879 46.9740   2
  -3 -12  10 26.9078 33.2606   1
   3  12  -9 4.86928 31.2104   2
  -3 -12   9 40.6414 33.0430   1
   3  12  -8 113.471 69.5689   2
   3  12  -7 17.4593 29.6399   2
   3  12  -6 164.499 67.4405   2
  -3 -12   5 63.2400 29.5954   5
   3  12  -5 140.770 54.7782   2
   3 -12  -4 105.524 40.4644   5
   3  12  -4 51.8265 39.1378   2
  -3 -12   4-23.1717 35.2176   5
   3 -12  -3 325.368 49.5889   5
  -3 -12   3 221.099 46.3655   5
  -3 -12   2 722.235 86.6315   5
   3 -12  -2 754.316 72.4575   5
  -3 -12   1 39.6949 29.4757   5
   3 -12  -1 120.075 39.2877   5
   3  12   0 120.140 42.0128   1
   3 -12   0 117.832 41.1516   5
  -3 -12   0 165.699 45.2852   5
  -3 -12  -1-42.6841 33.7538   5
   3 -12   1-15.6168 23.1212   5
   3 -12   2 60.6128 21.8216   5
  -3  12  -2 140.768 36.1499   5
  -3 -12  -2 51.8128 26.2214   5
   3 -12   3 40.3545 17.6175   5
  -3 -12  -3 145.082 43.8204   5
  -3 -12  -4 336.003 66.0029   5
  -3 -12  -5 368.652 74.8626   5
  -3  12  -6 2138.00 198.070   2
  -3  12  -7 224.689 73.4221   2
  -3  12  -8 25.6618 35.1669   2
  -3  12  -9 37.5352 45.9995   2
  -3  12  -9 12.7596 24.4065   4
  -3  12 -10 88.3467 42.8872   4
  -3  12 -10 69.6388 52.6024   2
  -3  12 -11 185.322 76.4037   2
  -3  12 -11 164.263 63.2294   4
  -3  12 -12 47.3670 51.3661   2
  -3  12 -12 77.5624 43.3881   4
  -3  12 -13 78.1812 52.8254   2
  -3  12 -13 65.1615 45.4148   4
  -3  12 -14-63.6923 52.6362   4
  -3 -13  13 97.9795 55.6364   1
   3  13 -13-25.5998 40.4691   2
  -3 -13  12 677.343 118.957   1
   3  13 -12 656.651 178.761   2
  -3 -13  11 53.6320 39.3604   1
   3  13 -11 104.689 63.9965   2
   3  13 -10 651.120 156.433   2
   3  13  -9 76.0954 50.7468   2
   3  13  -8 675.894 145.512   2
   3  13  -7 413.032 107.051   2
   3 -13  -6 290.873 63.1433   5
   3  13  -6 148.636 67.1001   2
  -3 -13   5 180.643 53.5969   5
   3 -13  -5 332.463 63.7903   5
   3  13  -5 204.204 70.5211   2
  -3 -13   4 1560.29 151.405   5
   3  13  -4 1728.36 186.573   2
   3 -13  -4 1538.01 119.559   5
  -3 -13   3-46.6054 45.4212   5
   3 -13  -3-91.5753 47.5194   5
   3 -13  -2 1813.12 119.233   5
  -3 -13   2 1957.10 149.241   5
   3 -13  -1 177.771 43.4014   5
  -3 -13   1 117.297 38.4209   5
   3 -13   0 80.9497 30.3916   5
  -3 -13   0 151.437 45.8723   5
   3 -13   1-9.73416 21.0744   5
   3 -13   2 120.102 26.5591   5
  -3 -13  -2 8.74284 28.8251   5
  -3 -13  -3 20.4499 24.6020   5
   3 -13   3-20.0315 32.5765   5
  -3 -13  -4 1741.24 136.421   5
  -3 -13  -5 744.618 96.9126   5
  -3 -13  -6 873.031 105.525   5
  -3  13  -6 803.268 124.900   2
  -3  13  -7 354.638 89.6589   2
  -3  13  -8 163.561 68.1323   2
  -3  13  -9 17.7568 32.1221   2
  -3  13 -10 353.367 90.4800   4
  -3  13 -10 381.308 110.270   2
  -3  13 -11 18.5337 47.1118   2
  -3  13 -11-4.47023 21.6806   4
  -3  13 -12 817.229 144.902   4
  -3  13 -12 805.128 174.260   2
  -3  13 -13 5.55834 31.3511   2
  -3  13 -13 52.3565 44.8323   4
  -3  13 -14 182.428 69.9145   4
   3  14 -13 33.7900 48.6835   2
   3  14 -12 7.57303 38.8241   2
   3  14 -11 0.37715 42.9403   2
   3  14 -10 74.0461 64.8414   2
   3  14  -9 75.5738 61.7398   2
   3  14  -8 130.959 72.1041   2
   3  14  -7-7.89286 34.9542   2
   3 -14  -7 110.825 50.3272   5
   3 -14  -6 76.5605 41.0287   5
   3  14  -6 20.5118 27.9543   2
  -3 -14   5-32.4321 41.5964   5
   3 -14  -5 79.2150 36.4079   5
   3  14  -5 28.1254 28.6622   2
  -3 -14   4-6.95419 22.4912   5
   3 -14  -4 12.4857 19.3535   5
   3 -14  -3 32.1645 22.4892   5
  -3 -14   3 44.1962 25.5880   5
  -3 -14   2 146.666 38.3638   5
   3 -14  -2 186.994 34.4410   5
  -3 -14   1 229.010 55.6138   5
   3 -14  -1 187.289 47.1292   5
  -3 -14   0 319.441 58.0891   5
   3 -14   0 290.688 55.1992   5
  -3 -14  -1 416.021 65.1293   5
   3 -14   1 277.677 55.0951   5
   3 -14   2-19.9777 36.4235   5
  -3 -14  -2-12.1637 31.9804   5
  -3 -14  -3-31.9309 27.2157   5
   3 -14   3-25.0780 31.7710   5
  -3 -14  -4 13.4418 24.9685   5
   3 -14   4-16.0711 33.9951   5
  -3 -14  -5 74.7749 40.0465   5
  -3 -14  -6 531.457 84.7850   5
  -3  14  -6 479.212 101.819   2
  -3 -14  -7 605.894 96.3299   5
  -3  14  -7 441.628 100.443   2
  -3  14  -8 40.3481 29.8684   2
  -3  14  -9 99.9724 56.9846   2
  -3  14 -10 3.12472 20.8827   4
  -3  14 -10 38.3248 47.2794   2
  -3  14 -11 20.4778 21.5460   4
  -3  14 -11 28.2618 35.6844   2
  -3  14 -12 9.15792 40.2240   2
  -3  14 -12 40.1224 36.8202   4
  -3  14 -13-0.73004 37.5819   2
  -3  14 -13 65.0033 52.6169   4
  -3  14 -14 5.53454 29.8179   2
  -3  14 -14 92.6148 57.3446   4
   3  15 -12 667.698 176.250   2
   3  15 -11 81.0280 61.4263   2
   3  15 -10 657.295 161.733   2
   3  15  -9 35.9520 46.3407   2
   3 -15  -8 882.102 110.966   5
   3  15  -8 885.666 169.496   2
   3  15  -7 35.7716 41.5732   2
   3 -15  -7 128.139 50.1171   5
   3 -15  -6 608.768 86.7507   5
   3  15  -6 639.033 133.901   2
   3 -15  -5 4.63052 24.0405   5
  -3 -15   5-19.8300 39.2597   5
   3  15  -5 29.7705 43.2781   2
   3 -15  -4 683.535 83.9758   5
  -3 -15   4 620.275 103.518   5
   3 -15  -3-55.0400 35.7678   5
  -3 -15   3-21.0333 34.1574   5
  -3 -15   2 94.5351 34.1021   5
   3 -15  -2 224.483 50.0202   5
   3 -15  -1 234.226 51.8874   5
  -3 -15   1 202.846 52.4436   5
   3 -15   0 818.815 93.5668   5
  -3 -15   0 831.170 98.1572   5
   3 -15   1 0.40070 25.5348   5
  -3 -15  -1 83.2499 39.5012   5
  -3 -15  -2 634.849 79.4170   5
   3 -15   2 676.984 94.8585   5
  -3 -15  -3 91.6501 22.5856   5
   3 -15   3 132.000 43.5394   5
   3 -15   4 1006.17 128.986   5
  -3 -15  -4 970.327 109.121   5
  -3 -15  -5 35.1495 32.2651   5
  -3  15  -6 442.686 98.9710   2
  -3 -15  -6 448.530 84.1145   5
  -3 -15  -7 526.672 88.2812   5
  -3  15  -7 478.579 109.724   2
  -3  15  -8 114.188 50.7480   2
  -3 -15  -8 310.781 77.5869   5
  -3  15  -9-3.92350 32.1686   2
  -3  15 -10 186.890 72.1976   4
  -3  15 -10 203.892 81.4357   2
  -3  15 -11-15.6822 32.4835   4
  -3  15 -11-0.80588 35.2384   2
  -3  15 -12 470.089 136.341   2
  -3  15 -12 452.526 110.916   4
  -3  15 -13 47.5379 49.8390   2
  -3  15 -13 124.903 64.5400   4
  -3  15 -14 262.115 112.734   2
   3  16 -12-7.36023 40.1918   2
   3  16 -11 142.453 90.0231   2
   3  16 -10-53.7893 54.0418   2
   3 -16 -10 134.725 64.6844   5
   3  16  -9 5.84248 28.4608   2
   3 -16  -9 78.6213 51.5988   5
   3  16  -8-3.13582 26.3856   2
   3 -16  -8 72.3232 42.7441   5
   3  16  -7-33.2282 45.9659   2
   3 -16  -7 85.2102 39.1274   5
   3 -16  -6 11.3980 24.5745   5
   3  16  -6 20.1763 31.8929   2
   3 -16  -5-27.7140 30.8504   5
  -3 -16   5-60.3950 58.2795   5
   3  16  -5-12.3321 30.4383   2
  -3 -16   4 81.3331 42.5465   5
   3 -16  -4 37.5281 24.6297   5
  -3 -16   3-18.0936 31.8322   5
  -3 -16   2 7.22442 18.6536   5
   3 -16  -2 30.6256 29.5539   5
  -3 -16   1 39.8640 31.4833   5
   3 -16  -1 87.8540 36.5141   5
  -3 -16   0 29.8676 30.8698   5
   3 -16   0-2.18310 14.3562   5
  -3 -16  -1 158.708 50.9806   5
   3 -16   1 53.8944 28.8712   5
   3 -16   2-30.2858 36.4330   5
  -3 -16  -2-62.8461 38.5402   5
   3 -16   3 26.0368 23.6598   5
  -3 -16  -3-32.1746 42.8617   5
  -3 -16  -4-9.35453 29.5864   5
   3 -16   4-50.3660 44.4751   5
  -3 -16  -5 0.18443 23.4154   5
  -3 -16  -6 14.9385 27.1986   5
  -3  16  -6 2.62244 26.4697   2
  -3 -16  -7 237.687 65.4674   5
  -3  16  -7 179.107 70.5334   2
  -3  16  -8 15.2270 24.3094   2
  -3 -16  -8 100.005 52.2647   5
  -3 -16  -9 97.8956 57.8679   5
  -3  16  -9 53.9862 49.2497   2
  -3 -16 -10 206.349 71.7915   5
  -3  16 -10-20.2850 40.3134   2
  -3  16 -11 49.3836 60.1005   2
  -3  16 -11 24.7476 30.0405   4
  -3  16 -12 34.8248 51.6037   2
  -3  16 -12-20.8888 42.6583   4
  -3  16 -13-0.19438 36.8688   2
  -3  16 -13 30.1066 38.1695   4
   3  17 -11 62.7676 73.8180   2
   3 -17 -11 124.104 61.8307   5
   3 -17 -10 752.258 112.266   5
   3  17 -10 668.435 162.360   2
   3  17  -9-33.7698 68.2914   2
   3 -17  -9 77.4806 46.2953   5
   3 -17  -8 690.990 102.063   5
   3  17  -8 874.275 177.073   2
   3  17  -7 43.3322 47.3450   2
   3 -17  -7 58.5012 33.0792   5
   3 -17  -6 180.476 50.2855   5
   3  17  -6 262.473 89.3212   2
   3 -17  -5-43.6809 35.6828   5
   3  17  -5 36.5267 37.0534   2
  -3 -17   5-25.9295 52.7586   5
  -3 -17   4 523.090 102.056   5
   3 -17  -4 379.398 64.9422   5
   3 -17  -3 68.4946 37.3811   5
  -3 -17   3-46.8969 47.4921   5
   3 -17  -2 466.368 74.2706   5
  -3 -17   2 446.789 83.0816   5
  -3 -17   1 58.2379 33.3625   5
   3 -17  -1 71.9738 33.0701   5
  -3 -17   0 631.605 96.4744   5
   3 -17   0 690.050 95.2947   5
  -3 -17  -1 119.089 46.8737   5
   3 -17   1 30.6645 21.1352   5
  -3 -17  -2 892.244 108.886   5
   3 -17   2 814.454 114.202   5
   3 -17   3 27.3809 24.1705   5
  -3 -17  -3-51.5175 45.3632   5
  -3 -17  -4 610.119 87.5983   5
   3 -17   4 604.498 107.116   5
  -3 -17  -5 209.788 52.9918   5
  -3 -17  -6 487.825 86.8842   5
  -3  17  -6 559.524 120.380   2
  -3 -17  -7 98.9471 42.1308   5
  -3  17  -7 54.2245 40.4786   2
  -3 -17  -8 265.490 71.6471   5
  -3  17  -8 214.090 79.4834   2
  -3  17  -9 37.5016 45.5352   2
  -3 -17  -9 59.8785 49.8141   5
  -3 -17 -10 348.075 88.8584   5
  -3  17 -10 229.454 91.9919   2
  -3  17 -11-37.0414 36.1892   4
  -3  17 -11 41.9495 48.4034   2
  -3  17 -12 381.340 129.815   2
  -3  17 -12 357.207 101.865   4
  -3  17 -13-65.4650 59.2379   2
   3 -18 -11 116.697 66.4068   5
   3  18 -10 31.9412 43.5392   2
   3 -18 -10 122.222 49.9234   5
   3  18  -9-35.9486 49.1327   2
   3 -18  -9 49.0960 35.6540   5
   3  18  -8 58.0505 53.1713   2
   3 -18  -8 55.0112 42.8878   5
   3  18  -7 29.2654 43.4618   2
   3 -18  -7-1.65308 18.6836   5
   3 -18  -6-93.4071 46.7243   5
   3  18  -6 5.14694 36.7815   2
   3 -18  -5-41.6866 40.0046   5
  -3 -18   5-41.0139 52.2714   5
   3  18  -5-6.15342 28.1836   2
   3 -18  -4-64.0293 44.1808   5
  -3 -18   4 29.5534 24.6172   5
  -3 -18   3-34.4384 45.4345   5
   3 -18  -3 81.4758 41.9706   5
  -3 -18   2-24.9901 34.0767   5
   3 -18  -2 62.2956 36.2809   5
  -3 -18   1 49.3299 25.8239   5
   3 -18  -1 52.5876 31.4050   5
   3 -18   0-9.40082 19.9361   5
  -3 -18   0 38.8460 36.3419   5
  -3 -18  -1 89.1071 44.5257   5
   3 -18   1 59.3951 27.4617   5
   3 -18   2-49.7331 39.2770   5
  -3 -18  -2 62.7901 41.2036   5
  -3 -18  -3-72.6222 47.1656   5
   3 -18   3-9.01572 32.7458   5
   3 -18   4-55.1084 48.0199   5
  -3 -18  -4-54.3648 49.0186   5
  -3 -18  -5-4.18607 28.0918   5
  -3 -18  -6-5.38781 32.5946   5
  -3  18  -6 19.0922 31.0306   2
  -3 -18  -7 18.8423 29.7980   5
  -3  18  -7 2.54893 22.5958   2
  -3  18  -8 17.4155 36.6692   2
  -3 -18  -8 54.5231 39.1967   5
  -3 -18  -9 68.9588 48.5167   5
  -3  18  -9 61.3228 53.2555   2
  -3  18 -10-10.6838 26.1611   2
  -3  18 -11-9.84859 21.3733   4
  -3  18 -11-10.2961 36.7623   2
  -3  18 -12-11.5105 22.8474   4
  -3  18 -12 15.7548 28.8344   2
   3 -19 -10 224.323 70.0081   5
   3 -19  -9-16.2967 24.6648   5
   3  19  -9-21.1589 46.2010   2
   3  19  -8 505.741 138.828   2
   3 -19  -8 386.517 80.0289   5
   3  19  -7 10.7242 61.0548   2
   3 -19  -7-43.7087 45.3485   5
   3  19  -6 717.377 161.615   2
   3 -19  -6 602.901 91.0721   5
  -3 -19   5-17.3702 33.0486   5
   3  19  -5 0.07114 30.4608   2
   3 -19  -5-59.0544 52.7360   5
   3 -19  -4 147.022 49.1869   5
  -3 -19   4 39.1466 35.6184   5
   3 -19  -3 28.3210 31.4661   5
  -3 -19   3-68.7064 51.2814   5
   3 -19  -2 347.902 72.9884   5
  -3 -19   2 278.622 70.6779   5
   3 -19  -1 37.3866 31.0283   5
  -3 -19   1-11.3355 28.1471   5
   3 -19   0 68.8893 41.8724   5
  -3 -19   0 99.0423 48.8318   5
   3 -19   1-9.84206 37.9741   5
  -3 -19  -1 81.7971 41.7779   5
   3 -19   2 198.278 65.5885   5
  -3 -19  -2 280.759 68.3152   5
   3 -19   3-28.0200 38.5479   5
  -3 -19  -3 107.940 47.4808   5
   3 -19   4 488.420 99.5987   5
  -3 -19  -4 527.179 85.8880   5
  -3 -19  -5-7.22533 40.9424   5
  -3 -19  -6 191.662 56.9910   5
  -3  19  -6 363.570 110.518   2
  -3 -19  -7 13.2870 26.1013   5
  -3  19  -7 38.4737 42.3298   2
  -3  19  -8 88.9892 61.7727   2
  -3 -19  -8 106.595 50.4173   5
  -3  19  -9 102.411 56.5162   2
  -3  19 -10 135.127 77.0893   2
  -3  19 -11 5.83959 39.7783   2
  -3  19 -11 8.79097 31.3211   4
   3 -20  -9-35.9786 37.5254   5
   3 -20  -8-67.8797 40.8363   5
   3  20  -7-37.3332 58.6113   2
   3 -20  -7-69.5741 47.4744   5
   3 -20  -6-88.1012 53.5199   5
   3  20  -6-15.7974 36.6039   2
  -3 -20   5-38.6366 51.2343   5
   3 -20  -5-44.9897 28.6749   5
   3  20  -5 67.4024 50.5737   2
   3 -20  -4 157.052 58.1545   5
  -3 -20   4 49.0457 38.9511   5
   3 -20  -3 137.754 51.2778   5
  -3 -20   3-5.96929 36.1990   5
   3 -20  -2 57.2686 35.4723   5
  -3 -20   2 4.23748 36.2697   5
  -3 -20   1 18.3752 25.2267   5
   3 -20  -1 5.45243 18.5991   5
   3 -20   0 0.16022 32.6289   5
  -3 -20   0-6.42905 25.8006   5
   3 -20   1-18.1176 36.5132   5
  -3 -20  -1 43.1082 33.9599   5
   3 -20   2 6.08567 40.0880   5
  -3 -20  -2 105.831 45.2470   5
   3 -20   3 5.29608 38.9525   5
  -3 -20  -3 93.7962 48.3553   5
   3 -20   4-44.9601 56.6186   5
  -3 -20  -4-57.7872 29.5880   5
  -3 -20  -5-50.8299 48.0545   5
  -3 -20  -6 10.5539 33.5584   5
  -3  20  -6 170.977 79.3703   2
  -3  20  -7 0.97416 26.0493   2
  -3 -20  -7-37.8901 46.5471   5
  -3  20  -8-38.6131 36.3532   2
  -3  20  -9 28.1726 40.2533   2
   3 -21  -7-93.4596 51.2917   5
   3 -21  -6 384.423 74.3487   5
   3 -21  -5 97.0811 49.0496   5
   3  21  -5 58.8201 48.6144   2
  -3 -21   5 4.41188 45.3996   5
  -3 -21   4-31.2542 40.0299   5
   3 -21  -4 29.2136 31.6088   5
  -3 -21   3 40.0696 27.5903   5
   3 -21  -3 108.019 46.1655   5
  -3 -21   2 106.138 47.1743   5
   3 -21  -2 132.924 45.1798   5
   3 -21  -1 9.63226 19.1821   5
  -3 -21   1-47.4857 41.9615   5
  -3 -21   0 627.723 111.175   5
   3 -21   0 558.955 105.712   5
   3 -21   1-39.6626 53.8242   5
  -3 -21  -1 28.3805 30.8987   5
   3 -21   2 228.539 70.6781   5
  -3 -21  -2 278.866 74.6059   5
   3 -21   3 142.616 58.8667   5
  -3 -21  -3 210.979 66.1564   5
   3 -21   4-50.0980 46.5115   5
  -3 -21  -4 81.3691 49.1303   5
  -3 -21  -5-131.409 52.1300   5
  -3  21  -6 152.404 75.5114   2
  -3  21  -7 81.8561 57.9172   2
  -3  21  -8 121.767 77.1960   2
   3 -22  -5 80.5078 42.6737   5
   3 -22  -4 94.2739 40.4630   5
   3 -22  -3 35.2790 33.0020   5
  -3 -22   2-7.60264 38.5128   5
   3 -22  -2-32.2055 32.2139   5
  -3 -22   1-46.9615 43.9593   5
   3 -22  -1-5.23717 23.0941   5
   3 -22   0 31.7419 33.1527   5
  -3 -22   0 32.2092 23.9236   5
  -3 -22  -1 29.5532 42.0265   5
   3 -22   1 14.4679 25.4885   5
   3 -22   2-50.2450 45.8724   5
  -3 -22  -2 80.8546 48.6524   5
   3 -22   3-39.2260 41.9314   5
  -3  22  -6 4.71176 27.4882   2
   3 -23  -2 184.577 59.5410   5
   3 -23  -1-11.6014 36.3333   5
   3 -23   0 294.190 83.1518   5
   3 -23   1-49.6514 45.4888   5
  -4   0  18 39.8803 43.1563   3
  -4   0  17-3.72364 21.7626   3
  -4   0  16 407.600 104.259   3
  -4   0  15-0.78526 26.8635   3
  -4   0  14 1326.72 176.005   3
  -4   0  13-17.2142 31.8922   3
  -4   0  12 9.34319 25.7653   3
  -4   0  11-8.71698 22.8838   3
  -4   0  10 83.1948 45.7892   3
  -4   0   9 17.3049 34.9220   3
  -4   0   8 1647.48 152.893   3
  -4   0   7-9.44911 18.8871   2
  -4   0   7 7.04691 21.4429   3
  -4   0   6 3100.87 218.555   2
  -4   0   5-4.93301 17.5676   2
  -4   0   5 1.81998 4.65944   4
  -4   0   4 12.4614 14.9217   2
  -4   0   4 18.5039 9.68085   4
  -4   0   3-5.00158 12.7015   2
  -4   0   3-0.46291 7.37731   4
  -4   0   2 63.9891 23.4015   2
   4   0  -2 35.5970 6.90381   5
  -4   0   2 57.8744 18.2590   4
  -4   0   1 6.28435 10.5499   2
  -4   0   1 4.56694 11.7619   4
  -4   0   0 8713.22 223.898   4
  -4   0   0 8989.79 151.655   2
   4   0   0 8848.03 230.765   4
   4   0   1-15.0961 16.0815   4
  -4   0  -1-9.32878 20.9853   4
  -4   0  -2 3379.57 157.211   4
   4   0   3-2.86078 4.61584   2
  -4   0  -3-64.0423 52.8500   4
   4   0   4 3591.63 86.1573   1
   4   0   4 3216.23 119.976   2
  -4   0  -4 3847.77 193.862   4
   4   0   5-4.66014 13.5516   2
  -4   0  -5-60.7850 63.9524   4
   4   0   5-10.3201 12.1918   1
   4   0   6 54.6683 22.7327   2
   4   0   6 64.5697 18.4760   1
  -4   0  -6 22.8292 30.8889   4
   4   0   7 0.79650 14.8836   2
   4   0   7-3.66510 10.9161   1
  -4   0  -7-23.0753 35.4265   4
   4   0   7-6.25338 16.3738   4
  -4   0  -8 1691.47 166.469   4
   4   0   8 1695.21 116.340   1
   4   0   8 1717.13 155.276   4
   4   0   8 1528.56 139.388   2
   4   0   9-16.8660 18.1993   1
   4   0   9-3.92211 16.3267   2
  -4   0  -9 2.52195 26.3359   4
  -4   0 -10 4428.11 286.273   4
   4   0  10 4400.56 273.677   2
   4   0  10 4771.95 227.554   1
   4   0  11-13.0428 28.2653   1
  -4   0 -11 38.5910 48.8296   4
  -4   0 -12 490.844 103.583   4
   4   0  12 498.759 86.0593   1
  -4   0 -13 14.1029 36.3408   4
   4   0  13-3.84379 27.7617   1
   4   0  14 193.855 58.2733   1
   4   0  15-11.6344 29.7525   1
   4   0  16 607.758 112.999   1
  -4   1  18-19.2086 31.4153   3
  -4  -1  18-17.2742 29.1634   3
  -4  -1  17-20.9680 29.7616   3
  -4   1  17-20.3940 43.9606   3
  -4   1  16-3.94824 22.1813   3
  -4  -1  16 20.8044 28.6763   3
  -4  -1  15 72.3432 46.4399   3
  -4   1  15 106.546 56.3301   3
  -4   1  14 144.197 61.4590   3
  -4  -1  14 116.756 58.9096   3
  -4  -1  13-3.32262 20.9912   3
  -4   1  13 37.2218 27.6637   3
  -4  -1  12 90.4753 42.6985   3
  -4   1  12 98.5887 47.3361   3
  -4   1  11 721.731 115.716   3
  -4  -1  11 769.602 120.360   3
  -4   1  11 517.341 39.4551   4
  -4   1  10-11.4499 27.6354   3
  -4  -1  10-18.4952 34.2786   3
  -4   1  10 0.34882 4.65296   4
  -4  -1   9 263.947 67.5712   3
  -4   1   9 150.007 21.6219   4
  -4  -1   8 118.398 44.6356   3
  -4   1   8 57.0307 13.9649   4
  -4  -1   7 125.167 44.0752   2
  -4   1   7 117.538 48.4840   2
  -4  -1   7 130.297 46.5706   3
  -4  -1   6-4.10906 22.8823   2
  -4   1   6 16.0702 18.8032   2
  -4  -1   6 28.1619 27.7102   3
  -4  -1   5 1185.37 113.233   3
  -4  -1   5 1170.38 123.140   2
  -4   1   5 1178.19 127.595   2
  -4  -1   4 232.742 24.4336   4
  -4  -1   4 240.436 51.5121   2
  -4  -1   4 301.054 58.1614   3
  -4   1   4 231.246 52.7603   2
   4   1  -3 1371.36 71.1520   5
  -4  -1   3 1473.46 108.605   3
  -4  -1   3 1195.99 67.3979   4
  -4  -1   3 1334.49 106.681   2
  -4   1   3 1365.62 114.552   2
   4   1  -2 439.001 30.5784   5
  -4  -1   2 434.894 53.9214   2
  -4  -1   2 462.286 57.7660   3
  -4  -1   2 359.533 35.2380   4
  -4   1   2 482.021 48.1054   4
  -4   1   2 471.785 59.7908   2
   4   1  -2 454.456 62.1966   2
  -4   1   1 21.7770 15.0579   4
   4   1  -1 5.96630 11.7528   2
   4   1  -1 23.5388 7.90336   5
  -4  -1   1-69.4654 44.7933   4
  -4  -1   1 36.8427 21.0673   3
  -4   1   1 12.0795 12.9262   2
  -4  -1   1 26.4601 14.1936   2
   4   1  -1 10.0160 11.9281   4
  -4  -1   0 108.060 11.6677   5
   4   1   0 87.8380 26.0164   4
   4   1   0 100.506 21.7893   2
  -4   1   0 74.9911 15.6899   2
  -4  -1   0 96.3542 23.8811   3
  -4  -1   0-38.9007 41.8911   4
  -4   1   0 74.3384 25.5428   4
   4   1   1 83.2672 13.6412   2
  -4  -1  -1 98.5362 20.7882   3
  -4  -1  -1-22.6715 42.9297   4
   4   1   1 97.3740 30.7487   4
  -4   1  -1 119.369 33.6470   4
  -4   1  -2 302.448 20.9873   1
  -4  -1  -2 330.120 29.8848   3
  -4   1  -2 317.889 51.7698   4
  -4  -1  -2 248.392 47.3111   4
  -4   1  -3 467.053 64.0283   4
  -4  -1  -3 413.729 63.2134   4
   4   1   4 870.932 44.2473   1
  -4  -1  -4 930.266 102.149   4
  -4   1  -4 924.386 92.8803   4
   4  -1   4 862.732 56.5763   2
   4  -1   5 917.961 57.1198   1
  -4  -1  -5 857.818 104.284   4
  -4   1  -5 721.187 80.7098   4
   4  -1   5 828.965 69.3619   2
  -4  -1  -6 107.932 43.2151   4
  -4   1  -6-45.6184 65.3275   4
   4  -1   6 78.7689 26.9399   2
   4  -1   6 95.0397 21.6497   1
  -4  -1  -7 475.948 86.3130   4
   4  -1   7 476.131 69.8240   2
   4  -1   7 574.806 85.1841   4
  -4   1  -7 483.945 69.4129   4
   4   1   7 551.195 79.5388   2
   4  -1   7 485.848 54.2782   1
   4   1   7 485.685 81.4322   4
   4  -1   8-8.86670 21.6408   4
   4   1   8 24.0791 28.2943   2
   4  -1   8 16.4775 20.8445   2
  -4  -1  -8-11.0153 27.4149   4
  -4   1  -8-29.9871 48.5701   4
   4  -1   8-4.95729 17.6500   1
   4   1   9 113.770 45.4956   2
   4  -1   9 100.495 38.7958   2
  -4  -1  -9 130.932 59.4196   4
  -4   1  -9 76.9877 41.2333   4
   4  -1   9 84.8044 28.8280   1
   4   1  10 29.2334 27.5332   2
   4  -1  10-8.56805 18.1114   2
  -4  -1 -10 63.5602 45.8149   4
  -4   1 -10 33.5956 30.1920   4
   4  -1  10 27.6513 15.1796   1
  -4   1 -11 170.777 73.2565   4
  -4  -1 -11 213.659 71.3083   4
   4  -1  11 150.663 42.1161   1
   4   1  12-23.0812 26.3670   1
  -4  -1 -12 5.80497 33.5481   4
  -4   1 -12 32.6893 54.7340   4
   4  -1  12 24.8248 15.7173   1
   4   1  13 72.9657 31.8267   1
  -4   1 -13 100.913 59.3936   4
   4  -1  13 90.4786 37.2195   1
   4   1  14 48.0763 25.9986   1
  -4   1 -14 42.0389 46.8044   4
   4  -1  14 5.95407 20.2451   1
   4   1  15 32.3195 28.2684   1
   4  -1  15-2.96092 31.4425   1
   4  -1  16-26.9833 20.3601   1
   4   1  16-20.2958 34.7094   1
   4  -1  17 6.14454 22.6212   1
  -4   2  18 209.578 83.6932   3
  -4  -2  18 226.476 88.0168   3
  -4   2  17-12.2338 32.8852   3
  -4  -2  17 35.2576 34.2221   3
  -4  -2  16 168.399 67.6833   3
  -4  -2  16 248.925 81.6898   1
  -4   2  16 166.202 72.3278   3
  -4  -2  15-12.7970 36.1137   1
  -4  -2  15 6.74474 33.2941   3
  -4   2  15 23.5019 44.2538   3
  -4  -2  14 1396.83 181.113   3
  -4   2  14 1493.40 189.772   3
  -4  -2  13 10.8532 19.3695   3
  -4   2  13 15.8190 36.2309   3
  -4  -2  12 466.249 96.6993   3
  -4   2  12 486.484 100.795   3
  -4  -2  11 32.3508 32.1956   3
  -4   2  11 51.0703 40.4305   3
  -4   2  11 21.1642 12.3636   4
  -4  -2  10 16.2437 20.6559   3
  -4   2  10-57.5546 30.3725   4
  -4  -2   9-3.15928 28.1535   3
  -4   2   9 22.2061 15.0260   4
  -4  -2   8 1635.15 153.174   3
  -4  -2   7 49.5421 32.0754   3
  -4   2   7 68.4093 38.4673   2
  -4  -2   7 52.6413 38.5700   2
  -4  -2   6 3721.48 210.388   3
  -4  -2   6 3807.32 232.707   2
  -4  -2   5 110.884 39.3822   2
  -4  -2   5 97.7081 35.6760   3
   4   2  -4 3491.73 138.281   5
  -4  -2   4 3239.13 183.586   2
  -4  -2   4 3463.37 182.728   3
   4   2  -4 3544.77 208.732   2
   4   2  -3 283.926 32.8996   5
  -4  -2   3 352.809 56.7475   3
  -4  -2   3 343.142 35.7354   4
  -4  -2   3 300.114 50.2318   2
   4   2  -3 326.008 33.7406   4
   4   2  -3 272.794 52.9986   2
  -4  -2   2 3684.70 131.166   4
  -4  -2   2 3687.19 163.670   3
   4   2  -2 3532.94 122.594   4
  -4  -2   2 3715.11 156.238   2
   4   2  -2 3604.49 171.468   2
   4   2  -2 3693.52 94.1752   5
   4   2  -1 1020.61 72.6845   4
   4   2  -1 1050.16 44.7343   5
  -4  -2   1 1096.44 80.9024   4
   4   2  -1 1017.74 80.3682   2
  -4  -2   1 1033.40 51.6454   5
  -4  -2   1 1018.43 63.4672   1
  -4  -2   1 1051.05 80.7956   3
  -4  -2   0 4077.52 99.9206   1
  -4  -2   0 4266.86 92.0734   5
  -4  -2   0 4306.23 171.756   4
  -4  -2   0 4371.68 150.443   3
   4   2   0 4041.08 134.477   2
  -4   2   0 4122.44 166.210   4
   4   2   0 4271.78 160.004   4
  -4  -2  -1 245.437 32.7825   3
   4   2   1 267.310 45.4219   4
  -4  -2  -1 265.709 49.3406   4
  -4   2  -1 277.812 48.4190   4
  -4   2  -1 256.500 19.8456   5
  -4  -2  -2 6061.72 130.647   3
  -4  -2  -2 6062.38 234.567   4
  -4   2  -2 6044.16 221.599   4
  -4   2  -3 526.111 71.4208   4
  -4  -2  -3 568.232 78.7001   4
  -4   2  -3 625.521 44.1250   1
  -4  -2  -4 792.173 96.2970   4
  -4   2  -4 800.146 90.3783   4
   4  -2   5 320.003 36.0813   1
   4  -2   5 267.869 37.9651   2
  -4  -2  -5 284.266 64.2585   4
  -4   2  -5 284.894 56.2746   4
   4  -2   6 324.899 41.4450   1
  -4   2  -6 275.470 28.5612   3
  -4  -2  -6 277.347 71.4222   4
   4  -2   6 255.487 43.1856   2
  -4   2  -6 200.741 41.8220   4
   4  -2   7 450.325 52.7643   1
   4  -2   7 388.186 59.7087   2
  -4  -2  -7 484.240 90.1621   4
   4   2   7 501.658 81.9823   4
  -4   2  -7 329.057 50.0802   4
  -4  -2  -8 4412.14 262.681   4
  -4   2  -8 4769.46 272.641   4
   4  -2   8 4473.62 226.356   2
   4  -2   8 5004.64 196.130   1
   4   2   9 86.5804 42.7784   2
   4  -2   9 48.4126 28.6165   2
  -4  -2  -9 78.0782 52.2599   4
   4  -2   9 38.9902 15.9808   1
  -4   2  -9-17.5625 54.9481   4
   4  -2  10 2940.88 215.608   2
  -4  -2 -10 2888.17 227.855   4
  -4   2 -10 2998.20 238.917   4
   4   2  10 2833.21 235.208   2
   4  -2  10 3157.40 184.254   1
   4  -2  11 7.61480 18.8882   1
  -4   2 -11 18.5839 34.0832   4
  -4  -2 -11 56.3111 47.5707   4
  -4   2 -12 687.859 123.303   4
   4  -2  12 654.986 93.1306   1
   4  -2  13 43.6173 27.1091   1
  -4   2 -13 130.681 62.9819   4
   4  -2  14 0.53149 24.5983   1
  -4   2 -14 49.5763 44.3197   4
   4   2  15 36.8349 26.1482   1
  -4   2 -15 70.8930 56.2448   4
   4  -2  15 27.9531 19.8268   1
   4   2  16 516.195 105.059   1
   4  -2  16 493.763 96.1239   1
   4  -2  17-1.15710 32.0510   1
  -4  -3  18 21.0924 32.4153   3
  -4   3  18-31.6204 45.3520   3
  -4  -3  17 4.16295 27.8391   3
  -4   3  17-17.1722 44.4370   3
  -4  -3  16-6.70227 32.9466   3
  -4  -3  16-2.32075 28.4927   1
  -4   3  16 13.4333 28.9529   3
  -4  -3  15 44.3557 42.4005   1
  -4  -3  15-0.21573 21.3502   3
  -4   3  15 0.05877 24.7370   3
  -4  -3  14 32.7965 34.5105   1
  -4   3  14 17.9979 25.4024   3
  -4  -3  14 9.05043 24.8686   3
  -4  -3  13 324.244 83.2509   3
  -4   3  13 435.837 102.303   3
  -4  -3  13 419.724 103.331   1
  -4  -3  12 46.2054 34.2041   3
  -4  -3  11-25.8282 35.0417   3
  -4   3  11-19.4476 19.9673   4
  -4   3  10 314.680 48.7008   4
  -4  -3  10 296.775 73.9471   3
  -4  -3   9-15.6055 30.8918   3
  -4   3   9 46.8375 24.5280   4
  -4  -3   8 96.2475 37.4184   3
  -4  -3   7 50.2348 28.7293   2
  -4  -3   7 50.7297 31.8769   3
  -4  -3   6 646.578 97.0697   2
  -4  -3   6 694.091 92.6011   3
   4   3  -5 1335.50 97.9970   5
  -4  -3   5 1344.62 120.520   3
  -4  -3   5 1301.71 127.881   2
  -4  -3   4 212.773 47.4051   3
   4   3  -4 200.360 51.0480   2
   4   3  -4 162.535 20.6296   4
   4   3  -4 186.184 32.0908   5
  -4  -3   4 223.011 44.9655   1
  -4  -3   4 154.104 40.0447   2
   4   3  -3 41.9806 25.7017   2
  -4  -3   3 3.14681 14.5699   3
  -4  -3   3 5.90542 15.2751   1
   4   3  -3 18.5811 10.1916   5
   4   3  -3 9.61611 7.19997   4
  -4  -3   3 13.7022 13.6577   2
   4   3  -2 3837.90 136.182   4
   4   3  -2 3648.78 176.310   2
   4   3  -2 3395.49 96.3373   5
  -4  -3   2 3404.77 122.388   5
  -4  -3   2 3274.05 157.364   3
  -4  -3   2 3272.36 135.894   1
   4   3  -1 19.9489 14.0318   2
  -4  -3   1 16.3123 12.9781   3
  -4  -3   1 14.6167 7.99233   5
   4  -3  -1 11.4982 4.24656   5
   4   3  -1 42.7285 13.6966   5
  -4  -3   1 49.6929 27.0841   4
   4   3  -1 29.9532 20.7976   3
  -4  -3   1 11.9380 7.87380   1
   4   3  -1-56.7233 32.6529   4
   4   3   0 171.204 32.9780   3
  -4  -3   0 126.552 16.5268   5
   4   3   0 189.683 32.9739   2
  -4  -3   0 179.994 40.8317   4
  -4  -3   0 188.259 24.1688   1
  -4  -3   0 195.248 33.1797   3
   4   3   0 51.4905 26.4675   4
  -4   3  -1 807.444 37.8506   5
   4   3   1 787.656 61.6313   3
  -4  -3  -1 872.742 53.3787   5
   4   3   1 740.989 42.7191   1
  -4  -3  -1 753.387 81.9726   4
   4   3   1 804.227 81.3117   4
  -4  -3  -1 805.217 59.9330   3
   4   3   2 2996.87 70.6988   1
  -4  -3  -2 3154.97 171.502   4
  -4   3  -2 3227.73 105.053   5
  -4   3  -2 3388.17 172.975   4
   4   3   2 3137.50 109.056   3
  -4   3  -3 919.692 58.7072   1
  -4  -3  -3 881.705 98.3238   4
   4   3   3 886.690 49.5483   3
  -4   3  -3 864.784 91.2376   4
  -4   3  -3 889.614 58.4482   2
   4   3   4 111.315 14.6674   3
  -4   3  -4 143.069 26.8057   1
  -4   3  -4 121.724 26.2777   2
  -4  -3  -4 178.455 55.9251   4
  -4   3  -4 123.384 39.6650   4
  -4  -3  -5 225.151 63.7329   4
  -4   3  -5 203.704 50.5901   4
   4  -3   6 498.151 62.1292   2
  -4   3  -6 485.897 79.8649   4
  -4  -3  -6 549.767 94.4140   4
   4  -3   6 586.059 54.8725   1
  -4   3  -6 550.684 47.0484   3
   4  -3   7 8.15680 11.6060   1
  -4   3  -7 1.48818 7.07646   3
  -4  -3  -7 63.3514 49.6727   4
   4   3   7-27.2522 35.1293   4
  -4   3  -7-6.22138 27.7614   4
   4  -3   7 13.8170 16.8155   2
  -4   3  -8 65.9404 21.2607   3
   4  -3   8 62.6700 26.3254   1
   4  -3   8 49.1906 24.5338   2
  -4  -3  -8 155.942 68.4935   4
   4  -3   9-2.91764 16.0244   1
   4  -3   9-1.18343 17.1106   2
   4  -3  10 439.576 67.4351   1
   4  -3  10 411.366 79.7003   2
  -4   3 -10 319.639 85.4159   4
   4  -3  11 182.974 45.5979   1
  -4   3 -11 263.918 76.3698   4
  -4   3 -12 9.23275 27.9745   4
   4  -3  12-24.9598 31.8907   1
   4  -3  13 23.9675 20.7902   1
  -4   3 -13 50.2377 46.1191   4
   4  -3  14 68.4482 33.2145   1
  -4   3 -14 160.474 73.1756   4
  -4   3 -15 67.4415 64.9775   4
   4  -3  15 16.2761 22.2765   1
   4   3  16-13.4759 38.2225   1
  -4   3 -16 29.9384 35.6856   4
   4  -3  16 20.6733 22.1052   1
   4  -3  17 11.7328 17.7233   1
  -4   4  18 291.430 101.052   3
  -4   4  17 40.6560 39.2729   3
  -4  -4  17 1.69500 21.2187   3
  -4  -4  16 346.040 97.4122   3
  -4   4  16 364.057 102.068   3
  -4  -4  16 385.884 107.870   1
  -4  -4  15 108.677 55.7344   3
  -4   4  15 89.1725 54.1286   3
  -4  -4  15 102.613 63.0610   1
  -4  -4  14 377.331 93.5582   3
  -4   4  14 326.765 90.2843   3
  -4  -4  14 353.798 98.9212   1
  -4  -4  13 68.1806 45.0361   1
  -4  -4  13 100.954 47.8811   3
  -4  -4  12 1412.05 169.359   3
  -4  -4  12 1459.86 177.856   1
  -4  -4  11 39.6021 29.0090   1
  -4   4  11 83.3159 32.0446   4
  -4  -4  11 30.6127 27.7755   3
  -4  -4  10 3998.27 259.620   3
  -4   4  10 4015.10 185.282   4
  -4  -4  10 4460.15 280.181   1
  -4  -4   9 247.911 63.5029   3
  -4  -4   9 223.077 58.9660   1
  -4  -4   8 3477.91 223.757   1
   4   4  -8 3412.55 281.045   2
  -4  -4   8 3115.19 215.172   3
  -4  -4   7 71.3986 33.3261   2
   4   4  -7 33.2153 20.8571   5
  -4  -4   7 76.5064 35.9531   3
  -4  -4   7 54.8692 30.4451   1
   4   4  -7 85.9783 51.9978   2
   4   4  -6 862.288 86.7579   5
  -4  -4   6 784.031 97.6357   3
  -4  -4   6 841.382 109.334   2
  -4  -4   6 823.642 98.3698   1
  -4  -4   5 181.290 44.4536   3
   4   4  -5 142.502 29.5427   5
  -4  -4   5 145.485 44.7606   2
   4   4  -5 122.793 15.5585   4
   4   4  -4 3189.90 131.586   5
  -4  -4   4 3220.46 187.690   2
   4   4  -4 3283.58 209.503   2
  -4  -4   4 3238.22 166.172   1
  -4  -4   4 3163.10 178.308   3
  -4  -4   3 233.724 47.3184   3
   4   4  -3 246.736 55.6790   2
   4   4  -3 203.979 31.1914   4
   4   4  -3 240.432 32.5068   5
  -4  -4   3 204.772 38.9293   1
  -4  -4   2 5465.14 177.089   1
   4   4  -2 5254.06 132.599   5
   4   4  -2 5119.95 172.434   4
  -4  -4   2 5050.75 197.717   3
   4   4  -2 5695.06 232.623   2
  -4  -4   2 5454.07 166.606   5
  -4  -4   1 76.3722 18.7537   5
   4   4  -1 91.4434 27.2341   3
  -4  -4   1 53.8157 20.0089   3
   4  -4  -1 36.9929 5.79530   5
   4   4  -1 65.6075 17.0081   5
   4   4  -1 57.0052 22.4446   4
  -4  -4   1 71.8613 20.2020   1
   4   4  -1 75.4589 29.6736   2
  -4  -4   0 1645.14 98.5475   3
   4   4   0 1573.89 100.030   3
  -4  -4   0 1507.61 70.3518   5
   4   4   0 1564.67 112.697   4
   4   4   0 1450.46 78.5818   1
   4  -4   0 1581.22 61.7115   5
  -4   4  -1 22.4299 9.72295   5
   4   4   1 2.65271 8.59719   3
   4   4   1-5.72738 8.41732   1
   4   4   1 19.2292 22.7027   4
  -4  -4  -1 54.3951 22.8849   5
   4   4   2 6031.88 166.492   3
  -4   4  -2 6190.95 141.992   5
  -4   4  -3 573.770 53.5063   5
  -4   4  -3 635.231 55.9106   2
   4   4   3 574.865 45.7394   3
  -4   4  -3 619.171 78.2931   4
  -4   4  -3 630.470 51.8444   1
  -4  -4  -4 7128.68 284.440   4
  -4   4  -4 7462.26 220.488   2
  -4   4  -4 7563.95 287.116   4
   4   4   4 7180.94 144.463   3
  -4   4  -4 7373.52 208.053   1
  -4   4  -5 54.3512 21.9190   1
  -4   4  -5 61.7457 21.6550   2
   4   4   5 76.0551 13.3533   3
  -4   4  -5 108.630 44.0768   4
  -4   4  -6 1240.65 114.199   2
  -4   4  -6 1240.49 129.143   4
  -4   4  -7 165.154 30.5671   3
   4   4   7 134.420 21.8395   4
  -4   4  -7 186.130 52.2681   4
   4  -4   7 250.714 42.8359   1
  -4   4  -8 1286.86 91.5446   3
   4   4   8 1102.42 47.8249   3
   4  -4   8 1401.18 104.858   1
  -4   4  -8 1141.94 129.218   4
   4  -4   8 1209.15 116.377   2
   4   4   9 67.6851 13.2861   3
  -4   4  -9 100.920 28.6174   3
   4  -4   9 90.9848 31.9714   1
  -4   4  -9-49.9927 79.0165   4
   4  -4   9 101.210 38.9611   2
   4   4  10 947.799 51.3041   3
  -4   4 -10 794.421 116.505   4
   4  -4  10 937.977 118.504   2
   4  -4  10 1047.77 105.747   1
   4   4  11 330.755 32.0743   3
  -4   4 -11 271.275 81.5180   4
   4  -4  11 338.931 64.5294   1
   4  -4  12 940.196 110.581   1
  -4   4 -12 958.758 146.566   4
  -4   4 -13 29.2330 47.9033   4
   4  -4  13 7.92637 14.2269   1
   4  -4  14 355.271 76.3590   1
  -4   4 -14 427.651 108.352   4
  -4   4 -15 201.350 84.9195   4
   4  -4  15 77.2971 35.6190   1
  -4   4 -16 462.177 113.327   4
   4  -4  16 406.362 90.4132   1
   4  -4  17 0.04574 17.3324   1
  -4   5  18 40.7934 53.6385   3
  -4  -5  17 47.6544 47.0929   3
  -4   5  17 22.0646 33.2911   3
  -4   5  16-19.9859 23.6202   3
  -4  -5  16 43.7912 37.6333   3
  -4  -5  16-9.63726 46.0977   1
  -4  -5  15 36.5319 40.6673   3
  -4   5  15 33.1147 39.5819   3
  -4  -5  15 11.8447 24.6975   1
  -4  -5  14 106.934 52.3835   3
  -4  -5  14 95.1531 56.0459   1
  -4  -5  13 189.045 65.5971   3
  -4  -5  13 137.923 55.1127   1
  -4  -5  12 195.577 63.5021   3
  -4  -5  12 223.021 68.4452   1
  -4  -5  11 96.1721 42.9649   3
  -4   5  11 162.440 46.0919   4
  -4  -5  11 106.042 43.9510   1
  -4  -5  10-11.9034 26.0445   3
  -4  -5  10-13.4801 28.8121   1
  -4  -5   9 5.08503 20.5729   3
  -4  -5   9-5.92552 22.5138   1
   4   5  -9 36.5401 47.5519   2
  -4  -5   8-33.1061 33.3848   3
   4   5  -8-1.85755 27.2074   5
  -4  -5   8-15.4424 30.6368   1
   4   5  -8 3.40473 36.9583   2
   4   5  -7-15.4278 25.3277   5
  -4  -5   7 7.11968 19.8160   3
   4   5  -7-13.1087 35.4803   2
  -4  -5   7 17.4849 17.5507   1
   4   5  -6 14.2251 31.1350   2
   4   5  -6 0.29277 16.7182   5
  -4  -5   6 22.4607 19.2189   3
   4   5  -6 3.82293 3.98632   4
  -4  -5   6 1.96907 14.4130   1
  -4  -5   6 20.2767 21.9022   2
   4   5  -5 681.272 49.2910   4
  -4  -5   5 716.067 89.4125   3
   4   5  -5 763.451 71.9218   5
  -4  -5   5 821.720 105.668   2
   4   5  -4 320.598 38.8792   4
  -4  -5   4 293.946 56.6975   3
   4   5  -4 295.423 41.0383   5
  -4  -5   3 336.670 51.0734   1
  -4  -5   3 307.825 54.8198   3
   4   5  -3 371.152 41.3545   5
   4   5  -3 334.560 46.6581   4
   4   5  -3 342.264 65.8981   2
  -4  -5   3 301.526 45.0346   5
  -4  -5   2 758.831 79.3799   3
   4   5  -2 750.174 71.2734   4
   4  -5  -2 841.577 51.3536   5
  -4  -5   2 749.790 66.8501   1
  -4  -5   2 707.962 63.5414   5
   4   5  -2 782.786 89.1712   2
   4   5  -2 702.305 53.0187   5
   4   5  -1 180.393 28.4921   5
   4  -5  -1 138.447 15.5786   5
   4   5  -1 167.285 37.5300   3
   4   5  -1 196.994 41.9440   4
   4   5  -1 173.045 33.5363   1
  -4  -5   1 178.893 29.5377   5
  -4   5   0 573.065 42.8091   5
   4   5   0 459.372 57.3333   3
  -4  -5   0 428.219 40.2472   5
   4   5   0 473.482 64.8635   4
   4  -5   0 461.207 36.0023   5
   4   5   0 437.068 46.4658   1
  -4   5  -1-13.2232 10.7699   5
  -4  -5  -1 25.7899 20.3879   5
   4   5   1 3.13068 9.84228   3
   4   5   1-18.2050 17.5142   4
   4   5   1 7.35608 9.98294   1
  -4   5  -2 161.583 24.0739   5
   4   5   2 155.744 29.6603   3
   4   5   2 148.491 43.1568   4
  -4   5  -3 439.317 46.7499   5
  -4   5  -3 438.680 46.2147   1
   4   5   3 463.607 45.7737   3
  -4   5  -4 463.449 54.3622   1
  -4   5  -4 455.473 76.6389   4
  -4   5  -4 452.554 59.6528   2
  -4   5  -4 480.265 57.0622   5
  -4   5  -5 5.00907 24.6907   4
  -4   5  -5 4.69772 12.7261   1
  -4   5  -5-7.99627 12.0678   2
  -4   5  -6 715.789 99.0774   4
  -4   5  -6 703.330 88.5809   2
  -4   5  -7 319.709 67.4482   2
  -4   5  -7 212.142 62.4096   4
  -4   5  -7 225.829 40.1026   3
   4  -5   8 17.7479 21.1219   1
  -4   5  -8-0.49085 14.2553   3
  -4   5  -8-24.3787 31.9692   4
   4  -5   9 12.3066 19.8475   1
  -4   5  -9-10.8391 15.1987   3
  -4   5  -9-19.4797 31.7260   4
  -4   5 -10 310.072 53.8033   3
   4  -5  10 357.069 62.5742   1
   4   5  10 299.923 35.1868   3
  -4   5 -10 221.245 49.3848   4
   4   5  11 39.0965 14.2860   3
   4  -5  11 57.2495 30.5593   1
  -4   5 -11-76.5333 79.5986   4
   4  -5  12 12.3028 17.2470   1
  -4   5 -12 11.3815 29.1874   4
   4  -5  13 41.6135 30.6454   1
  -4   5 -13 25.2262 28.1907   4
   4  -5  14 136.725 48.5093   1
  -4   5 -14 191.238 81.8039   4
   4  -5  15 25.0487 29.2281   1
  -4   5 -15 149.633 70.0382   4
   4  -5  16 22.1025 34.7694   1
  -4   5 -16 65.7702 63.6374   4
   4  -5  17 3.43624 21.3052   1
  -4   6  17 2.62706 24.3637   3
  -4   6  16 358.467 103.593   3
  -4  -6  16 342.371 101.300   1
  -4  -6  15 25.4729 28.9632   3
  -4  -6  15-31.4178 53.6046   1
  -4  -6  14 676.842 126.214   3
  -4  -6  14 761.339 137.676   1
  -4  -6  13 56.6444 42.2081   3
  -4  -6  13 55.2253 43.4870   1
  -4  -6  12 1230.12 162.363   1
  -4  -6  12 1173.30 153.851   3
  -4  -6  11 46.2813 32.6864   3
  -4  -6  11 4.06749 32.5144   1
   4   6 -10 2279.18 263.112   2
  -4  -6  10 2132.03 194.272   1
  -4  -6  10 1956.71 183.220   3
  -4  -6   9 53.0545 37.7408   3
   4   6  -9 89.4902 54.3100   2
  -4  -6   9-19.4983 36.0668   1
   4   6  -8 2237.12 234.352   2
  -4  -6   8 2180.55 181.421   3
  -4  -6   8 2305.04 182.398   1
  -4  -6   7-0.66867 29.9181   1
  -4  -6   7 15.1640 22.8801   3
   4   6  -7-14.0251 25.8230   5
   4   6  -7 11.8740 28.6168   2
   4   6  -7 21.8397 8.15363   4
  -4  -6   6 1120.89 120.023   3
   4   6  -6 1199.48 100.462   5
   4   6  -6 1108.02 62.4476   4
   4   6  -6 1374.04 166.023   2
  -4  -6   6 1204.61 117.485   1
   4   6  -5 4.83259 21.2745   2
  -4  -6   5 8.22946 17.2327   1
   4   6  -5 16.1548 13.4080   5
  -4  -6   5 35.8834 27.9452   3
  -4  -6   4 23.7424 24.5730   3
   4   6  -4 17.0351 14.3801   5
  -4  -6   3 253.209 44.5298   5
   4   6  -3 328.947 41.4129   5
  -4  -6   3 283.744 47.4713   1
   4   6  -3 314.442 46.1573   4
   4   6  -2 387.458 42.7317   5
   4  -6  -2 454.969 40.9329   5
  -4  -6   2 476.245 56.5946   1
   4   6  -2 413.060 58.0549   4
  -4  -6   2 392.006 48.6689   5
   4   6  -2 426.580 70.6341   2
   4   6  -2 407.383 56.8875   1
  -4  -6   1 21.8095 17.8192   5
   4  -6  -1-16.0362 11.5963   5
   4   6  -1-14.3864 16.8577   3
   4   6  -1 27.1031 16.8800   5
   4   6  -1 40.2759 25.9738   4
   4   6  -1-19.7126 18.6526   1
   4   6   0 2373.26 115.442   1
   4   6   0 2891.55 151.265   3
   4  -6   0 2515.77 94.0545   5
  -4   6   0 2435.20 93.9332   5
   4   6   0 2458.66 152.870   4
  -4  -6   0 2367.23 104.196   5
   4   6   1 51.2205 17.6407   1
   4   6   1 69.4224 35.9026   4
   4   6   1 39.7276 17.7777   3
  -4   6  -1 29.8834 7.91841   5
  -4  -6  -1 29.7446 17.5781   5
   4  -6   1 37.9907 14.8130   5
  -4  -6  -2 1584.56 95.4119   5
   4   6   2 1687.84 141.386   4
   4   6   2 1559.04 98.6331   3
  -4   6  -2 1599.52 76.9468   5
  -4   6  -3 1770.79 93.1657   5
  -4   6  -3 1645.63 92.9015   1
  -4   6  -4 2432.08 126.661   5
  -4   6  -4 2428.11 129.063   1
  -4   6  -4 2578.17 148.005   2
  -4   6  -5 803.242 92.8357   2
  -4   6  -5 799.286 103.927   4
  -4   6  -5 780.781 81.2048   1
  -4   6  -6 1460.16 144.237   4
  -4   6  -6 1407.20 131.708   2
  -4   6  -6 1432.49 121.001   1
  -4   6  -7 38.2310 21.7638   3
  -4   6  -7 12.9650 19.7633   2
  -4   6  -7 29.1525 34.9934   4
  -4   6  -8 336.477 54.8790   3
  -4   6  -8 326.622 75.4481   2
  -4   6  -8 340.580 80.2979   4
   4  -6   9 772.793 87.7945   1
  -4   6  -9 662.204 110.340   4
  -4   6  -9 709.018 85.1063   3
  -4   6 -10 447.316 69.8201   3
  -4   6 -10 460.160 93.7253   4
   4  -6  10 517.295 75.0875   1
   4  -6  11 25.0286 27.0719   1
   4   6  11-0.95996 6.66430   3
  -4   6 -12 814.917 130.837   4
   4  -6  12 985.773 114.536   1
   4  -6  13 28.1218 27.4758   1
  -4   6 -13 36.9845 46.6375   4
   4  -6  14 1094.46 134.214   1
  -4   6 -14 1218.40 183.717   4
  -4   6 -15 14.7351 34.2081   4
   4  -6  15 12.6644 28.7619   1
   4  -6  16 429.957 92.5331   1
  -4   6 -16 493.805 125.127   4
   4  -6  17 48.0033 38.6209   1
  -4   7  17 94.3145 60.7171   3
  -4   7  16 53.9756 54.0388   3
  -4  -7  15-18.6148 49.4384   1
  -4  -7  14-24.5554 36.0379   1
  -4  -7  13 217.580 67.3857   1
  -4  -7  12-23.6265 35.2588   1
  -4  -7  12 21.6040 33.2067   3
  -4  -7  11 34.3151 34.1840   3
  -4  -7  11 53.0640 27.3251   1
  -4  -7  10-15.8796 36.9146   1
   4   7 -10-1.84126 39.3920   2
  -4  -7  10 23.3160 26.4924   3
  -4  -7   9 42.2772 35.1797   3
   4   7  -9 24.6621 45.9783   2
  -4  -7   9 5.83706 24.1800   1
  -4  -7   8-31.6840 43.2671   1
   4   7  -8 23.6669 33.0753   2
  -4  -7   8 24.2985 28.0041   3
   4   7  -8 9.33994 7.24179   4
   4   7  -7 3.96509 30.7816   2
  -4  -7   7-5.41392 19.9311   1
   4   7  -7 8.11787 14.1577   5
  -4  -7   7 17.8101 26.2236   3
  -4  -7   6 766.088 94.4864   1
  -4  -7   6 777.900 105.149   3
   4   7  -6 778.743 80.4843   5
   4   7  -6 802.945 130.547   2
   4   7  -5 1508.99 103.646   5
   4   7  -5 1572.68 171.744   2
  -4  -7   5 1468.33 124.903   1
   4   7  -4 6.74358 20.4010   2
   4   7  -4 38.7170 20.6356   5
   4  -7  -3 205.784 39.3877   5
  -4  -7   3 79.2375 23.9662   5
   4   7  -3 57.1441 14.4313   5
   4   7  -3 95.9012 30.6436   1
  -4  -7   2 8.05137 16.6866   5
   4   7  -2 32.9414 13.4504   5
   4  -7  -2 22.4428 10.5727   5
   4   7  -2 33.0293 19.4923   1
   4   7  -1-18.5419 16.9336   1
  -4  -7   1 28.1326 18.4204   5
   4   7  -1-3.80334 10.1250   3
   4  -7  -1 34.6866 7.71942   5
   4   7  -1 47.5616 23.7274   5
   4   7   0-4.79825 10.3439   1
  -4   7   0 72.4742 27.6280   5
   4  -7   0 9.62379 10.0625   5
   4   7   0 3.28470 13.1720   3
   4   7   0 46.2590 36.7466   4
  -4  -7   0-35.6721 24.9266   5
   4   7   1 715.743 75.2165   3
   4  -7   1 642.439 59.1936   5
  -4   7  -1 695.974 54.1507   5
   4   7   1 657.729 60.5535   1
  -4  -7  -1 684.437 60.8484   5
   4   7   1 797.697 96.3262   4
   4   7   2 42.6274 21.3282   3
  -4   7  -2 64.0815 14.9312   5
  -4  -7  -2 105.622 36.8450   5
   4   7   2 74.2882 39.6759   4
  -4   7  -3 93.1873 23.0419   5
  -4   7  -4 7.14923 10.6510   5
  -4   7  -4 27.9360 17.8752   1
  -4   7  -4 32.2579 22.4945   2
  -4   7  -5 95.6246 32.4694   2
  -4   7  -5 83.4539 24.6700   1
  -4   7  -6 109.692 48.6831   4
  -4   7  -6 92.5310 33.0499   5
  -4   7  -6 103.951 39.5298   2
  -4   7  -6 96.8165 32.2580   1
  -4   7  -7 150.408 44.1863   1
  -4   7  -7 174.831 57.4012   2
  -4   7  -7 153.056 38.1761   5
  -4   7  -7 195.578 60.3258   4
  -4   7  -8-1.55572 13.2885   3
  -4   7  -8-0.19923 28.0723   2
  -4   7  -8 52.6540 41.3174   4
  -4   7  -9 548.930 76.7839   3
  -4   7  -9 550.439 103.857   4
  -4   7  -9 648.899 112.884   2
  -4   7 -10 473.242 98.4815   4
  -4   7 -10 434.070 72.1796   3
   4  -7  11 58.2443 33.8012   1
  -4   7 -11 11.4264 33.7816   4
  -4   7 -11 30.1002 17.7197   3
   4  -7  12 157.156 51.2884   1
  -4   7 -12-2.34137 46.5071   4
   4  -7  13 36.1534 29.8061   1
  -4   7 -13-176.157 90.3092   4
  -4   7 -14 26.8555 41.7781   4
   4  -7  14 35.8441 31.6494   1
  -4   7 -15 81.7556 62.3796   4
   4  -7  15 19.7292 28.3920   1
   4  -7  16 62.1652 38.0279   1
  -4   7 -16 115.203 76.0780   4
   4  -7  17 89.1665 50.9285   1
  -4   8  17 21.3155 44.4425   3
  -4  -8  15-6.64461 23.5591   1
  -4  -8  14 565.370 119.037   1
  -4  -8  13 111.466 53.8238   1
  -4  -8  12 222.637 67.7532   1
  -4  -8  11 12.8568 20.4831   1
   4   8 -11 8.42571 38.6066   2
  -4  -8  10 686.998 109.980   1
   4   8 -10 785.849 163.410   2
   4   8  -9 278.338 94.1156   2
  -4  -8   9 235.426 61.3099   1
   4   8  -9 208.323 26.3064   4
  -4  -8   8 958.788 119.937   1
   4   8  -8 977.759 164.364   2
   4   8  -7 75.4293 47.2142   2
  -4  -8   7 51.6412 29.6875   1
   4   8  -6 270.887 79.8585   2
  -4  -8   6 249.409 57.1632   1
   4   8  -6 279.138 52.0799   5
   4   8  -5 748.610 74.7206   5
  -4  -8   5 761.848 91.0812   1
   4   8  -5 663.178 113.255   2
   4   8  -4 2383.30 173.222   1
  -4  -8   4 2427.37 147.012   1
   4   8  -4 2323.93 197.084   2
   4   8  -4 2086.14 118.615   5
  -4  -8   4 2286.57 155.886   5
  -4  -8   3 3.25032 27.1767   5
   4   8  -3-51.4117 27.2276   5
   4  -8  -3 54.2904 29.4260   5
   4   8  -3-0.62039 15.3235   1
   4   8  -3 15.3875 35.4722   2
  -4  -8   2 2220.00 129.833   5
   4   8  -2 2047.18 112.727   5
   4   8  -2 2355.05 166.651   3
   4  -8  -2 2010.09 97.3473   5
   4   8  -2 2132.78 144.238   1
   4  -8  -1 61.9038 23.8725   5
  -4  -8   1 54.9759 22.4717   5
   4   8  -1 105.372 31.8256   5
   4   8  -1 16.8069 14.6193   1
   4   8   0 193.266 38.0606   1
  -4  -8   0 237.212 34.8611   5
   4  -8   0 194.242 31.1356   5
   4  -8   1 297.951 39.2503   5
   4   8   1 397.980 60.7613   3
  -4  -8  -1 239.213 38.8431   5
  -4   8  -1 321.021 40.8212   5
   4   8   1 336.094 48.3830   1
  -4   8  -2 923.864 66.0073   5
   4  -8   2 911.816 83.1477   5
   4   8   2 998.979 116.225   4
  -4  -8  -2 960.714 80.6334   5
  -4   8  -3 130.653 27.9972   5
  -4  -8  -3 209.440 52.9360   5
   4   8   3 122.782 54.0286   4
  -4   8  -4 1955.40 125.764   1
   4   8   4 2221.12 186.908   4
  -4   8  -5 100.061 27.0415   5
  -4   8  -5 98.2177 31.3721   1
  -4   8  -5 125.671 41.9303   2
  -4   8  -6 1235.16 138.633   4
  -4   8  -6 1340.06 114.285   5
  -4   8  -6 1420.01 141.972   2
  -4   8  -6 1297.97 122.724   1
  -4   8  -7 385.796 83.5647   4
  -4   8  -7 379.429 82.1971   2
  -4   8  -7 327.001 65.2991   1
  -4   8  -8 35.3277 32.2836   2
  -4   8  -8 44.7557 24.2724   3
  -4   8  -8 32.8340 25.7117   4
  -4   8  -9 113.524 37.8000   3
  -4   8  -9 124.585 48.9982   2
  -4   8  -9 120.308 54.6367   4
  -4   8 -10 981.609 142.346   4
  -4   8 -10 1043.97 156.446   2
  -4   8 -10 915.706 107.995   3
  -4   8 -11 45.3819 39.8055   4
  -4   8 -12 686.534 122.098   4
  -4   8 -13-122.282 84.3874   4
  -4   8 -14 149.464 66.6055   4
  -4   8 -15 128.193 70.3038   4
  -4   8 -16 308.638 101.585   4
  -4  -9  15 60.5798 43.5343   1
  -4  -9  14-27.9069 33.1180   1
  -4  -9  13 229.340 70.9889   1
  -4  -9  12 203.017 65.8757   1
   4   9 -12 207.849 92.4245   2
   4   9 -11 23.3522 47.6604   2
  -4  -9  11 71.1325 40.6272   1
   4   9 -10 270.730 101.152   2
   4   9 -10 142.002 23.0696   4
  -4  -9  10 225.861 65.4033   1
   4   9  -9-7.64457 11.4731   4
   4   9  -9-1.04122 30.1696   2
  -4  -9   9-2.34021 18.1822   1
  -4  -9   8 328.087 72.4566   1
   4   9  -8 284.955 93.1713   2
  -4  -9   7 26.9275 28.3190   1
   4   9  -7-12.9551 39.8256   2
   4   9  -6 64.7150 40.6984   2
  -4  -9   6 105.696 43.6297   1
   4   9  -5 253.701 72.3138   2
  -4  -9   5 273.625 59.6566   1
   4   9  -5 257.743 48.6837   5
  -4  -9   4 613.772 84.2519   5
   4  -9  -4 624.452 69.9802   5
   4   9  -4 619.467 105.920   2
   4   9  -4 498.622 60.5254   5
   4   9  -4 592.069 89.5249   1
  -4  -9   3-45.8202 37.0135   5
   4  -9  -3 46.7315 23.0081   5
   4   9  -3-19.5384 27.2152   5
   4   9  -3 14.7097 18.7191   3
   4   9  -3 8.38867 19.0941   1
   4   9  -3 34.0648 38.2187   2
   4   9  -2 262.708 58.2212   3
   4  -9  -2 199.110 28.3092   5
  -4  -9   2 253.759 47.9462   5
   4   9  -2 243.177 42.0841   5
   4   9  -2 226.742 50.8190   1
   4  -9  -1 125.552 31.5952   5
   4   9  -1 74.4430 35.2548   3
  -4  -9   1 107.638 29.4817   5
   4   9  -1 123.580 40.5299   5
   4   9  -1 54.4834 23.5595   1
  -4  -9   0 707.923 69.6987   5
   4   9   0 622.392 72.7575   1
   4  -9   0 579.519 57.1797   5
   4  -9   1 83.7128 18.5709   5
   4   9   1 127.283 33.3841   1
  -4  -9  -1 53.3051 16.4712   5
  -4   9  -1 151.047 32.7444   5
   4  -9   2 207.055 42.2016   5
  -4  -9  -2 220.423 42.8093   5
   4   9   3 199.356 64.2296   4
  -4  -9  -3 298.314 58.1491   5
  -4   9  -4 25.7362 21.7862   5
  -4   9  -4-4.06221 11.1045   1
  -4   9  -5 282.127 54.4645   1
  -4   9  -5 334.070 67.4330   2
  -4   9  -5 329.289 51.9382   5
  -4   9  -6 528.375 70.8343   5
  -4   9  -6 562.509 93.7375   2
  -4   9  -6 520.019 79.6749   1
  -4   9  -7 277.029 73.9647   4
  -4   9  -7 292.871 71.8633   2
  -4   9  -8 362.844 85.7199   4
  -4   9  -8 316.241 60.5565   3
  -4   9  -8 366.072 89.1987   2
  -4   9  -9 115.736 39.7410   3
  -4   9  -9 105.163 44.9250   2
  -4   9  -9 104.197 51.9850   4
  -4   9 -10 33.5449 37.7177   2
  -4   9 -10 9.44383 20.5557   3
  -4   9 -10 7.57867 25.4555   4
  -4   9 -11 8.42125 24.1392   2
  -4   9 -11 18.6943 29.7239   4
  -4   9 -12-9.39208 32.0140   4
  -4   9 -13-43.0888 52.7295   4
  -4   9 -14-171.910 86.4987   4
  -4   9 -15 50.2455 50.2885   4
  -4 -10  14 111.470 52.8275   1
  -4 -10  13 341.142 88.9166   1
  -4 -10  12 181.773 64.8757   1
   4  10 -12 283.560 113.326   2
  -4 -10  11 23.6759 31.2294   1
   4  10 -11 30.9081 42.0446   2
   4  10 -10 592.557 57.9924   4
   4  10 -10 722.421 160.960   2
  -4 -10  10 700.549 112.500   1
  -4 -10   9 361.524 81.0457   1
   4  10  -9 352.621 111.817   2
  -4 -10   8 1056.06 124.540   1
   4  10  -8 1119.93 178.064   2
   4  10  -7-1.44037 42.5329   2
  -4 -10   7 14.0356 23.2009   1
  -4 -10   6 1612.83 141.438   1
   4  10  -6 1589.70 191.808   2
   4  10  -5 11.1288 28.6890   2
   4 -10  -4 1938.14 118.765   5
  -4 -10   4 1924.92 155.938   5
   4  10  -4 2106.26 195.376   2
  -4 -10   3-19.9665 34.8222   5
   4  10  -3 32.4692 14.1488   5
   4  10  -3 68.0206 44.0680   2
   4  10  -3 14.1364 14.1894   1
   4 -10  -3 24.4379 19.1012   5
   4  10  -2 4551.55 248.308   3
   4  10  -2 3893.86 171.249   5
  -4 -10   2 4112.69 192.836   5
   4 -10  -2 4050.36 153.535   5
   4  10  -2 4225.15 219.622   1
   4  10  -1 142.315 44.0354   3
  -4 -10   1 152.048 39.8294   5
   4  10  -1 161.539 49.8893   5
   4 -10  -1 178.110 38.1678   5
   4  10  -1 107.813 34.0245   1
   4  10   0 2031.89 156.562   3
  -4 -10   0 1979.04 118.827   5
   4  10   0 1950.64 132.949   1
   4 -10   0 1774.64 105.087   5
  -4 -10  -1-88.1056 40.9800   5
   4 -10   1-7.07647 20.3039   5
  -4 -10  -2 516.371 63.5943   5
   4 -10   2 624.505 76.0033   5
  -4 -10  -3 239.445 54.2712   5
  -4  10  -3 50.0601 15.2498   5
  -4  10  -4 1049.75 84.6478   5
  -4 -10  -4 1197.77 105.743   5
  -4  10  -4 924.549 93.2736   1
  -4  10  -5 74.6008 26.2552   5
  -4  10  -5 85.0220 39.3644   2
  -4  10  -5 59.9729 25.8571   1
  -4  10  -6 1433.44 151.567   2
  -4  10  -7 158.618 54.1790   2
  -4  10  -8 577.745 108.335   2
  -4  10  -8 577.169 104.523   4
  -4  10  -9 17.2352 23.0265   2
  -4  10  -9-4.47507 24.4452   4
  -4  10 -10 543.341 111.488   4
  -4  10 -10 647.196 130.575   2
  -4  10 -11 84.5196 46.4158   4
  -4  10 -11 61.2081 52.4034   2
  -4  10 -12 314.744 92.6052   4
  -4  10 -13 2.53435 43.4575   4
  -4  10 -14 607.403 125.048   4
  -4  10 -15-12.9142 37.6308   4
  -4 -11  14 8.75953 34.8040   1
  -4 -11  13 43.2578 34.0885   1
   4  11 -13 31.7033 72.5539   2
  -4 -11  12 65.9855 40.6676   1
   4  11 -12 44.6895 59.4551   2
   4  11 -11 32.5429 49.4705   2
  -4 -11  11 72.9355 42.4637   1
   4  11 -10 27.1837 17.1600   4
  -4 -11  10 13.2574 33.2923   1
   4  11 -10-15.8168 38.9361   2
  -4 -11   9 55.4554 36.3033   1
   4  11  -9 36.1801 40.0234   2
  -4 -11   8 16.2633 28.2430   1
   4  11  -8 4.24280 42.0334   2
   4  11  -7 79.0732 51.5416   2
  -4 -11   7 163.461 55.6957   1
   4  11  -6 190.185 69.7781   2
   4 -11  -5 250.771 53.5982   5
   4  11  -5 55.4130 30.3303   2
  -4 -11   4 1.18569 17.9538   5
   4 -11  -4 49.0112 34.0672   5
   4  11  -4-3.12968 36.0390   2
  -4 -11   3-25.6211 43.6763   5
   4 -11  -3 31.9153 16.8885   5
   4  11  -2 706.687 93.3136   1
  -4 -11   2 661.168 79.8786   5
   4 -11  -2 597.484 58.3156   5
   4  11  -1 253.352 55.9355   1
  -4 -11   1 222.679 46.6520   5
   4  11  -1 245.946 58.0027   3
   4 -11  -1 251.963 43.3228   5
   4  11   0 69.1952 30.6256   1
   4  11   0 128.010 43.2764   3
   4 -11   0 110.053 32.0416   5
  -4 -11   0 171.737 44.2519   5
  -4 -11  -1-55.1154 36.9602   5
   4 -11   1-14.4320 25.2529   5
   4 -11   2 64.0916 24.0316   5
  -4 -11  -2 85.1498 30.7947   5
  -4  11  -2 88.7819 28.3644   5
   4 -11   3 8.12116 24.0831   5
  -4  11  -3 0.70584 19.9017   5
  -4 -11  -4 171.734 50.5253   5
  -4  11  -4 24.9688 10.2964   5
  -4 -11  -5 386.353 80.1730   5
  -4  11  -5 203.379 60.7143   2
  -4  11  -6 342.901 78.6926   2
  -4  11  -7 338.658 82.1086   2
  -4  11  -8 53.0189 36.7547   2
  -4  11  -8 121.429 51.2615   4
  -4  11  -9 14.8936 25.9554   4
  -4  11  -9 10.1628 30.8709   2
  -4  11 -10-19.4106 41.3207   2
  -4  11 -10 6.55649 28.5950   4
  -4  11 -11 15.8854 31.6009   2
  -4  11 -11 2.19207 27.5216   4
  -4  11 -12 39.2516 50.9846   2
  -4  11 -12 29.9438 46.1889   4
  -4  11 -13 138.213 59.2430   4
  -4  11 -14 178.309 65.0692   4
  -4  11 -15-89.8665 79.0438   4
  -4 -12  14 250.471 81.6771   1
  -4 -12  13 21.2823 32.1852   1
   4  12 -13-22.5496 43.7355   2
  -4 -12  12 487.884 103.044   1
   4  12 -12 563.052 162.743   2
   4  12 -11-44.2427 60.0118   2
  -4 -12  11 21.7814 25.3329   1
  -4 -12  10 518.188 98.0657   1
   4  12 -10 577.042 147.346   2
   4  12  -9-57.6327 54.8710   2
  -4 -12   9 7.50247 19.7478   1
  -4 -12   8 638.153 100.178   1
   4  12  -8 691.926 147.724   2
   4  12  -7 156.861 70.8160   2
   4 -12  -6 755.780 94.4407   5
   4  12  -6 626.877 127.673   2
   4 -12  -5 80.9142 36.3648   5
  -4 -12   5-39.1554 44.1432   5
   4  12  -5 11.3008 30.8617   2
  -4 -12   4 1827.33 161.984   5
   4 -12  -4 1849.01 123.541   5
   4  12  -4 2049.57 204.048   2
   4 -12  -3 38.4903 15.9473   5
  -4 -12   3 24.1545 29.4276   5
  -4 -12   2 3991.14 207.903   5
   4 -12  -2 3839.39 165.814   5
  -4 -12   1 82.9365 33.6077   5
   4 -12  -1 74.8662 27.2352   5
  -4 -12   0 457.659 65.5121   5
   4  12   0 361.493 64.3427   1
   4 -12   0 330.819 52.4563   5
   4  12   1 35.2929 27.6744   1
  -4  12  -1 117.130 41.7508   5
   4 -12   1 5.47069 21.5068   5
   4 -12   2 244.636 49.5564   5
  -4  12  -2 267.641 47.4786   5
  -4 -12  -2 100.692 23.4088   5
   4 -12   3-11.5426 35.0614   5
  -4 -12  -3 58.8582 34.5453   5
  -4 -12  -4 802.405 97.5962   5
  -4  12  -5 851.763 116.319   2
  -4 -12  -5 973.020 105.525   5
  -4  12  -6 1344.32 155.049   2
  -4  12  -7 283.671 76.9054   2
  -4  12  -8 593.402 118.630   2
  -4  12  -9 4.98060 29.6168   4
  -4  12  -9-15.5326 34.1695   2
  -4  12 -10 745.637 131.903   4
  -4  12 -10 763.576 144.844   2
  -4  12 -11 129.203 61.3931   2
  -4  12 -11 71.8205 48.0412   4
  -4  12 -12 807.717 146.471   4
  -4  12 -12 664.121 148.835   2
  -4  12 -13 66.0130 40.9459   4
  -4  12 -14 224.012 75.1743   4
  -4 -13  13 39.4615 43.9358   1
   4  13 -13 95.4056 34.9849   2
   4  13 -12 124.365 77.9889   2
  -4 -13  12 175.405 61.9031   1
   4  13 -11-6.75623 39.9757   2
  -4 -13  11 47.6468 41.6694   1
   4  13 -10 49.3146 50.2320   2
  -4 -13  10 57.0887 39.0443   1
   4  13  -9 41.6790 59.2737   2
   4  13  -8 39.0617 45.0959   2
   4  13  -7 11.2914 28.9670   2
   4 -13  -7 168.240 50.8285   5
   4  13  -6 178.238 65.9843   2
   4 -13  -6 239.559 55.4068   5
  -4 -13   5-38.3082 41.5211   5
   4 -13  -5 54.7600 29.6547   5
   4  13  -5 39.9433 40.7337   2
   4 -13  -4 55.2742 24.5653   5
   4  13  -4 110.710 55.4739   2
  -4 -13   4 56.3535 33.5447   5
   4 -13  -3-93.3074 44.0313   5
  -4 -13   3-91.6157 48.0078   5
   4 -13  -2 91.8644 34.1941   5
  -4 -13   2-15.1856 24.4865   5
  -4 -13   1 40.2323 30.8592   5
   4 -13  -1 63.8772 29.9549   5
   4 -13   0 328.643 57.1887   5
  -4 -13   0 453.294 69.8168   5
   4 -13   1-37.7543 35.6227   5
  -4 -13  -1 34.3684 20.5759   5
   4 -13   2 9.24247 15.0956   5
  -4 -13  -2-32.2023 34.1379   5
   4 -13   3-42.1466 40.2157   5
  -4 -13  -3 22.8949 28.4145   5
  -4 -13  -4 27.4642 28.8718   5
  -4 -13  -5 75.1378 39.3676   5
  -4 -13  -6 516.208 88.2927   5
  -4  13  -6 413.798 91.6312   2
  -4  13  -7-5.23373 24.7965   2
  -4  13  -8 133.697 62.9384   2
  -4  13  -9 31.3860 25.6090   2
  -4  13  -9 6.12201 26.9104   4
  -4  13 -10 25.3603 35.2187   4
  -4  13 -10 51.0999 55.2537   2
  -4  13 -11-28.9367 36.7719   2
  -4  13 -11 4.83185 26.6737   4
  -4  13 -12 135.977 69.9196   2
  -4  13 -12 168.998 72.8539   4
  -4  13 -13 7.16780 38.0073   2
  -4  13 -13 20.8191 38.1269   4
  -4  13 -14 217.359 81.0475   4
   4  14 -12 409.364 139.087   2
   4  14 -11-26.5421 74.8561   2
   4  14 -10 572.565 150.286   2
   4  14  -9 16.4966 57.7521   2
   4 -14  -8 761.772 99.3659   5
   4  14  -8 673.782 152.020   2
   4  14  -7 147.018 70.2764   2
   4 -14  -7 216.682 57.4609   5
   4 -14  -6 1149.24 112.020   5
   4  14  -6 1267.07 187.686   2
   4 -14  -5-20.2639 23.1508   5
  -4 -14   5-25.0585 36.6669   5
   4  14  -5-7.48045 24.1479   2
  -4 -14   4 412.363 83.6255   5
   4 -14  -4 407.039 60.0558   5
   4  14  -4 474.375 104.868   2
  -4 -14   3-35.1460 36.7327   5
   4 -14  -3-40.2759 38.2816   5
  -4 -14   2 1.53006 22.6286   5
   4 -14  -2 105.715 38.0602   5
   4 -14  -1 18.7199 23.9555   5
  -4 -14   1 5.31148 17.1340   5
  -4 -14   0 798.495 95.9787   5
   4 -14   0 783.612 89.4135   5
  -4 -14  -1 86.5442 41.5207   5
   4 -14   1-28.9293 29.4183   5
  -4 -14  -2 784.717 88.7498   5
   4 -14   2 877.482 105.842   5
  -4 -14  -3 26.2843 20.6331   5
   4 -14   3-0.16399 27.2922   5
  -4 -14  -4 274.587 57.6567   5
  -4 -14  -5 56.8074 41.7069   5
  -4 -14  -6 1254.21 126.117   5
  -4  14  -6 1234.16 158.470   2
  -4 -14  -7 407.458 81.7091   5
  -4  14  -7 240.312 72.3786   2
  -4  14  -8 838.467 145.147   2
  -4  14  -9-3.01717 29.3438   4
  -4  14  -9 21.6967 34.6744   2
  -4  14 -10 164.566 61.3401   4
  -4  14 -10 189.471 76.9578   2
  -4  14 -11-19.1066 30.1058   2
  -4  14 -11 26.9615 26.1452   4
  -4  14 -12 212.949 89.3151   2
  -4  14 -12 220.769 79.8201   4
  -4  14 -13 3.73820 28.0047   2
  -4  14 -13 27.1657 48.6590   4
  -4  14 -14 693.836 143.657   4
   4  15 -12 77.1707 70.4120   2
   4  15 -11 16.9524 44.3025   2
   4  15 -10 10.0879 42.1643   2
   4  15  -9 19.5740 34.3754   2
   4 -15  -9 68.4893 46.6551   5
   4  15  -8 23.5862 41.9850   2
   4 -15  -8 122.660 46.5579   5
   4 -15  -7 70.2849 37.2587   5
   4  15  -7-33.2566 63.1994   2
   4 -15  -6 10.7974 25.1207   5
   4  15  -6 14.0549 30.3096   2
  -4 -15   5-64.6431 44.2295   5
   4 -15  -5-32.5811 34.3564   5
   4  15  -5 13.6260 26.9925   2
  -4 -15   4 118.564 46.1490   5
   4 -15  -4 166.977 33.8987   5
   4  15  -4 224.418 80.6483   2
  -4 -15   3 74.2289 19.1836   5
   4 -15  -3 81.2676 26.5546   5
  -4 -15   2 91.2951 37.4314   5
   4 -15  -2 188.019 46.9186   5
  -4 -15   1 131.525 46.0022   5
   4 -15  -1 139.939 43.5445   5
  -4 -15   0 114.811 44.5064   5
   4 -15   0 88.4137 35.3191   5
  -4 -15  -1 87.0204 40.0867   5
   4 -15   1-55.6333 37.2480   5
  -4 -15  -2-40.1620 43.1405   5
   4 -15   2-15.1540 31.5122   5
  -4 -15  -3 11.4484 28.9458   5
   4 -15   3 26.4412 20.0963   5
  -4 -15  -4-2.98322 21.9256   5
  -4 -15  -5-27.9818 28.1238   5
  -4 -15  -6 729.296 102.800   5
  -4  15  -6 694.216 123.435   2
  -4 -15  -7 169.649 60.2939   5
  -4  15  -7 44.6615 46.3653   2
  -4  15  -8 40.9048 31.1148   2
  -4 -15  -8 153.525 61.2638   5
  -4  15  -9 6.25577 23.4660   2
  -4 -15  -9 199.135 66.5097   5
  -4  15 -10 18.8640 30.4112   4
  -4  15 -10 0.69802 27.6849   2
  -4  15 -11 41.4139 41.5528   2
  -4  15 -11 44.8459 41.4600   4
  -4  15 -12 43.7846 55.3970   2
  -4  15 -12-0.86637 26.1549   4
  -4  15 -13 55.4059 54.2794   2
  -4  15 -13 29.5336 36.7887   4
  -4  15 -14 30.6533 39.2798   2
   4  16 -11 32.4037 76.4624   2
   4 -16 -11 187.405 63.5867   5
   4 -16 -10 789.675 110.968   5
   4  16 -10 835.976 186.898   2
   4  16  -9-17.5782 29.2622   2
   4 -16  -9 81.5659 50.0421   5
   4  16  -8 176.534 81.6958   2
   4 -16  -8 241.202 59.9216   5
   4  16  -7-14.4973 39.2533   2
   4 -16  -7 74.8641 36.6679   5
   4 -16  -6 370.012 67.7160   5
   4  16  -6 510.613 124.687   2
  -4 -16   5 55.1205 28.9812   5
   4 -16  -5 66.5957 23.9658   5
   4  16  -5 124.899 60.0304   2
   4 -16  -4 487.385 70.1969   5
   4  16  -4 530.303 119.158   2
  -4 -16   4 445.051 92.5992   5
  -4 -16   3-39.3561 47.7812   5
   4 -16  -3 92.8844 41.3832   5
  -4 -16   2 507.408 89.1517   5
   4 -16  -2 555.522 78.1279   5
   4 -16  -1 52.0659 31.3966   5
  -4 -16   1 74.9043 38.6900   5
   4 -16   0 1253.02 123.983   5
  -4 -16   0 1384.37 134.211   5
   4 -16   1 41.6866 18.1869   5
  -4 -16  -1 112.642 45.5572   5
  -4 -16  -2 562.808 80.2504   5
   4 -16   2 484.014 86.5148   5
   4 -16   3-8.19241 27.8069   5
  -4 -16  -3-40.9233 40.9875   5
  -4 -16  -4 544.066 85.1222   5
  -4 -16  -5-25.2969 30.0575   5
  -4 -16  -6 1342.76 137.593   5
  -4  16  -6 1385.75 178.505   2
  -4 -16  -7 218.358 62.7663   5
  -4  16  -7 130.963 55.2610   2
  -4 -16  -8 687.988 105.720   5
  -4  16  -8 637.548 133.187   2
  -4  16  -9-46.5724 44.5465   2
  -4 -16  -9 91.5058 55.0369   5
  -4  16 -10 106.199 53.6464   4
  -4  16 -10 89.8322 57.2852   2
  -4 -16 -10 195.126 72.8181   5
  -4  16 -11 110.154 56.8319   4
  -4  16 -11 90.5054 62.5041   2
  -4  16 -12 20.9586 36.3242   2
  -4  16 -12 61.3947 46.8265   4
  -4  16 -13 21.1681 47.1384   2
  -4  16 -13 23.6191 34.4096   4
   4 -17 -12 139.246 66.0560   5
   4 -17 -11 125.556 56.8082   5
   4 -17 -10 138.473 59.9856   5
   4  17 -10 80.2120 67.3747   2
   4  17  -9-23.0041 60.0284   2
   4 -17  -9 61.8716 37.5917   5
   4 -17  -8 18.9850 28.2613   5
   4  17  -8 6.87926 36.5475   2
   4 -17  -7 133.500 45.9293   5
   4  17  -7 142.229 73.4286   2
   4 -17  -6-46.9206 42.6528   5
   4  17  -6 9.87107 24.9085   2
   4 -17  -5-70.8197 39.1796   5
   4  17  -5-19.9325 31.9602   2
  -4 -17   5-34.4781 50.1969   5
   4 -17  -4-54.0738 41.6017   5
  -4 -17   4 22.8901 35.1843   5
   4  17  -4 33.0341 39.7851   2
  -4 -17   3-58.2092 46.5725   5
   4 -17  -3 81.2187 38.2978   5
  -4 -17   2 103.533 37.4401   5
   4 -17  -2 137.941 46.5745   5
   4 -17  -1 26.7447 24.7242   5
  -4 -17   1-19.4460 26.9209   5
  -4 -17   0 84.6395 42.0133   5
   4 -17   0 36.7223 26.8462   5
   4 -17   1 0.20380 35.7856   5
  -4 -17  -1 85.1880 37.4536   5
  -4 -17  -2 122.334 45.1064   5
   4 -17   2 52.9320 27.5791   5
  -4 -17  -3-75.9067 44.7870   5
   4 -17   3-38.6436 38.3353   5
  -4 -17  -4-42.4113 45.6771   5
  -4 -17  -5-7.53647 29.5636   5
  -4 -17  -6-5.88531 31.4991   5
  -4  17  -6 40.7413 40.1010   2
  -4 -17  -7 319.324 75.5786   5
  -4  17  -7 283.610 85.4650   2
  -4 -17  -8 54.5920 43.1348   5
  -4  17  -8 52.4156 47.4055   2
  -4  17  -9 109.737 59.3800   2
  -4 -17  -9 149.057 58.9514   5
  -4  17 -10-50.0938 37.1524   2
  -4  17 -10 41.6254 33.9527   4
  -4 -17 -10 103.505 57.3222   5
  -4  17 -11-20.3415 32.6295   4
  -4  17 -11-17.2060 38.5098   2
  -4  17 -12-48.2358 48.0095   2
  -4  17 -12-18.5570 39.5241   4
   4 -18 -11 68.1953 48.5464   5
   4 -18 -10 464.407 92.2167   5
   4  18  -9 47.3777 55.8495   2
   4 -18  -9 15.3841 22.6005   5
   4  18  -8 140.704 73.1672   2
   4 -18  -8 101.855 43.8237   5
   4  18  -7 0.08060 28.4547   2
   4 -18  -7-37.1794 35.6148   5
   4 -18  -6 79.0094 27.2239   5
   4  18  -6 167.894 72.8766   2
  -4 -18   5-44.0412 47.8433   5
   4 -18  -5-23.8487 35.9951   5
   4  18  -5-28.6000 46.2030   2
  -4 -18   4 402.764 90.5249   5
   4 -18  -4 458.956 78.7133   5
   4  18  -4 461.362 119.434   2
  -4 -18   3-7.09391 44.9537   5
   4 -18  -3 59.5043 32.1789   5
  -4 -18   2 223.719 60.7190   5
   4 -18  -2 316.886 65.2426   5
  -4 -18   1-19.0113 28.4800   5
   4 -18  -1-14.0342 23.8374   5
   4 -18   0 588.779 94.1739   5
  -4 -18   0 643.997 100.839   5
  -4 -18  -1 146.630 50.2648   5
   4 -18   1 11.4634 21.3831   5
  -4 -18  -2 1305.31 138.689   5
   4 -18   2 1153.78 144.919   5
   4 -18   3 51.9900 31.3798   5
  -4 -18  -3 92.6660 38.7961   5
  -4 -18  -4 422.966 76.2173   5
  -4 -18  -5-16.8595 36.8554   5
  -4 -18  -6 646.900 102.347   5
  -4  18  -6 756.967 141.350   2
  -4 -18  -7 22.2679 28.2452   5
  -4  18  -7 5.56982 33.3466   2
  -4  18  -8 385.133 111.767   2
  -4 -18  -8 369.769 82.2131   5
  -4  18  -9 68.5173 56.7402   2
  -4 -18  -9 161.620 66.8059   5
  -4  18 -10-18.8736 29.3687   4
  -4  18 -10-1.02824 39.1133   2
  -4  18 -11 63.7040 49.9984   4
  -4  18 -11-2.10699 25.0648   2
  -4  18 -12 139.684 72.5068   2
   4 -19 -10 41.2407 32.8532   5
   4 -19  -9 48.8128 35.9217   5
   4  19  -8 157.570 84.1559   2
   4 -19  -8 90.1389 34.5490   5
   4  19  -7 61.2734 52.5722   2
   4 -19  -7-108.897 52.7540   5
   4 -19  -6-67.8973 39.8938   5
   4  19  -6 1.19754 30.5601   2
  -4 -19   5-9.66582 39.7753   5
   4 -19  -5-20.2752 38.3897   5
   4  19  -5 61.2185 54.7512   2
  -4 -19   4 136.638 59.9756   5
   4 -19  -4 244.439 61.9927   5
   4  19  -4 198.538 82.9780   2
   4 -19  -3 36.9813 40.1921   5
  -4 -19   3-71.4169 52.7243   5
  -4 -19   2-1.77350 26.2165   5
   4 -19  -2 27.2091 32.3546   5
  -4 -19   1-27.8368 35.9627   5
   4 -19  -1 25.8242 22.6553   5
  -4 -19   0 174.928 59.3490   5
   4 -19   0 110.789 45.0094   5
  -4 -19  -1 45.9948 38.5403   5
   4 -19   1-52.6228 46.5429   5
   4 -19   2-6.32619 24.9745   5
  -4 -19  -2 76.6774 41.4577   5
  -4 -19  -3 113.541 47.7554   5
   4 -19   3 16.4404 35.4039   5
  -4 -19  -4 149.792 39.1097   5
  -4 -19  -5-25.6617 41.7525   5
  -4 -19  -6-24.6439 40.5778   5
  -4  19  -6 34.4354 42.5770   2
  -4 -19  -7-18.2863 29.8720   5
  -4  19  -7-24.4579 41.2938   2
  -4  19  -8 28.3601 26.7643   2
  -4 -19  -8 17.7673 26.7871   5
  -4  19  -9 135.965 70.2195   2
  -4  19 -10-20.5034 35.0655   2
  -4  19 -11 33.3488 45.8916   2
   4 -20  -9 22.1518 28.6539   5
   4 -20  -8-32.9601 39.1175   5
   4  20  -7 1.08752 30.3906   2
   4 -20  -7-70.7967 51.9931   5
   4 -20  -6 133.602 20.0864   5
   4  20  -6 365.954 116.703   2
  -4 -20   5 33.6319 27.2317   5
   4 -20  -5 125.712 52.4259   5
   4  20  -5 27.4406 29.2129   2
   4 -20  -4 381.811 79.7017   5
   4  20  -4 461.036 129.651   2
  -4 -20   4 339.077 91.0926   5
  -4 -20   3 30.3996 32.8096   5
   4 -20  -3 102.095 43.1236   5
  -4 -20   2 135.096 54.6857   5
   4 -20  -2 239.731 63.3281   5
   4 -20  -1 19.5688 21.0547   5
  -4 -20   1 15.7629 26.0286   5
   4 -20   0 136.260 51.3151   5
  -4 -20   0 245.805 68.2404   5
   4 -20   1-38.3052 47.1060   5
  -4 -20  -1 47.6630 32.7676   5
  -4 -20  -2 246.086 72.9107   5
   4 -20   2 201.423 67.9409   5
  -4 -20  -3 139.167 58.1400   5
   4 -20   3 19.0849 24.2304   5
  -4 -20  -4 386.875 78.2217   5
  -4 -20  -5-72.5996 58.0593   5
  -4 -20  -6 97.9476 30.7772   5
  -4  20  -6 182.509 79.0724   2
  -4  20  -7 100.121 56.4607   2
  -4  20  -8 221.888 89.5301   2
  -4  20  -9 45.8312 32.2057   2
  -4  20 -10 84.9649 71.0224   2
   4 -21  -7-101.076 54.4347   5
   4 -21  -6 70.3370 35.8202   5
   4 -21  -5 118.923 47.5668   5
  -4 -21   5 18.6014 26.4745   5
   4  21  -5 186.992 90.4230   2
   4 -21  -4 82.7169 40.2929   5
  -4 -21   4-47.0586 67.6701   5
   4  21  -4 78.5077 61.6443   2
   4 -21  -3 40.8936 35.0672   5
  -4 -21   3-22.1704 37.0788   5
  -4 -21   2-64.8741 48.1626   5
   4 -21  -2 16.1455 21.3945   5
  -4 -21   1-0.54111 31.2580   5
   4 -21  -1 27.4070 28.9773   5
   4 -21   0-27.9601 32.5995   5
  -4 -21   0 16.1230 28.0184   5
   4 -21   1-73.1069 64.0394   5
  -4 -21  -1 40.5910 28.9253   5
   4 -21   2 2.25360 25.3252   5
  -4 -21  -2 75.7856 41.3669   5
  -4 -21  -3 105.306 50.5650   5
   4 -21   3-62.5068 58.8162   5
  -4 -21  -4 157.302 58.6061   5
  -4  21  -6-28.1793 48.7989   2
  -4  21  -7 90.7157 60.1751   2
  -4  21  -8-23.6099 45.5830   2
   4 -22  -5 109.641 47.7186   5
   4 -22  -4 265.392 72.0184   5
   4 -22  -3 18.4456 23.2747   5
   4 -22  -2 210.033 65.2740   5
   4 -22  -1 0.09283 30.2444   5
   4 -22   0 251.552 74.2944   5
   4 -22   1 0.26560 45.7965   5
   4 -22   2-50.8725 44.8747   5
   4 -22   3-78.9098 50.7473   5
  -4  22  -6 217.109 90.4943   2
   4 -23  -2 19.8777 21.3829   5
   4 -23  -1 4.59799 21.6929   5
   4 -23   0-70.6466 49.7412   5
   4 -23   1-16.6140 49.5219   5
  -5   0  17 18.4841 35.0393   3
  -5   0  16-29.1328 40.1549   3
  -5   0  15 37.9368 41.1083   3
  -5   0  14 1.31885 42.7790   3
  -5   0  13-6.55663 27.7729   3
  -5   0  12-24.5733 38.6530   3
  -5   0  11 35.1566 33.8711   3
  -5   0  10-7.20386 24.9077   3
  -5   0   9 36.2324 39.9055   3
  -5   0   8 16.8888 21.7741   3
  -5   0   7 649.694 99.3756   3
  -5   0   7 669.518 111.935   2
  -5   0   6-0.57492 19.3996   2
  -5   0   6-28.9256 12.8813   4
  -5   0   5 81.4665 36.5117   2
  -5   0   5 76.2247 16.5512   4
  -5   0   4 5.70687 18.0612   2
  -5   0   4-1.95725 9.62856   4
   5   0  -3 16.7257 7.13002   5
  -5   0   3 31.5969 20.5474   2
  -5   0   3 35.8568 14.6166   4
  -5   0   2-7.99562 15.1499   2
   5   0  -2 7.60083 5.02992   5
  -5   0   2-5.57932 12.3287   4
  -5   0   1 9.25593 10.9859   2
  -5   0   1 20.7676 16.5781   4
  -5   0   0-3.91086 18.3564   4
   5   0   1 78.1006 28.4187   4
  -5   0  -1-1.05753 26.0471   4
   5   0   2-0.38337 12.4579   4
  -5   0  -3-74.1993 57.5437   4
   5   0   4 1.33206 4.25246   2
  -5   0  -5 1230.78 123.917   4
   5   0   5 1115.60 74.0025   2
   5   0   6-2.16852 10.4862   2
   5   0   6-1.60196 7.95746   1
  -5   0  -6-27.2028 41.8619   4
   5   0   7 19.1497 18.3170   2
  -5   0  -7-29.4631 40.0695   4
   5   0   7-7.60310 16.2080   1
   5   0   8-10.9026 16.5136   2
  -5   0  -8-9.90724 41.7333   4
   5   0   8-9.88621 18.4649   1
   5   0   9 150.123 44.8174   2
  -5   0  -9 184.422 71.1492   4
   5   0   9 131.471 33.2199   1
   5   0  10-18.9384 20.1905   2
   5   0  10-8.80679 16.0889   1
   5   0  11 134.918 50.8685   2
  -5   0 -11 190.239 72.8502   4
   5   0  11 121.477 37.9896   1
  -5   0 -12 57.6332 53.9900   4
   5   0  12-23.2782 27.7246   1
  -5   0 -13 515.230 114.838   4
   5   0  13 478.616 78.8074   1
  -5   0 -14 65.2747 58.3754   4
   5   0  14-32.3869 36.1197   1
   5   0  15 0.66103 27.3852   1
  -5  -1  17-27.8101 51.9837   3
  -5   1  17-0.21088 36.3457   3
  -5  -1  16 330.506 101.981   3
  -5   1  16 312.416 96.0040   3
  -5  -1  15 8.74501 28.8826   3
  -5   1  15-37.8086 39.6666   3
  -5  -1  14 581.536 122.563   3
  -5   1  14 511.203 114.558   3
  -5  -1  13-36.2799 40.0930   3
  -5   1  13 8.84254 29.7260   3
  -5  -1  12 560.816 111.244   3
  -5   1  12 509.013 106.620   3
  -5  -1  11 262.827 75.6109   3
  -5   1  11 337.379 84.7945   3
  -5  -1  10 278.515 74.5267   3
  -5   1  10 354.948 83.0347   3
  -5  -1   9 22.4742 26.5668   3
  -5  -1   8 3095.36 219.746   3
  -5   1   8 2441.92 70.0608   4
  -5   1   8 2500.21 65.9710   4
  -5  -1   7 106.356 46.7475   3
  -5  -1   7 36.8007 26.6077   2
  -5   1   7 73.6946 43.3698   2
  -5  -1   6 4189.07 235.652   3
  -5  -1   6 4338.40 258.183   2
  -5   1   6 4016.77 116.560   4
  -5   1   6 4165.48 263.228   2
  -5   1   5 4.83711 8.82527   4
  -5  -1   5-12.8433 22.7341   2
  -5  -1   5 8.01865 9.38138   4
  -5   1   5-5.48468 15.0035   2
  -5  -1   5 11.0163 31.4618   3
  -5  -1   4 1815.48 138.277   3
  -5  -1   4 1795.76 87.2572   4
  -5  -1   4 1721.66 138.115   2
  -5   1   4 1837.80 93.1802   4
  -5   1   4 1621.91 140.708   2
   5   1  -4 1764.08 93.0832   5
   5   1  -3 793.895 49.4119   5
  -5  -1   3 801.719 86.9348   3
  -5  -1   3 634.682 56.4362   4
  -5  -1   3 736.964 82.6382   2
  -5   1   3 816.714 67.5518   4
  -5   1   3 811.499 89.3963   2
   5  -1  -2 1784.47 47.5981   5
   5   1  -2 2046.88 58.8171   5
  -5  -1   2 1962.30 127.380   3
  -5  -1   2 1657.58 97.3723   4
  -5  -1   2 1926.87 119.469   2
  -5   1   2 2139.02 113.360   4
  -5   1   2 1902.16 121.247   2
   5   1  -1 122.090 30.1108   4
  -5   1   1 145.785 29.5105   2
  -5  -1   1 139.892 34.5687   3
  -5  -1   1 7.76330 33.1725   4
  -5   1   1 141.269 32.8273   4
  -5  -1   1 121.086 26.6870   2
  -5  -1   0 5982.05 90.1000   5
  -5  -1   0 6240.82 195.124   3
  -5  -1   0 7974.51 253.660   4
  -5   1   0 6286.53 219.688   4
  -5   1   0 6277.76 140.889   2
   5   1   0 6700.02 226.390   4
   5   1   0 6427.30 169.736   2
   5   1   1 161.185 21.7500   2
  -5  -1  -1-34.4880 43.9378   4
  -5   1  -1 182.505 41.1625   4
   5   1   1 174.853 40.3795   4
  -5  -1  -1 183.325 31.9139   3
  -5  -1  -2 1337.32 118.437   4
  -5   1  -2 1373.69 114.422   4
  -5  -1  -2 1425.46 75.4220   3
   5   1   2 1450.74 119.361   4
  -5   1  -2 1276.65 40.6612   1
  -5  -1  -3 163.995 21.4160   3
  -5  -1  -3 115.168 34.6739   4
  -5   1  -3 136.839 41.4204   4
  -5  -1  -4 2892.43 191.614   4
  -5   1  -4 2808.94 174.692   4
   5   1   5 240.972 22.4516   1
   5  -1   5 238.051 31.3518   2
  -5  -1  -5 261.065 63.0530   4
  -5   1  -5 71.2319 47.3929   4
   5   1   5 242.898 38.9158   2
   5  -1   6 1755.96 79.0633   1
  -5   1  -6 1485.67 135.338   4
   5  -1   6 1493.21 95.8941   2
   5   1   6 1372.99 106.040   2
   5   1   6 1564.77 76.0358   1
  -5  -1  -6 1381.21 146.665   4
   5  -1   7 255.359 36.9345   1
   5  -1   7 192.854 40.2245   2
   5   1   7 215.585 47.5397   2
  -5  -1  -7 198.278 56.7958   4
  -5   1  -7 105.970 58.3066   4
   5   1   7 230.167 34.0283   1
   5  -1   8 3277.52 146.022   1
  -5  -1  -8 3064.38 233.062   4
  -5   1  -8 3135.66 239.702   4
   5  -1   8 2899.15 176.244   2
   5   1   8 2708.62 183.812   2
   5   1   8 3182.78 147.777   1
   5  -1   9-18.4204 26.8714   2
   5  -1   9 9.29085 14.7953   1
   5   1   9-13.7920 24.5145   2
   5   1   9-9.52666 19.2048   1
  -5  -1  -9 26.1156 45.6806   4
  -5   1  -9 0.81772 33.5354   4
  -5  -1 -10 1616.94 184.587   4
  -5   1 -10 1636.98 185.753   4
   5  -1  10 1440.18 147.614   2
   5   1  10 1449.75 156.103   2
   5   1  10 1714.06 130.212   1
   5  -1  10 1757.51 129.768   1
   5  -1  11 2.73504 18.2154   1
   5   1  11-4.89755 17.2437   2
   5  -1  11-14.8186 29.4476   2
   5   1  11-8.49836 17.5605   1
  -5  -1 -11 65.7982 59.2409   4
  -5   1 -11 96.2956 59.5153   4
  -5  -1 -12 412.199 101.199   4
  -5   1 -12 413.782 111.262   4
   5   1  12 422.424 74.0519   1
   5  -1  12 382.019 67.6848   1
   5  -1  13 9.14635 18.2525   1
  -5  -1 -13 96.0764 62.5610   4
  -5   1 -13 136.327 68.8157   4
   5   1  13-6.37376 19.2218   1
   5  -1  14 251.109 63.4571   1
  -5   1 -14 275.469 92.6230   4
   5   1  14 238.501 60.8865   1
   5  -1  15-18.0313 23.9808   1
  -5   1 -15 27.5500 52.2564   4
   5   1  15-39.0235 40.2752   1
  -5  -2  17-13.8774 31.9844   3
  -5   2  17 18.5958 35.7074   3
  -5  -2  16 2.65942 31.0235   3
  -5  -2  16 61.1946 46.5431   1
  -5   2  16-14.9668 33.9176   3
  -5  -2  15-8.71735 31.2837   1
  -5  -2  15 2.78963 26.4832   3
  -5   2  15 0.31524 23.4260   3
  -5  -2  14 110.200 59.7824   3
  -5   2  14 115.507 60.4634   3
  -5  -2  13-0.73272 27.5566   3
  -5   2  13 13.1466 31.1270   3
  -5  -2  12 74.3655 42.5839   3
  -5   2  12 65.5174 43.2098   3
  -5  -2  11 28.4772 31.0266   3
  -5   2  11 50.5534 47.3166   3
  -5   2  10 674.882 49.0239   4
  -5  -2  10 1176.16 147.104   3
  -5   2   9 272.376 34.7591   4
  -5  -2   9 224.039 64.6290   3
  -5  -2   8 7.35187 26.0366   3
  -5  -2   7 5.13633 18.0243   2
  -5  -2   7 34.8965 25.9641   3
  -5   2   7 62.1247 40.7836   2
  -5  -2   6 65.4613 32.4347   2
  -5  -2   6 83.1444 35.4037   3
  -5   2   6 75.3333 38.3353   2
  -5  -2   5 5.81828 14.7920   2
   5   2  -5 7.09020 16.3942   5
  -5  -2   5 27.4365 28.3330   3
  -5   2   5 28.5665 25.5944   2
   5   2  -4 136.286 23.6664   5
  -5  -2   4 154.054 38.3358   2
  -5  -2   4 172.446 27.8708   4
  -5  -2   4 162.895 45.7771   3
   5   2  -4 179.557 52.3492   2
  -5  -2   3 102.736 36.0761   3
   5   2  -3 111.020 19.6278   5
  -5  -2   3 161.802 32.5240   4
   5   2  -3 107.177 39.6104   2
  -5  -2   3 112.265 33.2676   2
  -5  -2   2 364.197 56.5528   3
  -5  -2   2 322.433 46.8245   4
   5   2  -2 283.098 24.7031   5
  -5  -2   2 344.180 50.5426   2
   5   2  -2 338.448 43.4096   4
   5   2  -2 318.775 54.4949   2
  -5   2   2 321.256 47.6767   4
  -5   2   1-1.85324 15.6339   4
  -5  -2   1-0.82842 6.97306   5
  -5  -2   1-7.44766 15.5872   3
  -5  -2   1-5.25057 8.23972   1
  -5  -2   1-7.47764 18.2411   4
   5   2  -1-3.47807 13.8142   2
   5   2  -1 8.82338 15.1942   4
  -5  -2   0 262.165 42.2156   3
   5   2   0 271.267 46.8883   4
  -5  -2   0 306.072 54.7182   4
   5   2   0 301.047 40.9527   2
  -5   2   0 308.672 50.7733   4
  -5  -2   0 371.996 28.4366   5
  -5  -2   0 278.191 27.7909   1
  -5   2  -1 221.247 16.2507   5
  -5  -2  -1 269.525 37.6725   3
  -5  -2  -1 354.627 32.1492   5
   5   2   1 241.458 46.4438   4
   5   2   1 277.671 32.7391   2
  -5  -2  -1 251.233 52.7475   4
  -5   2  -1 252.715 48.6015   4
  -5  -2  -2 452.411 41.8813   3
   5   2   2 463.676 67.0476   4
  -5  -2  -2 423.898 69.1797   4
  -5   2  -2 399.502 65.9520   4
  -5  -2  -3 118.137 43.3935   4
  -5   2  -3 87.1606 15.1483   1
  -5   2  -3 94.4935 37.4516   4
  -5  -2  -4 2010.09 164.447   4
  -5   2  -4 2018.70 152.620   4
  -5  -2  -5 1.57943 24.0116   4
  -5   2  -5-9.95981 30.0592   4
  -5   2  -6 6.84056 4.50206   3
  -5  -2  -6 18.0687 35.7312   4
   5  -2   6 8.62387 10.9752   2
  -5  -2  -7 148.446 63.0256   4
   5  -2   7 119.402 27.8886   1
   5  -2   7 93.2432 29.3553   2
   5  -2   8 15.5790 10.7834   1
  -5  -2  -8 44.0669 52.0106   4
   5   2   8 26.2198 28.3727   2
   5  -2   8 10.4170 13.8783   2
  -5  -2  -9 286.674 85.3662   4
   5   2   9 198.031 57.7612   2
   5  -2   9 232.689 42.9674   1
  -5   2  -9 216.903 60.9023   4
   5  -2   9 163.014 43.9969   2
   5  -2  10 86.5567 35.4847   2
   5   2  10 84.8125 37.7035   2
  -5  -2 -10 193.904 69.6687   4
   5  -2  10 132.524 34.7736   1
  -5   2 -10 116.330 52.2790   4
   5  -2  11 11.9600 14.2332   2
  -5  -2 -11 90.4712 55.0033   4
   5   2  11-4.28632 20.3451   2
   5  -2  11 18.1477 18.9008   1
  -5   2 -11 14.4358 32.5029   4
   5  -2  12 405.233 69.1030   1
  -5  -2 -12 402.387 99.8698   4
  -5   2 -12 468.846 112.952   4
   5   2  12 402.791 72.5078   1
   5   2  13-15.9882 24.2182   1
   5  -2  13-3.91908 22.0409   1
  -5   2 -13 18.8011 38.0750   4
  -5   2 -14 124.640 67.7452   4
   5  -2  14 79.9327 36.5808   1
   5   2  14 65.0136 25.4244   1
   5  -2  15 2.95074 19.3218   1
   5   2  15-7.82632 22.3590   1
  -5   2 -16 91.4645 63.6866   4
  -5  -3  17 11.0680 21.5568   3
  -5   3  17-21.6737 38.4352   3
  -5   3  16 202.914 83.8318   3
  -5  -3  16 295.229 98.2908   1
  -5  -3  16 205.575 75.3737   3
  -5  -3  15 12.4953 33.5420   1
  -5   3  15 7.07615 38.5370   3
  -5  -3  15-3.89332 25.7811   3
  -5  -3  14 611.748 124.082   3
  -5   3  14 663.861 134.410   3
  -5  -3  14 795.791 146.441   1
  -5   3  13 11.6508 29.1389   3
  -5  -3  13-34.6115 43.0699   1
  -5  -3  13-10.4863 23.9129   3
  -5  -3  12 1428.91 176.575   3
  -5  -3  11 685.934 119.673   3
  -5   3  11 522.157 57.8599   4
  -5  -3  10 118.557 48.8593   3
  -5   3  10 187.107 35.5955   4
  -5  -3   9 262.261 72.3517   3
  -5  -3   8 1575.99 160.575   3
  -5  -3   7 4.64857 22.9323   3
  -5  -3   7 0.30457 16.1188   2
   5   3  -6 3333.77 168.037   5
  -5  -3   6 3209.04 219.613   2
  -5  -3   6 3191.02 205.792   3
   5   3  -6 3274.41 246.061   2
  -5  -3   5 211.649 55.5875   2
  -5  -3   5 224.045 54.4849   3
   5   3  -5 191.107 34.4588   5
   5   3  -4 4547.42 150.022   5
  -5  -3   4 4476.01 222.272   3
  -5  -3   4 4302.30 215.894   2
   5   3  -4 4507.89 130.282   4
  -5  -3   4 4461.36 198.634   1
   5   3  -3 2744.92 98.7272   5
  -5  -3   3 2722.12 164.106   3
  -5  -3   3 2767.73 161.086   2
   5   3  -3 2665.65 114.209   4
   5   3  -3 2855.53 182.435   2
  -5  -3   3 2767.92 142.214   1
   5  -3  -2 103.458 15.5651   5
   5   3  -2 45.0738 20.4117   2
   5   3  -2 29.4265 7.06442   5
  -5  -3   2 31.5899 16.0239   3
  -5  -3   2 76.9470 30.4186   4
  -5  -3   2 26.6183 14.7118   1
   5   3  -2 35.6112 16.2101   4
   5   3  -1 353.112 34.6793   5
  -5  -3   1 279.134 49.5757   4
   5   3  -1 314.955 47.6473   4
   5   3  -1 322.390 51.2881   2
  -5  -3   1 276.806 30.2739   5
  -5  -3   1 323.764 48.7478   3
  -5  -3   1 276.948 35.0067   1
  -5  -3   0 5311.07 123.716   1
  -5  -3   0 5137.22 181.610   3
  -5  -3   0 5142.97 210.988   4
   5   3   0 5480.78 208.352   4
   5   3   0 5246.76 178.582   2
  -5  -3   0 5403.67 120.510   5
  -5   3   0 5279.72 215.636   4
  -5   3  -1 6.16587 16.7702   4
  -5   3  -1 44.0755 9.33966   5
  -5  -3  -1 20.5050 13.4372   3
  -5  -3  -1 58.3339 19.0882   5
  -5  -3  -1 69.1162 34.8555   4
   5   3   1 12.5579 22.1625   4
  -5   3  -2 3079.99 96.1474   5
  -5  -3  -2 3040.59 186.303   4
   5   3   2 3567.16 186.277   4
  -5   3  -2 2975.32 78.0882   2
  -5   3  -2 3233.30 182.792   4
  -5   3  -3 536.122 43.3025   1
  -5  -3  -3 537.242 85.9860   4
  -5   3  -3 614.571 85.3901   4
  -5   3  -3 444.026 34.8440   2
  -5  -3  -4 1714.49 152.229   4
  -5   3  -4 1735.83 145.768   4
  -5   3  -4 1803.07 90.7731   1
  -5  -3  -5 228.567 69.0003   4
  -5   3  -5 217.673 52.3103   4
  -5  -3  -6 2075.56 183.716   4
  -5   3  -6 2054.44 167.404   4
  -5   3  -7 54.7631 14.7131   3
  -5  -3  -7 120.374 61.1449   4
  -5   3  -7 63.2416 43.9456   4
   5  -3   8 625.783 65.1317   1
  -5  -3  -8 548.295 107.014   4
   5  -3   8 518.511 69.6184   2
  -5   3  -8 413.895 61.6697   4
   5  -3   9 390.022 55.3485   1
  -5  -3  -9 379.000 92.7643   4
   5  -3   9 298.368 60.2729   2
  -5   3  -9 66.0181 58.4999   4
   5  -3  10 102.759 32.9134   1
  -5  -3 -10 73.7621 50.0951   4
   5   3  10 57.1965 38.7770   2
  -5   3 -10-38.8374 51.9487   4
   5  -3  10 78.7830 34.0543   2
   5  -3  11 987.201 103.575   1
  -5   3 -11 991.492 153.345   4
   5  -3  11 956.640 122.050   2
   5  -3  12 1053.73 111.618   1
  -5   3 -12 983.289 157.399   4
   5  -3  13 21.6143 24.6721   1
  -5   3 -13 15.0168 37.1934   4
  -5   3 -14 380.405 110.250   4
   5  -3  14 330.966 72.0251   1
   5   3  14 290.088 71.3015   1
  -5   3 -15 59.9705 57.3348   4
   5  -3  15 24.9105 27.6977   1
  -5   3 -16 336.733 108.365   4
  -5   3 -17 96.3702 56.9876   4
  -5  -4  17-14.3782 38.5503   3
  -5   4  17-0.14818 33.8738   3
  -5  -4  16 74.6580 55.1966   3
  -5   4  16 74.8498 59.3583   3
  -5  -4  16 66.2632 40.9989   1
  -5  -4  15-14.2988 39.3601   1
  -5  -4  15 17.7038 23.3292   3
  -5   4  15-11.6688 27.2532   3
  -5  -4  14-2.36135 26.9477   3
  -5  -4  14-23.4754 50.2226   1
  -5   4  14 63.7565 50.2531   3
  -5  -4  13 103.573 52.6148   3
  -5  -4  13 138.691 56.5681   1
  -5  -4  12-32.3934 34.2198   1
  -5  -4  12 8.48070 22.6393   3
  -5  -4  11 331.468 84.0081   3
  -5  -4  11 351.353 87.9838   1
  -5   4  11 353.129 55.0827   4
  -5  -4  10 10.4033 21.2339   3
  -5  -4  10-2.09960 18.0771   1
  -5  -4   9 157.529 52.7935   1
  -5  -4   9 163.981 57.0366   3
  -5  -4   8-10.6349 29.5493   3
  -5  -4   8-13.9370 23.3061   1
   5   4  -8-45.4892 31.7800   5
  -5  -4   7 32.1643 27.2310   3
  -5  -4   7 33.8098 17.0805   1
   5   4  -7 8.49573 13.1088   5
   5   4  -7 104.869 61.9176   2
   5   4  -6-28.4572 25.0660   5
  -5  -4   6-29.5981 31.1729   3
  -5  -4   6-3.39483 24.0525   1
   5   4  -6-6.15416 26.1862   2
  -5  -4   6 39.5511 32.0912   2
   5   4  -5 96.8715 24.0350   5
  -5  -4   5 106.536 39.3599   3
   5   4  -5 107.394 17.5462   4
  -5  -4   5 126.361 44.6528   2
  -5  -4   4-0.89791 21.1376   3
   5   4  -4 32.5447 13.8167   5
  -5  -4   4 37.8912 26.6051   2
   5   4  -4 36.3901 13.6027   4
  -5  -4   3 384.094 61.7833   3
   5   4  -3 442.210 42.7104   5
   5   4  -3 390.083 45.0887   4
   5   4  -3 430.214 72.0806   2
  -5  -4   3 387.035 53.6479   1
  -5  -4   2 916.343 69.4489   5
   5   4  -2 907.996 57.0195   5
   5  -4  -2 1023.33 43.2576   5
  -5  -4   2 998.809 94.4910   3
   5   4  -2 973.093 77.1751   4
   5   4  -2 947.718 99.6402   2
  -5  -4   2 951.443 76.7335   1
  -5  -4   1 286.949 35.0121   5
   5  -4  -1 278.626 21.8122   5
  -5  -4   1 295.037 38.5664   1
   5   4  -1 329.539 37.6717   5
   5   4  -1 299.028 50.8153   2
  -5  -4   1 274.869 47.8118   3
   5   4  -1 244.758 39.6505   4
  -5  -4   0 752.631 51.2192   5
   5   4   0 552.032 71.6378   4
   5   4   0 702.631 70.5143   2
   5   4   0 644.124 69.6162   3
  -5  -4   0 623.540 64.8360   3
  -5   4  -1 29.4383 7.48370   5
  -5  -4  -1 33.5313 15.0374   5
  -5  -4  -1 103.833 43.6976   4
   5   4   1 69.9800 23.8977   3
   5   4   1-31.7122 39.3329   4
  -5   4  -2 54.5772 27.3558   4
  -5   4  -2 47.0202 12.2671   5
  -5  -4  -2 84.9246 41.1834   4
   5   4   2 26.1122 13.2027   3
   5   4   2-19.9245 46.8843   4
   5   4   2 33.2585 8.36146   1
  -5   4  -3 318.455 64.5769   4
   5   4   3 257.565 23.4836   1
  -5   4  -3 245.250 33.8308   5
  -5   4  -3 283.408 35.1493   1
  -5  -4  -3 291.459 67.7829   4
   5   4   3 290.316 36.3143   3
  -5   4  -3 299.885 35.2819   2
  -5  -4  -4 989.704 119.944   4
  -5   4  -4 1100.24 119.517   4
  -5   4  -4 1059.78 75.2059   2
  -5   4  -4 1064.82 76.2864   1
  -5  -4  -5 335.135 78.1343   4
  -5   4  -5 279.610 41.6066   1
  -5   4  -5 287.439 46.9132   2
  -5   4  -5 274.905 65.9015   4
  -5  -4  -6 466.943 96.0506   4
  -5   4  -6 436.601 85.1858   4
  -5   4  -7 12.7174 12.5742   3
  -5  -4  -7 98.3595 63.7963   4
  -5   4  -7 13.7676 33.7349   4
  -5   4  -8 1190.55 138.958   4
  -5   4  -8 1212.43 81.5533   3
   5  -4   9 38.7161 23.1405   1
  -5   4  -9 26.2750 14.1043   3
   5  -4  10 13.6860 18.3849   1
  -5   4 -10-88.4405 80.8172   4
   5  -4  11 371.581 65.8552   1
  -5   4 -11 335.368 98.0777   4
  -5   4 -12 54.2105 43.8449   4
   5  -4  12 106.428 37.8880   1
   5  -4  13 134.236 41.4954   1
  -5   4 -13 132.710 68.4543   4
   5  -4  14 48.7151 33.5990   1
  -5   4 -14 58.1249 66.7695   4
  -5   4 -15 80.3487 72.5148   4
   5  -4  15 25.2026 28.0846   1
  -5   4 -16 113.599 69.8467   4
  -5   4 -17 31.4111 37.3132   4
  -5   5  17 6.17609 21.9944   3
  -5  -5  16 208.362 76.7451   3
  -5   5  16 237.253 86.1694   3
  -5  -5  15-18.3304 34.8243   3
  -5   5  15 63.4860 48.6988   3
  -5  -5  15 47.7389 38.4241   1
  -5  -5  14 270.818 81.0402   3
  -5  -5  14 279.118 90.6970   1
  -5  -5  13 18.7172 32.4960   3
  -5  -5  13 3.93279 24.4980   1
  -5  -5  12 1056.48 152.740   3
  -5  -5  12 1134.21 158.277   1
  -5  -5  11 228.300 70.1340   3
  -5  -5  11 213.980 67.6746   1
  -5  -5  10 548.829 103.755   3
  -5  -5  10 502.142 97.2853   1
  -5  -5   9 849.436 124.149   3
  -5  -5   9 912.367 123.578   1
  -5  -5   8 352.656 77.2974   3
  -5  -5   8 385.806 74.8991   1
   5   5  -8 407.310 106.344   2
   5   5  -8 352.911 62.4212   5
  -5  -5   7 16.0348 24.2629   3
   5   5  -7 25.9885 40.3190   2
  -5  -5   7-0.72131 24.1180   1
   5   5  -7-11.1429 24.8551   5
   5   5  -6 280.323 45.5456   5
  -5  -5   6 297.626 65.4419   3
   5   5  -6 271.617 75.9946   2
  -5  -5   6 355.924 75.0264   2
  -5  -5   6 289.290 59.9702   1
   5   5  -5 357.289 50.0051   5
  -5  -5   5 350.216 68.9496   3
   5   5  -5 389.912 85.4258   2
   5   5  -5 319.956 34.3193   4
  -5  -5   5 327.443 58.1390   1
   5   5  -4 736.445 63.0067   5
  -5  -5   4 651.023 87.8770   3
   5   5  -4 579.809 58.5701   4
  -5  -5   3 902.595 83.7528   1
   5   5  -3 882.580 62.2799   5
   5   5  -3 802.733 75.6744   4
  -5  -5   3 889.458 96.2002   3
  -5  -5   2 1033.78 79.9078   1
   5  -5  -2 1022.24 48.7535   5
  -5  -5   2 955.495 76.2626   5
   5   5  -2 990.722 89.6562   4
   5   5  -2 1069.33 110.597   2
   5   5  -2 1000.78 65.5345   5
  -5  -5   2 1064.22 99.4788   3
  -5  -5   1 750.168 60.4474   5
   5  -5  -1 740.213 41.7126   5
   5   5  -1 804.111 85.0885   3
  -5  -5   1 839.738 68.4514   1
   5   5  -1 759.781 84.7261   4
   5   5  -1 758.912 58.4128   5
   5   5  -1 763.501 85.0275   2
  -5  -5   1 745.673 80.0347   3
   5  -5   0 2767.09 96.3070   5
   5   5   0 2922.88 153.534   3
  -5  -5   0 2827.92 106.863   5
   5   5   0 2904.07 171.721   4
   5   5   0 2547.63 117.605   1
  -5  -5  -1 178.531 28.5957   5
   5   5   1 179.839 35.7836   3
  -5   5  -1 169.831 21.2119   5
   5   5   1 153.325 44.7903   4
   5   5   1 140.026 23.8889   1
   5   5   2 1519.25 72.5093   1
  -5  -5  -2 1663.96 91.4171   5
   5   5   2 1611.88 146.164   4
  -5   5  -2 1680.41 71.9939   5
   5   5   2 1613.72 100.067   3
  -5   5  -3 1475.33 88.2673   2
   5   5   3 1458.89 87.2826   3
  -5   5  -3 1328.57 79.0683   1
   5   5   3 1490.08 146.082   4
  -5   5  -3 1367.44 80.3624   5
  -5   5  -3 1447.72 134.625   4
  -5   5  -4 3262.33 140.840   1
   5   5   4 3276.39 118.618   3
  -5   5  -4 3489.46 153.410   2
  -5   5  -4 3413.55 213.146   4
  -5   5  -4 3463.86 150.759   5
   5   5   5 545.137 43.0724   3
  -5   5  -5 581.166 68.9955   5
  -5   5  -5 575.364 92.3932   4
  -5   5  -5 550.601 68.3026   2
  -5   5  -5 583.792 66.2952   1
  -5   5  -6 789.712 112.900   4
  -5   5  -6 844.727 93.2679   2
   5   5   6 753.862 42.2472   3
  -5   5  -7 159.272 32.8223   3
  -5   5  -7 153.786 51.2596   4
  -5   5  -8 57.7146 21.7765   3
  -5   5  -8 42.1861 36.3193   4
  -5   5  -9 1125.66 143.602   4
  -5   5  -9 1200.87 94.6931   3
  -5   5 -10 467.363 90.6380   4
   5  -5  11 191.125 48.9165   1
  -5   5 -11 114.425 29.5113   4
   5  -5  12 1843.41 144.865   1
  -5   5 -12 1803.19 220.771   4
   5  -5  13 47.8223 33.5941   1
  -5   5 -13 22.8021 33.0327   4
   5  -5  14 561.342 90.0788   1
  -5   5 -14 595.607 135.960   4
   5  -5  15 212.188 59.2380   1
  -5   5 -15 386.178 113.566   4
  -5   5 -16 193.669 80.2661   4
  -5   5 -17 234.775 91.1249   4
  -5   6  16 45.8365 45.7615   3
  -5  -6  16 51.5598 50.2043   3
  -5  -6  15 68.3726 51.2009   3
  -5  -6  15-24.7281 35.3377   1
  -5  -6  14-5.06079 21.7858   3
  -5  -6  14-56.8603 57.4816   1
  -5  -6  13-6.17859 23.7892   3
  -5  -6  13 10.9656 28.3138   1
  -5  -6  12 672.019 121.105   3
  -5  -6  12 717.541 128.598   1
  -5  -6  11 111.110 50.8920   3
  -5  -6  11 96.4980 50.3703   1
  -5  -6  10 62.1413 35.4780   3
  -5  -6  10 82.2267 39.1241   1
  -5  -6   9 33.8939 30.9748   3
   5   6  -9 39.9570 47.6996   2
  -5  -6   9 5.29137 18.3232   1
  -5  -6   8 1095.07 133.269   3
   5   6  -8 1203.83 178.748   2
  -5  -6   8 1129.37 131.190   1
  -5  -6   7 12.0996 24.3143   1
  -5  -6   7 9.99265 25.2795   3
   5   6  -7-7.26345 38.4795   2
   5   6  -7 6.33321 16.8044   5
  -5  -6   6-25.6141 30.2504   1
   5   6  -6-3.92319 19.0264   5
  -5  -6   6 3.22599 21.1446   3
   5   6  -6-18.1534 37.0122   2
   5   6  -5 144.246 34.4194   5
  -5  -6   5 98.8121 39.5530   3
   5   6  -5 167.263 57.0863   2
  -5  -6   5 110.806 31.6034   1
   5   6  -5 185.997 54.0571   3
   5   6  -5 115.973 24.9212   4
   5   6  -4 344.574 44.4604   5
   5   6  -4 273.200 44.0167   4
   5   6  -4 354.681 70.7750   3
  -5  -6   4 298.425 61.9215   3
   5  -6  -3 814.372 58.0726   5
  -5  -6   3 629.982 71.1243   5
   5   6  -3 619.007 55.0259   5
  -5  -6   3 672.534 87.0706   3
   5   6  -3 673.799 72.1292   4
   5   6  -3 692.040 89.9364   3
  -5  -6   2 5.78556 16.3093   5
   5  -6  -2 7.95431 9.45879   5
   5   6  -2 32.1011 14.9469   5
   5   6  -2 31.0699 19.6824   4
  -5  -6   2 56.6119 24.9368   1
  -5  -6   1 15.1147 13.7838   5
   5  -6  -1 14.0160 11.9231   5
   5   6  -1-2.10941 9.39196   1
   5   6  -1 69.2383 25.0055   5
   5   6  -1-3.35353 15.0711   3
   5   6  -1-9.13013 15.6697   4
   5   6  -1 16.0341 23.2204   2
  -5  -6   0 896.688 66.6279   5
   5   6   0 825.673 95.9818   4
   5   6   0 876.242 89.2161   3
   5  -6   0 794.909 56.5414   5
   5   6   0 802.685 72.1667   1
  -5  -6  -1 638.798 57.2463   5
  -5   6  -1 651.546 47.2736   5
   5   6   1 757.706 96.3980   4
   5   6   1 672.797 72.6321   3
   5   6   1 604.262 57.0415   1
  -5   6  -2 37.7552 16.5193   5
   5   6   2 0.70583 10.5772   3
  -5  -6  -2 68.4166 32.9737   5
   5   6   2 21.7189 12.7785   1
   5   6   2 11.8169 20.7275   4
  -5   6  -3 7.74519 9.52315   5
   5   6   3-6.78733 13.8292   3
   5   6   3 6.58506 20.4483   4
  -5   6  -3 22.0811 16.3622   1
  -5   6  -4 115.880 24.1532   5
  -5   6  -4 144.120 50.3386   4
   5   6   4 151.568 28.3116   3
   5   6   4 154.446 47.1181   4
  -5   6  -4 142.224 30.7470   1
  -5   6  -4 147.789 37.6213   2
  -5   6  -5-6.63642 18.5605   1
  -5   6  -5 12.2590 24.7064   4
   5   6   5 14.1055 10.9225   3
  -5   6  -5 20.9795 21.3995   2
   5   6   6 130.859 23.0604   3
  -5   6  -6 124.579 37.3808   2
  -5   6  -6 135.109 37.7047   1
  -5   6  -6 105.670 45.4525   4
   5   6   7 239.328 27.3711   3
  -5   6  -7 197.346 44.3006   5
  -5   6  -7 270.137 58.7789   2
  -5   6  -7 265.995 74.3866   4
   5   6   8 222.781 22.2470   3
  -5   6  -8 269.989 46.7171   3
  -5   6  -8 272.384 71.2776   4
  -5   6  -9 57.9993 23.0858   3
  -5   6  -9 76.0515 38.0128   4
  -5   6 -10 226.089 46.1042   3
  -5   6 -10 232.136 70.2410   4
  -5   6 -11-23.7224 62.7421   4
  -5   6 -12-151.895 90.9216   4
   5  -6  13 91.0024 38.5576   1
  -5   6 -13 90.5562 64.3139   4
  -5   6 -14-0.40795 36.9947   4
   5  -6  14 54.4148 38.7632   1
  -5   6 -15 17.5234 41.2514   4
   5  -6  15 50.4290 33.9506   1
  -5   6 -16 356.004 113.458   4
  -5   7  16 389.787 113.891   3
  -5  -7  15 4.80040 33.3237   1
  -5  -7  14 433.501 103.672   3
  -5  -7  14 470.965 117.025   1
  -5  -7  13 56.2867 30.0212   1
  -5  -7  13 2.10683 19.8889   3
  -5  -7  12 215.609 71.3300   1
  -5  -7  12 151.158 62.1133   3
  -5  -7  11 480.922 99.4657   3
  -5  -7  11 438.880 94.5118   1
  -5  -7  10 765.078 122.556   3
   5   7 -10 772.752 169.406   2
  -5  -7  10 747.066 117.067   1
  -5  -7   9 37.4932 28.5129   1
  -5  -7   9 43.6087 37.8539   3
   5   7  -9 68.6360 48.3673   2
  -5  -7   8 601.943 102.588   3
   5   7  -8 753.950 144.015   2
  -5  -7   8 634.919 97.6604   1
  -5  -7   7 57.6537 38.6262   3
  -5  -7   7 45.6632 27.8013   1
   5   7  -7-7.18435 39.5853   2
   5   7  -7 12.2390 5.79114   4
  -5  -7   6 1233.91 122.323   1
  -5  -7   6 1141.85 129.055   3
   5   7  -6 1124.19 75.4546   4
   5   7  -6 1211.67 99.6064   5
   5   7  -6 1276.08 165.118   2
   5   7  -5 222.548 42.4803   5
   5   7  -5 165.602 57.1601   2
   5   7  -5 207.541 37.3840   4
  -5  -7   5 208.811 57.7143   3
  -5  -7   5 178.995 43.9665   1
   5   7  -4 835.917 107.486   3
   5   7  -4 840.111 74.1654   5
   5   7  -4 840.324 79.9242   4
   5   7  -4 796.528 118.424   2
  -5  -7   4 851.121 90.1124   1
   5   7  -3-32.3894 23.8159   5
   5   7  -3-0.28950 21.0157   3
   5   7  -3 15.4709 20.5759   4
  -5  -7   3-14.9813 23.1138   5
  -5  -7   2 1305.72 97.2912   5
   5   7  -2 1421.61 130.484   3
   5  -7  -2 1299.96 67.4420   5
   5   7  -2 1254.04 84.3458   5
   5   7  -2 1325.99 112.988   4
   5   7  -2 1343.71 112.681   1
  -5  -7   1 246.344 40.0505   5
   5  -7  -1 241.749 30.5664   5
   5   7  -1 287.728 47.3464   5
   5   7  -1 254.960 54.9472   4
   5   7  -1 210.805 42.1763   1
  -5  -7   0 825.998 68.0929   5
   5   7   0 852.178 90.9411   3
   5   7   0 804.667 99.7911   4
   5  -7   0 778.643 58.9196   5
   5   7   0 726.043 71.5188   1
   5  -7   1 16.3787 19.1413   5
   5   7   1 32.0537 19.3373   3
  -5  -7  -1 4.55057 21.5492   5
  -5   7  -1 46.7218 17.4410   5
   5   7   1 67.4472 36.6724   4
   5   7   1 26.0526 14.0427   1
  -5   7  -2 1698.10 82.7592   5
   5   7   2 1899.38 124.576   3
   5   7   2 1574.20 91.3272   1
   5   7   2 1833.40 161.393   4
  -5  -7  -2 1762.44 102.772   5
   5   7   3 210.204 39.4131   3
  -5   7  -3 209.393 33.1299   5
  -5  -7  -3 392.394 57.8243   5
   5   7   3 203.175 61.7975   4
  -5   7  -4 1034.80 79.6781   5
   5   7   4 1007.07 79.2838   3
  -5   7  -4 935.969 83.1714   1
  -5   7  -4 1116.76 98.3672   2
  -5   7  -5 110.112 47.3282   4
  -5   7  -5 103.213 35.7166   2
   5   7   5 71.4840 21.3028   3
  -5   7  -5 55.6266 21.8522   1
   5   7   6 1504.22 85.8103   3
  -5   7  -6 1602.90 140.098   2
  -5   7  -6 1527.46 158.461   4
  -5   7  -6 1590.70 124.767   5
  -5   7  -6 1505.74 126.075   1
  -5   7  -7-31.5953 33.4275   2
  -5   7  -7-5.90707 25.6859   5
  -5   7  -7 4.14265 24.3279   4
  -5   7  -8 1439.98 113.819   3
  -5   7  -8 1584.59 176.032   4
  -5   7  -8 1481.03 157.661   2
  -5   7  -9 39.4835 21.0235   3
  -5   7  -9 52.5361 37.1850   4
  -5   7 -10 1284.62 118.214   3
  -5   7 -10 1264.01 164.487   4
  -5   7 -11-48.8840 53.7515   4
  -5   7 -12 615.679 111.425   4
  -5   7 -13-191.540 96.7720   4
  -5   7 -14 698.275 152.739   4
  -5   7 -15 52.3385 34.2859   4
  -5   7 -16 626.532 148.165   4
  -5  -8  15 13.0049 28.7315   1
  -5  -8  14-29.8441 36.9669   1
  -5  -8  13 150.161 55.3250   1
  -5  -8  12 19.1096 22.0693   1
  -5  -8  11 0.80699 19.4985   1
   5   8 -11 15.2412 38.5820   2
  -5  -8  10 10.3882 22.3396   1
   5   8 -10-10.7405 42.0579   2
  -5  -8   9 123.594 45.7143   1
   5   8  -9 151.945 77.1356   2
   5   8  -8-26.5465 44.3285   2
  -5  -8   8 3.82729 16.3583   1
   5   8  -8 15.9885 7.88141   4
   5   8  -7 51.7555 44.6315   2
   5   8  -7 76.7469 21.8742   4
  -5  -8   7 41.2286 22.8756   1
  -5  -8   6 6.14413 16.2005   1
   5   8  -6 32.2207 34.8141   2
   5   8  -6 48.5544 23.4383   4
   5   8  -6 14.3359 17.5841   5
   5   8  -5 81.1245 37.4915   2
   5   8  -5 86.1800 31.8763   5
   5   8  -5 55.4595 26.7676   4
  -5  -8   5 59.5511 30.0683   1
   5   8  -4-1.47549 30.2630   2
   5   8  -4-54.7968 33.7528   5
  -5  -8   4 24.7941 24.5252   1
   5   8  -4 28.0842 26.3750   4
  -5  -8   4-38.3262 35.7546   5
   5  -8  -3 249.571 38.3570   5
   5   8  -3 198.822 34.7337   5
   5   8  -3 248.668 59.0096   3
   5   8  -3 280.961 55.8487   4
   5   8  -3 287.246 71.8053   2
  -5  -8   3 190.473 40.9159   5
  -5  -8   2 160.712 35.6486   5
   5   8  -2 217.848 38.1482   5
   5  -8  -2 149.893 19.9566   5
   5   8  -2 203.071 52.4272   3
   5   8  -2 174.624 44.1239   1
   5   8  -2 201.967 50.3163   4
   5  -8  -1 153.169 28.6025   5
   5   8  -1 123.698 40.1513   3
   5   8  -1 144.846 46.1672   4
   5   8  -1 287.826 47.3540   5
  -5  -8   1 139.444 34.1028   5
   5   8  -1 96.6261 30.9631   1
  -5  -8   0 144.629 38.1684   5
   5   8   0 37.1300 16.8863   1
   5   8   0 93.5913 44.8063   4
   5  -8   0 42.6127 13.4321   5
  -5  -8  -1 22.1830 20.6676   5
  -5   8  -1 98.5275 27.9055   5
   5   8   1 60.6096 22.0397   1
   5  -8   1 33.8030 11.8637   5
   5   8   1 86.5112 45.2665   4
   5   8   2 15.8473 15.5908   3
  -5   8  -2-29.4475 19.6457   5
  -5  -8  -2 29.7257 23.2102   5
   5   8   2 40.0181 49.2080   4
   5   8   2 29.2596 17.1606   1
   5   8   3 381.345 54.7071   3
  -5  -8  -3 488.564 62.8586   5
   5   8   3 435.620 87.3179   4
  -5   8  -3 437.620 48.6457   5
   5   8   4 23.9259 15.9892   3
  -5   8  -4 25.2378 16.4841   1
  -5   8  -4 38.6744 27.2500   2
  -5   8  -5-5.33921 15.8557   2
  -5   8  -5-6.76001 14.2769   5
  -5   8  -5-8.98313 18.8950   1
  -5   8  -6 3.94817 23.7773   4
  -5   8  -6-5.57929 23.7519   2
  -5   8  -6-20.6262 23.8742   5
  -5   8  -6-5.17560 18.8697   1
  -5   8  -7 86.4791 36.2723   1
  -5   8  -7 95.2757 44.4631   2
  -5   8  -7 116.429 53.0846   4
  -5   8  -8 136.735 53.4495   2
  -5   8  -8 79.6097 28.8347   3
  -5   8  -8 118.181 55.4875   4
  -5   8  -9-2.70460 13.2717   3
  -5   8  -9-2.13708 26.3428   2
  -5   8  -9-33.2273 34.0092   4
  -5   8 -10 119.378 39.2756   3
  -5   8 -10 117.768 59.4299   4
  -5   8 -11 69.7536 36.6759   4
  -5   8 -12-5.41633 53.2579   4
  -5   8 -13-143.268 91.0295   4
  -5   8 -14-27.4184 83.6177   4
  -5   8 -15 16.7790 46.5099   4
  -5   8 -16 238.750 97.7844   4
  -5  -9  14 708.838 133.236   1
  -5  -9  13 31.5492 26.4157   1
  -5  -9  12 930.373 145.693   1
   5   9 -12 1036.33 212.622   2
   5   9 -11 150.218 81.4306   2
  -5  -9  11 135.343 53.4817   1
  -5  -9  10 2256.07 203.309   1
   5   9 -10 2427.39 293.092   2
   5   9  -9 97.0758 55.4754   2
   5   9  -9 97.1544 15.0350   4
  -5  -9   9 152.619 52.0618   1
   5   9  -8 1188.60 75.0558   4
   5   9  -8 1545.17 214.034   2
  -5  -9   8 1365.47 142.644   1
   5   9  -7 31.5315 39.3397   2
  -5  -9   7 26.4935 29.8456   1
   5   9  -7 42.1298 23.0656   4
  -5  -9   6 2107.11 159.822   1
   5   9  -6 2236.30 229.540   2
   5   9  -5 106.265 47.8308   2
  -5  -9   5 185.477 49.1158   1
  -5  -9   4 1035.16 111.679   5
   5  -9  -4 1171.87 86.9090   5
   5   9  -4 985.762 85.5393   5
  -5  -9   4 1164.40 108.830   1
   5   9  -4 1240.13 153.218   2
   5  -9  -3 232.090 34.4242   5
   5   9  -3 200.024 39.4049   5
  -5  -9   3 226.700 44.3422   5
   5   9  -3 261.475 58.6377   1
   5   9  -3 280.865 69.9768   2
  -5  -9   2 2898.62 159.720   5
   5   9  -2 3105.21 206.960   3
   5   9  -2 2509.74 134.198   5
   5  -9  -2 2606.28 110.867   5
   5   9  -2 2678.54 173.229   4
   5   9  -2 3093.53 216.356   2
   5   9  -2 2778.28 178.216   1
   5   9  -1 82.4246 28.6407   1
   5   9  -1 99.7574 35.8254   3
  -5  -9   1 123.965 34.4511   5
   5  -9  -1 127.351 27.1588   5
   5   9  -1 194.137 48.8600   5
   5   9  -1 167.790 50.8975   4
   5   9   0 1024.77 94.4033   1
   5  -9   0 987.643 75.9025   5
   5   9   0 1156.16 118.653   3
   5   9   0 1068.47 121.810   4
  -5  -9   0 1163.87 88.3889   5
   5  -9   1 91.4639 24.8289   5
  -5   9  -1 180.557 38.1124   5
  -5  -9  -1 3.43245 27.8549   5
   5   9   1 120.148 32.5658   1
   5   9   1 169.025 53.4449   4
   5   9   2 1376.15 148.863   4
  -5  -9  -2 1223.90 93.5141   5
  -5   9  -2 1248.60 83.7921   5
   5   9   2 1250.06 93.9711   1
   5   9   3 21.6970 18.1309   3
  -5  -9  -3 117.775 42.0853   5
  -5   9  -4 1101.62 99.4109   1
  -5  -9  -4 1355.77 108.507   5
  -5   9  -5 70.4396 26.6952   5
  -5   9  -5 43.2461 22.6573   1
  -5   9  -5 54.7017 29.3020   2
  -5   9  -6 939.517 92.7886   5
  -5   9  -6 963.707 118.338   2
  -5   9  -6 920.047 130.175   4
  -5   9  -6 830.914 100.654   1
  -5   9  -7 167.751 61.8230   4
  -5   9  -7 156.746 52.1328   2
  -5   9  -7 142.021 46.5766   1
  -5   9  -8 403.434 87.8494   2
  -5   9  -8 363.267 90.3870   4
  -5   9  -9 109.588 36.3351   3
  -5   9  -9 139.859 58.2345   2
  -5   9  -9 77.2262 45.3058   4
  -5   9 -10 1347.08 177.435   4
  -5   9 -10 1544.77 188.310   2
  -5   9 -11 55.5420 32.6540   4
  -5   9 -12 641.393 127.492   4
  -5   9 -13-0.98901 63.5289   4
  -5   9 -14 496.449 125.663   4
  -5   9 -15 114.459 71.7615   4
  -5   9 -16 391.521 119.346   4
  -5 -10  14 5.35923 20.9984   1
  -5 -10  13 0.61990 23.3488   1
  -5 -10  12-6.87768 30.8671   1
   5  10 -12-35.9174 37.7480   2
  -5 -10  11-7.68062 21.5392   1
   5  10 -11 25.9774 35.7952   2
  -5 -10  10 78.0332 41.9974   1
   5  10 -10 105.209 72.1632   2
   5  10  -9-14.3321 41.8817   2
  -5 -10   9 19.6708 27.6907   1
   5  10  -8 23.0719 53.5095   2
  -5 -10   8 24.6038 31.7556   1
  -5 -10   7 65.7508 33.4829   1
   5  10  -7 92.0511 56.3084   2
   5  10  -6 80.4242 44.4263   2
  -5 -10   6 115.453 42.6439   1
   5  10  -5 57.8477 39.2341   2
   5 -10  -5 174.306 52.3251   5
  -5 -10   4-21.0000 31.6808   5
   5  10  -4-14.9031 23.4748   2
  -5 -10   3-47.1298 41.4195   5
   5  10  -3-7.32940 12.9224   5
   5  10  -3-12.9368 20.4846   1
   5  10  -3 25.4145 29.6412   2
   5 -10  -3-36.2256 21.9003   5
  -5 -10   2 19.4238 15.3414   5
   5 -10  -2 42.0067 19.0395   5
   5  10  -2 82.4744 31.6312   5
   5  10  -2-9.09508 21.0261   1
   5  10  -1 228.323 49.0159   1
  -5 -10   1 224.175 46.0334   5
   5  10  -1 255.336 60.6010   3
   5 -10  -1 281.811 44.1556   5
  -5 -10   0 273.921 48.4162   5
   5 -10   0 168.638 34.1570   5
   5  10   0 195.195 50.8329   3
   5  10   0 239.904 64.6842   4
   5  10   0 162.285 40.6857   1
   5 -10   1 7.65908 22.8696   5
   5  10   1 48.4767 26.5395   3
  -5 -10  -1-67.8671 39.1850   5
   5  10   1 76.4793 46.4980   4
   5  10   1 59.9219 28.1198   1
   5  10   2 55.6928 26.1960   3
   5  10   2 92.1653 30.8516   1
  -5 -10  -2 75.6300 29.2769   5
   5 -10   2 3.70795 24.2542   5
  -5 -10  -3 258.732 50.6680   5
  -5  10  -4 66.5719 25.3966   5
  -5  10  -4-0.49326 13.6699   1
  -5  10  -5 30.7571 21.7224   5
  -5  10  -5 12.4530 19.7384   2
  -5  10  -5 5.60931 12.9967   1
  -5  10  -6 2.69384 19.6468   2
  -5  10  -7 10.9190 24.1862   4
  -5  10  -7 24.2943 20.4002   2
  -5  10  -8 36.9951 37.8953   4
  -5  10  -8 27.1966 35.3173   2
  -5  10  -9 198.709 64.4854   2
  -5  10  -9 194.225 72.3525   4
  -5  10 -10 31.6682 41.9712   2
  -5  10 -10 27.2575 32.5295   4
  -5  10 -11 124.229 66.6462   2
  -5  10 -11 62.7025 48.5510   4
  -5  10 -12 187.787 76.2007   4
  -5  10 -13-75.8294 69.9276   4
  -5  10 -14-135.670 82.4944   4
  -5  10 -15-92.6527 70.4333   4
  -5 -11  14 726.934 134.786   1
  -5 -11  13 33.7769 44.4857   1
   5  11 -13 20.2860 56.0463   2
  -5 -11  12 571.174 113.104   1
   5  11 -12 569.731 165.295   2
   5  11 -11 81.3907 62.6149   2
  -5 -11  11 98.5619 46.2820   1
  -5 -11  10 774.403 120.974   1
   5  11 -10 820.752 175.344   2
  -5 -11   9 324.850 80.0364   1
   5  11  -9 289.328 104.074   2
  -5 -11   8 947.330 118.494   1
   5  11  -8 1021.22 182.262   2
   5  11  -7 165.207 70.2118   2
  -5 -11   7 196.515 54.6356   1
   5 -11  -6 1132.80 101.166   5
   5  11  -6 1198.07 175.052   2
   5  11  -5 279.743 83.4268   2
   5 -11  -5 363.430 57.1212   5
  -5 -11   4 1764.17 159.763   5
   5 -11  -4 1728.17 111.939   5
   5  11  -4 2081.69 209.188   2
  -5 -11   3-69.9521 47.0874   5
   5 -11  -3-64.0578 37.3214   5
   5  11  -3-2.98126 18.9512   2
   5 -11  -2 2515.44 125.320   5
  -5 -11   2 2524.07 164.212   5
   5  11  -2 2837.62 195.570   1
  -5 -11   1 311.165 54.7941   5
   5 -11  -1 358.955 51.3765   5
   5  11  -1 293.720 60.6509   1
   5 -11   0-5.03433 16.4002   5
   5  11   0 20.8378 20.9327   3
  -5 -11   0 71.1301 31.2849   5
   5  11   0 2.12366 11.2520   1
   5  11   1 382.710 69.6477   3
   5 -11   1 305.310 50.0234   5
  -5  11  -1 442.069 63.2607   5
  -5 -11  -1 241.377 37.4668   5
   5  11   1 357.185 61.4981   1
   5 -11   2 79.4322 18.5604   5
  -5 -11  -2 26.6689 20.6652   5
  -5  11  -2 152.693 36.6328   5
   5  11   2 124.759 38.4121   1
   5  11   2 149.940 42.4832   3
  -5  11  -3 5.61663 19.0331   5
  -5 -11  -3 77.2982 34.9588   5
  -5  11  -4 1142.19 89.1274   5
  -5 -11  -4 1305.65 114.463   5
  -5 -11  -5 195.159 56.9928   5
  -5  11  -5 42.8024 29.5352   2
  -5  11  -6 1487.65 154.791   2
  -5  11  -7-8.11654 23.6322   4
  -5  11  -7 17.2057 32.2796   2
  -5  11  -8 382.848 93.2480   4
  -5  11  -8 326.607 81.8861   2
  -5  11  -9 79.7061 44.2534   2
  -5  11  -9 73.8166 49.4871   4
  -5  11 -10 747.808 136.533   4
  -5  11 -10 735.016 135.856   2
  -5  11 -11 43.1855 42.4253   2
  -5  11 -11 32.6423 42.0803   4
  -5  11 -12 462.541 112.376   4
  -5  11 -13-39.8981 53.0141   4
  -5  11 -14-26.8267 58.8441   4
  -5  11 -15-169.951 78.4106   4
  -5 -12  13 12.7805 31.0071   1
   5  12 -13-48.6399 57.8401   2
  -5 -12  12 104.773 51.2886   1
   5  12 -12 115.340 80.5299   2
  -5 -12  11 28.7972 32.2592   1
   5  12 -11 69.1948 78.4281   2
   5  12 -10 11.7034 32.0464   2
  -5 -12  10 40.0088 35.7970   1
   5  12  -9 7.40416 33.6571   2
  -5 -12   9 43.6764 34.5830   1
   5  12  -8 106.789 67.5342   2
  -5 -12   8 142.273 55.4237   1
   5 -12  -7 105.878 44.6782   5
   5  12  -7-37.1544 45.1064   2
   5  12  -6 96.7184 53.5019   2
   5 -12  -6 159.797 49.2583   5
   5  12  -5 10.2810 30.3395   2
   5 -12  -5 86.1176 33.5823   5
  -5 -12   4-24.5696 29.2123   5
   5 -12  -4-5.91153 20.0341   5
   5  12  -4 3.54053 27.5044   2
   5 -12  -3 133.366 22.1496   5
  -5 -12   3 186.898 43.8151   5
   5  12  -3 262.717 75.3830   2
  -5 -12   2 5.40630 24.3870   5
   5 -12  -2 91.3472 30.2784   5
   5 -12  -1 20.2734 18.8740   5
  -5 -12   1 23.3670 21.5830   5
   5  12   0 20.7094 17.9813   1
   5 -12   0 0.22973 17.6131   5
   5 -12   1-32.3561 32.8340   5
  -5 -12  -1 49.5263 21.4151   5
   5  12   1 12.9549 15.7319   1
   5 -12   2-21.8318 29.8889   5
   5  12   2 16.8205 16.6286   3
  -5 -12  -2-21.3894 31.3644   5
  -5  12  -2 24.2559 25.6499   5
   5  12   2 55.5674 29.3697   1
  -5  12  -3 7.78290 16.7071   5
  -5 -12  -3-10.4029 23.8306   5
  -5 -12  -4 59.6818 34.9767   5
  -5 -12  -5 214.243 56.6661   5
  -5  12  -5 98.3571 42.7913   2
  -5 -12  -6 101.118 51.9856   5
  -5  12  -6-1.81123 19.5540   2
  -5  12  -7 327.233 78.6768   2
  -5  12  -8 30.2341 30.6773   4
  -5  12  -8 33.2842 30.5754   2
  -5  12  -9 36.7103 31.9293   4
  -5  12  -9-27.3291 37.4606   2
  -5  12 -10 16.1215 27.4497   2
  -5  12 -10 37.2836 45.6781   4
  -5  12 -11-39.7321 48.2342   2
  -5  12 -11-4.87555 25.6491   4
  -5  12 -12-2.47640 25.3575   2
  -5  12 -12 14.9742 30.1436   4
  -5  12 -13 107.751 61.4073   4
  -5  12 -14-43.0966 56.6787   4
  -5  12 -15-184.138 81.8858   4
  -5 -13  13 20.1353 30.4924   1
   5  13 -13 113.856 79.9109   2
  -5 -13  12 112.699 55.8067   1
   5  13 -12 110.009 83.4804   2
  -5 -13  11 31.6697 38.6755   1
   5  13 -11-1.49788 35.1991   2
   5  13 -10 175.566 82.5934   2
  -5 -13  10 198.958 65.8252   1
   5  13  -9 36.9302 44.6721   2
   5  13  -8 148.938 72.1397   2
   5 -13  -8 398.328 75.4398   5
   5 -13  -7 310.629 66.3502   5
   5  13  -7 260.295 95.3387   2
   5 -13  -6 174.104 45.6588   5
   5  13  -6 136.482 62.8864   2
   5 -13  -5 35.5314 23.1023   5
  -5 -13   5 12.9327 28.9059   5
   5  13  -5 33.5021 34.2571   2
  -5 -13   4 398.579 82.8866   5
   5 -13  -4 419.525 60.5322   5
   5  13  -4 573.435 116.394   2
  -5 -13   3-92.5127 49.0733   5
   5 -13  -3-46.3679 36.0190   5
   5  13  -3 8.70088 29.4796   2
  -5 -13   2 618.898 87.6216   5
   5 -13  -2 722.821 75.5065   5
  -5 -13   1 255.550 55.7969   5
   5 -13  -1 224.894 45.2247   5
  -5 -13   0 302.472 59.9008   5
   5 -13   0 194.956 42.7363   5
   5 -13   1-30.6855 38.6702   5
  -5 -13  -1 61.0437 38.8292   5
   5 -13   2 754.634 96.2730   5
  -5 -13  -2 684.458 78.4515   5
  -5 -13  -3-18.5557 30.8797   5
  -5 -13  -4 469.929 72.4362   5
  -5 -13  -5 39.8819 36.0461   5
  -5  13  -5-7.35370 26.5997   2
  -5 -13  -6 1006.43 112.870   5
  -5  13  -6 929.826 130.035   2
  -5  13  -7-8.70519 30.8066   2
  -5 -13  -7 137.887 53.2369   5
  -5  13  -8 736.139 130.353   2
  -5  13  -8 564.590 112.159   4
  -5  13  -9 0.80792 22.7674   4
  -5  13  -9-4.95746 30.7263   2
  -5  13 -10 416.848 108.849   2
  -5  13 -10 495.225 111.226   4
  -5  13 -11-1.27334 33.0929   2
  -5  13 -11 9.27784 29.8731   4
  -5  13 -12 116.591 66.2135   2
  -5  13 -12 114.332 55.7851   4
  -5  13 -13 50.6489 42.2807   4
  -5  13 -14 64.0320 52.0860   4
   5  14 -12-3.10472 40.6947   2
   5  14 -11 113.006 82.8971   2
   5  14 -10 59.0525 47.0934   2
   5 -14  -9 106.369 55.1794   5
   5  14  -9 33.4878 41.0430   2
   5  14  -8 27.6325 30.2082   2
   5 -14  -8 139.280 47.0129   5
   5  14  -7 27.3648 35.7495   2
   5 -14  -7 91.3560 44.4183   5
   5  14  -6 205.349 77.9783   2
   5 -14  -6 190.008 48.0776   5
  -5 -14   5-20.3032 40.0144   5
   5 -14  -5 27.6904 21.7801   5
   5  14  -5 73.2275 54.8767   2
  -5 -14   4-39.3223 41.8100   5
   5 -14  -4-46.7580 38.5328   5
   5  14  -4 3.91155 30.0215   2
  -5 -14   3-60.7316 41.5397   5
   5 -14  -3 38.9947 19.0140   5
   5  14  -3 22.5029 35.2906   2
  -5 -14   2-28.2038 30.6002   5
   5 -14  -2 31.1757 23.0503   5
   5 -14  -1 76.5407 29.2968   5
  -5 -14   1 54.2441 28.5839   5
   5 -14   0 152.264 40.6297   5
  -5 -14   0 121.566 41.9298   5
  -5 -14  -1 67.3507 36.7525   5
   5 -14   1-9.84613 34.9161   5
   5 -14   2-17.9736 36.7226   5
  -5 -14  -2-122.461 39.1809   5
  -5 -14  -3-22.0486 29.5277   5
  -5 -14  -4-15.2679 24.8429   5
  -5 -14  -5 59.1691 33.7777   5
  -5 -14  -6 27.2836 36.9358   5
  -5  14  -6 15.5515 20.6964   2
  -5  14  -7 122.887 52.8940   2
  -5 -14  -7 206.488 62.1711   5
  -5  14  -8 139.215 62.3439   2
  -5 -14  -8 272.618 71.7076   5
  -5  14  -9 31.7229 33.4106   4
  -5  14  -9 4.47591 20.7901   2
  -5  14 -10 33.0777 30.6057   4
  -5  14 -10-4.78306 22.7826   2
  -5  14 -11-0.55773 38.0732   2
  -5  14 -11 27.5265 28.0269   4
  -5  14 -12 19.8930 38.3365   2
  -5  14 -12 29.2480 35.8436   4
  -5  14 -13-36.6729 44.2564   4
  -5  14 -14-0.84091 25.0550   4
   5  15 -11-24.8201 55.9772   2
   5 -15 -10 697.449 102.435   5
   5  15 -10 614.690 152.588   2
   5  15  -9 5.34489 35.8441   2
   5 -15  -9 93.3126 45.6901   5
   5  15  -8 88.4710 51.6431   2
   5 -15  -8 159.705 49.9137   5
   5  15  -7 205.970 81.5786   2
   5 -15  -7 160.235 48.1075   5
   5  15  -6 288.214 96.5630   2
   5 -15  -6 244.137 52.6059   5
  -5 -15   5-64.6746 60.3597   5
   5 -15  -5-31.7109 28.1744   5
   5  15  -5-8.27497 28.4012   2
   5 -15  -4 30.5107 35.1966   5
  -5 -15   4 69.8680 36.7494   5
   5  15  -4 125.805 64.7725   2
  -5 -15   3 19.1099 26.3248   5
   5 -15  -3 127.127 38.8002   5
  -5 -15   2 1157.70 132.332   5
   5 -15  -2 1214.32 110.250   5
   5 -15  -1-17.9212 16.8962   5
  -5 -15   1 5.85830 19.9538   5
  -5 -15   0 1513.56 136.964   5
   5 -15   0 1505.55 131.884   5
  -5 -15  -1 158.521 47.2446   5
   5 -15   1 75.4311 22.0299   5
   5 -15   2 843.562 110.963   5
  -5 -15  -2 812.250 98.5846   5
  -5 -15  -3-29.6494 41.1111   5
  -5 -15  -4 623.178 87.3205   5
  -5 -15  -5 59.5184 31.3547   5
  -5  15  -6 537.156 103.472   2
  -5 -15  -6 553.690 89.0217   5
  -5  15  -7 169.176 63.2166   2
  -5 -15  -7 334.989 72.5265   5
  -5  15  -8 383.481 99.5362   2
  -5 -15  -8 431.342 88.0557   5
  -5  15  -9 81.9626 49.8454   4
  -5  15  -9 56.1297 42.3759   2
  -5 -15  -9 161.955 65.6398   5
  -5  15 -10 282.804 85.5243   4
  -5  15 -10 295.427 93.0089   2
  -5  15 -11-28.9128 47.8483   2
  -5  15 -11-3.14519 23.3618   4
  -5  15 -12 133.866 68.9849   2
  -5  15 -12 98.0361 60.8054   4
  -5  15 -13 8.67551 38.3993   4
   5 -16 -12 161.547 62.8217   5
   5 -16 -11 130.070 55.4401   5
   5  16 -10-16.0375 50.1181   2
   5 -16 -10 92.3569 45.2982   5
   5 -16  -9 82.9554 41.2622   5
   5  16  -9 7.89524 40.9716   2
   5  16  -8 118.641 53.6054   2
   5 -16  -8 132.369 43.5727   5
   5  16  -7 137.969 70.9223   2
   5 -16  -7 81.9568 34.3141   5
   5  16  -6 120.648 74.8668   2
   5 -16  -6 70.3164 18.0963   5
  -5 -16   5-17.5319 42.7878   5
   5 -16  -5-63.8537 41.7374   5
   5  16  -5-26.2498 42.2747   2
  -5 -16   4 15.4726 22.8369   5
   5 -16  -4 5.06029 19.1093   5
   5  16  -4 62.7637 50.1909   2
  -5 -16   3 104.392 33.9389   5
   5 -16  -3 311.141 59.3216   5
  -5 -16   2-60.6441 44.6080   5
   5 -16  -2 42.0296 31.9369   5
  -5 -16   1 212.299 57.2882   5
   5 -16  -1 197.176 48.0200   5
   5 -16   0 73.4099 33.7974   5
  -5 -16   0 172.622 51.5096   5
   5 -16   1-29.8574 29.8307   5
  -5 -16  -1 55.1784 38.4432   5
   5 -16   2 3.75359 18.6105   5
  -5 -16  -2 48.7951 43.4443   5
   5 -16   3-24.1132 38.6437   5
  -5 -16  -3-79.2425 53.0623   5
  -5 -16  -4-24.5266 35.1278   5
  -5 -16  -5 59.1203 25.1518   5
  -5 -16  -6 5.71823 25.7396   5
  -5  16  -6 14.6864 33.5851   2
  -5 -16  -7 65.7118 40.2946   5
  -5  16  -7 64.4326 47.6864   2
  -5 -16  -8 124.889 53.8536   5
  -5  16  -8-21.1473 32.3124   2
  -5  16  -9 48.7458 37.0753   2
  -5  16  -9 14.0595 28.8298   4
  -5  16 -10 54.8009 40.1288   4
  -5  16 -10 55.6046 44.9245   2
  -5  16 -11-4.57422 34.6030   2
  -5  16 -11 7.42700 21.4506   4
  -5  16 -12 27.4554 47.8353   4
   5 -17 -12 371.466 84.3080   5
   5 -17 -11 70.2424 49.9772   5
   5  17 -10 548.430 156.606   2
   5 -17 -10 373.520 78.9019   5
   5  17  -9 24.6747 59.2087   2
   5 -17  -9 53.8490 34.4518   5
   5 -17  -8 290.610 67.3429   5
   5  17  -8 367.526 123.081   2
   5  17  -7-8.13672 33.8914   2
   5 -17  -7-8.13682 27.7050   5
   5  17  -6 689.237 157.860   2
   5 -17  -6 499.201 78.8313   5
  -5 -17   5-8.93388 50.3374   5
   5 -17  -5-58.6617 47.8743   5
   5  17  -5 24.1820 32.9040   2
   5 -17  -4 1212.44 120.994   5
  -5 -17   4 1301.42 167.861   5
   5  17  -4 1614.21 217.647   2
   5 -17  -3 249.798 58.4914   5
  -5 -17   3 160.173 52.2615   5
  -5 -17   2 826.543 121.256   5
   5 -17  -2 868.867 102.358   5
   5 -17  -1 17.6347 21.7841   5
  -5 -17   1-4.44767 25.5520   5
  -5 -17   0 475.689 84.0750   5
   5 -17   0 383.003 71.6074   5
   5 -17   1-50.5524 43.9465   5
  -5 -17  -1 25.8422 28.2960   5
   5 -17   2 854.308 120.270   5
  -5 -17  -2 924.315 110.895   5
   5 -17   3-60.7223 49.5432   5
  -5 -17  -3-88.4159 47.9287   5
  -5 -17  -4 282.473 57.8077   5
  -5 -17  -5-28.8092 39.7333   5
  -5 -17  -6 397.243 76.8875   5
  -5  17  -6 497.257 108.270   2
  -5 -17  -7 73.4312 39.7513   5
  -5  17  -7 11.7433 26.8739   2
  -5  17  -8 333.177 97.9180   2
  -5 -17  -8 357.941 83.5151   5
  -5  17  -9 24.7173 38.4160   2
  -5 -17  -9 74.9335 52.9195   5
  -5  17 -10 102.609 53.9115   4
  -5  17 -10 53.9993 47.7072   2
  -5  17 -11 0.76493 25.2995   2
  -5  17 -11 29.7593 35.3345   4
   5 -18 -11 69.8089 41.6037   5
   5 -18 -10 41.3301 39.3024   5
   5 -18  -9 15.8442 25.0052   5
   5  18  -9-47.1456 57.7358   2
   5  18  -8 19.3983 38.2107   2
   5 -18  -8-11.4325 22.9517   5
   5  18  -7 18.8324 35.5372   2
   5 -18  -7-20.4716 32.8502   5
   5  18  -6-44.7462 41.9390   2
   5 -18  -6-81.1794 42.8355   5
  -5 -18   5-15.7283 49.4286   5
   5 -18  -5-36.8884 35.5803   5
   5  18  -5 46.2064 44.8786   2
  -5 -18   4 50.7512 27.5564   5
   5 -18  -4 120.587 42.4560   5
   5  18  -4 111.107 71.6222   2
  -5 -18   3 13.7383 25.6046   5
   5 -18  -3 68.2309 34.2609   5
  -5 -18   2-26.6740 38.4527   5
   5 -18  -2 36.1865 28.2240   5
  -5 -18   1-29.5679 28.7508   5
   5 -18  -1-23.5796 29.5465   5
  -5 -18   0 7.47115 23.0916   5
   5 -18   0-23.7588 29.9885   5
  -5 -18  -1 13.0235 25.1384   5
   5 -18   1-48.3076 37.0151   5
  -5 -18  -2 75.0931 45.0202   5
   5 -18   2-34.4303 41.0429   5
   5 -18   3-76.6152 51.1602   5
  -5 -18  -3 95.2180 43.8511   5
  -5 -18  -4-32.7055 42.4141   5
  -5 -18  -5-32.4639 47.6131   5
  -5 -18  -6 7.55510 23.5613   5
  -5  18  -6 30.9936 36.5951   2
  -5 -18  -7-17.1489 22.0899   5
  -5  18  -7 23.0246 35.1597   2
  -5  18  -8 32.7767 28.3713   2
  -5 -18  -8 65.9266 39.2425   5
  -5  18  -9 77.5115 50.4436   2
  -5  18 -10 6.11035 25.2419   4
  -5  18 -10 313.032 101.046   2
   5 -19 -10 186.660 56.7804   5
   5 -19  -9 5.56298 19.3808   5
   5 -19  -8 383.604 71.0273   5
   5  19  -7 300.395 117.965   2
   5 -19  -7 104.402 25.7541   5
   5  19  -6 272.545 108.960   2
   5 -19  -6 205.637 48.6596   5
  -5 -19   5-61.3537 52.7566   5
   5 -19  -5 41.8685 34.7740   5
   5  19  -5-20.5501 32.8547   2
   5 -19  -4 335.740 68.5083   5
  -5 -19   4 321.070 90.7650   5
   5  19  -4 290.169 106.388   2
  -5 -19   3-54.2935 40.9899   5
   5 -19  -3 27.7634 23.4373   5
  -5 -19   2 194.857 62.7000   5
   5 -19  -2 225.701 58.5185   5
   5 -19  -1 112.916 43.2489   5
  -5 -19   1 125.235 49.4150   5
  -5 -19   0 865.867 122.616   5
   5 -19   0 966.318 127.015   5
   5 -19   1-1.78974 38.3130   5
  -5 -19  -1 23.4243 33.5732   5
  -5 -19  -2 353.719 75.1779   5
   5 -19   2 286.757 73.4693   5
  -5 -19  -3 100.356 48.6170   5
  -5 -19  -4-43.2386 33.9390   5
  -5 -19  -5-67.2413 51.1746   5
  -5  19  -6 184.646 70.8410   2
  -5 -19  -6 110.446 41.1802   5
  -5 -19  -7-41.9368 44.8274   5
  -5  19  -7 7.23501 23.9313   2
  -5  19  -8 287.023 92.2001   2
  -5  19  -9-26.8570 29.9652   2
  -5  19 -10 80.7680 64.7225   2
   5 -20  -9-60.9292 46.4292   5
   5 -20  -8 29.5216 20.4571   5
   5 -20  -7-17.8168 46.9302   5
   5  20  -6 94.9995 74.0600   2
   5 -20  -6 139.412 44.0207   5
   5 -20  -5 26.6236 32.4169   5
  -5 -20   5-79.9170 59.0814   5
   5  20  -5 46.8543 52.6487   2
  -5 -20   4-25.4507 48.4334   5
   5 -20  -4 69.1890 33.3244   5
   5  20  -4 51.9691 55.3613   2
   5 -20  -3 15.2205 33.6990   5
  -5 -20   3 0.44432 42.4656   5
   5  20  -3-30.7872 36.6573   2
  -5 -20   2-20.3773 33.5493   5
   5 -20  -2 34.9167 25.8555   5
   5 -20  -1 44.6131 32.3828   5
  -5 -20   1 19.7514 29.5317   5
   5 -20   0-46.1618 44.8125   5
  -5 -20   0 15.8763 19.0538   5
   5 -20   1 53.1124 32.9265   5
  -5 -20  -1 83.5441 42.4477   5
  -5 -20  -2 70.6910 42.2108   5
   5 -20   2-26.4636 41.7637   5
  -5 -20  -3 131.216 54.6417   5
  -5 -20  -4 172.686 59.1595   5
  -5 -20  -5-78.9973 55.5158   5
  -5  20  -6-25.9575 39.8413   2
  -5  20  -7 6.70089 28.4072   2
  -5  20  -8 64.4396 57.2360   2
  -5  20  -9 145.851 79.7917   2
   5 -21  -7 78.0044 37.2648   5
   5 -21  -6 112.041 50.6278   5
   5 -21  -5 88.4944 41.5360   5
  -5 -21   4 113.019 57.9652   5
   5 -21  -4 179.018 59.5367   5
   5  21  -4 159.530 87.6890   2
   5 -21  -3 6.75164 25.6072   5
  -5 -21   3-29.4159 43.1697   5
   5  21  -3 78.9694 62.3007   2
  -5 -21   2 237.590 68.8999   5
   5 -21  -2 263.410 70.2366   5
   5 -21  -1 52.5991 23.8026   5
  -5 -21   1 28.0782 24.1992   5
   5 -21   0 247.743 65.8939   5
  -5 -21   0 206.473 67.6485   5
   5 -21   1-44.6720 39.3877   5
  -5 -21  -1 18.8913 33.7798   5
   5 -21   2 14.8958 21.3735   5
  -5 -21  -2 72.0829 40.8447   5
  -5 -21  -3 235.466 67.5388   5
  -5  21  -5 74.1554 51.0842   2
  -5  21  -6 58.7910 47.1139   2
  -5  21  -7 10.4693 23.9680   2
   5 -22  -5 35.3186 36.5386   5
   5 -22  -4 16.1792 28.3258   5
   5 -22  -3 39.6717 33.1324   5
   5 -22  -2-19.0280 19.4372   5
   5 -22  -1-1.96049 36.5033   5
   5 -22   0-24.9495 38.2955   5
   5 -22   1-36.4207 39.7125   5
   5 -22   2 52.6419 34.0283   5
  -5  22  -5 13.9263 25.5095   2
  -5  22  -6 4.56467 33.0961   2
   5 -23  -2 169.808 61.6805   5
   5 -23  -1-38.9473 36.4166   5
   5 -23   0 131.525 50.0106   5
   5 -23   1-63.0396 52.0560   5
  -6   0  16 219.780 87.4765   3
  -6   0  15 47.1795 42.4517   3
  -6   0  14 523.227 121.349   3
  -6   0  13-39.4002 41.7254   3
  -6   0  12 624.886 124.131   3
  -6   0  11-28.2968 29.3022   3
  -6   0  10 183.048 62.6435   3
  -6   0   9-2.06359 23.7866   3
  -6   0   8 342.025 84.2227   3
  -6   0   7-7.02575 21.3152   2
  -6   0   7 25.9412 30.6965   3
  -6   0   6 1228.88 65.4057   4
  -6   0   6 2966.25 220.355   2
  -6   0   5-10.7342 14.1023   2
  -6   0   4 4306.48 152.539   4
   6   0  -4 3898.83 126.568   5
  -6   0   4 3657.26 207.539   2
  -6   0   3-5.55497 14.8126   2
   6   0  -3 1.40135 4.97955   5
  -6   0   3-6.88469 20.3135   4
  -6   0   2 921.244 79.9776   4
  -6   0   2 905.583 83.2845   2
  -6   0   1-12.2500 28.7907   4
  -6   0   1-11.6191 11.9651   2
  -6   0   0 199.176 32.8780   4
  -6   0  -1 8.48902 6.16666   5
   6   0   1 18.4406 19.5705   4
  -6   0  -2 5535.26 247.000   4
   6   0   2 5639.37 251.472   4
   6   0   3 2.83672 17.1470   4
  -6   0  -3 9.44862 11.4345   3
  -6   0  -4 475.933 34.6160   3
  -6   0  -4 212.145 36.1020   4
  -6   0  -5-74.6553 60.5893   4
   6   0   5 3.17568 4.76767   2
   6   0   6 694.978 58.7079   2
  -6   0  -6 590.660 96.3405   4
   6   0   7-2.38248 10.9363   2
  -6   0  -7-36.3503 43.2773   4
   6   0   8 4406.92 143.951   1
  -6   0  -8 3771.74 276.002   4
   6   0   8 3652.40 185.530   2
   6   0   9 15.2056 16.5662   2
  -6   0  -9 23.8044 37.7453   4
   6   0   9-3.96754 8.24565   1
   6   0  10 1739.79 114.853   1
  -6   0 -10 1576.90 194.616   4
   6   0  10 1486.38 143.787   2
   6   0  11-16.8274 22.4355   1
  -6   0 -11 72.1162 68.2302   4
   6   0  12-3.73680 22.8804   1
  -6   0 -12 81.1509 66.2538   4
   6   0  13-7.42154 21.7932   1
  -6   0 -13 7.76414 45.6955   4
  -6   0 -14 423.519 115.769   4
  -6  -1  16-7.86099 26.2064   3
  -6   1  16-13.6761 31.7944   3
  -6  -1  15 10.4229 29.0172   3
  -6   1  15 15.2927 27.1369   3
  -6  -1  14-8.16654 24.7870   3
  -6   1  14-16.1506 38.7483   3
  -6  -1  13-0.22967 21.8009   3
  -6   1  13-14.3714 33.8438   3
  -6  -1  12-14.6997 24.8301   3
  -6   1  12-0.10812 22.0832   3
  -6  -1  11-40.8493 43.7058   3
  -6   1  11 38.6719 33.9101   3
  -6  -1  10-22.5207 28.7066   3
  -6   1  10 10.6062 28.9153   3
  -6  -1   9 522.825 99.6170   3
  -6   1   9 533.272 102.588   3
  -6  -1   8 1243.91 150.133   3
  -6   1   7 138.172 58.6834   2
  -6  -1   7 154.504 56.0468   3
  -6   1   7 126.916 21.4078   4
  -6  -1   6 394.522 32.0197   4
  -6  -1   6 405.958 78.7636   3
  -6   1   6 477.285 46.7600   4
  -6  -1   6 385.510 78.0348   2
  -6   1   6 379.723 82.6724   2
   6   1  -5-7.82953 15.0906   5
  -6   1   5 26.1805 26.9121   2
  -6  -1   5-11.9690 28.6202   3
  -6  -1   5 8.68278 10.0662   4
  -6  -1   5 2.01534 21.9841   2
  -6   1   5 9.91678 11.7128   4
  -6  -1   4 9.91472 16.7450   2
   6   1  -4-14.5877 15.2425   5
  -6   1   4 0.36789 22.0959   2
  -6  -1   4 27.7180 32.2672   3
  -6  -1   4-11.7559 16.3979   4
  -6   1   4 10.1625 14.3162   4
  -6  -1   3 139.826 38.5485   2
   6  -1  -3 133.225 17.1497   5
  -6   1   3 129.498 38.0438   2
  -6  -1   3 167.246 46.9138   3
  -6  -1   3 123.149 31.2111   4
   6   1  -3 184.318 22.4036   5
  -6   1   3 128.333 31.9683   4
   6   1  -2 132.621 16.1675   5
  -6  -1   2 132.579 39.7720   3
  -6  -1   2 27.9185 32.9728   4
  -6   1   2 101.577 30.0420   2
  -6   1   2 119.134 30.4391   4
  -6  -1   2 125.656 32.0949   2
  -6  -1   1 2159.02 133.416   3
  -6   1   1 2131.58 132.228   4
  -6   1   1 2085.06 108.848   2
   6   1   0 32.8778 19.9660   4
  -6  -1   0 26.5858 5.21727   5
  -6  -1   0 27.5723 8.99798   1
  -6  -1   0 35.4305 18.5678   3
  -6  -1   0-90.1997 56.1308   4
  -6   1   0 33.7790 21.4866   4
  -6   1   0 47.7674 13.3749   2
   6   1   1 2.53760 13.1418   4
  -6  -1  -1 14.6563 8.14340   5
  -6  -1  -1-3.44950 9.83408   3
  -6  -1  -1-14.0776 41.8696   4
  -6   1  -1 7.87536 20.6541   4
  -6  -1  -2 20.8861 11.7678   3
  -6  -1  -2 25.7007 28.2426   4
  -6   1  -2 16.5665 18.0780   4
   6   1   2 52.2948 25.4254   4
  -6  -1  -3-6.56073 9.41433   3
  -6  -1  -3-25.9540 35.9904   4
  -6   1  -3-53.5373 51.3951   4
   6   1   3 5.98309 13.6691   4
  -6  -1  -4-37.8272 45.5907   4
  -6   1  -4-147.772 71.7614   4
  -6   1  -5 1104.70 43.0763   3
  -6  -1  -5 1242.76 143.859   4
  -6   1  -5 1264.90 125.692   4
   6   1   5 1291.19 74.6701   2
   6   1   6 37.9181 15.1103   2
  -6  -1  -6 20.8787 33.1425   4
   6   1   7 14.0271 11.8717   2
  -6  -1  -7 6.22223 31.5358   4
  -6   1  -7-40.8588 56.8641   4
   6  -1   7 35.7597 18.2630   2
   6   1   7 15.5117 9.19745   1
   6   1   8 182.414 43.6164   2
  -6  -1  -8 194.948 70.5230   4
   6  -1   8 244.949 36.4352   1
  -6   1  -8 145.283 44.1088   4
   6  -1   8 190.039 38.5933   2
   6   1   8 206.814 30.6622   1
   6   1   9 2.82297 11.0519   1
   6   1   9 13.1722 21.2401   2
   6  -1   9 25.2293 19.5028   1
  -6  -1  -9 57.2751 53.5492   4
  -6   1  -9 12.8887 37.9755   4
   6  -1   9 21.0137 20.8082   2
   6  -1  10 187.793 45.8811   2
   6   1  10 205.090 35.9865   1
   6  -1  10 272.150 46.0073   1
   6   1  10 202.571 51.0877   2
  -6  -1 -10 305.984 91.8617   4
  -6   1 -10 304.797 89.0965   4
   6  -1  11 603.890 73.8302   1
  -6  -1 -11 578.495 122.360   4
  -6   1 -11 606.926 126.055   4
   6   1  11 616.607 75.9622   1
   6  -1  12 311.679 56.8001   1
  -6  -1 -12 246.098 85.8333   4
  -6   1 -12 266.182 91.1946   4
   6   1  12 283.115 55.7442   1
   6  -1  13 796.635 96.6311   1
  -6  -1 -13 828.871 148.271   4
  -6   1 -13 851.924 162.395   4
   6   1  13 739.532 97.3497   1
  -6   1 -14 123.146 70.5756   4
  -6   1 -15 126.253 71.9477   4
  -6  -2  16 437.693 117.936   3
  -6   2  16 434.379 122.930   3
  -6  -2  15 14.2368 27.7948   1
  -6  -2  15 26.3224 29.7589   3
  -6   2  15 3.95551 27.2636   3
  -6  -2  14 745.287 143.187   3
  -6   2  14 820.274 150.303   3
  -6  -2  13 23.8735 26.8089   3
  -6   2  13 33.1097 43.2675   3
  -6  -2  12 337.650 86.7110   3
  -6   2  12 359.129 93.5900   3
  -6  -2  11 46.1504 36.2143   3
  -6   2  11 128.401 62.0029   3
  -6  -2  10 88.5662 46.7159   3
  -6  -2   9 157.250 56.8228   3
  -6   2   9 168.518 22.6729   4
  -6  -2   8 3688.66 254.521   3
   6   2  -7 87.7016 22.4826   5
  -6  -2   7 173.614 57.8727   3
  -6  -2   6 3793.42 235.257   3
   6   2  -6 3773.13 170.385   5
  -6  -2   6 3934.73 249.531   2
  -6   2   6 3896.71 264.962   2
  -6   2   5 76.9904 23.1796   4
  -6  -2   5 87.8133 37.0504   2
   6   2  -5 62.6851 17.3579   5
  -6  -2   5 81.4032 34.8099   3
  -6   2   5 115.585 45.3864   2
   6   2  -4 1154.44 69.7244   5
  -6  -2   4 1112.78 116.966   3
  -6  -2   4 1174.21 81.7834   4
  -6  -2   4 1108.20 113.268   2
  -6   2   4 1169.25 90.1122   4
  -6   2   4 1084.09 120.043   2
  -6   2   3 34.7410 18.5654   4
   6   2  -3 77.4976 18.0627   5
  -6  -2   3 31.6454 21.3927   3
  -6   2   3 32.4193 22.7251   2
  -6  -2   3 80.2628 31.0915   4
  -6  -2   3 66.7646 26.1616   2
  -6  -2   2 1518.16 121.519   3
   6   2  -2 1455.52 58.3083   5
  -6  -2   2 1460.29 109.479   4
  -6   2   2 1545.34 112.497   4
   6   2  -2 1583.87 107.364   4
  -6  -2   2 1423.51 94.9336   1
  -6   2   2 1391.03 109.623   2
   6   2  -2 1589.17 127.752   2
  -6  -2   1 253.422 47.0030   3
  -6  -2   1 257.440 52.0053   4
   6   2  -1 261.912 48.5829   4
  -6   2   1 231.437 38.0049   2
   6   2  -1 234.387 44.7314   2
  -6  -2   1 220.493 31.5113   1
  -6   2   1 241.170 46.9359   4
  -6  -2   0 2877.19 79.0377   5
  -6  -2   0 2965.23 147.349   3
  -6  -2   0 2856.69 172.246   4
  -6   2   0 2676.16 163.362   4
   6   2   0 2836.85 163.263   4
  -6   2   0 2720.24 104.345   2
   6   2   0 2864.01 132.196   2
  -6  -2   0 2925.50 95.7215   1
   6   2   1 64.0612 18.0901   2
  -6  -2  -1 67.4563 22.4346   3
  -6  -2  -1 55.8047 12.7187   5
  -6  -2  -1 63.5205 32.0896   4
  -6   2  -1 49.4925 27.4844   4
   6   2   1 83.2186 33.4570   4
  -6   2  -2 1061.06 54.3561   5
  -6  -2  -2 1247.44 80.0082   3
  -6  -2  -2 1202.17 125.494   4
  -6   2  -2 1129.18 112.953   4
   6   2   2 1198.95 118.136   4
   6   2   2 1069.84 58.6557   2
  -6  -2  -3 12.8384 12.4392   3
  -6   2  -3-0.33523 4.46115   1
  -6  -2  -3-6.44292 26.5715   4
  -6   2  -3-1.47123 19.4836   4
   6   2   3 4.89033 20.0975   4
  -6  -2  -4 1135.13 132.594   4
  -6   2  -4 1149.62 121.769   4
   6   2   4 1315.44 133.774   4
  -6  -2  -5 215.870 64.2831   4
  -6   2  -5 230.850 41.7627   4
   6   2   6 1984.91 61.0707   1
  -6   2  -6 2327.05 63.9062   3
  -6  -2  -6 2297.87 205.689   4
  -6   2  -6 2431.03 187.354   4
  -6  -2  -7 92.9426 52.9824   4
   6   2   7 98.2949 31.0200   2
   6   2   7 106.211 18.8442   1
  -6  -2  -8 1154.37 158.422   4
  -6   2  -8 1012.98 132.080   4
   6   2   8 1068.76 112.322   2
   6   2   8 1195.84 78.8978   1
   6  -2   9 23.4372 20.0430   1
   6   2   9 14.9751 24.2676   2
  -6  -2  -9 23.5752 39.7529   4
   6   2   9-6.45650 14.8016   1
  -6   2  -9-29.6139 41.2782   4
   6  -2   9 6.76335 20.9385   2
   6  -2  10 602.173 66.9091   1
  -6  -2 -10 576.433 116.486   4
   6  -2  10 500.891 77.0007   2
  -6   2 -10 512.877 114.009   4
   6   2  10 439.512 85.0283   2
   6   2  10 548.388 67.0027   1
  -6  -2 -11 78.7083 55.3477   4
   6   2  11 62.3256 23.9679   1
  -6   2 -11 23.5766 32.3060   4
   6  -2  11 57.0420 25.1433   1
   6  -2  12 318.791 59.3548   1
  -6  -2 -12 365.487 102.142   4
  -6   2 -12 361.836 101.495   4
   6   2  12 253.247 55.0202   1
   6  -2  13 118.202 39.4788   1
  -6   2 -13 126.610 71.6022   4
   6   2  13 98.9245 35.3198   1
  -6   2 -14 277.400 99.8235   4
  -6   2 -15 66.3257 58.9031   4
  -6   2 -16 321.428 106.421   4
  -6  -3  16-11.0856 28.5079   3
  -6   3  16 38.8266 42.2633   3
  -6  -3  15-11.7263 39.6874   3
  -6  -3  15-24.8342 36.2112   1
  -6   3  15-3.57971 39.7652   3
  -6  -3  14 156.064 66.6265   3
  -6  -3  14 210.293 77.8790   1
  -6   3  14 118.583 58.6280   3
  -6  -3  13 39.0183 46.6235   3
  -6  -3  13 50.0088 34.4458   1
  -6   3  13 37.3635 49.5405   3
  -6  -3  12 26.1992 36.4734   1
  -6  -3  12-31.8752 32.8962   3
  -6   3  12 2.38523 25.1585   3
  -6  -3  11 90.5255 51.5365   3
  -6  -3  10 1075.17 151.714   3
  -6   3  10 938.736 68.5562   4
  -6  -3   9 751.020 118.867   3
   6   3  -8 730.188 90.6703   5
  -6  -3   8 687.611 109.704   3
  -6  -3   7 14.8157 27.7013   3
   6   3  -7 9.30769 14.0320   5
  -6  -3   6 9.15548 18.8636   2
   6   3  -6-3.76841 18.4174   5
  -6  -3   6 30.1688 28.0578   3
  -6   3   6 14.2375 25.8947   2
   6   3  -5 392.834 47.8392   5
  -6  -3   5 395.762 77.6692   3
  -6  -3   5 422.172 76.7612   2
   6   3  -4 38.4298 14.3046   5
  -6  -3   4 53.3962 32.6965   3
  -6  -3   4 41.9438 30.0521   2
   6   3  -3 171.006 24.4879   5
  -6  -3   3 196.906 47.9953   3
  -6  -3   3 265.535 45.5146   4
  -6  -3   3 185.640 39.0441   1
   6   3  -3 187.596 49.5668   2
   6   3  -3 214.986 38.3776   4
  -6   3   2 47.4868 20.6052   4
  -6  -3   2 54.4118 30.0729   3
   6   3  -2 81.3311 18.8725   5
   6   3  -2 43.0153 17.1736   2
  -6  -3   2 68.9063 31.8797   4
  -6  -3   2 39.9244 15.2097   1
   6   3  -2 35.2388 18.3433   4
  -6   3   1-5.79400 19.1760   4
  -6  -3   1 4.54435 9.34706   1
   6   3  -1-2.05513 13.8291   2
  -6  -3   1 7.88305 15.5467   3
  -6  -3   1 48.7279 33.6362   4
  -6  -3   1-9.19643 14.4620   5
   6   3  -1 16.2412 20.8275   4
  -6   3   0 76.4249 35.2201   4
  -6  -3   0 54.7507 15.7288   1
   6   3   0 53.7149 21.6239   2
  -6  -3   0 79.7473 18.3687   5
  -6  -3   0 32.5785 18.4785   3
  -6  -3   0 94.3262 40.6791   4
   6   3   0 60.6656 27.9046   4
  -6  -3  -1-2.44155 13.8191   3
  -6  -3  -1-4.64356 12.7540   5
  -6   3  -1 2.59222 3.83876   5
  -6  -3  -1 11.2848 33.1278   4
   6   3   1 16.5874 20.0648   4
  -6   3  -1-11.3433 20.6831   4
   6   3   1 4.28902 10.7555   2
  -6   3  -2 204.075 21.5833   5
  -6  -3  -2 225.295 35.4474   3
   6   3   2 240.540 57.8118   4
  -6  -3  -2 251.080 65.2696   4
  -6   3  -2 236.456 56.8714   4
  -6   3  -3 26.6641 9.22486   1
  -6  -3  -3 37.5788 41.2913   4
  -6   3  -3 11.0451 12.1173   5
   6   3   3 46.4576 27.2838   4
  -6   3  -3 18.5145 29.4097   4
   6   3   4 343.901 71.7952   4
  -6  -3  -4 371.626 84.3562   4
  -6   3  -4 283.515 34.0457   1
  -6   3  -4 316.327 68.1629   4
  -6  -3  -5 459.805 94.4651   4
  -6   3  -5 518.398 88.2401   4
   6   3   6 20.9351 7.94810   1
  -6   3  -6 0.50968 28.3794   4
  -6   3  -7 2.18548 4.60348   3
  -6  -3  -7 60.0919 57.5636   4
  -6  -3  -8 566.751 114.094   4
  -6   3  -8 464.547 74.9379   4
  -6  -3  -9 28.4267 46.5173   4
   6   3   9-2.01671 16.5898   2
   6   3  10 60.6904 21.6405   1
  -6  -3 -10 62.9444 64.0211   4
   6   3  10 51.4839 35.5461   2
  -6   3 -10 14.9137 45.8488   4
   6  -3  11 22.5732 22.9594   1
   6   3  11-24.9982 24.3285   1
  -6   3 -11 20.5592 35.1094   4
   6  -3  12 64.4860 32.1776   1
   6   3  12 68.4558 23.1405   1
  -6   3 -12 70.4099 56.5820   4
   6  -3  13 7.14941 19.4695   1
  -6   3 -13 53.1883 49.7328   4
  -6   3 -14 162.678 83.7295   4
  -6   3 -15 66.5247 61.2264   4
  -6   3 -16 41.5016 62.7414   4
  -6  -4  16 299.941 97.0844   3
  -6   4  16 377.739 112.502   3
  -6  -4  15-21.0956 35.8392   3
  -6   4  15 9.45154 31.8070   3
  -6  -4  15-17.2844 31.7131   1
  -6  -4  14 632.526 130.488   3
  -6   4  14 614.847 137.815   3
  -6  -4  14 698.778 138.173   1
  -6  -4  13 48.1177 45.4431   3
  -6  -4  13 19.4965 20.2338   1
  -6   4  13 114.821 67.0587   3
  -6  -4  12 1228.48 169.768   3
  -6  -4  12 1212.09 169.421   1
  -6  -4  11 539.829 108.156   3
  -6  -4  11 545.599 108.282   1
  -6  -4  10 877.802 135.029   3
  -6  -4  10 962.596 138.905   1
  -6  -4   9 174.719 63.1892   3
  -6  -4   9 206.288 58.3884   1
   6   4  -8 1258.58 120.279   5
  -6  -4   8 1260.10 147.645   3
  -6  -4   8 1273.42 141.798   1
   6   4  -7-29.4752 25.6668   5
  -6  -4   7-0.43579 21.6947   3
  -6  -4   7-3.48811 20.3309   1
   6   4  -6 1770.21 114.149   5
  -6  -4   6 1830.67 168.718   2
   6   4  -6 1823.21 190.709   2
  -6  -4   6 1686.02 143.886   1
  -6  -4   6 1696.96 158.763   3
   6   4  -5 103.435 26.0150   5
  -6  -4   5 109.567 44.0272   3
  -6  -4   5 50.8843 22.8877   1
   6   4  -5 57.3921 33.5277   2
  -6  -4   5 85.5557 35.1658   2
   6   4  -4 3521.37 129.464   5
   6   4  -4 3617.84 139.798   4
  -6  -4   4 3441.51 206.848   3
  -6  -4   3 197.819 49.7808   3
   6   4  -3 171.390 24.2082   5
   6   4  -3 218.383 39.2120   4
  -6  -4   3 209.648 40.6223   1
  -6  -4   2 1052.31 101.822   3
   6  -4  -2 974.029 36.0262   5
   6   4  -2 1071.12 90.5143   4
   6   4  -2 1084.16 64.3481   5
   6   4  -2 1155.77 114.728   2
  -6  -4   2 1027.66 74.9856   5
  -6  -4   2 1083.80 83.2643   1
  -6  -4   1-3.45931 12.4167   5
  -6  -4   1-3.47193 18.2584   3
  -6  -4   1 8.25205 13.1906   1
   6   4  -1-4.19541 15.8017   2
   6   4  -1 3.66256 11.6067   4
  -6  -4   0 4136.79 120.582   5
  -6  -4   0 3775.72 201.147   4
  -6  -4   0 3741.54 169.894   3
   6   4   0 4043.94 177.728   2
  -6   4   0 3981.03 208.077   4
   6   4   0 4003.27 196.234   4
  -6   4  -1 51.5299 11.8730   5
  -6   4  -1 40.3490 26.5394   4
  -6  -4  -1 49.3032 23.4820   3
  -6  -4  -1 13.9301 11.5962   5
  -6  -4  -1 61.7130 41.8211   4
   6   4   1 32.1570 17.2987   2
   6   4   1 36.4845 19.1918   4
  -6   4  -2 2843.85 83.1986   5
  -6  -4  -2 2704.15 108.772   5
  -6  -4  -2 2806.52 189.221   4
   6   4   2 2907.04 184.681   4
  -6   4  -2 2774.23 185.238   4
  -6   4  -3 179.471 28.0158   1
  -6   4  -3 168.535 25.1305   5
  -6  -4  -3 234.215 65.8100   4
  -6   4  -3 153.124 20.8135   2
   6   4   3 196.042 52.4835   4
  -6   4  -3 183.251 50.7432   4
  -6   4  -4 1946.00 110.485   5
  -6  -4  -4 1846.98 168.663   4
   6   4   4 2061.29 169.330   4
  -6   4  -4 1862.16 164.814   4
  -6   4  -4 1832.64 99.0351   1
  -6  -4  -5 105.083 59.8150   4
  -6   4  -5 24.7527 27.8267   4
  -6  -4  -6 237.669 73.6171   4
  -6   4  -6 174.832 53.3948   4
  -6   4  -7 33.1079 14.6395   3
  -6  -4  -7 93.4746 64.2541   4
  -6   4  -7 15.5441 28.4531   4
  -6   4  -8 400.474 42.0792   3
  -6  -4  -8 496.674 108.905   4
  -6   4  -8 315.598 68.4905   4
  -6   4  -9-46.1026 74.5515   4
  -6   4 -10 1589.19 194.207   4
  -6   4 -11 17.1168 33.2733   4
  -6   4 -12 845.454 153.778   4
  -6   4 -13 100.654 70.3079   4
   6  -4  13 81.0467 38.9444   1
  -6   4 -14 245.857 98.0588   4
  -6   4 -15-31.4336 33.8795   4
  -6   4 -16 456.496 129.624   4
  -6  -5  16 58.6226 51.6936   3
  -6   5  16 32.7865 44.7814   3
  -6  -5  15 40.5896 41.5712   3
  -6   5  15 28.3731 54.0358   3
  -6  -5  15 25.2702 46.2936   1
  -6  -5  14-3.00264 25.5263   3
  -6   5  14 44.0178 48.5425   3
  -6  -5  14 5.31232 22.3973   1
  -6  -5  13 99.8523 54.7922   3
  -6  -5  13 52.5814 38.4362   1
  -6  -5  12 6.17455 27.0855   3
  -6  -5  12 9.97525 28.8681   1
  -6  -5  11 109.546 50.3159   3
  -6  -5  11 136.664 58.1217   1
  -6  -5  10 23.4521 21.6687   3
  -6  -5  10 21.1343 21.1767   1
  -6  -5   9 17.8136 22.2112   3
  -6  -5   9 2.02398 21.1374   1
  -6  -5   8 965.218 129.961   3
  -6  -5   8 897.671 119.911   1
   6   5  -7-20.6623 22.2901   5
  -6  -5   7 5.79322 22.5731   3
   6   5  -7 48.5615 47.6512   2
  -6  -5   7-5.36131 20.5143   1
   6   5  -6 159.735 38.3569   5
  -6  -5   6 132.383 44.0309   3
   6   5  -6 167.828 61.8181   2
  -6  -5   6 191.582 48.9879   1
   6   5  -5 295.716 44.4955   5
  -6  -5   5 287.935 63.5572   3
   6   5  -5 272.184 69.9803   2
   6   5  -5 229.033 33.1253   4
  -6  -5   5 197.463 44.0875   1
  -6  -5   4 29.9504 25.5074   3
   6   5  -4 100.317 27.4064   5
   6   5  -4 30.7864 13.8194   4
  -6  -5   3 2.44717 18.2222   3
   6   5  -3-39.5033 20.8110   5
   6   5  -3 1.41624 16.0740   4
  -6  -5   2 294.937 56.0815   3
  -6  -5   2 271.894 42.8601   1
   6   5  -2 300.369 60.3574   2
   6   5  -2 299.579 37.8505   5
  -6  -5   2 254.243 40.1308   5
   6   5  -2 234.980 40.2270   4
   6  -5  -2 311.949 25.6501   5
   6   5  -1 69.8568 25.3076   2
   6  -5  -1 72.1487 13.5611   5
  -6  -5   1 57.1805 19.4097   5
  -6  -5   1 79.6698 32.3177   3
  -6  -5   1 102.045 27.7790   1
   6   5  -1 6.36110 33.0984   4
  -6  -5   0 466.956 65.2245   3
  -6  -5   0 503.362 47.7385   5
   6   5   0 475.280 67.7807   4
   6   5   0 482.390 66.3554   2
  -6  -5  -1 650.741 52.6438   5
  -6   5  -1 768.520 44.2338   5
   6   5   1 720.513 85.5140   4
  -6   5  -2 315.346 64.9991   4
  -6  -5  -2 412.830 48.6982   5
  -6   5  -2 356.562 33.3097   5
   6   5   2 305.859 33.8044   1
   6   5   2 280.120 54.0868   4
  -6   5  -3 276.787 64.9577   4
  -6   5  -3 232.011 31.1310   5
  -6   5  -3 216.682 33.3498   1
  -6   5  -3 277.812 34.8496   2
   6   5   3 176.851 29.1523   4
   6   5   3 206.366 24.4996   1
  -6   5  -4-21.7061 21.9500   5
  -6   5  -4 38.6545 16.0414   2
  -6   5  -4 9.61765 8.38089   1
   6   5   4 26.2444 10.2332   1
  -6   5  -4 29.8088 40.2355   4
  -6   5  -5 322.531 50.2221   5
  -6   5  -5 339.201 47.9980   2
  -6   5  -5 300.003 46.0499   1
  -6   5  -5 320.991 77.2592   4
  -6   5  -6 37.6035 32.1846   4
  -6   5  -7 72.8066 37.3699   4
  -6   5  -8 255.535 39.0125   3
  -6   5  -8 264.813 74.4381   4
  -6   5  -9 20.9013 14.1983   3
  -6   5  -9-35.5238 48.2384   4
  -6   5 -10-103.036 91.7882   4
  -6   5 -11-100.202 98.1141   4
  -6   5 -12-12.0648 56.9878   4
  -6   5 -13 107.287 61.4984   4
  -6   5 -14 81.8284 65.9994   4
  -6   5 -15 46.4107 51.3001   4
  -6   5 -16 330.458 110.932   4
  -6   6  16 128.271 73.9347   3
  -6  -6  15-11.4813 27.2913   3
  -6   6  15 73.6477 60.5716   3
  -6  -6  15-4.67035 36.9992   1
  -6  -6  14 306.203 90.7709   3
  -6  -6  14 257.990 81.4234   1
  -6  -6  13 187.484 72.8863   3
  -6  -6  13 136.327 62.3768   1
  -6  -6  12 986.042 154.139   3
  -6  -6  12 1314.50 174.538   1
  -6  -6  11 47.4431 41.6530   3
  -6  -6  11 27.3076 21.8744   1
  -6  -6  10 1126.25 151.855   3
  -6  -6  10 1168.37 149.585   1
  -6  -6   9 322.087 77.2074   3
   6   6  -9 395.681 111.602   2
  -6  -6   9 310.342 73.6934   1
  -6  -6   8 79.9171 38.1073   3
   6   6  -8 93.9764 55.8426   2
  -6  -6   8 35.9435 21.0173   1
  -6  -6   7 79.1040 25.8643   1
   6   6  -7 112.316 33.2483   5
  -6  -6   7 169.630 60.7129   3
   6   6  -7 131.454 59.3303   2
   6   6  -6 636.437 70.3083   5
   6   6  -6 433.677 39.6460   4
   6   6  -6 643.843 121.456   2
  -6  -6   6 541.353 92.9046   3
  -6  -6   6 590.681 85.7660   1
  -6  -6   5 68.1454 37.5974   3
   6   6  -5 88.2316 27.6608   5
  -6  -6   5 41.9437 17.9359   1
   6   6  -5 59.1310 41.8064   2
   6   6  -5 44.3706 16.3479   4
  -6  -6   4 1142.25 122.058   3
   6   6  -4 1238.86 90.4760   4
   6   6  -4 1176.07 82.2236   5
   6   6  -4 1299.16 150.983   2
  -6  -6   3-21.7027 28.0274   5
  -6  -6   3 40.0865 25.9711   3
   6  -6  -3 39.8565 16.0891   5
   6   6  -3-10.0639 12.5226   5
   6   6  -3 61.3208 34.7878   3
   6  -6  -2 926.742 49.2215   5
  -6  -6   2 941.623 101.370   3
   6   6  -2 982.653 109.460   3
  -6  -6   2 974.755 81.8351   1
   6   6  -2 958.345 71.4198   5
  -6  -6   2 857.192 78.6304   5
   6  -6  -1 907.482 53.8425   5
  -6  -6   1 885.426 72.0845   5
   6   6  -1 812.153 92.9709   4
   6   6  -1 991.073 107.010   2
  -6  -6   0 2079.65 102.203   5
   6   6   0 2070.34 161.357   4
   6   6   0 2137.70 147.839   2
  -6  -6  -1-37.7937 29.7452   5
  -6   6  -1 51.6017 21.1720   5
   6   6   1-3.86141 10.3483   1
   6   6   1 6.42836 11.2967   3
   6   6   1 2.12748 31.6298   4
   6   6   2 3553.78 166.437   3
  -6  -6  -2 3381.65 136.815   5
  -6   6  -2 3448.06 108.443   5
   6   6   2 2436.40 191.154   4
   6   6   2 3341.30 126.193   1
  -6   6  -3 4.59888 24.6495   4
  -6   6  -3 17.2748 14.6871   5
  -6   6  -3 10.9740 13.1555   1
  -6  -6  -3 110.082 39.5038   5
   6   6   3 9.39656 14.1234   3
   6   6   3-5.95436 8.82409   1
   6   6   3-90.0983 68.6568   4
  -6   6  -3 3.93760 9.56387   2
  -6   6  -4 1836.17 111.412   1
  -6   6  -4 2051.17 107.056   5
   6   6   4 2059.10 109.656   3
  -6   6  -4 2150.33 120.593   2
  -6   6  -4 1990.47 179.315   4
  -6   6  -5 34.1180 20.0825   2
   6   6   5 22.6146 14.0212   3
  -6   6  -5-5.37412 20.0384   1
  -6   6  -5-11.6609 33.2227   4
  -6   6  -6 1295.89 153.517   4
  -6   6  -6 1371.44 115.594   2
  -6   6  -6 1360.85 112.570   1
  -6   6  -7 4.62986 24.2112   5
  -6   6  -7 46.1150 39.6370   4
  -6   6  -8 488.621 60.0837   3
  -6   6  -8 522.564 100.499   4
  -6   6  -9 0.93990 11.1769   3
  -6   6  -9-3.41040 23.5545   4
  -6   6 -10 312.787 74.4964   4
  -6   6 -11-87.4143 79.6951   4
  -6   6 -12 1251.16 183.985   4
  -6   6 -13 23.2050 41.7510   4
  -6   6 -14 997.876 184.399   4
  -6   6 -15 24.9184 59.6304   4
  -6   6 -16 549.655 146.025   4
  -6  -7  15-30.4441 26.0845   1
  -6  -7  15 11.0669 26.9049   3
  -6  -7  14 2.06366 37.7539   1
  -6  -7  14 8.13956 39.3492   3
  -6  -7  13 0.89326 26.4258   1
  -6  -7  13 38.0737 43.4214   3
  -6  -7  12 36.4499 43.0274   3
  -6  -7  12 26.6817 20.3004   1
  -6  -7  11 31.8605 27.7226   1
  -6  -7  11 77.1670 42.4984   3
  -6  -7  10-4.40413 29.4397   1
  -6  -7  10 13.3875 22.1768   3
  -6  -7   9-2.70581 18.1361   1
  -6  -7   9 30.6997 36.5533   3
   6   7  -9 64.4060 54.6937   2
  -6  -7   8 623.774 108.013   3
   6   7  -8 716.959 143.983   2
  -6  -7   8 620.385 97.2084   1
  -6  -7   7 238.729 65.5499   3
  -6  -7   7 271.181 62.3319   1
   6   7  -7 316.485 91.6697   2
   6   7  -7 201.276 21.8355   4
  -6  -7   6 17.2321 25.4839   3
   6   7  -6 61.5784 27.7989   5
   6   7  -6 0.92135 25.6281   2
  -6  -7   6-4.07569 23.0795   1
   6   7  -6-27.8221 17.8107   4
  -6  -7   5 77.7903 43.1557   3
   6   7  -5 76.6024 46.9762   2
   6   7  -5 97.1123 28.4525   5
   6   7  -5-72.0177 38.1354   4
  -6  -7   5 56.4492 29.6483   1
  -6  -7   4 23.3646 29.8346   3
   6   7  -4-41.1309 26.6312   5
  -6  -7   4 19.2281 20.2042   1
   6   7  -4 5.21391 13.6583   4
   6   7  -4 18.4782 27.0257   2
   6   7  -3-7.07185 24.8186   2
  -6  -7   3-32.6655 26.0512   5
   6  -7  -3-6.79260 9.36590   5
   6   7  -3-8.29978 14.8200   5
   6   7  -3 20.6680 27.6341   3
   6   7  -3-7.47902 23.6827   4
   6   7  -2 370.947 52.5299   5
   6  -7  -2 356.024 36.4401   5
  -6  -7   2 277.700 44.1494   5
   6   7  -2 373.896 70.9121   3
   6   7  -2 292.258 55.1667   4
   6  -7  -1 293.447 33.2801   5
   6   7  -1 302.565 60.9981   3
   6   7  -1 259.949 59.3110   4
  -6  -7   1 276.933 43.2644   5
  -6  -7   0 662.891 62.8997   5
   6   7   0 613.620 92.5911   4
   6  -7   0 624.511 56.0809   5
   6   7   0 538.863 64.9944   1
  -6  -7  -1-70.9356 35.8731   5
  -6   7  -1 81.4188 26.7546   5
   6   7   1 23.6031 13.0379   3
   6   7   1 28.3184 28.5349   4
   6   7   1 19.3837 12.6206   1
   6   7   2 348.452 57.6263   3
  -6  -7  -2 302.581 45.6826   5
  -6   7  -2 288.364 33.3972   5
   6   7   2 385.641 78.1157   4
   6   7   2 273.132 40.1831   1
   6   7   3 78.2642 21.1163   1
  -6   7  -3 121.888 26.4697   5
  -6  -7  -3 201.878 46.7147   5
   6   7   3 125.147 33.4753   3
  -6   7  -4 41.7976 36.4746   4
   6   7   4 46.5860 19.5810   3
  -6   7  -4 44.5900 18.8935   5
  -6   7  -4 48.1084 21.4289   1
  -6   7  -4 44.6569 22.3656   2
  -6   7  -5 59.2491 37.9429   4
  -6   7  -5 29.0705 15.3971   1
  -6   7  -5 43.9947 19.4268   2
   6   7   5 37.4342 14.9378   3
  -6   7  -6 51.7327 17.8131   5
   6   7   6 96.8388 21.8093   3
  -6   7  -6 81.6444 30.7159   1
  -6   7  -6 118.281 37.2389   2
  -6   7  -6 144.266 55.1660   4
  -6   7  -7 128.719 40.4296   5
  -6   7  -7 93.8983 37.7182   2
   6   7   7 119.036 21.0932   3
  -6   7  -7 117.079 50.2083   4
  -6   7  -8 5.16685 8.92430   3
  -6   7  -8 16.4250 27.8345   4
  -6   7  -9 64.4703 26.1916   3
  -6   7  -9 61.4946 39.9625   4
  -6   7 -10-25.1310 32.8528   4
  -6   7 -11-47.1296 66.7710   4
  -6   7 -12-84.4216 88.9040   4
  -6   7 -13-120.638 81.1142   4
  -6   7 -14 66.6998 54.2319   4
  -6   7 -15 29.4969 56.9234   4
  -6   7 -16 183.204 90.4394   4
  -6  -8  14 172.108 64.1630   1
  -6  -8  13 85.7402 48.5536   1
  -6  -8  12 870.421 146.299   3
  -6  -8  12 994.395 147.561   1
  -6  -8  11 39.3004 30.0377   3
  -6  -8  11-3.98046 25.7689   1
  -6  -8  10 896.109 130.680   1
  -6  -8  10 866.846 137.164   3
   6   8 -10 1051.28 194.731   2
  -6  -8   9-0.03837 22.5706   1
   6   8  -9-4.86864 30.4113   2
  -6  -8   9 4.88534 29.5903   3
  -6  -8   8 130.684 56.0053   3
   6   8  -8 93.1208 69.9400   2
  -6  -8   8 62.4640 35.8953   1
  -6  -8   7 355.575 84.3637   3
   6   8  -7 330.123 94.4739   2
   6   8  -7 212.885 32.4546   4
  -6  -8   7 292.410 65.8433   1
  -6  -8   6 298.941 61.9415   1
   6   8  -6 329.578 90.6299   2
   6   8  -6 257.148 39.3210   4
   6   8  -5 26.7098 38.1532   2
   6   8  -5 32.2808 13.5702   5
  -6  -8   5 16.5917 25.9095   1
   6   8  -5-10.0732 16.9733   4
   6   8  -4 542.048 60.6067   5
  -6  -8   4 669.041 85.8083   1
   6  -8  -4 707.994 63.7219   5
   6   8  -4 622.961 77.0713   4
   6   8  -4 638.942 112.920   2
   6   8  -3 38.6438 37.7280   2
  -6  -8   3 12.9117 21.2061   5
   6  -8  -3-13.7758 19.0378   5
   6   8  -3 53.9755 22.9554   5
   6   8  -3 57.3405 28.8701   4
   6   8  -2 1590.42 105.116   5
  -6  -8   2 1602.63 117.586   5
   6   8  -2 1743.36 155.578   3
   6  -8  -2 1633.94 81.2754   5
   6   8  -2 1610.94 140.590   4
   6   8  -2 1785.73 164.045   2
   6   8  -1 15.3120 12.7848   1
  -6  -8   1 6.99619 12.2466   5
   6  -8  -1 35.8110 14.9643   5
   6   8  -1 36.3038 26.1962   3
   6   8  -1 61.7744 33.7167   4
   6  -8   0 96.4580 24.0943   5
  -6  -8   0 151.829 35.3714   5
   6   8   0 138.493 51.2646   4
   6   8   0 102.775 34.4361   1
   6   8   0 95.4486 36.8346   3
   6   8   1 68.5065 24.0556   1
  -6   8  -1 185.571 37.0568   5
  -6  -8  -1-32.5638 30.2204   5
   6   8   1 142.104 54.0598   4
   6   8   2 855.136 75.5769   1
   6   8   2 914.119 95.0282   3
  -6   8  -2 840.400 64.1593   5
  -6  -8  -2 796.219 75.0606   5
  -6   8  -3-50.8709 23.4151   5
   6   8   3 11.7613 13.7875   3
   6   8   3 24.5646 18.0046   1
   6   8   4 1161.35 96.6538   3
  -6  -8  -4 1287.91 101.094   5
  -6   8  -4 1167.38 102.749   2
  -6   8  -4 1088.57 93.0858   1
  -6   8  -5-1.72694 24.0936   4
  -6   8  -5 10.7542 17.0375   2
   6   8   5 15.0898 9.80693   3
  -6   8  -5 14.5596 11.7569   1
  -6   8  -6 1676.81 122.407   5
   6   8   6 1516.94 95.8604   3
  -6   8  -6 1723.21 145.882   2
  -6   8  -6 1719.58 180.529   4
  -6   8  -6 1457.49 130.097   1
   6   8   7-1.74858 7.26733   3
  -6   8  -7-4.24359 15.9481   1
  -6   8  -7-6.82573 19.2536   2
  -6   8  -7-8.70059 38.6280   4
   6   8   8 522.163 46.0615   3
  -6   8  -8 550.961 111.505   4
  -6   8  -8 608.651 100.583   2
  -6   8  -9 37.2503 24.1997   4
  -6   8 -10 332.382 91.3516   4
  -6   8 -11-4.61464 24.1550   4
  -6   8 -12 613.624 126.280   4
  -6   8 -13-86.9263 95.7289   4
  -6   8 -14 353.240 118.969   4
  -6   8 -15 19.3250 41.4629   4
  -6  -9  14 35.3299 48.1364   1
  -6  -9  13 95.7160 51.2871   1
  -6  -9  12 10.8270 34.7591   1
  -6  -9  11 19.9813 21.0570   1
   6   9 -11 80.4903 75.0721   2
   6   9 -10 106.588 75.5194   2
  -6  -9  10 153.354 55.3506   1
   6   9  -9 53.9349 50.7531   2
  -6  -9   9 61.9010 38.6633   1
  -6  -9   8 187.617 55.9221   1
   6   9  -8 171.577 76.4242   2
   6   9  -8 55.1032 14.6363   4
   6   9  -7 202.017 79.0486   2
  -6  -9   7 218.738 58.5098   1
   6   9  -7 219.797 38.2438   4
   6   9  -6 90.6317 54.4990   2
   6   9  -6 117.060 34.0068   4
  -6  -9   6 78.6694 35.1597   1
   6   9  -5 53.1644 33.1967   2
   6  -9  -5 169.805 41.0514   5
  -6  -9   5 69.7651 31.2503   1
   6   9  -5 62.9413 26.1625   4
   6   9  -4 528.622 64.6583   5
   6  -9  -4 629.833 60.4693   5
  -6  -9   4 642.271 86.8460   1
   6   9  -4 613.189 84.6649   4
  -6  -9   4 506.574 77.8190   5
   6   9  -4 608.604 112.874   2
  -6  -9   3-21.5313 29.0046   5
   6  -9  -3-46.7575 27.4279   5
   6   9  -3 30.1589 21.4064   5
   6   9  -3 25.4667 31.8411   4
   6   9  -3 24.8651 30.3911   2
  -6  -9   2-32.9633 26.5160   5
   6  -9  -2 42.9025 23.2737   5
   6   9  -2 0.60552 24.0754   1
   6   9  -2 29.5675 33.4943   4
   6   9  -2 29.3734 31.4652   2
   6  -9  -1 15.3514 13.4480   5
  -6  -9   1 41.7079 23.5488   5
   6   9  -1 45.0936 27.9040   3
   6   9  -1 13.2142 12.3583   1
   6   9  -1 41.4243 39.8966   4
  -6  -9   0 323.212 53.1933   5
   6  -9   0 248.139 38.8397   5
   6   9   0 294.899 71.0495   4
   6   9   0 270.914 61.0511   3
   6   9   0 238.355 47.9906   1
  -6   9  -1 112.757 36.7311   5
   6   9   1-16.1144 19.3604   1
  -6  -9  -1-75.2802 41.9770   5
   6   9   1-3.47509 15.7907   3
   6   9   1 43.1391 39.3956   4
   6   9   2 148.152 33.7242   1
  -6   9  -2 142.124 30.4221   5
  -6  -9  -2 97.3366 24.4650   5
   6   9   3 73.4952 25.7750   1
  -6  -9  -3 88.0187 36.7087   5
   6   9   4 310.913 54.1444   3
  -6   9  -4 277.710 50.6504   1
  -6  -9  -4 480.157 70.2651   5
  -6   9  -4 340.819 59.9062   2
  -6   9  -5 208.635 65.8560   4
  -6   9  -5 199.886 39.6604   5
   6   9   5 197.828 40.5024   3
  -6   9  -5 170.578 41.2386   1
  -6   9  -5 204.402 51.7551   2
  -6   9  -6 18.8247 18.2309   1
  -6   9  -6 6.16357 25.6695   4
  -6   9  -6 32.8008 25.6138   2
  -6   9  -6 6.93848 13.1497   5
   6   9   6 3.93947 8.76246   3
   6   9   7 16.3650 12.0176   3
  -6   9  -7 23.4177 27.6288   2
  -6   9  -7-0.43574 15.9228   1
  -6   9  -7 0.18133 21.9895   4
  -6   9  -8 44.3511 33.6849   2
  -6   9  -8 27.8577 40.8707   4
  -6   9  -9 45.4514 35.8085   2
  -6   9  -9 58.7529 47.3889   4
  -6   9 -10 35.3637 30.8295   4
  -6   9 -11-3.26284 35.2704   4
  -6   9 -12-91.5234 59.7755   4
  -6   9 -13-115.843 91.2743   4
  -6   9 -14-26.1601 69.5946   4
  -6   9 -15 33.5058 58.0511   4
  -6 -10  14 389.418 96.4492   1
  -6 -10  13 81.4987 49.1056   1
  -6 -10  12 207.231 75.1205   1
   6  10 -12 219.872 97.8936   2
  -6 -10  11-0.26758 20.3188   1
   6  10 -11-22.0970 49.7815   2
  -6 -10  10 1047.34 140.453   1
   6  10 -10 1119.48 205.783   2
  -6 -10   9 41.6719 32.5329   1
   6  10  -9-8.23445 37.7451   2
  -6 -10   8 588.688 101.024   1
   6  10  -8 578.066 134.906   2
  -6 -10   7 10.2344 20.5801   1
   6  10  -7-12.5405 30.1655   2
   6  10  -7 34.4459 22.3219   4
   6  10  -6 290.494 94.6763   2
  -6 -10   6 261.551 60.0161   1
   6 -10  -6 336.072 57.9581   5
   6  10  -6 274.540 51.8217   4
   6  10  -5 13.0248 22.5243   2
   6 -10  -5 124.283 37.6707   5
   6  10  -5 96.7551 36.7342   4
  -6 -10   5 104.162 40.5351   1
  -6 -10   4 400.800 72.4711   5
   6  10  -4 556.266 82.8473   4
   6  10  -4 504.362 104.128   2
   6 -10  -4 456.992 51.2896   5
   6 -10  -3-46.0564 29.2073   5
  -6 -10   3-27.9083 27.1085   5
   6  10  -3 73.5624 37.7126   4
   6  10  -3 3.87089 23.2168   2
  -6 -10   2 1659.05 130.709   5
   6 -10  -2 1742.51 97.6344   5
   6  10  -2 1783.42 124.391   5
   6  10  -2 1815.06 159.084   4
   6  10  -2 1854.59 180.576   2
   6  10  -2 1827.29 155.541   1
   6 -10  -1 5.94132 10.4365   5
  -6 -10   1 12.9600 15.9112   5
   6  10  -1 68.3969 47.3582   4
   6  10  -1 4.76038 13.2117   1
  -6 -10   0 384.110 57.7053   5
   6  10   0 414.674 75.0227   3
   6 -10   0 307.904 45.1024   5
   6  10   0 403.618 89.1269   4
   6  10   0 307.427 57.1377   1
   6 -10   1 30.3322 20.1635   5
  -6 -10  -1-38.7140 30.5832   5
   6  10   1 64.1589 31.4194   3
   6  10   1 59.3440 24.5385   1
   6  10   2 9.90536 13.2263   1
   6  10   2 16.5707 13.6528   3
  -6 -10  -2-27.6921 30.0799   5
  -6 -10  -3 95.1575 36.3175   5
   6  10   3 72.5197 28.4699   1
  -6  10  -4 502.281 69.6645   1
  -6 -10  -4 561.264 76.5662   5
  -6  10  -4 484.387 56.0665   5
  -6  10  -5 44.1038 23.7666   5
  -6  10  -5 13.4476 15.4521   1
  -6  10  -5 3.86734 19.3540   2
   6  10   6 697.027 75.8690   3
  -6  10  -6 786.143 107.234   2
  -6  10  -6 647.337 111.044   4
  -6  10  -7 72.2981 44.8381   4
  -6  10  -7 16.8281 23.0005   2
   6  10   7 38.1837 17.0210   3
  -6  10  -8 944.760 148.016   4
  -6  10  -8 921.115 129.782   2
  -6  10  -9 9.47927 27.7688   2
  -6  10  -9 40.6416 43.5865   4
  -6  10 -10 665.569 130.823   4
  -6  10 -10 570.834 114.811   2
  -6  10 -11 114.681 61.0534   4
  -6  10 -12 277.177 96.5449   4
  -6  10 -13-63.9213 73.9531   4
  -6  10 -14-86.1192 69.0163   4
  -6  10 -15 16.6089 45.1086   4
  -6 -11  13 28.5060 37.4416   1
  -6 -11  12 50.9034 42.5680   1
   6  11 -12 49.6911 46.8047   2
   6  11 -11-20.0965 46.9021   2
  -6 -11  11 14.4825 23.6015   1
   6  11 -10 38.5657 48.8348   2
  -6 -11  10 26.1499 35.0735   1
  -6 -11   9 150.159 56.4434   1
   6  11  -9 142.398 81.6924   2
   6  11  -8 48.1742 47.7227   2
  -6 -11   8 9.97517 21.7128   1
   6  11  -7 46.6062 38.7687   2
   6  11  -7 40.6264 25.2799   4
  -6 -11   7 33.3082 27.4547   1
   6  11  -6 50.8716 51.3784   2
   6 -11  -6 107.813 40.9691   5
   6  11  -6 68.6378 32.3925   4
   6 -11  -5 556.493 65.4794   5
   6  11  -5 530.814 78.5094   4
   6  11  -5 499.761 111.882   2
   6  11  -4 113.687 54.7662   2
  -6 -11   4 127.926 42.3682   5
   6 -11  -4 80.1198 19.5869   5
   6  11  -4 170.708 47.0674   4
  -6 -11   3 77.9792 26.7652   5
   6  11  -3 173.538 53.0910   4
   6  11  -3 158.458 60.3572   2
  -6 -11   2-23.3590 28.6622   5
   6 -11  -2 42.4471 25.2433   5
   6  11  -2 21.7214 26.5851   4
   6  11  -2 63.1955 42.5581   2
   6 -11  -1 68.3764 22.6422   5
  -6 -11   1 41.6796 24.6933   5
   6  11  -1 15.2846 16.8578   1
   6 -11   0 57.0106 17.7992   5
   6  11   0 82.4566 28.3073   1
  -6 -11   0 154.633 42.4581   5
   6 -11   1 77.7713 26.5447   5
   6  11   1 130.901 43.7626   3
  -6 -11  -1 210.036 46.7403   5
   6  11   1 87.7566 30.7254   1
   6  11   2 77.8302 35.7615   3
  -6 -11  -2-27.4040 27.6849   5
   6  11   2 87.7617 31.4341   1
  -6  11  -2 148.350 37.8675   5
   6  11   3 44.4623 25.2280   3
  -6  11  -3 37.5302 18.3854   5
  -6 -11  -3 13.5965 16.2316   5
   6  11   3 48.8534 27.8331   1
   6  11   4 33.9684 19.9623   3
  -6  11  -4-7.71445 17.9787   5
  -6 -11  -4 71.1552 33.3341   5
  -6 -11  -5 219.534 57.6005   5
  -6  11  -5 190.685 53.0551   2
  -6  11  -6 31.1819 26.8993   2
  -6  11  -6 15.5010 35.3339   4
  -6  11  -7 164.557 63.3473   4
  -6  11  -7 147.004 53.3059   2
  -6  11  -8 20.9979 37.4711   4
  -6  11  -8 5.04296 20.5797   2
  -6  11  -9-18.6814 24.3006   2
  -6  11  -9-16.5887 32.5266   4
  -6  11 -10 51.8634 41.4566   2
  -6  11 -10 49.5673 35.2430   4
  -6  11 -11 35.1800 42.5676   4
  -6  11 -12 69.3833 51.0880   4
  -6  11 -13 51.5420 41.7074   4
  -6  11 -14-44.0317 62.7433   4
  -6 -12  13 8.80441 22.9381   1
   6  12 -13 40.7761 67.8635   2
  -6 -12  12 81.2289 48.6039   1
   6  12 -12 48.3325 68.3497   2
  -6 -12  11 30.1207 36.6429   1
   6  12 -11 62.1457 45.3489   2
  -6 -12  10 649.618 115.131   1
   6  12 -10 621.108 158.203   2
   6  12  -9 11.5112 35.0837   2
  -6 -12   9 53.2665 40.7169   1
  -6 -12   8 1275.06 143.067   1
   6  12  -8 1212.84 203.146   2
   6  12  -7 40.6025 35.3735   2
   6 -12  -7 124.286 44.7096   5
   6 -12  -6 562.375 72.6020   5
   6  12  -6 478.131 74.8056   4
   6  12  -6 556.330 130.060   2
   6  12  -5 90.3739 52.9082   2
   6 -12  -5 55.4015 22.4351   5
   6  12  -5 71.4985 34.3081   4
  -6 -12   4 795.912 114.173   5
   6 -12  -4 735.238 72.4520   5
   6  12  -4 731.375 99.4445   4
   6  12  -4 949.765 152.956   2
  -6 -12   3 107.308 36.6339   5
   6 -12  -3 229.017 41.0713   5
   6  12  -3 198.472 54.4463   4
   6  12  -3 186.225 63.8319   2
  -6 -12   2 537.631 82.0196   5
   6 -12  -2 675.014 71.1987   5
   6  12  -2 690.666 117.086   2
   6 -12  -1 5.95022 15.8625   5
  -6 -12   1 27.7304 19.8778   5
   6 -12   0 712.407 81.5297   5
  -6 -12   0 697.076 84.8779   5
   6  12   0 681.666 94.5427   1
   6 -12   1-24.4944 27.3886   5
  -6 -12  -1 66.2692 29.6727   5
   6  12   1 21.2410 17.7130   1
   6  12   2 310.792 59.3617   1
  -6  12  -2 379.894 57.5183   5
  -6 -12  -2 186.723 33.0688   5
   6  12   3 18.2631 18.3123   3
  -6 -12  -3-22.1438 29.6715   5
  -6  12  -3 24.0646 15.4155   5
   6  12   3 30.2853 23.0547   1
   6  12   4 1055.79 111.606   3
  -6 -12  -4 1011.19 101.977   5
   6  12   5 112.229 37.2138   3
  -6 -12  -5 175.154 50.2021   5
  -6  12  -5 138.359 46.3024   2
   6  12   6 1162.50 108.149   3
  -6 -12  -6 1141.96 120.336   5
  -6  12  -6 1340.05 146.771   2
  -6  12  -7-11.9686 17.3805   2
  -6  12  -7-13.5327 31.0153   4
  -6  12  -8 670.597 115.644   2
  -6  12  -8 762.116 130.803   4
  -6  12  -9 12.8523 23.7477   2
  -6  12  -9 12.5500 33.6321   4
  -6  12 -10 369.157 94.7001   2
  -6  12 -10 441.004 111.070   4
  -6  12 -11 58.5367 43.4482   2
  -6  12 -11 49.0217 44.3034   4
  -6  12 -12 548.412 126.671   4
  -6  12 -13 101.103 62.0612   4
  -6  12 -14 97.6127 42.8510   4
  -6 -13  12 85.3113 54.4573   1
   6  13 -12 61.5899 63.6050   2
  -6 -13  11 34.6309 41.7478   1
   6  13 -11-21.2721 52.7384   2
   6  13 -10-25.6304 52.3709   2
  -6 -13  10 52.2201 42.8519   1
   6  13  -9 87.6587 67.0281   2
   6  13  -8 82.9917 62.9001   2
   6 -13  -8 52.5866 42.6384   5
   6  13  -7 63.4410 51.8956   2
   6 -13  -7 89.6798 38.3364   5
   6  13  -6 318.645 97.5126   2
   6 -13  -6 284.179 53.3386   5
   6  13  -5 98.1968 64.6689   2
   6 -13  -5 48.7367 19.7941   5
  -6 -13   4 75.7501 37.2464   5
   6 -13  -4 63.6883 13.6070   5
   6  13  -4 189.148 54.6273   4
   6  13  -4 139.159 65.3735   2
  -6 -13   3-33.6848 44.4437   5
   6 -13  -3 30.9158 21.9158   5
   6  13  -3 19.5606 24.3419   2
  -6 -13   2 782.934 102.234   5
   6 -13  -2 823.798 83.7799   5
   6 -13  -1 836.415 86.4299   5
  -6 -13   1 747.012 96.2572   5
   6 -13   0-20.5770 26.9404   5
  -6 -13   0 15.0914 28.0975   5
   6 -13   1 104.797 35.9977   5
  -6 -13  -1 122.134 40.6947   5
  -6 -13  -2-35.7709 38.7443   5
  -6 -13  -3-5.17128 29.2835   5
  -6 -13  -4 14.3780 18.9555   5
  -6 -13  -5 24.6568 30.8128   5
  -6  13  -5 43.6905 33.5807   2
  -6 -13  -6 76.9173 37.8178   5
  -6  13  -6 0.46951 18.5131   2
  -6  13  -7 90.6373 53.4907   4
  -6 -13  -7 200.619 58.4147   5
  -6  13  -7 53.4461 29.9979   2
  -6  13  -8-12.6992 22.4672   4
  -6  13  -8 22.3188 28.1284   2
  -6  13  -9 52.7256 40.7589   2
  -6  13  -9 27.8211 27.4560   4
  -6  13 -10 34.2965 30.5632   2
  -6  13 -10 101.715 55.6916   4
  -6  13 -11 3.90044 29.9058   2
  -6  13 -11 8.06308 31.6848   4
  -6  13 -12 46.1694 49.8015   4
  -6  13 -13-12.4869 39.3502   4
   6  14 -11-2.57164 33.8490   2
   6 -14 -10 415.826 81.4664   5
   6  14 -10 302.457 118.621   2
   6  14  -9 17.0398 41.7702   2
   6 -14  -9 66.5115 40.2504   5
   6  14  -8 532.214 139.391   2
   6 -14  -8 509.232 77.6254   5
   6  14  -7 168.890 82.4710   2
   6 -14  -7 128.695 44.0584   5
   6 -14  -6 574.967 78.3658   5
   6  14  -6 675.919 148.518   2
   6  14  -5 20.5674 25.2559   2
   6 -14  -5-10.6251 27.1302   5
   6 -14  -4 436.398 59.2458   5
  -6 -14   4 454.306 93.5506   5
   6  14  -4 612.155 132.345   2
  -6 -14   3 3.14843 32.9301   5
   6 -14  -3 105.168 35.9058   5
   6  14  -3 48.7470 41.1266   2
  -6 -14   2 2198.41 178.457   5
   6 -14  -2 2222.25 143.526   5
  -6 -14   1 109.347 36.6273   5
   6 -14  -1 107.863 34.3960   5
   6 -14   0 1654.26 137.157   5
  -6 -14   0 1624.66 139.246   5
   6 -14   1 12.1296 19.8350   5
  -6 -14  -1 67.6411 40.3649   5
   6 -14   2 331.495 66.8098   5
  -6 -14  -2 311.627 59.9263   5
  -6 -14  -3 117.334 23.8801   5
  -6 -14  -4 353.783 63.4701   5
  -6 -14  -5 17.4562 21.7314   5
  -6  14  -5 22.3002 22.6231   2
  -6 -14  -6 956.817 111.466   5
  -6  14  -6 983.358 134.973   2
  -6  14  -7 29.6605 32.2135   2
  -6 -14  -7 37.0165 36.0385   5
  -6 -14  -8 630.545 99.9423   5
  -6  14  -8 711.541 126.821   2
  -6  14  -8 581.370 114.901   4
  -6  14  -9-21.6494 25.1117   4
  -6  14  -9 6.54781 23.3536   2
  -6  14 -10 147.610 64.1293   2
  -6  14 -10 194.918 74.4154   4
  -6  14 -11 64.7091 51.5571   4
  -6  14 -12 523.859 127.018   4
   6 -15 -11 122.784 53.7016   5
   6  15 -11 32.2141 60.4646   2
   6  15 -10 122.205 72.9387   2
   6 -15 -10 125.869 50.7162   5
   6  15  -9 64.9367 61.3746   2
   6 -15  -9 132.044 48.2455   5
   6  15  -8 12.3505 32.6701   2
   6 -15  -8 83.1567 39.2783   5
   6  15  -7 8.96639 32.1118   2
   6 -15  -7 117.790 41.1993   5
   6  15  -6-12.5259 39.8964   2
   6 -15  -6-28.6156 25.5890   5
   6  15  -5 440.504 113.491   2
   6 -15  -5 411.610 62.3802   5
  -6 -15   5 365.101 88.3160   5
  -6 -15   4-50.1828 45.9426   5
   6 -15  -4 45.4329 24.6419   5
   6  15  -4 20.0793 39.2741   2
  -6 -15   3 249.158 62.1657   5
   6  15  -3 418.790 107.235   2
   6 -15  -3 309.442 56.9292   5
  -6 -15   2-9.03614 28.2289   5
   6 -15  -2 59.3954 28.3594   5
   6 -15  -1 2.65126 22.6193   5
  -6 -15   1 4.43222 17.0221   5
   6 -15   0-45.0229 35.9321   5
  -6 -15   0 3.78279 20.7692   5
   6 -15   1 162.128 44.7023   5
  -6 -15  -1 147.090 47.8622   5
   6 -15   2 0.21368 26.6094   5
  -6 -15  -2 94.7145 46.2085   5
  -6 -15  -3-99.4101 48.1118   5
  -6 -15  -4-3.00922 30.6725   5
  -6 -15  -5-9.17875 23.9407   5
  -6  15  -5 16.5312 26.8748   2
  -6 -15  -6 125.473 44.9598   5
  -6  15  -6 100.536 49.8053   2
  -6  15  -7 25.9839 39.6547   2
  -6 -15  -7 95.1921 43.1609   5
  -6  15  -8 16.3263 22.7577   2
  -6 -15  -8 64.3619 48.3432   5
  -6  15  -8 11.9348 26.0868   4
  -6  15  -9-25.0219 38.8320   4
  -6  15  -9-1.86240 29.7000   2
  -6  15 -10 87.0033 48.7934   2
  -6 -15 -10 120.862 60.7553   5
  -6  15 -10 36.6696 38.1651   4
  -6  15 -11 70.2779 52.1890   4
   6 -16 -12 444.770 92.2773   5
   6 -16 -11 73.7248 44.6910   5
   6 -16 -10 591.567 93.9941   5
   6  16 -10 662.873 179.953   2
   6  16  -9 88.9540 71.7462   2
   6 -16  -9 41.3035 35.3167   5
   6  16  -8 334.723 119.960   2
   6 -16  -8 299.269 61.2703   5
   6  16  -7 30.9389 42.4071   2
   6 -16  -7 4.61516 21.5110   5
   6 -16  -6 840.100 97.2284   5
   6  16  -6 1002.85 188.517   2
  -6 -16   5 26.5478 33.3857   5
   6 -16  -5-18.8053 39.5879   5
  -6 -16   4 397.697 91.0535   5
   6 -16  -4 431.005 69.8342   5
   6  16  -4 501.761 123.659   2
  -6 -16   3-3.76279 34.4911   5
   6 -16  -3 66.9163 33.0795   5
   6  16  -3 47.1723 52.4204   2
   6 -16  -2 392.151 67.7012   5
  -6 -16   2 329.488 73.8405   5
   6 -16  -1-5.10081 26.8092   5
  -6 -16   1-5.93982 23.2847   5
  -6 -16   0 727.676 101.446   5
   6 -16   0 778.884 101.968   5
  -6 -16  -1 309.317 65.4163   5
   6 -16   1 214.538 57.8192   5
   6 -16   2 1322.62 149.604   5
  -6 -16  -2 1284.79 127.600   5
  -6 -16  -3-85.5780 47.5815   5
  -6 -16  -4 78.4545 23.5016   5
  -6 -16  -5-47.6805 34.0543   5
  -6  16  -5 5.60828 30.0844   2
  -6 -16  -6 142.723 49.5033   5
  -6  16  -6 177.128 63.1445   2
  -6  16  -7 10.8809 20.8903   2
  -6 -16  -7-9.10588 24.1183   5
  -6  16  -8 73.8222 46.6821   4
  -6  16  -8 88.1209 43.5494   2
  -6 -16  -8 129.156 50.4478   5
  -6  16  -9 45.1090 43.3940   4
  -6  16  -9 1.41797 21.6584   2
  -6 -16  -9 82.4982 52.1694   5
  -6  16 -10 60.9398 44.4530   4
  -6 -16 -10 152.366 63.5952   5
   6 -17 -11 109.218 49.1870   5
   6 -17 -10 48.9939 33.0927   5
   6  17  -9 9.19311 37.1412   2
   6 -17  -9 7.44559 25.3747   5
   6  17  -8 57.0857 55.9597   2
   6 -17  -8 7.33713 17.0722   5
   6  17  -7 210.737 100.993   2
   6 -17  -7 74.8752 26.2118   5
   6  17  -6 220.554 91.7341   2
   6 -17  -6 106.884 26.4297   5
  -6 -17   5 234.912 70.9520   5
   6 -17  -5 296.642 60.4670   5
   6  17  -5 220.229 84.4364   2
  -6 -17   4-17.1108 34.3554   5
   6 -17  -4 50.3764 31.8758   5
   6  17  -4 38.1729 40.0384   2
   6 -17  -3 32.5352 25.1817   5
   6  17  -3-15.9666 33.1842   2
  -6 -17   2-46.4681 42.2538   5
   6 -17  -2-15.9618 27.7820   5
   6 -17  -1 3.32384 25.9956   5
  -6 -17   1 12.9583 22.2673   5
   6 -17   0 18.8505 16.9342   5
  -6 -17   0 68.6786 38.5341   5
   6 -17   1-7.86591 24.1371   5
  -6 -17  -1 60.2025 38.1429   5
   6 -17   2-28.6036 36.5593   5
  -6 -17  -2 30.6978 35.6039   5
  -6 -17  -3 104.729 41.1146   5
  -6 -17  -4-46.3338 40.9954   5
  -6 -17  -5-54.0593 38.5044   5
  -6  17  -5-7.15331 31.7396   2
  -6 -17  -6-63.6758 40.5356   5
  -6  17  -6 2.01385 26.4759   2
  -6  17  -7 112.129 50.7015   2
  -6 -17  -7 117.028 41.4388   5
  -6  17  -8 124.551 57.4441   2
  -6 -17  -8 186.406 60.7001   5
  -6  17  -9 30.0684 25.6356   4
  -6 -17  -9 147.524 56.0120   5
  -6  17  -9 58.9888 50.5437   2
   6 -18 -10 163.327 53.2006   5
   6 -18  -9-11.7725 22.0687   5
   6 -18  -8 571.604 88.0415   5
   6  18  -8 699.879 175.708   2
   6  18  -7-2.20239 30.1961   2
   6 -18  -7-3.68421 35.5062   5
   6  18  -6 193.988 110.349   2
   6 -18  -6 25.7583 20.1310   5
  -6 -18   5-84.9169 72.6037   5
   6 -18  -5 87.0359 42.9243   5
   6  18  -5 52.1395 55.6066   2
  -6 -18   4-30.0086 56.4281   5
   6 -18  -4 26.9826 28.1192   5
   6  18  -4 38.8918 47.7191   2
  -6 -18   3 72.1190 25.8801   5
   6 -18  -3 73.3636 38.9794   5
   6  18  -3 107.614 64.1378   2
  -6 -18   2 242.218 66.1326   5
   6 -18  -2 310.897 66.0477   5
   6 -18  -1-30.5856 33.0572   5
  -6 -18   1-22.1313 34.2924   5
   6 -18   0 1243.20 144.933   5
  -6 -18   0 1196.89 143.144   5
   6 -18   1 17.1021 32.8159   5
  -6 -18  -1 79.3052 40.7830   5
   6 -18   2 249.528 69.7392   5
  -6 -18  -2 375.633 74.4087   5
  -6 -18  -3 49.2654 39.5316   5
  -6 -18  -4 2.15212 25.8191   5
  -6 -18  -5-109.932 51.3632   5
  -6  18  -5-17.9279 31.8800   2
  -6 -18  -6 119.928 45.1552   5
  -6  18  -6 234.131 76.9764   2
  -6  18  -7-22.1155 36.7297   2
  -6 -18  -7-37.3263 29.9517   5
  -6  18  -8-47.0691 39.9064   2
  -6 -18  -8 17.3098 26.8158   5
   6 -19  -9-60.9024 47.5907   5
   6 -19  -8-44.9021 36.6509   5
   6 -19  -7-12.3313 31.9398   5
   6  19  -6 25.2563 57.4040   2
   6 -19  -6 73.8869 37.7087   5
   6 -19  -5 62.5721 33.9707   5
  -6 -19   5-8.44405 34.2357   5
   6  19  -5 64.6125 56.4578   2
   6 -19  -4 306.815 67.3594   5
  -6 -19   4 266.425 81.4671   5
   6  19  -4 385.503 120.802   2
   6 -19  -3 11.5473 20.0370   5
  -6 -19   3-5.58253 28.7661   5
   6  19  -3 10.8951 37.4181   2
  -6 -19   2-50.7246 44.7453   5
   6 -19  -2-28.9475 28.3087   5
   6 -19  -1-18.3742 29.1818   5
  -6 -19   1-56.6394 44.9720   5
   6 -19   0-33.2107 38.5085   5
  -6 -19   0 27.7038 32.7820   5
   6 -19   1-41.4961 40.8868   5
  -6 -19  -1 8.48747 22.3576   5
   6 -19   2-53.1326 54.5917   5
  -6 -19  -2 40.3280 35.9364   5
  -6 -19  -3 79.7252 41.0177   5
  -6 -19  -4 127.716 53.5236   5
  -6 -19  -5-105.163 54.7049   5
  -6  19  -5 28.5387 34.3283   2
  -6 -19  -6-95.2564 50.6764   5
  -6  19  -6-18.9517 33.0559   2
  -6  19  -7-2.35175 21.8250   2
   6 -20  -8 4.79812 43.6573   5
   6 -20  -7 38.5437 23.4458   5
   6 -20  -6 130.330 46.1083   5
  -6 -20   5 29.2043 38.2218   5
   6 -20  -5 122.668 47.6951   5
   6  20  -5 80.2661 60.6987   2
   6 -20  -4 446.445 84.2735   5
  -6 -20   4 424.371 113.637   5
   6  20  -4 479.310 139.331   2
  -6 -20   3 10.7487 27.8680   5
   6 -20  -3 1.52827 23.7995   5
   6  20  -3 48.9445 67.9082   2
  -6 -20   2 155.987 55.9573   5
   6 -20  -2 178.113 53.4832   5
   6 -20  -1-26.6397 39.0195   5
  -6 -20   1-13.7566 35.3186   5
   6 -20   0 230.790 65.0278   5
  -6 -20   0 211.350 63.7036   5
   6 -20   1-37.5397 41.0258   5
  -6 -20  -1 33.5313 29.8093   5
   6 -20   2 150.002 46.3831   5
  -6 -20  -2 241.190 67.9935   5
  -6 -20  -3 56.5515 47.7296   5
  -6 -20  -4 487.889 97.1538   5
  -6  20  -5-17.2175 31.0721   2
  -6  20  -6 181.485 77.2447   2
  -6  20  -7 0.06618 32.7644   2
   6 -21  -6 135.829 47.6587   5
   6 -21  -5 46.0151 36.6009   5
   6 -21  -4 77.4969 43.8449   5
   6 -21  -3 9.67653 17.4094   5
  -6 -21   2-19.6966 38.7725   5
   6 -21  -2 14.3163 18.3686   5
   6 -21  -1-42.3025 43.1513   5
  -6 -21   1-55.1960 43.6133   5
   6 -21   0 24.6855 21.6063   5
  -6 -21   0 3.43556 19.5174   5
   6 -21   1-0.05321 28.8061   5
  -6 -21  -1 9.07282 19.7494   5
  -6  21  -5 6.27804 26.7679   2
  -6  21  -6 42.8979 43.1051   2
   6 -22  -4 325.082 79.9119   5
   6 -22  -3-23.4511 39.3074   5
   6 -22  -2 21.2319 23.6159   5
   6 -22  -1-16.2961 48.8874   5
   6 -22   0-14.4005 33.8440   5
   6 -22   1-58.9253 42.7832   5
  -7   0  15-24.4704 46.7317   3
  -7   0  14-19.1433 37.1768   3
  -7   0  13-29.0755 36.1731   3
  -7   0  12 7.86231 24.8627   3
  -7   0  11 25.8593 29.2335   3
  -7   0  10-1.20612 23.9751   3
  -7   0   9 556.999 111.094   3
  -7   0   8-3.14600 24.1737   3
  -7   0   7 744.839 113.837   3
  -7   0   7 717.203 51.2620   4
  -7   0   6-24.6872 30.7956   2
  -7   0   6 16.5749 37.5156   3
  -7   0   6-16.3108 16.0821   4
   7   0  -5 315.025 39.4556   5
  -7   0   5 328.620 71.3205   2
  -7   0   5 193.278 28.8723   4
  -7   0   4-12.8582 23.3458   2
   7   0  -4-8.28082 9.68492   5
   7   0  -3 100.656 11.6236   5
  -7   0   3 132.603 35.9076   2
  -7   0   3 43.6872 32.4826   4
  -7   0   2-48.9980 49.4833   4
  -7   0   2 1.00608 10.6663   2
  -7   0   1-45.0097 55.0313   4
  -7   0   1 89.9863 24.3280   2
  -7   0   0-109.107 64.7773   4
  -7   0  -1-97.9474 65.7250   4
  -7   0  -1 57.6715 11.2454   1
  -7   0  -2 9.30280 13.9961   3
  -7   0  -2-135.386 83.4132   4
   7   0   3 117.150 41.0409   4
  -7   0  -3 95.8893 22.6768   3
  -7   0  -3-85.7926 89.7632   4
  -7   0  -4-5.76499 7.90450   3
  -7   0  -4-130.897 93.7953   4
  -7   0  -5 410.541 84.9604   4
  -7   0  -6-22.9799 52.4719   4
   7   0   7 114.552 23.4159   2
  -7   0  -7 72.9119 30.8222   4
  -7   0  -8 24.9137 35.1368   4
   7   0   8 4.30821 10.2586   2
   7   0   9 261.898 47.5135   2
  -7   0  -9 252.659 82.7940   4
  -7   0 -10 18.9431 55.6130   4
  -7   0 -11 76.1186 56.3845   4
   7   0  11 65.8109 21.5672   1
  -7   0 -12 123.681 80.5736   4
  -7   0 -13-17.2054 31.6508   4
  -7   0 -14 70.6291 63.0985   4
  -7   0 -15 96.8601 58.0416   4
  -7  -1  15 107.318 68.1811   3
  -7   1  15 53.4116 52.3314   3
  -7  -1  14 422.886 112.026   3
  -7   1  14 363.396 106.943   3
  -7  -1  13 112.601 59.9347   3
  -7   1  13 136.300 68.9103   3
  -7   1  12 534.869 121.191   3
  -7  -1  12 621.271 125.165   3
  -7  -1  11 19.7372 31.2089   3
  -7   1  11 91.9553 54.8293   3
  -7  -1  10 303.121 85.2388   3
  -7   1  10 275.304 80.1330   3
  -7  -1   9 67.3942 49.2534   3
  -7   1   9 142.404 66.3071   3
  -7  -1   8 127.952 53.5692   3
  -7   1   8 73.3437 16.7002   4
   7   1  -7 887.686 88.9865   5
  -7  -1   7 928.338 129.169   3
  -7   1   7 996.811 65.4413   4
   7   1  -6 2994.08 144.346   5
  -7  -1   6 2879.19 215.334   3
  -7  -1   6 3143.66 118.247   4
  -7   1   6 3282.51 135.535   4
  -7  -1   6 3032.51 225.072   2
  -7   1   6 3107.58 234.648   2
   7   1  -5 17.8204 10.0812   5
  -7  -1   5 27.5884 19.2435   2
  -7   1   5 30.4390 27.3542   2
  -7  -1   5 75.2326 43.2443   3
  -7  -1   5 49.7264 22.1662   4
  -7   1   5 38.8090 14.9131   4
   7  -1  -4 1243.09 61.9654   5
   7   1  -4 1331.62 65.9956   5
  -7  -1   4 1230.00 129.004   3
  -7  -1   4 1200.65 97.0751   4
  -7   1   4 1255.32 96.9081   4
  -7  -1   4 1191.37 122.117   2
  -7   1   4 1247.03 126.059   2
  -7  -1   3 379.110 72.5514   3
   7   1  -3 314.577 25.7069   5
  -7   1   3 357.964 55.4183   4
  -7  -1   3 356.456 61.8209   2
  -7   1   3 329.657 58.3415   2
  -7  -1   3 311.235 54.5266   4
  -7  -1   2 1385.44 119.399   4
  -7   1   2 1312.54 109.093   4
  -7  -1   2 1463.14 107.821   2
  -7   1   2 1419.98 109.937   2
  -7  -1   2 1451.01 125.582   3
  -7   1   1 2.04207 9.23222   2
  -7  -1   1 14.7336 23.9212   3
  -7  -1   1-34.9050 42.5278   4
  -7   1   1 1.16376 17.0794   4
  -7  -1   0 512.023 66.5210   3
  -7  -1   0 436.709 75.7471   4
  -7   1   0 526.952 76.4191   4
   7   1   0 506.723 75.5707   4
  -7  -1   0 485.566 41.5325   1
   7   1   1 13.7480 19.2710   4
  -7  -1  -1 19.9916 6.00449   5
  -7  -1  -1 2.09070 12.1663   3
  -7  -1  -1-46.9212 45.7620   4
  -7   1  -1-5.47579 17.7317   4
  -7  -1  -2 2465.80 125.600   3
  -7  -1  -2 2391.54 186.616   4
  -7   1  -2 2442.95 173.420   4
   7   1   2 2757.65 190.413   4
   7   1   3 81.4093 31.7387   4
  -7  -1  -3 70.2797 19.1287   3
  -7  -1  -3 44.9436 35.6789   4
  -7  -1  -4 1605.04 71.3173   3
  -7  -1  -4 1505.65 156.129   4
  -7   1  -4 1442.48 137.819   4
  -7   1  -5 117.084 17.3057   3
  -7  -1  -5 56.1506 33.2510   4
  -7   1  -5-42.8639 86.8827   4
  -7  -1  -6 3161.98 247.511   4
  -7   1  -6 3283.21 249.314   4
   7   1   6 2897.67 100.349   2
   7   1   7 11.2421 10.6214   2
  -7  -1  -7 10.2079 29.2302   4
  -7   1  -7-13.2251 49.9385   4
  -7  -1  -8 802.432 135.527   4
  -7   1  -8 787.783 131.598   4
   7   1   8 824.454 80.5762   2
   7   1   9 5.22756 14.1343   2
   7   1   9 6.30864 9.56475   1
  -7  -1  -9 2.88079 36.8191   4
  -7   1  -9 12.6257 31.5095   4
   7  -1   9 12.4005 12.8462   2
   7   1  10 1819.31 99.3231   1
  -7  -1 -10 1702.57 211.326   4
  -7   1 -10 1791.72 214.817   4
  -7  -1 -11 160.358 82.1538   4
  -7   1 -11 169.905 84.6285   4
  -7  -1 -12 653.135 143.743   4
  -7   1 -12 699.334 144.567   4
  -7  -1 -13 53.5396 61.6895   4
  -7   1 -13 79.3927 62.2998   4
  -7  -1 -14 516.549 129.367   4
  -7   1 -14 487.225 133.796   4
  -7   1 -15 141.139 83.7801   4
  -7  -2  15-17.4067 49.0650   3
  -7  -2  15 23.6815 39.4015   1
  -7   2  15-28.8895 34.3249   3
  -7  -2  14 5.20061 32.9760   3
  -7   2  14 0.95991 24.4653   3
  -7  -2  13 5.93176 23.7861   3
  -7   2  13-32.9523 39.4421   3
  -7  -2  12 27.4134 36.7547   3
  -7   2  12 23.1874 34.6334   3
  -7  -2  11 276.654 86.2594   3
  -7   2  11 252.637 86.6722   3
  -7  -2  10 48.5648 36.0204   3
   7   2  -9 163.734 45.4441   5
  -7  -2   9 180.850 56.9975   3
  -7   2   9 144.879 20.5692   4
   7   2  -8-5.50666 12.2785   5
  -7  -2   8-3.22026 21.9031   3
  -7   2   8 5.83138 10.4195   4
   7   2  -7 361.324 56.3341   5
  -7   2   7 418.521 49.5054   4
  -7  -2   7 434.837 90.9474   3
  -7  -2   6 33.6374 17.5003   2
   7   2  -6 4.68312 15.6729   5
  -7  -2   6 21.7787 30.2646   3
  -7   2   6 11.4227 19.6786   2
  -7   2   6 29.5644 19.7010   4
   7   2  -5 3.00516 10.4016   5
  -7  -2   5-6.75606 22.7524   3
  -7   2   5-32.9367 33.1553   2
  -7  -2   5 41.9390 25.6392   4
  -7   2   5 8.25018 18.8436   4
  -7  -2   5 0.44166 12.8885   2
   7   2  -4 44.7453 18.0136   5
  -7   2   4-17.4256 28.0015   2
  -7  -2   4 31.2362 29.0035   3
  -7  -2   4 20.2984 27.4871   4
  -7  -2   4 7.52260 15.9259   2
  -7   2   4 8.48758 13.6171   4
   7   2  -3 130.247 17.3483   5
  -7   2   3 148.524 44.1773   2
  -7  -2   3 186.966 51.3110   3
  -7  -2   3 166.468 44.2943   4
  -7  -2   3 157.049 43.0614   2
  -7   2   3 102.150 32.4252   4
  -7   2   2 78.5100 26.3837   2
  -7  -2   2 78.5812 23.3521   1
  -7  -2   2 122.370 39.1351   3
  -7  -2   2 74.5441 32.8048   4
  -7   2   2 103.463 40.9653   4
  -7  -2   1 506.752 72.1595   3
  -7  -2   1 564.051 80.1263   4
  -7   2   1 561.516 77.7682   4
  -7   2   1 539.493 59.5768   2
   7   2  -1 579.921 76.8969   4
  -7  -2   1 562.487 54.3968   1
   7   2   0 43.2084 21.2390   4
  -7   2   0 53.5521 15.0163   2
  -7  -2   0 42.1607 8.15626   5
  -7  -2   0 38.3258 20.1662   3
  -7  -2   0 47.7678 12.5195   1
  -7  -2   0 50.9024 30.8322   4
  -7   2   0 60.7771 33.4844   4
  -7  -2  -1 20.8820 8.44994   5
  -7  -2  -1 38.7689 17.4883   3
   7   2   1 49.5973 17.4567   2
  -7  -2  -1 15.8696 25.7909   4
  -7   2  -1 44.2580 25.4448   4
   7   2   1 74.2570 32.5683   4
  -7   2  -2 8.51563 4.76000   5
  -7  -2  -2 126.475 28.4373   5
  -7  -2  -2 30.7735 16.9651   3
   7   2   2 28.1712 10.5868   2
  -7  -2  -2-4.95422 29.3102   4
  -7   2  -2 19.8799 21.9031   4
   7   2   2 33.1834 24.3858   4
  -7  -2  -3 412.095 44.7339   3
  -7  -2  -3 337.653 76.9722   4
   7   2   3 412.313 77.5342   4
  -7   2  -3 318.678 67.6868   4
  -7  -2  -4 120.363 48.9585   4
  -7   2  -4 82.8987 24.4856   4
   7   2   5 49.6628 14.0779   2
  -7  -2  -5 86.0485 50.5737   4
  -7   2  -5-40.1836 72.6798   4
   7   2   6-2.70596 8.88739   2
  -7   2  -6 2.76881 3.89407   3
  -7  -2  -6 41.2764 40.2197   4
   7   2   7 32.7713 15.6500   2
  -7  -2  -7 101.106 56.4061   4
   7   2   8 67.0542 26.3268   2
  -7  -2  -8 172.154 75.5406   4
  -7   2  -8 40.8803 63.1977   4
   7   2   9 45.5434 20.6723   2
  -7  -2  -9 55.1395 55.6104   4
  -7   2  -9 9.58511 31.0473   4
   7   2   9 16.0772 10.4978   1
   7   2  10 29.6373 12.8722   1
  -7  -2 -10 43.8886 43.6351   4
  -7   2 -10 64.2517 47.9249   4
  -7  -2 -11 106.608 66.9414   4
  -7   2 -11 60.1566 62.2626   4
  -7  -2 -12 31.6599 62.3579   4
  -7   2 -12 26.4624 46.1406   4
  -7   2 -13 42.7587 67.0773   4
  -7   2 -14 193.375 93.1937   4
  -7   2 -15 89.8593 66.1639   4
  -7  -3  15-25.8646 43.4618   3
  -7  -3  15 17.1002 32.5454   1
  -7   3  15-15.8525 37.9303   3
  -7  -3  14 397.152 111.067   3
  -7  -3  14 393.798 103.801   1
  -7   3  14 448.884 125.614   3
  -7  -3  13-6.61691 33.9511   3
  -7  -3  13-10.4984 39.8135   1
  -7   3  13 65.4091 56.0914   3
  -7  -3  12 900.105 153.877   3
  -7   3  12 1055.69 168.734   3
  -7  -3  12 913.550 152.465   1
  -7  -3  11-36.7272 37.3424   1
  -7  -3  11-7.83002 34.3888   3
  -7  -3  10 1509.05 183.804   3
  -7   3  10 1218.24 67.4830   4
  -7   3   9 138.693 27.2503   4
  -7  -3   9 123.638 51.7528   3
  -7  -3   8 1146.74 148.959   3
  -7   3   8 1251.60 88.8968   4
   7   3  -8 1190.25 113.576   5
   7   3  -7 224.353 41.2750   5
  -7  -3   7 198.084 62.6205   3
  -7   3   7 304.152 48.2211   4
   7   3  -6 332.009 47.3148   5
  -7  -3   6 358.087 77.6076   3
  -7  -3   6 350.226 75.0331   2
  -7  -3   6 337.933 67.8407   1
  -7   3   6 373.087 55.8800   4
  -7   3   6 377.715 87.5257   2
  -7   3   5 19.3127 19.2626   4
   7   3  -5 24.9091 15.2859   5
  -7  -3   5 29.3015 19.7710   1
  -7  -3   5 31.1602 33.5403   3
  -7   3   5 16.2109 27.6007   2
  -7  -3   5 43.6134 28.6326   2
  -7  -3   4 1149.13 123.747   3
   7   3  -4 1149.90 67.9045   5
  -7  -3   4 1127.11 118.991   2
  -7   3   4 1094.56 100.685   4
  -7   3   4 1015.05 122.039   2
  -7   3   3-1.33318 15.1373   4
   7   3  -3 0.15973 9.66693   5
  -7  -3   3 14.5131 18.5910   3
  -7  -3   3 41.5411 33.4593   4
  -7  -3   3 12.8270 11.1469   1
  -7   3   3 5.15739 17.5087   2
   7   3  -3 10.2360 26.5312   2
   7   3  -3 24.1449 20.3164   4
  -7  -3   2 1108.99 110.801   3
  -7  -3   2 1059.42 105.826   4
  -7   3   2 1050.55 105.661   4
   7   3  -2 1053.01 97.2177   4
   7   3  -2 1079.18 113.421   2
  -7   3   2 1017.67 100.199   2
  -7  -3   2 1089.97 85.3798   1
  -7  -3   1-9.06321 12.6335   5
  -7  -3   1-5.68305 18.2984   3
  -7  -3   1-7.16168 12.1158   1
   7   3  -1-2.24830 14.8448   2
  -7   3   1-5.65263 14.9194   2
  -7  -3   1 51.3662 38.5222   4
   7   3  -1 13.8660 16.8946   4
  -7   3   1-9.93074 22.1755   4
  -7  -3   0 460.834 37.6977   5
  -7  -3   0 434.693 61.6143   3
  -7  -3   0 513.586 42.2371   1
  -7  -3   0 478.882 83.1609   4
   7   3   0 430.655 71.2305   4
  -7   3   0 471.404 80.2037   4
   7   3   0 471.958 59.5078   2
  -7   3   0 409.674 45.2836   2
  -7  -3  -1-27.9006 20.3275   5
   7   3   1 4.18613 10.8896   2
  -7  -3  -1 13.1290 15.9640   3
  -7  -3  -1 55.2860 44.4009   4
   7   3   1 25.7741 24.3898   4
  -7   3  -1 9.74418 33.8069   4
  -7  -3  -2 1175.76 85.9935   3
  -7   3  -2 1071.11 43.5609   5
  -7  -3  -2 1229.32 69.8549   5
  -7  -3  -2 1199.10 136.289   4
  -7   3  -2 1137.94 124.619   4
   7   3   2 1252.97 127.471   4
   7   3   2 1221.91 75.7385   2
  -7   3  -3 7.33352 8.91215   5
  -7   3  -3 14.5787 7.47005   1
  -7  -3  -3 35.8100 34.0550   4
   7   3   3 18.9180 12.0352   2
  -7   3  -3 18.0853 27.9962   4
  -7  -3  -4 1175.14 142.979   4
  -7   3  -4 1135.34 134.215   4
  -7  -3  -5 54.5147 51.3765   4
  -7   3  -5-50.1834 42.8016   4
  -7  -3  -6 290.502 88.1747   4
  -7   3  -6 159.699 41.9104   4
  -7  -3  -7 32.2145 42.7462   4
  -7   3  -7-103.143 86.5798   4
   7   3   8 268.689 26.6196   1
  -7  -3  -8 393.473 100.157   4
   7   3   8 344.384 62.8982   2
  -7   3  -8 208.977 49.7467   4
   7   3   9-13.0281 12.8830   1
   7   3   9 8.08990 15.3675   2
  -7  -3  -9 47.4290 48.6527   4
  -7  -3 -10 554.575 122.012   4
  -7   3 -10 576.052 124.206   4
   7   3  10 545.083 57.1397   1
  -7  -3 -11 78.4556 61.7892   4
  -7   3 -11 121.038 69.5163   4
  -7   3 -12 669.893 147.036   4
  -7   3 -13 325.944 107.872   4
  -7   3 -14 416.396 129.648   4
  -7   3 -15 147.454 85.4999   4
  -7  -4  15-3.35107 30.9737   3
  -7   4  15-11.4157 36.6130   3
  -7  -4  15-46.7647 50.3481   1
  -7  -4  14-31.0506 42.5069   3
  -7   4  14-20.1659 28.7401   3
  -7  -4  14-31.5756 26.7748   1
  -7  -4  13 3.81878 26.0259   3
  -7  -4  13 22.6131 27.1372   1
  -7   4  13 43.5476 45.4985   3
  -7  -4  12 36.1569 40.0269   3
  -7  -4  12-6.66570 26.9663   1
  -7  -4  11 29.3932 44.5161   3
  -7  -4  11 8.71295 27.2929   1
  -7  -4  10-11.4526 25.1963   3
  -7  -4  10 6.32949 21.4013   1
  -7  -4   9-13.1091 31.9270   3
  -7  -4   9 4.28943 19.9472   1
   7   4  -8 204.554 44.6565   5
  -7  -4   8 215.990 63.2692   3
  -7  -4   8 180.396 54.4171   1
   7   4  -7-17.8597 18.4768   5
  -7  -4   7-1.15290 21.0421   3
  -7  -4   7-20.0970 23.5133   1
   7   4  -6 12.8286 11.1311   5
  -7  -4   6-3.48007 28.6731   3
  -7  -4   6-25.1662 23.7366   1
  -7   4   6 2.89050 21.2153   2
   7   4  -5 244.216 38.0884   5
  -7  -4   5 191.009 56.5003   3
  -7  -4   5 161.269 44.3664   1
   7   4  -5 192.187 64.1033   2
   7   4  -4 27.9005 16.0713   4
   7   4  -4-25.1598 21.3598   5
  -7  -4   4 19.9738 18.4226   3
  -7  -4   3 39.6328 24.8806   3
   7  -4  -3 9.85389 5.63366   5
   7   4  -3 33.1458 15.0976   5
   7   4  -3 55.7837 23.7138   4
  -7   4   2 45.8328 35.9410   4
  -7  -4   2-4.33496 27.1941   3
   7   4  -2 11.0603 19.8197   2
  -7  -4   2 11.2628 11.9328   1
   7   4  -2 37.0788 23.6289   4
  -7   4   1-3.87050 21.0244   4
  -7  -4   1-28.1123 21.4558   5
   7   4  -1-5.06954 13.6862   2
  -7  -4   1 4.90922 21.1701   3
  -7  -4   1 31.3669 35.0956   4
  -7  -4   1 12.8488 12.9675   1
   7   4  -1-15.5051 19.2547   4
  -7   4   0 66.5737 35.5327   4
  -7  -4   0 72.3202 18.7887   5
  -7  -4   0 82.5359 29.3099   3
   7   4   0 86.8468 29.9293   2
  -7  -4   0 130.040 49.0738   4
   7   4   0 99.6447 39.2774   4
  -7  -4  -1 257.993 46.7941   3
  -7  -4  -1 143.833 18.6974   5
  -7  -4  -1 242.740 65.8771   4
   7   4   1 257.183 42.1561   2
   7   4   1 282.240 60.1980   4
  -7   4  -1 239.638 59.3672   4
  -7   4  -2 279.915 23.1922   5
  -7  -4  -2 323.953 39.2652   5
  -7  -4  -2 362.909 77.9958   4
   7   4   2 363.572 71.9022   4
   7   4   2 333.334 45.9713   2
  -7   4  -2 309.912 69.4461   4
  -7   4  -3 150.512 24.7223   1
  -7   4  -3 125.159 20.0334   5
  -7  -4  -3 165.430 60.6374   4
  -7   4  -3 150.353 55.2919   4
  -7   4  -4 623.524 58.3665   5
  -7  -4  -4 615.569 108.320   4
  -7   4  -4 667.308 106.523   4
  -7   4  -4 634.164 55.5599   1
  -7   4  -5-4.13730 22.5033   5
  -7  -4  -5 98.0997 60.7130   4
  -7   4  -5 57.1307 35.7477   4
  -7  -4  -6 216.097 76.2169   4
  -7   4  -6 208.303 64.8314   4
  -7  -4  -7 64.6637 55.8257   4
  -7   4  -7-13.6797 39.5772   4
  -7   4  -8 45.1882 12.2295   3
  -7  -4  -8 74.8644 62.5550   4
   7   4   8 59.9500 14.0970   1
  -7   4  -8-52.0561 61.6593   4
   7   4   9-4.74542 7.53838   1
  -7  -4  -9 77.4413 58.8833   4
  -7   4  -9-74.0117 83.8195   4
  -7   4 -10 132.256 31.4220   4
   7   4  10 355.645 47.5194   1
  -7   4 -11 21.6836 42.2380   4
  -7   4 -12 26.8496 45.8584   4
  -7   4 -13 94.1189 65.2211   4
  -7   4 -14 84.5792 61.1540   4
  -7   4 -15 112.157 76.7415   4
  -7  -5  15-6.80537 26.1526   3
  -7   5  15 116.488 75.5242   3
  -7  -5  14 499.251 120.586   3
  -7   5  14 537.571 129.831   3
  -7  -5  14 543.014 122.405   1
  -7  -5  13 10.0217 27.4144   3
  -7  -5  13 20.6358 40.1921   1
  -7  -5  12 1252.43 177.657   3
  -7  -5  12 1380.99 181.336   1
  -7  -5  11 22.1234 25.2546   3
  -7  -5  11-10.6600 31.2661   1
  -7  -5  10 355.209 89.4985   3
  -7  -5  10 368.251 86.9124   1
  -7  -5   9 10.8478 27.5583   3
  -7  -5   9-13.4177 29.7502   1
  -7  -5   8 268.201 71.0492   3
  -7  -5   8 273.589 68.4846   1
   7   5  -7 131.398 34.2650   5
  -7  -5   7 86.3588 38.7130   3
   7   5  -7 102.722 58.4987   2
  -7  -5   7 90.5787 38.4310   1
   7   5  -6 3166.87 149.901   5
  -7  -5   6 2897.14 218.025   3
   7   5  -6 3148.40 263.773   2
  -7  -5   6 2768.15 188.625   1
  -7  -5   5 128.221 35.6056   1
   7   5  -5 190.524 37.5007   5
  -7  -5   5 109.467 43.4913   3
   7   5  -5 111.726 50.4106   2
   7   5  -5 244.360 42.0999   4
  -7  -5   4 1110.09 124.324   3
   7   5  -4 1027.61 72.9400   5
   7  -5  -4 1222.75 62.3987   5
   7   5  -4 1053.15 87.8909   4
   7   5  -4 1043.71 134.797   2
  -7  -5   3 35.2899 24.7299   3
   7  -5  -3 2.30558 11.4949   5
   7   5  -3 45.9571 17.8184   5
   7   5  -3 48.8073 22.9861   4
  -7  -5   2 714.689 68.7964   5
   7  -5  -2 642.258 34.4434   5
  -7  -5   2 753.317 94.9732   3
  -7  -5   2 835.863 75.8369   1
   7   5  -2 808.091 90.7602   4
   7   5  -1 138.610 38.9276   2
  -7  -5   1 78.3379 16.5548   5
  -7  -5   1 130.223 41.7750   3
   7   5  -1 133.469 39.3104   4
  -7  -5   0 4332.04 200.281   3
  -7  -5   0 4160.91 140.248   5
   7   5   0 4183.92 222.099   4
   7   5   0 4440.59 209.264   2
  -7   5   0 4223.35 236.122   4
  -7   5  -1 349.330 72.0951   4
  -7  -5  -1 269.298 29.6379   5
   7   5   1 324.279 64.4824   4
   7   5   1 393.357 58.4814   2
  -7   5  -2 269.774 24.1605   5
  -7  -5  -2 327.278 43.9141   5
   7   5   2 297.775 64.1894   4
  -7   5  -2 287.779 64.9582   4
  -7   5  -3 614.931 46.2726   5
  -7   5  -3 557.797 51.8974   1
  -7  -5  -3 733.251 67.8606   5
  -7  -5  -3 665.952 109.456   4
  -7   5  -3 572.377 100.765   4
  -7   5  -3 450.902 36.1368   2
  -7   5  -4 181.864 29.0755   5
  -7   5  -4 179.003 30.8302   1
  -7  -5  -4 232.672 73.3747   4
  -7   5  -4 191.085 63.0922   4
  -7   5  -5 1.97725 15.4441   5
  -7   5  -5 28.6794 15.1376   1
  -7   5  -5 19.9323 35.1696   4
  -7   5  -6 500.016 102.682   4
  -7   5  -7 237.214 68.8529   4
  -7   5  -8 910.728 69.8758   3
  -7   5  -8 852.044 133.972   4
  -7   5  -9-95.3061 73.8015   4
  -7   5 -10 455.931 94.8412   4
  -7   5 -11-86.2711 91.4056   4
  -7   5 -12 520.370 133.824   4
  -7   5 -13 82.9331 66.1670   4
  -7   5 -14 334.880 115.769   4
  -7   5 -15 238.278 99.9978   4
  -7   6  15 22.8315 40.0459   3
  -7  -6  14 64.0786 51.0374   3
  -7  -6  14-34.9478 49.0825   1
  -7  -6  13 61.5275 47.2833   3
  -7  -6  13 21.1766 22.6666   1
  -7  -6  12-4.10144 28.5514   3
  -7  -6  12 64.4693 40.8462   1
  -7  -6  11 53.0751 39.0960   3
  -7  -6  11 57.2133 32.9790   1
  -7  -6  10 41.0172 45.2931   3
  -7  -6  10-16.7213 35.0075   1
  -7  -6   9 55.3375 40.0453   3
  -7  -6   9 20.2519 17.4318   1
  -7  -6   8-6.85691 24.0036   3
   7   6  -8-15.1988 29.7410   2
  -7  -6   8-41.9447 32.9718   1
  -7  -6   7-17.6380 26.9916   1
   7   6  -7 22.6722 16.3137   5
  -7  -6   7 27.0122 29.8793   3
   7   6  -7 31.3903 41.9288   2
   7   6  -6 340.567 51.5331   5
  -7  -6   6 289.943 63.2701   1
  -7  -6   6 313.102 73.7187   3
   7   6  -6 342.227 92.6103   2
  -7  -6   5 504.332 74.4244   1
  -7  -6   5 509.591 88.6169   3
   7   6  -5 565.982 59.7885   5
   7   6  -5 431.645 52.7738   4
   7   6  -5 563.995 108.620   2
  -7  -6   4 622.231 78.4990   1
  -7  -6   4 545.398 88.0845   3
   7   6  -4 552.028 57.6734   5
   7  -6  -4 693.226 50.3745   5
   7   6  -4 606.386 68.8302   4
   7   6  -4 691.724 114.856   2
  -7  -6   3 385.629 72.4529   3
   7  -6  -3 317.503 27.0880   5
   7   6  -3 361.645 46.4425   5
   7   6  -3 335.408 75.5010   2
   7   6  -3 344.148 56.2864   4
  -7  -6   2 630.087 69.2668   5
   7  -6  -2 665.075 42.0990   5
  -7  -6   2 632.141 88.4395   3
  -7  -6   2 748.541 75.4254   1
   7   6  -2 642.807 79.8115   4
  -7  -6   1 24.2522 11.7264   5
  -7  -6   1 84.2204 36.2300   3
   7   6  -1 3.41995 29.4782   4
  -7  -6   0 372.957 47.8119   5
   7   6   0 333.791 63.5263   4
   7   6   0 370.108 64.5129   2
  -7   6  -1 46.8549 35.4777   4
  -7  -6  -1-44.7594 27.3980   5
   7   6   1-5.01122 48.5046   4
   7   6   1 61.3672 31.0749   2
  -7   6  -2 817.870 50.6353   5
  -7  -6  -2 767.182 66.1816   5
  -7   6  -2 842.514 118.909   4
  -7   6  -3 159.276 54.8287   4
  -7   6  -3 206.043 28.8254   5
  -7   6  -3 156.170 31.8665   1
  -7  -6  -3 219.603 45.6412   5
  -7   6  -3 169.810 28.5729   2
  -7   6  -4 349.584 47.6817   1
  -7   6  -4 384.188 44.3248   5
  -7   6  -4 368.778 44.0436   2
   7   6   4 305.901 30.5042   1
  -7   6  -4 412.701 88.8006   4
  -7   6  -5 4.77806 13.8101   5
   7   6   5 17.7606 6.67147   1
  -7   6  -5 48.8683 19.1567   2
  -7   6  -5 14.4733 11.8850   1
  -7   6  -5 45.0289 35.7698   4
  -7   6  -6 27.5045 37.6294   4
  -7   6  -7 258.620 53.4878   5
  -7   6  -7 235.841 69.4602   4
  -7   6  -8 8.81089 12.0995   3
  -7   6  -8-32.6499 44.4529   4
  -7   6  -9 115.038 50.4403   4
  -7   6 -10-116.108 71.4875   4
  -7   6 -11-129.702 90.1224   4
  -7   6 -12-106.627 86.1152   4
  -7   6 -13-8.20187 31.7988   4
  -7   6 -14 20.3895 36.6832   4
  -7   6 -15 110.423 69.9751   4
  -7  -7  14 456.740 112.053   1
  -7  -7  14 446.986 115.309   3
  -7  -7  13-13.2740 32.4490   1
  -7  -7  13 61.8554 47.8531   3
  -7  -7  12 535.180 117.999   3
  -7  -7  12 466.504 108.512   1
  -7  -7  11-8.38360 33.8829   1
  -7  -7  11 8.45219 24.8224   3
  -7  -7  10 355.847 83.9588   1
  -7  -7  10 338.745 86.0938   3
  -7  -7   9 43.4382 28.7629   1
  -7  -7   9 80.1357 54.0731   3
   7   7  -9 97.6986 70.8534   2
  -7  -7   8 879.091 131.446   3
   7   7  -8 769.424 153.934   2
  -7  -7   8 783.140 115.586   1
  -7  -7   7 132.178 53.6504   3
  -7  -7   7 91.6755 37.4601   1
   7   7  -7 138.546 59.6179   2
  -7  -7   6 1656.23 144.852   1
  -7  -7   6 1493.00 160.175   3
   7   7  -6 1257.77 81.7955   4
   7   7  -6 1616.54 111.886   5
   7   7  -6 1682.39 203.052   2
  -7  -7   5 36.8623 30.8159   3
   7  -7  -5 131.167 34.5216   5
   7   7  -5-63.1842 33.4762   5
   7   7  -5 47.1424 29.7943   2
   7   7  -5 18.4030 11.5803   4
  -7  -7   5 40.1379 23.2401   1
  -7  -7   4 1131.38 128.550   3
  -7  -7   4 1242.12 112.055   1
   7   7  -4 1090.14 86.7376   5
   7  -7  -4 1183.25 69.0238   5
   7   7  -4 1193.25 99.9334   4
   7   7  -4 1268.36 156.571   2
  -7  -7   3 88.9199 23.0718   5
   7   7  -3 184.148 61.7751   2
  -7  -7   3 199.892 56.4133   3
   7  -7  -3 168.634 22.6577   5
   7   7  -3 162.290 35.9978   5
   7   7  -3 65.2258 19.0066   4
  -7  -7   2 996.474 91.6974   5
   7  -7  -2 991.960 58.6037   5
   7   7  -2 928.685 104.643   4
   7   7  -2 1066.82 129.026   2
   7  -7  -1-7.36365 14.4673   5
  -7  -7   1 7.14247 13.3206   5
   7   7  -1 27.1531 26.1033   3
  -7  -7   0 2521.47 126.171   5
   7   7   0 2482.16 170.409   3
   7   7   0 2948.25 204.760   4
  -7  -7  -1-0.63011 20.9487   5
   7   7   1-109.299 58.2388   4
  -7   7  -2 3556.32 240.713   4
   7   7   2 3614.87 186.906   3
  -7  -7  -2 3483.35 149.293   5
  -7   7  -2 3571.54 118.282   5
   7   7   2 3442.14 141.141   1
  -7   7  -3 19.7045 27.7931   4
  -7   7  -3-50.4029 23.1059   5
  -7  -7  -3 110.357 33.5550   5
   7   7   3 46.8130 23.0490   3
   7   7   3 16.2825 9.48024   1
  -7   7  -3 42.9908 21.2988   2
  -7   7  -4 775.949 63.0426   5
  -7   7  -4 732.278 72.4770   1
  -7  -7  -4 886.064 86.8232   5
  -7   7  -4 815.358 75.1968   2
  -7   7  -4 758.886 119.777   4
   7   7   4 692.794 55.4297   1
  -7   7  -5-1.09990 14.6053   1
   7   7   5 14.1681 9.42477   1
  -7   7  -5 9.70080 13.7388   2
  -7   7  -5-3.35707 29.5933   4
  -7   7  -6 849.337 86.0759   5
  -7   7  -6 840.636 131.465   4
  -7   7  -6 896.918 91.1444   2
  -7   7  -6 830.437 92.1454   1
  -7   7  -7 357.364 64.5954   5
  -7   7  -7 394.455 95.8657   4
  -7   7  -8 522.851 112.737   4
  -7   7  -9 120.881 59.6229   4
  -7   7 -10 896.950 147.766   4
  -7   7 -11-67.4535 78.9382   4
  -7   7 -12 868.410 157.667   4
  -7   7 -13 77.0620 49.1616   4
  -7   7 -14 185.378 91.8648   4
  -7  -8  14 108.608 60.8813   1
  -7  -8  13 34.3885 48.0967   3
  -7  -8  13-58.1265 48.8814   1
  -7  -8  12 23.7921 37.3321   3
  -7  -8  12-9.58282 19.8352   1
  -7  -8  11-6.14861 24.3044   3
  -7  -8  11 5.59188 19.7397   1
  -7  -8  10 134.781 60.2791   3
  -7  -8  10 161.801 55.6755   1
   7   8 -10 188.040 88.8780   2
  -7  -8   9-4.56821 22.9440   3
  -7  -8   9 39.9158 23.2498   1
   7   8  -9 81.6566 62.0303   2
  -7  -8   8 22.3484 35.0180   3
   7   8  -8 2.49439 39.7828   2
  -7  -8   8-0.99078 28.6248   1
  -7  -8   7 23.4289 32.8875   3
   7   8  -7-13.9812 45.5293   2
  -7  -8   7 4.98905 19.4819   1
   7   8  -7 11.1668 8.81158   4
  -7  -8   6 48.5703 27.4521   1
  -7  -8   6 48.0675 30.9447   3
   7   8  -6 108.713 57.4698   2
   7   8  -6 40.2612 17.1834   4
   7   8  -5-19.3625 22.8369   2
   7   8  -5-36.3688 29.5017   5
   7  -8  -5 60.8616 26.1368   5
  -7  -8   5 23.1211 26.0266   1
   7   8  -5-60.9436 34.4571   4
   7  -8  -4 965.418 64.3869   5
   7   8  -4 918.878 83.4715   5
   7   8  -4 991.486 103.020   4
  -7  -8   4 1049.39 103.784   1
   7   8  -4 1092.44 149.600   2
  -7  -8   3 292.733 53.5315   5
   7   8  -3 299.144 74.8656   2
   7  -8  -3 368.260 37.8897   5
   7   8  -3 395.122 56.7602   5
   7  -8  -2 521.433 47.6834   5
  -7  -8   2 460.007 65.1618   5
   7   8  -2 501.057 76.8156   4
   7   8  -2 573.084 98.0548   2
   7  -8  -1-4.03268 16.0970   5
  -7  -8   1-2.17906 16.7986   5
   7   8  -1 29.3937 26.5925   3
   7   8  -1 18.8669 27.2353   4
   7   8  -1 29.3914 25.4743   2
  -7  -8   0 34.6927 26.6023   5
   7   8   0 14.3186 23.1903   3
   7   8   0-5.16850 33.2117   4
  -7  -8  -1 67.3624 19.5690   5
   7   8   1 18.8931 16.8275   1
   7   8   1 7.02244 16.6880   3
  -7  -8  -2-36.2069 27.2327   5
  -7   8  -2 31.5345 19.3753   5
   7   8   2 4.24935 11.7185   1
  -7   8  -3 86.2536 47.5709   4
   7   8   3 43.0168 15.9512   1
  -7   8  -3 3.59382 18.2134   5
  -7  -8  -3 88.1053 32.9160   5
   7   8   3 60.1702 27.6900   3
  -7   8  -4 10.4733 28.8542   4
  -7  -8  -4 66.9425 39.9855   5
  -7   8  -4 7.94276 13.2583   1
   7   8   4 7.41582 13.0608   3
   7   8   4 4.77453 7.84359   1
  -7   8  -4 2.38653 13.6907   2
  -7   8  -5 37.0406 44.9255   4
  -7   8  -5 12.2703 17.3974   2
  -7   8  -5 36.3521 19.0579   1
   7   8   5 24.0698 15.5802   3
   7   8   5 23.3034 14.2239   1
  -7   8  -6 24.6177 14.5794   5
  -7   8  -6 23.2654 16.3533   2
   7   8   6 25.2188 12.5993   3
  -7   8  -6 21.0059 14.7034   1
  -7   8  -6 21.5713 29.9455   4
  -7   8  -7-2.79620 18.6435   1
  -7   8  -7 17.7203 20.4084   2
  -7   8  -7 2.72570 35.7338   4
  -7   8  -8 17.4748 28.9492   4
  -7   8  -9-7.83495 30.4572   4
  -7   8 -10-22.3412 36.8847   4
  -7   8 -11-32.9742 52.5200   4
  -7   8 -12-62.3825 77.5468   4
  -7   8 -13-85.4511 107.355   4
  -7   8 -14 1.38698 64.7891   4
  -7  -9  13-16.7708 30.8360   1
  -7  -9  12 289.913 84.6010   1
  -7  -9  11 61.8476 42.1835   1
  -7  -9  10 468.694 95.9060   1
   7   9 -10 532.685 143.819   2
   7   9  -9-4.49680 35.4774   2
  -7  -9   9-16.9403 23.7678   1
  -7  -9   8 637.494 100.638   1
   7   9  -8 634.587 144.153   2
   7   9  -7 11.1393 26.9365   2
  -7  -9   7 30.7223 28.2817   1
   7   9  -7 19.3083 12.1916   4
  -7  -9   6 585.939 91.0971   1
   7  -9  -6 591.574 66.2915   5
   7   9  -6 526.332 65.9205   4
   7   9  -6 519.339 120.409   2
   7   9  -5 16.1005 23.5358   2
   7  -9  -5 31.8086 23.6393   5
   7   9  -5-43.1070 33.8362   4
  -7  -9   5 26.0191 26.0404   1
   7  -9  -4 1157.62 76.6478   5
   7   9  -4 1131.04 97.6977   5
   7   9  -4 1083.62 119.243   4
   7   9  -4 1335.78 174.040   2
  -7  -9   3-13.9882 28.2872   5
   7  -9  -3 52.6645 21.3127   5
   7   9  -3 76.8445 36.0766   5
   7   9  -3 35.2208 23.9603   4
   7   9  -3 12.3898 25.4828   2
  -7  -9   2 962.101 98.5818   5
   7  -9  -2 983.302 72.0490   5
   7   9  -2 1039.33 122.953   4
   7   9  -2 1106.07 139.789   2
   7  -9  -1 152.606 24.6280   5
  -7  -9   1 153.871 36.8848   5
   7   9  -1 252.976 66.1937   4
   7   9  -1 187.998 59.1694   2
  -7  -9   0 925.404 86.5953   5
   7   9   0 1002.95 117.970   3
   7   9   0 828.633 92.7006   1
  -7  -9  -1 344.999 55.6313   5
   7   9   1 291.136 60.5979   3
   7   9   1 258.669 48.5088   1
   7   9   2 1197.38 118.986   3
  -7  -9  -2 963.000 84.7118   5
  -7   9  -2 1237.37 82.7902   5
   7   9   2 1083.73 94.2730   1
   7   9   3 141.814 31.7094   1
  -7   9  -3 119.334 23.4813   5
  -7  -9  -3 149.872 38.3393   5
   7   9   4 908.760 76.1772   1
   7   9   4 908.299 95.9820   3
  -7   9  -4 830.647 86.7685   1
  -7  -9  -4 1015.76 94.8917   5
  -7   9  -4 1007.51 96.4295   2
  -7   9  -4 956.036 134.577   4
  -7   9  -5 261.116 75.0820   4
  -7   9  -5 257.726 51.4411   2
  -7   9  -5 272.512 42.5363   5
   7   9   5 229.661 45.6947   3
  -7  -9  -5 347.098 64.4856   5
   7   9   5 213.318 37.1991   1
  -7   9  -5 203.832 45.8195   1
  -7   9  -6 1086.89 93.8988   5
   7   9   6 1092.83 89.2339   3
  -7   9  -6 1114.70 154.059   4
  -7   9  -6 1155.61 116.659   2
  -7   9  -6 996.158 108.997   1
  -7   9  -7 64.7217 33.5950   2
  -7   9  -7 31.2219 30.1665   4
  -7   9  -8 1108.93 164.682   4
  -7   9  -8 1181.95 132.350   2
  -7   9  -9 2.53804 29.8681   4
  -7   9 -10 279.949 85.3591   4
  -7   9 -11-15.9937 29.7802   4
  -7   9 -12 133.077 55.7858   4
  -7   9 -13-79.6465 91.8825   4
  -7   9 -14 245.813 97.1844   4
  -7 -10  13 85.5750 42.3905   1
  -7 -10  12 28.4294 34.9720   1
  -7 -10  11 24.3714 23.4394   1
   7  10 -11 32.1461 51.0233   2
  -7 -10  10-1.92301 21.6241   1
   7  10 -10 11.0598 37.9048   2
  -7 -10   9-21.8467 25.3650   1
   7  10  -9-7.58679 54.9249   2
   7  10  -8 14.9036 47.4656   2
  -7 -10   8 4.51846 21.2650   1
  -7 -10   7 253.017 65.3633   1
   7 -10  -7 330.804 57.5303   5
   7  10  -7 296.527 96.7860   2
  -7 -10   6 69.1506 35.9577   1
   7  10  -6 4.46815 27.3820   2
   7 -10  -6 77.9000 29.5063   5
   7  10  -6 12.8845 12.3446   4
   7  10  -5 41.5568 43.9549   2
   7 -10  -5 34.3895 18.9124   5
   7  10  -5 77.2841 31.7989   4
   7  10  -4 0.10427 35.5919   2
   7 -10  -4-26.4778 23.9964   5
   7  10  -4 25.0700 24.7773   4
  -7 -10   3 1106.71 119.695   5
   7 -10  -3 1139.26 79.3361   5
   7  10  -3 1104.35 128.783   4
   7  10  -3 1171.25 158.852   2
   7 -10  -2 227.313 38.7244   5
  -7 -10   2 160.141 42.8265   5
   7  10  -2 241.218 64.2297   4
   7  10  -2 267.836 73.7434   2
   7 -10  -1 70.7373 15.8828   5
  -7 -10   1 89.3302 30.0052   5
   7  10  -1 85.4995 32.5135   1
   7  10  -1 152.458 56.0772   2
   7 -10   0 351.033 53.8201   5
  -7 -10   0 363.821 59.4588   5
   7  10   0 352.446 63.6561   1
   7  10   1 1843.93 161.728   3
  -7 -10  -1 1769.88 121.680   5
   7  10   1 1755.30 136.480   1
   7  10   2 322.571 66.0976   3
  -7 -10  -2 253.798 43.9829   5
   7  10   2 326.540 54.5923   1
  -7 -10  -3-20.7951 18.6737   5
   7  10   3 6.80525 16.6715   3
[truncated: 152,352 more chars]
