# Supplementary material for: Beyond the Simple Copper(II) Coordination Chemistry with Quinaldinate and Secondary Amines
Source: Molecules. 2020 Mar 30;25(7):1573. doi: 10.3390/molecules25071573 (PMC7180772; doi:10.3390/molecules25071573)
Supplement: Supplementary file 1 [file molecules-25-01573-s001.zip › 5.cif]

data_5
_audit_creation_date               2020-02-14
_audit_creation_method
;
Olex2 1.2
(compiled 2018.05.29 svn.r3508 for OlexSys, GUI svn.r5506)
;
_shelx_SHELXL_version_number       '2018/3'
_audit_contact_author_address      ?
_audit_contact_author_email        ?
_audit_contact_author_name         ''
_audit_contact_author_phone        ?
_publ_contact_author_id_orcid      ?
_publ_section_references
;
Dolomanov, O.V., Bourhis, L.J., Gildea, R.J, Howard, J.A.K. & Puschmann, H.
 (2009), J. Appl. Cryst. 42, 339-341.

Sheldrick, G.M. (2015). Acta Cryst. C71, 3-8.
;
_chemical_name_common              ?
_chemical_name_systematic          ?
_chemical_formula_moiety           'C4 H16 Cu N4, 2(H2 O), 2(C5 H8 N O3)'
_chemical_formula_sum              'C14 H36 Cu N6 O8'
_chemical_formula_weight           480.03
_chemical_melting_point            ?
loop_
  _atom_type_symbol
  _atom_type_description
  _atom_type_scat_dispersion_real
  _atom_type_scat_dispersion_imag
  _atom_type_scat_source
 'C' 'C' 0.0033 0.0016 'International Tables Vol C Tables 4.2.6.8 and 6.1.1.4'
 'H' 'H' 0.0000 0.0000 'International Tables Vol C Tables 4.2.6.8 and 6.1.1.4'
 'Cu' 'Cu' 0.3201 1.2651 'International Tables Vol C Tables 4.2.6.8 and 6.1.1.4'
 'N' 'N' 0.0061 0.0033 'International Tables Vol C Tables 4.2.6.8 and 6.1.1.4'
 'O' 'O' 0.0106 0.0060 'International Tables Vol C Tables 4.2.6.8 and 6.1.1.4'

_shelx_space_group_comment
;
The symmetry employed for this shelxl refinement is uniquely defined
by the following loop, which should always be used as a source of
symmetry information in preference to the above space-group names.
They are only intended as comments.
;
_space_group_crystal_system        'triclinic'
_space_group_IT_number             2
_space_group_name_H-M_alt          'P -1'
_space_group_name_Hall             '-P 1'
loop_
  _space_group_symop_operation_xyz
 'x, y, z'
 '-x, -y, -z'

_cell_length_a                     6.1497(4)
_cell_length_b                     6.9128(5)
_cell_length_c                     14.5118(8)
_cell_angle_alpha                  80.946(5)
_cell_angle_beta                   89.732(5)
_cell_angle_gamma                  65.307(7)
_cell_volume                       552.24(7)
_cell_formula_units_Z              1
_cell_measurement_reflns_used      3178
_cell_measurement_temperature      150.00(10)
_cell_measurement_theta_max        29.6990
_cell_measurement_theta_min        3.8000
_shelx_estimated_absorpt_T_max     0.950
_shelx_estimated_absorpt_T_min     0.490
_exptl_absorpt_coefficient_mu      1.040
_exptl_absorpt_correction_T_max    1.00000
_exptl_absorpt_correction_T_min    0.51945
_exptl_absorpt_correction_type     multi-scan
_exptl_absorpt_process_details
;
CrysAlisPro 1.171.38.46 (Rigaku Oxford Diffraction, 2015)
Empirical absorption correction using spherical harmonics,
 implemented in SCALE3 ABSPACK scaling algorithm.
;
_exptl_crystal_colour              purple
_exptl_crystal_density_diffrn      1.443
_exptl_crystal_density_meas        'not measured'
_exptl_crystal_density_method      'not measured'
_exptl_crystal_description         needle
_exptl_crystal_F_000               255
_exptl_crystal_size_max            0.8
_exptl_crystal_size_mid            0.05
_exptl_crystal_size_min            0.05
_exptl_transmission_factor_max     ?
_exptl_transmission_factor_min     ?
_diffrn_reflns_av_R_equivalents    0.0539
_diffrn_reflns_av_unetI/netI       0.0544
_diffrn_reflns_Laue_measured_fraction_full  0.999
_diffrn_reflns_Laue_measured_fraction_max  0.895
_diffrn_reflns_limit_h_max         8
_diffrn_reflns_limit_h_min         -8
_diffrn_reflns_limit_k_max         9
_diffrn_reflns_limit_k_min         -9
_diffrn_reflns_limit_l_max         20
_diffrn_reflns_limit_l_min         -20
_diffrn_reflns_number              9645
_diffrn_reflns_point_group_measured_fraction_full  0.999
_diffrn_reflns_point_group_measured_fraction_max  0.895
_diffrn_reflns_theta_full          25.242
_diffrn_reflns_theta_max           30.409
_diffrn_reflns_theta_min           3.292
_diffrn_ambient_environment        N~2~
_diffrn_ambient_temperature        150.00(10)
_diffrn_detector                   'CCD plate'
_diffrn_detector_area_resol_mean   10.4933
_diffrn_detector_type              Atlas
_diffrn_measured_fraction_theta_full  0.999
_diffrn_measured_fraction_theta_max  0.895
_diffrn_measurement_details
;
List of Runs (angles in degrees, time in seconds):

  # Type    Start    End  Width  t~exp~   \w     \q     \k     \f   Frames
--------------------------------------------------------------------------
  1  \w    -17.00  23.00   1.00   26.50    --  -14.29 -99.00  30.00   40
  2  \w    -72.00 -43.00   1.00   26.50    --  -14.29 125.00-168.93   29
  3  \w    -87.00 -46.00   1.00   26.50    --  -14.29 149.00  49.39   41
  4  \w     -9.00  84.00   1.00   26.50    --   14.29  57.00-180.00   93
  5  \w    -12.00  90.00   1.00   26.50    --   14.29  37.00 -60.00  102
  6  \w    -18.00  56.00   1.00   26.50    --   14.29 -99.00   0.00   74
  7  \w    -20.00  56.00   1.00   26.50    --   14.29 -99.00 120.00   76
  8  \w    -56.00  41.00   1.00   26.50    --   14.29 -57.00-120.00   97
  9  \w    -12.00  73.00   1.00   26.50    --   14.29  37.00  60.00   85
;
_diffrn_measurement_device         'four-circle diffractometer'
_diffrn_measurement_device_type    'SuperNova, Dual, Cu at zero, Atlas'
_diffrn_measurement_method         '\w scans'
_diffrn_orient_matrix_type        
 'CrysAlisPro convention (1999,Acta A55,543-557)'
_diffrn_orient_matrix_UB_11        -0.0549402000
_diffrn_orient_matrix_UB_12        -0.0650836000
_diffrn_orient_matrix_UB_13        -0.0125497000
_diffrn_orient_matrix_UB_21        -0.1041438000
_diffrn_orient_matrix_UB_22        0.0595951000
_diffrn_orient_matrix_UB_23        0.0222030000
_diffrn_orient_matrix_UB_31        -0.0482336000
_diffrn_orient_matrix_UB_32        0.0731510000
_diffrn_orient_matrix_UB_33        -0.0425514000
_diffrn_radiation_monochromator    mirror
_diffrn_radiation_probe            x-ray
_diffrn_radiation_type             MoK\a
_diffrn_radiation_wavelength       0.71073
_diffrn_source                     'micro-focus sealed X-ray tube'
_diffrn_source_type                'SuperNova (Mo) X-ray Source'
_reflns_Friedel_coverage           0.000
_reflns_Friedel_fraction_full      .
_reflns_Friedel_fraction_max       .
_reflns_number_gt                  2614
_reflns_number_total               2983
_reflns_special_details
;
 Reflections were merged by SHELXL according to the crystal
 class for the calculation of statistics and refinement.
 
 _reflns_Friedel_fraction is defined as the number of unique
 Friedel pairs measured divided by the number that would be
 possible theoretically, ignoring centric projections and
 systematic absences.
;
_reflns_threshold_expression       'I > 2\s(I)'
_computing_cell_refinement         'CrysAlisPro 1.171.38.46 (Rigaku OD, 2015)'
_computing_data_collection         'CrysAlisPro 1.171.38.46 (Rigaku OD, 2015)'
_computing_data_reduction          'CrysAlisPro 1.171.38.46 (Rigaku OD, 2015)'
_computing_molecular_graphics      'Olex2 (Dolomanov et al., 2009)'
_computing_publication_material    'Olex2 (Dolomanov et al., 2009)'
_computing_structure_refinement    'ShelXL (Sheldrick, 2015)'
_computing_structure_solution      'SHELXT 2018/2 (Sheldrick, 2018)'
_refine_diff_density_max           0.397
_refine_diff_density_min           -0.553
_refine_diff_density_rms           0.070
_refine_ls_extinction_coef         .
_refine_ls_extinction_method       none
_refine_ls_goodness_of_fit_ref     1.042
_refine_ls_hydrogen_treatment      mixed
_refine_ls_matrix_type             full
_refine_ls_number_parameters       157
_refine_ls_number_reflns           2983
_refine_ls_number_restraints       0
_refine_ls_R_factor_all            0.0460
_refine_ls_R_factor_gt             0.0371
_refine_ls_restrained_S_all        1.042
_refine_ls_shift/su_max            0.000
_refine_ls_shift/su_mean           0.000
_refine_ls_structure_factor_coef   Fsqd
_refine_ls_weighting_details      
 'w=1/[\s^2^(Fo^2^)+(0.0351P)^2^+0.0929P] where P=(Fo^2^+2Fc^2^)/3'
_refine_ls_weighting_scheme        calc
_refine_ls_wR_factor_gt            0.0808
_refine_ls_wR_factor_ref           0.0858
_refine_special_details            ?
_atom_sites_solution_hydrogens     mixed
_atom_sites_solution_primary       ?
_atom_sites_solution_secondary     ?
loop_
  _atom_site_label
  _atom_site_type_symbol
  _atom_site_fract_x
  _atom_site_fract_y
  _atom_site_fract_z
  _atom_site_U_iso_or_equiv
  _atom_site_adp_type
  _atom_site_occupancy
  _atom_site_site_symmetry_order
  _atom_site_calc_flag
  _atom_site_refinement_flags_posn
  _atom_site_refinement_flags_adp
  _atom_site_refinement_flags_occupancy
  _atom_site_disorder_assembly
  _atom_site_disorder_group
 Cu1 Cu 0.500000 0.500000 0.500000 0.01712(10) Uani 1 2 d S T P . .
 N1 N 0.6142(3) 0.6588(3) 0.57890(11) 0.0187(3) Uani 1 1 d . . . . .
 N2 N 0.5131(3) 0.3085(2) 0.62226(11) 0.0183(3) Uani 1 1 d . . . . .
 O1 O 0.0592(2) 0.7242(2) 0.51897(10) 0.0206(3) Uani 1 1 d . . . . .
 C1 C 0.6924(3) 0.5283(3) 0.67395(12) 0.0232(4) Uani 1 1 d . . . . .
 H1C H 0.687358 0.620266 0.718728 0.028 Uiso 1 1 calc R . . . .
 H1D H 0.855707 0.419228 0.674954 0.028 Uiso 1 1 calc R . . . .
 C2 C 0.5243(4) 0.4217(3) 0.69927(12) 0.0231(4) Uani 1 1 d . . . . .
 H2C H 0.583298 0.319609 0.757308 0.028 Uiso 1 1 calc R . . . .
 H2D H 0.365813 0.529741 0.707451 0.028 Uiso 1 1 calc R . . . .
 O3 O 0.3421(3) 0.8043(3) 0.98444(9) 0.0352(4) Uani 1 1 d . . . . .
 N3 N 0.1916(3) 0.9165(3) 0.79299(10) 0.0220(3) Uani 1 1 d . . . . .
 C31 C 0.0378(4) 0.8723(4) 0.86204(13) 0.0273(4) Uani 1 1 d . . . . .
 H31A H -0.053027 0.806206 0.835461 0.033 Uiso 1 1 calc R . . . .
 H31B H -0.074660 1.006459 0.879680 0.033 Uiso 1 1 calc R . . . .
 C32 C 0.1909(4) 0.7219(4) 0.94747(13) 0.0335(5) Uani 1 1 d . . . . .
 H32A H 0.087613 0.701522 0.995079 0.040 Uiso 1 1 calc R . . . .
 H32B H 0.288901 0.582107 0.930816 0.040 Uiso 1 1 calc R . . . .
 C33 C 0.4983(4) 0.8306(4) 0.91565(13) 0.0308(5) Uani 1 1 d . . . . .
 H33A H 0.596359 0.691733 0.898217 0.037 Uiso 1 1 calc R . . . .
 H33B H 0.604401 0.882465 0.941969 0.037 Uiso 1 1 calc R . . . .
 C34 C 0.3590(4) 0.9889(3) 0.82916(13) 0.0251(4) Uani 1 1 d . . . . .
 H34A H 0.272415 1.131729 0.844868 0.030 Uiso 1 1 calc R . . . .
 H34B H 0.468674 0.997055 0.782054 0.030 Uiso 1 1 calc R . . . .
 C3 C 0.1197(3) 0.9632(3) 0.69853(12) 0.0171(3) Uani 1 1 d . . . . .
 O31 O 0.2310(2) 1.0439(2) 0.64252(8) 0.0196(3) Uani 1 1 d . . . . .
 O32 O -0.0475(2) 0.9177(2) 0.67473(8) 0.0202(3) Uani 1 1 d . . . . .
 H1E H 0.031(4) 0.792(4) 0.5583(16) 0.028(6) Uiso 1 1 d . . . . .
 H1F H -0.021(4) 0.802(4) 0.4730(16) 0.024(6) Uiso 1 1 d . . . . .
 H2A H 0.392(4) 0.267(3) 0.6276(14) 0.025(5) Uiso 1 1 d . . . . .
 H2B H 0.635(4) 0.194(4) 0.6278(15) 0.028(6) Uiso 1 1 d . . . . .
 H1A H 0.504(4) 0.781(4) 0.5819(14) 0.026(6) Uiso 1 1 d . . . . .
 H1B H 0.742(4) 0.672(4) 0.5558(15) 0.029(6) Uiso 1 1 d . . . . .

loop_
  _atom_site_aniso_label
  _atom_site_aniso_U_11
  _atom_site_aniso_U_22
  _atom_site_aniso_U_33
  _atom_site_aniso_U_23
  _atom_site_aniso_U_13
  _atom_site_aniso_U_12
 Cu1 0.01777(17) 0.01355(16) 0.02101(16) -0.00299(11) 0.00285(12) -0.00754(13)
 N1 0.0165(8) 0.0150(8) 0.0257(8) -0.0067(6) 0.0051(6) -0.0065(7)
 N2 0.0152(7) 0.0121(7) 0.0260(8) -0.0028(6) 0.0034(6) -0.0043(7)
 O1 0.0215(7) 0.0169(7) 0.0208(7) -0.0043(6) -0.0002(6) -0.0051(6)
 C1 0.0244(10) 0.0203(9) 0.0242(9) -0.0071(7) -0.0009(8) -0.0076(8)
 C2 0.0256(10) 0.0188(9) 0.0222(9) -0.0038(7) 0.0028(8) -0.0067(8)
 O3 0.0272(8) 0.0610(11) 0.0183(6) -0.0054(6) 0.0034(6) -0.0200(8)
 N3 0.0200(8) 0.0299(9) 0.0189(7) -0.0024(6) 0.0012(6) -0.0137(7)
 C31 0.0235(10) 0.0377(11) 0.0216(9) -0.0030(8) 0.0032(8) -0.0145(9)
 C32 0.0330(12) 0.0450(13) 0.0221(9) 0.0021(9) 0.0049(9) -0.0188(11)
 C33 0.0230(10) 0.0489(13) 0.0208(9) -0.0061(8) 0.0018(8) -0.0153(10)
 C34 0.0248(10) 0.0315(11) 0.0233(9) -0.0071(8) 0.0017(8) -0.0152(9)
 C3 0.0141(8) 0.0120(8) 0.0203(8) -0.0037(6) 0.0015(7) -0.0003(7)
 O31 0.0201(6) 0.0191(6) 0.0183(6) -0.0026(5) 0.0025(5) -0.0073(5)
 O32 0.0175(6) 0.0201(6) 0.0218(6) -0.0044(5) -0.0004(5) -0.0066(5)

_geom_special_details
;
 All esds (except the esd in the dihedral angle between two l.s. planes)
 are estimated using the full covariance matrix.  The cell esds are taken
 into account individually in the estimation of esds in distances, angles
 and torsion angles; correlations between esds in cell parameters are only
 used when they are defined by crystal symmetry.  An approximate (isotropic)
 treatment of cell esds is used for estimating esds involving l.s. planes.
;
loop_
  _geom_bond_atom_site_label_1
  _geom_bond_atom_site_label_2
  _geom_bond_distance
  _geom_bond_site_symmetry_2
  _geom_bond_publ_flag
 Cu1 N1 2.0142(15) . ?
 Cu1 N1 2.0142(15) 2_666 ?
 Cu1 N2 2.0200(15) . ?
 Cu1 N2 2.0200(15) 2_666 ?
 N1 C1 1.483(2) . ?
 N1 H1A 0.84(2) . ?
 N1 H1B 0.88(2) . ?
 N2 C2 1.479(2) . ?
 N2 H2A 0.90(2) . ?
 N2 H2B 0.82(2) . ?
 O1 H1E 0.77(3) . ?
 O1 H1F 0.80(2) . ?
 C1 H1C 0.9700 . ?
 C1 H1D 0.9700 . ?
 C1 C2 1.515(3) . ?
 C2 H2C 0.9700 . ?
 C2 H2D 0.9700 . ?
 O3 C32 1.421(3) . ?
 O3 C33 1.425(2) . ?
 N3 C31 1.459(2) . ?
 N3 C34 1.450(2) . ?
 N3 C3 1.388(2) . ?
 C31 H31A 0.9700 . ?
 C31 H31B 0.9700 . ?
 C31 C32 1.514(3) . ?
 C32 H32A 0.9700 . ?
 C32 H32B 0.9700 . ?
 C33 H33A 0.9700 . ?
 C33 H33B 0.9700 . ?
 C33 C34 1.517(3) . ?
 C34 H34A 0.9700 . ?
 C34 H34B 0.9700 . ?
 C3 O31 1.269(2) . ?
 C3 O32 1.258(2) . ?

loop_
  _geom_angle_atom_site_label_1
  _geom_angle_atom_site_label_2
  _geom_angle_atom_site_label_3
  _geom_angle
  _geom_angle_site_symmetry_1
  _geom_angle_site_symmetry_3
  _geom_angle_publ_flag
 N1 Cu1 N1 180.0 . 2_666 ?
 N1 Cu1 N2 84.96(6) 2_666 2_666 ?
 N1 Cu1 N2 95.04(6) . 2_666 ?
 N1 Cu1 N2 84.96(6) . . ?
 N1 Cu1 N2 95.04(6) 2_666 . ?
 N2 Cu1 N2 180.00(6) . 2_666 ?
 Cu1 N1 H1A 110.5(14) . . ?
 Cu1 N1 H1B 110.0(15) . . ?
 C1 N1 Cu1 108.85(11) . . ?
 C1 N1 H1A 110.2(14) . . ?
 C1 N1 H1B 106.5(13) . . ?
 H1A N1 H1B 111(2) . . ?
 Cu1 N2 H2A 114.5(13) . . ?
 Cu1 N2 H2B 110.2(16) . . ?
 C2 N2 Cu1 108.07(11) . . ?
 C2 N2 H2A 111.3(14) . . ?
 C2 N2 H2B 108.1(15) . . ?
 H2A N2 H2B 104(2) . . ?
 H1E O1 H1F 107(2) . . ?
 N1 C1 H1C 110.1 . . ?
 N1 C1 H1D 110.1 . . ?
 N1 C1 C2 108.10(14) . . ?
 H1C C1 H1D 108.4 . . ?
 C2 C1 H1C 110.1 . . ?
 C2 C1 H1D 110.1 . . ?
 N2 C2 C1 107.84(15) . . ?
 N2 C2 H2C 110.1 . . ?
 N2 C2 H2D 110.1 . . ?
 C1 C2 H2C 110.1 . . ?
 C1 C2 H2D 110.1 . . ?
 H2C C2 H2D 108.5 . . ?
 C32 O3 C33 109.74(15) . . ?
 C34 N3 C31 114.37(15) . . ?
 C3 N3 C31 119.75(15) . . ?
 C3 N3 C34 121.64(14) . . ?
 N3 C31 H31A 109.8 . . ?
 N3 C31 H31B 109.8 . . ?
 N3 C31 C32 109.46(16) . . ?
 H31A C31 H31B 108.2 . . ?
 C32 C31 H31A 109.8 . . ?
 C32 C31 H31B 109.8 . . ?
 O3 C32 C31 111.80(16) . . ?
 O3 C32 H32A 109.3 . . ?
 O3 C32 H32B 109.3 . . ?
 C31 C32 H32A 109.3 . . ?
 C31 C32 H32B 109.3 . . ?
 H32A C32 H32B 107.9 . . ?
 O3 C33 H33A 109.3 . . ?
 O3 C33 H33B 109.3 . . ?
 O3 C33 C34 111.53(16) . . ?
 H33A C33 H33B 108.0 . . ?
 C34 C33 H33A 109.3 . . ?
 C34 C33 H33B 109.3 . . ?
 N3 C34 C33 109.07(15) . . ?
 N3 C34 H34A 109.9 . . ?
 N3 C34 H34B 109.9 . . ?
 C33 C34 H34A 109.9 . . ?
 C33 C34 H34B 109.9 . . ?
 H34A C34 H34B 108.3 . . ?
 O31 C3 N3 117.62(15) . . ?
 O32 C3 N3 117.39(15) . . ?
 O32 C3 O31 124.97(15) . . ?

loop_
  _geom_torsion_atom_site_label_1
  _geom_torsion_atom_site_label_2
  _geom_torsion_atom_site_label_3
  _geom_torsion_atom_site_label_4
  _geom_torsion
  _geom_torsion_site_symmetry_1
  _geom_torsion_site_symmetry_2
  _geom_torsion_site_symmetry_3
  _geom_torsion_site_symmetry_4
  _geom_torsion_publ_flag
 Cu1 N1 C1 C2 -37.24(17) . . . . ?
 Cu1 N2 C2 C1 -40.96(16) . . . . ?
 N1 C1 C2 N2 51.98(19) . . . . ?
 O3 C33 C34 N3 -56.0(2) . . . . ?
 N3 C31 C32 O3 54.7(2) . . . . ?
 C31 N3 C34 C33 52.2(2) . . . . ?
 C31 N3 C3 O31 165.65(17) . . . . ?
 C31 N3 C3 O32 -15.9(3) . . . . ?
 C32 O3 C33 C34 60.8(2) . . . . ?
 C33 O3 C32 C31 -60.1(2) . . . . ?
 C34 N3 C31 C32 -51.6(2) . . . . ?
 C34 N3 C3 O31 10.1(3) . . . . ?
 C34 N3 C3 O32 -171.48(16) . . . . ?
 C3 N3 C31 C32 151.13(18) . . . . ?
 C3 N3 C34 C33 -151.06(17) . . . . ?

_shelx_res_file
;
TITL mob457 in P-1
    mob457.res
    created by SHELXL-2018/3 at 09:36:06 on 14-Feb-2020
CELL 0.71073 6.1497 6.9128 14.5118 80.946 89.732 65.307
ZERR 1 0.0004 0.0005 0.0008 0.005 0.005 0.007
LATT 1
SFAC C H Cu N O
UNIT 14 36 1 6 8

L.S. 10
PLAN  10
SIZE 0.8 0.05 0.05
MORE -1
BOND $H
CONF
htab
LIST 6
fmap 2
acta
MERG 2
REM <olex2.extras>
REM <HklSrc "%.\\Mob457.hkl">
REM </olex2.extras>

WGHT    0.035100    0.092900
FVAR       3.94587
CU1   3    0.500000    0.500000    0.500000    10.50000    0.01777    0.01355 =
         0.02101   -0.00299    0.00285   -0.00754
N1    4    0.614228    0.658795    0.578904    11.00000    0.01647    0.01500 =
         0.02568   -0.00668    0.00509   -0.00647
N2    4    0.513146    0.308452    0.622263    11.00000    0.01515    0.01214 =
         0.02598   -0.00281    0.00338   -0.00434
O1    5    0.059200    0.724213    0.518970    11.00000    0.02146    0.01693 =
         0.02077   -0.00432   -0.00021   -0.00505
C1    1    0.692433    0.528267    0.673954    11.00000    0.02439    0.02029 =
         0.02423   -0.00715   -0.00091   -0.00764
AFIX  23
H1C   2    0.687358    0.620266    0.718728    11.00000   -1.20000
H1D   2    0.855707    0.419228    0.674954    11.00000   -1.20000
AFIX   0
C2    1    0.524343    0.421691    0.699266    11.00000    0.02555    0.01878 =
         0.02224   -0.00379    0.00276   -0.00665
AFIX  23
H2C   2    0.583298    0.319609    0.757308    11.00000   -1.20000
H2D   2    0.365813    0.529741    0.707451    11.00000   -1.20000
AFIX   0
O3    5    0.342108    0.804320    0.984436    11.00000    0.02725    0.06097 =
         0.01829   -0.00537    0.00338   -0.02000
N3    4    0.191592    0.916538    0.792985    11.00000    0.02000    0.02987 =
         0.01889   -0.00238    0.00120   -0.01369
C31   1    0.037834    0.872329    0.862045    11.00000    0.02347    0.03770 =
         0.02164   -0.00295    0.00324   -0.01454
AFIX  23
H31A  2   -0.053027    0.806206    0.835461    11.00000   -1.20000
H31B  2   -0.074660    1.006459    0.879680    11.00000   -1.20000
AFIX   0
C32   1    0.190922    0.721897    0.947466    11.00000    0.03305    0.04504 =
         0.02212    0.00209    0.00486   -0.01884
AFIX  23
H32A  2    0.087613    0.701522    0.995079    11.00000   -1.20000
H32B  2    0.288901    0.582107    0.930816    11.00000   -1.20000
AFIX   0
C33   1    0.498283    0.830632    0.915651    11.00000    0.02298    0.04890 =
         0.02077   -0.00607    0.00179   -0.01534
AFIX  23
H33A  2    0.596359    0.691733    0.898217    11.00000   -1.20000
H33B  2    0.604401    0.882465    0.941969    11.00000   -1.20000
AFIX   0
C34   1    0.358993    0.988885    0.829165    11.00000    0.02477    0.03154 =
         0.02333   -0.00707    0.00173   -0.01517
AFIX  23
H34A  2    0.272415    1.131729    0.844868    11.00000   -1.20000
H34B  2    0.468674    0.997055    0.782054    11.00000   -1.20000
AFIX   0
C3    1    0.119722    0.963203    0.698526    11.00000    0.01411    0.01198 =
         0.02030   -0.00369    0.00149   -0.00027
O31   5    0.230970    1.043916    0.642521    11.00000    0.02011    0.01915 =
         0.01829   -0.00264    0.00248   -0.00728
O32   5   -0.047479    0.917655    0.674728    11.00000    0.01747    0.02011 =
         0.02185   -0.00442   -0.00037   -0.00657
H1E   2    0.031127    0.792425    0.558282    11.00000    0.02793
H1F   2   -0.020647    0.801508    0.472964    11.00000    0.02436
H2A   2    0.391981    0.267135    0.627575    11.00000    0.02502
H2B   2    0.635203    0.194280    0.627769    11.00000    0.02822
H1A   2    0.504026    0.781097    0.581876    11.00000    0.02601
H1B   2    0.741692    0.671522    0.555817    11.00000    0.02869
HKLF 4


REM  mob457 in P-1
REM wR2 = 0.0858, GooF = S = 1.042, Restrained GooF = 1.042 for all data
REM R1 = 0.0371 for 2614 Fo > 4sig(Fo) and 0.0460 for all 2983 data
REM 157 parameters refined using 0 restraints

END

WGHT      0.0351      0.0929

REM Instructions for potential hydrogen bonds
HTAB O1 O32
EQIV $2 -x, -y+2, -z+1
HTAB O1 O31_$2
EQIV $3 x, y-1, z
HTAB N2 O31_$3
EQIV $4 x+1, y-1, z
HTAB N2 O32_$4
HTAB N1 O31
EQIV $5 x+1, y, z
HTAB N1 O1_$5

REM Highest difference peak  0.397,  deepest hole -0.553,  1-sigma level  0.070
Q1    1   0.6142  0.4626  0.6888  11.00000  0.05    0.40
Q2    1   0.5531  0.4332  0.4483  11.00000  0.05    0.40
Q3    1   0.5025  0.6974  0.4992  11.00000  0.05    0.38
Q4    1   0.1199  0.8086  0.9000  11.00000  0.05    0.37
Q5    1   0.6463  0.5602  0.5315  11.00000  0.05    0.35
Q6    1   0.5233  0.3750  0.6609  11.00000  0.05    0.31
Q7    1   0.5052  0.4264  0.5868  11.00000  0.05    0.31
Q8    1  -0.0507  0.8843  0.6399  11.00000  0.05    0.29
Q9    1   0.3235  0.6065  0.4597  11.00000  0.05    0.28
Q10   1   0.5230  0.6161  0.4490  11.00000  0.05    0.28
;
_shelx_res_checksum                91485
_shelx_hkl_file
;
  -8  -6  -5 425.950 116.520   5
  -8  -6  -4 201.167 92.6893   5
  -8  -6  -3 554.919 136.120   5
  -8  -6  -2 467.996 137.968   5
  -8  -6  -1 3470.13 365.640   5
  -8  -6   0 3251.94 363.628   5
  -8  -6   1 473.548 143.703   5
  -8  -5  -3 876.312 173.361   5
  -8  -5  -2 1476.91 231.216   5
  -8  -5  -1 904.065 192.198   5
  -8  -5   0 91.8179 79.8803   5
  -8  -5   1 75.1336 66.7264   5
  -8  -5   2-4.11506 72.9155   5
  -8  -5   3 240.487 99.8225   5
  -8  -4  -2-1.66580 66.9057   5
  -8  -4  -1 285.029 110.431   5
  -8  -4   0 482.894 136.921   5
  -8  -4   1 107.525 57.1280   5
  -8  -4   2 145.004 75.3266   5
  -8  -4   3 647.240 169.962   5
  -8  -4   4 693.820 185.696   5
  -8  -4   5 817.515 207.179   5
  -8  -3   0 112.783 76.2042   5
  -8  -3   0 367.026 173.118   7
  -8  -3   1-1.55749 76.8900   5
  -8  -3   2 417.696 150.485   5
  -8  -3   3 1960.55 297.123   5
  -8  -3   4 2549.90 352.200   5
  -8  -3   5 2416.71 344.829   5
  -8  -2  -2 972.134 251.689   7
  -8  -2  -1 1077.75 285.039   7
  -8  -2   0 1098.05 292.878   7
  -8  -2   1 643.544 228.279   7
  -8  -2   2 360.276 141.566   5
  -8  -2   3 804.072 198.111   5
  -8  -2   4 1054.67 237.785   5
  -8  -2   5 1672.60 299.166   5
  -8  -2   6 304.388 138.676   5
  -8  -1  -2 235.549 188.550   7
  -8  -1  -1 145.859 174.379   7
  -8  -1   0 553.457 195.921   7
  -8  -1   1 885.785 274.845   7
  -8  -1   2 730.340 262.535   7
  -8  -1   4 345.863 167.288   5
  -8  -1   5 24.0282 120.913   5
  -7  -7 -10 236.777 116.932   6
  -7  -7  -9 26.5983 54.0815   6
  -7  -7  -3 76.7624 55.5310   5
  -7  -7  -2 3618.37 345.576   5
  -7  -7  -1 2714.91 297.588   5
  -7  -7   0 376.707 119.586   5
  -7  -7   1 520.490 148.553   5
  -7  -7   2 218.136 103.272   5
  -7  -6 -11 183.824 93.5730   6
  -7  -6 -10 118.520 91.1810   6
  -7  -6  -9 1423.88 242.289   6
  -7  -6  -8 111.018 79.3807   6
  -7  -6  -7 174.260 95.4613   6
  -7  -6  -6 536.000 121.480   5
  -7  -6  -5 534.780 123.554   5
  -7  -6  -4 163.654 76.7035   5
  -7  -6  -3 3090.78 294.125   5
  -7  -6  -2 2543.21 275.679   5
  -7  -6  -1 417.875 112.982   5
  -7  -6   0 1676.57 232.522   5
  -7  -6   1 168.164 82.6007   5
  -7  -6   2 553.001 133.409   5
  -7  -6   3 1691.07 252.305   5
  -7  -6   4 418.048 145.683   5
  -7  -6   5 865.599 199.294   5
  -7  -5 -11 523.475 163.635   6
  -7  -5 -10 542.467 165.622   6
  -7  -5  -9 410.403 142.877   6
  -7  -5  -8 1523.00 235.766   6
  -7  -5  -7 3270.62 274.752   5
  -7  -5  -7 3089.14 321.202   6
  -7  -5  -6 1047.35 159.274   5
  -7  -5  -6 1143.94 183.420   6
  -7  -5  -5 1397.77 191.421   6
  -7  -5  -5 1061.87 162.303   5
  -7  -5  -4 1546.45 199.327   5
  -7  -5  -3 1304.32 185.652   5
  -7  -5  -2 773.967 148.168   5
  -7  -5  -1 2964.76 295.951   5
  -7  -5   0 545.009 139.506   5
  -7  -5   1 771.999 156.771   5
  -7  -5   2 1578.48 238.170   5
  -7  -5   3 1063.94 193.641   5
  -7  -5   4 1705.83 259.881   5
  -7  -5   5 557.646 150.702   5
  -7  -5   6 335.922 145.905   5
  -7  -5   7 4563.02 462.735   5
  -7  -4 -11 248.381 131.479   6
  -7  -4 -10 401.930 139.634   6
  -7  -4  -9 1151.42 228.687   6
  -7  -4  -8 1077.75 205.623   6
  -7  -4  -7 1087.35 197.112   6
  -7  -4  -6 3865.49 364.743   6
  -7  -4  -5 3471.47 324.354   6
  -7  -4  -5 3343.87 285.856   5
  -7  -4  -4 2336.43 249.189   6
  -7  -4  -4 1732.42 212.020   5
  -7  -4  -3 217.740 79.9762   5
  -7  -4  -2 838.319 151.234   5
  -7  -4  -1 80.5690 66.3362   5
  -7  -4   0 737.476 154.409   5
  -7  -4   1 914.890 171.236   5
  -7  -4   2 1364.39 221.564   5
  -7  -4   3 2434.57 296.482   5
  -7  -4   4 2080.11 281.155   5
  -7  -4   5 709.368 171.363   5
  -7  -4   6 1652.08 264.657   5
  -7  -4   7 10.5298 81.0407   5
  -7  -4   8 507.021 156.433   5
  -7  -3 -11 401.216 158.319   6
  -7  -3 -10 2000.87 327.612   6
  -7  -3  -9 838.145 220.734   6
  -7  -3  -8 374.807 137.267   6
  -7  -3  -7 657.080 164.772   6
  -7  -3  -6-39.4798 87.5348   6
  -7  -3  -5 345.422 99.6447   6
  -7  -3  -4 464.078 118.617   6
  -7  -3  -4 297.398 92.9629   5
  -7  -3  -4 277.587 116.104   7
  -7  -3  -3 2337.05 328.899   7
  -7  -3  -3 1902.86 224.114   5
  -7  -3  -2 591.158 181.528   7
  -7  -3  -2 759.199 146.447   5
  -7  -3  -1 206.866 84.9917   5
  -7  -3   0 206.646 85.8969   5
  -7  -3   1-10.4246 65.5915   5
  -7  -3   2 702.923 155.236   5
  -7  -3   3 1600.69 242.315   5
  -7  -3   4 3187.24 347.901   5
  -7  -3   5 1445.47 245.489   5
  -7  -3   6 21.3710 71.0092   5
  -7  -3   7 95.7119 81.8633   5
  -7  -3   8 1196.00 240.998   5
  -7  -3   9 54.0048 78.9798   5
  -7  -2 -10 494.762 170.609   6
  -7  -2  -9 496.494 196.055   6
  -7  -2  -8-31.9905 75.3247   6
  -7  -2  -7-147.168 118.236   6
  -7  -2  -5 755.847 184.417   7
  -7  -2  -4 934.542 208.241   7
  -7  -2  -3 261.966 137.437   7
  -7  -2  -2 40.3946 55.6365   5
  -7  -2  -2 81.9743 108.121   7
  -7  -2  -1 1753.97 311.221   7
  -7  -2  -1 1604.85 221.306   5
  -7  -2   0 555.878 134.542   5
  -7  -2   0 702.903 213.044   7
  -7  -2   1 2718.28 305.725   5
  -7  -2   2 919.544 179.816   5
  -7  -2   3 666.033 164.257   5
  -7  -2   4-43.1833 81.0044   5
  -7  -2   5 670.919 168.175   5
  -7  -2   6 1745.30 278.539   5
  -7  -2   7 1625.63 283.407   5
  -7  -2   8 9.00482 74.6616   5
  -7  -2   9 986.624 244.656   5
  -7  -1  -6 188.515 70.5712   7
  -7  -1  -5 39.5501 103.600   7
  -7  -1  -4 604.500 167.727   7
  -7  -1  -3 553.823 202.908   7
  -7  -1  -2 5851.81 596.834   7
  -7  -1  -1 1052.71 261.983   7
  -7  -1   0 2101.43 367.902   7
  -7  -1   0 1505.05 231.381   5
  -7  -1   1 1387.71 297.759   7
  -7  -1   1 1098.75 210.421   5
  -7  -1   2 186.087 85.5762   5
  -7  -1   3 1017.67 214.345   5
  -7  -1   4 1270.58 238.302   5
  -7  -1   5 1268.51 250.634   5
  -7  -1   6 154.126 129.994   5
  -7  -1   7 561.462 201.321   5
  -7  -1   8 1294.58 276.671   5
  -7  -1   9 1301.09 294.366   5
  -7   0  -6 586.101 208.144   7
  -7   0  -5 1511.02 311.351   7
  -7   0  -4 2000.15 362.517   7
  -7   0  -3 1438.70 323.547   7
  -7   0  -2-93.6664 102.841   7
  -7   0  -1 109.752 109.036   7
  -7   0   0 4689.54 582.670   7
  -7   0   1 1471.47 327.268   7
  -7   0   2 4554.03 587.041   7
  -7   0   2 4154.00 457.712   5
  -7   0   3 213.990 124.179   5
  -7   0   3 610.470 258.932   7
  -7   0   4 64.2790 94.9118   5
  -7   0   4 259.112 190.096   7
  -7   0   5 0.57572 95.0637   5
  -7   0   6 1724.33 329.745   5
  -7   0   7 1933.10 358.557   5
  -7   0   8 1282.06 309.211   5
  -7   1  -5 2217.16 397.588   7
  -7   1  -4 285.590 129.148   7
  -7   1  -3 520.256 205.642   7
  -7   1  -2 662.822 243.777   7
  -7   1  -1 680.264 242.030   7
  -7   1   0 211.261 165.169   7
  -7   1   1 934.296 292.293   7
  -7   1   2 174.373 129.749   7
  -7   1   3 274.053 221.294   7
  -7   1   4 1116.39 249.318   5
  -7   1   5 461.346 185.782   5
  -7   1   6 181.915 127.762   5
  -7   1   7 114.156 154.322   5
  -6  -8 -10-39.3024 70.1771   6
  -6  -8  -9 658.013 143.529   6
  -6  -8  -8 229.477 80.8924   6
  -6  -8  -7 3.05039 54.8986   6
  -6  -8  -6 81.8269 49.7430   6
  -6  -8  -5 767.415 126.349   6
  -6  -8  -5 857.968 198.026   4
  -6  -8  -4 602.501 163.223   4
  -6  -8  -4 665.156 114.061   6
  -6  -8  -3 3520.42 368.969   4
  -6  -8  -2 2320.36 297.899   4
  -6  -8  -1 572.849 145.660   4
  -6  -8   0 420.389 141.883   4
  -6  -8   1 931.840 183.745   4
  -6  -8   2 1280.56 225.223   4
  -6  -8   3 1029.47 191.182   4
  -6  -8   4 368.973 127.297   4
  -6  -7 -11 785.806 173.599   6
  -6  -7 -10 1077.61 190.367   6
  -6  -7  -9 187.479 88.3307   6
  -6  -7  -8 515.833 108.346   6
  -6  -7  -7 947.912 140.717   6
  -6  -7  -6 1204.03 157.107   6
  -6  -7  -5 529.052 104.405   6
  -6  -7  -4 3115.98 234.983   6
  -6  -7  -3 3883.29 251.773   6
  -6  -7  -2 2606.63 194.410   6
  -6  -7  -1 2540.13 298.070   4
  -6  -7   0 1686.37 240.491   4
  -6  -7   1 576.808 147.721   4
  -6  -7   1 853.599 168.016   5
  -6  -7   2 1333.60 208.781   5
  -6  -7   2 1015.13 193.518   4
  -6  -7   3 1630.08 235.080   5
  -6  -7   3 1022.28 190.704   4
  -6  -7   4 1338.70 217.855   5
  -6  -7   4 956.100 180.862   4
  -6  -7   5 505.330 141.114   4
  -6  -7   5 521.289 142.991   5
  -6  -7   6 350.038 139.783   5
  -6  -6 -12 1092.11 216.998   6
  -6  -6 -11 549.331 151.275   6
  -6  -6 -10 1943.05 261.364   6
  -6  -6  -9 2459.97 276.674   6
  -6  -6  -8 2425.04 259.711   6
  -6  -6  -7 955.857 156.503   6
  -6  -6  -6 277.630 89.9223   6
  -6  -6  -5 1445.85 166.033   6
  -6  -6  -4 2224.95 198.927   6
  -6  -6  -3 2455.38 199.870   6
  -6  -6  -2 3885.77 242.031   6
  -6  -6  -1 1100.08 112.451   6
  -6  -6   0 301.304 95.6356   5
  -6  -6   1 236.132 82.8977   5
  -6  -6   2 1270.63 192.854   5
  -6  -6   3 486.335 123.032   5
  -6  -6   4 200.957 87.5236   5
  -6  -6   5-134.584 105.319   5
  -6  -6   6 1650.91 260.163   5
  -6  -6   7 2133.28 301.307   5
  -6  -6   8 1593.49 267.791   5
  -6  -5 -13 1422.13 270.715   6
  -6  -5 -12 155.847 111.754   6
  -6  -5 -11 206.987 75.8438   6
  -6  -5 -10 420.745 125.734   6
  -6  -5  -9 388.522 120.463   6
  -6  -5  -8 1080.77 177.888   6
  -6  -5  -7 2945.06 284.114   6
  -6  -5  -6 4265.45 330.320   6
  -6  -5  -5 2424.46 235.672   6
  -6  -5  -4 160.590 66.9618   6
  -6  -5  -3 71.6450 59.4824   6
  -6  -5  -2 69.2175 46.4522   6
  -6  -5  -2-32.2266 53.8215   5
  -6  -5  -1 955.312 156.300   5
  -6  -5  -1 1196.74 129.104   6
  -6  -5   0 858.421 146.646   5
  -6  -5   0 1041.64 106.482   6
  -6  -5   1 2729.55 264.182   5
  -6  -5   2 297.006 100.682   5
  -6  -5   3 734.906 146.838   5
  -6  -5   4 529.413 139.934   5
  -6  -5   5 1649.80 238.465   5
  -6  -5   6 143.792 70.2118   5
  -6  -5   7 1317.04 231.272   5
  -6  -5   8 2375.52 317.027   5
  -6  -5   9 2311.90 321.975   5
  -6  -5  10 318.265 124.784   5
  -6  -4 -13 287.045 124.965   6
  -6  -4 -12 269.856 128.984   6
  -6  -4 -11 1369.47 234.148   6
  -6  -4 -10 218.090 98.3541   6
  -6  -4  -9 1822.03 256.357   6
  -6  -4  -8 289.602 104.044   6
  -6  -4  -8 461.312 86.6152   5
  -6  -4  -7 428.986 84.7693   5
  -6  -4  -7 434.309 123.276   6
  -6  -4  -6 1241.69 146.671   5
  -6  -4  -6 1362.13 190.463   6
  -6  -4  -5 348.325 85.3428   5
  -6  -4  -5 393.535 103.199   6
  -6  -4  -5 297.830 81.3325   7
  -6  -4  -4 4260.06 291.824   5
  -6  -4  -4 4329.75 342.592   7
  -6  -4  -4 4219.74 308.906   6
  -6  -4  -3 1215.47 154.620   5
  -6  -4  -3 1361.54 157.902   6
  -6  -4  -2 543.920 93.9442   6
  -6  -4  -2 432.474 98.9861   5
  -6  -4  -1 34.9843 35.4382   6
  -6  -4  -1 77.2890 60.0973   5
  -6  -4   0 247.546 56.6954   6
  -6  -4   0 362.589 100.537   5
  -6  -4   1 535.446 114.672   5
  -6  -4   2 4675.22 366.703   5
  -6  -4   3 10933.5 602.730   5
  -6  -4   4 2751.00 291.593   5
  -6  -4   5 1318.85 214.895   5
  -6  -4   6 460.320 131.568   5
  -6  -4   7 2134.51 283.426   5
  -6  -4   8 489.782 154.898   5
  -6  -4   9 2610.02 336.937   5
  -6  -4  10 948.682 211.955   5
  -6  -4  11 321.269 119.672   5
  -6  -3 -13 435.689 153.786   6
  -6  -3 -12 1514.74 269.809   6
  -6  -3 -11 494.687 160.278   6
  -6  -3 -10 3281.39 368.139   6
  -6  -3  -9 432.633 136.920   6
  -6  -3  -8 185.444 100.980   6
  -6  -3  -7 1332.60 212.976   6
  -6  -3  -7 995.404 122.565   5
  -6  -3  -6 1516.03 210.350   6
  -6  -3  -6 1337.54 149.600   5
  -6  -3  -6 1632.04 203.677   7
  -6  -3  -5 5998.42 347.641   5
  -6  -3  -5 7220.43 474.637   7
  -6  -3  -5 6896.58 443.781   6
  -6  -3  -4 1966.41 219.346   6
  -6  -3  -4 1632.12 175.628   5
  -6  -3  -4 1866.40 252.145   7
  -6  -3  -3 5.94372 60.3341   6
  -6  -3  -3 6.35191 40.9537   5
  -6  -3  -2 2204.43 217.018   5
  -6  -3  -2 2658.34 230.003   6
  -6  -3  -1 1702.51 170.065   6
  -6  -3  -1 1649.72 190.094   5
  -6  -3   0 7531.32 447.364   5
  -6  -3   1 5160.58 369.743   5
  -6  -3   2 5496.94 396.384   5
  -6  -3   3 16.2150 57.8251   5
  -6  -3   4 4861.55 391.562   5
  -6  -3   5 4938.44 403.295   5
  -6  -3   6 3903.92 370.798   5
  -6  -3   7 749.648 172.468   5
  -6  -3   8 712.511 176.021   5
  -6  -3   9 148.404 98.7193   5
  -6  -3  10 420.308 147.995   5
  -6  -3  11 1297.91 254.182   5
  -6  -3  12 1749.02 316.121   5
  -6  -2 -12 686.898 200.134   6
  -6  -2 -11 3196.92 393.569   6
  -6  -2 -10 1742.83 282.864   6
  -6  -2  -9 1484.68 250.315   6
  -6  -2  -8 678.995 163.448   6
  -6  -2  -7-70.2140 89.2675   6
  -6  -2  -7 76.7142 75.3584   7
  -6  -2  -6 731.442 157.933   6
  -6  -2  -6 577.078 150.091   7
  -6  -2  -5 1731.16 254.618   7
  -6  -2  -5 1608.52 162.496   5
  -6  -2  -5 1669.17 226.728   6
  -6  -2  -4 976.153 133.190   5
  -6  -2  -4 1347.79 241.189   7
  -6  -2  -4 1070.64 169.281   6
  -6  -2  -3 12152.7 551.390   5
  -6  -2  -3 12969.8 613.603   6
  -6  -2  -3 12640.4 757.940   7
  -6  -2  -2 1212.88 160.980   5
  -6  -2  -2 1323.17 248.104   7
  -6  -2  -1 3330.89 117.840   3
  -6  -2  -1 3193.44 273.943   5
  -6  -2   0 1422.13 85.2133   3
  -6  -2   0 1626.86 195.070   5
  -6  -2   1 908.619 154.830   5
  -6  -2   2 600.131 135.746   5
  -6  -2   3 5094.10 390.986   5
  -6  -2   4 2807.23 301.142   5
  -6  -2   5 101.905 70.8483   5
  -6  -2   6 502.466 133.636   5
  -6  -2   7 90.9875 97.0266   5
  -6  -2   8 473.460 145.696   5
  -6  -2   9 588.905 184.350   5
  -6  -2  10 878.548 217.611   5
  -6  -2  11 235.217 163.948   5
  -6  -2  12 75.2169 102.848   5
  -6  -1 -11 196.617 130.642   6
  -6  -1 -10 1360.21 245.932   6
  -6  -1  -9 1396.51 256.550   6
  -6  -1  -8 211.125 98.1093   7
  -6  -1  -8 179.321 104.777   6
  -6  -1  -7 94.6543 81.6810   7
  -6  -1  -7-213.169 115.656   6
  -6  -1  -6 324.753 126.122   7
  -6  -1  -5 1272.46 247.705   7
  -6  -1  -5 1373.38 114.460   3
  -6  -1  -4 3271.87 258.713   5
  -6  -1  -4 3969.49 436.147   7
  -6  -1  -4 4423.53 213.515   3
  -6  -1  -3-73.5178 123.541   7
  -6  -1  -3 42.3201 46.1133   5
  -6  -1  -3-9.57885 25.7563   3
  -6  -1  -2 82.1233 37.1535   3
  -6  -1  -2 205.478 134.534   7
  -6  -1  -2 111.083 57.1018   5
  -6  -1  -1 4747.95 258.222   3
  -6  -1  -1 4967.30 497.253   7
  -6  -1  -1 4272.92 334.637   5
  -6  -1   0 1560.16 207.507   5
  -6  -1   0 1844.26 325.325   7
  -6  -1   1 6399.33 441.821   5
  -6  -1   2 300.405 100.100   5
  -6  -1   3 735.455 158.517   5
  -6  -1   4 2518.41 298.256   5
  -6  -1   5 2713.85 326.337   5
  -6  -1   6 1756.90 266.921   5
  -6  -1   7 2607.34 336.173   5
  -6  -1   8 746.282 198.584   5
  -6  -1   9-39.7013 96.9871   5
  -6  -1  10 89.8419 126.830   5
  -6  -1  11 628.848 200.513   5
  -6  -1  12 884.089 238.571   5
  -6   0  -9 19.4551 86.9942   7
  -6   0  -8 226.046 102.406   7
  -6   0  -7 297.004 120.573   7
  -6   0  -6 1766.78 160.458   3
  -6   0  -6 1933.72 310.172   7
  -6   0  -5 987.289 119.257   3
  -6   0  -5 681.925 203.673   7
  -6   0  -4 388.294 76.7163   3
  -6   0  -4 683.404 205.341   7
  -6   0  -3 368.499 142.708   7
  -6   0  -3 320.267 75.3329   3
  -6   0  -2 2762.29 231.972   3
  -6   0  -2 2224.05 356.155   7
  -6   0  -2 2261.35 266.349   5
  -6   0  -1 136.209 41.9084   3
  -6   0  -1 65.7193 68.0769   5
  -6   0   0 3753.01 458.788   7
  -6   0   0 3143.98 334.863   5
  -6   0   1 793.121 233.604   7
  -6   0   1 589.628 153.868   5
  -6   0   2 771.942 242.513   7
  -6   0   2 61.4683 73.3264   5
  -6   0   3 774.489 183.902   5
  -6   0   4 1675.56 267.321   5
  -6   0   5 136.963 103.857   5
  -6   0   6 226.481 129.035   5
  -6   0   7 1738.68 308.621   5
  -6   0   8 891.987 220.431   5
  -6   0   9 3774.14 482.601   5
  -6   0  10 3005.90 444.268   5
  -6   0  11 1014.26 283.227   5
  -6   1 -10 118.591 94.2439   7
  -6   1  -9 844.903 210.019   7
  -6   1  -8 886.850 219.972   7
  -6   1  -7 703.496 201.196   7
  -6   1  -6 260.741 133.393   7
  -6   1  -6 121.714 57.5742   3
  -6   1  -5 2509.21 386.690   7
  -6   1  -5 2253.89 221.831   3
  -6   1  -4 3087.83 271.626   3
  -6   1  -4 3903.81 488.350   7
  -6   1  -3 1519.88 307.362   7
  -6   1  -3 1650.61 200.292   3
  -6   1  -2-59.2396 151.041   7
  -6   1  -2-41.3583 80.5050   3
  -6   1  -1 720.442 246.165   7
  -6   1  -1 547.842 132.742   3
  -6   1   0 1098.10 277.678   7
  -6   1   0 1266.56 230.786   5
  -6   1   1 1769.74 338.383   7
  -6   1   1 1456.61 245.404   5
  -6   1   2 5963.56 618.555   7
  -6   1   2 5483.78 518.039   5
  -6   1   3 332.075 210.476   7
  -6   1   3 142.459 131.486   5
  -6   1   4-71.2071 133.431   5
  -6   1   4 213.339 132.203   7
  -6   1   5 1696.27 312.718   5
  -6   1   6 6252.77 620.746   5
  -6   1   7 2473.51 400.397   5
  -6   1   8 1666.10 334.634   5
  -6   1   9 310.144 182.180   5
  -6   1  10-68.7989 164.855   5
  -6   1  11 1805.26 396.211   5
  -6   2  -7 1438.08 307.528   7
  -6   2  -6 2535.91 262.167   3
  -6   2  -6 2355.84 395.736   7
  -6   2  -5 2790.85 282.976   3
  -6   2  -5 2962.40 438.519   7
  -6   2  -4 761.110 159.109   3
  -6   2  -4 589.636 201.306   7
  -6   2  -3 285.254 153.188   7
  -6   2  -3 276.761 90.0692   3
  -6   2  -2 267.583 110.994   3
  -6   2  -2 389.346 182.536   7
  -6   2  -1 481.851 135.436   3
  -6   2  -1 571.798 195.908   7
  -6   2   0 12.5315 119.706   7
  -6   2   1 3075.66 468.220   7
  -6   2   2 22.4876 149.564   7
  -6   2   3 1669.52 364.043   7
  -6   2   3 1141.75 274.377   5
  -6   2   4 2668.29 448.057   7
  -6   2   4 2948.77 423.204   5
  -6   2   5 1616.58 327.925   5
  -6   2   5 2073.14 397.285   7
  -6   2   6 956.358 280.973   7
  -6   2   6 851.338 248.398   5
  -6   2   7 851.660 285.331   7
  -6   2   7 488.933 200.895   5
  -6   2   8-8.71160 112.341   5
  -6   2   9-42.8276 186.207   5
  -6   3  -4 1096.41 201.801   3
  -6   3  -3 1181.99 209.397   3
  -6   3  -2 570.580 159.498   3
  -6   3  -1-192.884 99.7254   3
  -6   3   5 321.604 178.880   5
  -6   3   6 967.061 274.755   5
  -6   3   7 452.395 200.835   5
  -6   3   8-157.244 168.286   5
  -5  -8 -10 0.25370 50.7894   6
  -5  -8 -10 28.9619 74.9637   4
  -5  -8  -9 31.9732 78.6251   4
  -5  -8  -9 148.624 77.6531   6
  -5  -8  -8 475.436 120.155   6
  -5  -8  -8 810.121 175.447   4
  -5  -8  -7 480.276 107.891   6
  -5  -8  -7 354.113 126.907   4
  -5  -8  -6 944.755 192.177   4
  -5  -8  -6 798.448 128.962   6
  -5  -8  -5 748.841 173.071   4
  -5  -8  -4 1258.16 210.420   4
  -5  -8  -3 1291.35 209.399   4
  -5  -8  -2 1374.92 225.848   4
  -5  -8  -1 2094.21 267.381   4
  -5  -8   0 471.590 129.888   4
  -5  -8   1 218.624 108.456   4
  -5  -8   2 353.469 127.031   4
  -5  -8   3 952.742 180.004   4
  -5  -8   4 619.228 151.257   5
  -5  -8   4 249.917 101.812   4
  -5  -8   5-0.30358 64.2599   4
  -5  -8   5 263.142 114.217   5
  -5  -8   6 213.086 94.4672   4
  -5  -8   7 778.592 171.346   4
  -5  -8   8 147.135 91.5719   4
  -5  -7 -12 456.496 125.958   6
  -5  -7 -11 848.820 155.909   6
  -5  -7 -10 1292.72 182.667   6
  -5  -7  -9 516.986 110.271   6
  -5  -7  -8 138.928 73.5926   6
  -5  -7  -8 14.3478 73.5314   4
  -5  -7  -7 116.857 64.0496   6
  -5  -7  -7 92.5849 87.5789   4
  -5  -7  -6 247.920 110.943   4
  -5  -7  -6 196.493 75.6193   6
  -5  -7  -5 2021.65 186.143   6
  -5  -7  -5 1595.54 231.490   4
  -5  -7  -4 4295.68 369.803   4
  -5  -7  -3 2161.45 257.255   4
  -5  -7  -2 2406.75 268.452   4
  -5  -7  -1 162.301 97.3567   4
  -5  -7   0 146.926 86.4966   4
  -5  -7   1 1543.59 212.583   4
  -5  -7   2 1282.07 196.044   4
  -5  -7   3 669.110 150.661   4
  -5  -7   4 134.726 89.2244   5
  -5  -7   4 307.967 112.332   4
  -5  -7   5 1107.37 198.591   5
  -5  -7   5 765.428 153.895   4
  -5  -7   6 1031.38 174.045   4
  -5  -7   6 1703.17 248.883   5
  -5  -7   7 3152.34 347.306   5
  -5  -7   7 2078.48 248.157   4
  -5  -7   8 1513.55 211.625   4
  -5  -7   8 1896.36 282.607   5
  -5  -7   9 734.513 150.961   4
  -5  -6 -14 757.980 187.536   6
  -5  -6 -13 189.847 108.555   6
  -5  -6 -12 335.312 110.703   6
  -5  -6 -11 543.471 131.990   6
  -5  -6 -10 480.854 111.998   6
  -5  -6  -9 346.187 92.0904   6
  -5  -6  -8 2718.42 237.991   6
  -5  -6  -7 4243.01 286.708   6
  -5  -6  -6 4313.21 278.254   6
  -5  -6  -5 1347.00 144.801   6
  -5  -6  -5 1377.19 205.393   4
  -5  -6  -4-75.5125 87.2738   4
  -5  -6  -4 85.0242 53.4193   6
  -5  -6  -3 1206.18 127.594   6
  -5  -6  -3 1239.02 189.674   4
  -5  -6  -2 3487.12 317.535   4
  -5  -6  -2 3602.42 221.025   6
  -5  -6  -1 4247.67 340.572   4
  -5  -6   0 9871.07 539.546   4
  -5  -6   1 126.964 101.709   4
  -5  -6   2 372.819 119.811   4
  -5  -6   3 931.384 161.902   5
  -5  -6   3 904.164 156.572   4
  -5  -6   4 3658.69 324.973   5
  -5  -6   4 3014.69 279.897   4
  -5  -6   5 2041.68 251.596   5
  -5  -6   5 1824.49 215.280   4
  -5  -6   6 4186.34 329.552   4
  -5  -6   6 4821.11 399.084   5
  -5  -6   7 4335.83 397.104   5
  -5  -6   7 3882.78 315.841   4
  -5  -6   8 2587.96 258.052   4
  -5  -6   8 2833.26 333.368   5
  -5  -6   9 1515.12 254.747   5
  -5  -6   9 1256.63 183.743   4
  -5  -6  10 1587.50 271.767   5
  -5  -6  11 97.7336 78.9332   5
  -5  -5 -14 82.9283 112.103   6
  -5  -5 -13 824.608 186.024   6
  -5  -5 -12 1063.82 202.398   6
  -5  -5 -11 1512.28 228.368   6
  -5  -5 -10 2966.14 288.967   6
  -5  -5  -9 2602.53 257.293   6
  -5  -5  -8 2272.55 225.400   6
  -5  -5  -7 3475.61 266.783   6
  -5  -5  -6 3888.21 267.114   6
  -5  -5  -5 4979.72 288.240   6
  -5  -5  -4 4718.92 220.788   7
  -5  -5  -4 5271.05 281.349   6
  -5  -5  -3 2427.45 162.227   7
  -5  -5  -3 2738.76 186.763   6
  -5  -5  -2 85.6145 37.7569   6
  -5  -5  -2 89.9909 34.4573   7
  -5  -5  -1 4346.39 214.416   6
  -5  -5   0 178.844 47.4361   6
  -5  -5   0 107.023 45.6756   7
  -5  -5   1 6662.16 418.817   4
  -5  -5   1 7468.14 269.389   6
  -5  -5   2 16977.5 720.918   4
  -5  -5   2 16628.3 710.909   5
  -5  -5   2 17766.2 493.202   6
  -5  -5   3 4661.29 341.107   5
  -5  -5   3 4015.91 313.031   4
  -5  -5   3 4588.93 170.136   6
  -5  -5   4 2127.33 237.125   5
  -5  -5   4 2219.08 95.2545   6
  -5  -5   4 2085.80 221.480   4
  -5  -5   5 535.801 133.154   5
  -5  -5   6 1496.06 220.645   5
  -5  -5   7 1401.61 226.009   5
  -5  -5   8 5468.69 458.636   5
  -5  -5   9 1779.06 262.520   5
  -5  -5  10 229.630 132.780   5
  -5  -5  11-111.340 110.844   5
  -5  -5  12 1096.32 230.685   5
  -5  -4 -15 445.256 165.688   6
  -5  -4 -14 857.212 201.498   6
  -5  -4 -13 992.371 207.738   6
  -5  -4 -12 959.869 193.979   6
  -5  -4 -11 5053.03 422.575   6
  -5  -4 -10 2609.44 287.547   6
  -5  -4  -9 953.152 172.225   6
  -5  -4  -8 1169.91 173.107   6
  -5  -4  -7 3671.74 297.986   6
  -5  -4  -6 7931.52 428.704   6
  -5  -4  -5 4188.39 285.032   6
  -5  -4  -5 4286.56 239.655   7
  -5  -4  -4 115.261 62.5812   6
  -5  -4  -3 36.8181 37.6461   6
  -5  -4  -2 1459.51 135.142   6
  -5  -4  -1 3063.11 235.735   5
  -5  -4  -1 3089.41 190.377   6
  -5  -4   0 6390.88 360.570   5
  -5  -4   0 6672.74 277.618   6
  -5  -4   1 11095.3 362.619   6
  -5  -4   1 10119.9 495.663   5
  -5  -4   2 1436.42 87.9674   6
  -5  -4   2 1656.72 186.132   5
  -5  -4   3 4637.46 334.894   5
  -5  -4   4 2998.26 279.018   5
  -5  -4   5 4458.05 354.798   5
  -5  -4   5 4736.52 273.416   3
  -5  -4   6 882.121 118.784   3
  -5  -4   6 899.940 168.799   5
  -5  -4   7 607.608 149.885   5
  -5  -4   8 161.509 93.4037   5
  -5  -4   9-39.3217 66.1553   5
  -5  -4  10 891.846 188.085   5
  -5  -4  11 1375.01 246.202   5
  -5  -4  12 406.513 146.992   5
  -5  -4  13 573.601 195.560   5
  -5  -3 -15-118.908 140.132   6
  -5  -3 -14 1240.81 250.885   6
  -5  -3 -13 682.732 183.399   6
  -5  -3 -12 4244.91 420.672   6
  -5  -3 -11 1275.36 216.186   6
  -5  -3 -10 909.755 180.110   6
  -5  -3  -9-54.6436 76.9717   6
  -5  -3  -8 251.484 44.9780   7
  -5  -3  -8 226.056 96.0941   6
  -5  -3  -7 227.128 50.5149   7
  -5  -3  -7 195.759 69.1824   6
  -5  -3  -6 871.865 141.254   6
  -5  -3  -6 1026.59 126.591   7
  -5  -3  -5 322.214 84.9087   6
  -5  -3  -5 315.470 63.8871   5
  -5  -3  -5 346.320 90.6559   7
  -5  -3  -4 5751.48 298.975   5
  -5  -3  -4 5732.47 346.879   6
  -5  -3  -4 6544.20 404.834   7
  -5  -3  -3 624.415 105.494   6
  -5  -3  -3 634.221 97.7631   5
  -5  -3  -2 1270.61 139.821   5
  -5  -3  -2 1440.54 142.853   6
  -5  -3  -1 329.440 73.6842   5
  -5  -3  -1 362.446 67.8823   6
  -5  -3   0 2306.21 214.070   1
  -5  -3   0 2249.78 205.624   5
  -5  -3   0 2450.92 165.107   6
  -5  -3   1 292.577 51.4241   6
  -5  -3   1 385.569 91.5258   1
  -5  -3   1 322.623 90.6450   5
  -5  -3   2 11589.7 534.536   5
  -5  -3   2 9903.05 298.301   3
  -5  -3   2 11377.1 475.257   1
  -5  -3   3 4728.02 344.196   5
  -5  -3   3 5562.79 215.744   3
  -5  -3   4 216.766 41.8041   3
  -5  -3   4 222.294 89.9686   5
  -5  -3   5 1751.86 220.433   5
  -5  -3   5 2392.41 153.361   3
  -5  -3   6-35.5952 65.8975   5
  -5  -3   6 20.5806 22.7762   3
  -5  -3   7 253.654 98.4675   5
  -5  -3   7 312.752 63.7915   3
  -5  -3   8 819.659 165.726   5
  -5  -3   9 2452.65 303.311   5
  -5  -3  10 933.421 194.612   5
  -5  -3  11 698.579 172.028   5
  -5  -3  12 1331.51 252.139   5
  -5  -3  13 1738.82 294.980   5
  -5  -3  14 1322.83 262.789   5
  -5  -2 -14 279.891 128.119   6
  -5  -2 -13 90.1669 76.8996   6
  -5  -2 -12-44.4721 104.715   6
  -5  -2 -11 2292.88 312.866   6
  -5  -2 -10 2245.52 173.521   7
  -5  -2 -10 1995.57 281.972   6
  -5  -2  -9 1024.38 190.400   6
  -5  -2  -9 1188.46 132.253   7
  -5  -2  -8 197.654 42.0690   5
  -5  -2  -8 295.329 77.5826   7
  -5  -2  -8 197.464 92.7433   6
  -5  -2  -7-5.90459 72.5508   6
  -5  -2  -7 108.487 60.0335   7
  -5  -2  -7 142.475 39.4367   5
  -5  -2  -6 1193.81 183.883   6
  -5  -2  -6 923.732 102.392   5
  -5  -2  -6 984.648 157.827   7
  -5  -2  -5 5228.40 270.541   5
  -5  -2  -5 4990.29 357.735   6
  -5  -2  -5 5722.54 405.737   7
  -5  -2  -4 1006.28 115.661   5
  -5  -2  -4 874.658 171.479   7
  -5  -2  -4 1007.22 152.864   6
  -5  -2  -3 1517.31 150.301   5
  -5  -2  -3 1566.70 221.924   7
  -5  -2  -3 1542.36 178.783   6
  -5  -2  -2 4693.50 284.475   5
  -5  -2  -2 4931.16 307.076   6
  -5  -2  -1 5000.38 303.907   5
  -5  -2  -1 5126.03 299.015   6
  -5  -2  -1 4883.62 145.543   3
  -5  -2   0 10007.7 508.561   1
  -5  -2   0 9650.59 292.614   3
  -5  -2   0 10042.1 471.988   5
  -5  -2   1 5615.08 351.970   1
  -5  -2   1 5906.49 358.203   5
  -5  -2   2 69.6704 46.7758   1
  -5  -2   2-29.2263 62.3906   5
  -5  -2   3 2397.58 239.906   5
  -5  -2   3 2523.60 199.570   1
  -5  -2   4 10007.8 523.872   5
  -5  -2   4 8976.00 399.223   1
  -5  -2   5 4132.53 230.564   1
  -5  -2   5 3824.88 327.431   5
  -5  -2   6 9564.21 361.240   1
  -5  -2   6 9640.09 559.299   5
  -5  -2   7 3091.30 154.094   1
  -5  -2   7 3312.60 326.166   5
  -5  -2   8 231.011 105.258   5
  -5  -2   9 308.282 115.643   5
  -5  -2  10 1908.88 280.329   5
  -5  -2  11 3790.37 407.709   5
  -5  -2  12 4217.84 449.278   5
  -5  -2  13 1983.73 324.750   5
  -5  -2  14 1609.20 315.147   5
  -5  -1 -13 1192.68 246.519   6
  -5  -1 -12 644.440 187.754   6
  -5  -1 -11 1503.05 173.623   7
  -5  -1 -11 1435.76 265.601   6
  -5  -1 -10-13.3383 74.7859   6
  -5  -1 -10 67.4770 54.3126   7
  -5  -1  -9 302.874 83.4140   7
  -5  -1  -9 173.948 92.0950   6
  -5  -1  -8 770.386 170.601   6
  -5  -1  -8 996.189 167.868   7
  -5  -1  -7 7657.79 494.341   7
  -5  -1  -7 6837.88 494.190   6
  -5  -1  -6 1980.70 255.024   7
  -5  -1  -6 1973.80 244.180   6
  -5  -1  -6 1852.93 132.356   5
  -5  -1  -5 2916.03 286.729   6
  -5  -1  -5 2815.79 185.777   5
  -5  -1  -5 3485.83 177.298   3
  -5  -1  -5 2871.80 319.306   7
  -5  -1  -4 1741.59 211.776   6
  -5  -1  -4 2083.83 132.716   3
  -5  -1  -4 2040.18 275.096   7
  -5  -1  -4 1791.89 158.229   5
  -5  -1  -3 6332.95 262.515   3
  -5  -1  -3 6279.18 499.102   7
  -5  -1  -3 5667.51 315.797   5
  -5  -1  -3 5400.71 370.424   6
  -5  -1  -2 2659.49 322.379   7
  -5  -1  -2 1882.89 180.325   5
  -5  -1  -2 1773.07 132.313   3
  -5  -1  -1 13193.7 746.753   7
  -5  -1  -1 12369.9 547.530   5
  -5  -1  -1 13698.8 478.988   3
  -5  -1   0 5678.16 385.481   1
  -5  -1   0 5294.88 340.843   5
  -5  -1   1 3334.94 274.377   5
  -5  -1   1 3814.28 294.027   1
  -5  -1   2 482.191 109.372   5
  -5  -1   3 6157.33 405.337   5
  -5  -1   4 36.1960 61.7483   5
  -5  -1   5 1812.90 234.321   5
  -5  -1   6 4586.60 386.288   5
  -5  -1   7 1487.45 227.973   5
  -5  -1   8 5348.92 452.491   5
  -5  -1   9 4574.65 431.272   5
  -5  -1  10 2059.97 302.644   5
  -5  -1  11 1716.56 277.071   5
  -5  -1  12-149.716 147.974   5
  -5  -1  13 479.182 169.217   5
  -5  -1  14 480.821 218.210   5
  -5   0 -12 1140.11 248.352   6
  -5   0 -11 90.9824 108.937   6
  -5   0 -11 119.358 77.8304   7
  -5   0 -10 3584.94 338.302   7
  -5   0 -10 3634.04 406.740   6
  -5   0  -9 4108.58 370.517   7
  -5   0  -9 3302.03 380.357   6
  -5   0  -8 2476.12 314.250   6
  -5   0  -8 2863.60 322.608   7
  -5   0  -8 3648.50 230.596   3
  -5   0  -7 202.322 108.378   7
  -5   0  -7 47.5647 36.1456   3
  -5   0  -6 3203.31 363.965   7
  -5   0  -6 3605.81 226.403   3
  -5   0  -5 5450.53 261.130   5
  -5   0  -5 6963.46 547.786   7
  -5   0  -5 6720.87 322.415   3
  -5   0  -4 4786.97 279.307   3
  -5   0  -4 4896.86 462.551   7
  -5   0  -4 4675.83 288.183   5
  -5   0  -3 1547.46 156.229   3
  -5   0  -3 1561.51 276.677   7
  -5   0  -3 1457.89 178.774   5
  -5   0  -2 1763.89 177.669   3
  -5   0  -2 1585.49 192.115   5
  -5   0  -2 1456.30 259.291   7
  -5   0  -1 1161.40 165.908   5
  -5   0  -1 1115.18 230.571   7
  -5   0   0 2679.99 362.691   7
  -5   0   0 2461.65 254.343   5
  -5   0   1 5103.80 382.519   5
  -5   0   2 1393.50 202.406   5
  -5   0   3 86.0418 85.6671   5
  -5   0   4 410.757 129.667   5
  -5   0   5 5462.45 450.676   5
  -5   0   6 1646.74 256.007   5
  -5   0   7 3109.40 363.611   5
  -5   0   8 285.878 115.767   5
  -5   0   9 288.683 149.089   5
  -5   0  10 1922.12 319.738   5
  -5   0  11 1471.20 302.416   5
  -5   0  12 728.678 203.678   5
  -5   0  13-64.5619 169.482   5
  -5   0  14 221.762 143.253   5
  -5   1 -12 653.819 152.030   7
  -5   1 -11 111.709 68.1130   7
  -5   1 -10 399.755 89.1545   3
  -5   1 -10 369.637 132.424   7
  -5   1  -9 11.1583 72.7104   7
  -5   1  -9 197.842 66.8086   3
  -5   1  -8 1082.82 227.038   7
  -5   1  -8 1196.15 145.496   3
  -5   1  -7 5391.13 327.149   3
  -5   1  -7 5424.44 504.300   7
  -5   1  -6 6587.11 563.900   7
  -5   1  -6 6373.69 366.099   3
  -5   1  -5 289.440 65.1097   3
  -5   1  -5 182.212 96.1809   7
  -5   1  -4 374.634 150.531   7
  -5   1  -4 317.598 82.2911   3
  -5   1  -3 111.199 68.1133   5
  -5   1  -3 49.0028 56.1770   3
  -5   1  -3 14.3084 123.142   7
  -5   1  -2 10.8482 59.9744   5
  -5   1  -2 25.0628 56.8107   3
  -5   1  -1 551.255 135.314   5
  -5   1  -1 319.343 133.401   7
  -5   1   0 2504.62 364.853   7
  -5   1   0 2851.79 319.722   5
  -5   1   1 838.070 232.479   7
  -5   1   1 853.334 197.744   5
  -5   1   2 1314.85 278.655   7
  -5   1   2 789.062 190.269   5
  -5   1   3 556.377 158.306   5
  -5   1   4 2145.07 323.405   5
  -5   1   5 271.080 151.338   5
  -5   1   6 2243.07 337.809   5
  -5   1   7 751.171 215.684   5
  -5   1   8 372.838 190.743   5
  -5   1   9 547.522 185.897   5
  -5   1  10 583.829 213.186   5
  -5   1  11 650.452 235.160   5
  -5   1  12 573.086 196.142   5
  -5   1  13 148.145 214.814   5
  -5   2 -11 1049.76 221.254   7
  -5   2 -11 1422.29 188.849   3
  -5   2 -10-36.8441 77.6075   7
  -5   2 -10 78.1782 56.7292   3
  -5   2  -9 2706.59 360.447   7
  -5   2  -9 1894.25 210.985   3
  -5   2  -8 531.962 122.222   3
  -5   2  -8 279.406 130.528   7
  -5   2  -7-79.1838 77.6260   3
  -5   2  -7 29.3713 86.7555   7
  -5   2  -6 30.7178 53.3530   3
  -5   2  -6 83.8217 76.6829   7
  -5   2  -5 1393.31 190.336   3
  -5   2  -5 1636.55 291.733   7
  -5   2  -4 1521.64 296.024   7
  -5   2  -4 1596.28 211.885   3
  -5   2  -3 1209.62 198.914   3
  -5   2  -3 910.907 239.511   7
  -5   2  -2 107.993 66.1834   3
  -5   2  -2 287.164 155.193   7
  -5   2  -1-44.8590 132.247   7
  -5   2  -1 150.010 93.2461   5
  -5   2   0 121.397 116.503   5
  -5   2   0-49.4153 119.582   7
  -5   2   1 1390.77 247.692   5
  -5   2   1 1172.63 255.751   7
  -5   2   2 2117.18 359.623   7
  -5   2   2 2295.67 330.092   5
  -5   2   3 3992.14 498.103   7
  -5   2   3 3280.48 408.306   5
  -5   2   4 995.025 218.045   5
  -5   2   4 1431.16 306.813   7
  -5   2   5 3565.96 454.534   5
  -5   2   5 3546.66 458.460   7
  -5   2   6 1933.86 339.453   5
  -5   2   7 167.824 107.557   5
  -5   2   8-41.7150 134.877   5
  -5   2   9 238.344 147.886   5
  -5   2  10 673.112 233.496   5
  -5   2  11 2691.62 442.651   5
  -5   2  12 1154.30 297.203   5
  -5   3  -9 142.029 77.9291   3
  -5   3  -8-55.8248 49.5366   3
  -5   3  -7 1828.57 332.883   7
  -5   3  -7 1636.10 221.847   3
  -5   3  -6 1092.25 179.334   3
  -5   3  -6 1021.21 263.566   7
  -5   3  -5 163.338 75.7291   3
  -5   3  -5 495.548 185.388   7
  -5   3  -4 14.9468 60.3314   3
  -5   3  -4 30.9720 87.5368   7
  -5   3  -3 749.304 222.804   7
  -5   3  -3 650.186 153.965   3
  -5   3  -2 1246.05 218.902   3
  -5   3  -2 1272.24 284.828   7
  -5   3  -1 3224.38 461.618   7
  -5   3   0 3303.22 452.570   7
  -5   3   1 1547.54 277.063   5
  -5   3   1 1116.94 270.061   7
  -5   3   2 991.242 278.799   7
  -5   3   2 1161.50 248.975   5
  -5   3   3 151.262 113.320   7
  -5   3   3 383.190 162.301   5
  -5   3   4 1863.39 333.963   5
  -5   3   4 1394.43 296.322   7
  -5   3   5 2650.31 407.756   5
  -5   3   5 2866.86 437.650   7
  -5   3   6 883.503 257.909   5
  -5   3   6 1563.38 332.261   7
  -5   3   7 1850.33 355.178   5
  -5   3   7 2183.18 399.007   7
  -5   3   8 1083.73 307.070   7
  -5   3   8 611.704 246.634   5
  -5   3   9-170.503 164.188   5
  -5   3   9 517.176 223.027   7
  -5   3  10 112.828 166.440   5
  -5   3  11 659.766 281.930   5
  -5   4  -4 841.847 183.937   3
  -5   4  -3 2107.87 301.148   3
  -5   4  -2 2464.32 345.118   3
  -5   4  -1 1302.36 244.329   3
  -5   4   0 641.158 233.730   7
  -5   4   1 734.709 239.472   7
  -5   4   2 965.179 272.799   7
  -5   4   3 458.560 220.126   7
  -5   4   4 989.886 295.367   7
  -5   4   5-6.97832 118.046   5
  -5   4   6 1187.18 305.840   5
  -5   4   7 447.001 248.686   5
  -5   4   8 126.382 150.058   5
  -5   4   9 646.211 268.231   5
  -4  -9  -5 352.431 124.086   4
  -4  -9  -4 420.709 137.912   4
  -4  -8 -13 951.577 191.373   4
  -4  -8 -12 426.196 138.192   4
  -4  -8 -11 1396.02 216.298   4
  -4  -8 -11 1812.81 233.030   6
  -4  -8 -10 842.437 180.840   4
  -4  -8 -10 755.149 145.066   6
  -4  -8  -9-51.9251 81.2190   4
  -4  -8  -8 419.650 125.785   4
  -4  -8  -7 247.393 97.2060   4
  -4  -8  -6 2560.02 283.681   4
  -4  -8  -5 5833.29 436.174   4
  -4  -8  -4 4072.66 352.112   4
  -4  -8  -3 3844.72 340.602   4
  -4  -8  -2 745.301 164.319   4
  -4  -8  -1 285.512 114.710   4
  -4  -8   0 1888.82 239.439   4
  -4  -8   1 3905.73 342.945   4
  -4  -8   2 1280.20 199.428   4
  -4  -8   3 818.139 161.236   4
  -4  -8   4 1150.70 192.259   4
  -4  -8   5 316.597 112.311   4
  -4  -8   6 2276.21 284.439   5
  -4  -8   6 2157.78 257.495   4
  -4  -8   7 1740.29 227.586   4
  -4  -8   7 1789.62 251.702   5
  -4  -8   8 958.926 177.511   4
  -4  -8   9 84.9680 75.2889   4
  -4  -7 -13 485.525 133.439   6
  -4  -7 -12 2307.74 272.937   4
  -4  -7 -12 2939.93 280.631   6
  -4  -7 -11 2614.20 261.069   6
  -4  -7 -11 1932.77 247.090   4
  -4  -7 -10 364.896 110.314   6
  -4  -7 -10 231.007 89.6515   4
  -4  -7  -9 1659.82 191.576   6
  -4  -7  -9 1679.13 221.778   4
  -4  -7  -8 2197.29 256.596   4
  -4  -7  -7 5253.32 392.247   4
  -4  -7  -6 3555.72 316.629   4
  -4  -7  -5 364.484 117.306   4
  -4  -7  -4 1623.35 213.153   4
  -4  -7  -3 3498.78 310.896   4
  -4  -7  -2 5213.89 383.265   4
  -4  -7  -1 9915.46 531.885   4
  -4  -7   0 585.921 123.785   4
  -4  -7   1 156.971 83.2778   4
  -4  -7   2 187.664 89.7699   4
  -4  -7   3 2478.83 256.924   4
  -4  -7   4 1056.92 170.998   4
  -4  -7   5 5112.44 366.418   4
  -4  -7   6 2213.72 259.497   5
  -4  -7   6 1709.10 209.233   4
  -4  -7   7 760.215 144.485   4
  -4  -7   7 673.465 152.265   5
  -4  -7   8 422.235 111.042   4
  -4  -7   8 608.472 153.227   5
  -4  -7   9 586.428 159.486   5
  -4  -7   9 458.121 110.849   4
  -4  -7  10 187.937 96.3199   5
  -4  -7  10 97.3104 63.9472   4
  -4  -6 -14 482.113 124.629   6
  -4  -6 -13 813.646 157.251   6
  -4  -6 -12 1353.58 189.034   6
  -4  -6 -11 673.686 134.612   6
  -4  -6 -10 2517.23 261.760   4
  -4  -6 -10 2559.72 237.712   6
  -4  -6  -9 1626.71 181.827   6
  -4  -6  -9 1487.77 211.142   4
  -4  -6  -8 2401.08 252.605   4
  -4  -6  -8 2614.73 220.834   6
  -4  -6  -7 2508.70 210.811   6
  -4  -6  -7 2250.26 242.713   4
  -4  -6  -6 2140.85 230.956   4
  -4  -6  -5 2699.22 266.124   4
  -4  -6  -4 1000.74 127.428   7
  -4  -6  -4 1258.98 182.390   4
  -4  -6  -3 232.919 69.7429   7
  -4  -6  -3 178.511 81.8590   4
  -4  -6  -2 2529.49 245.080   4
  -4  -6  -1 93.7507 71.2596   4
  -4  -6  -1 19.5818 37.0291   7
  -4  -6   0 1667.74 206.654   7
  -4  -6   0 1487.23 151.387   9
  -4  -6   0 1518.06 192.189   4
  -4  -6   1 4711.42 327.762   4
  -4  -6   1 4731.23 272.562   9
  -4  -6   2 2704.82 244.729   4
  -4  -6   2 2371.92 177.767   9
  -4  -6   3 182.755 88.5017   4
  -4  -6   3 113.001 39.0574   9
  -4  -6   4 667.495 124.498   4
  -4  -6   5 419.545 105.151   5
  -4  -6   5 450.638 103.049   4
  -4  -6   6 296.282 100.200   5
  -4  -6   6 430.776 105.903   4
  -4  -6   7 6545.89 395.198   4
  -4  -6   7 7092.41 477.967   5
  -4  -6   8 1561.57 231.262   5
  -4  -6   8 1528.01 183.656   4
  -4  -6   9 805.370 165.420   5
  -4  -6   9 751.077 131.730   4
  -4  -6  10-80.1531 90.0027   5
  -4  -6  10 12.6773 52.4346   4
  -4  -6  11 42.6529 63.6866   5
  -4  -6  12-42.8723 82.7570   5
  -4  -6  13 74.2732 99.1369   5
  -4  -5 -15 253.140 109.377   6
  -4  -5 -14 176.334 100.991   6
  -4  -5 -13-48.0361 84.5097   6
  -4  -5 -12 674.298 139.263   6
  -4  -5 -11 3518.84 295.416   6
  -4  -5 -10 848.391 136.376   6
  -4  -5  -9 11.7063 59.1959   6
  -4  -5  -8 1629.82 169.420   6
  -4  -5  -7 5901.54 316.984   6
  -4  -5  -7 5134.81 355.443   4
  -4  -5  -6 5273.01 350.458   4
  -4  -5  -6 5458.97 292.975   6
  -4  -5  -5 198.780 93.7141   4
  -4  -5  -5 360.732 82.1905   6
  -4  -5  -4 430.583 108.768   4
  -4  -5  -4 655.544 94.0622   6
  -4  -5  -4 461.216 68.3894   7
  -4  -5  -3 58.4834 41.3038   7
  -4  -5  -3 173.417 113.860   4
  -4  -5  -2 1355.44 178.201   4
  -4  -5  -2 879.943 136.831   7
  -4  -5  -1 7019.53 354.434   7
  -4  -5  -1 7256.15 399.833   4
  -4  -5   0 10527.3 443.450   9
  -4  -5   0 10649.4 500.585   4
  -4  -5   1 294.270 108.293   4
  -4  -5   1 207.298 65.5602   7
  -4  -5   1 254.391 61.7984   9
  -4  -5   2 1496.50 175.191   4
  -4  -5   2 1444.88 142.650   9
  -4  -5   3 3468.09 261.240   4
  -4  -5   3 3224.95 219.530   9
  -4  -5   4 7489.27 384.291   6
  -4  -5   4 7328.07 398.544   4
  -4  -5   4 7915.96 439.695   5
  -4  -5   4 7679.63 367.136   9
  -4  -5   5 2208.05 183.722   9
  -4  -5   5 2433.11 215.219   4
  -4  -5   5 2384.88 237.691   5
  -4  -5   5 2537.41 204.636   6
  -4  -5   6 6006.52 406.652   5
  -4  -5   6 5576.85 345.236   4
  -4  -5   6 5952.75 322.881   9
  -4  -5   6 6488.85 324.867   6
  -4  -5   7-44.3599 57.2478   4
  -4  -5   7-6.88064 64.9453   5
  -4  -5   8 556.826 146.690   5
  -4  -5   8 403.832 94.2539   4
  -4  -5   9 2552.81 220.660   4
  -4  -5   9 2286.40 283.323   5
  -4  -5  10 1373.98 225.745   5
  -4  -5  10 1358.97 161.937   4
  -4  -5  11 2081.57 200.269   4
  -4  -5  11 1803.20 275.356   5
  -4  -5  12 431.717 143.191   5
  -4  -5  13 701.620 185.778   5
  -4  -5  14 767.172 208.478   5
  -4  -4 -16 159.959 108.304   6
  -4  -4 -15 455.716 142.094   6
  -4  -4 -14 2686.01 318.676   6
  -4  -4 -13 2327.09 282.025   6
  -4  -4 -12 2423.82 273.504   6
  -4  -4 -11 806.153 156.285   6
  -4  -4 -10 163.752 61.4484   6
  -4  -4  -9 3425.52 272.195   6
  -4  -4  -8 1627.04 175.476   6
  -4  -4  -7 5457.26 311.027   6
  -4  -4  -6 2719.62 199.441   6
  -4  -4  -5 5680.93 283.219   6
  -4  -4  -4 346.746 43.7336   7
  -4  -4  -4 378.929 68.0964   6
  -4  -4  -3 2027.50 141.000   6
  -4  -4  -3 1758.09 184.970   4
  -4  -4  -3 1779.17 113.942   7
  -4  -4  -2 2874.47 165.768   6
  -4  -4  -2 2869.58 161.551   7
  -4  -4  -2 3097.19 244.914   4
  -4  -4  -1 10272.9 447.906   9
  -4  -4  -1 9994.72 478.813   4
  -4  -4  -1 10157.8 345.109   6
  -4  -4   0 790.759 76.3446   6
  -4  -4   0 740.072 128.251   4
  -4  -4   0 837.282 114.531   9
  -4  -4   1 24977.6 850.372   4
  -4  -4   1 25007.0 834.725   9
  -4  -4   2 14548.1 575.820   9
  -4  -4   2 14188.5 579.539   4
  -4  -4   2 14337.8 581.624   5
  -4  -4   3 7422.30 393.082   5
  -4  -4   3 7517.76 386.318   4
  -4  -4   3 7473.10 388.065   9
  -4  -4   4 5097.26 309.941   4
  -4  -4   4 5312.63 328.659   9
  -4  -4   4 5139.62 333.605   5
  -4  -4   4 5063.03 230.188   6
  -4  -4   5 2795.63 220.877   3
  -4  -4   5 2743.99 219.280   4
  -4  -4   5 2858.41 143.606   6
  -4  -4   5 3028.02 250.885   9
  -4  -4   5 2956.00 255.783   5
  -4  -4   6 319.321 40.5146   6
  -4  -4   6 369.810 95.4898   9
  -4  -4   6 303.249 89.7249   5
  -4  -4   6 344.679 78.0514   3
  -4  -4   6 361.511 83.3812   4
  -4  -4   7 1560.55 209.483   5
  -4  -4   7 1556.21 84.9339   6
  -4  -4   7 1593.61 166.646   4
  -4  -4   7 1474.69 192.307   9
  -4  -4   8 6309.61 351.966   4
  -4  -4   8 6204.33 441.312   5
  -4  -4   8 7839.45 468.234   9
  -4  -4   9 1473.53 213.608   5
  -4  -4  10 3588.96 364.565   5
  -4  -4  11 1087.78 208.869   5
  -4  -4  12 1144.47 217.668   5
  -4  -4  13 2439.41 334.332   5
  -4  -4  14 667.392 201.768   5
  -4  -4  15 2019.96 341.044   5
  -4  -3 -16 1852.93 297.271   6
  -4  -3 -15 247.624 133.937   6
  -4  -3 -14 214.650 99.8604   6
  -4  -3 -13 786.545 171.109   6
  -4  -3 -12 6538.57 478.717   6
  -4  -3 -11 3951.19 351.452   6
  -4  -3 -10 13045.7 648.480   6
  -4  -3  -9 63.7887 63.8921   6
  -4  -3  -8 23.5919 58.2513   6
  -4  -3  -7 2115.62 204.567   6
  -4  -3  -6 9652.67 443.269   6
  -4  -3  -6 8917.52 293.607   7
  -4  -3  -5 8576.81 406.557   6
  -4  -3  -5 9499.23 361.112   7
  -4  -3  -4 9943.44 415.947   7
  -4  -3  -4 9260.92 399.315   6
  -4  -3  -3 7391.34 326.566   6
  -4  -3  -2 5601.13 257.725   6
  -4  -3  -1 12643.4 517.313   9
  -4  -3  -1 11020.4 391.333   6
  -4  -3   0 19313.1 561.857   6
  -4  -3   0 19669.5 664.598   5
  -4  -3   0 20470.5 729.035   9
  -4  -3   1 4172.48 284.426   9
  -4  -3   1 3755.67 242.777   5
  -4  -3   1 4111.77 166.707   6
  -4  -3   2 129.710 30.8340   3
  -4  -3   2 106.052 53.8753   5
  -4  -3   2 143.982 25.2949   6
  -4  -3   2 150.646 66.8978   9
  -4  -3   3 12523.5 541.975   5
  -4  -3   3 13603.4 430.118   3
  -4  -3   3 13204.3 601.168   9
  -4  -3   4 7316.41 402.882   5
  -4  -3   4 7940.51 309.429   3
  -4  -3   4 7600.35 447.285   9
  -4  -3   5 10119.3 512.030   5
  -4  -3   5 10534.5 397.724   3
  -4  -3   5 11228.0 570.337   9
  -4  -3   6 2388.26 169.853   3
  -4  -3   6 2420.91 243.663   5
  -4  -3   7 264.003 88.4650   5
  -4  -3   7 318.169 67.2244   3
  -4  -3   8 394.346 110.610   5
  -4  -3   9 2044.97 251.420   5
  -4  -3  10 3888.64 363.228   5
  -4  -3  11 3825.79 381.559   5
  -4  -3  12 3482.38 377.269   5
  -4  -3  13 372.742 125.085   5
  -4  -3  14 800.476 199.350   5
  -4  -3  15 405.031 163.840   5
  -4  -3  16 362.867 166.643   5
  -4  -2 -16 288.353 142.630   6
  -4  -2 -15 2252.77 335.104   6
  -4  -2 -14 2885.01 359.957   6
  -4  -2 -13 4328.07 419.920   6
  -4  -2 -12 1669.04 246.831   6
  -4  -2 -11 2386.82 286.241   6
  -4  -2 -10-16.4535 98.0160   6
  -4  -2 -10 7.76578 37.7858   5
  -4  -2  -9 519.219 108.519   5
  -4  -2  -9 320.893 100.628   6
  -4  -2  -9 507.679 69.0716   7
  -4  -2  -8 15634.2 658.825   5
  -4  -2  -8 15609.0 515.499   7
  -4  -2  -7 834.781 103.012   7
  -4  -2  -7 682.680 125.401   6
  -4  -2  -6 5662.90 362.325   6
  -4  -2  -6 6374.55 330.291   7
  -4  -2  -5 938.591 125.477   6
  -4  -2  -5 1070.59 138.085   7
  -4  -2  -4 4033.32 269.922   6
  -4  -2  -4 4516.79 216.734   5
  -4  -2  -4 4362.31 306.457   7
  -4  -2  -3 1323.45 169.536   1
  -4  -2  -3 1599.98 197.194   7
  -4  -2  -3 1391.09 120.758   5
  -4  -2  -3 1457.19 146.835   6
  -4  -2  -2 19777.9 634.858   5
  -4  -2  -2 20504.5 669.426   6
  -4  -2  -2 20836.4 762.017   1
  -4  -2  -1 11813.2 438.098   6
  -4  -2  -1 11606.4 441.737   5
  -4  -2  -1 11409.4 499.930   1
  -4  -2   0 4192.04 265.619   1
  -4  -2   0 4332.29 251.315   5
  -4  -2   0 4487.67 307.045   9
  -4  -2   0 4287.06 218.123   6
  -4  -2   1 380.533 92.5197   9
  -4  -2   1 362.289 83.5465   5
  -4  -2   1 353.390 80.3462   1
  -4  -2   1 359.861 50.0644   6
  -4  -2   2 1730.30 145.182   1
  -4  -2   2 1590.86 166.257   5
  -4  -2   2 1880.27 211.456   9
  -4  -2   3 861.097 129.323   5
  -4  -2   3 934.579 157.276   9
  -4  -2   4 1873.96 193.175   5
  -4  -2   5 2993.56 256.118   5
  -4  -2   6 2519.98 245.001   5
  -4  -2   7 1009.62 168.952   5
  -4  -2   8 2649.30 276.162   5
  -4  -2   9 1336.28 208.467   5
  -4  -2  10 1463.95 233.100   5
  -4  -2  10 1169.50 81.3458   1
  -4  -2  11 335.020 133.256   5
  -4  -2  12 317.422 119.858   5
  -4  -2  13 518.339 160.335   5
  -4  -2  14 1771.62 294.566   5
  -4  -2  15-362.967 180.705   5
  -4  -2  16 1937.80 347.409   5
  -4  -1 -15 501.599 160.560   6
  -4  -1 -14 143.881 107.019   6
  -4  -1 -13 472.565 153.253   6
  -4  -1 -12-40.3347 89.5930   6
  -4  -1 -11 2447.73 200.073   7
  -4  -1 -11 2574.70 315.958   6
  -4  -1 -10 2585.68 299.083   6
  -4  -1 -10 2692.27 211.750   7
  -4  -1  -9 7584.93 388.765   7
  -4  -1  -9 7014.88 496.042   6
  -4  -1  -8 3194.00 305.493   6
  -4  -1  -8 3374.54 259.147   7
  -4  -1  -7 1834.59 202.083   7
  -4  -1  -7 1405.59 79.8927   5
  -4  -1  -7 1314.70 109.813   5
  -4  -1  -7 1839.24 222.116   6
  -4  -1  -6 1970.55 228.374   6
  -4  -1  -6 2204.97 230.941   7
  -4  -1  -6 2218.09 120.605   5
  -4  -1  -5 3909.19 188.277   5
  -4  -1  -5 4338.57 192.366   3
  -4  -1  -5 4124.00 331.724   7
  -4  -1  -5 3801.29 299.009   6
  -4  -1  -4 5829.35 408.375   7
  -4  -1  -4 5422.14 352.348   6
  -4  -1  -4 6280.67 238.915   3
  -4  -1  -4 5938.65 259.441   5
  -4  -1  -3 3325.22 163.918   3
  -4  -1  -3 3235.79 308.884   7
  -4  -1  -3 3544.18 303.881   1
  -4  -1  -3 3176.14 190.700   5
  -4  -1  -3 3509.25 256.624   6
  -4  -1  -2 82.4864 45.9792   1
  -4  -1  -2 140.878 64.5891   6
  -4  -1  -2 142.572 35.6708   3
  -4  -1  -2 295.797 138.214   7
  -4  -1  -2 186.197 56.4441   5
  -4  -1  -1 675.800 96.6261   5
  -4  -1  -1 593.740 96.1768   6
  -4  -1  -1 554.596 110.187   1
  -4  -1   0 2550.96 199.383   5
  -4  -1   0 2728.14 225.650   1
  -4  -1   1 2890.69 218.085   5
  -4  -1   1 2654.69 214.184   1
  -4  -1   2 454.872 78.6765   1
  -4  -1   2 391.424 88.4731   5
  -4  -1   3 222.677 57.4959   1
  -4  -1   3 136.239 62.9136   5
  -4  -1   4 3563.99 279.597   5
  -4  -1   4 3673.85 196.399   1
  -4  -1   5 3526.75 292.914   5
  -4  -1   6 3148.10 283.239   5
  -4  -1   7 2214.23 251.228   5
  -4  -1   8 2007.51 247.610   5
  -4  -1   9 2308.14 275.488   5
  -4  -1  10 3785.74 376.545   5
  -4  -1  11 1493.33 244.595   5
  -4  -1  12 361.815 144.749   5
  -4  -1  13-3.75379 95.2455   5
  -4  -1  14 326.562 132.230   5
  -4  -1  15 1625.43 313.305   5
  -4  -1  16 1046.41 287.481   5
  -4   0 -14 2092.92 341.747   6
  -4   0 -13-86.6603 90.8876   6
  -4   0 -12 165.546 63.2866   7
  -4   0 -12 172.618 92.6073   6
  -4   0 -11 24.8052 90.5947   6
  -4   0 -11 24.0837 46.7162   7
  -4   0 -10-19.1127 38.6666   7
  -4   0 -10-38.0363 82.3692   6
  -4   0  -9 118.756 64.1029   7
  -4   0  -9 48.6017 70.8534   6
  -4   0  -8 9203.70 534.081   7
  -4   0  -8 8026.92 556.606   6
  -4   0  -8 9909.94 403.362   3
  -4   0  -7 12398.6 455.014   3
  -4   0  -7 12299.3 640.722   7
  -4   0  -7 10341.4 622.658   6
  -4   0  -6 179.811 49.8285   3
  -4   0  -6 204.946 104.345   7
  -4   0  -6 184.571 91.0535   6
  -4   0  -5 2378.11 130.138   5
  -4   0  -5 3205.40 196.649   3
  -4   0  -5 2732.76 269.925   6
  -4   0  -5 3406.70 329.600   7
  -4   0  -4 574.318 162.962   7
  -4   0  -4 625.201 91.8202   5
  -4   0  -4 545.153 131.385   6
  -4   0  -4 548.254 84.4732   3
  -4   0  -3 273.290 64.6168   3
  -4   0  -3 271.085 68.9209   5
  -4   0  -3 165.565 98.8842   7
  -4   0  -2 3989.36 249.477   3
  -4   0  -2 3679.70 245.340   5
  -4   0  -2 4028.21 378.589   7
  -4   0  -1 10526.8 633.317   7
  -4   0  -1 10327.7 464.132   5
  -4   0   0 5668.68 338.461   5
  -4   0   1 2312.01 217.656   5
  -4   0   2 569.549 125.551   5
  -4   0   3 3562.36 297.117   5
  -4   0   4 1674.17 208.056   5
  -4   0   5 8884.69 526.806   5
  -4   0   6 7714.85 498.463   5
  -4   0   7 7290.45 505.349   5
  -4   0   8 1050.65 196.980   5
  -4   0   9 4666.93 436.457   5
  -4   0  10 1800.88 290.443   5
  -4   0  11 2244.09 332.773   5
  -4   0  12 160.985 120.860   5
  -4   0  13 1431.90 292.922   5
  -4   0  14 147.391 136.858   5
  -4   0  15 1535.14 315.518   5
  -4   0  16 1430.70 334.473   5
  -4   1 -13 422.394 113.194   7
  -4   1 -13 362.376 149.920   6
  -4   1 -12 1173.35 245.957   6
  -4   1 -12 1169.71 180.047   7
  -4   1 -11-195.318 136.306   6
  -4   1 -11-58.3965 59.4418   7
  -4   1 -10 3455.03 333.488   7
  -4   1 -10 3819.54 265.545   3
  -4   1  -9 3279.69 239.030   3
  -4   1  -9 3550.17 348.515   7
  -4   1  -8 2774.28 214.670   3
  -4   1  -8 3265.68 338.983   7
  -4   1  -7-20.3258 36.7191   3
  -4   1  -7-0.35062 64.4826   7
  -4   1  -6 8445.83 417.532   3
  -4   1  -6 8603.49 590.548   7
  -4   1  -5 3501.55 378.656   7
  -4   1  -5 3299.70 245.287   3
  -4   1  -4 6045.23 500.058   7
  -4   1  -4 5638.25 345.142   3
  -4   1  -3 5551.69 347.293   3
  -4   1  -3 4947.58 457.262   7
  -4   1  -3 5319.80 321.705   5
  -4   1  -2 133.824 126.211   7
  -4   1  -2 433.117 118.403   5
  -4   1  -1 324.656 105.995   5
  -4   1  -1 338.460 136.085   7
  -4   1   0 3408.88 385.138   7
  -4   1   0 3176.26 302.565   5
  -4   1   1 8219.76 598.222   7
  -4   1   1 7555.48 495.818   5
  -4   1   2 17925.8 839.519   5
  -4   1   3 5869.78 467.630   5
  -4   1   4 8740.34 588.721   5
  -4   1   5 3406.16 371.646   5
  -4   1   6 2568.27 325.076   5
  -4   1   7 79.5782 111.617   5
  -4   1   8 3456.22 405.035   5
  -4   1   9 2187.23 351.577   5
  -4   1  10 3451.70 424.519   5
  -4   1  11 2510.50 379.470   5
  -4   1  12 147.978 136.261   5
  -4   1  13 140.105 140.566   5
  -4   1  14 118.702 120.911   5
  -4   1  15 1846.92 376.254   5
  -4   2 -13 3014.83 325.837   7
  -4   2 -12 803.350 172.051   7
  -4   2 -11 2125.38 220.725   3
  -4   2 -11 2061.38 273.884   7
  -4   2 -10 503.500 103.972   3
  -4   2 -10 434.133 128.723   7
  -4   2  -9 587.662 155.085   7
  -4   2  -9 713.099 122.672   3
  -4   2  -8 2690.74 332.664   7
  -4   2  -8 2965.42 252.265   3
  -4   2  -7 5606.55 369.885   3
  -4   2  -7 5651.02 503.188   7
  -4   2  -6 1447.53 257.121   7
  -4   2  -6 1312.88 173.705   3
  -4   2  -5 323.746 94.4594   3
  -4   2  -5 353.854 156.729   7
  -4   2  -4 2806.05 360.208   7
  -4   2  -4 2475.22 257.316   3
  -4   2  -3 410.646 113.327   3
  -4   2  -3 578.782 189.665   7
  -4   2  -2 3974.21 439.647   7
  -4   2  -1 3977.72 347.371   5
  -4   2  -1 4379.29 463.636   7
  -4   2   0 1270.04 262.456   7
  -4   2   0 1525.20 234.084   5
  -4   2   1 3515.00 414.560   7
  -4   2   1 3774.73 378.192   5
  -4   2   2 867.022 205.025   5
  -4   2   2 602.024 201.082   7
  -4   2   3 3691.13 426.191   7
  -4   2   3 3282.39 377.698   5
  -4   2   4 3644.96 438.180   7
  -4   2   4 3677.01 413.246   5
  -4   2   5 1580.05 289.804   5
  -4   2   6 1903.91 301.464   5
  -4   2   7 760.460 207.739   5
  -4   2   8 65.2354 96.1855   5
  -4   2   9 621.308 214.948   5
  -4   2  10 1506.19 286.220   5
  -4   2  11 439.441 223.699   5
  -4   2  12 2384.13 406.136   5
  -4   2  13 1390.62 320.698   5
  -4   2  14 449.770 209.426   5
  -4   2  15 42.1411 177.579   5
  -4   3 -11 700.371 138.255   3
  -4   3 -11 242.903 111.487   7
  -4   3 -10 121.951 72.7698   3
  -4   3 -10 192.827 93.5824   7
  -4   3  -9 1611.97 208.034   3
  -4   3  -9 1672.64 280.225   7
  -4   3  -8 215.096 81.0824   3
  -4   3  -8 270.980 123.261   7
  -4   3  -7-79.7229 70.2009   3
  -4   3  -7-111.978 123.972   7
  -4   3  -6-8.96936 82.0586   7
  -4   3  -6-19.8444 54.9728   3
  -4   3  -5 1091.12 188.316   3
  -4   3  -5 1351.88 266.395   7
  -4   3  -4 851.375 170.739   3
  -4   3  -4 1031.97 238.996   7
  -4   3  -3 3636.62 355.664   3
  -4   3  -3 3873.91 460.067   7
  -4   3  -2 1987.14 332.925   7
  -4   3  -1 9.61072 89.4614   7
  -4   3   0 466.122 179.095   7
  -4   3   1 514.704 190.486   7
  -4   3   1 499.997 169.090   5
  -4   3   2 1705.49 310.600   7
  -4   3   2 1636.38 282.162   5
  -4   3   3 3620.39 443.133   7
  -4   3   3 2849.55 388.662   5
  -4   3   4-61.9083 113.085   7
  -4   3   4 319.752 173.929   5
  -4   3   5 1955.18 337.194   7
  -4   3   5 1883.51 331.964   5
  -4   3   6 199.837 178.514   7
  -4   3   6 177.944 181.826   5
  -4   3   7-38.2034 123.542   5
  -4   3   7 316.792 187.895   7
  -4   3   8 64.7992 124.198   5
  -4   3   9 2177.33 394.238   5
  -4   3  10 441.106 215.251   5
  -4   3  11 1178.04 312.090   5
  -4   3  12 1219.06 327.776   5
  -4   3  13 192.023 160.809   5
  -4   4  -8 351.471 107.211   3
  -4   4  -7 233.929 81.2248   3
  -4   4  -7 231.882 124.165   7
  -4   4  -6-90.5947 85.9255   3
  -4   4  -6 66.0188 81.8101   7
  -4   4  -5 229.882 95.7297   3
  -4   4  -5 328.361 154.242   7
  -4   4  -4 402.340 174.618   7
  -4   4  -4 367.043 111.376   3
  -4   4  -3 1923.87 339.435   7
  -4   4  -3 2116.15 297.610   3
  -4   4  -2 2675.37 339.535   3
  -4   4  -2 2681.40 402.715   7
  -4   4  -1 2029.09 349.334   7
  -4   4   0 447.433 181.212   7
  -4   4   1-36.1532 101.458   7
  -4   4   2 406.278 168.675   7
  -4   4   3 39.2264 109.602   7
  -4   4   4 1897.36 348.326   7
  -4   4   4 1606.07 320.634   5
  -4   4   5 285.386 180.635   7
  -4   4   5 479.616 197.471   5
  -4   4   6 802.890 233.073   5
  -4   4   6 838.842 239.694   7
  -4   4   7 3839.19 529.806   5
  -4   4   7 3412.92 470.448   7
  -4   4   8 1667.91 338.682   7
  -4   4   8 1711.56 381.516   5
  -4   4   9 353.479 206.723   5
  -4   4   9 491.668 213.429   7
  -4   4  10 101.500 181.541   7
  -4   4  10 264.928 148.498   5
  -4   4  11 2495.36 415.798   7
  -4   4  11 1819.72 420.929   5
  -4   4  12 1078.72 276.978   7
  -4   5  -3 720.696 188.359   3
  -4   5  -2 1216.81 252.640   3
  -4   5  -1 1263.39 294.146   7
  -4   5   0 870.746 238.094   7
  -4   5   1 1009.28 270.580   7
  -4   5   2 1066.96 256.985   7
  -4   5   3 1124.32 268.706   7
  -4   5   4 633.816 224.255   7
  -4   5   5 310.429 192.178   7
  -4   5   6 2375.42 411.601   7
  -4   5   7 497.193 203.834   7
  -4   5   9 3218.14 529.358   5
  -3  -9  -8 248.416 111.121   4
  -3  -9  -7 1102.83 198.828   4
  -3  -9  -6 2476.16 297.392   4
  -3  -9  -5 2282.36 289.508   4
  -3  -9  -4 1770.23 254.008   4
  -3  -9  -3 553.273 166.033   4
  -3  -9  -2 91.1357 101.917   4
  -3  -8 -13 1202.06 198.012   4
  -3  -8 -12 1281.98 199.713   4
  -3  -8 -11 200.432 83.3453   4
  -3  -8 -10 81.4630 78.0937   4
  -3  -8  -9 123.985 84.6103   4
  -3  -8  -8 1329.05 200.636   4
  -3  -8  -7 1763.37 232.326   4
  -3  -8  -6 722.779 157.057   4
  -3  -8  -5 468.762 134.309   4
  -3  -8  -4 1095.82 184.348   4
  -3  -8  -3 2257.88 266.426   4
  -3  -8  -2 4428.99 381.754   4
  -3  -8  -1 1020.16 188.838   4
  -3  -8   0 556.198 141.472   4
  -3  -8   1-18.2336 74.9252   4
  -3  -8   2 954.694 184.110   4
  -3  -8   3 352.866 130.283   4
  -3  -8   4 4081.34 372.928   4
  -3  -8   5 947.004 185.927   4
  -3  -8   6 356.169 120.250   4
  -3  -8   7 254.272 99.4380   5
  -3  -8   7 227.646 100.554   4
  -3  -8   8 630.722 151.194   4
  -3  -8   8 361.259 115.777   5
  -3  -8   9 128.503 63.5658   5
  -3  -8   9 239.185 91.3594   4
  -3  -7 -13 459.380 120.175   4
  -3  -7 -13 655.917 143.295   6
  -3  -7 -12 29.9124 58.8820   4
  -3  -7 -12 91.7069 74.9568   6
  -3  -7 -11 305.340 103.176   4
  -3  -7 -11 321.771 96.7970   6
  -3  -7 -10 535.168 127.939   4
  -3  -7  -9 1535.73 196.698   4
  -3  -7  -8 844.963 151.337   4
  -3  -7  -7 2680.72 265.890   4
  -3  -7  -6 1248.19 180.194   4
  -3  -7  -5 1367.59 188.630   4
  -3  -7  -4 1080.55 174.561   4
  -3  -7  -3 3000.81 282.573   4
  -3  -7  -2 522.304 126.387   4
  -3  -7  -1 1153.66 180.717   4
  -3  -7   0 2490.12 257.911   4
  -3  -7   1 2330.35 254.765   4
  -3  -7   2 58.5203 72.8565   4
  -3  -7   3 2679.23 275.009   4
  -3  -7   4 1346.77 196.714   4
  -3  -7   5 1107.35 179.366   4
  -3  -7   6 6675.44 442.642   4
  -3  -7   7 3399.41 320.945   5
  -3  -7   7 3062.95 289.662   4
  -3  -7   8 1593.05 206.186   4
  -3  -7   8 1644.07 229.040   5
  -3  -7   9 454.867 117.003   4
  -3  -7   9 208.182 79.4772   5
  -3  -7  10 448.376 141.880   5
  -3  -7  10 271.917 89.5810   4
  -3  -7  11 97.7097 74.5978   5
  -3  -6 -15 290.928 105.690   6
  -3  -6 -14 26.0434 65.6497   6
  -3  -6 -13 210.193 86.0961   6
  -3  -6 -12 6206.99 387.372   6
  -3  -6 -12 5122.73 368.644   4
  -3  -6 -11 3209.01 283.110   4
  -3  -6 -11 4102.41 300.270   6
  -3  -6 -10 1243.28 158.627   6
  -3  -6 -10 815.407 144.968   4
  -3  -6  -9 618.447 128.448   4
  -3  -6  -8 7061.78 413.907   4
  -3  -6  -7 5826.87 365.897   4
  -3  -6  -6 3731.26 281.670   4
  -3  -6  -5 1932.27 202.627   4
  -3  -6  -4 442.443 113.642   4
  -3  -6  -4 192.596 84.6148   7
  -3  -6  -3 2067.43 226.004   7
  -3  -6  -3 2955.29 261.384   4
  -3  -6  -2 9491.06 486.979   4
  -3  -6  -1 10933.0 599.916   7
  -3  -6  -1 11347.6 541.457   4
  -3  -6   0 1072.92 156.659   4
  -3  -6   1 826.031 140.709   4
  -3  -6   2 3838.05 295.195   4
  -3  -6   3 8169.72 447.170   4
  -3  -6   4 4393.77 314.302   4
  -3  -6   5 9448.02 487.630   4
  -3  -6   6 457.759 117.012   5
  -3  -6   6 506.426 108.845   4
  -3  -6   7 1132.79 177.029   5
  -3  -6   7 1019.93 147.768   4
  -3  -6   8 2411.64 264.351   5
  -3  -6   8 2197.31 213.355   4
  -3  -6   9 1965.46 246.822   5
  -3  -6   9 1763.13 191.505   4
  -3  -6  10 1192.19 163.321   4
  -3  -6  10 1023.08 194.632   5
  -3  -6  11 276.964 113.348   5
  -3  -6  11 466.763 107.544   4
  -3  -6  12 164.078 95.0717   5
  -3  -6  13 68.0214 76.2592   5
  -3  -5 -16 527.573 141.824   6
  -3  -5 -15 3868.05 352.163   6
  -3  -5 -14 1828.54 225.017   6
  -3  -5 -13 4180.60 326.270   6
  -3  -5 -12 1161.52 164.191   6
  -3  -5 -11 63.1837 58.7606   6
  -3  -5 -10 5485.52 326.018   6
  -3  -5 -10 4968.07 332.349   4
  -3  -5  -9 7562.73 422.769   4
  -3  -5  -9 9323.47 425.684   6
  -3  -5  -8 11028.0 463.773   6
  -3  -5  -8 10217.9 488.671   4
  -3  -5  -7 5569.29 339.058   4
  -3  -5  -6 8321.82 418.079   4
  -3  -5  -5 629.532 125.453   4
  -3  -5  -4 1719.74 157.714   7
  -3  -5  -4 1867.83 189.146   4
  -3  -5  -3 3487.65 245.212   7
  -3  -5  -3 3814.36 270.727   4
  -3  -5  -2 9612.38 464.207   7
  -3  -5  -2 10821.0 472.913   4
  -3  -5  -1 4260.25 282.105   4
  -3  -5  -1 3742.78 277.722   7
  -3  -5   0 12273.1 511.759   4
  -3  -5   0 11739.3 441.048   9
  -3  -5   1 7430.22 376.634   4
  -3  -5   1 7088.14 301.986   9
  -3  -5   1 6782.82 410.347   7
  -3  -5   2 4825.48 228.329   9
  -3  -5   2 5135.70 356.716   7
  -3  -5   2 4805.18 300.246   4
  -3  -5   3 2516.50 213.902   4
  -3  -5   3 2341.25 144.825   9
  -3  -5   4 6006.59 334.988   4
  -3  -5   4 5678.09 235.078   9
  -3  -5   5 331.555 91.0332   4
  -3  -5   5 194.490 39.0470   9
  -3  -5   5 55.6715 51.4506   6
  -3  -5   6 731.238 128.028   5
  -3  -5   6 740.597 114.602   4
  -3  -5   6 796.995 131.598   6
  -3  -5   6 681.314 69.9754   9
  -3  -5   7 2821.10 248.788   6
  -3  -5   7 2575.46 142.088   9
  -3  -5   7 2420.70 209.331   4
  -3  -5   7 3034.14 267.885   5
  -3  -5   8 780.604 117.208   4
  -3  -5   8 688.970 138.514   5
  -3  -5   9 1761.26 226.250   5
  -3  -5   9 1635.76 169.820   4
  -3  -5  10 494.499 134.094   5
  -3  -5  10 606.498 106.529   4
  -3  -5  11 9.26589 59.1209   5
  -3  -5  11 81.4379 42.4008   4
  -3  -5  12 412.690 138.239   5
  -3  -5  13 237.161 97.3449   5
  -3  -5  14 992.026 223.316   5
  -3  -5  15 678.665 195.132   5
  -3  -4 -17 1753.07 275.273   6
  -3  -4 -16 1595.37 252.961   6
  -3  -4 -15 369.015 129.702   6
  -3  -4 -14 1467.82 215.189   6
  -3  -4 -13 3637.22 313.228   6
  -3  -4 -12 2745.70 257.407   6
  -3  -4 -11 15318.2 640.047   6
  -3  -4 -10-24.2897 51.3069   6
  -3  -4  -9 52.0628 44.3557   6
  -3  -4  -8-9.28077 58.3245   4
  -3  -4  -8 52.5103 54.4912   6
  -3  -4  -7 9186.75 382.890   6
  -3  -4  -7 7955.82 404.546   4
  -3  -4  -6 1921.79 180.038   4
  -3  -4  -6 2270.90 168.601   6
  -3  -4  -5 11142.9 469.736   4
  -3  -4  -5 10507.5 400.356   6
  -3  -4  -4 1426.83 155.252   4
  -3  -4  -4 1013.49 85.3388   7
  -3  -4  -4 1376.21 141.674   9
  -3  -4  -3 849.418 105.298   9
  -3  -4  -3 733.389 119.875   4
  -3  -4  -3 617.576 73.7353   7
  -3  -4  -2 3334.87 230.699   4
  -3  -4  -2 3284.14 207.140   9
  -3  -4  -2 3189.05 189.834   7
  -3  -4  -1 6896.35 312.640   7
  -3  -4  -1 7009.57 313.694   9
  -3  -4  -1 7478.17 352.658   4
  -3  -4   0 4538.44 247.889   7
  -3  -4   0 4365.08 230.146   9
  -3  -4   0 4535.75 271.516   4
  -3  -4   1 460.095 79.1546   7
  -3  -4   1 608.502 80.5885   9
  -3  -4   1 523.330 103.492   4
  -3  -4   2 5379.37 287.491   4
  -3  -4   2 5063.34 253.666   9
  -3  -4   3 6917.68 356.146   7
  -3  -4   3 8483.57 369.654   4
  -3  -4   3 7976.87 333.666   9
  -3  -4   4 3019.16 193.453   9
  -3  -4   4 3216.25 213.658   4
  -3  -4   4 2821.04 213.538   6
  -3  -4   5 275.937 77.3401   5
  -3  -4   5 235.045 58.1143   6
  -3  -4   5 205.237 58.2465   9
  -3  -4   5 256.390 72.0647   4
  -3  -4   6 87.5373 60.8747   4
  -3  -4   6 135.982 70.5433   3
  -3  -4   6 71.2326 42.3340   6
  -3  -4   6 142.883 68.0412   5
  -3  -4   6 32.5139 35.6135   9
  -3  -4   7 1547.86 149.035   4
  -3  -4   7 1522.28 183.171   5
  -3  -4   7 1332.32 136.757   6
  -3  -4   7 1425.03 153.395   9
  -3  -4   8 1463.34 140.608   6
  -3  -4   8 1391.48 189.958   5
  -3  -4   8 1426.66 160.844   9
  -3  -4   8 1363.70 139.013   4
  -3  -4   9 4128.31 341.010   5
  -3  -4   9 3742.56 236.608   4
  -3  -4   9 3872.48 233.054   6
  -3  -4   9 3743.38 278.880   9
  -3  -4  10 3731.40 234.203   4
  -3  -4  10 3769.19 344.337   5
  -3  -4  11 2131.37 265.493   5
  -3  -4  11 2315.74 180.385   4
  -3  -4  12 246.494 88.9476   5
  -3  -4  12 419.980 83.3905   4
  -3  -4  13 975.560 204.837   5
  -3  -4  14 644.353 174.035   5
  -3  -4  15 20.9077 72.5549   5
  -3  -4  16 473.291 166.549   5
  -3  -3 -17 7.88734 72.2236   6
  -3  -3 -16 272.889 123.938   6
  -3  -3 -15 2392.84 300.936   6
  -3  -3 -14 4048.85 373.875   6
  -3  -3 -13 1225.37 190.712   6
  -3  -3 -12 3601.85 314.925   6
  -3  -3 -11 1387.27 221.903   5
  -3  -3 -11 1240.07 178.887   6
  -3  -3 -10 124.416 60.8790   6
  -3  -3 -10 206.265 107.799   5
  -3  -3  -9 6122.85 349.531   6
  -3  -3  -8 245.930 62.8603   6
  -3  -3  -7 1486.77 138.900   6
  -3  -3  -6 591.015 83.0639   6
  -3  -3  -5 1727.01 134.291   6
  -3  -3  -4 2120.65 168.150   9
  -3  -3  -4 2087.66 137.739   6
  -3  -3  -3 34312.5 919.887   6
  -3  -3  -3 35879.7 1031.40   4
  -3  -3  -3 34765.1 1002.42   9
  -3  -3  -2 11798.0 439.870   9
  -3  -3  -2 11798.2 456.652   4
  -3  -3  -2 10705.8 358.918   6
  -3  -3  -1 13001.6 482.145   9
  -3  -3  -1 13458.7 497.053   4
  -3  -3   0 535.775 85.0075   9
  -3  -3   0 583.137 95.7880   4
  -3  -3   1 23.6661 27.9672   9
  -3  -3   1 54.3370 53.9671   4
  -3  -3   2 102.702 46.9965   9
  -3  -3   2 86.1687 56.9150   4
  -3  -3   3 3510.29 225.302   5
  -3  -3   3 3450.91 195.378   3
  -3  -3   3 3474.02 215.331   4
  -3  -3   3 3338.64 230.868   9
  -3  -3   4 8747.29 402.548   5
  -3  -3   4 8651.46 366.540   4
  -3  -3   4 8683.25 358.868   3
  -3  -3   4 8898.55 313.078   6
  -3  -3   4 8466.18 412.920   9
  -3  -3   5 15069.8 533.270   3
  -3  -3   5 14944.0 521.939   4
  -3  -3   5 14492.1 586.200   5
  -3  -3   5 15227.6 613.628   9
  -3  -3   5 14994.3 447.941   6
  -3  -3   6 99.4906 47.0645   4
  -3  -3   6 132.564 70.8348   9
  -3  -3   6 67.6394 24.9125   3
  -3  -3   6 199.331 84.2092   5
  -3  -3   6 119.699 33.9894   6
  -3  -3   7 2341.17 226.177   5
  -3  -3   7 2276.21 233.663   9
  -3  -3   7 2048.09 173.750   3
  -3  -3   7 2402.50 127.370   6
  -3  -3   7 2273.25 169.786   4
  -3  -3   8 1163.02 174.498   5
  -3  -3   8 1151.96 85.1361   6
  -3  -3   8 1275.43 180.093   9
  -3  -3   8 1162.84 118.629   4
  -3  -3   9 4667.46 197.109   6
  -3  -3   9 4560.08 350.868   5
  -3  -3   9 4552.54 245.893   4
  -3  -3   9 4842.28 376.254   9
  -3  -3  10 4184.45 191.421   6
  -3  -3  10 5013.62 394.099   9
  -3  -3  10 4717.18 375.327   5
  -3  -3  11 4371.87 377.257   5
  -3  -3  12 2493.27 259.446   1
  -3  -3  12 2603.95 304.946   5
  -3  -3  13 2806.93 279.875   1
  -3  -3  13 3043.90 345.388   5
  -3  -3  14 767.180 182.116   5
  -3  -3  15 2793.53 364.288   5
  -3  -3  16 50.4514 106.158   5
  -3  -3  17-9.22840 96.7921   5
  -3  -3  18 145.536 143.741   5
  -3  -2 -17 404.990 154.554   6
  -3  -2 -16 653.042 181.598   6
  -3  -2 -15 51.3268 100.173   6
  -3  -2 -14 132.437 78.9002   6
  -3  -2 -13 274.321 107.172   6
  -3  -2 -12 825.688 162.718   6
  -3  -2 -12 1132.19 141.757   5
  -3  -2 -11 2820.41 276.799   6
  -3  -2 -11 2710.96 239.426   5
  -3  -2 -10 11727.0 585.286   6
  -3  -2 -10 11583.5 561.555   5
  -3  -2  -9 3893.53 306.994   5
  -3  -2  -9 4141.64 310.134   6
  -3  -2  -8 1537.22 179.672   6
  -3  -2  -8 1841.87 213.962   5
  -3  -2  -7 737.000 63.1791   7
  -3  -2  -7 730.875 119.052   6
  -3  -2  -7 583.694 130.945   5
  -3  -2  -6 10414.2 521.711   1
  -3  -2  -6 10838.4 457.496   6
  -3  -2  -6 10770.8 345.298   7
  -3  -2  -5 11906.9 470.243   6
  -3  -2  -5 12073.6 545.489   1
  -3  -2  -5 12648.2 413.168   7
  -3  -2  -4 40782.7 1095.56   7
  -3  -2  -4 40039.3 1196.23   1
  -3  -2  -4 38246.1 1094.34   6
  -3  -2  -3 3019.87 178.307   6
  -3  -2  -3 2929.73 215.051   1
  -3  -2  -2 4279.92 200.842   6
  -3  -2  -1 20008.5 570.918   6
  -3  -2   0 6650.83 283.688   5
  -3  -2   0 6807.14 232.125   6
  -3  -2   0 6496.77 335.593   9
  -3  -2   1 4543.53 155.926   6
  -3  -2   1 4097.56 266.716   9
  -3  -2   1 4237.13 141.285   3
  -3  -2   1 4193.55 222.618   5
  -3  -2   2 4387.94 292.577   9
  -3  -2   2 4459.56 243.188   5
  -3  -2   2 4894.98 167.076   3
  -3  -2   3 7035.85 395.882   9
  -3  -2   3 6876.51 336.731   5
  -3  -2   3 7790.46 248.511   3
  -3  -2   4 27101.1 700.799   3
  -3  -2   4 24141.9 829.982   5
  -3  -2   4 25893.1 922.752   9
  -3  -2   5 2047.18 121.818   3
  -3  -2   5 2235.32 249.166   8
  -3  -2   5 1852.66 181.244   5
  -3  -2   5 1879.62 214.483   9
  -3  -2   6 11197.4 375.420   3
  -3  -2   6 11854.1 621.885   8
  -3  -2   6 10702.4 559.365   9
  -3  -2   6 10050.3 490.751   5
  -3  -2   7 9296.79 520.113   9
  -3  -2   7 8664.39 328.874   3
  -3  -2   7 7602.33 432.384   5
  -3  -2   8 8298.72 507.295   9
  -3  -2   8 7541.91 315.222   3
  -3  -2   8 7563.20 443.439   5
  -3  -2   9 10399.5 552.387   5
  -3  -2  10 5793.33 414.430   5
  -3  -2  10 6261.38 321.401   1
  -3  -2  11 1444.99 215.230   5
  -3  -2  11 1502.12 147.840   1
  -3  -2  12 193.783 51.8500   1
  -3  -2  12 42.2752 85.5321   5
  -3  -2  13 1578.21 253.119   5
  -3  -2  13 1807.55 161.966   1
  -3  -2  14 2828.88 351.276   5
  -3  -2  15 1324.56 256.987   5
  -3  -2  16 59.8897 120.637   5
  -3  -2  17 663.265 192.528   5
  -3  -2  18 125.957 114.452   5
  -3  -1 -17 450.945 158.738   6
  -3  -1 -16 199.251 114.474   6
  -3  -1 -15 1958.72 305.282   6
  -3  -1 -14 382.946 135.728   6
  -3  -1 -13 1049.87 199.801   6
  -3  -1 -12 630.662 153.973   6
  -3  -1 -11 1958.61 107.650   5
  -3  -1 -11 1661.39 229.633   6
  -3  -1 -10 230.974 88.5557   6
  -3  -1 -10 200.081 36.1330   5
  -3  -1  -9 20124.1 626.187   7
  -3  -1  -9 19129.4 803.293   6
  -3  -1  -9 18008.4 531.812   5
  -3  -1  -8 18774.6 612.864   7
  -3  -1  -8 17558.3 550.327   5
  -3  -1  -8 17998.1 749.085   6
  -3  -1  -7 3365.77 216.663   7
  -3  -1  -7 3761.18 242.026   9
  -3  -1  -7 2943.17 256.723   6
  -3  -1  -7 3091.82 191.801   5
  -3  -1  -6 12793.2 517.138   7
  -3  -1  -6 13254.7 574.401   6
  -3  -1  -6 13865.0 500.436   5
  -3  -1  -6 14400.2 525.780   9
  -3  -1  -6 13552.5 661.268   1
  -3  -1  -5 873.119 118.867   7
  -3  -1  -5 1016.27 155.999   1
  -3  -1  -5 1067.70 117.533   9
  -3  -1  -5 714.903 111.284   6
  -3  -1  -4 3754.29 155.097   5
  -3  -1  -4 3579.67 259.809   7
  -3  -1  -4 3558.46 238.977   6
  -3  -1  -4 3812.67 289.964   1
  -3  -1  -4 4150.94 163.035   3
  -3  -1  -3 12919.4 556.509   7
  -3  -1  -3 13143.6 370.117   3
  -3  -1  -3 12417.9 486.709   6
  -3  -1  -3 12442.4 387.311   5
  -3  -1  -3 12637.7 553.028   1
  -3  -1  -2 47910.0 1370.98   1
  -3  -1  -2 47113.6 1204.70   5
  -3  -1  -2 47542.6 1287.16   6
  -3  -1  -2 47661.0 1161.96   3
  -3  -1  -1 16405.5 595.764   1
  -3  -1  -1 16644.1 522.388   5
  -3  -1  -1 17177.5 551.756   6
  -3  -1   0 11137.5 401.035   5
  -3  -1   0 10721.4 420.451   1
  -3  -1   0 10888.9 385.438   6
  -3  -1   1 475.880 78.2711   5
  -3  -1   1 580.547 77.1867   1
  -3  -1   2 50.2302 26.3727   1
  -3  -1   2 75.2239 38.3586   5
  -3  -1   3 5487.01 217.986   1
  -3  -1   3 5382.29 292.703   5
  -3  -1   4 9275.26 425.355   5
  -3  -1   4 9249.05 293.889   1
  -3  -1   4 10115.0 516.298   9
  -3  -1   5 26417.2 977.577   9
  -3  -1   5 25128.1 636.952   1
  -3  -1   5 25073.9 864.237   5
  -3  -1   6 25051.6 861.688   5
  -3  -1   6 27040.6 984.802   9
  -3  -1   7 37.1823 63.3050   5
  -3  -1   8 6511.85 416.419   5
  -3  -1   9 574.531 135.771   5
  -3  -1  10 3271.58 317.641   5
  -3  -1  11 323.601 131.596   5
  -3  -1  12 2240.24 291.826   5
  -3  -1  13-14.4319 101.373   5
  -3  -1  14 243.547 127.034   5
  -3  -1  15 822.341 232.586   5
  -3  -1  16 2348.68 379.399   5
  -3  -1  17 70.2509 131.123   5
  -3  -1  18 316.237 184.311   5
  -3   0 -16 770.039 189.271   6
  -3   0 -15 1803.58 303.522   6
  -3   0 -14 2068.68 310.069   6
  -3   0 -13 1197.30 231.679   6
  -3   0 -12 218.970 122.034   6
  -3   0 -11 1645.05 248.751   6
  -3   0 -11 2300.44 203.242   7
  -3   0 -10 6448.30 353.166   7
  -3   0 -10 6572.33 485.505   6
  -3   0  -9 8430.70 416.546   7
  -3   0  -9 7253.95 498.849   6
  -3   0  -8 740.725 158.340   6
  -3   0  -8 946.845 134.674   7
  -3   0  -7 17189.8 708.781   7
  -3   0  -7 19385.4 593.067   3
  -3   0  -7 18418.1 641.203   9
  -3   0  -6 2544.94 239.953   7
  -3   0  -6 2329.19 241.194   6
  -3   0  -6 2556.34 186.134   9
  -3   0  -6 2279.66 154.033   3
  -3   0  -5 7973.51 452.358   7
  -3   0  -5 7844.22 317.660   3
  -3   0  -5 7212.57 420.153   6
  -3   0  -5 8228.99 369.947   9
  -3   0  -4 5375.06 376.610   7
  -3   0  -4 4939.99 324.416   6
  -3   0  -4 5520.73 249.808   3
  -3   0  -4 4494.62 197.529   5
  -3   0  -3 1051.61 142.922   6
  -3   0  -3 971.098 105.161   3
  -3   0  -3 952.586 160.666   7
  -3   0  -3 844.560 82.5000   5
  -3   0  -2 328.057 78.5102   6
  -3   0  -2 411.712 124.189   7
  -3   0  -2 391.383 64.5517   5
  -3   0  -1 1096.29 183.469   7
  -3   0  -1 848.388 98.9155   5
  -3   0   0 3479.04 217.972   5
  -3   0   1 12816.9 502.611   5
  -3   0   2 6467.29 343.096   5
  -3   0   3 5789.77 334.732   5
  -3   0   4 606.623 121.517   5
  -3   0   5 2419.84 234.890   5
  -3   0   5 3097.76 291.756   8
  -3   0   6 4154.38 320.728   5
  -3   0   6 4840.26 385.327   8
  -3   0   7 11227.4 589.652   5
  -3   0   8 2378.31 267.506   5
  -3   0   9 3471.16 341.822   5
  -3   0  10 2015.74 269.605   5
  -3   0  11 37.8543 87.0282   5
  -3   0  12 1151.83 236.965   5
  -3   0  13 127.539 145.483   5
  -3   0  14 3108.03 420.289   5
  -3   0  15 1917.64 346.920   5
  -3   0  16 1139.90 283.390   5
  -3   0  17 420.471 222.092   5
  -3   0  18 352.549 198.344   5
  -3   1 -15 503.743 167.467   6
  -3   1 -14 1010.39 228.456   6
  -3   1 -13 527.449 184.229   6
  -3   1 -12 1381.25 247.561   6
  -3   1 -12 1215.88 169.794   7
  -3   1 -11 521.721 161.969   6
  -3   1 -11 220.219 82.8280   7
  -3   1 -10 1050.80 160.524   7
  -3   1 -10 1124.42 212.322   6
  -3   1  -9 1653.00 159.396   3
  -3   1  -9 1530.38 195.120   7
  -3   1  -9 1146.12 196.468   6
  -3   1  -8 7225.24 360.845   9
  -3   1  -8 7628.84 356.597   3
  -3   1  -8 7160.42 450.454   7
  -3   1  -8 6171.35 464.971   6
  -3   1  -7 415.111 112.189   7
  -3   1  -7 277.967 114.360   6
  -3   1  -7 334.493 70.5445   3
  -3   1  -7 346.145 74.2098   9
  -3   1  -6 242.122 59.6882   3
  -3   1  -6 146.741 53.0284   9
  -3   1  -6 114.119 69.8948   7
  -3   1  -6 90.8673 70.6820   6
  -3   1  -5 939.179 119.311   3
  -3   1  -5 917.867 116.123   9
  -3   1  -5 1091.70 191.050   7
  -3   1  -4 80.3059 51.7606   3
  -3   1  -4-8.50900 82.1080   7
  -3   1  -4 102.639 47.0992   9
  -3   1  -3 980.819 115.211   5
  -3   1  -3 1071.42 182.133   7
  -3   1  -3 1115.52 143.664   3
  -3   1  -2 1646.42 237.234   7
  -3   1  -2 1748.35 170.464   5
  -3   1  -1 581.560 120.825   5
  -3   1  -1 678.662 158.758   7
  -3   1   0 1595.47 190.328   9
  -3   1   0 2378.35 293.908   7
  -3   1   0 2336.05 225.718   5
  -3   1   1 2302.44 239.174   9
  -3   1   1 2357.12 238.420   5
  -3   1   1 3210.87 331.624   7
  -3   1   2 8098.10 484.190   9
  -3   1   2 7533.15 458.406   5
  -3   1   3 4029.68 344.606   5
  -3   1   3 4342.21 359.056   9
  -3   1   4 4495.87 368.546   5
  -3   1   5 1965.21 240.417   8
  -3   1   5 1483.53 226.551   5
  -3   1   6 9988.58 577.373   8
  -3   1   6 8605.21 574.509   5
  -3   1   7 392.793 150.421   5
  -3   1   8 1444.93 257.990   5
  -3   1   9 4255.88 437.746   5
  -3   1  10 339.245 174.210   5
  -3   1  11 6433.59 575.088   5
  -3   1  12 3366.30 428.053   5
  -3   1  13 2036.68 345.887   5
  -3   1  14 227.435 179.631   5
  -3   1  15 1415.30 309.564   5
  -3   1  16 1723.32 369.128   5
  -3   1  17 2210.71 403.768   5
  -3   2 -13 1379.35 211.000   7
  -3   2 -12 295.097 106.384   7
  -3   2 -11 36.6017 45.1879   3
  -3   2 -11 60.1356 62.9502   7
  -3   2 -10 268.931 104.889   7
  -3   2 -10 411.347 94.2490   3
  -3   2  -9 1224.81 154.593   3
  -3   2  -9 1024.46 178.212   7
  -3   2  -8 582.172 105.338   3
  -3   2  -8 558.631 138.322   7
  -3   2  -7 214.382 84.7156   7
  -3   2  -7 252.221 77.3645   3
  -3   2  -7 287.421 65.3706   9
  -3   2  -6 1837.13 189.933   3
  -3   2  -6 1859.12 163.169   9
  -3   2  -6 1899.37 260.359   7
  -3   2  -5 560.884 150.634   7
  -3   2  -5 522.933 112.455   3
  -3   2  -5 609.163 98.2802   9
  -3   2  -4 3425.61 283.819   3
  -3   2  -4 3472.59 370.095   7
  -3   2  -4 3644.98 251.064   9
  -3   2  -3 3269.35 362.065   7
  -3   2  -3 3814.78 305.162   3
  -3   2  -3 3227.13 250.563   9
  -3   2  -2 2131.06 296.188   7
  -3   2  -2 2179.51 217.038   9
  -3   2  -1 997.656 213.613   7
  -3   2  -1 1312.54 186.473   5
  -3   2  -1 1147.24 170.045   9
  -3   2   0 4098.34 346.639   5
  -3   2   0 3446.99 378.129   7
  -3   2   0 4312.89 336.497   9
  -3   2   1 8803.16 603.597   7
  -3   2   1 9243.19 537.174   9
  -3   2   1 8995.00 554.887   5
  -3   2   2 15260.0 778.331   5
  -3   2   2 14828.4 816.269   7
  -3   2   2 15965.1 758.922   9
  -3   2   3 7173.46 534.621   7
  -3   2   3 5806.93 471.454   5
  -3   2   4 6797.78 515.321   5
  -3   2   5 1935.35 233.830   8
  -3   2   5 1377.99 256.961   5
  -3   2   6 1675.37 296.388   5
  -3   2   7 156.517 173.828   5
  -3   2   8 13387.8 845.618   5
  -3   2   9 577.754 201.578   5
  -3   2  10 6405.18 604.295   5
  -3   2  11 3707.75 454.906   5
  -3   2  12 577.385 216.875   5
  -3   2  13 1430.29 327.531   5
  -3   2  14 4876.40 586.891   5
  -3   2  15 3457.25 521.616   5
  -3   2  16 472.787 220.834   5
  -3   2  17 125.502 156.337   5
  -3   3 -13 603.785 155.239   7
  -3   3 -12 1271.52 217.823   7
  -3   3 -12 1613.25 207.883   3
  -3   3 -11 990.683 200.341   7
  -3   3 -11 1215.58 170.680   3
  -3   3 -10 1499.10 191.343   3
  -3   3 -10 1253.46 219.728   7
  -3   3  -9 1503.44 243.172   7
  -3   3  -9 1511.84 190.502   3
  -3   3  -8 571.418 142.953   7
  -3   3  -8 483.635 112.612   3
  -3   3  -7 554.435 152.643   7
  -3   3  -7 558.944 109.853   3
  -3   3  -6 84.1374 60.1601   3
  -3   3  -6 197.393 106.067   7
  -3   3  -5 2508.65 327.457   7
  -3   3  -5 2542.50 272.155   3
  -3   3  -5 3003.89 214.727   9
  -3   3  -4 9646.92 565.037   3
  -3   3  -4 9360.04 438.170   9
  -3   3  -4 8934.76 643.211   7
  -3   3  -3 15402.4 746.103   3
  -3   3  -3 14193.2 842.050   7
  -3   3  -3 14349.9 609.435   9
  -3   3  -2 5174.03 356.630   9
  -3   3  -2 5274.44 498.909   7
  -3   3  -1 2995.47 370.208   7
  -3   3  -1 2841.29 273.639   9
  -3   3   0 834.117 188.777   7
  -3   3   1 3554.49 413.064   7
  -3   3   1 4578.06 422.346   5
  -3   3   2 4930.88 453.787   5
  -3   3   2 4387.76 446.835   7
  -3   3   3 9466.75 682.434   7
  -3   3   3 8692.26 635.697   5
  -3   3   4 1628.33 288.631   5
  -3   3   4 1344.09 279.783   7
  -3   3   5 2012.58 318.931   7
  -3   3   5 2014.58 330.419   5
  -3   3   6 3306.24 408.978   7
  -3   3   6 3384.53 426.697   5
  -3   3   7 7330.71 653.602   5
  -3   3   8 418.848 195.391   5
  -3   3   9 617.714 211.250   5
  -3   3  10 3169.24 463.032   5
  -3   3  11 635.851 231.165   5
  -3   3  12 7548.37 743.379   5
  -3   3  13 2720.48 452.110   5
  -3   3  14 223.970 172.189   5
  -3   3  15 128.198 197.346   5
  -3   4 -10 769.465 189.121   7
  -3   4 -10 615.709 132.302   3
  -3   4  -9 1183.51 225.462   7
  -3   4  -9 1308.40 202.894   3
  -3   4  -8 4404.21 371.308   3
  -3   4  -8 3745.22 411.705   7
  -3   4  -7 1007.86 181.173   3
  -3   4  -7 741.767 177.065   7
  -3   4  -6 1348.08 212.336   3
  -3   4  -6 943.850 210.171   7
  -3   4  -5 1314.53 252.409   7
  -3   4  -5 1116.32 197.647   3
  -3   4  -4 1623.92 277.440   7
  -3   4  -4 1413.59 228.403   3
  -3   4  -3 2985.98 383.861   7
  -3   4  -3 2885.69 326.123   3
  -3   4  -2 6009.19 561.903   7
  -3   4  -1 4018.01 462.543   7
  -3   4   0 1471.56 285.947   7
  -3   4   1 1212.41 252.935   7
  -3   4   2 350.794 159.262   7
  -3   4   3-62.4310 128.451   7
  -3   4   4 138.100 126.279   5
  -3   4   4 241.557 155.194   7
  -3   4   5 1955.80 335.717   7
  -3   4   5 2296.17 379.963   5
  -3   4   6 1059.20 268.073   5
  -3   4   6 884.063 242.534   7
  -3   4   7 2102.67 341.067   7
  -3   4   7 1816.97 360.986   5
  -3   4   8 2113.96 396.015   5
  -3   4   8 1702.99 322.886   7
  -3   4   9 2858.26 474.909   5
  -3   4   9 2866.39 414.943   7
  -3   4  10 253.565 190.079   7
  -3   4  10 229.227 158.962   5
  -3   4  11 1034.81 305.236   5
  -3   4  12 221.337 190.834   5
  -3   4  13-251.723 233.475   5
  -3   4  14 896.649 292.993   5
  -3   5  -7 502.972 165.480   7
  -3   5  -7 705.810 179.758   3
  -3   5  -6 346.335 109.905   3
  -3   5  -6 584.766 183.331   7
  -3   5  -5-96.9343 130.968   7
  -3   5  -5 24.5405 67.3145   3
  -3   5  -4 1935.76 323.373   7
  -3   5  -4 2107.33 299.902   3
  -3   5  -3 2637.44 336.079   3
  -3   5  -3 2775.91 395.463   7
  -3   5  -2 624.855 191.451   7
  -3   5  -2 911.179 201.335   3
  -3   5  -1 129.261 99.3102   7
  -3   5   0 277.732 163.259   7
  -3   5   1 18.0828 110.300   7
  -3   5   2 2120.87 357.710   7
  -3   5   3 2302.14 383.698   7
  -3   5   4 118.120 110.300   7
  -3   5   5 203.715 156.085   7
  -3   5   6 432.131 172.368   7
  -3   5   7 2773.13 411.035   7
  -3   5   8 3468.77 472.998   7
  -3   5   9 551.691 244.862   5
  -3   5   9 721.705 234.463   7
  -3   5  10 282.286 114.012   7
  -3   5  10 654.650 238.432   5
  -3   5  11 257.631 224.558   5
  -3   5  11 22.4288 127.160   7
  -3   5  12-97.2414 198.875   5
  -3   5  12 151.294 117.536   7
  -3   5  13 1276.71 305.935   7
  -3   5  14 303.794 189.220   7
  -3   6  -1 426.890 182.770   7
  -3   6  -1 360.014 133.986   3
  -3   6   0 487.420 201.549   7
  -3   6   1 810.810 247.424   7
  -3   6   2 1585.79 312.580   7
  -3   6   3 716.691 208.491   7
  -3   6   4 714.118 225.825   7
  -3   6   5 1456.66 322.078   7
  -3   6   6 1478.02 328.647   7
  -3   6   7 345.288 157.642   7
  -3   6   8 456.044 186.311   7
  -3   6   9 633.062 230.998   7
  -2  -8 -12-64.4090 64.7762   4
  -2  -8 -11 928.563 168.373   4
  -2  -8 -10 1425.74 210.766   4
  -2  -8  -9 1112.99 188.223   4
  -2  -8  -8 3856.15 350.381   4
  -2  -8  -7 1704.91 234.078   4
  -2  -8  -6 1515.70 226.562   4
  -2  -8  -5 2391.44 289.071   4
  -2  -8  -4 4880.75 432.989   4
  -2  -8  -3 1910.73 270.857   4
  -2  -8  -2 1707.71 254.426   4
  -2  -8  -1 1053.08 208.927   4
  -2  -8   0 554.885 163.852   4
  -2  -8   1 80.3801 102.488   4
  -2  -8   2 1505.93 266.822   4
  -2  -8   3 1549.83 268.150   4
  -2  -8   4 915.040 209.235   4
  -2  -8   5 2740.35 348.330   4
  -2  -8   6 2219.17 312.649   4
  -2  -8   7 709.084 140.704   5
  -2  -8   7 826.982 205.017   4
  -2  -7 -14 576.684 134.678   6
  -2  -7 -13 3723.08 313.236   6
  -2  -7 -13 2894.65 274.516   4
  -2  -7 -12 4738.08 349.698   4
  -2  -7 -11 1459.25 190.772   4
  -2  -7 -10 128.681 74.3840   4
  -2  -7  -9 4034.88 320.224   4
  -2  -7  -8 2058.53 236.957   4
  -2  -7  -7 4741.07 363.050   4
  -2  -7  -6 3464.56 313.202   4
  -2  -7  -5 318.426 102.991   4
  -2  -7  -4 572.027 135.173   4
  -2  -7  -3 3207.01 318.349   4
  -2  -7  -2 3674.77 352.719   4
  -2  -7  -1 158.861 88.3777   4
  -2  -7   0-117.525 129.938   4
  -2  -7   1 226.159 90.4226   4
  -2  -7   2 1740.86 255.668   4
  -2  -7   3 2101.96 274.884   4
  -2  -7   4 3243.57 346.230   4
  -2  -7   5 522.333 127.934   4
  -2  -7   6 219.541 108.583   4
  -2  -7   7 1036.81 167.753   5
  -2  -7   7 865.164 182.474   4
  -2  -7   8 1186.31 180.953   5
  -2  -7   8 1040.55 196.676   4
  -2  -7   9-34.3040 50.0941   5
  -2  -7   9 109.248 76.0859   4
  -2  -7  10 162.611 93.6223   5
  -2  -7  10 189.147 99.6865   4
  -2  -6 -15 1187.21 185.898   6
  -2  -6 -14 1634.12 208.635   6
  -2  -6 -13 198.059 81.9381   6
  -2  -6 -13 146.888 58.5609   4
  -2  -6 -12 165.775 75.0667   6
  -2  -6 -12 47.3336 53.5719   4
  -2  -6 -11 940.469 139.562   4
  -2  -6 -10 6266.29 375.648   4
  -2  -6  -9 3744.51 278.828   4
  -2  -6  -8 3185.29 257.482   4
  -2  -6  -7 3727.98 293.319   4
  -2  -6  -6 2903.72 257.767   4
  -2  -6  -5 57.5082 65.1130   4
  -2  -6  -4 600.473 131.213   4
  -2  -6  -3 3735.83 313.553   4
  -2  -6  -3 3340.67 323.631   7
  -2  -6  -2 1806.89 242.605   7
  -2  -6  -2 1964.19 230.559   4
  -2  -6  -1 4048.62 337.125   4
  -2  -6   0 521.748 131.769   4
  -2  -6   1 522.673 125.477   4
  -2  -6   2 1275.29 211.293   4
  -2  -6   3 3260.93 316.563   4
  -2  -6   4 1777.09 229.391   4
  -2  -6   5 676.412 137.579   4
  -2  -6   6 791.380 154.201   4
  -2  -6   7 1527.22 189.153   5
  -2  -6   7 1212.60 186.652   4
  -2  -6   8 736.663 148.952   4
  -2  -6   8 825.966 149.013   5
  -2  -6   9 841.235 151.399   5
  -2  -6   9 1123.80 174.662   4
  -2  -6  10 236.330 95.8647   5
  -2  -6  10 408.483 105.290   4
  -2  -6  11 11.7475 56.0683   5
  -2  -6  11-12.9469 52.9029   4
  -2  -6  12 239.231 98.1731   5
  -2  -6  14 1679.93 361.790   1
  -2  -5 -17 168.282 85.8728   6
  -2  -5 -16 263.313 91.6337   6
  -2  -5 -15 225.742 103.845   6
  -2  -5 -14 389.574 104.789   6
  -2  -5 -13 820.853 136.829   6
  -2  -5 -13 720.434 120.558   4
  -2  -5 -12 5554.55 331.006   4
  -2  -5 -12 6020.36 362.117   6
  -2  -5 -11 829.461 121.874   4
  -2  -5 -11 919.547 134.860   6
  -2  -5 -10-1.24460 55.2124   4
  -2  -5  -9 53.4111 58.7517   4
  -2  -5  -8 6145.99 336.086   4
  -2  -5  -7 312.339 92.9703   4
  -2  -5  -6 11426.3 495.043   4
  -2  -5  -5 1027.16 143.778   4
  -2  -5  -4 665.723 111.567   4
  -2  -5  -4 813.964 145.084   7
  -2  -5  -3 999.743 150.160   4
  -2  -5  -3 1115.08 160.167   7
  -2  -5  -2 4741.82 319.118   4
  -2  -5  -2 4384.03 327.175   7
  -2  -5  -1 6507.37 388.382   4
  -2  -5   0 6152.89 382.950   4
  -2  -5   0 6404.85 427.569   7
  -2  -5   1 10915.3 592.019   7
  -2  -5   1 11491.6 545.221   4
  -2  -5   2 8516.89 463.761   4
  -2  -5   3 5221.48 352.100   4
  -2  -5   4 1344.47 169.823   4
  -2  -5   5 228.409 79.6110   4
  -2  -5   6 520.036 107.784   4
  -2  -5   7 1870.52 196.310   5
  -2  -5   7 1784.28 192.750   4
  -2  -5   8 8343.10 459.342   5
  -2  -5   8 7641.38 431.729   4
  -2  -5   9 6093.88 404.175   5
  -2  -5   9 5443.07 348.274   4
  -2  -5  10 953.484 162.881   5
  -2  -5  10 986.949 139.718   4
  -2  -5  11 887.903 166.843   5
  -2  -5  11 862.798 132.323   4
  -2  -5  12 1047.14 195.490   5
  -2  -5  12 1038.83 140.408   4
  -2  -5  13 1992.85 272.306   5
  -2  -5  14 1085.50 257.053   1
  -2  -5  15 937.828 236.429   1
  -2  -4 -18 120.710 102.688   6
  -2  -4 -17 289.761 118.446   6
  -2  -4 -16 1157.11 199.536   6
  -2  -4 -15 2778.26 278.915   6
  -2  -4 -14 2832.79 262.838   6
  -2  -4 -13 3112.17 261.010   6
  -2  -4 -12 47.0784 52.0889   6
  -2  -4 -11 563.594 95.9670   4
  -2  -4 -11 779.765 122.306   6
  -2  -4 -10 5675.61 304.904   4
  -2  -4 -10 5807.35 317.386   6
  -2  -4  -9 5468.23 300.847   4
  -2  -4  -9 6092.91 317.714   6
  -2  -4  -8 2580.66 199.998   4
  -2  -4  -7 6049.50 309.451   4
  -2  -4  -6 4032.48 418.275   5
  -2  -4  -6 4286.63 247.374   4
  -2  -4  -5 143.884 68.7136   4
  -2  -4  -4 28174.6 873.415   7
  -2  -4  -4 31994.1 912.378   4
  -2  -4  -3 14088.9 519.836   4
  -2  -4  -3 12543.3 502.645   7
  -2  -4  -2 25177.9 831.026   7
  -2  -4  -2 26163.6 826.756   4
  -2  -4  -1 12288.0 519.197   7
  -2  -4  -1 13574.4 518.200   4
  -2  -4   0 8566.60 399.910   4
  -2  -4   0 8632.55 421.651   7
  -2  -4   1 2330.33 132.491   9
  -2  -4   1 2400.58 197.970   4
  -2  -4   2 9626.18 312.030   9
  -2  -4   2 9908.28 441.936   4
  -2  -4   3 15826.4 445.744   9
  -2  -4   3 16814.5 619.664   4
  -2  -4   3 16247.1 668.609   7
  -2  -4   4 17811.7 729.545   7
  -2  -4   4 18439.9 494.261   9
  -2  -4   4 19128.0 678.935   4
  -2  -4   5 3823.22 289.160   6
  -2  -4   5 3676.96 251.178   4
  -2  -4   5 3419.26 141.244   9
  -2  -4   6 153.481 29.9845   9
  -2  -4   6 96.0744 53.1556   6
  -2  -4   6 139.355 64.7542   4
  -2  -4   6 98.7165 49.1689   5
  -2  -4   7 367.029 91.2357   5
  -2  -4   7 301.962 108.575   8
  -2  -4   7 323.660 45.6602   9
  -2  -4   7 399.700 93.8660   6
  -2  -4   7 244.422 72.3562   4
  -2  -4   8 4985.40 331.892   5
  -2  -4   8 4727.50 381.226   8
  -2  -4   8 4978.69 332.993   6
  -2  -4   8 5153.40 290.451   4
  -2  -4   8 4711.20 218.695   9
  -2  -4   9 2496.42 164.443   9
  -2  -4   9 2686.48 199.681   4
  -2  -4   9 2985.38 268.033   5
  -2  -4  10 11957.1 474.847   4
  -2  -4  10 11922.4 604.695   5
  -2  -4  11 2091.60 168.763   4
  -2  -4  11 1914.69 237.764   5
  -2  -4  12 1242.41 198.093   5
  -2  -4  12 1196.95 123.640   4
  -2  -4  13 67.1977 91.1740   1
  -2  -4  13 377.893 123.582   5
  -2  -4  14 1948.57 277.778   5
  -2  -4  14 1630.81 283.098   1
  -2  -4  15 378.517 134.055   5
  -2  -4  15 208.074 113.560   1
  -2  -3 -18 730.039 184.040   6
  -2  -3 -17 1053.99 211.654   6
  -2  -3 -16 1386.86 223.178   6
  -2  -3 -15 5375.91 419.074   6
  -2  -3 -14 2155.89 244.239   6
  -2  -3 -13 2388.97 240.684   6
  -2  -3 -12 3949.99 289.733   6
  -2  -3 -11 8954.75 437.168   6
  -2  -3 -10 49.9751 47.1470   6
  -2  -3 -10 2.47090 86.1775   5
  -2  -3  -9 1713.19 154.756   6
  -2  -3  -9 1584.27 236.695   5
  -2  -3  -8 1136.84 120.591   6
  -2  -3  -8 985.832 141.862   1
  -2  -3  -8 889.046 107.938   4
  -2  -3  -7 11057.5 429.138   4
  -2  -3  -7 11755.0 425.321   6
  -2  -3  -6 9777.71 372.791   4
  -2  -3  -6 8721.65 348.825   6
  -2  -3  -5 70548.5 1794.29   4
  -2  -3  -4 6391.78 284.511   4
  -2  -3  -3 6974.41 262.799   7
  -2  -3  -3 7772.45 317.713   4
  -2  -3  -3 7730.15 318.549   9
  -2  -3  -2 17093.6 527.969   7
  -2  -3  -2 18889.4 573.063   4
  -2  -3  -2 17582.3 549.607   9
  -2  -3  -1 5812.93 251.810   7
  -2  -3  -1 6576.32 283.246   4
  -2  -3  -1 5967.30 245.761   9
  -2  -3   0 7851.27 316.192   7
  -2  -3   0 8025.81 291.309   9
  -2  -3   0 8995.64 340.652   4
  -2  -3   1 7256.32 304.029   4
  -2  -3   1 6832.43 258.612   9
  -2  -3   1 6570.50 290.898   7
  -2  -3   2 7077.12 315.450   7
  -2  -3   2 7666.29 281.342   9
  -2  -3   2 8034.84 327.321   4
  -2  -3   3 11255.1 450.383   7
  -2  -3   3 12711.4 414.579   9
  -2  -3   3 13691.5 458.389   4
  -2  -3   4 162.646 58.6032   4
  -2  -3   4 153.705 50.2909   6
  -2  -3   4 44.7203 32.1440   3
  -2  -3   4 144.808 41.5695   9
  -2  -3   5 952.014 120.107   3
  -2  -3   5 819.381 106.457   5
  -2  -3   5 872.062 141.593   8
  -2  -3   5 798.552 97.0571   9
  -2  -3   5 951.059 117.649   6
  -2  -3   5 814.614 97.6276   4
  -2  -3   6 1074.84 128.914   5
  -2  -3   6 907.807 119.386   3
  -2  -3   6 949.206 114.538   6
  -2  -3   6 945.063 157.767   8
  -2  -3   6 748.671 104.148   9
  -2  -3   6 990.114 102.238   4
  -2  -3   7 7313.48 461.446   8
  -2  -3   7 6904.43 371.362   3
  -2  -3   7 6664.39 353.036   9
  -2  -3   7 6794.57 293.460   4
  -2  -3   7 7033.26 334.508   6
  -2  -3   7 7199.44 377.855   5
  -2  -3   8 2378.34 158.079   4
  -2  -3   8 2322.46 208.389   9
  -2  -3   8 2524.82 282.599   8
  -2  -3   8 2125.35 208.556   5
  -2  -3   8 2263.83 177.475   6
  -2  -3   9 10745.0 526.453   9
  -2  -3   9 10995.1 540.733   5
  -2  -3   9 11223.5 450.922   6
  -2  -3   9 10999.5 397.493   4
  -2  -3  10 266.490 89.4548   5
  -2  -3  10 339.922 70.3185   6
  -2  -3  10 291.218 58.4040   4
  -2  -3  11 125.596 44.3227   4
  -2  -3  11 32.3261 51.0532   5
  -2  -3  12 1851.41 237.303   5
  -2  -3  12 2180.71 142.125   4
  -2  -3  12 2243.95 275.370   1
  -2  -3  13 1663.96 242.313   1
  -2  -3  13 1675.57 235.004   5
  -2  -3  14 1494.18 243.954   5
  -2  -3  14 1578.98 240.499   1
  -2  -3  15 0.34014 61.1346   1
  -2  -3  15 84.3895 81.6955   5
  -2  -3  16-115.228 116.951   5
  -2  -3  17 23.6209 98.6769   5
  -2  -2 -18 1606.81 278.868   6
  -2  -2 -17 429.878 144.858   6
  -2  -2 -16 2992.13 336.518   6
  -2  -2 -15 195.434 107.998   6
  -2  -2 -14 1900.08 242.024   6
  -2  -2 -13 891.488 156.821   6
  -2  -2 -13 1046.09 158.667   5
  -2  -2 -12 1245.23 172.820   5
  -2  -2 -12 1365.22 186.742   6
  -2  -2 -11 949.441 147.251   6
  -2  -2 -10 11363.2 517.541   6
  -2  -2  -9 6842.90 431.879   5
  -2  -2  -9 6095.76 339.674   6
  -2  -2  -8 1492.95 195.622   5
  -2  -2  -8 1256.03 126.190   6
  -2  -2  -8 1585.32 182.454   1
  -2  -2  -7 557.843 83.0876   6
  -2  -2  -7 628.919 104.686   1
  -2  -2  -7 736.221 137.409   5
  -2  -2  -6 5700.33 368.384   5
  -2  -2  -6 5274.00 308.435   1
  -2  -2  -6 5525.48 254.781   6
  -2  -2  -5 2766.29 157.998   6
  -2  -2  -5 2800.59 198.780   1
  -2  -2  -4 10552.6 347.742   6
  -2  -2  -3 52977.9 1381.65   4
  -2  -2  -3 54466.7 1324.34   6
  -2  -2  -2 1129.57 111.635   4
  -2  -2  -2 1102.87 81.9914   6
  -2  -2  -1 8014.16 307.865   9
  -2  -2  -1 8572.02 316.283   4
  -2  -2   0 5406.15 237.883   4
  -2  -2   0 4250.41 212.693   9
  -2  -2   1 18661.5 520.683   3
  -2  -2   1 20405.4 574.664   4
  -2  -2   1 18793.3 591.252   9
  -2  -2   2 51.9312 23.7111   3
  -2  -2   2 107.795 43.8528   4
  -2  -2   2 51.1286 32.9065   9
  -2  -2   3 91.8819 29.7822   6
  -2  -2   3 129.898 40.6936   5
  -2  -2   3 115.791 49.6500   9
  -2  -2   3 90.8767 26.8842   3
  -2  -2   3 120.153 42.3754   4
  -2  -2   4 26736.2 864.199   9
  -2  -2   4 29075.0 952.569   8
  -2  -2   4 27623.1 763.594   4
  -2  -2   4 29190.0 775.828   3
  -2  -2   4 26880.0 822.846   5
  -2  -2   4 28433.0 739.377   6
  -2  -2   5 24770.5 887.232   8
  -2  -2   5 23886.3 801.164   9
  -2  -2   5 23243.5 673.032   4
  -2  -2   5 25432.7 704.270   3
  -2  -2   5 24359.8 657.541   6
  -2  -2   5 24074.7 766.125   5
  -2  -2   6 160.413 78.8434   8
  -2  -2   6 187.440 45.8978   4
  -2  -2   6 155.343 57.4179   5
  -2  -2   6 115.550 37.0874   3
  -2  -2   6 171.265 38.3986   6
  -2  -2   7 561.123 65.7091   4
  -2  -2   7 591.266 76.7029   3
  -2  -2   7 508.881 98.7812   5
  -2  -2   7 622.428 125.487   8
  -2  -2   7 539.660 58.2404   6
  -2  -2   8 579.445 110.489   5
  -2  -2   8 475.118 59.0263   6
  -2  -2   8 598.857 81.9430   3
  -2  -2   8 622.664 71.1726   4
  -2  -2   8 713.525 145.462   8
  -2  -2   9 3016.52 161.235   6
  -2  -2   9 3210.94 159.939   4
  -2  -2   9 3369.31 270.573   5
  -2  -2  10 594.069 115.044   1
  -2  -2  10 725.424 70.4665   4
  -2  -2  10 696.565 137.336   5
  -2  -2  10 646.774 74.3070   6
  -2  -2  11 13452.3 598.370   1
  -2  -2  11 12103.7 422.125   6
  -2  -2  11 11737.6 611.087   5
  -2  -2  12 534.506 75.0270   6
  -2  -2  12 703.642 157.970   5
  -2  -2  12 614.339 125.778   1
  -2  -2  13 415.748 127.166   5
  -2  -2  13 571.370 116.381   1
  -2  -2  14 747.383 178.227   5
  -2  -2  14 426.900 98.8551   1
  -2  -2  15 1983.26 216.008   1
  -2  -2  15 1427.73 256.499   5
  -2  -2  16 196.840 114.738   5
  -2  -2  17 478.949 197.470   5
  -2  -2  18 190.625 129.198   5
  -2  -1 -18 150.548 144.088   6
  -2  -1 -17-55.9759 104.810   6
  -2  -1 -16 574.787 154.614   6
  -2  -1 -15 1848.44 266.249   6
  -2  -1 -14 1197.81 210.233   6
  -2  -1 -13 1121.29 122.549   5
  -2  -1 -13 854.190 166.182   6
  -2  -1 -12 181.847 48.3952   5
  -2  -1 -12 166.411 88.1643   6
  -2  -1 -11 1392.97 132.734   5
  -2  -1 -11 736.126 147.649   6
  -2  -1 -10 5491.20 279.413   5
  -2  -1 -10 5379.97 365.979   6
  -2  -1  -9 3837.45 289.962   6
  -2  -1  -9 3778.66 224.897   5
  -2  -1  -8 9841.00 467.196   6
  -2  -1  -8 9744.23 406.508   5
  -2  -1  -8 10075.0 547.818   1
  -2  -1  -7 2107.92 129.618   7
  -2  -1  -7 1972.72 184.956   6
  -2  -1  -7 2161.70 224.464   1
  -2  -1  -7 1930.00 167.756   5
  -2  -1  -6 1681.26 153.374   5
  -2  -1  -6 1597.81 153.962   6
  -2  -1  -6 1606.54 179.956   1
  -2  -1  -6 1727.12 113.844   7
  -2  -1  -5 327.206 72.3104   6
  -2  -1  -5 274.354 66.5272   5
  -2  -1  -5 260.633 46.1647   7
  -2  -1  -5 233.449 59.9436   1
  -2  -1  -4 6758.74 295.339   6
  -2  -1  -4 6742.64 340.761   1
  -2  -1  -4 6930.22 276.660   7
  -2  -1  -3 2947.11 198.058   1
  -2  -1  -3 3124.15 179.474   7
  -2  -1  -3 3056.91 170.554   6
  -2  -1  -2 4688.41 240.505   1
  -2  -1  -2 4782.48 212.972   6
  -2  -1  -2 5465.73 154.574   3
  -2  -1  -1 3033.34 141.858   6
  -2  -1  -1 2901.73 162.884   1
  -2  -1   0 2971.40 123.002   6
  -2  -1   0 3008.90 142.401   5
  -2  -1   1 10656.6 349.755   5
  -2  -1   1 10147.0 280.235   6
  -2  -1   2 1393.71 112.376   5
  -2  -1   3 5432.99 304.346   9
  -2  -1   3 5387.60 259.989   5
  -2  -1   4 15022.5 531.047   5
  -2  -1   5 2420.09 186.022   5
  -2  -1   6 37120.8 1111.04   5
  -2  -1   7 12914.9 542.924   5
  -2  -1   8 21172.7 869.794   8
  -2  -1   8 18097.5 723.880   5
  -2  -1   8 19166.8 600.521   1
  -2  -1   9 3811.00 211.873   1
  -2  -1   9 3388.61 285.263   5
  -2  -1  10 3373.11 202.547   1
  -2  -1  10 3112.35 285.740   5
  -2  -1  11 3667.82 220.429   1
  -2  -1  11 3213.86 314.749   5
  -2  -1  12 861.389 174.691   5
  -2  -1  12 581.087 88.6869   1
  -2  -1  13 7572.91 553.349   5
  -2  -1  13 8565.82 381.741   1
  -2  -1  14 3673.35 235.834   1
  -2  -1  14 3469.61 391.069   5
  -2  -1  15 5483.91 523.690   5
  -2  -1  16 464.052 178.448   5
  -2  -1  17 136.748 172.674   5
  -2  -1  18 300.023 185.509   5
  -2  -1  19 1781.95 371.611   5
  -2   0 -17 407.870 176.674   6
  -2   0 -16 298.221 140.792   6
  -2   0 -15 494.483 154.462   6
  -2   0 -14 54.2660 76.7591   6
  -2   0 -13 1303.14 219.913   6
  -2   0 -12 373.980 117.320   6
  -2   0 -11 2464.00 269.942   6
  -2   0 -10 6674.00 211.051   5
  -2   0 -10 6440.72 436.617   6
  -2   0  -9 8328.28 487.812   6
  -2   0  -9 9360.34 396.107   7
  -2   0  -9 9005.05 252.210   5
  -2   0  -8 2694.77 188.172   7
  -2   0  -8 2847.36 258.748   6
  -2   0  -7 2184.54 214.624   6
  -2   0  -7 2160.34 172.273   7
  -2   0  -6 1353.60 118.578   9
  -2   0  -6 1542.22 114.872   3
  -2   0  -6 1192.55 129.766   7
  -2   0  -6 1316.74 159.636   6
  -2   0  -5 14351.2 547.746   7
  -2   0  -5 13773.6 561.995   6
  -2   0  -5 15204.5 459.847   3
  -2   0  -5 14188.8 639.363   1
  -2   0  -5 14319.8 480.392   9
  -2   0  -4 1660.23 163.545   7
  -2   0  -4 1766.79 116.086   3
  -2   0  -4 1682.99 159.188   6
  -2   0  -4 1711.81 189.306   1
  -2   0  -4 1975.89 135.729   9
  -2   0  -3 8419.49 393.717   7
  -2   0  -3 7732.82 397.713   1
  -2   0  -3 7510.42 279.059   3
  -2   0  -3 6973.38 217.464   5
  -2   0  -3 7542.86 346.526   6
  -2   0  -3 7747.65 312.049   9
  -2   0  -2 2471.03 113.004   5
  -2   0  -2 2227.54 184.841   1
  -2   0  -2 2327.59 199.386   7
  -2   0  -2 2050.46 135.232   3
  -2   0  -2 2226.54 166.009   6
  -2   0  -1 6737.21 316.219   1
  -2   0  -1 7056.07 366.023   7
  -2   0  -1 6607.68 291.838   6
  -2   0  -1 6764.56 247.246   5
  -2   0   0 25546.6 767.558   1
  -2   0   0 26258.1 724.541   5
  -2   0   1 49785.3 1291.84   5
  -2   0   1 48966.9 1270.22   1
  -2   0   2 29160.3 850.992   5
  -2   0   3 22965.9 735.697   5
  -2   0   4 4179.13 263.936   5
  -2   0   5 44536.6 1300.61   5
  -2   0   6 6410.25 367.927   5
  -2   0   7 621.470 124.830   5
  -2   0   8 8711.45 492.613   5
  -2   0   9 2300.66 258.677   5
  -2   0  10 7481.70 508.035   5
  -2   0  11 5977.91 474.951   5
  -2   0  12 6729.99 537.520   5
  -2   0  13 834.874 218.931   5
  -2   0  14 2760.88 376.331   5
  -2   0  15 1822.37 321.811   5
  -2   0  16 3235.27 447.173   5
  -2   0  17 2698.85 418.508   5
  -2   0  18 720.250 246.258   5
  -2   0  19 160.035 174.133   5
  -2   0  20 45.3382 119.378   5
  -2   1 -17 209.565 131.606   6
  -2   1 -16 266.425 121.505   6
  -2   1 -15 5000.59 499.159   6
  -2   1 -14 4161.21 437.271   6
  -2   1 -13 1301.77 243.238   6
  -2   1 -12 226.392 115.153   6
  -2   1 -11 1134.89 202.021   6
  -2   1 -10 3814.98 356.090   6
  -2   1 -10 4093.20 281.143   7
  -2   1  -9 7324.63 496.812   6
  -2   1  -9 8845.65 381.653   3
  -2   1  -9 7110.36 389.252   7
  -2   1  -8 9112.99 455.412   7
  -2   1  -8 8918.33 532.862   6
  -2   1  -8 10660.6 418.526   3
  -2   1  -7 5453.75 342.313   7
  -2   1  -7 6277.79 296.189   3
  -2   1  -7 5338.70 384.479   6
  -2   1  -7 5863.75 274.552   9
  -2   1  -6 7811.53 427.653   7
  -2   1  -6 8908.67 363.467   3
  -2   1  -6 7442.51 440.115   6
  -2   1  -6 8005.66 324.013   9
  -2   1  -5 832.566 140.954   7
  -2   1  -5 1036.05 114.305   3
  -2   1  -5 767.632 126.864   6
  -2   1  -5 933.934 94.6597   9
  -2   1  -4 5871.17 371.508   7
  -2   1  -4 5604.25 286.059   3
  -2   1  -4 4838.39 321.790   6
  -2   1  -4 6047.31 266.512   9
  -2   1  -3 15399.9 529.086   9
  -2   1  -3 16204.0 680.195   7
  -2   1  -3 15582.8 567.910   3
  -2   1  -2 3406.98 287.445   7
  -2   1  -2 3695.42 226.285   9
  -2   1  -2 3755.76 212.315   5
  -2   1  -1 20269.6 817.774   7
  -2   1  -1 20829.0 708.157   9
  -2   1  -1 21117.4 696.651   5
  -2   1   0 21679.6 753.609   9
  -2   1   0 21607.9 846.017   7
  -2   1   0 22033.0 749.243   5
  -2   1   1 34731.5 1096.10   5
  -2   1   2 16539.9 669.764   5
  -2   1   3 21409.5 837.475   5
  -2   1   3 22814.0 788.494   8
  -2   1   4 6363.28 373.975   8
  -2   1   4 6493.90 408.608   5
  -2   1   5 1774.45 222.816   5
  -2   1   5 2050.18 207.203   8
  -2   1   6 71.4881 98.6685   5
  -2   1   7 16456.2 718.827   8
  -2   1   7 13716.1 725.265   5
  -2   1   8 413.784 121.173   8
  -2   1   8 477.826 180.108   5
  -2   1   9 7720.08 567.009   5
  -2   1  10 1828.42 301.124   5
  -2   1  11 1077.26 232.410   5
  -2   1  12 72.6224 128.634   5
  -2   1  13 6101.45 567.071   5
  -2   1  14 2870.32 408.152   5
  -2   1  15 742.121 233.579   5
  -2   1  16 667.421 226.086   5
  -2   1  17 192.142 161.206   5
  -2   1  18 214.586 163.027   5
  -2   1  19 649.916 264.552   5
  -2   2 -14 1370.24 255.719   6
  -2   2 -13 3126.96 380.901   6
  -2   2 -12 2520.07 327.675   6
  -2   2 -11 3189.07 281.147   7
  -2   2 -11 3100.01 358.116   6
  -2   2 -10 3036.79 272.780   7
  -2   2 -10 3545.02 256.745   3
  -2   2  -9 1221.11 170.418   7
  -2   2  -9 1589.09 162.314   3
  -2   2  -8 311.333 98.7411   7
  -2   2  -8 486.333 93.1267   3
  -2   2  -7-23.3066 65.1972   7
  -2   2  -7-29.0470 54.2091   3
  -2   2  -7 6.37185 30.0226   9
  -2   2  -6 1822.71 131.176   9
  -2   2  -6 1500.15 196.819   7
  -2   2  -6 1687.95 169.880   3
  -2   2  -5 11747.8 611.177   7
  -2   2  -5 12030.0 522.852   3
  -2   2  -5 12100.0 420.247   9
  -2   2  -4 35390.4 1246.50   7
  -2   2  -4 34193.1 976.609   9
  -2   2  -4 35592.4 1120.13   3
  -2   2  -3 555.716 113.174   3
  -2   2  -3 373.489 123.939   7
  -2   2  -3 549.567 83.9161   9
  -2   2  -2 2760.06 289.869   7
  -2   2  -2 2735.66 203.682   9
  -2   2  -1 1346.32 151.772   9
  -2   2  -1 969.427 174.971   7
  -2   2   0 2517.92 281.745   7
  -2   2   0 2748.31 233.117   9
  -2   2   0 2027.34 226.360   5
  -2   2   1 13654.0 601.534   9
  -2   2   1 13476.8 688.999   7
  -2   2   1 13406.1 647.898   5
  -2   2   2 26429.1 1053.35   7
  -2   2   2 27910.0 1069.53   5
  -2   2   3 813.786 124.589   8
  -2   2   3 703.158 165.800   5
  -2   2   4 133.158 110.394   5
  -2   2   4 38.6662 62.8045   8
  -2   2   5-173.221 145.492   5
  -2   2   6 4269.24 413.300   5
  -2   2   7 31.0128 120.953   5
  -2   2   7 44.2943 59.3482   8
  -2   2   8 381.954 175.131   5
  -2   2   9 646.796 214.686   5
  -2   2  10 403.642 145.913   5
  -2   2  11 5139.13 531.507   5
  -2   2  12 5617.08 560.026   5
  -2   2  13 998.388 271.044   5
  -2   2  14 203.255 109.296   5
  -2   2  15 654.537 234.451   5
  -2   2  16-148.687 160.363   5
  -2   2  17 1572.07 370.568   5
  -2   2  18 445.164 218.889   5
  -2   3 -12 172.718 78.6919   7
  -2   3 -11 337.324 94.4192   3
  -2   3 -11 357.092 112.867   7
  -2   3 -10 283.099 93.1668   7
  -2   3 -10 300.321 91.4970   3
  -2   3  -9 2013.35 246.749   7
  -2   3  -9 2103.91 212.517   3
  -2   3  -8 338.912 86.8627   3
  -2   3  -8 156.611 83.9990   7
  -2   3  -7 668.847 123.177   3
  -2   3  -7 757.409 155.338   7
  -2   3  -6 116.797 35.9714   9
  -2   3  -6 146.017 63.2030   7
  -2   3  -6 63.3143 54.5388   3
  -2   3  -5 1604.43 195.735   3
  -2   3  -5 1723.09 127.423   9
  -2   3  -5 1820.51 252.373   7
  -2   3  -4 37.9944 101.313   7
  -2   3  -4 69.0643 36.1377   9
  -2   3  -4 113.559 66.7330   3
  -2   3  -3 12769.8 484.341   9
  -2   3  -3 11709.2 682.403   7
  -2   3  -3 12032.8 613.279   3
  -2   3  -2 6614.30 500.437   7
  -2   3  -2 7103.01 364.523   9
  -2   3  -1 1417.51 236.303   7
  -2   3  -1 1487.39 171.272   9
  -2   3   0 3422.54 346.095   7
  -2   3   1 11.2822 131.352   7
  -2   3   2-43.7751 107.142   7
  -2   3   2 54.8881 109.493   5
  -2   3   3 777.618 200.240   7
  -2   3   3 477.321 192.902   5
  -2   3   4 6232.85 501.180   7
  -2   3   4 6897.69 389.763   8
  -2   3   4 6473.40 532.805   5
  -2   3   5 2265.03 311.473   7
  -2   3   5 2061.45 337.206   5
  -2   3   6 3668.55 423.591   5
  -2   3   7 2372.61 362.287   5
  -2   3   7 2268.22 249.949   8
  -2   3   8 2887.40 415.674   5
  -2   3   9 111.568 144.289   5
  -2   3  10 3628.11 469.451   5
  -2   3  11 1351.58 298.247   5
  -2   3  12 2176.15 387.078   5
  -2   3  13 2303.77 418.655   5
  -2   3  14 4297.15 570.813   5
  -2   3  15 455.226 233.251   5
  -2   3  16 378.198 230.006   5
  -2   3  17-148.672 201.357   5
  -2   4 -12 413.623 114.953   3
  -2   4 -12 229.402 105.234   7
  -2   4 -11 181.193 82.7416   3
  -2   4 -11 120.511 90.0607   7
  -2   4 -10 1410.51 222.492   7
  -2   4 -10 1482.78 199.602   3
  -2   4  -9 431.420 127.162   7
  -2   4  -9 643.780 124.977   3
  -2   4  -8 496.744 134.553   7
  -2   4  -8 840.380 146.767   3
  -2   4  -7 216.032 99.2157   7
  -2   4  -7 213.713 75.0426   3
  -2   4  -6-43.0141 74.0776   7
  -2   4  -6 45.6161 56.5829   3
  -2   4  -5 2235.02 290.383   7
  -2   4  -5 2562.06 277.367   3
  -2   4  -4 8943.36 630.084   7
  -2   4  -4 10301.5 609.054   3
  -2   4  -4 10604.0 389.526   9
  -2   4  -3 7497.44 511.458   3
  -2   4  -3 7512.03 349.201   9
  -2   4  -3 7771.12 570.454   7
  -2   4  -2 24.1756 91.8442   7
  -2   4  -2 59.5196 48.6025   9
  -2   4  -1 2811.29 355.133   7
  -2   4   0 11.1019 97.7717   7
  -2   4   1 6442.16 436.368   9
  -2   4   1 6697.52 546.592   7
  -2   4   2 8787.08 639.841   7
  -2   4   2 9868.41 571.344   9
  -2   4   3 3317.25 394.939   7
  -2   4   4 298.100 128.249   7
  -2   4   5 694.650 186.160   7
  -2   4   5 784.160 230.406   5
  -2   4   6 7166.59 641.783   5
  -2   4   6 7005.53 572.787   7
  -2   4   7 14676.0 709.171   8
  -2   4   7 14401.1 957.747   5
  -2   4   7 13724.4 828.991   7
  -2   4   8 7274.63 593.620   7
  -2   4   8 8115.49 720.865   5
  -2   4   9 3270.38 397.647   7
  -2   4   9 3260.88 465.523   5
  -2   4  10 65.2930 147.119   5
  -2   4  11 642.115 246.884   5
  -2   4  12 3017.99 496.418   5
  -2   4  13 2202.36 423.271   5
  -2   4  14 628.461 260.101   5
  -2   4  15 518.221 269.741   5
  -2   4  16 1070.14 302.761   5
  -2   5  -9 2049.04 254.920   3
  -2   5  -9 1852.91 272.458   7
  -2   5  -8 3193.03 364.229   7
  -2   5  -8 4197.92 374.892   3
  -2   5  -7 1323.79 235.028   7
  -2   5  -7 1303.68 209.598   3
  -2   5  -6 3335.63 380.706   7
  -2   5  -6 3278.66 342.390   3
  -2   5  -5 972.377 185.600   3
  -2   5  -5 1235.36 239.888   7
  -2   5  -4 731.892 182.439   7
  -2   5  -4 651.704 157.423   3
  -2   5  -3 447.969 132.170   7
  -2   5  -3 518.162 143.354   3
  -2   5  -2 6583.43 564.003   7
  -2   5  -1 2041.91 310.224   7
  -2   5   0 2943.96 380.455   7
  -2   5   1 3946.83 437.116   7
  -2   5   2 139.954 132.016   7
  -2   5   3 1600.10 292.116   7
  -2   5   4 3676.44 424.540   7
  -2   5   5 4533.53 486.131   7
  -2   5   6 3912.69 455.420   7
  -2   5   7 3962.47 473.271   7
  -2   5   8 1941.14 321.078   7
  -2   5   9 870.907 212.093   7
  -2   5  10 727.755 215.020   7
  -2   5  10 669.836 265.541   5
  -2   5  11 1048.02 282.587   5
  -2   5  11 1044.20 254.367   7
  -2   5  12 360.010 209.709   5
  -2   5  12 659.469 233.268   7
  -2   5  13 91.4228 168.843   5
  -2   5  13 335.790 162.742   7
  -2   5  14 568.896 208.372   7
  -2   5  14 472.865 268.930   5
  -2   5  15 756.758 235.291   7
  -2   5  16 752.033 230.778   7
  -2   6  -6 1024.13 212.210   3
  -2   6  -6 1241.74 242.084   7
  -2   6  -5 607.351 188.082   7
  -2   6  -5 457.566 143.018   3
  -2   6  -4 1858.87 307.203   7
  -2   6  -4 2001.99 298.805   3
  -2   6  -3 1349.56 255.787   3
  -2   6  -3 1024.08 229.064   7
  -2   6  -2-119.666 117.943   7
  -2   6  -2 62.4678 74.4388   3
  -2   6  -1-110.306 123.422   7
  -2   6   0 1165.96 249.037   7
  -2   6   1 1209.43 275.870   7
  -2   6   2 8808.86 709.654   7
  -2   6   3 4230.11 492.990   7
  -2   6   4 128.080 123.179   7
  -2   6   5 90.7626 90.6224   7
  -2   6   6 185.957 137.360   7
  -2   6   7 1765.05 314.306   7
  -2   6   8 2761.15 409.770   7
  -2   6   9 526.492 160.719   7
  -2   6  10-122.411 127.571   7
  -2   6  11 19.2505 129.645   7
  -2   6  12 361.001 163.942   7
  -2   6  13 444.681 199.376   7
  -2   6  14 488.411 194.285   7
  -2   7   1 923.672 245.453   7
  -2   7   2 844.256 234.953   7
  -2   7   3 264.070 177.639   7
  -2   7   4 1260.63 268.948   7
  -2   7   5 668.595 201.930   7
  -2   7   6 275.040 124.701   7
  -2   7   7 65.9126 103.342   7
  -2   7   8 28.7174 89.1229   7
  -2   7   9 72.6178 87.9881   7
  -2   7  10 164.338 117.560   7
  -2   7  11 758.709 252.316   7
  -1  -8 -12 207.812 100.520   4
  -1  -8 -11-5.81179 64.2410   4
  -1  -8 -10 258.333 105.477   4
  -1  -8  -9 41.8945 80.3538   4
  -1  -8  -8 1481.52 237.502   4
  -1  -8  -7 1595.40 257.186   4
  -1  -8  -6 387.632 127.157   4
  -1  -8  -5 99.7556 116.212   4
  -1  -8  -4 1627.55 282.249   4
  -1  -8  -3 1233.67 255.360   4
  -1  -8  -2 491.630 188.157   4
  -1  -8  -1 219.489 145.014   4
  -1  -8   0 113.240 119.148   4
  -1  -8   1 639.304 202.008   4
  -1  -8   2 1891.36 334.012   4
  -1  -8   3 1794.62 322.793   4
  -1  -8   4 1211.52 278.741   4
  -1  -8   5 426.813 183.054   4
  -1  -7 -13 56.0937 59.6653   4
  -1  -7 -12 436.451 115.926   4
  -1  -7 -11 3528.06 315.702   4
  -1  -7 -10 2298.33 257.214   4
  -1  -7  -9 3120.34 314.507   4
  -1  -7  -8 2383.22 276.571   4
  -1  -7  -7-82.0500 116.034   4
  -1  -7  -6 170.698 121.469   4
  -1  -7  -5 1737.98 265.262   4
  -1  -7  -4 3715.35 389.610   4
  -1  -7  -3 2754.54 340.792   4
  -1  -7  -2 6187.51 526.972   4
  -1  -7  -1 581.911 192.378   4
  -1  -7   0 444.985 171.815   4
  -1  -7   1 1967.41 312.166   4
  -1  -7   2 3612.23 418.381   4
  -1  -7   3 6577.25 566.055   4
  -1  -7   4 3823.58 433.546   4
  -1  -7   5 2036.64 316.394   4
  -1  -7   6 1812.05 304.738   4
  -1  -7   7 1145.99 247.982   4
  -1  -7   8 1337.99 264.377   4
  -1  -7   8 1305.81 179.674   5
  -1  -7   9 716.040 192.898   4
  -1  -7  10 421.367 149.376   4
  -1  -6 -16 680.385 149.147   6
  -1  -6 -15 721.706 145.174   6
  -1  -6 -14 759.786 139.506   6
  -1  -6 -13 3900.00 279.395   4
  -1  -6 -12 3165.66 254.834   4
  -1  -6 -11 1869.69 198.686   4
  -1  -6 -10 1790.27 201.204   4
  -1  -6  -9 6255.61 409.497   4
  -1  -6  -8 1769.94 224.742   4
  -1  -6  -7 7954.81 501.196   4
  -1  -6  -6 2491.49 275.069   4
  -1  -6  -5 413.889 141.035   4
  -1  -6  -4 1258.40 220.129   4
  -1  -6  -3 5775.10 452.340   4
  -1  -6  -2 5152.19 440.275   4
  -1  -6  -1 7158.70 524.649   4
  -1  -6   0 10884.5 669.499   4
  -1  -6   1 5121.71 457.447   4
  -1  -6   2 5971.12 497.556   4
  -1  -6   3 1516.98 250.685   4
  -1  -6   4 141.181 129.767   4
  -1  -6   5 1437.39 243.643   4
  -1  -6   6 1366.56 237.201   4
  -1  -6   7 5546.01 476.957   4
  -1  -6   8 2317.14 303.876   4
  -1  -6   8 2719.00 247.195   5
  -1  -6   9 287.350 121.948   4
  -1  -6   9 76.9657 58.5362   5
  -1  -6  10 120.592 122.542   4
  -1  -6  10-29.1985 46.0882   5
  -1  -6  11 287.141 123.171   4
  -1  -5 -17 720.692 146.698   6
  -1  -5 -16 2755.91 274.157   6
  -1  -5 -15 3672.66 304.703   6
  -1  -5 -14 3115.20 266.259   6
  -1  -5 -13 629.473 124.513   6
  -1  -5 -13 434.696 89.4518   4
  -1  -5 -12 1632.84 159.373   4
  -1  -5 -11 5226.40 299.729   4
  -1  -5 -10 5435.73 318.329   4
  -1  -5  -9 2149.50 198.203   4
  -1  -5  -8 3966.40 284.238   4
  -1  -5  -7 1363.28 178.145   4
  -1  -5  -6 306.823 118.226   4
  -1  -5  -5 6135.19 407.262   4
  -1  -5  -4 3509.51 310.918   4
  -1  -5  -3 7927.82 489.096   4
  -1  -5  -2 5967.08 435.180   7
  -1  -5  -2 6362.17 436.408   4
  -1  -5  -1 6285.09 460.045   7
  -1  -5  -1 7522.17 479.650   4
  -1  -5   0 905.863 183.607   4
  -1  -5   0 822.272 164.484   7
  -1  -5   1 3052.07 330.387   4
  -1  -5   2 3697.45 348.908   4
  -1  -5   3 5512.61 435.007   4
  -1  -5   4 3416.61 339.744   4
  -1  -5   5 353.527 133.751   4
  -1  -5   6 148.378 100.091   4
  -1  -5   7 478.261 95.1492   5
  -1  -5   7 553.710 149.819   4
  -1  -5   8 475.803 98.8190   5
  -1  -5   8 541.216 149.113   4
  -1  -5   9 6246.23 459.453   4
  -1  -5   9 6653.33 401.141   5
  -1  -5  10 1628.03 223.669   4
  -1  -5  10 2002.56 220.264   5
  -1  -5  11 264.513 85.3598   5
  -1  -5  11 347.614 119.068   4
  -1  -5  12 9.64422 53.2126   4
  -1  -5  12 48.0022 67.6552   5
  -1  -5  13 941.701 238.923   1
  -1  -5  14 19.3796 106.081   1
  -1  -5  15 906.301 259.858   1
  -1  -4 -18 83.0616 60.5073   6
  -1  -4 -17 819.539 162.512   6
  -1  -4 -16 7381.45 463.766   6
  -1  -4 -15 1271.17 171.951   6
  -1  -4 -14 1730.92 190.444   6
  -1  -4 -13 841.992 132.485   6
  -1  -4 -13 670.362 95.8151   4
  -1  -4 -12 1713.53 173.419   6
  -1  -4 -12 1525.41 140.130   4
  -1  -4 -11 148.347 74.4867   6
  -1  -4 -11 29.9232 46.2484   4
  -1  -4 -10 708.241 99.6199   4
  -1  -4  -9 170.605 63.5508   4
  -1  -4  -8 1691.76 157.641   4
  -1  -4  -7 1154.72 134.189   4
  -1  -4  -6 15069.9 591.303   4
  -1  -4  -5 1767.28 182.833   4
  -1  -4  -4 1628.94 187.553   4
  -1  -4  -3 814.995 143.261   4
  -1  -4  -3 793.308 143.553   7
  -1  -4  -2 3245.54 270.869   7
  -1  -4  -2 3742.67 281.640   4
  -1  -4  -1 1209.40 160.692   7
  -1  -4  -1 1408.54 185.219   4
  -1  -4   0 5919.51 382.331   4
  -1  -4   1 5165.11 362.480   4
  -1  -4   2 3637.46 306.476   4
  -1  -4   2 3811.05 319.233   7
  -1  -4   3 237.207 85.0519   7
  -1  -4   3 263.604 103.274   4
  -1  -4   4 479.255 122.002   4
  -1  -4   4 338.806 107.508   6
  -1  -4   5 101.342 85.1934   4
  -1  -4   5 243.008 97.0000   6
  -1  -4   6 4495.42 289.854   8
  -1  -4   6 4206.13 330.043   4
  -1  -4   7 1469.33 154.380   5
  -1  -4   7 1186.96 163.602   8
  -1  -4   7 1354.39 188.831   4
  -1  -4   8 14437.4 667.910   8
  -1  -4   8 15023.9 594.671   5
  -1  -4   8 13829.4 654.480   4
  -1  -4   9 765.466 157.393   8
  -1  -4   9 809.460 153.860   4
  -1  -4   9 718.807 123.016   5
  -1  -4  10 121.489 69.6336   5
  -1  -4  10 74.7436 62.1245   4
  -1  -4  11 1790.80 215.006   5
  -1  -4  11 1734.38 192.154   4
  -1  -4  12 4389.90 352.391   5
  -1  -4  12 4163.44 296.741   4
  -1  -4  13 2440.07 277.118   5
  -1  -4  13 2154.41 345.765   1
  -1  -4  14 882.411 251.010   1
  -1  -4  15 429.883 167.529   1
  -1  -4  16 82.3437 95.7961   1
  -1  -4  17 562.953 194.939   1
  -1  -3 -19 298.572 123.767   6
  -1  -3 -18 226.226 113.169   6
  -1  -3 -17 2354.27 283.637   6
  -1  -3 -16 393.651 118.278   6
  -1  -3 -15 1439.84 188.655   6
  -1  -3 -14 416.090 96.9048   6
  -1  -3 -13 433.375 93.1322   6
  -1  -3 -12 918.235 130.288   2
  -1  -3 -12 758.939 115.692   6
  -1  -3 -11 4657.06 279.494   2
  -1  -3 -11 4089.77 257.955   6
  -1  -3 -10 849.074 94.2535   4
  -1  -3 -10 1055.63 150.424   1
  -1  -3 -10 986.265 118.702   6
  -1  -3 -10 991.123 113.800   2
  -1  -3  -9 80.2027 91.5584   5
  -1  -3  -9 121.037 61.1275   6
  -1  -3  -9 63.3400 38.1099   4
  -1  -3  -8 367.577 144.048   5
  -1  -3  -8 432.806 71.0660   4
  -1  -3  -7 4673.72 404.917   5
  -1  -3  -7 4891.97 227.132   4
  -1  -3  -6 13535.7 465.425   4
  -1  -3  -5 27427.8 811.318   4
  -1  -3  -4 22735.2 722.447   4
  -1  -3  -3 6249.28 315.892   4
  -1  -3  -3 5839.12 296.415   7
  -1  -3  -2 1127.63 127.928   7
  -1  -3  -2 1554.34 160.326   4
  -1  -3  -1 1495.19 150.957   7
  -1  -3  -1 1396.26 156.157   4
  -1  -3   0 942.077 120.269   7
  -1  -3   0 1553.81 163.567   4
  -1  -3   1 409.931 83.1882   7
  -1  -3   1 362.246 85.4443   4
  -1  -3   2 4977.98 303.214   4
  -1  -3   3 16323.8 629.602   4
  -1  -3   4 23225.8 748.873   8
  -1  -3   4 25151.2 844.792   6
  -1  -3   4 22487.4 803.687   4
  -1  -3   5 10596.9 465.041   8
  -1  -3   5 11730.7 521.510   6
  -1  -3   5 10385.0 481.660   4
  -1  -3   6 439.570 95.7990   8
  -1  -3   6 322.165 93.0624   4
  -1  -3   6 283.080 64.5252   5
  -1  -3   6 279.024 74.2045   3
  -1  -3   6 288.952 73.3326   6
  -1  -3   6 234.347 39.3528   9
  -1  -3   7 5362.89 357.873   8
  -1  -3   7 5783.28 343.463   6
  -1  -3   7 5368.54 322.223   4
  -1  -3   7 4752.71 227.603   9
  -1  -3   7 5473.93 290.975   5
  -1  -3   8 4158.59 290.113   6
  -1  -3   8 3833.43 267.255   4
  -1  -3   8 3904.53 322.754   8
  -1  -3   8 4186.74 266.613   5
  -1  -3   8 3593.93 150.392   9
  -1  -3   9 5493.61 416.448   8
  -1  -3   9 5139.83 301.697   4
  -1  -3   9 5575.68 335.081   5
  -1  -3   9 4759.75 193.434   9
  -1  -3  10 22636.1 651.374   9
  -1  -3  10 25884.6 886.573   5
  -1  -3  10 25384.1 800.253   4
  -1  -3  11 727.971 136.563   5
  -1  -3  11 645.688 89.2656   4
  -1  -3  11 648.387 70.4155   9
  -1  -3  12 1072.76 93.3293   9
  -1  -3  12 1406.24 190.501   5
  -1  -3  12 1494.93 133.948   4
  -1  -3  12 1170.64 225.564   1
  -1  -3  13 427.179 121.667   5
  -1  -3  13 276.261 51.3414   9
  -1  -3  13 403.460 141.189   1
  -1  -3  13 472.730 73.2197   4
  -1  -3  14 2159.82 269.821   5
  -1  -3  14 2438.11 322.326   1
  -1  -3  15 320.024 117.105   5
  -1  -3  15 140.649 105.116   1
  -1  -3  16 2000.70 294.373   1
  -1  -3  17 187.156 110.503   1
  -1  -2 -19-81.4338 75.4756   6
  -1  -2 -18 339.435 127.271   6
  -1  -2 -17-3.20525 63.5274   6
  -1  -2 -16 3746.51 376.216   2
  -1  -2 -16 3628.83 348.841   6
  -1  -2 -15 3073.25 327.672   2
  -1  -2 -15 2707.45 287.516   6
  -1  -2 -14 524.283 126.530   6
  -1  -2 -14 395.575 108.057   2
  -1  -2 -13 828.242 144.026   6
  -1  -2 -13 746.913 139.971   2
  -1  -2 -12 497.703 106.441   6
  -1  -2 -11 6023.35 409.130   1
  -1  -2 -11 5794.10 325.309   6
  -1  -2 -11 6095.75 418.053   5
  -1  -2 -10 10068.5 510.673   1
  -1  -2 -10 10149.7 468.857   2
  -1  -2 -10 9636.38 417.647   6
  -1  -2 -10 9901.72 561.250   5
  -1  -2  -9 14409.7 558.044   2
  -1  -2  -9 14402.5 507.754   6
  -1  -2  -9 14428.2 603.448   1
  -1  -2  -8 6961.88 332.958   2
  -1  -2  -8 6990.11 364.839   1
  -1  -2  -8 7691.03 313.216   6
  -1  -2  -8 7846.82 474.192   5
  -1  -2  -7 4496.32 232.904   2
  -1  -2  -7 4519.35 195.484   4
  -1  -2  -7 4837.96 223.051   6
  -1  -2  -7 4285.28 255.412   1
  -1  -2  -7 4816.09 352.283   5
  -1  -2  -6 6585.93 246.621   4
  -1  -2  -6 6597.05 261.443   6
  -1  -2  -6 6618.13 417.128   5
  -1  -2  -5 34126.4 882.045   4
  -1  -2  -5 33370.7 1130.54   5
  -1  -2  -4 28522.0 755.100   4
  -1  -2  -3 31603.5 837.674   4
  -1  -2  -2 17408.9 520.070   7
  -1  -2  -2 19809.9 550.326   4
  -1  -2  -1 21016.2 607.710   7
  -1  -2  -1 23011.3 642.621   4
  -1  -2  -1 21476.4 576.760   9
  -1  -2   0 444.416 41.6557   9
  -1  -2   0 389.218 72.3269   4
  -1  -2   1 11888.8 422.909   4
  -1  -2   1 12204.7 330.647   9
  -1  -2   2 12112.5 423.795   4
  -1  -2   2 11829.7 330.389   9
  -1  -2   3 24935.9 657.149   9
  -1  -2   3 24360.2 743.387   3
  -1  -2   3 25125.7 755.487   6
  -1  -2   3 24733.4 753.518   8
  -1  -2   3 25485.5 740.573   4
  -1  -2   4 6991.17 312.427   3
  -1  -2   4 7583.29 326.726   6
  -1  -2   4 7222.34 307.203   4
  -1  -2   4 6808.31 265.784   9
  -1  -2   4 7519.87 286.376   5
  -1  -2   4 7193.93 342.252   8
  -1  -2   5 29387.8 856.891   4
  -1  -2   5 30964.6 853.909   5
  -1  -2   5 29432.3 882.958   3
  -1  -2   5 30680.2 888.359   6
  -1  -2   5 29914.1 949.960   8
  -1  -2   6 27253.5 821.156   5
  -1  -2   6 28190.5 944.363   8
  -1  -2   6 27874.2 845.084   3
  -1  -2   6 28255.9 836.193   6
  -1  -2   6 26720.4 795.195   4
  -1  -2   7 25482.4 911.426   8
  -1  -2   7 24294.6 779.581   3
  -1  -2   7 24768.9 762.108   6
  -1  -2   7 23421.2 710.461   4
  -1  -2   7 23606.3 767.618   5
  -1  -2   8 2754.92 271.019   8
  -1  -2   8 2807.91 208.827   5
  -1  -2   8 2757.83 192.651   6
  -1  -2   8 2410.09 156.350   4
  -1  -2   9 11920.8 629.544   8
  -1  -2   9 10917.2 492.756   5
  -1  -2   9 11126.4 388.282   4
  -1  -2   9 11397.6 452.628   6
  -1  -2  10 4789.16 210.428   4
  -1  -2  10 4420.56 256.070   6
  -1  -2  10 4733.75 319.344   5
  -1  -2  10 4802.98 370.328   1
  -1  -2  11 1042.81 83.8339   4
  -1  -2  11 887.573 163.144   1
  -1  -2  11 817.951 146.480   5
  -1  -2  12 5374.33 404.814   1
  -1  -2  12 5422.44 202.819   4
  -1  -2  12 4854.72 373.321   5
  -1  -2  13 3909.05 347.101   1
  -1  -2  13 3701.74 149.002   4
  -1  -2  13 3649.81 338.623   5
  -1  -2  14 3326.75 318.407   1
  -1  -2  14 2804.73 313.896   5
  -1  -2  15 281.516 101.564   1
  -1  -2  15 600.035 165.467   5
  -1  -2  15 396.543 77.8181   9
  -1  -2  16 93.6565 81.5445   5
  -1  -2  16-16.0127 30.9320   9
  -1  -2  16-17.9631 47.8860   1
  -1  -2  17 115.910 82.7724   1
  -1  -1 -19 356.335 145.625   6
  -1  -1 -18 1057.05 228.716   6
  -1  -1 -17 869.224 198.404   2
  -1  -1 -17 752.037 182.300   6
  -1  -1 -16 2550.08 334.075   2
  -1  -1 -16 2200.74 288.011   6
  -1  -1 -15-6.09306 57.5951   2
  -1  -1 -15 68.3213 71.4072   6
  -1  -1 -14 4199.48 388.434   2
  -1  -1 -14 4082.54 354.697   6
  -1  -1 -13 357.104 85.7120   5
  -1  -1 -13 456.015 117.743   6
  -1  -1 -13 403.491 123.817   2
  -1  -1 -12 5938.94 388.425   6
  -1  -1 -12 5748.03 418.037   2
  -1  -1 -11 16867.9 687.836   6
  -1  -1 -11 17055.2 747.956   2
  -1  -1 -10 17847.4 664.887   5
  -1  -1 -10 16977.1 665.885   6
  -1  -1 -10 17973.2 790.795   1
  -1  -1  -9 10194.3 528.788   1
  -1  -1  -9 9554.49 441.164   5
  -1  -1  -9 9693.86 437.626   6
  -1  -1  -8 3773.49 261.842   2
  -1  -1  -8 3846.57 286.329   1
  -1  -1  -8 3584.19 228.334   6
  -1  -1  -8 3600.57 245.541   5
  -1  -1  -7 2078.59 177.505   2
  -1  -1  -7 2076.76 155.545   6
  -1  -1  -7 2148.05 191.709   1
  -1  -1  -7 2061.91 181.868   5
  -1  -1  -6 41831.2 1206.84   1
  -1  -1  -6 41151.0 1175.90   2
  -1  -1  -6 42387.0 1118.54   6
  -1  -1  -6 42490.4 1230.27   5
  -1  -1  -5 17476.5 589.366   1
  -1  -1  -5 17703.5 523.854   6
  -1  -1  -5 17584.8 622.587   5
  -1  -1  -4 16526.1 540.100   1
  -1  -1  -4 17670.5 490.184   6
  -1  -1  -4 17069.8 594.556   5
  -1  -1  -3 647.708 74.5449   1
  -1  -1  -3 714.621 59.4233   6
  -1  -1  -2 3820.96 155.418   4
  -1  -1  -2 4170.15 142.369   6
  -1  -1  -1 29.8465 25.2681   4
  -1  -1   0 113724. 2641.71   4
  -1  -1   1 32462.1 787.257   3
  -1  -1   1 32987.5 806.406   4
  -1  -1   2 2870.14 111.555   3
  -1  -1   2 2754.55 152.821   9
  -1  -1   2 3053.87 118.133   4
  -1  -1   2 2716.13 114.338   6
  -1  -1   2 2764.97 130.850   5
  -1  -1   3 50.5479 18.5058   3
  -1  -1   3 60.8350 29.6095   5
  -1  -1   3 25.9273 17.3850   6
  -1  -1   3 91.9160 28.8837   4
  -1  -1   4 20678.6 701.387   8
  -1  -1   4 22269.8 547.962   4
  -1  -1   4 20816.0 570.757   6
  -1  -1   4 21298.2 575.189   3
  -1  -1   4 21015.4 625.512   5
  -1  -1   5 14923.8 582.057   8
  -1  -1   5 15533.7 401.272   4
  -1  -1   5 14841.2 436.918   6
  -1  -1   5 14750.4 499.013   5
  -1  -1   5 14581.2 440.130   3
  -1  -1   6 9660.88 390.292   5
  -1  -1   6 10053.9 277.919   4
  -1  -1   6 9471.64 317.462   6
  -1  -1   6 9314.96 327.080   3
  -1  -1   6 10133.8 478.808   8
  -1  -1   7 4006.86 303.499   8
  -1  -1   7 3995.13 136.281   4
  -1  -1   7 3539.48 182.100   3
  -1  -1   7 3806.07 176.743   6
  -1  -1   7 3663.99 235.693   5
  -1  -1   7 3856.23 239.904   1
  -1  -1   8 2405.52 95.0025   4
  -1  -1   8 2300.68 194.891   5
  -1  -1   8 1993.52 137.416   3
  -1  -1   8 2289.04 136.028   6
  -1  -1   8 2832.42 269.622   8
  -1  -1   8 2269.94 193.042   1
  -1  -1   9 20.2860 23.9563   6
  -1  -1   9 120.617 75.4589   8
  -1  -1   9-51.7463 48.3134   1
  -1  -1   9 28.6023 57.0434   5
  -1  -1   9 39.2455 30.1435   7
  -1  -1   9 15.4107 11.7392   4
  -1  -1  10 2568.56 214.925   1
  -1  -1  10 2589.18 159.911   6
  -1  -1  10 2376.46 237.941   5
  -1  -1  11 4694.95 305.797   1
  -1  -1  11 4975.10 239.322   6
  -1  -1  11 4163.52 336.428   5
  -1  -1  12 2437.20 220.450   1
  -1  -1  12 2444.28 269.331   5
  -1  -1  13 978.586 191.296   5
  -1  -1  13 1002.83 147.041   1
  -1  -1  14 492.599 102.590   1
  -1  -1  14 347.067 139.275   5
  -1  -1  15 3380.99 279.141   1
  -1  -1  15 2778.53 364.762   5
  -1  -1  16 2012.88 215.970   1
  -1  -1  16 1831.70 304.622   5
  -1  -1  17 1622.51 306.024   5
  -1  -1  17 1446.02 185.230   1
  -1  -1  18-137.386 129.570   5
  -1  -1  18 31.3419 39.9015   9
  -1   0 -19 411.633 143.577   6
  -1   0 -18 305.479 154.647   6
  -1   0 -17 1386.59 262.107   6
  -1   0 -16 2088.70 290.146   6
  -1   0 -16 1939.03 318.077   2
  -1   0 -15 6512.99 562.757   2
  -1   0 -15 7326.10 538.855   6
  -1   0 -14 1146.34 205.766   6
  -1   0 -14 1074.22 213.322   2
  -1   0 -13-43.1883 74.0310   2
  -1   0 -13 3.82739 79.2416   6
  -1   0 -12 1996.94 262.291   2
  -1   0 -12 1899.45 235.217   6
  -1   0 -12 2062.51 158.162   5
  -1   0 -11 1198.06 194.786   2
  -1   0 -11 1381.56 180.297   6
  -1   0 -11 1395.82 123.962   5
  -1   0 -10 12607.8 642.913   2
  -1   0 -10 12613.0 593.447   6
  -1   0 -10 12948.5 451.738   5
  -1   0  -9 16414.3 729.946   2
  -1   0  -9 17344.4 688.198   6
  -1   0  -9 17291.6 540.401   5
  -1   0  -8 4308.12 289.724   6
  -1   0  -8 4823.25 215.290   5
  -1   0  -7 10952.9 357.701   5
  -1   0  -7 10962.3 471.307   6
  -1   0  -6 11781.0 388.610   7
  -1   0  -6 10768.5 449.190   6
  -1   0  -6 10815.5 340.409   5
  -1   0  -6 10894.4 512.260   1
  -1   0  -5 118.539 24.1879   5
  -1   0  -5 110.847 32.4987   7
  -1   0  -5 91.9153 43.4342   6
  -1   0  -5 125.172 63.9189   1
  -1   0  -4 2070.26 90.1440   5
  -1   0  -4 2362.60 137.345   7
  -1   0  -4 2087.05 153.094   6
  -1   0  -4 2543.95 120.806   3
  -1   0  -4 2185.83 181.464   1
  -1   0  -3 542.927 68.2355   7
  -1   0  -3 639.143 53.1384   3
  -1   0  -3 511.401 71.5293   6
  -1   0  -3 599.884 85.1558   1
  -1   0  -2 550.105 81.1752   1
  -1   0  -2 660.487 52.5202   3
  -1   0  -2 746.537 85.2651   7
  -1   0  -2 642.843 72.9760   6
  -1   0  -1 24750.1 688.457   7
  -1   0  -1 23725.0 574.350   5
  -1   0  -1 23467.5 635.575   6
  -1   0  -1 23198.0 667.717   1
  -1   0   0 19751.3 540.454   1
  -1   0   1 525.470 55.6374   5
  -1   0   1 436.330 39.1249   1
  -1   0   2 45213.8 1155.30   5
  -1   0   3 2.40964 51.5299   5
  -1   0   4 1254.34 58.0976   1
  -1   0   4 1228.35 122.100   5
  -1   0   5 415.633 81.4136   5
  -1   0   5 396.971 40.6833   1
  -1   0   6 5332.23 199.020   1
  -1   0   6 4752.48 291.872   5
  -1   0   7 32.6902 22.3143   1
  -1   0   7-55.9380 75.0423   5
  -1   0   8 3730.38 294.232   5
  -1   0   8 4506.30 210.529   1
  -1   0   9 1217.90 174.032   5
  -1   0   9 1484.36 120.515   1
  -1   0  10 2771.16 179.700   1
  -1   0  10 2281.65 254.663   5
  -1   0  11 781.442 169.413   5
  -1   0  11 1260.51 125.560   1
  -1   0  12 5729.53 478.863   5
  -1   0  13 2525.70 324.738   5
  -1   0  14 2339.09 324.840   5
  -1   0  15 2214.11 335.838   5
  -1   0  16 141.101 138.116   5
  -1   0  17 351.659 138.201   5
  -1   0  18 695.607 220.724   5
  -1   0  19 1004.73 248.181   5
  -1   0  20 460.753 114.820   9
  -1   1 -18 1.08613 80.3697   6
  -1   1 -17 508.898 176.333   6
  -1   1 -16 354.995 136.361   6
  -1   1 -15 1440.80 277.786   2
  -1   1 -15 1453.01 259.792   6
  -1   1 -14 816.667 184.555   6
  -1   1 -14 937.523 206.717   2
  -1   1 -13 3493.58 393.301   2
  -1   1 -13 3365.22 354.156   6
  -1   1 -12 351.341 127.561   6
  -1   1 -12 254.009 105.691   2
  -1   1 -11 2212.77 286.079   2
  -1   1 -11 2045.20 244.693   6
  -1   1 -10 1521.07 206.940   6
  -1   1 -10 1386.37 214.514   2
  -1   1  -9 37.2440 71.5132   6
  -1   1  -9 58.6536 78.7678   2
  -1   1  -8 49.3932 47.3420   7
  -1   1  -8 115.856 88.0738   6
  -1   1  -8 52.3080 74.6399   2
  -1   1  -7 1267.80 131.309   7
  -1   1  -7 1503.30 124.596   3
  -1   1  -7 1271.30 171.889   6
  -1   1  -6 7644.52 349.448   7
  -1   1  -6 7256.42 397.624   6
  -1   1  -6 7956.75 316.418   3
  -1   1  -5 59416.6 1565.93   7
  -1   1  -5 61324.1 1504.55   3
  -1   1  -5 56443.0 1614.10   6
  -1   1  -5 56672.7 1432.20   9
  -1   1  -4 1517.65 143.309   7
  -1   1  -4 1333.31 139.993   6
  -1   1  -4 1465.48 90.3643   9
  -1   1  -3 2472.48 189.862   7
  -1   1  -3 2140.43 172.709   6
  -1   1  -3 2259.04 116.068   9
  -1   1  -2 20116.3 577.662   9
  -1   1  -2 22023.2 713.920   7
  -1   1  -1 2278.65 146.565   5
  -1   1  -1 1917.98 170.767   7
  -1   1  -1 1926.17 131.480   9
  -1   1   0 28376.8 899.769   7
  -1   1   0 28546.3 840.214   5
  -1   1   1 255406. 5986.50   8
  -1   1   1 263992. 6102.32   5
  -1   1   2 4529.63 277.831   5
  -1   1   3 414.369 122.470   5
  -1   1   4 384.999 113.845   5
  -1   1   5 2181.25 227.181   5
  -1   1   6 4179.08 327.378   5
  -1   1   7 9151.88 520.418   5
  -1   1   8 3331.43 323.846   5
  -1   1   9 4544.01 402.170   5
  -1   1  10 6030.02 490.625   5
  -1   1  11 15871.1 849.062   5
  -1   1  12 5100.04 471.692   5
  -1   1  13 517.499 176.513   5
  -1   1  14 1960.97 310.428   5
  -1   1  15 1212.58 271.703   5
  -1   1  16 2661.42 413.134   5
  -1   1  17 2193.15 385.854   5
  -1   1  18 273.336 167.536   5
  -1   1  19 464.997 203.334   5
  -1   1  20 23.6162 126.672   5
  -1   2 -17 216.065 131.485   6
  -1   2 -16 391.775 170.041   6
  -1   2 -15 714.622 179.896   6
  -1   2 -14 1616.10 272.176   6
  -1   2 -13 320.430 127.033   6
  -1   2 -12 555.928 162.337   6
  -1   2 -11 719.088 153.056   6
  -1   2 -10 1445.15 217.479   6
  -1   2  -9 1091.25 147.751   7
  -1   2  -9 1131.11 133.348   3
  -1   2  -9 950.197 169.211   6
  -1   2  -8 1623.18 173.320   7
  -1   2  -8 1896.19 166.628   3
  -1   2  -8 1438.01 206.153   6
  -1   2  -7 822.757 127.309   7
  -1   2  -7 813.424 108.567   3
  -1   2  -6 9377.54 459.370   7
  -1   2  -6 10126.8 428.135   3
  -1   2  -5 55.7292 20.9557   9
  -1   2  -5-14.9599 65.8209   7
  -1   2  -4 46529.2 1395.15   7
  -1   2  -4 46461.8 1140.31   9
  -1   2  -3 22930.9 828.050   7
  -1   2  -3 22525.2 615.439   9
  -1   2  -2 15472.9 489.738   9
  -1   2  -2 15813.0 653.128   7
  -1   2  -1 22291.4 685.579   9
  -1   2  -1 22609.9 834.924   7
  -1   2   0 9468.41 488.622   7
  -1   2   1 84.8070 67.2834   5
  -1   2   1 150.810 93.7483   7
  -1   2   2 6012.30 380.388   7
  -1   2   2 6032.91 271.003   8
  -1   2   2 6107.11 393.524   5
  -1   2   3 54777.1 1482.51   8
  -1   2   3 58432.5 1734.37   5
  -1   2   4 8739.23 529.494   5
  -1   2   4 7805.06 371.008   8
  -1   2   5 23582.3 818.077   8
  -1   2   5 25473.5 1005.13   5
  -1   2   6 4924.97 417.086   5
  -1   2   6 4967.08 322.801   8
  -1   2   7 2002.67 272.694   5
  -1   2   8 1732.66 266.725   5
  -1   2   8 1951.86 219.940   8
  -1   2   9 8892.97 617.090   5
  -1   2  10 11274.0 725.463   5
  -1   2  11 9672.62 695.838   5
  -1   2  12 3597.92 430.955   5
  -1   2  13 6203.62 578.219   5
  -1   2  14 388.112 178.517   5
  -1   2  15 452.539 198.546   5
  -1   2  16 391.509 221.571   5
  -1   2  17 733.363 250.913   5
  -1   2  18 102.943 131.520   5
  -1   2  19 1216.38 332.299   5
  -1   2  20 447.834 250.501   5
  -1   3 -11 1723.36 190.846   3
  -1   3 -10 2313.57 241.958   7
  -1   3 -10 2674.81 226.600   3
  -1   3  -9 3647.15 299.628   7
  -1   3  -9 3772.08 269.626   3
  -1   3  -8 1768.48 184.472   3
  -1   3  -8 1793.45 201.926   7
  -1   3  -7 1396.32 183.783   7
  -1   3  -7 1464.79 168.219   3
  -1   3  -6 4708.95 344.502   7
  -1   3  -6 5114.93 327.027   3
  -1   3  -5 28108.8 1032.58   7
  -1   3  -5 29617.5 986.299   3
  -1   3  -5 28138.6 719.529   9
  -1   3  -4 27735.8 703.634   9
  -1   3  -4 25914.0 1003.32   7
  -1   3  -4 26965.9 960.770   3
  -1   3  -3 1418.30 194.362   7
  -1   3  -3 1726.33 109.279   9
  -1   3  -2 11421.0 595.158   7
  -1   3  -2 11679.4 420.302   9
  -1   3  -1 217.593 84.8868   7
  -1   3  -1 236.607 66.3961   9
  -1   3   0 11443.6 597.631   7
  -1   3   1 19571.6 836.674   7
  -1   3   2 25176.0 1002.17   7
  -1   3   2 25775.2 751.720   8
  -1   3   3 5121.34 272.983   8
  -1   3   3 6450.51 443.201   7
  -1   3   3 5644.47 449.318   5
  -1   3   4 842.869 195.826   5
  -1   3   4 835.682 114.900   8
  -1   3   4 1037.77 190.153   7
  -1   3   5 4626.76 369.154   7
  -1   3   5 4228.78 411.433   5
  -1   3   5 3995.87 275.258   8
  -1   3   6 15922.7 869.303   5
  -1   3   7 21854.6 1078.77   5
  -1   3   8 5086.83 372.018   8
  -1   3   8 5404.62 508.033   5
  -1   3   9 18.6828 136.990   5
  -1   3  10 218.910 162.604   5
  -1   3  11 783.638 206.880   5
  -1   3  12 6043.59 602.357   5
  -1   3  13 696.115 260.383   5
  -1   3  14 396.524 207.034   5
  -1   3  15-126.473 197.569   5
  -1   3  16 271.398 163.673   5
  -1   3  17-135.953 186.602   5
  -1   3  18 488.272 247.920   5
  -1   3  19 108.478 143.322   5
  -1   4 -12 1014.71 164.680   3
  -1   4 -11 3734.62 300.156   3
  -1   4 -10 2528.73 270.510   7
  -1   4 -10 2989.12 258.785   3
  -1   4  -9 2217.12 254.718   7
  -1   4  -9 2560.40 240.493   3
  -1   4  -8 1320.82 194.965   7
  -1   4  -8 1410.52 177.892   3
  -1   4  -7 4277.12 359.551   7
  -1   4  -7 4737.07 341.239   3
  -1   4  -6 2315.31 265.212   7
  -1   4  -6 2377.60 240.698   3
  -1   4  -5 2294.67 267.057   7
  -1   4  -5 2253.70 245.748   3
  -1   4  -4 362.227 34.6009   9
  -1   4  -4 421.279 120.009   7
  -1   4  -4 402.965 114.334   3
  -1   4  -3 12423.5 383.711   9
  -1   4  -3 11107.3 635.959   7
  -1   4  -3 11983.2 633.112   3
  -1   4  -2 1407.38 123.619   9
  -1   4  -2 1082.26 191.776   7
  -1   4  -1 5032.92 419.170   7
  -1   4  -1 5174.02 293.539   9
  -1   4   0 2339.07 212.095   9
  -1   4   0 2128.76 273.931   7
  -1   4   1 687.900 193.905   7
  -1   4   2 1311.31 241.017   7
  -1   4   3 3395.56 338.682   7
  -1   4   3 3361.34 209.323   8
  -1   4   4 7082.65 517.304   7
  -1   4   4 6936.23 357.048   8
  -1   4   5 2481.18 217.280   8
  -1   4   5 2916.51 329.384   7
  -1   4   6 8373.12 569.485   7
  -1   4   6 9094.81 682.437   5
  -1   4   7 584.690 222.329   5
  -1   4   7 665.956 134.670   8
  -1   4   7 1078.51 227.132   7
  -1   4   8 298.811 110.181   8
  -1   4   8 475.534 165.504   7
  -1   4   8 193.725 149.435   5
  -1   4   9 1121.52 270.863   5
  -1   4  10-35.8503 139.770   5
  -1   4  11 2081.86 391.926   5
  -1   4  12 240.702 193.246   5
  -1   4  13-22.6119 153.844   5
  -1   4  14 193.318 188.307   5
  -1   4  15-154.840 217.700   5
  -1   4  16 743.045 252.999   5
  -1   4  17 1150.23 337.128   5
  -1   5 -11 100.467 75.6759   3
  -1   5 -10 86.9840 72.8492   7
  -1   5 -10 329.033 97.9002   3
  -1   5  -9 2483.23 263.282   3
  -1   5  -9 1832.66 249.573   7
  -1   5  -8 4093.12 374.168   7
  -1   5  -8 4348.71 356.974   3
  -1   5  -7 875.890 156.218   3
  -1   5  -7 1024.53 184.631   7
  -1   5  -6 32.3668 61.1796   7
  -1   5  -6 119.570 66.7782   3
  -1   5  -5 272.176 108.244   7
  -1   5  -5 313.587 111.172   3
  -1   5  -4 655.947 152.443   7
  -1   5  -4 735.058 162.559   3
  -1   5  -3 101.235 64.5684   7
  -1   5  -3 147.409 77.9189   3
  -1   5  -2 139.763 90.9834   7
  -1   5  -2 61.6898 33.3122   9
  -1   5  -1 1217.49 220.279   7
  -1   5  -1 1584.35 158.208   9
  -1   5   0 62.6977 83.3986   7
  -1   5   0 244.972 73.4636   9
  -1   5   1 7905.90 575.984   7
  -1   5   2 5737.75 487.459   7
  -1   5   3 590.214 165.780   7
  -1   5   4 362.280 78.1093   8
  -1   5   4 542.314 180.320   7
  -1   5   5 1262.38 151.150   8
  -1   5   5 948.847 194.981   7
  -1   5   6 3476.75 379.675   7
  -1   5   7 8372.28 482.932   8
  -1   5   7 7756.47 591.091   7
  -1   5   8 5307.09 487.660   7
  -1   5   9 25.8524 85.8503   7
  -1   5  10 19.6729 93.0378   7
  -1   5  11 443.159 183.430   7
  -1   5  12 1008.66 238.966   7
  -1   5  13 3990.92 439.677   7
  -1   5  14 305.989 143.202   7
  -1   5  14 279.940 223.603   5
  -1   6  -8-39.4204 73.4745   7
  -1   6  -8-75.7927 78.2589   3
  -1   6  -7 842.334 178.538   7
  -1   6  -7 962.662 179.446   3
  -1   6  -6 2603.88 320.411   7
  -1   6  -6 2851.15 323.387   3
  -1   6  -5 159.239 86.6153   7
  -1   6  -5 420.053 124.705   3
  -1   6  -4 96.3815 68.5450   7
  -1   6  -4 233.876 102.296   3
  -1   6  -3 102.541 104.074   7
  -1   6  -3 125.614 69.6549   3
  -1   6  -2 840.197 192.699   7
  -1   6  -2 834.356 184.777   3
  -1   6  -1 868.444 208.508   7
  -1   6   0 4971.03 471.565   7
  -1   6   1 3333.61 391.367   7
  -1   6   2 2065.85 309.109   7
  -1   6   3 4141.79 437.249   7
  -1   6   4 4099.78 437.343   7
  -1   6   5 2628.86 370.341   7
  -1   6   6 777.033 193.370   7
  -1   6   7 721.987 170.071   7
  -1   6   8 315.145 124.308   7
  -1   6   9 1412.64 261.107   7
  -1   6  10 3046.63 393.182   7
  -1   6  11 2361.39 343.247   7
  -1   6  12 3606.43 440.990   7
  -1   6  13 311.374 140.410   7
  -1   7  -4 728.322 180.676   7
  -1   7  -4 997.604 211.757   3
  -1   7  -3 1681.74 280.658   7
  -1   7  -3 1848.12 295.187   3
  -1   7  -2 2061.36 310.241   7
  -1   7  -2 2003.40 314.342   3
  -1   7  -1 2027.88 316.997   7
  -1   7  -1 2169.70 320.960   3
  -1   7   0 1140.05 247.966   7
  -1   7   1 1368.31 262.287   7
  -1   7   2 3365.47 418.882   7
  -1   7   3 2638.25 366.663   7
  -1   7   4 1233.78 257.712   7
  -1   7   5 438.623 173.580   7
  -1   7   6 542.245 165.063   7
  -1   7   7 1197.62 252.870   7
  -1   7   8 957.766 239.206   7
  -1   7   9 249.085 109.046   7
  -1   7  10 369.481 145.979   7
  -1   7  11 1000.33 239.301   7
  -1   8   3 276.846 132.095   7
  -1   8   4 580.917 195.313   7
  -1   8   5 798.406 215.421   7
  -1   8   6 269.941 147.823   7
  -1   8   7-201.590 124.563   7
  -1   8   8 360.903 157.659   7
   0  -8 -11 1926.18 274.611   4
   0  -8 -10 1674.73 274.613   4
   0  -8  -9 1339.50 252.349   4
   0  -8  -8 574.489 168.750   4
   0  -8  -7 421.464 170.747   4
   0  -8  -6 1972.28 329.866   4
   0  -8  -5 2491.82 377.957   4
   0  -8  -4 1691.49 319.586   4
   0  -8  -3 3212.90 434.047   4
   0  -8  -2 299.772 176.938   4
   0  -8  -1-184.893 159.941   4
   0  -8   0 362.941 201.938   4
   0  -7 -12 1622.54 220.443   4
   0  -7 -11 1334.86 213.694   4
   0  -7 -10 2431.92 296.553   4
   0  -7  -9 1091.95 217.054   4
   0  -7  -8 1458.20 250.971   4
   0  -7  -7 351.261 147.503   4
   0  -7  -6 19.5736 91.0955   4
   0  -7  -5 128.200 155.395   4
   0  -7  -4 1691.83 309.696   4
   0  -7  -3 1087.90 245.358   4
   0  -7  -2 965.068 242.709   4
   0  -7  -1 1677.71 317.367   4
   0  -7   0 871.573 232.533   4
   0  -7   1 1753.14 330.434   4
   0  -7   2 255.557 147.926   4
   0  -7   3 89.7820 140.377   4
   0  -7   4 206.362 125.845   4
   0  -7   5 978.922 274.541   4
   0  -7   6 2303.36 397.214   4
   0  -7   7 954.195 253.573   4
   0  -7   8-98.7245 125.870   4
   0  -7   9 999.954 269.013   4
   0  -6 -15 1161.73 176.348   6
   0  -6 -13 975.869 151.133   4
   0  -6 -12 2053.14 224.915   4
   0  -6 -11 1125.06 178.368   4
   0  -6 -10 884.376 182.505   4
   0  -6  -9 491.900 155.103   4
   0  -6  -8 532.388 160.560   4
   0  -6  -7 219.835 126.378   4
   0  -6  -6 373.433 157.792   4
   0  -6  -5 563.286 168.640   4
   0  -6  -4 706.071 188.604   4
   0  -6  -3 1697.55 283.652   4
   0  -6  -2 4869.38 482.553   4
   0  -6  -1 1674.63 295.591   4
   0  -6   0 2000.83 315.552   4
   0  -6   1 1487.10 269.734   4
   0  -6   2 3190.32 407.268   4
   0  -6   3 3494.83 431.694   4
   0  -6   4 26.0377 160.425   4
   0  -6   5-16.5617 155.635   4
   0  -6   6 36.8568 144.781   4
   0  -6   7 495.483 192.662   4
   0  -6   8 4119.58 467.758   4
   0  -6   9 3545.03 439.957   4
   0  -6  10 271.456 140.359   4
   0  -6  11-126.905 122.420   4
   0  -5 -17 4068.85 337.826   6
   0  -5 -16 1686.54 206.135   6
   0  -5 -15 765.789 138.511   6
   0  -5 -14 411.258 98.8220   6
   0  -5 -13 664.104 104.919   4
   0  -5 -12 3.18135 47.4387   4
   0  -5 -11 2589.04 235.187   4
   0  -5 -10 1178.83 163.603   4
   0  -5  -9 1227.13 98.3113   2
   0  -5  -9 1995.97 230.441   4
   0  -5  -8 1549.78 120.166   2
   0  -5  -8 1793.27 223.568   4
   0  -5  -7 2139.39 150.606   2
   0  -5  -7 2325.30 272.732   4
   0  -5  -6 2988.99 192.355   2
   0  -5  -6 3093.26 315.448   4
   0  -5  -5 2349.85 291.401   4
   0  -5  -5 2814.72 195.729   2
   0  -5  -4 2936.37 326.276   4
   0  -5  -4 3244.32 223.532   2
   0  -5  -3 9681.99 443.330   2
   0  -5  -3 8280.53 596.571   4
   0  -5  -2 4120.65 284.993   2
   0  -5  -2 3336.53 368.491   4
   0  -5  -1 8406.34 444.871   2
   0  -5  -1 7005.24 563.358   4
   0  -5   0 7741.71 588.121   4
   0  -5   1 8916.60 646.586   4
   0  -5   2 2879.95 363.662   4
   0  -5   3 619.260 163.820   4
   0  -5   4 182.650 159.261   4
   0  -5   5 2458.32 334.241   4
   0  -5   6 2686.22 357.128   4
   0  -5   7 10143.8 721.965   4
   0  -5   8 2903.13 224.738   5
   0  -5   8 2329.15 341.132   4
   0  -5   9 629.927 108.038   5
   0  -5   9 336.220 124.246   4
   0  -5  10 517.127 159.340   4
   0  -5  11 4349.05 434.985   4
   0  -5  12 1538.26 328.988   1
   0  -5  12 1224.60 219.714   4
   0  -5  13 1921.12 383.668   1
   0  -4 -18 1906.99 246.356   6
   0  -4 -17-1.83309 61.2973   6
   0  -4 -16 3072.17 268.955   6
   0  -4 -15 1817.24 197.829   6
   0  -4 -14 2262.84 212.703   6
   0  -4 -13 1466.30 237.669   8
   0  -4 -13 1277.54 117.528   4
   0  -4 -13 1246.99 154.672   6
   0  -4 -13 1279.20 133.560   2
   0  -4 -12 7738.63 334.622   4
   0  -4 -12 7429.86 336.388   2
   0  -4 -12 7769.08 542.109   8
   0  -4 -11 2085.82 266.837   8
   0  -4 -11 1931.49 164.374   4
   0  -4 -10 421.895 123.996   8
   0  -4 -10 193.493 65.4858   4
   0  -4  -9 579.321 141.977   8
   0  -4  -9 640.637 125.705   4
   0  -4  -8 3687.08 285.444   4
   0  -4  -8 4232.83 322.592   8
   0  -4  -7 21187.1 823.380   4
   0  -4  -6 29120.9 1056.63   4
   0  -4  -5 12670.2 461.144   2
   0  -4  -5 12047.2 622.413   4
   0  -4  -4 11022.1 610.500   4
   0  -4  -4 11248.8 680.632   5
   0  -4  -4 11551.7 442.969   2
   0  -4  -3 332.666 130.929   5
   0  -4  -3 289.973 65.6440   2
   0  -4  -3 109.234 101.001   4
   0  -4  -2 7466.04 357.671   2
   0  -4  -2 7741.33 534.385   5
   0  -4  -2 7241.31 500.512   4
   0  -4  -1 12209.5 654.495   7
   0  -4  -1 13364.9 527.172   2
   0  -4  -1 11918.4 680.374   4
   0  -4  -1 12759.1 710.953   5
   0  -4   0 9534.37 445.443   2
   0  -4   0 9109.95 553.026   7
   0  -4   0 8590.71 556.806   5
   0  -4   0 9390.54 596.352   4
   0  -4   1 3725.40 277.755   2
   0  -4   1 2958.31 312.449   7
   0  -4   1 3927.13 387.916   4
   0  -4   2 6845.62 527.812   4
   0  -4   3 8148.78 585.656   4
   0  -4   4 5152.42 449.328   4
   0  -4   5 1706.76 273.839   4
   0  -4   6 1586.22 139.856   8
   0  -4   6 1205.75 218.749   4
   0  -4   7 877.084 122.582   8
   0  -4   7 1003.08 118.122   5
   0  -4   7 712.567 175.860   4
   0  -4   8 3061.05 255.833   8
   0  -4   8 2940.26 338.862   4
   0  -4   8 3398.31 226.730   5
   0  -4   9 11579.5 583.637   8
   0  -4   9 10837.3 674.510   4
   0  -4   9 12188.8 511.355   5
   0  -4  10 3042.93 244.357   5
   0  -4  10 2782.58 316.931   4
   0  -4  11 123.305 45.3369   5
   0  -4  11 71.9714 72.4408   4
   0  -4  12 21.0715 72.8251   4
   0  -4  12-180.878 154.337   1
   0  -4  13 773.174 162.076   4
   0  -4  13 860.190 234.986   1
   0  -4  14-55.5821 95.8430   1
   0  -4  15 1639.30 333.111   1
   0  -4  16 190.140 159.892   1
   0  -3 -19 1262.12 223.975   6
   0  -3 -18 142.989 65.3653   6
   0  -3 -17 4673.88 380.071   6
   0  -3 -16 3721.45 312.538   6
   0  -3 -16 4301.45 346.115   2
   0  -3 -16 4142.61 436.344   8
   0  -3 -15 375.112 139.491   8
   0  -3 -15 542.437 113.678   2
   0  -3 -15 474.728 101.935   6
   0  -3 -14 1195.10 222.227   8
   0  -3 -14 1123.57 156.122   2
   0  -3 -14 976.201 134.971   6
   0  -3 -13 775.961 167.765   8
   0  -3 -13 761.416 143.456   1
   0  -3 -13 867.417 119.751   6
   0  -3 -12 2778.85 216.724   2
   0  -3 -12 2739.60 308.639   8
   0  -3 -12 2441.04 232.302   1
   0  -3 -12 2510.57 138.680   4
   0  -3 -12 2869.98 210.337   6
   0  -3 -11 4997.89 210.703   4
   0  -3 -11 4273.68 292.771   1
   0  -3 -11 4398.50 260.793   6
   0  -3 -11 4715.54 384.371   8
   0  -3 -10 11927.7 404.245   4
   0  -3 -10 10742.5 594.689   8
   0  -3  -9 4675.43 245.453   4
   0  -3  -9 5051.59 362.950   8
   0  -3  -8 3849.53 238.831   4
   0  -3  -8 4039.25 308.461   8
   0  -3  -7 3014.76 249.240   8
   0  -3  -7 2956.09 217.714   4
   0  -3  -6 8218.47 416.606   4
   0  -3  -6 9262.08 436.584   8
   0  -3  -5 29610.7 901.654   8
   0  -3  -5 27765.6 950.937   4
   0  -3  -4 10060.3 511.448   4
   0  -3  -4 11038.0 420.633   8
   0  -3  -3 13662.7 607.507   4
   0  -3  -3 12192.9 437.481   2
   0  -3  -2 9234.67 372.159   2
   0  -3  -2 9478.49 477.011   7
   0  -3  -2 9964.55 520.581   4
   0  -3  -2 8786.41 514.368   5
   0  -3  -1 5828.19 285.197   2
   0  -3  -1 5891.33 366.987   7
   0  -3  -1 5774.19 399.817   4
   0  -3  -1 5490.16 388.881   5
   0  -3   0 264.197 102.450   4
   0  -3   0 279.628 57.2359   2
   0  -3   1 1708.15 159.084   2
   0  -3   1 1833.71 230.836   4
   0  -3   2 8721.30 416.676   2
   0  -3   2 8382.38 517.443   4
   0  -3   3 904.552 69.9655   8
   0  -3   3 931.550 193.641   4
   0  -3   4 10924.4 388.911   8
   0  -3   4 12436.0 580.899   6
   0  -3   4 11979.6 635.348   4
   0  -3   5 2780.88 190.307   8
   0  -3   5 3321.46 285.145   6
   0  -3   5 2918.20 302.832   4
   0  -3   6 5229.42 306.148   8
   0  -3   6 5680.61 257.593   5
   0  -3   6 5620.49 379.581   6
   0  -3   6 5398.91 415.890   4
   0  -3   7 1308.52 122.477   5
   0  -3   7 1436.41 234.894   4
   0  -3   7 1182.64 155.658   8
   0  -3   8 4079.68 316.107   8
   0  -3   8 3438.43 154.229   9
   0  -3   8 3438.35 328.437   4
   0  -3   8 3758.01 230.569   5
   0  -3   9 287.173 108.338   4
   0  -3   9 632.622 136.878   8
   0  -3   9 465.965 56.4152   9
   0  -3   9 578.742 96.1788   5
   0  -3  10 278.810 82.1347   4
   0  -3  10 384.257 126.117   8
   0  -3  10 404.838 82.5119   5
   0  -3  10 356.927 51.1863   9
   0  -3  11 1644.45 212.830   4
   0  -3  11 1831.93 185.198   5
   0  -3  11 1256.86 101.867   9
   0  -3  11 1780.19 282.942   1
   0  -3  12 2889.27 170.653   9
   0  -3  12 3805.51 308.062   4
   0  -3  12 3706.03 413.892   1
   0  -3  12 3361.47 277.135   5
   0  -3  13 263.962 80.0312   4
   0  -3  13 211.745 138.391   1
   0  -3  13 288.065 97.3694   5
   0  -3  14 904.495 225.361   1
   0  -3  15 392.842 173.238   1
   0  -3  16 166.999 106.329   1
   0  -3  17 1295.40 265.423   1
   0  -3  18 828.222 212.654   1
   0  -2 -20 1070.57 234.180   6
   0  -2 -19 346.728 149.824   6
   0  -2 -18 930.035 201.451   2
   0  -2 -18 842.904 176.043   6
   0  -2 -17 1386.47 259.784   8
   0  -2 -17 1195.14 206.457   2
   0  -2 -17 1198.74 205.596   6
   0  -2 -16 186.020 102.359   6
   0  -2 -16 173.613 110.331   8
   0  -2 -16 194.733 86.2148   2
   0  -2 -15 2246.94 303.023   8
   0  -2 -15 2187.90 249.532   2
   0  -2 -15 1795.28 218.226   6
   0  -2 -14 42.0655 78.4886   2
   0  -2 -14 4.24285 65.2115   8
   0  -2 -14-37.6564 66.4436   6
   0  -2 -13 1774.36 206.071   2
   0  -2 -13 1710.91 178.319   6
   0  -2 -13 1947.38 233.337   1
   0  -2 -13 1999.79 265.964   8
   0  -2 -12 4735.20 394.799   8
   0  -2 -12 4388.65 269.524   6
   0  -2 -12 5015.72 358.081   1
   0  -2 -11 10284.7 507.738   1
   0  -2 -11 10544.4 424.962   6
   0  -2 -11 10848.5 598.135   8
   0  -2 -10 1162.04 140.802   1
   0  -2 -10 1035.17 176.468   5
   0  -2 -10 1135.97 72.3562   4
   0  -2 -10 1156.34 117.511   6
   0  -2 -10 1174.31 183.009   8
   0  -2  -9-115.318 99.9685   8
   0  -2  -9 82.3407 45.9497   1
   0  -2  -9 27.9694 33.4098   6
   0  -2  -9-46.1562 88.4189   5
   0  -2  -9 43.4753 26.3399   4
   0  -2  -8-8.92425 60.6630   8
   0  -2  -8 169.274 54.0910   1
   0  -2  -8 190.378 56.2366   6
   0  -2  -8 118.669 32.6005   4
   0  -2  -7 10887.8 515.535   8
   0  -2  -7 12151.9 384.616   4
   0  -2  -6 24992.8 835.083   8
   0  -2  -6 24844.7 725.460   4
   0  -2  -5 9233.18 370.760   4
   0  -2  -5 9205.90 404.829   8
   0  -2  -4 2348.98 169.926   8
   0  -2  -4 2227.28 173.942   4
   0  -2  -3 294.887 77.7507   4
   0  -2  -3 389.222 61.9467   8
   0  -2  -2 40799.3 1216.88   4
   0  -2  -2 42425.7 1061.78   8
   0  -2  -1 53992.9 1395.45   2
   0  -2  -1 58928.4 1566.34   4
   0  -2   0 10431.5 376.385   2
   0  -2   0 11012.8 498.208   4
   0  -2   1 163.764 81.3949   4
   0  -2   1 133.749 42.8842   2
   0  -2   2 7885.70 337.016   2
   0  -2   2 7096.38 231.944   8
   0  -2   2 8131.68 425.640   4
   0  -2   3 5344.21 222.984   8
   0  -2   3 5420.71 347.692   4
   0  -2   4 5960.08 270.661   8
   0  -2   4 6238.11 332.314   6
   0  -2   4 6099.83 372.328   4
   0  -2   4 5304.51 168.740   9
   0  -2   5 27270.7 712.452   5
   0  -2   5 24189.1 846.890   3
   0  -2   5 26249.6 821.740   8
   0  -2   5 26072.3 864.905   6
   0  -2   5 25546.4 927.104   4
   0  -2   5 25681.5 647.016   9
   0  -2   6 18939.0 562.778   5
   0  -2   6 18775.2 685.139   8
   0  -2   6 17912.2 683.280   3
   0  -2   6 19040.2 689.336   6
   0  -2   6 18350.6 743.308   4
   0  -2   6 18314.4 493.017   9
   0  -2   7 1975.20 197.291   8
   0  -2   7 1441.28 176.404   7
   0  -2   7 1711.05 174.470   3
   0  -2   7 1844.07 178.800   6
   0  -2   7 1785.74 205.255   4
   0  -2   7 1640.18 94.5704   9
   0  -2   7 1749.02 136.125   5
   0  -2   8 75.8028 97.6942   4
   0  -2   8-63.8406 84.7277   8
   0  -2   8 24.3490 37.0861   6
   0  -2   8-3.32356 37.2345   5
   0  -2   8 35.6314 26.2306   9
   0  -2   9 2034.35 235.906   8
   0  -2   9 1855.62 198.289   4
   0  -2   9 1880.01 163.825   5
   0  -2   9 1877.78 241.622   1
   0  -2   9 1790.21 117.250   9
   0  -2  10 4350.71 278.231   5
   0  -2  10 4291.43 302.915   4
   0  -2  10 5056.06 401.115   8
   0  -2  10 4309.43 206.941   9
   0  -2  10 5042.83 410.449   1
   0  -2  11 233.673 69.3217   4
   0  -2  11 429.268 134.159   1
   0  -2  11 266.682 72.7492   5
   0  -2  11 283.400 51.9892   9
   0  -2  12 496.251 96.0552   4
   0  -2  12 822.362 179.105   1
   0  -2  12 577.299 78.7326   9
   0  -2  12 696.275 128.197   5
   0  -2  13 1270.91 119.795   9
   0  -2  13 1670.69 152.204   4
   0  -2  13 1343.20 220.840   1
   0  -2  13 1720.65 210.803   5
   0  -2  14 2781.21 187.082   9
   0  -2  14 2990.73 335.243   1
   0  -2  14 2813.00 305.438   5
   0  -2  15 1486.43 239.677   1
   0  -2  15 1281.85 129.552   9
   0  -2  16 3461.28 367.993   1
   0  -2  17 147.240 83.9500   1
   0  -2  18 484.663 149.412   1
   0  -1 -20-400.246 152.551   6
   0  -1 -19 130.823 104.216   2
   0  -1 -19 256.429 107.981   6
   0  -1 -18 792.703 195.484   2
   0  -1 -18 612.223 145.242   6
   0  -1 -17 101.042 97.7648   8
   0  -1 -17-9.39928 87.9298   2
   0  -1 -17 65.0471 69.2569   6
   0  -1 -16 2229.24 295.260   2
   0  -1 -16 2628.54 335.748   8
   0  -1 -16 2260.74 272.593   6
   0  -1 -15-84.1145 94.9088   8
   0  -1 -15-16.7917 75.2528   2
   0  -1 -15 18.0990 51.9915   6
   0  -1 -14 11.0213 55.2333   6
   0  -1 -14-62.7961 74.2165   2
   0  -1 -14 31.5954 60.4448   8
   0  -1 -13 222.723 92.8584   6
   0  -1 -13 246.504 93.4523   2
   0  -1 -13 63.6404 75.4461   8
   0  -1 -12 1477.99 212.966   8
   0  -1 -12 1513.05 193.193   2
   0  -1 -12 1603.99 179.711   6
   0  -1 -11 5975.38 379.723   5
   0  -1 -11 5345.78 316.464   6
   0  -1 -11 6008.36 396.091   1
   0  -1 -11 5961.93 374.302   2
   0  -1 -11 5390.61 400.320   8
   0  -1 -10 14366.7 612.738   5
   0  -1 -10 12464.3 499.074   6
   0  -1 -10 14004.7 615.418   1
   0  -1 -10 13187.8 643.617   8
   0  -1  -9 11480.1 560.120   8
   0  -1  -9 11006.5 421.774   6
   0  -1  -9 11298.2 510.733   1
   0  -1  -8 4450.44 275.839   1
   0  -1  -8 4491.19 314.907   8
   0  -1  -8 4730.99 223.292   6
   0  -1  -8 4639.05 304.811   5
   0  -1  -7 2671.36 187.729   1
   0  -1  -7 3255.60 243.650   8
   0  -1  -7 2945.62 155.774   6
   0  -1  -7 2790.21 224.948   5
   0  -1  -6 1607.90 127.415   1
   0  -1  -6 1729.68 70.3820   4
   0  -1  -6 1878.42 112.694   6
   0  -1  -6 1896.16 173.405   8
   0  -1  -6 1892.40 177.013   5
   0  -1  -5 132.672 41.7139   1
   0  -1  -5 237.921 44.7931   6
   0  -1  -5 106.017 19.0949   4
   0  -1  -5 99.9467 53.2122   8
   0  -1  -4 26891.0 675.823   4
   0  -1  -4 25773.2 787.996   8
   0  -1  -3 1886.45 109.611   4
   0  -1  -3 1748.84 127.995   8
   0  -1  -2 86948.6 2118.14   4
   0  -1  -2 88896.1 2099.11   8
   0  -1  -1 11889.0 322.501   8
   0  -1   1 83403.1 2040.50   4
   0  -1   1 80533.3 1954.66   2
   0  -1   2 6246.01 218.381   8
   0  -1   2 5743.56 239.928   3
   0  -1   2 6154.09 249.511   2
   0  -1   2 6390.36 294.789   4
   0  -1   3 28426.3 792.485   8
   0  -1   3 27832.1 788.762   3
   0  -1   3 29725.5 716.846   5
   0  -1   3 28808.2 865.195   4
   0  -1   3 28563.5 692.035   9
   0  -1   4 18736.7 512.318   5
   0  -1   4 18654.5 568.548   3
   0  -1   4 18882.3 603.161   8
   0  -1   4 18121.8 578.901   6
   0  -1   4 19297.5 637.396   4
   0  -1   5 54333.5 1428.66   8
   0  -1   5 49794.2 1335.12   3
   0  -1   5 51439.3 1353.26   6
   0  -1   5 52398.9 1407.69   4
   0  -1   5 51276.5 1292.23   5
   0  -1   6 1291.71 127.715   7
   0  -1   6 1392.43 111.273   5
   0  -1   6 1465.17 121.742   3
   0  -1   6 1474.61 128.027   6
   0  -1   6 1303.85 136.977   4
   0  -1   6 1411.09 159.357   1
   0  -1   6 1640.47 164.969   8
   0  -1   7 14739.8 608.235   8
   0  -1   7 13230.4 514.840   7
   0  -1   7 12993.8 476.352   3
   0  -1   7 14188.6 494.043   6
   0  -1   7 13659.7 509.560   4
   0  -1   7 13754.8 479.301   5
   0  -1   7 14045.5 589.470   1
   0  -1   8 4499.50 329.570   8
   0  -1   8 4140.27 299.990   1
   0  -1   8 3907.58 256.359   7
   0  -1   8 3689.51 220.736   3
   0  -1   8 4394.28 239.512   6
   0  -1   8 4305.08 245.725   4
   0  -1   8 4022.22 243.151   5
   0  -1   9 5106.92 346.493   1
   0  -1   9 5565.23 394.917   8
   0  -1   9 4668.81 292.392   7
   0  -1   9 5014.62 262.040   6
   0  -1   9 4521.97 253.288   4
   0  -1   9 4531.00 282.159   5
   0  -1  10 702.459 89.9944   4
   0  -1  10 627.657 114.142   5
   0  -1  10 578.679 119.440   1
   0  -1  11 5139.86 359.629   1
   0  -1  11 4732.98 228.117   4
   0  -1  11 4693.14 255.224   9
   0  -1  11 4942.83 348.828   5
   0  -1  12 3679.01 305.329   1
   0  -1  12 3441.88 168.588   4
   0  -1  12 3552.78 225.691   9
   0  -1  12 3211.93 299.910   5
   0  -1  13 4983.46 370.295   1
   0  -1  13 4806.71 403.718   5
   0  -1  13 4363.95 163.260   4
   0  -1  13 4511.20 263.957   9
   0  -1  14 1799.98 167.150   9
   0  -1  14 1992.65 235.425   1
   0  -1  14 2265.22 285.475   5
   0  -1  15 4523.04 427.201   5
   0  -1  15 3471.17 320.755   1
   0  -1  15 3540.40 245.257   9
   0  -1  16 579.081 169.510   5
   0  -1  16 606.951 101.759   9
   0  -1  16 617.559 145.302   1
   0  -1  17 1207.66 146.786   9
   0  -1  17 1430.71 208.697   1
   0  -1  18 1776.66 237.376   1
   0   0 -20 463.656 181.371   6
   0   0 -20-196.478 133.564   2
   0   0 -19 166.222 81.0469   2
   0   0 -19 278.790 142.753   6
   0   0 -18-171.301 155.555   2
   0   0 -18 271.458 128.902   6
   0   0 -17 1445.46 252.587   8
   0   0 -17 879.293 216.622   2
   0   0 -17 1068.10 219.413   6
   0   0 -16 1816.39 283.513   2
   0   0 -16 1662.04 249.857   6
   0   0 -16 2086.11 297.031   8
   0   0 -15 1773.86 263.736   2
   0   0 -15 1525.29 225.297   6
   0   0 -15 1861.21 267.900   8
   0   0 -14 3991.55 380.810   2
   0   0 -14 3187.14 312.537   6
   0   0 -14 3340.98 347.400   8
   0   0 -13 532.541 140.616   8
   0   0 -13 650.622 147.642   2
   0   0 -13 557.206 124.028   6
   0   0 -12 2996.48 231.861   5
   0   0 -12 3265.36 306.126   2
   0   0 -12 2474.05 248.988   6
   0   0 -12 2534.22 284.260   8
   0   0 -11 5471.14 352.362   6
   0   0 -11 5537.78 389.466   2
   0   0 -11 5495.55 400.737   8
   0   0 -10 8841.21 476.013   2
   0   0 -10 8669.35 431.186   6
   0   0 -10 7879.16 467.312   8
   0   0  -9 2758.48 212.808   6
   0   0  -9 2400.31 238.279   8
   0   0  -9 2768.99 200.387   5
   0   0  -8 1049.03 146.258   8
   0   0  -8 1013.51 121.828   6
   0   0  -8 1106.50 117.857   5
   0   0  -7 12792.4 504.592   2
   0   0  -7 11923.5 437.068   5
   0   0  -7 11362.5 439.491   6
   0   0  -7 11057.8 497.296   8
   0   0  -6 51608.4 1331.47   5
   0   0  -6 51140.0 1329.75   6
   0   0  -6 49765.2 1414.48   8
   0   0  -5 14381.4 463.600   5
   0   0  -5 14421.1 522.811   8
   0   0  -5 14835.9 459.584   6
   0   0  -4 1805.18 143.980   8
   0   0  -4 1638.53 108.319   6
   0   0  -4 1460.95 123.184   1
   0   0  -3 3678.85 145.693   6
   0   0  -3 3422.03 178.428   8
   0   0  -3 3209.25 167.507   1
   0   0   3 2550.86 132.986   5
   0   0   4 1600.09 116.953   1
   0   0   4 1321.96 113.372   5
   0   0   5 13186.1 450.339   1
   0   0   5 13600.1 391.361   6
   0   0   5 13026.2 466.355   5
   0   0   6 47157.4 1232.11   1
   0   0   6 48150.0 1147.41   6
   0   0   6 43023.5 1121.98   4
   0   0   6 44875.1 1265.97   5
   0   0   7 11276.4 422.732   1
   0   0   7 10281.6 363.439   7
   0   0   7 10173.8 453.077   5
   0   0   7 11431.3 352.648   6
   0   0   7 9122.55 300.361   4
   0   0   8 749.883 127.092   5
   0   0   8 880.585 90.5842   7
   0   0   8 845.060 143.560   8
   0   0   8 979.687 119.276   1
   0   0   8 1000.55 88.4538   6
   0   0   8 819.108 79.0152   3
   0   0   9 2694.01 263.707   8
   0   0   9 2198.12 158.561   7
   0   0   9 2402.52 192.357   1
   0   0   9 2583.71 155.089   6
   0   0   9 2113.76 138.655   3
   0   0   9 2215.17 236.404   5
   0   0  10 6986.08 328.849   7
   0   0  10 7657.34 378.375   1
   0   0  10 7948.65 319.294   6
   0   0  10 7744.20 467.427   5
   0   0  11 4392.48 260.399   7
   0   0  11 5021.92 309.072   1
   0   0  11 5550.54 411.574   5
   0   0  12 2605.06 226.540   1
   0   0  12 2537.72 287.584   5
   0   0  13 879.842 204.259   5
   0   0  13 565.998 111.454   1
   0   0  14 3282.17 267.066   1
   0   0  14 2862.16 348.738   5
   0   0  15 1601.51 263.609   5
   0   0  15 1626.44 181.968   9
   0   0  16 1497.06 266.094   5
   0   0  16 1509.25 179.566   9
   0   0  17 881.885 217.003   5
   0   0  17 880.043 139.051   9
   0   0  18-30.8516 40.7466   9
   0   0  19 90.0086 48.0907   9
   0   1 -19 493.238 174.809   6
   0   1 -19 295.226 198.851   2
   0   1 -18 1834.89 343.375   2
   0   1 -18 993.513 226.159   6
   0   1 -17 1578.92 296.067   2
   0   1 -17 1555.64 270.217   6
   0   1 -16 532.370 155.784   8
   0   1 -16 765.665 202.514   2
   0   1 -16 614.899 179.225   6
   0   1 -15 4079.32 441.631   2
   0   1 -15 4225.94 407.400   6
   0   1 -15 3909.84 386.994   8
   0   1 -14 2095.42 274.690   8
   0   1 -14 2529.28 324.332   2
   0   1 -14 2309.20 289.379   6
   0   1 -13 5519.17 287.823   5
   0   1 -13 5334.23 455.781   2
   0   1 -13 5360.84 422.029   6
   0   1 -13 4806.94 399.423   8
   0   1 -12 3765.52 334.727   6
   0   1 -12 3772.89 365.331   2
   0   1 -12 4004.59 230.055   5
   0   1 -12 3526.53 326.753   8
   0   1 -11 5526.02 419.754   2
   0   1 -11 4929.50 370.406   8
   0   1 -11 4921.35 367.476   6
   0   1 -10 734.043 87.1775   5
   0   1 -10 893.976 151.839   8
   0   1 -10 774.094 149.806   2
   0   1 -10 599.179 133.590   6
   0   1  -9 5233.19 236.176   5
   0   1  -9 4855.64 355.116   2
   0   1  -9 5263.37 337.913   6
   0   1  -9 4579.53 324.755   8
   0   1  -8 4418.43 204.103   5
   0   1  -8 4083.88 284.202   6
   0   1  -8 4264.49 290.431   8
   0   1  -7 14171.3 429.003   5
   0   1  -7 13718.4 551.522   6
   0   1  -7 12957.5 541.752   8
   0   1  -6 1393.38 142.157   6
   0   1  -6 1499.81 95.0163   5
   0   1  -6 1369.12 139.531   8
   0   1  -5 51043.3 1404.55   6
   0   1  -5 53135.5 1393.14   8
   0   1  -4 21219.6 589.372   7
   0   1  -4 18881.4 593.901   8
   0   1  -4 18610.7 617.667   6
   0   1  -3 29312.1 770.701   7
   0   1  -3 27686.7 797.655   6
   0   1  -3 27728.9 758.907   8
   0   1  -2 6373.13 243.611   7
   0   1  -2 6234.41 210.320   8
   0   1  -1 79606.1 1925.77   7
   0   1   0 3087.02 152.813   7
   0   1   1 11922.8 380.038   7
   0   1   2 89514.7 2240.83   5
   0   1   3 2043.47 176.810   5
   0   1   3 1676.49 114.842   4
   0   1   4 22570.4 627.293   4
   0   1   4 23295.4 786.278   5
   0   1   5 115.681 82.9016   5
   0   1   5 103.882 33.7796   4
   0   1   6 1428.49 92.8262   4
   0   1   6 1625.15 188.540   5
   0   1   7 2253.67 117.199   4
   0   1   7 2708.16 259.267   5
   0   1   8 4293.58 346.165   5
   0   1   9 10010.0 570.665   5
   0   1  10 12187.9 665.152   5
   0   1  11 5119.34 437.212   5
   0   1  12 1318.19 238.997   5
   0   1  13 79.4408 109.161   5
   0   1  14-101.072 117.956   5
   0   1  15 120.680 134.280   5
   0   1  16 2377.44 355.457   5
   0   1  17 103.842 130.448   5
   0   1  17 200.461 73.6134   9
   0   1  18 778.098 248.482   5
   0   1  18 655.757 134.060   9
   0   1  19 139.010 73.2843   9
   0   1  20 88.8528 57.5783   9
   0   2 -18 405.773 153.883   6
   0   2 -17 234.055 115.532   6
   0   2 -17-60.9787 100.008   2
   0   2 -16 3787.57 483.378   2
   0   2 -16 3032.18 376.023   6
   0   2 -15 1188.50 256.818   2
   0   2 -15 1444.77 250.412   6
   0   2 -14 3439.92 411.249   2
   0   2 -14 2957.47 342.199   6
   0   2 -14 3417.41 340.755   8
   0   2 -13 1464.33 216.683   8
   0   2 -13 1642.50 272.909   2
   0   2 -13 1447.43 236.513   6
   0   2 -12 577.509 160.039   2
   0   2 -12 599.208 152.920   6
   0   2 -12 670.314 137.967   8
   0   2 -11 363.377 119.335   2
   0   2 -11 249.222 102.053   6
   0   2 -11 337.959 103.203   8
   0   2 -10 4683.34 397.090   2
   0   2 -10 4019.10 343.849   6
   0   2 -10 4634.39 327.437   8
   0   2  -9 1786.40 217.843   6
   0   2  -9 2036.64 252.860   2
   0   2  -9 1775.81 190.250   8
   0   2  -8-6.26879 52.3233   8
   0   2  -8-13.5699 70.9106   2
   0   2  -8-2.31414 70.6403   6
   0   2  -8 19.7284 38.8689   3
   0   2  -7 1551.97 181.611   6
   0   2  -7 1592.81 157.266   8
   0   2  -6 19325.2 639.579   7
   0   2  -6 17712.7 615.144   8
   0   2  -5 26263.3 791.172   7
   0   2  -5 24809.6 750.191   8
   0   2  -4 5544.04 237.132   8
   0   2  -4 5763.34 286.845   7
   0   2  -3 5390.92 203.996   8
   0   2  -3 5347.17 276.963   7
   0   2  -2 7341.04 340.557   2
   0   2  -2 7379.44 336.099   7
   0   2  -2 7277.70 218.579   8
   0   2  -1 19.0101 50.5008   7
   0   2  -1 109.258 46.9462   2
   0   2   0 9877.03 406.060   7
   0   2   1 55041.8 1468.22   7
   0   2   1 54348.6 1305.42   8
   0   2   2 39235.2 1109.75   7
   0   2   2 38057.9 986.524   8
   0   2   3 508.855 128.375   5
   0   2   3 313.165 59.1580   8
   0   2   3 389.629 86.6267   4
   0   2   3 532.841 104.781   7
   0   2   4 2058.81 228.958   5
   0   2   4 1939.47 151.317   8
   0   2   4 1972.67 178.798   4
   0   2   5 8202.78 378.921   8
   0   2   5 8148.44 387.859   4
   0   2   5 8583.71 502.858   5
   0   2   6 21271.2 731.225   4
   0   2   6 22676.8 909.204   5
   0   2   7 9785.02 426.421   4
   0   2   7 10003.3 599.254   5
   0   2   8-37.6098 51.1232   4
   0   2   8-15.8576 109.583   5
   0   2   9 39.7332 104.302   5
   0   2  10 1144.53 232.489   5
   0   2  11 9916.02 678.906   5
   0   2  12 4230.22 438.036   5
   0   2  13 1694.91 302.368   5
   0   2  14-13.9434 125.381   5
   0   2  15 1715.92 324.943   5
   0   2  16 41.0711 111.662   5
   0   2  17 1282.24 295.658   5
   0   2  18 725.802 252.915   5
   0   2  19 50.0327 116.640   5
   0   2  19 507.242 138.241   9
   0   3 -16 248.417 150.266   2
   0   3 -15 443.931 180.723   2
   0   3 -14 511.395 171.569   2
   0   3 -13 177.378 104.317   2
   0   3 -12 3783.19 425.269   2
   0   3 -11 1586.80 274.687   2
   0   3 -11 1862.55 209.482   8
   0   3 -10 509.969 99.4149   3
   0   3 -10 393.873 90.0022   8
   0   3 -10 304.126 110.113   2
   0   3  -9 700.217 114.756   8
   0   3  -9 310.576 118.105   2
   0   3  -9 526.569 95.5985   3
   0   3  -8 3614.80 353.968   2
   0   3  -8 3915.37 284.059   7
   0   3  -8 4122.93 259.827   3
   0   3  -8 3693.36 246.343   8
   0   3  -7 1375.01 145.260   3
   0   3  -7 1089.51 188.081   2
   0   3  -7 1186.09 150.877   7
   0   3  -7 1170.60 125.812   8
   0   3  -6 4273.29 355.011   2
   0   3  -6 5011.05 290.952   3
   0   3  -6 4812.12 300.280   7
   0   3  -6 5014.82 246.757   8
   0   3  -5 2844.69 273.999   2
   0   3  -5 2747.07 223.466   7
   0   3  -5 2922.19 161.322   8
   0   3  -4 9696.91 520.657   2
   0   3  -4 11802.9 499.329   7
   0   3  -4 10925.4 344.024   8
   0   3  -3 1447.81 165.722   7
   0   3  -3 916.367 142.846   2
   0   3  -2 7877.59 394.964   7
   0   3  -2 7210.48 390.227   2
   0   3  -1 1549.46 166.712   7
   0   3   0 445.538 102.742   7
   0   3   1 5299.16 189.637   8
   0   3   1 5556.71 336.630   7
   0   3   2 9042.31 444.335   7
   0   3   2 8245.56 302.407   8
   0   3   3 12849.2 641.517   4
   0   3   3 13104.0 564.216   7
   0   3   3 11972.4 434.377   8
   0   3   4 9404.02 391.741   8
   0   3   4 9544.77 469.770   7
   0   3   4 9371.50 530.976   4
   0   3   5 26497.4 997.431   4
   0   3   5 26395.7 915.484   7
   0   3   5 25732.0 841.682   8
   0   3   6 7900.41 403.460   8
   0   3   6 7585.62 459.718   4
   0   3   6 8170.95 556.926   5
   0   3   7 2472.98 317.496   5
   0   3   7 2553.68 252.903   4
   0   3   8 3354.84 284.248   8
   0   3   8 3044.96 384.884   5
   0   3   9 3980.05 450.653   5
   0   3  10 9853.43 704.992   5
   0   3  11 4237.01 477.678   5
   0   3  12 2277.56 367.866   5
   0   3  13 892.254 252.462   5
   0   3  14 1263.26 306.907   5
   0   3  15 384.202 209.656   5
   0   3  16 3762.19 511.905   5
   0   3  17 4312.83 552.390   5
   0   3  18-136.062 142.558   5
   0   3  19 1450.33 374.873   5
   0   3  20 353.734 203.633   5
   0   4 -14 409.232 165.492   2
   0   4 -13 733.260 228.160   2
   0   4 -12 35.7963 94.1756   2
   0   4 -11 242.997 83.9936   3
   0   4 -11 287.393 143.181   2
   0   4 -10 2587.08 350.918   2
   0   4 -10 3152.97 255.555   3
   0   4  -9 10264.1 705.394   2
   0   4  -9 11900.1 534.263   3
   0   4  -8 3195.39 275.687   7
   0   4  -8 2956.79 354.422   2
   0   4  -8 3626.34 268.679   3
   0   4  -7 854.436 146.069   7
   0   4  -7 773.879 171.794   2
   0   4  -7 803.359 128.260   3
   0   4  -6 1372.18 172.714   7
   0   4  -6 1485.27 173.535   3
   0   4  -6 1314.46 217.800   2
   0   4  -5 1353.13 175.092   7
   0   4  -5 1432.32 176.162   3
   0   4  -5 1072.86 183.058   2
   0   4  -4 4476.22 324.445   7
   0   4  -4 4544.15 325.857   3
   0   4  -3 7219.56 429.338   7
   0   4  -3 8111.14 455.174   3
   0   4  -2 6548.02 399.822   7
   0   4  -2 6863.89 192.145   9
   0   4  -2 6749.08 224.596   9
   0   4  -1 2751.24 254.780   7
   0   4   0 7843.20 454.160   7
   0   4   1 12099.1 587.812   7
   0   4   2 7602.84 453.948   7
   0   4   2 7278.48 276.226   8
   0   4   3 267.538 54.7013   8
   0   4   3 135.514 92.1706   4
   0   4   4 10046.8 424.599   8
   0   4   4 10990.1 566.153   7
   0   4   4 10729.3 651.225   4
   0   4   5 11065.3 479.711   8
   0   4   5 12005.5 600.158   7
   0   4   5 11228.3 668.118   4
   0   4   6 25110.0 873.627   8
   0   4   6 25881.9 989.779   7
   0   4   7 20115.5 846.552   7
   0   4   8 2845.47 267.109   8
   0   4   8 3657.98 320.629   7
   0   4  10 476.743 224.563   5
   0   4  11 1610.44 314.840   5
   0   4  12 6889.68 668.433   5
   0   4  13 1190.34 311.915   5
   0   4  14 2072.88 386.202   5
   0   4  15 1792.25 384.000   5
   0   4  16 1865.66 403.656   5
   0   4  17-166.659 199.247   5
   0   5 -11 5451.11 380.288   3
   0   5 -10 767.684 140.384   3
   0   5  -9 505.674 128.370   7
   0   5  -9 609.377 117.876   3
   0   5  -8 2508.05 264.838   7
   0   5  -8 2783.62 260.941   3
   0   5  -7 9911.52 552.588   7
   0   5  -7 11070.0 563.712   3
   0   5  -6 2606.75 262.946   7
   0   5  -6 2698.12 265.604   3
   0   5  -5 2477.76 261.867   7
   0   5  -5 2920.19 280.462   3
   0   5  -4 557.484 131.641   7
   0   5  -4 725.498 142.751   3
   0   5  -3 586.041 125.133   7
   0   5  -3 883.319 167.762   3
   0   5  -2 2682.40 278.971   7
   0   5  -1 8841.86 528.247   7
   0   5  -1 9255.81 364.427   9
   0   5  -1 8705.36 280.622   9
   0   5   0 7226.33 472.249   7
   0   5   1 6367.68 443.146   7
   0   5   2 3538.87 152.180   8
   0   5   2 3676.32 332.729   7
   0   5   3 7961.68 514.098   7
   0   5   3 8585.23 340.565   8
   0   5   4 2635.47 190.807   8
   0   5   4 3033.80 308.264   7
   0   5   5 2232.51 193.061   8
   0   5   5 2448.90 279.975   7
   0   5   6 2156.01 252.329   7
   0   5   7 2113.19 217.842   8
   0   5   7 2022.01 256.440   7
   0   5   8 1641.56 202.626   8
   0   5   8 1486.88 221.794   7
   0   5   9 1564.43 227.095   7
   0   5  10 1238.12 216.900   7
   0   5  11 2428.09 296.100   7
   0   5  12 128.906 123.022   7
   0   5  13 899.370 202.357   7
   0   5  14 464.762 146.748   7
   0   6 -10 468.750 113.064   3
   0   6  -9 3441.08 345.113   7
   0   6  -9 3934.99 337.843   3
   0   6  -8 3839.59 358.151   7
   0   6  -8 4338.16 359.915   3
   0   6  -7 803.437 164.701   7
   0   6  -7 739.809 151.461   3
   0   6  -6 244.169 81.5275   3
   0   6  -6 255.750 106.620   7
   0   6  -5 97.7474 79.1231   7
   0   6  -5 63.4857 55.0998   3
   0   6  -4 286.588 106.520   3
   0   6  -4 144.588 94.6643   7
   0   6  -3 2892.46 310.045   7
   0   6  -3 3256.80 344.974   3
   0   6  -2 2635.71 301.970   7
   0   6  -2 2897.96 319.452   3
   0   6  -1 1366.98 215.920   7
   0   6  -1 1552.06 87.1986   9
   0   6   0 1825.81 255.034   7
   0   6   0 1893.70 121.588   9
   0   6   1 1363.56 219.350   7
   0   6   2 4027.97 377.367   7
   0   6   3 1722.83 247.565   7
   0   6   4 567.506 151.331   7
   0   6   5 715.953 169.316   7
   0   6   6 598.644 155.550   7
   0   6   7 213.732 125.513   7
   0   6   8 211.470 99.4172   7
   0   6   9 70.4329 69.8718   7
   0   6  10 782.490 171.823   7
   0   6  11 854.410 189.972   7
   0   6  12 2010.36 292.740   7
   0   7  -7 1373.01 224.626   7
   0   7  -7 1217.86 206.971   3
   0   7  -6 1753.98 257.671   7
   0   7  -6 2090.67 277.822   3
   0   7  -5 854.326 191.669   7
   0   7  -5 536.374 143.489   3
   0   7  -4 184.793 91.8624   7
   0   7  -4 614.107 169.704   3
   0   7  -3 118.461 76.7782   7
   0   7  -3 119.710 93.1962   3
   0   7  -2 305.939 112.433   7
   0   7  -2 544.713 166.324   3
   0   7  -1 1257.20 224.393   7
   0   7  -1 1530.51 247.696   3
   0   7   0 956.767 197.493   7
   0   7   1 1341.96 226.910   7
   0   7   2 912.782 192.686   7
   0   7   3 883.933 188.661   7
   0   7   4 1685.20 263.474   7
   0   7   5-18.2109 82.4475   7
   0   7   6 7.99467 95.3385   7
   0   7   7 429.230 151.429   7
   0   7   8 1630.86 267.134   7
   0   7   9 1134.33 222.934   7
   0   7  10 2104.01 302.385   7
   0   8  -2 2902.39 352.371   7
   0   8  -1 996.740 198.206   7
   0   8  -1 1284.92 255.276   3
   0   8   0-88.9564 82.7298   7
   0   8   0-92.9422 102.207   3
   0   8   1 15.2580 64.1978   7
   0   8   2-8.99105 89.0728   7
   0   8   3 2093.97 301.045   7
   0   8   4 1595.50 265.398   7
   0   8   5 1599.83 266.486   7
   0   8   6 1616.91 272.309   7
   0   8   7 187.801 100.781   7
   0   8   8 411.327 130.705   7
   1  -7 -11 1185.90 225.736   4
   1  -7 -10 518.256 155.992   4
   1  -7  -9 397.085 163.149   4
   1  -7  -8 674.002 197.911   4
   1  -7  -7 729.612 209.240   4
   1  -7  -6 607.915 191.929   4
   1  -7  -5 404.084 181.631   4
   1  -7  -4 844.904 257.358   4
   1  -7  -3 2669.33 431.258   4
   1  -7  -2 3899.42 513.864   4
   1  -7  -1 2344.42 422.825   4
   1  -7   0 967.824 271.437   4
   1  -7   1 1862.73 385.655   4
   1  -7   2 2336.78 452.646   4
   1  -7   3 1228.98 315.678   4
   1  -7   4 617.252 231.193   4
   1  -7   5 533.235 232.225   4
   1  -6 -12 4085.20 368.534   4
   1  -6 -11 2384.20 298.221   4
   1  -6 -10 2592.31 318.861   4
   1  -6  -9 1792.19 280.917   4
   1  -6  -8 585.098 170.797   4
   1  -6  -7 312.884 118.116   4
   1  -6  -6 1562.08 290.091   4
   1  -6  -5 1904.59 335.876   4
   1  -6  -4 4351.49 504.402   4
   1  -6  -3 4287.04 512.275   4
   1  -6  -2 2082.47 368.867   4
   1  -6  -1 4532.19 544.482   4
   1  -6   0 6104.39 634.203   4
   1  -6   1 943.920 245.687   4
   1  -6   2 1629.92 345.553   4
   1  -6   3 51.2909 234.258   4
   1  -6   4-173.144 165.249   4
   1  -6   5 406.775 195.230   4
   1  -6   6 2662.30 448.927   4
   1  -6   7 452.961 200.814   4
   1  -6   8 115.893 150.921   4
   1  -6   9 56.1899 132.776   4
   1  -6  10 481.194 201.739   4
   1  -6  11 407.473 211.567   4
   1  -5 -17 1944.19 229.417   6
   1  -5 -16 1847.03 213.661   6
   1  -5 -15 1653.29 287.600   8
   1  -5 -15 1548.61 196.974   6
   1  -5 -14 266.414 115.189   8
   1  -5 -13 4412.58 437.862   8
   1  -5 -12 853.421 189.002   8
   1  -5 -12 910.231 156.891   4
   1  -5 -11 130.673 77.7360   8
   1  -5 -11 151.083 86.5027   4
   1  -5 -10-185.031 107.994   4
   1  -5 -10 58.3985 86.0452   8
   1  -5  -9-59.2131 97.1315   4
   1  -5  -9 41.3619 64.6081   8
   1  -5  -8 5727.09 487.963   4
   1  -5  -8 6268.66 414.805   8
   1  -5  -7 8038.41 613.296   4
   1  -5  -7 10734.7 520.540   8
   1  -5  -6 3860.52 410.794   4
   1  -5  -5 1270.94 270.810   4
   1  -5  -5 1045.16 158.181   2
   1  -5  -4 498.498 182.098   4
   1  -5  -4 325.470 86.2642   2
   1  -5  -3 1049.89 268.783   4
   1  -5  -3 507.404 114.742   2
   1  -5  -2 6023.31 419.297   2
   1  -5  -2 6056.61 589.092   4
   1  -5  -1 8904.96 708.828   4
   1  -5   0 240.271 200.637   4
   1  -5   1 2119.36 364.280   4
   1  -5   2 129.185 163.011   4
   1  -5   3-254.183 199.523   4
   1  -5   3 94.8225 82.9830   5
   1  -5   4 1266.87 307.303   4
   1  -5   5 291.421 181.545   4
   1  -5   6 408.627 169.552   4
   1  -5   7 1134.43 282.436   4
   1  -5   8 5181.44 589.837   4
   1  -5   9 1921.81 350.456   4
   1  -5  10 303.810 183.215   1
   1  -5  10-246.382 179.307   4
   1  -5  11 31.7750 116.489   4
   1  -5  11-199.913 190.195   1
   1  -5  12 375.554 172.173   4
   1  -4 -18 1421.10 203.592   6
   1  -4 -17 1599.74 301.209   8
   1  -4 -17 1296.88 181.493   6
   1  -4 -16 746.750 204.399   8
   1  -4 -16 800.268 136.587   6
   1  -4 -15 45.7463 70.2703   8
   1  -4 -15 156.272 67.5540   6
   1  -4 -14 469.406 142.103   8
   1  -4 -14 575.486 113.653   6
   1  -4 -13-6.49749 83.5816   8
   1  -4 -13 33.6293 40.0813   4
   1  -4 -12 278.101 114.497   8
   1  -4 -12 318.253 90.6025   4
   1  -4 -11 2544.36 240.719   4
   1  -4 -11 2614.97 299.050   8
   1  -4 -10 260.903 95.7905   4
   1  -4 -10 328.181 111.017   8
   1  -4  -9 1014.73 168.169   4
   1  -4  -9 1086.80 184.211   8
   1  -4  -8 101.838 87.8447   4
   1  -4  -8 372.831 105.330   8
   1  -4  -7 1009.71 203.063   4
   1  -4  -7 993.015 151.964   8
   1  -4  -6 9277.20 612.782   4
   1  -4  -6 9835.21 482.320   8
   1  -4  -5 2958.96 351.895   4
   1  -4  -5 3347.52 242.815   8
   1  -4  -4 7911.25 591.608   4
   1  -4  -4 8113.66 369.042   8
   1  -4  -3 4208.29 446.503   4
   1  -4  -3 3937.52 209.085   8
   1  -4  -2 689.327 164.668   5
   1  -4  -2 935.953 256.002   4
   1  -4  -2 691.969 135.319   2
   1  -4  -1 703.870 173.727   5
   1  -4  -1 1093.99 274.412   4
   1  -4  -1 556.316 128.708   2
   1  -4   0 1809.70 263.295   5
   1  -4   0 2706.92 369.492   4
   1  -4   0 2087.40 231.804   2
   1  -4   1 5221.02 380.854   2
   1  -4   1 4318.90 381.951   5
   1  -4   1 5895.09 557.463   4
   1  -4   2 1053.64 194.203   5
   1  -4   2 1830.54 318.320   4
   1  -4   3 13537.3 874.116   4
   1  -4   3 10081.6 594.151   5
   1  -4   4 453.284 115.645   5
   1  -4   4 613.014 181.055   4
   1  -4   5 2782.61 388.555   4
   1  -4   5 1926.56 230.243   5
   1  -4   6 1977.58 130.291   8
   1  -4   6 2252.29 345.309   4
   1  -4   6 1896.67 230.995   5
   1  -4   7 4630.90 261.897   8
   1  -4   7 5194.12 251.115   5
   1  -4   7 5517.66 559.909   4
   1  -4   7 4433.43 351.551   5
   1  -4   8 1403.58 128.902   5
   1  -4   8 1155.86 292.790   4
   1  -4   9 2558.96 184.500   5
   1  -4   9 2496.12 368.531   4
   1  -4  10 2579.88 372.096   4
   1  -4  10 2885.58 419.686   1
   1  -4  11 3532.06 435.567   4
   1  -4  11 3324.30 458.857   1
   1  -4  12 985.678 259.187   1
   1  -4  12 446.992 156.822   4
   1  -4  13 909.229 233.561   1
   1  -4  13 819.582 226.779   4
   1  -4  14 74.4829 126.412   1
   1  -3 -19 240.554 87.2026   6
   1  -3 -18 259.987 118.639   8
   1  -3 -18 207.991 76.8363   6
   1  -3 -17 404.797 165.818   8
   1  -3 -17-40.8941 69.8712   6
   1  -3 -16 429.220 141.917   8
   1  -3 -16 379.806 89.1630   6
   1  -3 -15 50.6269 69.6525   8
   1  -3 -15 172.729 66.0229   6
   1  -3 -14 247.449 110.755   8
   1  -3 -14 278.258 78.8650   6
   1  -3 -13 970.540 201.032   8
   1  -3 -13 859.153 122.210   6
   1  -3 -13 749.273 67.9420   4
   1  -3 -12 6893.98 372.209   1
   1  -3 -12 7952.65 309.071   4
   1  -3 -12 7015.73 347.477   6
   1  -3 -12 7774.19 545.384   8
   1  -3 -11 974.042 125.606   1
   1  -3 -11 1281.87 133.567   4
   1  -3 -11 985.660 188.813   8
   1  -3 -10 388.484 89.1282   4
   1  -3 -10 479.087 124.901   8
   1  -3  -9 86.4535 72.7571   4
   1  -3  -9 50.1433 73.3063   8
   1  -3  -8 5753.56 376.201   4
   1  -3  -8 6283.71 415.152   8
   1  -3  -7 24048.1 893.182   8
   1  -3  -7 23285.2 920.906   4
   1  -3  -6 16489.0 758.892   4
   1  -3  -6 16674.2 673.767   8
   1  -3  -5 4671.03 294.709   8
   1  -3  -5 4533.09 380.123   4
   1  -3  -5 4049.16 378.220   5
   1  -3  -4 1001.41 122.322   8
   1  -3  -4 887.798 176.328   5
   1  -3  -4 890.033 191.741   4
   1  -3  -3 5968.33 291.159   8
   1  -3  -3 5469.58 451.084   4
   1  -3  -3 5224.15 404.988   5
   1  -3  -2 27979.1 765.117   8
   1  -3  -2 27213.4 1143.34   4
   1  -3  -1 21486.4 988.061   4
   1  -3  -1 20886.2 565.083   8
   1  -3   0 10351.0 548.650   5
   1  -3   0 10583.7 519.012   2
   1  -3   1 84.0217 158.706   4
   1  -3   1 160.874 80.7022   5
   1  -3   1 214.478 75.9893   2
   1  -3   2 11839.2 561.332   2
   1  -3   2 12741.1 782.852   4
   1  -3   3 1498.10 85.1261   8
   1  -3   3 2035.06 214.716   2
   1  -3   3 1936.25 309.277   4
   1  -3   3 1670.35 189.679   5
   1  -3   4 28325.6 773.940   8
   1  -3   4 25577.3 933.595   5
   1  -3   5 32097.8 929.791   8
   1  -3   5 32619.5 1411.90   4
   1  -3   6 5165.06 294.757   8
   1  -3   6 5721.24 527.495   4
   1  -3   7 1130.91 114.280   9
   1  -3   7 1784.45 302.225   4
   1  -3   7 1109.37 140.445   8
   1  -3   7 1462.82 109.562   5
   1  -3   8 1839.96 134.521   5
   1  -3   8 1703.80 194.631   8
   1  -3   8 1686.63 139.960   9
   1  -3   8 1933.16 301.506   4
   1  -3   9 4160.82 331.040   8
   1  -3   9 3650.58 219.171   9
   1  -3   9 4241.43 438.599   4
   1  -3   9 4153.50 440.908   1
   1  -3   9 3900.23 215.430   5
   1  -3  10 2655.34 281.958   8
   1  -3  10 1922.23 304.315   1
   1  -3  10 2759.72 340.767   4
   1  -3  10 2110.42 164.363   9
   1  -3  10 2082.22 159.951   5
   1  -3  11 1526.89 260.842   4
   1  -3  11 1351.33 272.730   1
   1  -3  12 1719.23 271.298   4
   1  -3  12 1666.99 297.366   1
   1  -3  13 1872.32 284.466   4
   1  -3  13 1656.04 294.848   1
   1  -3  14 711.163 198.346   1
   1  -3  15 1092.88 254.186   1
   1  -3  16 392.177 162.155   1
   1  -2 -20 587.663 168.622   6
   1  -2 -19 1324.07 227.313   6
   1  -2 -18 450.102 175.780   8
   1  -2 -18 625.013 156.151   2
   1  -2 -18 698.247 153.146   6
   1  -2 -17 335.221 114.168   2
   1  -2 -17 355.889 129.757   8
   1  -2 -17 459.050 130.903   6
   1  -2 -16 268.882 138.943   8
   1  -2 -16 83.0213 69.8461   6
   1  -2 -15 331.424 107.749   8
   1  -2 -15 231.452 74.7749   6
   1  -2 -14 551.049 149.851   8
   1  -2 -14 362.702 80.1381   6
   1  -2 -13 6485.98 337.540   6
   1  -2 -13 7039.34 405.514   1
   1  -2 -13 7204.99 537.553   8
   1  -2 -12 4233.94 289.027   1
   1  -2 -12 4096.80 242.331   6
   1  -2 -12 3859.89 376.727   8
   1  -2 -11 10607.0 470.822   1
   1  -2 -11 11487.7 318.611   4
   1  -2 -11 11144.3 427.775   6
   1  -2 -11 10976.3 633.479   8
   1  -2 -10 11094.3 455.399   1
   1  -2 -10 13201.4 406.029   4
   1  -2 -10 11311.3 429.242   6
   1  -2 -10 11642.4 632.506   8
   1  -2  -9 9614.51 540.752   8
   1  -2  -9 9624.71 376.830   1
   1  -2  -9 10507.7 402.519   4
   1  -2  -8 1966.04 172.246   4
   1  -2  -8 2083.65 222.403   8
   1  -2  -7 2331.29 231.955   8
   1  -2  -7 2345.16 204.858   4
   1  -2  -6 5694.26 347.821   4
   1  -2  -6 6108.33 361.507   8
   1  -2  -5 25483.4 850.221   8
   1  -2  -5 24479.2 910.368   4
   1  -2  -4 8928.02 402.550   8
   1  -2  -4 9153.66 503.455   4
   1  -2  -3 60464.6 1568.04   8
   1  -2  -3 61368.9 1821.52   4
   1  -2  -3 56716.5 1723.24   5
   1  -2  -2 6196.94 270.180   8
   1  -2  -2 6457.23 433.431   4
   1  -2  -2 6228.11 371.706   5
   1  -2  -1 80.2602 26.3325   8
   1  -2  -1 103.918 57.7302   5
   1  -2   0 8974.77 284.078   8
   1  -2   0 8891.74 424.547   5
   1  -2   1 21443.8 560.391   8
   1  -2   1 20612.4 724.564   5
   1  -2   2 14941.1 620.261   2
   1  -2   2 14140.3 547.241   5
   1  -2   2 15598.3 423.014   8
   1  -2   3 21437.2 714.648   5
   1  -2   3 24171.2 839.266   2
   1  -2   3 23104.6 638.039   8
   1  -2   4 47887.8 1248.50   8
   1  -2   4 49353.5 1448.05   2
   1  -2   4 45658.4 1240.15   9
   1  -2   5 46.4700 34.3091   8
   1  -2   5 112.650 58.7620   2
   1  -2   5 175.515 87.3857   7
   1  -2   5 92.6144 44.5527   9
   1  -2   6 9485.83 438.151   8
   1  -2   6 10335.6 316.929   5
   1  -2   6 10097.9 523.424   2
   1  -2   6 9645.20 552.317   7
   1  -2   6 9647.09 495.329   6
   1  -2   6 10043.9 643.224   4
   1  -2   6 9814.50 374.406   9
   1  -2   7 824.889 134.638   8
   1  -2   7 836.526 98.3137   9
   1  -2   7 502.732 148.080   4
   1  -2   7 641.447 138.722   1
   1  -2   7 835.211 75.6329   5
   1  -2   8 1672.64 196.171   8
   1  -2   8 1792.50 272.118   4
   1  -2   8 1512.64 131.581   9
   1  -2   8 1341.51 223.716   1
   1  -2   8 1574.95 116.484   5
   1  -2   9 1008.46 170.131   8
   1  -2   9 909.991 194.148   4
   1  -2   9 985.304 196.071   1
   1  -2   9 921.952 104.187   9
   1  -2   9 1010.04 101.524   5
   1  -2  10 1538.35 220.196   8
   1  -2  10 1426.37 236.848   1
   1  -2  10 1631.22 232.492   4
   1  -2  10 1234.30 122.530   9
   1  -2  10 1448.30 139.009   5
   1  -2  11 1166.09 208.158   4
   1  -2  11 783.004 117.029   5
   1  -2  11 992.856 206.419   1
   1  -2  11 874.037 106.017   9
   1  -2  12 813.765 172.456   4
   1  -2  12 754.183 125.317   5
   1  -2  12 570.389 156.106   1
   1  -2  12 700.370 98.7918   9
   1  -2  13 375.398 114.753   4
   1  -2  13 242.417 106.082   1
   1  -2  13 250.584 63.4047   9
   1  -2  14 1895.12 287.112   1
   1  -2  14 1296.20 139.693   9
   1  -2  15 465.090 145.469   1
   1  -2  16 362.810 131.422   1
   1  -2  17 232.267 98.2604   1
   1  -2  18 792.325 220.771   1
   1  -1 -20-14.5129 66.8008   6
   1  -1 -19 277.278 127.871   2
   1  -1 -19 414.428 123.728   6
   1  -1 -18 650.367 194.662   8
   1  -1 -18 580.817 173.973   2
   1  -1 -18 679.723 164.847   6
   1  -1 -17 2555.33 327.608   2
   1  -1 -17 2211.44 270.685   6
   1  -1 -17 2490.81 350.261   8
   1  -1 -16 3770.38 376.652   2
   1  -1 -16 3251.69 311.665   6
   1  -1 -16 3310.32 393.769   8
   1  -1 -15 1381.87 251.305   8
   1  -1 -15 1511.01 198.059   6
   1  -1 -14 2336.79 228.194   6
   1  -1 -14 2173.47 298.755   8
   1  -1 -13 533.243 105.560   6
   1  -1 -13 300.240 121.090   8
   1  -1 -12 5135.56 296.763   6
   1  -1 -12 5076.10 424.742   8
   1  -1 -11 16495.8 796.104   8
   1  -1 -11 16840.5 584.197   6
   1  -1 -10 6307.46 442.656   8
   1  -1 -10 6327.04 283.719   6
   1  -1  -9 4422.98 358.098   8
   1  -1  -9 4935.95 226.687   6
   1  -1  -9 4828.94 268.725   1
   1  -1  -9 5474.69 363.277   5
   1  -1  -8 3289.50 192.440   1
   1  -1  -8 3601.74 299.715   8
   1  -1  -8 2919.82 136.011   4
   1  -1  -8 3283.11 166.436   6
   1  -1  -7 9053.94 330.017   1
   1  -1  -7 9789.09 492.120   8
   1  -1  -7 9673.21 348.280   4
   1  -1  -6 4378.81 297.706   8
   1  -1  -6 4085.10 168.167   1
   1  -1  -6 4485.58 237.134   4
   1  -1  -5 2222.23 194.998   8
   1  -1  -4 351.022 78.2319   8
   1  -1  -3 322.379 66.2448   8
   1  -1  -2 3852.21 202.388   8
   1  -1  -1 242425. 5561.90   8
   1  -1  -1 236635. 5657.40   5
   1  -1   0 27039.2 720.507   8
   1  -1   0 27107.0 781.755   5
   1  -1   1 2014.91 135.929   9
   1  -1   1 1885.67 126.651   5
   1  -1   2 20647.4 586.043   5
   1  -1   2 21929.2 625.451   9
   1  -1   3 2045.30 181.672   2
   1  -1   3 2258.20 137.372   9
   1  -1   3 1944.08 107.471   5
   1  -1   3 2608.63 138.545   8
   1  -1   4 1430.01 61.8691   5
   1  -1   4 1597.18 161.699   2
   1  -1   4 1590.06 167.561   7
   1  -1   4 1392.74 135.928   3
   1  -1   4 1576.50 110.615   9
   1  -1   4 1512.62 119.382   8
   1  -1   5 59793.0 1633.00   2
   1  -1   5 56137.4 1630.12   7
   1  -1   5 56737.3 1571.02   3
   1  -1   5 58459.3 1452.23   9
   1  -1   5 57354.7 1371.95   5
   1  -1   5 59619.0 1540.59   8
   1  -1   6 7441.57 364.248   8
   1  -1   6 8169.73 410.975   2
   1  -1   6 7544.98 290.597   9
   1  -1   6 7027.01 394.444   7
   1  -1   6 7309.36 365.612   3
   1  -1   6 7051.43 246.425   5
   1  -1   7 1251.48 153.773   8
   1  -1   7 1393.92 170.328   2
   1  -1   7 1211.27 178.921   1
   1  -1   7 1214.59 139.416   3
   1  -1   7 1077.31 155.400   7
   1  -1   7 1225.47 104.306   9
   1  -1   7 1125.33 94.5278   5
   1  -1   8-122.079 70.4574   8
   1  -1   8-18.5667 39.9544   5
   1  -1   8 8.83005 73.6174   1
   1  -1   8 10.8428 48.9053   7
   1  -1   8 117.741 64.3470   6
   1  -1   8-1.46601 31.1877   3
   1  -1   8 21.4188 30.0020   9
   1  -1   9-15.2974 53.7442   8
   1  -1   9 132.293 63.2360   5
   1  -1   9-1.17956 53.4233   7
   1  -1   9-94.3625 107.854   1
   1  -1   9 95.0837 46.0235   9
   1  -1  10 1488.32 208.530   4
   1  -1  10 1364.01 197.529   1
   1  -1  10 1736.02 175.431   5
   1  -1  10 1542.90 133.615   9
   1  -1  11 2254.27 261.681   1
   1  -1  11 2381.90 264.394   4
   1  -1  11 2114.48 163.916   9
   1  -1  11 2382.84 219.463   5
   1  -1  12 200.210 86.6933   5
   1  -1  12 136.740 87.3969   1
   1  -1  12 379.454 116.062   4
   1  -1  12 244.561 56.8318   9
   1  -1  13 3038.15 317.798   1
   1  -1  13 3417.76 279.002   4
   1  -1  13 2857.82 208.975   9
   1  -1  13 2991.11 276.534   5
   1  -1  14 1102.49 174.735   5
   1  -1  14 1099.45 194.225   1
   1  -1  14 864.475 115.005   9
   1  -1  15 1419.75 219.669   1
   1  -1  15 1478.65 158.746   9
   1  -1  16 471.894 144.717   1
   1  -1  16 332.630 78.5717   9
   1  -1  17 402.514 129.739   1
   1  -1  18 218.997 111.156   1
   1   0 -20 420.433 187.604   2
   1   0 -20 457.559 146.008   6
   1   0 -19 1015.64 250.492   2
   1   0 -19 1130.42 220.957   6
   1   0 -18 1124.92 246.544   8
   1   0 -18 1251.67 257.264   2
   1   0 -18 1257.91 226.301   6
   1   0 -17 178.943 118.305   8
   1   0 -17 208.024 101.129   2
   1   0 -17 140.553 90.3179   6
   1   0 -16 257.660 128.246   8
   1   0 -16 269.879 118.958   2
   1   0 -16 237.532 90.6227   6
   1   0 -15 2283.37 295.404   2
   1   0 -15 1885.10 287.379   8
   1   0 -15 2068.09 250.455   6
   1   0 -14 2590.98 310.276   2
   1   0 -14 2774.39 269.278   6
   1   0 -14 2614.44 328.638   8
   1   0 -13 3171.71 272.462   6
   1   0 -13 2676.22 317.443   8
   1   0 -12 7094.40 397.126   6
   1   0 -12 6631.12 487.597   8
   1   0 -11 1109.84 193.076   8
   1   0 -11 1129.52 145.776   6
   1   0 -10 3003.21 215.013   6
   1   0 -10 2399.65 267.262   8
   1   0 -10 3033.61 246.711   5
   1   0  -9 1429.48 193.392   8
   1   0  -9 1595.59 166.594   5
   1   0  -9 1592.57 142.937   6
   1   0  -8 4629.11 340.322   8
   1   0  -8 5103.75 244.607   6
   1   0  -7 10.6381 66.5773   8
   1   0  -7 70.1854 43.2314   5
   1   0  -7-23.1730 34.6052   6
   1   0  -6 5576.77 335.942   8
   1   0  -6 5706.89 214.496   6
   1   0  -5 399.849 39.8831   6
   1   0  -5 503.362 106.419   8
   1   0  -5 369.825 28.3363   4
   1   0  -4 1084.76 124.349   8
   1   0  -4 1453.50 70.2408   6
   1   0  -3 19.3008 62.3622   8
   1   0  -2 45396.6 1195.56   8
   1   0  -1 516.848 72.9084   8
   1   0   0 20425.3 593.979   9
   1   0   1 23866.8 565.250   5
   1   0   1 23118.9 653.888   9
   1   0   2 578.562 60.1018   3
   1   0   2 543.498 73.1693   7
   1   0   2 631.820 64.8881   9
   1   0   3 476.972 56.0670   3
   1   0   3 554.460 78.3091   7
   1   0   3 547.645 82.0089   2
   1   0   3 489.140 55.3910   9
   1   0   4 1987.93 154.063   2
   1   0   4 2023.99 146.853   7
   1   0   4 2077.13 124.110   3
   1   0   4 1963.50 139.946   8
   1   0   4 1835.41 104.479   5
   1   0   4 2331.86 122.619   9
   1   0   5 148.974 46.2738   8
   1   0   5 139.084 39.4265   5
   1   0   5 137.731 37.7806   9
   1   0   5 138.159 46.7122   7
   1   0   5 109.649 39.0559   2
   1   0   5 140.862 33.3628   3
   1   0   6 10526.5 438.466   2
   1   0   6 10131.0 449.465   1
   1   0   6 9701.54 404.737   7
   1   0   6 9761.03 356.464   3
   1   0   6 10100.8 352.986   9
   1   0   6 10465.0 382.796   5
   1   0   6 10538.0 444.023   8
   1   0   7 10073.9 361.011   9
   1   0   7 10056.8 454.930   1
   1   0   7 10331.1 427.168   7
   1   0   7 8801.73 353.588   3
   1   0   7 9824.19 401.340   5
   1   0   7 10423.8 472.774   8
   1   0   8 4736.48 323.189   8
   1   0   8 4485.99 295.494   1
   1   0   8 4309.23 270.325   7
   1   0   8 3764.39 213.735   3
   1   0   8 4797.12 237.251   6
   1   0   8 4563.27 226.993   9
   1   0   8 4289.03 267.090   5
   1   0   9 17600.3 729.751   8
   1   0   9 15998.2 619.794   7
   1   0   9 16609.9 659.798   1
   1   0   9 17257.1 551.758   6
   1   0   9 16565.4 545.279   9
   1   0   9 15014.6 616.515   5
   1   0  10 11743.6 533.771   7
   1   0  10 12408.9 566.077   1
   1   0  10 11762.3 454.557   9
   1   0  10 12186.4 556.362   5
   1   0  11 1215.40 182.993   5
   1   0  11 1504.87 179.171   7
   1   0  11 1503.76 187.067   1
   1   0  11 1352.39 135.025   9
   1   0  12 1911.93 232.843   5
   1   0  12 1848.72 112.520   4
   1   0  12 1914.07 219.472   1
   1   0  12 1802.47 188.077   4
   1   0  12 1868.40 166.394   9
   1   0  13 57.0621 81.9492   5
   1   0  13 54.9112 24.4424   4
   1   0  13 16.2543 43.3748   4
   1   0  13 135.003 85.9645   1
   1   0  13 48.4797 37.8043   9
   1   0  14 1118.04 203.337   5
   1   0  14 809.687 117.246   9
   1   0  14 878.453 157.073   1
   1   0  15 7018.87 454.782   1
   1   0  15 6250.93 358.931   9
   1   0  15 7258.38 522.245   5
   1   0  16 1547.71 172.845   9
   1   0  17 1054.71 147.166   9
   1   0  18 106.864 49.4261   9
   1   0  19 235.635 77.6922   9
   1   1 -19-115.414 130.371   2
   1   1 -19-56.7711 64.5090   6
   1   1 -18 66.8430 113.971   8
   1   1 -18-198.943 124.566   2
   1   1 -18-27.0572 72.0681   6
   1   1 -17 2063.85 318.512   8
   1   1 -17 1881.57 309.608   2
   1   1 -17 1172.57 218.154   6
   1   1 -16 1909.81 299.909   8
   1   1 -16 2349.68 326.766   2
   1   1 -16 2157.23 283.880   6
   1   1 -15 3466.21 348.682   6
   1   1 -15 3526.94 390.600   2
   1   1 -15 3305.18 377.921   8
   1   1 -14 565.600 153.197   8
   1   1 -14 420.578 140.265   2
   1   1 -14 381.336 113.598   6
   1   1 -13 1014.95 198.299   2
   1   1 -13 999.340 167.768   6
   1   1 -13 1292.80 219.508   8
   1   1 -12 2641.66 258.045   6
   1   1 -12 2506.53 289.956   8
   1   1 -11 5169.11 295.704   5
   1   1 -11 4376.48 375.902   8
   1   1 -11 4453.95 322.470   6
   1   1 -10 2666.73 279.143   8
   1   1 -10 2930.04 211.317   5
   1   1 -10 2756.04 236.783   6
   1   1  -9-43.8688 74.9517   8
   1   1  -9-74.0190 63.3945   6
   1   1  -8 2379.45 241.535   8
   1   1  -8 2396.66 188.509   6
   1   1  -7 3837.70 289.767   8
   1   1  -7 4073.57 217.414   5
   1   1  -7 3860.93 228.773   6
   1   1  -7 3726.79 212.796   4
   1   1  -6 10181.9 370.276   5
   1   1  -6 9858.19 376.870   6
   1   1  -6 9934.56 379.398   4
   1   1  -6 10055.8 470.389   8
   1   1  -5 14797.7 570.088   8
   1   1  -5 15105.0 474.022   6
   1   1  -5 14370.2 475.401   4
   1   1  -4 22021.9 707.867   8
   1   1  -4 21694.8 601.202   6
   1   1  -4 20526.5 602.281   4
   1   1  -3 50.7194 64.3260   8
   1   1  -3 27.5660 27.3913   6
   1   1  -3 128.058 43.7751   4
   1   1  -2 2556.97 166.685   8
   1   1  -1 35048.3 939.813   8
   1   1  -1 34847.6 906.413   9
   1   1   0 121001. 2834.60   9
   1   1   1 38.0622 20.3499   9
   1   1   2 4037.31 160.453   9
   1   1   3 693.483 65.3255   9
   1   1   3 592.474 55.3528   4
   1   1   4 16823.3 497.579   2
   1   1   4 16577.5 438.866   7
   1   1   4 15812.4 449.817   4
   1   1   4 17411.9 492.961   9
   1   1   5 17955.2 541.567   2
   1   1   5 17382.7 483.523   7
   1   1   5 17298.0 477.925   4
   1   1   5 18262.9 627.088   5
   1   1   5 17969.7 535.926   9
   1   1   6 39139.5 1165.29   5
   1   1   6 39326.3 995.237   7
   1   1   6 38192.0 966.147   4
   1   1   6 40354.2 1053.84   9
   1   1   7 2106.33 128.727   7
   1   1   7 1835.36 99.2254   4
   1   1   7 2245.30 207.604   5
   1   1   7 1985.95 147.709   9
   1   1   8 3187.65 268.483   5
   1   1   8 3306.68 180.536   7
   1   1   8 3086.76 137.754   4
   1   1   8 3326.88 206.150   9
   1   1   9 8456.38 484.143   5
   1   1   9 8350.80 345.696   7
   1   1   9 8649.63 271.241   4
   1   1   9 8902.25 344.199   6
   1   1   9 9287.67 499.895   8
   1   1   9 8753.69 381.941   9
   1   1  10 14831.0 537.946   7
   1   1  10 15252.0 424.606   4
   1   1  10 15459.3 711.360   5
   1   1  10 15932.6 574.881   9
   1   1  11 14774.9 566.811   7
   1   1  11 15393.5 429.962   4
   1   1  11 15897.4 750.311   5
   1   1  11 16131.3 598.730   9
   1   1  12 5295.43 424.524   5
   1   1  12 4462.90 286.539   7
   1   1  12 4647.32 179.531   4
   1   1  12 5441.86 315.607   9
   1   1  13 354.154 133.846   5
   1   1  13 207.416 45.2974   4
   1   1  13 295.387 79.9216   7
   1   1  13 175.537 62.8603   9
   1   1  13 242.707 33.2786   4
   1   1  14 4250.83 418.147   5
   1   1  14 4050.98 291.649   9
   1   1  15 97.2630 91.9432   5
   1   1  15 33.2725 41.4476   9
   1   1  16 2179.74 324.236   5
   1   1  16 1996.90 212.898   9
   1   1  17 1015.35 246.384   5
   1   1  17 562.707 118.807   9
   1   1  18 995.850 155.310   9
   1   1  19 704.047 132.296   9
   1   1  20 1938.70 229.533   9
   1   2 -18 1620.36 282.037   8
   1   2 -18 1390.04 306.986   2
   1   2 -18 1423.73 276.865   6
   1   2 -17-11.8359 76.8402   8
   1   2 -17 115.908 118.854   2
   1   2 -17-74.0147 86.6174   6
   1   2 -16-62.5721 84.1122   8
   1   2 -16 15.2646 88.5532   2
   1   2 -16-49.6057 85.1227   6
   1   2 -15 389.581 126.428   8
   1   2 -15 109.650 84.3932   2
   1   2 -15 570.800 159.156   6
   1   2 -14 3462.57 391.946   2
   1   2 -14 2983.10 323.614   6
   1   2 -14 3008.63 340.100   8
   1   2 -13 4297.42 423.153   2
   1   2 -13 3923.29 356.964   6
   1   2 -13 3806.33 368.571   8
   1   2 -12 5632.03 463.390   2
   1   2 -12 5426.08 400.929   6
   1   2 -12 5261.14 420.250   8
   1   2 -11 927.823 167.790   8
   1   2 -11 1083.79 188.515   2
   1   2 -11 744.380 135.412   6
   1   2 -10 4976.33 395.458   2
   1   2 -10 4303.39 332.559   6
   1   2 -10 4526.41 360.094   8
   1   2  -9 10936.4 563.308   8
   1   2  -9 10678.5 517.257   6
   1   2  -8 2746.65 248.613   8
   1   2  -8 2217.55 205.254   6
   1   2  -7 25012.3 870.871   8
   1   2  -7 22421.1 793.476   6
   1   2  -7 24871.2 887.041   4
   1   2  -6 27981.8 925.431   8
   1   2  -6 27787.4 965.809   4
   1   2  -5 30840.7 961.108   8
   1   2  -5 31015.6 1012.80   4
   1   2  -4 7511.79 350.902   8
   1   2  -4 7877.60 393.191   4
   1   2  -3 26040.5 781.990   8
   1   2  -3 25717.5 846.402   4
   1   2  -2 12705.4 436.126   8
   1   2  -2 11917.3 363.864   9
   1   2  -1 13059.2 433.813   8
   1   2  -1 13210.4 392.427   7
   1   2  -1 12101.5 365.842   9
   1   2   0 495.203 52.5173   7
   1   2   0 456.927 45.7118   9
   1   2   1 21722.1 568.828   7
   1   2   1 21459.4 566.523   9
   1   2   2 17526.5 473.264   7
   1   2   2 18192.0 500.114   9
   1   2   3 26372.4 683.773   7
   1   2   3 26657.7 770.870   4
   1   2   3 28406.6 736.951   9
   1   2   4 24468.3 649.724   7
   1   2   4 24122.2 712.239   4
   1   2   4 25570.4 704.990   9
   1   2   5 30140.5 838.187   4
   1   2   6 5909.80 253.671   4
   1   2   7 3992.04 201.859   4
   1   2   7 4529.74 347.663   5
   1   2   8 6351.07 271.829   4
   1   2   8 7005.87 460.134   5
   1   2   9 12996.6 670.243   5
   1   2   9 11949.0 422.128   4
   1   2  10 8779.93 321.671   7
   1   2  10 8671.69 339.006   4
   1   2  10 9245.12 580.946   5
   1   2  11 4849.33 235.173   7
   1   2  11 5031.51 241.236   4
   1   2  11 5616.37 464.527   5
   1   2  11 5643.80 331.649   9
   1   2  12 400.632 153.678   5
   1   2  12 344.853 60.1306   4
   1   2  12 305.739 58.7721   7
   1   2  12 349.318 97.6148   9
   1   2  13 502.754 157.484   5
   1   2  13 528.765 66.2548   4
   1   2  13 590.586 85.9392   7
   1   2  13 604.322 119.038   9
   1   2  14 167.224 126.183   5
   1   2  14 309.068 87.8186   9
   1   2  15 2530.13 370.927   5
   1   2  15 2845.96 261.132   9
   1   2  16 3703.45 312.759   9
   1   2  16 3562.33 450.554   5
   1   2  17 99.1071 142.190   5
   1   2  17 74.5417 52.7292   9
   1   2  18 424.374 113.495   9
   1   2  18 513.406 189.003   5
   1   2  19-49.7839 42.1224   9
   1   3 -18 248.793 123.924   8
   1   3 -17 401.510 145.113   8
   1   3 -16 1779.79 277.742   8
   1   3 -16 2590.94 410.832   2
   1   3 -15 225.417 107.615   8
   1   3 -15 125.770 104.086   2
   1   3 -14 2398.22 358.761   2
   1   3 -14 2608.24 309.512   8
   1   3 -13 445.195 135.293   8
   1   3 -13 450.357 152.645   2
   1   3 -12 1221.48 203.056   8
   1   3 -12 1621.15 265.356   2
   1   3 -11 756.315 154.489   8
   1   3 -11 882.217 184.780   2
   1   3 -10 27150.8 1113.65   2
   1   3 -10 25345.3 984.857   8
   1   3  -9 5319.24 365.450   8
   1   3  -9 5653.23 433.731   2
   1   3  -8 4480.66 365.248   2
   1   3  -8 4823.77 268.452   3
   1   3  -8 3790.14 297.403   8
   1   3  -7 5559.83 391.791   2
   1   3  -7 6315.51 299.251   3
   1   3  -7 5026.60 330.884   8
   1   3  -6 391.704 96.4057   8
   1   3  -6 471.724 119.337   2
   1   3  -6 450.579 79.3023   3
   1   3  -5 10608.1 456.702   8
   1   3  -5 11502.2 532.834   2
   1   3  -5 11525.0 624.148   4
   1   3  -4 25437.9 802.164   8
   1   3  -4 25576.7 880.430   2
   1   3  -4 26692.7 807.796   7
   1   3  -4 25509.5 1004.77   4
   1   3  -3 17996.0 593.933   8
   1   3  -3 18397.3 660.388   2
   1   3  -3 18199.0 597.365   7
   1   3  -3 18116.9 785.381   4
   1   3  -2 5228.10 283.865   2
   1   3  -2 5681.46 251.883   8
   1   3  -2 5048.64 250.824   7
   1   3  -2 5094.79 275.761   3
   1   3  -2 5028.41 182.518   9
   1   3  -1 565.480 79.3537   8
   1   3  -1 393.734 68.6347   7
   1   3  -1 411.449 71.2724   2
   1   3  -1 411.067 40.2751   9
   1   3   0 1016.73 98.1869   2
   1   3   0 1044.22 103.290   7
   1   3   0 1135.96 71.1177   9
   1   3   1 1414.78 103.402   2
   1   3   1 1197.01 113.651   7
   1   3   1 1471.13 89.3357   9
   1   3   2 1183.07 84.5066   2
   1   3   2 1225.57 109.470   7
   1   3   2 1149.77 86.4644   9
   1   3   3 5507.47 251.158   7
   1   3   3 5591.61 341.216   4
   1   3   3 5428.49 234.428   9
   1   3   3 5488.27 253.464   8
   1   3   4 20011.2 610.152   7
   1   3   4 18702.2 723.140   4
   1   3   4 19184.1 629.942   8
   1   3   5 24664.0 724.876   7
   1   3   5 22363.3 821.634   4
   1   3   5 23470.5 770.031   8
   1   3   6 12153.9 441.768   7
   1   3   6 10505.3 497.273   4
   1   3   7 3820.19 268.801   4
   1   3   8 364.288 83.8581   4
   1   3   8 426.168 97.3625   8
   1   3   9-152.388 77.7456   4
   1   3  10 754.864 122.538   4
   1   3  11 3173.61 239.866   4
   1   3  12 638.055 204.683   5
   1   3  12 648.822 109.655   4
   1   3  13 405.704 182.643   5
   1   3  13 385.267 84.6297   4
   1   3  13 339.161 89.0661   9
   1   3  14 558.572 223.460   5
   1   3  14 490.333 116.853   9
   1   3  15 1831.98 221.969   9
   1   3  16 278.369 92.0085   9
   1   3  17 2540.89 280.750   9
   1   3  18-70.2571 64.3497   9
   1   3  19 343.059 114.656   9
   1   4 -15 345.308 122.557   8
   1   4 -15 473.413 187.875   2
   1   4 -14 715.988 159.232   8
   1   4 -14 934.416 238.621   2
   1   4 -13 2442.49 364.248   2
   1   4 -13 2310.86 269.025   8
   1   4 -12 4454.68 472.327   2
   1   4 -12 4112.28 350.482   8
   1   4 -11 1471.27 257.897   2
   1   4 -11 1541.97 202.610   8
   1   4 -10 76.0887 54.2688   8
   1   4 -10 52.1418 95.2545   2
   1   4  -9 661.760 119.749   8
   1   4  -9 544.111 146.673   2
   1   4  -9 805.879 123.256   3
   1   4  -8 14397.3 761.975   2
   1   4  -8 15630.5 590.632   3
   1   4  -8 13940.5 603.562   8
   1   4  -7 1282.10 149.142   8
   1   4  -7 1292.37 208.765   2
   1   4  -7 1483.79 154.449   3
   1   4  -6 4397.04 362.947   2
   1   4  -6 4639.57 284.495   3
   1   4  -6 4521.15 273.223   8
   1   4  -5 190.682 60.7291   8
   1   4  -5-10.5547 94.4917   4
   1   4  -5 145.075 66.4730   7
   1   4  -5-11.3214 54.2773   2
   1   4  -5 49.9062 42.9210   3
   1   4  -4 311.161 65.6416   8
   1   4  -4 218.269 95.7007   4
   1   4  -4 303.860 73.0480   7
   1   4  -4 343.883 98.7205   2
   1   4  -4 358.252 79.9362   3
   1   4  -3 388.026 62.3235   8
   1   4  -3 207.055 111.153   4
   1   4  -3 292.252 71.7549   7
   1   4  -3 306.989 89.3054   2
   1   4  -3 196.990 71.8571   3
   1   4  -2 3936.54 196.511   8
   1   4  -2 3217.75 129.874   9
   1   4  -2 3323.56 254.939   2
   1   4  -2 3725.44 242.455   7
   1   4  -2 3868.09 270.042   3
   1   4  -2 4161.69 391.840   4
   1   4  -1 5984.71 254.203   8
   1   4  -1 5282.83 310.611   2
   1   4  -1 5576.84 196.912   9
   1   4  -1 5345.81 300.035   7
   1   4   0 5614.02 302.388   2
   1   4   0 5444.91 302.523   7
   1   4   0 5967.51 209.695   9
   1   4   1 1331.37 140.172   7
   1   4   1 1179.54 124.374   2
   1   4   1 1404.34 95.9011   9
   1   4   2 3006.15 217.156   7
   1   4   2 3110.68 163.699   9
   1   4   2 2968.21 166.442   8
   1   4   3 617.211 81.3271   8
   1   4   3 775.218 157.534   4
   1   4   3 736.951 109.636   7
   1   4   3 713.578 80.7335   9
   1   4   4 1790.69 225.195   4
   1   4   4 1383.48 146.775   7
   1   4   4 1473.17 138.426   8
   1   4   5 1512.51 205.547   4
   1   4   5 1432.84 153.590   7
   1   4   5 1188.03 132.880   8
   1   4   6 13161.8 530.841   7
   1   4   6 12721.9 646.443   4
   1   4   7 1039.39 146.847   8
   1   4   7 1085.88 173.078   4
   1   4   7 978.464 129.378   7
   1   4   8 1319.87 173.388   8
   1   4   8 1250.07 189.325   4
   1   4   8 1307.12 161.232   7
   1   4   9 218.722 81.8555   4
   1   4   9 286.730 104.097   7
   1   4  10 525.511 125.115   4
   1   4  11 91.9735 60.0957   4
   1   4  12 1321.42 194.881   4
   1   4  14 1656.24 213.860   9
   1   4  15 1348.58 201.637   9
   1   4  16 6987.25 482.215   9
   1   4  17 984.210 176.375   9
   1   4  18 36.1679 65.6841   9
   1   5 -13 1238.83 294.728   2
   1   5 -12 177.763 138.592   2
   1   5 -11 98.3497 128.752   2
   1   5 -10 2204.98 217.598   3
   1   5 -10 1446.12 273.143   2
   1   5 -10 1978.04 196.150   8
   1   5  -9 6400.77 552.352   2
   1   5  -9 6869.86 371.610   8
   1   5  -9 7805.42 417.086   3
   1   5  -8 407.401 94.3107   3
   1   5  -8 444.372 85.0804   8
   1   5  -8 455.701 149.952   2
   1   5  -7 434.237 79.7716   8
   1   5  -7 587.748 162.752   2
   1   5  -7 504.700 107.083   3
   1   5  -6 112.192 35.8909   8
   1   5  -6 128.761 64.6558   7
   1   5  -6 92.5752 74.0707   2
   1   5  -6 110.394 52.4533   3
   1   5  -5 363.490 59.6701   8
   1   5  -5 409.755 104.272   7
   1   5  -5 292.364 108.500   2
   1   5  -5 392.428 96.6523   3
   1   5  -4 3223.18 310.689   2
   1   5  -4 3524.66 272.827   7
   1   5  -4 3636.75 285.841   3
   1   5  -4 3437.75 168.974   8
   1   5  -3 5403.04 206.841   8
   1   5  -3 4582.23 368.224   2
   1   5  -3 5309.52 341.200   7
   1   5  -3 5538.94 371.221   3
   1   5  -2 3817.42 157.414   8
   1   5  -2 3425.40 270.502   7
   1   5  -2 3729.44 307.376   2
   1   5  -2 3898.53 313.204   3
   1   5  -1 2998.03 144.812   8
   1   5  -1 3076.25 251.549   7
   1   5  -1 2412.16 239.571   2
   1   5  -1 3155.11 139.476   9
   1   5   0 825.733 85.7592   8
   1   5   0 806.168 130.299   7
   1   5   0 805.643 69.1592   9
   1   5   0 697.919 63.1017   8
   1   5   1 6143.97 362.259   7
   1   5   1 6376.54 249.186   9
   1   5   1 6033.84 243.361   8
   1   5   2 5336.98 338.326   7
   1   5   2 5414.64 243.413   9
   1   5   2 5006.38 238.936   8
   1   5   3 6378.75 368.574   7
   1   5   3 6712.18 292.386   9
   1   5   3 5688.38 285.282   8
   1   5   4 3011.52 211.164   8
   1   5   4 3682.21 271.859   7
   1   5   4 3329.22 207.406   9
   1   5   5 4913.40 298.494   8
   1   5   5 5894.86 356.176   7
   1   5   6 91.3247 51.1276   7
   1   5   7 1374.94 174.444   8
   1   5   7 1575.54 185.194   7
   1   5   8 3619.18 291.153   7
   1   5   9 1652.51 194.003   7
   1   5  10 4368.28 333.039   7
   1   5  11 4282.57 333.891   7
   1   5  12 1390.74 191.871   7
   1   5  13 586.296 134.834   7
   1   5  14 2405.37 267.405   9
   1   5  15 3409.16 331.266   9
   1   5  16 2688.15 304.984   9
   1   5  17 661.334 151.397   9
   1   6 -11 610.220 132.834   3
   1   6 -11 95.9684 110.584   2
   1   6 -10-65.2039 98.7422   2
   1   6 -10 27.5665 56.9327   3
   1   6  -9 120.538 112.695   2
   1   6  -9 89.2859 74.4388   3
   1   6  -8 2915.48 272.724   3
   1   6  -8 2107.67 334.208   2
   1   6  -7 4702.36 480.760   2
   1   6  -7 5387.86 379.283   3
   1   6  -6 1194.60 183.176   7
   1   6  -6 1171.77 229.129   2
   1   6  -6 1290.15 178.604   3
   1   6  -5 1365.32 189.106   7
   1   6  -5 1321.79 232.800   2
   1   6  -5 1492.48 198.395   3
   1   6  -4 192.590 83.2632   7
   1   6  -4 319.242 95.3835   3
   1   6  -3 915.870 150.393   7
   1   6  -3 1425.47 203.715   3
   1   6  -2 5669.37 384.256   7
   1   6  -2 6011.39 436.755   3
   1   6  -1 4406.66 333.475   7
   1   6  -1 4499.64 181.178   9
   1   6   0 8858.11 503.344   7
   1   6   0 10579.9 348.883   9
   1   6   1 5780.34 214.918   8
   1   6   1 5459.87 379.362   7
   1   6   1 6066.98 252.476   9
   1   6   2 4136.83 324.400   7
   1   6   2 4198.61 209.320   8
   1   6   2 4500.14 225.456   9
   1   6   3 5161.63 367.936   7
   1   6   3 5208.23 265.959   9
   1   6   3 4956.48 259.086   8
   1   6   4 725.732 105.091   8
   1   6   4 924.864 154.401   7
   1   6   4 856.646 107.907   9
   1   6   5 286.522 78.9408   8
   1   6   5 355.252 93.1290   7
   1   6   5 304.740 66.8835   9
   1   6   6 2032.16 229.077   7
   1   6   6 1960.77 181.023   9
   1   6   7 7077.20 432.101   8
   1   6   7 8000.72 467.160   7
   1   6   8 1687.38 210.453   7
   1   6   9 5398.71 387.516   7
   1   6  10 1777.59 216.852   7
   1   6  11 1420.90 204.627   7
   1   6  12 2483.20 261.735   9
   1   6  13 3346.22 317.351   9
   1   6  14 540.730 138.284   9
   1   6  15 387.912 115.898   9
   1   7  -9 967.370 168.726   3
   1   7  -8 1258.33 196.209   3
   1   7  -7 816.234 157.860   3
   1   7  -6 1412.87 211.114   7
   1   7  -6 1399.15 206.432   3
   1   7  -5 1638.30 222.982   7
   1   7  -5 2016.19 251.714   3
   1   7  -4 2773.02 284.486   7
   1   7  -4 3068.59 320.405   3
   1   7  -3 5586.76 408.819   7
   1   7  -3 6164.92 477.616   3
   1   7  -2 2371.84 261.378   7
   1   7  -2 3252.97 338.933   3
   1   7  -1 1366.78 194.385   7
   1   7  -1 982.891 186.758   3
   1   7   0 252.493 91.3086   7
   1   7   1 442.035 115.977   7
   1   7   2 4900.13 383.027   7
   1   7   2 5339.95 258.967   9
   1   7   3 2458.48 264.122   7
   1   7   3 2259.81 172.309   9
   1   7   4 3200.50 304.388   7
   1   7   4 3393.29 228.127   9
   1   7   5 1149.99 183.622   7
   1   7   5 1323.45 145.080   9
   1   7   6 16.3124 55.5233   7
   1   7   6 59.1398 42.2276   9
   1   7   7 142.879 78.4803   7
   1   7   7 160.971 59.2667   9
   1   7   8 2356.09 260.494   7
   1   7   8 2021.08 214.217   9
   1   7   9 2687.75 282.639   7
   1   7   9 2510.41 245.105   9
   1   7  10 1870.20 221.072   9
   1   7  11 3032.68 290.670   9
   1   7  12 253.676 97.8703   9
   1   7  13-20.5959 57.6532   9
   1   7  14 167.194 86.4471   9
   1   8  -5 480.677 140.121   7
   1   8  -5 542.534 140.068   3
   1   8  -4 645.983 157.044   7
   1   8  -4 485.936 139.957   3
   1   8  -3 1577.26 252.047   3
   1   8  -3 1532.06 227.310   7
   1   8  -2 1295.40 206.070   7
   1   8  -2 1402.01 243.899   3
   1   8  -1 658.609 152.051   7
   1   8  -1 908.556 194.529   3
   1   8   0 119.276 68.8870   7
   1   8   0-142.383 104.216   3
   1   8   1 36.7656 57.7069   7
   1   8   2-17.3567 49.6368   7
   1   8   3 831.625 165.398   7
   1   8   4 1376.12 213.607   7
   1   8   5 67.6879 60.2163   7
   1   8   6 603.128 137.388   7
   1   8   6 759.401 122.411   9
   1   8   7 1450.37 211.272   7
   1   8   7 1575.79 181.520   9
   1   8   8 1387.25 180.299   9
   1   8   9 194.660 75.3839   9
   1   8  10 255.752 83.0605   9
   1   8  11 41.5488 51.5908   9
   1   8  12 280.544 106.235   9
   1   9   0-123.707 79.7518   7
   1   9   1 36.6012 57.8345   7
   1   9   2 256.051 109.137   7
   1   9   3 742.234 158.710   7
   1   9   4 473.553 134.413   7
   2  -7 -10 351.193 177.586   4
   2  -7  -9-265.718 174.249   4
   2  -7  -8-13.0812 114.094   4
   2  -7  -7-16.9204 152.545   4
   2  -7  -6-68.5560 154.000   4
   2  -7  -5 789.263 223.832   4
   2  -7  -4 1563.97 378.826   4
   2  -7  -3 310.227 200.133   4
   2  -7  -2 866.149 299.890   4
   2  -6 -11-6.42949 90.6028   4
   2  -6 -10-245.577 144.751   4
   2  -6  -9 340.977 147.096   4
   2  -6  -8 2619.80 389.308   4
   2  -6  -7 2302.08 379.062   4
   2  -6  -6-58.3188 198.184   4
   2  -6  -5 185.952 153.311   4
   2  -6  -4 137.644 175.864   4
   2  -6  -3 5638.73 659.835   4
   2  -6  -2 10564.5 924.665   4
   2  -6  -1 1509.88 346.586   4
   2  -6   0 1442.39 353.219   4
   2  -6   1-288.997 246.036   4
   2  -6   2-52.2904 188.839   4
   2  -6   3 1042.17 304.612   4
   2  -6   4 1865.17 414.491   4
   2  -6   5 924.569 317.374   4
   2  -6   6 443.478 222.403   4
   2  -6   7 2868.66 515.565   4
   2  -5 -16 341.298 158.049   8
   2  -5 -16 448.413 114.153   6
   2  -5 -15 499.609 158.668   8
   2  -5 -14 284.745 140.349   8
   2  -5 -13 360.118 145.674   8
   2  -5 -12 546.668 143.477   4
   2  -5 -12 546.126 160.077   8
   2  -5 -11 714.779 174.277   4
   2  -5 -11 716.237 164.525   8
   2  -5 -10 456.106 118.890   4
   2  -5 -10 867.754 173.240   8
   2  -5  -9 1170.46 197.013   8
   2  -5  -9 1056.85 214.915   4
   2  -5  -8 2600.30 370.555   4
   2  -5  -8 2586.04 274.182   8
   2  -5  -7 4148.91 475.636   4
   2  -5  -7 4822.62 355.195   8
   2  -5  -6 4835.93 540.298   4
   2  -5  -6 4926.74 333.804   8
   2  -5  -5 5486.78 567.673   4
   2  -5  -5 5614.19 322.155   8
   2  -5  -4 4145.57 525.250   4
   2  -5  -4 4236.95 237.664   8
   2  -5  -3 1732.79 364.507   4
   2  -5  -2 309.912 208.873   4
   2  -5  -1 4464.61 566.222   4
   2  -5   0 3306.65 500.025   4
   2  -5   1 2549.19 449.694   4
   2  -5   2 8149.24 804.875   4
   2  -5   3 383.330 227.673   4
   2  -5   4 901.545 294.694   4
   2  -5   5 841.200 276.222   4
   2  -5   6 2980.87 462.833   4
   2  -5   7 1546.55 359.811   4
   2  -5   8 3726.62 549.197   4
   2  -5   8 3967.33 534.170   1
   2  -5   9 1776.03 383.372   4
   2  -5   9 2122.36 409.303   1
   2  -5  10 1051.95 292.553   4
   2  -5  11 980.525 304.975   4
   2  -4 -18 1117.97 171.193   6
   2  -4 -17 1432.25 284.885   8
   2  -4 -17 1452.96 188.087   6
   2  -4 -16 954.452 232.891   8
   2  -4 -16 1162.03 165.883   6
   2  -4 -15 711.895 200.731   8
   2  -4 -15 669.677 122.874   6
   2  -4 -14 740.299 192.154   8
   2  -4 -13 3004.86 369.844   8
   2  -4 -12 3544.28 317.473   4
   2  -4 -12 3032.40 360.114   8
   2  -4 -11 983.192 178.183   4
   2  -4 -11 1186.79 208.506   8
   2  -4 -10 47.1547 61.9058   8
   2  -4 -10-107.021 126.465   4
   2  -4  -9 3585.92 370.329   4
   2  -4  -9 3822.86 357.792   8
   2  -4  -8 8457.43 622.212   4
   2  -4  -8 9314.10 552.680   8
   2  -4  -7 15473.3 901.233   4
   2  -4  -7 17125.4 755.403   8
   2  -4  -6 8609.44 482.856   8
   2  -4  -6 7777.98 628.345   4
   2  -4  -5 982.460 145.187   8
   2  -4  -5 1138.29 232.073   4
   2  -4  -4 280.254 78.2975   8
   2  -4  -4 378.467 163.544   4
   2  -4  -3 3738.57 250.208   8
   2  -4  -3 4479.84 511.521   4
   2  -4  -2 11661.7 432.735   8
   2  -4  -2 9778.33 804.034   4
   2  -4  -1 6770.10 663.698   4
   2  -4  -1 6702.75 260.523   8
   2  -4   0 17.7932 75.2967   5
   2  -4   0-97.2715 164.032   4
   2  -4   1 3213.23 466.768   4
   2  -4   1 2125.52 258.668   5
   2  -4   2-35.2897 62.8090   5
   2  -4   2-48.5409 159.557   4
   2  -4   3 8377.46 775.872   4
   2  -4   3 6865.74 447.060   5
   2  -4   4 11176.8 889.657   4
   2  -4   4 8889.11 499.398   5
   2  -4   5 2458.32 429.074   4
   2  -4   6 120.914 218.804   4
   2  -4   7 6.15669 150.046   4
   2  -4   8 798.033 251.708   4
   2  -4   8 867.141 247.734   1
   2  -4   9 547.220 218.074   4
   2  -4   9 281.464 147.119   1
   2  -4  10 1435.75 306.715   1
   2  -4  10 1160.47 295.469   4
   2  -4  11 99.6372 115.896   4
   2  -4  11 202.530 147.855   1
   2  -4  12 77.5627 119.542   4
   2  -4  12 163.258 140.681   1
   2  -3 -18-6.55907 50.6575   6
   2  -3 -17 97.1477 106.435   8
   2  -3 -17-41.8164 44.4955   6
   2  -3 -16 311.196 135.109   8
   2  -3 -16 210.023 70.3011   6
   2  -3 -15 822.352 217.660   8
   2  -3 -15 677.096 111.217   6
   2  -3 -14 4282.72 278.681   6
   2  -3 -14 4526.97 455.084   8
   2  -3 -13 2085.64 186.248   6
   2  -3 -13 2316.28 312.989   8
   2  -3 -12 2192.49 216.167   4
   2  -3 -12 2182.33 296.556   8
   2  -3 -11 1490.37 192.133   4
   2  -3 -11 1514.79 238.189   8
   2  -3 -10 3627.48 356.662   8
   2  -3 -10 4572.00 364.851   4
   2  -3  -9 183.865 97.0301   8
   2  -3  -9 282.369 124.366   4
   2  -3  -8 3383.83 313.466   8
   2  -3  -8 3215.12 344.724   4
   2  -3  -7 2284.35 246.644   8
   2  -3  -7 2594.30 310.458   4
   2  -3  -6 3823.00 313.034   8
   2  -3  -6 3517.30 382.255   4
   2  -3  -5 2232.71 227.545   8
   2  -3  -5 2752.69 361.074   4
   2  -3  -4 7568.55 405.127   8
   2  -3  -4 7837.47 606.249   4
   2  -3  -3 504.913 97.9735   8
   2  -3  -3 355.877 112.918   5
   2  -3  -3 518.259 172.086   4
   2  -3  -2 179.633 68.2410   8
   2  -3  -2 89.8312 87.4394   5
   2  -3  -2-28.4133 177.310   4
   2  -3  -1-35.0684 54.6048   8
   2  -3  -1 135.476 83.1909   5
   2  -3   0 3631.42 199.391   8
   2  -3   0 3568.95 303.525   5
   2  -3   1 1328.34 113.240   8
   2  -3   1 1291.12 175.929   5
   2  -3   2 6896.37 277.418   8
   2  -3   2 6444.18 385.198   5
   2  -3   3 11260.9 398.966   8
   2  -3   3 10638.2 501.478   5
   2  -3   3 11496.3 376.973   8
   2  -3   4 234.979 72.0246   5
   2  -3   4 98.1339 38.1185   8
   2  -3   5 1929.14 342.273   4
   2  -3   5 1861.76 152.951   8
   2  -3   5 1932.15 166.034   5
   2  -3   6 83.9104 48.7514   8
   2  -3   6 104.111 39.8337   5
   2  -3   6-85.5015 174.810   4
   2  -3   7 529.360 47.6484   5
   2  -3   7 468.978 94.8582   8
   2  -3   7 656.057 221.473   4
   2  -3   7 638.891 182.086   1
   2  -3   7 412.130 52.6751   5
   2  -3   8 263.009 85.0268   8
   2  -3   8 533.683 207.250   4
   2  -3   8 241.654 83.1854   9
   2  -3   8 241.355 127.532   1
   2  -3   9 2775.58 407.777   4
   2  -3   9 2228.20 206.198   9
   2  -3   9 2742.11 380.984   1
   2  -3  10 336.734 167.725   1
   2  -3  10 323.256 165.584   4
   2  -3  11 315.263 166.668   4
   2  -3  11 224.117 138.800   1
   2  -3  12 293.740 168.389   4
   2  -3  12 217.444 106.472   1
   2  -3  13 357.885 142.072   4
   2  -3  13 216.111 144.206   1
   2  -3  14 1842.27 326.596   1
   2  -2 -18 622.113 143.472   6
   2  -2 -17 1112.66 175.487   6
   2  -2 -17 1205.09 262.274   8
   2  -2 -16 140.326 109.204   8
   2  -2 -16 22.6073 45.3612   6
   2  -2 -15 642.244 186.727   8
   2  -2 -15 573.302 104.519   6
   2  -2 -14 450.327 164.524   8
   2  -2 -14 235.690 61.6049   6
   2  -2 -13 1013.51 212.570   8
   2  -2 -13 904.429 114.392   6
   2  -2 -12 5886.34 486.245   8
   2  -2 -12 6727.15 293.505   4
   2  -2 -12 6268.40 306.891   6
   2  -2 -11 6025.52 478.004   8
   2  -2 -11 6338.54 293.806   6
   2  -2 -11 6627.34 345.028   4
   2  -2 -11 5954.04 261.227   1
   2  -2 -10 648.486 151.321   8
   2  -2 -10 700.266 134.457   4
   2  -2 -10 502.811 63.3923   1
   2  -2  -9 732.416 160.213   8
   2  -2  -9 859.308 151.997   4
   2  -2  -9 727.079 69.7089   1
   2  -2  -8 453.376 125.062   8
   2  -2  -8 467.343 125.818   4
   2  -2  -7-26.4445 70.7943   8
   2  -2  -7 28.2648 98.9905   4
   2  -2  -6 4359.13 328.184   8
   2  -2  -6 4804.06 362.394   5
   2  -2  -5 83.6346 78.5002   8
   2  -2  -5 99.5572 70.7808   5
   2  -2  -4-3.39272 63.4904   8
   2  -2  -4 11.3194 52.0731   5
   2  -2  -3 521.947 97.2955   8
   2  -2  -3 406.998 91.1783   5
   2  -2  -2 27097.8 836.268   8
   2  -2  -2 25606.9 906.868   5
   2  -2  -1 12461.7 466.979   8
   2  -2  -1 12495.0 548.540   5
   2  -2   0 2503.46 170.409   8
   2  -2   0 2145.01 191.081   5
   2  -2   1 1124.47 116.649   8
   2  -2   1 1099.68 161.091   6
   2  -2   1 1021.95 126.758   5
   2  -2   2 2363.10 173.408   5
   2  -2   3 405.963 65.8728   5
   2  -2   3 605.383 164.111   7
   2  -2   3 455.836 113.432   2
   2  -2   4 32876.4 1236.69   7
   2  -2   4 33064.1 1034.45   9
   2  -2   4 31513.7 874.487   5
   2  -2   4 33527.7 918.234   8
   2  -2   5 11418.7 494.508   9
   2  -2   5 12508.5 664.763   1
   2  -2   5 11121.3 424.334   8
   2  -2   6 1693.41 179.969   9
   2  -2   6 1794.27 257.410   1
   2  -2   6 1760.84 162.905   8
   2  -2   7-65.0572 93.6554   1
   2  -2   7 68.7434 44.7480   8
   2  -2   7-3.26560 66.7207   9
   2  -2   8 386.141 94.6126   8
   2  -2   8 617.763 159.893   1
   2  -2   8 440.458 100.050   9
   2  -2   9 1261.06 178.321   8
   2  -2   9 1502.21 167.820   9
   2  -2   9 1635.94 265.603   1
   2  -2  10 3301.47 380.264   1
   2  -2  10 3486.72 427.530   4
   2  -2  10 2871.85 244.476   9
   2  -2  11 3225.45 378.710   1
   2  -2  11 2694.06 352.338   4
   2  -2  11 2623.05 236.942   9
   2  -2  12 2777.82 361.098   1
   2  -2  12 3013.76 395.393   4
   2  -2  12 2146.69 214.092   9
   2  -2  13 2836.27 366.266   1
   2  -2  13 2811.63 362.642   4
   2  -2  13 2192.16 213.650   9
   2  -2  14 1861.33 305.277   1
   2  -2  15 517.250 170.741   1
   2  -2  16 1852.61 302.838   1
   2  -1 -19 652.747 191.815   2
   2  -1 -18-9.86247 120.242   8
   2  -1 -18 39.8820 56.9724   6
   2  -1 -17 204.714 90.3655   8
   2  -1 -17 179.017 89.7103   6
   2  -1 -16 566.586 164.341   8
   2  -1 -16 900.661 154.336   6
   2  -1 -15 627.057 168.102   8
   2  -1 -15 721.249 136.004   6
   2  -1 -14 3425.68 387.529   8
   2  -1 -14 3683.39 269.604   6
   2  -1 -13 7271.80 562.541   8
   2  -1 -13 7078.58 361.635   6
   2  -1 -12 93.4199 75.4674   8
   2  -1 -12-64.4289 42.4115   6
   2  -1 -11 1478.69 228.087   8
   2  -1 -11 1408.49 122.423   6
   2  -1 -11 935.395 74.2881   4
   2  -1 -10 1796.30 252.839   8
   2  -1 -10 2316.11 147.540   6
   2  -1 -10 2029.19 160.143   4
   2  -1  -9 8126.60 525.863   8
   2  -1  -9 8928.35 324.218   6
   2  -1  -9 9095.81 424.249   4
   2  -1  -8 144.606 95.2838   8
   2  -1  -7 14910.4 681.065   8
   2  -1  -6 94.3942 67.5417   8
   2  -1  -5 1743.52 190.729   8
   2  -1  -4 5913.53 344.273   8
   2  -1  -4 6843.95 363.990   5
   2  -1  -3 20802.9 739.857   8
   2  -1  -3 22343.8 750.523   5
   2  -1  -2 16245.1 591.674   8
   2  -1  -2 16480.1 588.491   5
   2  -1  -1 30714.3 928.726   8
   2  -1  -1 30744.2 902.752   5
   2  -1   0 21176.4 686.297   8
   2  -1   0 21307.4 725.469   6
   2  -1   0 21227.0 647.282   5
   2  -1   1 21479.7 723.022   6
   2  -1   1 18952.8 702.573   9
   2  -1   1 20858.5 742.636   1
   2  -1   1 19826.8 591.315   5
   2  -1   2 3328.07 281.364   7
   2  -1   2 3509.23 248.982   9
   2  -1   2 3789.85 162.218   5
   2  -1   3 14940.4 674.637   7
   2  -1   3 15786.7 600.078   9
   2  -1   3 15817.3 414.492   5
   2  -1   4 5544.13 364.136   2
   2  -1   4 5520.26 377.476   7
   2  -1   4 5762.00 316.473   9
   2  -1   5 661.621 139.416   7
   2  -1   5 956.030 152.147   2
   2  -1   5 867.298 121.891   9
   2  -1   6 7958.65 465.302   2
   2  -1   6 7560.94 469.860   7
   2  -1   6 7893.07 386.760   9
   2  -1   6 7798.08 372.553   8
   2  -1   7 5664.57 418.090   1
   2  -1   7 5467.39 404.071   7
   2  -1   7 5830.96 323.043   9
   2  -1   7 5813.13 337.896   8
   2  -1   8 9496.77 564.524   1
   2  -1   8 9336.53 552.777   7
   2  -1   8 9040.78 420.724   9
   2  -1   8 9000.66 466.701   8
   2  -1   9 7133.33 432.977   8
   2  -1   9 7177.80 490.859   1
   2  -1   9 7124.13 367.418   9
   2  -1  10 3495.21 251.187   9
   2  -1  10 3875.90 362.072   1
   2  -1  11 1077.40 200.611   1
   2  -1  11 1335.53 154.305   9
   2  -1  12 202.796 89.1718   1
   2  -1  12 244.107 73.8018   9
   2  -1  13 1464.09 252.634   4
   2  -1  13 1204.00 216.080   1
   2  -1  13 1298.86 158.729   9
   2  -1  14 4099.18 400.193   1
   2  -1  14 4471.86 418.493   4
   2  -1  14 3509.54 275.159   9
   2  -1  15 5033.68 454.777   1
   2  -1  15 4082.95 303.863   9
   2  -1  16 461.996 158.961   1
   2  -1  17 109.254 85.9705   1
   2   0 -20 75.1183 118.797   2
   2   0 -19 290.971 138.109   2
   2   0 -18 808.565 229.788   8
   2   0 -18 875.819 218.874   2
   2   0 -17 3282.53 330.704   6
   2   0 -17 3216.59 411.478   8
   2   0 -16 3393.78 323.797   6
   2   0 -16 3535.48 424.185   8
   2   0 -15 1875.87 298.429   8
   2   0 -15 2031.23 228.022   6
   2   0 -14 3099.14 375.414   8
   2   0 -14 3628.30 290.171   6
   2   0 -13 1135.04 215.754   8
   2   0 -13 1242.18 157.369   6
   2   0 -12 7389.67 551.362   8
   2   0 -12 8064.87 398.835   6
   2   0 -11 6680.10 509.590   8
   2   0 -11 7959.34 367.577   6
   2   0 -10 8715.50 555.964   8
   2   0 -10 8773.09 365.390   6
   2   0  -9 2526.89 282.712   8
   2   0  -9 2637.20 109.621   4
   2   0  -9 2830.74 166.240   6
   2   0  -8 9263.71 540.305   8
   2   0  -8 9944.50 294.249   4
   2   0  -8 9860.55 333.555   6
   2   0  -7 487.428 113.539   8
   2   0  -7 716.812 63.9660   4
   2   0  -7 769.175 64.8179   6
   2   0  -6 7654.59 442.629   8
   2   0  -6 8161.45 250.324   6
   2   0  -5 48240.8 1443.73   8
   2   0  -4 4665.94 304.823   8
   2   0  -3 25044.1 833.230   8
   2   0  -2 31279.3 881.502   5
   2   0  -2 30750.1 975.597   8
   2   0  -2 31792.0 795.873   1
   2   0  -1 51316.9 1332.31   5
   2   0  -1 54554.2 1448.69   8
   2   0  -1 52009.5 1316.08   1
   2   0  -1 52956.8 1325.83   6
   2   0   0 26992.0 728.061   5
   2   0   0 28128.3 785.804   1
   2   0   0 27637.8 771.472   6
   2   0   0 26845.7 867.448   9
   2   0   1 6996.12 226.777   5
   2   0   1 6976.35 286.129   6
   2   0   1 7259.06 350.800   9
   2   0   2 2389.81 189.984   9
   2   0   3 7456.02 377.577   7
   2   0   3 7953.26 359.331   9
   2   0   4 1651.63 170.122   7
   2   0   4 1711.96 150.092   9
   2   0   5 12869.0 575.262   2
   2   0   5 12594.6 545.677   7
   2   0   5 12862.0 493.375   3
   2   0   5 13891.1 497.466   9
   2   0   6 1371.06 166.096   2
   2   0   6 1240.20 132.523   3
   2   0   6 1219.76 151.095   7
   2   0   6 1200.35 127.025   9
   2   0   6 1455.56 149.273   8
   2   0   7 2272.93 222.126   2
   2   0   7 2073.57 203.000   7
   2   0   7 2172.10 179.515   3
   2   0   7 2102.65 171.117   9
   2   0   7 2400.19 206.309   8
   2   0   8 2380.19 235.480   2
   2   0   8 2487.04 245.175   1
   2   0   8 2311.62 232.309   7
   2   0   8 2622.60 205.281   3
   2   0   8 2394.06 186.895   9
   2   0   8 2547.22 230.141   8
   2   0   9 8420.28 477.913   7
   2   0   9 8753.88 490.388   1
   2   0   9 8691.84 395.061   9
   2   0  10 5670.43 396.154   7
   2   0  10 6452.62 418.149   1
   2   0  10 5683.27 317.135   9
   2   0  11 2451.48 263.383   7
   2   0  11 2140.18 246.497   1
   2   0  11 2432.17 204.195   9
   2   0  12 316.661 111.123   1
   2   0  12 253.961 71.3667   9
   2   0  13 1233.98 195.051   1
   2   0  13 1067.93 144.335   9
   2   0  14-22.5192 69.7192   1
   2   0  14 32.1130 39.8811   9
   2   0  15 803.055 168.015   1
   2   0  15 512.816 106.886   9
   2   0  16 275.043 114.533   1
   2   0  16 90.6658 59.2289   9
   2   0  17 489.380 110.787   9
   2   0  18 5.79975 39.3246   9
   2   1 -19 2030.98 363.957   2
   2   1 -18 260.260 128.827   8
   2   1 -18 248.852 129.194   2
   2   1 -17 275.963 133.620   8
   2   1 -17 407.688 156.610   2
   2   1 -17 189.088 88.4224   6
   2   1 -16 818.130 209.782   8
   2   1 -16 888.116 178.519   6
   2   1 -15 5640.90 529.686   8
   2   1 -15 6069.72 437.635   6
   2   1 -14 3834.72 411.765   8
   2   1 -14 3971.00 329.861   6
   2   1 -13 8142.89 604.454   8
   2   1 -13 9371.37 500.798   6
   2   1 -12 533.035 160.025   8
   2   1 -12 588.707 116.304   6
   2   1 -11 3480.75 361.931   8
   2   1 -11 3999.30 274.312   6
   2   1 -10 3612.58 347.607   8
   2   1 -10 3873.21 246.848   6
   2   1 -10 2787.91 168.567   4
   2   1  -9 3630.16 339.768   8
   2   1  -9 3605.93 227.499   6
   2   1  -9 3439.74 196.165   4
   2   1  -8 20562.1 865.096   8
   2   1  -8 21720.3 736.198   5
   2   1  -8 21008.1 658.317   6
   2   1  -8 20819.7 621.602   4
   2   1  -7 12612.0 625.635   8
   2   1  -7 14224.7 454.356   6
   2   1  -7 13158.0 420.482   4
   2   1  -6 39283.3 1291.94   8
   2   1  -6 40385.1 1022.71   4
   2   1  -6 41359.1 1041.59   6
   2   1  -5 2494.61 235.979   8
   2   1  -5 2622.65 125.743   4
   2   1  -5 2573.26 118.586   6
   2   1  -4 16336.9 629.990   8
   2   1  -4 15707.9 439.002   4
   2   1  -4 14304.6 385.428   6
   2   1  -3 5467.19 324.085   8
   2   1  -3 5337.15 212.106   4
   2   1  -2 1337.83 160.113   8
   2   1  -1 9975.00 249.579   6
   2   1  -1 10465.5 431.352   9
   2   1   0 3020.56 105.199   6
   2   1   0 3197.88 216.700   9
   2   1   1 2994.21 119.116   6
   2   1   1 3027.61 200.283   9
   2   1   2 4931.92 179.579   6
   2   1   2 4531.37 247.729   9
   2   1   3 2812.31 182.007   9
   2   1   3 2780.93 127.408   3
   2   1   4 6307.07 231.691   3
   2   1   4 6600.46 295.053   9
   2   1   5 242.331 57.6038   7
   2   1   5 256.455 42.9561   3
   2   1   5 290.067 60.3927   9
   2   1   6 1684.18 166.770   2
   2   1   6 1378.47 130.927   7
   2   1   6 1568.82 110.600   3
   2   1   6 1582.25 137.404   9
   2   1   7 2012.97 191.374   8
   2   1   7 1874.10 178.702   2
   2   1   7 1931.62 159.714   7
   2   1   7 1570.44 119.435   3
   2   1   7 2019.12 158.731   9
   2   1   8 9478.07 444.176   2
   2   1   8 8283.85 388.061   7
   2   1   8 9196.44 343.141   4
   2   1   8 6926.50 311.751   3
   2   1   8 9730.84 444.161   1
   2   1   8 8984.30 384.286   9
   2   1   8 9647.43 473.567   8
   2   1   9 3783.49 277.129   2
   2   1   9 3370.97 242.087   7
   2   1   9 3616.38 190.919   4
   2   1   9 2516.60 172.513   3
   2   1   9 3881.35 279.844   1
   2   1   9 3328.21 222.551   9
   2   1  10 5198.39 325.395   7
   2   1  10 5407.36 248.335   4
   2   1  10 5339.01 300.368   9
   2   1  11 1089.45 151.311   7
   2   1  11 1248.10 108.792   4
   2   1  11 1292.96 145.535   9
   2   1  12 184.199 72.7889   7
   2   1  12 140.950 54.1163   9
   2   1  12 126.109 40.0181   4
   2   1  13 845.475 124.148   9
   2   1  13 932.800 159.060   7
   2   1  13 809.090 83.5177   4
   2   1  14 1026.08 145.026   9
   2   1  15 1807.02 200.255   9
   2   1  16 656.214 129.032   9
   2   1  17 235.576 88.7641   9
   2   1  18 238.564 82.4254   9
   2   1  19 37.5726 40.3609   9
   2   2 -18 387.640 159.816   8
   2   2 -18 267.176 156.464   2
   2   2 -17 552.026 195.828   8
   2   2 -17 612.099 212.447   2
   2   2 -16 461.135 154.300   8
   2   2 -16 232.947 125.559   2
   2   2 -16 210.047 90.3777   6
   2   2 -15 2083.16 315.950   8
   2   2 -15 2262.96 332.568   2
   2   2 -15 2146.72 269.061   6
   2   2 -14 486.404 161.570   8
   2   2 -14 424.228 113.004   6
   2   2 -13 402.041 131.072   8
   2   2 -13 577.298 128.714   6
   2   2 -12 309.734 114.809   8
   2   2 -12 575.404 122.281   6
   2   2 -11 13336.6 733.018   8
   2   2 -11 12675.6 581.323   6
   2   2 -10 699.805 167.718   8
   2   2 -10 625.873 117.717   4
   2   2 -10 717.067 124.341   6
   2   2  -9 3447.38 328.038   8
   2   2  -9 3045.35 231.067   6
   2   2  -9 3391.18 263.650   4
   2   2  -8 564.174 116.134   4
   2   2  -8 673.729 151.021   8
   2   2  -8 571.503 94.6938   6
   2   2  -7 633.224 102.500   4
   2   2  -7 593.283 128.355   8
   2   2  -6 177.138 58.7896   4
   2   2  -6 131.276 66.3476   8
   2   2  -5 24790.8 892.680   8
   2   2  -5 25000.8 771.526   4
   2   2  -4 28186.0 959.634   8
   2   2  -4 28943.8 835.796   4
   2   2  -3 194.277 82.4199   8
   2   2  -3 91.3517 33.8010   4
   2   2  -2 36.9072 65.9868   8
   2   2  -2 64.0456 47.8808   9
   2   2  -1 23578.9 573.579   3
   2   2  -1 21019.2 717.282   9
   2   2   0 4640.27 138.183   3
   2   2   0 4177.07 235.718   9
   2   2   1 7869.88 325.380   9
   2   2   2 1022.95 102.481   9
   2   2   3 51055.5 1334.95   9
   2   2   4 9284.89 334.554   4
   2   2   4 10232.8 377.538   9
   2   2   5 2516.16 149.609   4
   2   2   5 2740.81 173.689   9
   2   2   6 5241.02 255.582   9
   2   2   6 4874.86 248.029   2
   2   2   6 4236.63 170.059   7
   2   2   6 4948.13 218.913   4
   2   2   7 525.884 61.6236   7
   2   2   7 545.845 78.6483   2
   2   2   7 576.833 71.1616   4
   2   2   7 594.382 86.8995   9
   2   2   8 1298.22 129.423   2
   2   2   8 1148.22 98.6451   7
   2   2   8 1377.71 107.693   4
   2   2   8 1607.60 149.247   9
   2   2   9 5501.08 259.715   7
   2   2   9 5624.39 243.432   4
   2   2   9 6000.03 310.612   9
   2   2  10 9470.40 384.714   7
   2   2  10 9232.85 335.012   4
   2   2  10 8565.16 332.797   3
   2   2  10 9752.16 433.312   9
   2   2  11 760.560 103.959   7
   2   2  11 828.133 86.9863   4
   2   2  11 831.993 126.269   9
   2   2  12 959.006 122.867   7
   2   2  12 1195.67 105.358   4
   2   2  12 1213.14 150.989   9
   2   2  13 638.999 111.327   7
   2   2  13 812.156 90.4140   4
   2   2  13 991.602 140.424   9
   2   2  14 1749.88 195.383   9
   2   2  15 163.380 64.9034   9
   2   2  16 2826.39 264.042   9
   2   2  17 399.482 102.104   9
   2   2  18 1487.66 206.403   9
   2   2  19 1157.95 188.546   9
   2   3 -18 290.562 151.355   8
   2   3 -17 153.897 114.371   8
   2   3 -16 15.1593 77.3155   8
   2   3 -16-136.239 115.326   2
   2   3 -15 69.4341 98.7952   8
   2   3 -15-1.53413 85.0675   2
   2   3 -14 1456.46 254.145   8
   2   3 -14 1944.51 309.249   2
   2   3 -13 1818.62 275.571   8
   2   3 -13 1580.62 272.925   2
   2   3 -12 2516.25 311.121   8
   2   3 -12 2333.64 313.981   2
   2   3 -11 99.3341 71.2268   8
   2   3 -10 243.156 116.201   8
   2   3 -10 119.488 67.4209   4
   2   3  -9 11140.5 624.724   8
   2   3  -9 11939.2 646.975   4
   2   3  -8 2289.67 259.209   8
   2   3  -8 2618.57 277.817   4
   2   3  -7 6737.99 431.918   8
   2   3  -7 6786.19 440.494   4
   2   3  -6 833.832 149.769   4
   2   3  -6 910.329 148.979   8
   2   3  -5 723.573 126.593   4
   2   3  -5 1029.29 158.635   8
   2   3  -4 69.3884 67.8650   4
   2   3  -4 231.273 90.9572   8
   2   3  -4 186.673 42.8245   3
   2   3  -3 13140.4 574.489   8
   2   3  -3 14379.4 447.321   3
   2   3  -3 13554.1 579.478   4
   2   3  -2 8073.88 403.211   8
   2   3  -2 7414.19 283.468   3
   2   3  -2 7665.07 343.577   9
   2   3  -1 6598.42 259.937   3
   2   3  -1 6541.41 302.070   9
   2   3   0 7374.06 286.665   3
   2   3   0 7621.37 317.529   9
   2   3   1 5057.70 238.109   9
   2   3   2 16206.4 521.137   9
   2   3   3 7221.49 298.571   9
   2   3   4 5013.99 273.191   4
   2   3   4 5834.94 262.159   9
   2   3   5 63373.2 1535.76   2
   2   3   5 67927.8 1641.89   9
   2   3   6 8639.10 277.231   2
   2   3   6 7797.69 358.570   4
   2   3   6 8388.68 358.522   9
   2   3   7 9398.23 405.529   4
   2   3   7 10804.6 425.258   9
   2   3   8 720.990 100.305   4
   2   3   8 881.926 115.218   9
   2   3   9 1269.35 79.5033   7
   2   3   9 1523.65 144.390   4
   2   3   9 1286.62 144.182   9
   2   3  10 34.8293 22.1328   7
   2   3  10 70.2919 47.2478   9
   2   3  10 167.384 67.3915   4
   2   3  11 7713.20 305.116   7
   2   3  11 7657.32 367.496   4
   2   3  11 8944.96 433.003   9
   2   3  12 3569.78 205.291   7
   2   3  12 3651.01 244.492   4
   2   3  12 4142.55 294.218   9
   2   3  13 2158.35 188.463   4
   2   3  13 2666.56 243.858   9
   2   3  14 1789.60 210.412   9
   2   3  15 4826.39 356.652   9
   2   3  16 1478.82 197.780   9
   2   3  17 1069.41 175.496   9
   2   3  18 377.028 112.767   9
   2   4 -17-68.5046 81.1859   8
   2   4 -16 123.102 98.5113   8
   2   4 -15 211.887 110.900   8
   2   4 -15 274.843 155.719   2
   2   4 -14 1987.96 327.593   2
   2   4 -14 1876.80 283.527   8
   2   4 -13 311.096 103.844   8
   2   4 -13 430.121 165.242   2
   2   4 -12 991.438 189.100   8
   2   4 -12 1623.78 273.359   2
   2   4 -11 1964.88 259.821   8
   2   4 -11 1798.61 274.638   2
   2   4 -10 12131.1 667.054   8
   2   4 -10 12617.2 738.121   2
   2   4  -9 2840.34 293.607   8
   2   4  -9 2905.72 326.425   2
   2   4  -9 2796.10 351.361   4
   2   4  -8 5062.14 378.513   8
   2   4  -8 5273.12 418.045   2
   2   4  -8 4403.94 436.726   4
   2   4  -7 416.276 75.8645   3
   2   4  -7 360.531 109.086   8
   2   4  -7 379.033 150.853   4
   2   4  -6-11.4614 83.2768   8
   2   4  -6 150.422 48.3652   3
   2   4  -5 3467.86 280.722   8
   2   4  -5 3856.34 225.935   3
   2   4  -5 3836.44 364.453   4
   2   4  -4 19540.3 747.259   8
   2   4  -4 19903.9 649.110   3
   2   4  -4 19958.2 898.159   4
   2   4  -3 17065.6 666.576   8
   2   4  -3 17148.5 804.567   4
   2   4  -2 10016.5 472.780   8
   2   4  -2 10336.3 579.104   4
   2   4  -2 10087.7 394.058   9
   2   4  -1 2565.97 216.534   8
   2   4  -1 2304.52 179.174   3
   2   4  -1 2333.17 163.307   9
   2   4   0 7994.78 322.551   9
   2   4   1 12852.8 419.695   7
   2   4   1 11574.1 420.529   9
   2   4   2 24330.0 735.189   9
   2   4   2 26064.7 705.328   7
   2   4   3 12845.7 391.174   7
   2   4   3 12026.6 582.842   4
   2   4   3 12488.5 441.306   9
   2   4   4 28748.0 655.844   7
   2   4   4 26249.5 915.756   4
   2   4   4 26839.5 746.575   9
   2   4   5 91.0025 58.4871   4
   2   4   5 39.7289 16.1110   7
   2   4   5 86.4719 40.1243   9
   2   4   6 3827.47 140.520   7
   2   4   6 3444.34 280.929   4
   2   4   6 3921.56 236.016   9
   2   4   6 3981.23 275.735   8
   2   4   7 5071.05 165.085   7
   2   4   7 5613.22 355.762   4
   2   4   7 5494.74 295.269   9
   2   4   7 5486.72 350.414   8
   2   4   8 2369.15 224.630   4
   2   4   8 2294.12 193.158   9
   2   4   9 4064.92 157.928   7
   2   4   9 5283.36 345.181   4
   2   4   9 5418.83 311.183   9
   2   4  10 4213.99 146.746   7
   2   4  10 4274.78 186.030   7
   2   4  10 4628.10 328.571   4
   2   4  10 5314.23 319.765   9
   2   4  11 428.753 100.518   4
   2   4  11 478.694 46.0362   7
   2   4  11 583.544 71.6233   7
   2   4  11 620.643 113.829   9
   2   4  12-16.5154 75.5480   4
   2   4  12-7.36078 14.4366   7
   2   4  12-50.7863 55.4842   9
   2   4  13 2910.79 267.702   9
   2   4  14 3088.65 284.394   9
   2   4  15 2867.10 280.800   9
   2   4  16 1323.26 198.033   9
   2   4  17 370.503 114.693   9
   2   4  18-70.2527 84.2221   9
   2   5 -13 1630.69 308.257   2
   2   5 -12 1179.15 202.395   8
   2   5 -12 906.118 228.104   2
   2   5 -11 1057.55 182.500   8
   2   5 -11 840.751 202.162   2
   2   5 -10 938.573 161.878   8
   2   5 -10 823.343 199.662   2
   2   5  -9 5518.97 400.420   8
   2   5  -9 5640.02 483.330   2
   2   5  -9 6629.00 365.283   3
   2   5  -8 7948.85 474.640   8
   2   5  -8 7307.72 539.546   2
   2   5  -8 9061.80 423.478   3
   2   5  -7 1897.41 216.166   8
   2   5  -7 1879.27 253.069   2
   2   5  -7 2193.23 189.943   3
   2   5  -6 787.426 134.935   8
   2   5  -6 770.303 161.379   2
   2   5  -6 895.036 121.931   3
   2   5  -5 465.137 99.4124   8
   2   5  -5 333.085 103.742   2
   2   5  -5 487.672 90.5668   3
   2   5  -4 1643.57 176.588   8
   2   5  -4 1584.92 202.726   2
   2   5  -4 1497.31 158.474   3
   2   5  -3 5745.64 337.291   8
   2   5  -3 5445.01 364.808   2
   2   5  -3 5440.85 323.068   3
   2   5  -2 8915.07 432.994   8
   2   5  -2 8887.37 457.646   2
   2   5  -2 8645.10 433.411   3
   2   5  -2 9245.59 361.661   9
   2   5  -1 11308.8 500.154   8
   2   5  -1 9726.34 471.030   2
   2   5  -1 10917.0 446.846   7
   2   5  -1 10476.2 493.945   3
   2   5  -1 10804.7 408.517   9
   2   5   0 5619.81 313.084   2
   2   5   0 6070.50 298.586   7
   2   5   0 5484.58 262.114   9
   2   5   1 6118.16 306.294   2
   2   5   1 5978.96 291.318   7
   2   5   1 6102.83 277.051   9
   2   5   2 4145.54 224.700   2
   2   5   2 3781.15 216.818   7
   2   5   2 3915.24 214.669   9
   2   5   3 851.057 100.742   7
   2   5   3 1019.84 94.7499   2
   2   5   3 930.909 103.018   9
   2   5   4 577.742 78.0836   7
   2   5   4 644.946 90.5767   9
   2   5   5 921.572 127.061   8
   2   5   5 1001.75 96.8237   7
   2   5   5 1083.85 118.842   9
   2   5   6 10477.4 369.899   7
   2   5   6 9897.75 425.016   9
   2   5   6 9310.77 474.524   8
   2   5   7 272.170 46.8830   7
   2   5   7 195.657 59.5432   9
   2   5   8 5387.04 229.731   7
   2   5   8 5222.73 316.118   9
   2   5   9 21.9855 16.6591   7
   2   5   9-39.5785 48.4764   9
   2   5  10-3.72937 18.8637   7
   2   5  10-39.9966 53.5795   9
   2   5  11 752.140 75.6808   7
   2   5  11 725.331 129.436   9
   2   5  12 5753.98 385.366   9
   2   5  13 751.375 139.186   9
   2   5  14 413.257 118.135   9
   2   5  15 275.752 102.828   9
   2   5  16 143.203 78.3591   9
   2   5  17 402.036 121.440   9
   2   6 -12 279.732 160.658   2
   2   6 -11 19.0402 104.213   2
   2   6 -10 100.305 83.1941   2
   2   6  -9 883.989 202.590   2
   2   6  -9 1278.04 165.822   3
   2   6  -8 727.711 190.959   2
   2   6  -8 769.195 127.012   3
   2   6  -7 1212.58 152.468   8
   2   6  -7 1467.04 172.575   3
   2   6  -7 1188.77 220.446   2
   2   6  -6 793.922 122.072   8
   2   6  -6 1003.02 196.990   2
   2   6  -6 1020.80 143.842   3
   2   6  -5 1098.07 133.092   8
   2   6  -5 1001.47 187.892   2
   2   6  -5 1232.02 158.152   3
   2   6  -4 1864.39 171.894   8
   2   6  -4 1685.34 226.571   2
   2   6  -4 1977.36 204.574   3
   2   6  -3 3724.18 241.107   8
   2   6  -3 3422.74 314.816   2
   2   6  -3 3474.11 284.211   3
   2   6  -2 1256.26 133.353   8
   2   6  -2 1144.93 167.571   3
   2   6  -2 1016.49 93.3717   9
   2   6  -2 1067.54 145.732   7
   2   6  -2 969.727 160.213   2
   2   6  -1 521.053 92.7440   8
   2   6  -1 496.124 97.3159   7
   2   6  -1 335.118 89.9316   2
   2   6  -1 349.564 99.1274   3
   2   6  -1 453.249 71.7355   9
   2   6   0 870.005 127.321   8
   2   6   0 684.691 108.306   7
   2   6   0 460.142 92.7707   2
   2   6   0 696.588 90.2523   9
   2   6   1 3555.27 245.662   7
   2   6   1 4028.51 283.244   2
   2   6   1 4180.40 227.228   9
   2   6   2 1713.23 164.637   7
   2   6   2 1727.94 143.975   9
   2   6   2 1747.56 152.798   8
   2   6   3 3457.65 231.697   7
   2   6   3 3202.56 205.444   9
   2   6   3 2884.56 210.538   8
   2   6   4 531.397 87.8266   7
   2   6   4 602.552 91.8051   9
   2   6   5 70.8807 51.6570   8
   2   6   5 52.0029 28.2455   7
   2   6   5 56.9731 31.3269   9
   2   6   6 2590.46 188.762   7
   2   6   6 2627.70 204.974   9
   2   6   6 2422.58 231.351   8
   2   6   7 3108.79 204.072   7
   2   6   7 2981.31 230.570   9
   2   6   8 2856.74 188.412   7
   2   6   8 2374.36 215.109   9
   2   6   9 3456.05 206.070   7
   2   6   9 3567.36 274.822   9
   2   6  10 6108.30 382.145   9
   2   6  11 824.435 141.777   9
   2   6  12-12.8994 43.1480   9
   2   6  13 208.540 79.0893   9
   2   6  14 1054.73 175.401   9
   2   6  15 906.538 170.591   9
   2   6  16 966.654 176.866   9
   2   7 -10 276.469 94.5155   3
   2   7 -10-69.1001 106.971   2
   2   7  -9 30.9120 90.1398   2
   2   7  -9 206.205 78.9847   3
   2   7  -8 1415.73 186.514   3
   2   7  -8 799.602 212.205   2
   2   7  -7 657.059 182.905   2
   2   7  -7 799.337 139.442   3
   2   7  -6 268.015 122.222   2
   2   7  -6 323.578 98.8009   3
   2   7  -5 162.052 101.652   2
   2   7  -5 402.977 104.112   3
   2   7  -4 2844.01 334.679   2
   2   7  -4 3107.88 289.179   3
   2   7  -3 1657.68 245.309   2
   2   7  -3 2153.66 245.467   3
   2   7  -2 1905.53 207.025   7
   2   7  -2 1839.92 236.794   3
   2   7  -2 1626.92 234.336   2
   2   7  -1 479.507 104.517   7
   2   7  -1 354.865 114.734   3
   2   7   0 198.238 65.5449   7
   2   7   0 148.052 100.376   3
   2   7   0 202.721 48.6109   9
   2   7   1 221.763 60.0832   8
   2   7   1 200.289 61.1121   7
   2   7   1 197.283 55.6307   9
   2   7   2 3818.53 276.126   7
   2   7   2 3920.06 239.747   9
   2   7   3 3084.41 245.384   7
   2   7   3 3169.35 217.850   9
   2   7   4 566.421 106.383   7
   2   7   4 554.346 92.9570   9
   2   7   5 334.286 76.5416   9
   2   7   5 261.187 70.5770   7
   2   7   6 3159.44 240.201   7
   2   7   6 3123.02 236.097   9
   2   7   7 3925.54 266.053   7
   2   7   7 3686.52 267.887   9
   2   7   8 2035.90 181.891   7
   2   7   8 1966.08 200.033   9
   2   7   9 3499.56 282.177   9
   2   7  10 7.00783 38.0098   9
   2   7  11 1319.32 184.208   9
   2   7  12 4383.00 353.843   9
   2   7  13 2779.76 286.241   9
   2   7  14 70.0436 50.6487   9
   2   8  -7 830.766 162.604   3
   2   8  -6 2116.29 250.808   3
   2   8  -5 2834.47 294.290   3
   2   8  -4 990.061 173.024   3
   2   8  -3 1384.76 210.580   3
   2   8  -2 1439.09 219.515   3
   2   8  -1 306.071 108.351   7
   2   8  -1 185.195 96.0187   3
   2   8   0 433.038 109.890   7
   2   8   0 577.029 155.549   3
   2   8   1 1086.90 159.508   7
   2   8   1 807.520 178.255   3
   2   8   2 1578.02 194.280   7
   2   8   3 1958.39 210.487   7
   2   8   4 4006.22 301.633   7
   2   8   5 2015.03 209.503   7
   2   8   5 2072.49 197.076   9
   2   8   6 1337.27 160.733   9
   2   8   7 1011.73 145.038   9
   2   8   8 3181.44 268.754   9
   2   8   9 935.814 150.454   9
   2   8  10 1196.51 173.250   9
   2   8  11 920.141 161.179   9
   2   8  12 72.3594 55.4262   9
   2   8  13 358.679 111.319   9
   2   9  -2 1108.04 217.301   3
   2   9  -1 861.043 193.032   3
   2   9   0 131.479 76.4198   7
   2   9   0 72.6733 81.6286   3
   2   9   1 27.0241 53.9916   7
   2   9   1 87.3655 107.064   3
   2   9   2 1282.99 189.645   7
   2   9   2 1264.36 240.286   3
   2   9   3 2705.22 268.719   7
   3  -6 -10 706.622 215.215   4
   3  -6  -9 1349.27 319.225   4
   3  -6  -8 1434.39 329.086   4
   3  -6  -7 1145.61 334.576   4
   3  -6  -6 1654.02 375.125   4
   3  -6  -5 854.140 251.362   4
   3  -6  -4 802.054 307.484   4
   3  -6  -3 624.706 271.744   4
   3  -6  -2 1860.97 419.487   4
   3  -6  -1 1308.08 404.506   4
   3  -6   0 795.089 315.347   4
   3  -5 -14 33.8916 73.2897   8
   3  -5 -13 1187.74 240.019   8
   3  -5 -12-38.5390 77.4334   8
   3  -5 -11 21.3469 85.8170   8
   3  -5 -11-85.1569 130.205   4
   3  -5 -10 512.922 155.245   8
   3  -5 -10 551.187 199.557   4
   3  -5  -9 809.392 241.687   4
   3  -5  -8 3352.76 472.478   4
   3  -5  -7 2942.24 452.676   4
   3  -5  -6 683.056 246.431   4
   3  -5  -5 475.715 220.822   4
   3  -5  -4 690.835 273.178   4
   3  -5  -3 1574.58 381.713   4
   3  -5  -2 2102.43 432.476   4
   3  -5  -1 147.685 193.827   4
   3  -5   0 64.2618 178.094   4
   3  -5   1 503.137 246.734   4
   3  -5   2 1353.49 374.845   4
   3  -5   3 2608.24 495.988   4
   3  -5   4 1707.28 413.164   4
   3  -5   4 2086.28 371.157   1
   3  -5   5 252.070 196.546   4
   3  -5   5 18.0974 101.921   1
   3  -5   6 620.411 289.867   4
   3  -5   6 574.740 245.570   1
   3  -5   7 223.972 146.375   1
   3  -5   7 862.695 314.481   4
   3  -5   8 837.527 278.361   4
   3  -4 -15 963.471 228.055   8
   3  -4 -15 988.294 143.285   6
   3  -4 -14 970.750 225.604   8
   3  -4 -13 60.8430 94.4317   8
   3  -4 -12-148.344 99.9677   8
   3  -4 -11 975.173 206.564   8
   3  -4 -11 1372.15 245.996   4
   3  -4 -10-4.90319 62.0323   8
   3  -4 -10-23.1733 89.1019   4
   3  -4  -9 3297.84 352.656   8
   3  -4  -9 3473.22 428.051   4
   3  -4  -8 2708.40 305.488   8
   3  -4  -8 2543.54 397.943   4
   3  -4  -7 2358.43 269.907   8
   3  -4  -7 1928.38 351.086   4
   3  -4  -6 1033.17 173.866   8
   3  -4  -6 594.219 171.122   4
   3  -4  -5 2482.43 251.267   8
   3  -4  -5 2342.75 402.515   4
   3  -4  -4 221.371 81.5922   8
   3  -4  -4 147.154 158.772   4
   3  -4  -3 147.800 52.7098   8
   3  -4  -3-237.825 234.745   4
   3  -4  -2 476.386 94.8901   8
   3  -4  -2 342.613 164.882   4
   3  -4  -1 1419.46 142.034   8
   3  -4  -1 1486.21 348.276   4
   3  -4   0 1372.26 129.445   8
   3  -4   0 1658.85 375.485   4
   3  -4   1 4386.74 591.007   4
   3  -4   2 6412.83 732.885   4
   3  -4   3 3183.65 520.260   4
   3  -4   4 1600.13 373.536   4
   3  -4   4 1491.37 295.065   1
   3  -4   5 1655.87 365.182   4
   3  -4   5 1082.87 255.311   1
   3  -4   6 959.477 283.379   4
   3  -4   6 1397.76 286.200   1
   3  -4   7 958.386 245.024   1
   3  -4   7 985.483 288.425   4
   3  -4   8 4485.34 611.190   4
   3  -4   8 4331.89 537.241   1
   3  -4   9 1306.57 346.085   4
   3  -4   9 1589.18 343.234   1
   3  -4  10 132.588 132.479   4
   3  -4  10 688.625 243.328   1
   3  -4  11-195.562 167.154   4
   3  -4  12 314.232 196.888   4
   3  -3 -16 188.170 90.3527   8
   3  -3 -15 33.8993 71.6614   8
   3  -3 -15 35.8664 41.7364   6
   3  -3 -14 151.905 96.5742   8
   3  -3 -14 222.505 67.1545   6
   3  -3 -13 2513.14 341.701   8
   3  -3 -12 8803.27 636.597   8
   3  -3 -12 8606.20 553.372   4
   3  -3 -11 968.623 209.614   8
   3  -3 -11 765.549 172.258   4
   3  -3 -10 3280.61 361.782   8
   3  -3 -10 3324.95 378.604   4
   3  -3  -9 506.783 146.455   8
   3  -3  -9 691.414 190.208   4
   3  -3  -8 126.496 84.3048   8
   3  -3  -8 201.247 131.712   4
   3  -3  -7 7879.16 520.819   8
   3  -3  -7 8517.74 669.573   4
   3  -3  -6 3230.17 310.517   8
   3  -3  -6 2991.60 394.849   4
   3  -3  -5 2037.99 232.678   8
   3  -3  -4 1341.34 178.421   8
   3  -3  -3 10257.6 510.292   8
   3  -3  -2 4419.70 303.077   8
   3  -3  -1 3513.86 258.621   8
   3  -3  -1 3962.75 305.082   5
   3  -3   0 1085.54 136.744   8
   3  -3   0 880.152 141.140   5
   3  -3   1 2764.67 212.459   8
   3  -3   1 2948.38 238.414   5
   3  -3   2 5086.16 292.856   8
   3  -3   2 4707.14 295.323   5
   3  -3   3 13274.2 535.984   8
   3  -3   3 14323.2 815.279   1
   3  -3   3 13599.6 521.269   5
   3  -3   4 9124.64 420.640   8
   3  -3   4 10225.0 689.910   1
   3  -3   4 9170.08 357.209   5
   3  -3   4 7750.26 340.002   8
   3  -3   5 2790.64 365.631   1
   3  -3   6 136.788 107.133   1
   3  -3   7 810.891 219.125   1
   3  -3   8 790.418 219.401   1
   3  -3   8 618.772 207.174   4
   3  -3   9 1506.43 314.488   4
   3  -3   9 1681.37 325.214   1
   3  -3  10 1203.49 297.922   4
   3  -3  10 1584.71 307.567   1
   3  -3  11 961.083 288.474   4
   3  -3  11 1180.44 277.840   1
   3  -3  12 1089.08 289.439   4
   3  -3  12 1431.04 303.186   1
   3  -3  13 533.865 217.335   4
   3  -2 -17 270.212 138.368   8
   3  -2 -16 811.476 237.142   8
   3  -2 -15 3918.52 454.026   8
   3  -2 -15 3875.91 268.452   6
   3  -2 -14 5149.84 508.980   8
   3  -2 -14 5981.38 317.549   6
   3  -2 -13 1446.68 263.833   8
   3  -2 -13 1786.37 157.025   6
   3  -2 -12 770.014 198.465   8
   3  -2 -12 827.088 151.247   4
   3  -2 -12 792.993 100.618   6
   3  -2 -11 3633.08 387.179   8
   3  -2 -11 3734.61 339.010   4
   3  -2 -10 6593.76 509.179   8
   3  -2 -10 6388.47 481.460   4
   3  -2  -9 684.746 163.540   8
   3  -2  -9 664.637 152.511   4
   3  -2  -8 15108.4 757.523   8
   3  -2  -7 155.496 104.714   8
   3  -2  -7-8.39067 23.5187   1
   3  -2  -6 1207.44 182.633   8
   3  -2  -5 1822.15 210.218   8
   3  -2  -4 6780.70 416.560   8
   3  -2  -3 6176.74 383.350   8
   3  -2  -3 7403.66 420.039   5
   3  -2  -2 13992.4 607.725   8
   3  -2  -2 15293.2 628.820   5
   3  -2  -1 7402.52 409.612   8
   3  -2  -1 8215.35 421.444   5
   3  -2  -1 9474.70 514.867   6
   3  -2   0 3925.32 279.419   8
   3  -2   0 4517.64 349.454   6
   3  -2   0 4450.93 342.287   1
   3  -2   0 3901.13 261.332   5
   3  -2   1 1045.15 146.441   8
   3  -2   1 960.253 173.234   1
   3  -2   1 1182.40 127.154   5
   3  -2   2 2114.28 258.223   1
   3  -2   2 2062.84 156.389   5
   3  -2   3 3593.99 352.742   1
   3  -2   3 3447.91 182.870   5
   3  -2   4 3690.26 157.205   5
   3  -2   4 3577.35 365.018   1
   3  -2   5 459.258 139.583   1
   3  -2   5 609.364 137.762   9
   3  -2   6 1644.81 266.142   1
   3  -2   6 1553.36 202.887   9
   3  -2   6 1409.54 150.004   8
   3  -2   7 183.182 60.2311   8
   3  -2   7 271.201 112.492   1
   3  -2   7 139.054 82.4203   9
   3  -2   8 500.008 101.623   8
   3  -2   8 572.403 167.151   1
   3  -2   8 570.207 135.887   9
   3  -2   9 1295.94 240.016   1
   3  -2   9 1100.93 184.645   9
   3  -2  10 218.931 98.8586   1
   3  -2  10 432.045 123.592   9
   3  -2  11-82.9291 106.580   1
   3  -2  11 26.7947 62.9641   9
   3  -2  12 155.597 97.1598   1
   3  -2  12 160.127 142.483   4
   3  -2  13 840.631 232.121   4
   3  -2  13 1662.26 297.251   1
   3  -2  14 2649.61 381.273   1
   3  -1 -17 2200.97 352.239   8
   3  -1 -16 2022.73 331.071   8
   3  -1 -15 1219.00 242.915   8
   3  -1 -15 1445.39 173.165   6
   3  -1 -14 299.495 143.614   8
   3  -1 -14 156.647 59.2226   6
   3  -1 -13 2321.01 329.370   8
   3  -1 -13 2465.75 186.667   6
   3  -1 -12 3955.97 419.698   8
   3  -1 -12 4166.56 226.490   6
   3  -1 -12 3904.29 267.824   4
   3  -1 -11 6610.84 532.356   8
   3  -1 -11 7891.73 312.414   6
   3  -1 -11 6817.13 418.744   4
   3  -1 -10 573.495 165.198   8
   3  -1 -10 463.701 66.7547   6
   3  -1  -9 4506.18 404.757   8
   3  -1  -8 1974.38 252.967   8
   3  -1  -7 250.722 97.5000   8
   3  -1  -6 8491.56 504.738   8
   3  -1  -5 1438.54 197.010   8
   3  -1  -5 1755.23 105.641   1
   3  -1  -5 1807.82 197.194   5
   3  -1  -4 4444.96 336.334   8
   3  -1  -4 5060.45 238.358   1
   3  -1  -4 4962.73 322.418   5
   3  -1  -3 4640.52 255.315   1
   3  -1  -3 4340.84 321.782   8
   3  -1  -3 4755.20 301.892   5
   3  -1  -2 8466.76 394.498   1
   3  -1  -2 7057.97 413.181   8
   3  -1  -2 7706.12 379.206   5
   3  -1  -1 2611.10 221.547   1
   3  -1  -1 2314.94 222.529   8
   3  -1  -1 2938.44 236.530   6
   3  -1  -1 2458.38 189.716   5
   3  -1   0 2055.58 204.649   8
   3  -1   0 2152.80 162.654   5
   3  -1   1 562.362 72.8275   5
   3  -1   2 1541.39 109.595   5
   3  -1   2 1650.78 202.677   1
   3  -1   2 1860.13 192.664   6
   3  -1   2 1583.27 204.309   9
   3  -1   3 1081.24 71.7878   5
   3  -1   3 1171.81 173.412   1
   3  -1   3 1203.71 149.933   6
   3  -1   3 904.615 156.069   9
   3  -1   4-5.17428 67.7334   1
   3  -1   4 168.868 109.945   9
   3  -1   5 861.299 160.542   1
   3  -1   5 1234.81 181.581   9
   3  -1   6 86.7188 76.4341   1
   3  -1   6 238.981 101.440   9
   3  -1   7 312.842 80.0660   8
   3  -1   7 334.848 109.430   9
   3  -1   7 84.6751 97.3258   1
   3  -1   8 6764.94 493.947   1
   3  -1   8 6986.80 437.651   9
   3  -1   9 1521.24 233.947   1
   3  -1   9 1458.50 193.647   9
   3  -1  10 985.305 190.091   1
   3  -1  10 1009.12 172.490   9
   3  -1  11 214.100 100.969   1
   3  -1  11 356.474 102.630   9
   3  -1  12 1111.87 218.249   1
   3  -1  12 885.252 154.270   9
   3  -1  13 624.757 185.031   1
   3  -1  13 391.465 112.095   9
   3  -1  14 1276.41 246.932   1
   3  -1  14 881.639 154.218   9
   3  -1  15 562.754 186.274   1
   3   0 -17 235.023 136.673   8
   3   0 -16 1341.94 278.210   8
   3   0 -15 2426.46 359.793   8
   3   0 -15 2224.71 228.753   6
   3   0 -14 3212.03 409.994   8
   3   0 -14 3850.66 283.240   6
   3   0 -13 194.677 130.586   8
   3   0 -13 106.143 49.4790   6
   3   0 -12 1429.93 261.724   8
   3   0 -12 1055.69 110.208   4
   3   0 -12 1528.77 148.133   6
   3   0 -11 7.97674 84.5684   8
   3   0 -11 25.1760 37.1230   6
   3   0 -11 40.8288 18.5536   4
   3   0 -10 2089.39 287.087   8
   3   0 -10 2275.61 130.567   4
   3   0 -10 2145.93 145.280   6
   3   0  -9 4006.96 379.059   8
   3   0  -9 4139.74 201.259   4
   3   0  -9 4448.07 193.541   6
   3   0  -8 2456.08 289.485   8
   3   0  -8 3162.39 179.862   4
   3   0  -8 3302.87 146.036   6
   3   0  -7 12652.4 671.606   8
   3   0  -7 13523.7 381.384   6
   3   0  -6 5003.06 323.219   5
   3   0  -6 4727.38 376.088   8
   3   0  -5 3063.38 237.649   5
   3   0  -5 2579.84 261.523   8
   3   0  -4 744.137 150.012   8
   3   0  -4 787.411 114.377   5
   3   0  -3 6738.70 332.166   5
   3   0  -3 5831.42 381.614   8
   3   0  -3 6020.21 268.611   6
   3   0  -2 7865.40 348.026   5
   3   0  -2 7455.38 427.462   8
   3   0  -2 7564.87 322.345   6
   3   0  -2 7775.86 298.642   1
   3   0  -1 14452.5 498.489   5
   3   0  -1 14802.4 629.734   8
   3   0  -1 14987.7 508.513   1
   3   0  -1 14622.2 511.034   6
   3   0   0 3921.76 196.151   5
   3   0   0 4323.95 247.193   1
   3   0   0 4013.09 227.149   6
   3   0   0 4041.78 313.990   9
   3   0   1 973.030 81.2453   5
   3   0   1 967.918 112.961   6
   3   0   1 973.906 128.210   1
   3   0   1 926.271 150.064   9
   3   0   2 372.960 68.6485   6
   3   0   2 326.519 109.234   9
   3   0   3 965.261 153.534   9
   3   0   4 5358.71 343.250   1
   3   0   4 5061.61 291.169   6
   3   0   4 5392.76 354.063   9
   3   0   5 7805.56 381.520   6
   3   0   5 7369.68 427.269   9
   3   0   6 2027.79 226.325   1
   3   0   6 1942.28 230.178   7
   3   0   6 2032.49 215.203   9
   3   0   7 15389.2 726.251   7
   3   0   7 17206.8 744.777   1
   3   0   7 16009.4 678.915   9
   3   0   8 722.049 153.885   7
   3   0   8 669.385 143.228   1
   3   0   8 740.439 127.826   9
   3   0   9 7510.73 494.292   7
   3   0   9 7974.05 499.252   1
   3   0   9 7529.21 435.758   9
   3   0  10 5819.64 429.413   1
   3   0  10 5656.08 376.272   9
   3   0  11 1895.22 218.894   9
   3   0  11 2233.78 269.401   1
   3   0  12 163.358 108.273   1
   3   0  12 37.2518 52.1821   9
   3   0  13 1633.63 253.178   1
   3   0  13 1216.14 180.435   9
   3   0  14 1888.80 265.075   1
   3   0  14 1635.66 208.898   9
   3   0  15 2197.88 292.043   1
   3   0  15 1478.82 202.643   9
   3   0  16 484.693 121.765   9
   3   0  17 419.129 114.501   9
   3   1 -17 109.097 80.4981   8
   3   1 -16 2677.26 375.958   8
   3   1 -15 758.693 214.130   8
   3   1 -14 670.112 196.670   8
   3   1 -14 396.564 107.242   6
   3   1 -13 27.4077 82.6476   8
   3   1 -13 112.927 55.9903   6
   3   1 -12 2763.72 354.848   8
   3   1 -12 2745.31 218.455   6
   3   1 -11 447.627 71.6085   4
   3   1 -11 481.304 159.979   8
   3   1 -11 521.222 87.8719   6
   3   1 -10 3509.89 372.468   8
   3   1 -10 3735.18 218.825   6
   3   1 -10 3402.17 189.735   4
   3   1  -9 678.527 146.829   8
   3   1  -9 728.480 76.5543   4
   3   1  -9 718.059 84.1933   6
   3   1  -8 7335.87 516.836   8
   3   1  -8 7766.17 291.676   4
   3   1  -8 8340.08 293.888   6
   3   1  -7-51.1272 88.4757   8
   3   1  -7 13.9992 15.9561   6
   3   1  -7 56.6594 38.0702   4
   3   1  -6 25748.0 998.417   8
   3   1  -6 26919.0 730.799   4
   3   1  -6 24613.0 624.111   6
   3   1  -5 27034.5 1018.31   8
   3   1  -5 26891.1 774.686   4
   3   1  -4 9859.90 531.962   8
   3   1  -4 10423.7 386.255   4
   3   1  -3 6598.92 298.929   5
   3   1  -3 6125.20 400.331   8
   3   1  -2 49.4021 71.7196   8
   3   1  -2 18.0722 25.9591   5
   3   1  -2 16.4538 10.2526   6
   3   1  -1 610.746 49.0427   6
   3   1  -1 540.097 133.769   9
   3   1   0 12119.8 366.215   6
   3   1   0 12165.3 563.132   9
   3   1   1 17441.3 509.170   6
   3   1   1 17500.2 703.849   9
   3   1   2 49085.6 1253.61   6
   3   1   2 48942.2 1461.24   9
   3   1   3 12207.9 553.511   9
   3   1   3 12773.6 424.262   6
   3   1   4 3386.64 261.604   9
   3   1   5 805.227 128.418   9
   3   1   6 12019.6 478.074   3
   3   1   6 13698.1 473.931   6
   3   1   6 13199.6 561.556   9
   3   1   7 3040.99 245.926   9
   3   1   7 3206.72 281.497   2
   3   1   7 2993.42 251.076   7
   3   1   7 3031.70 212.585   3
   3   1   7 3805.08 285.365   1
   3   1   8 17281.4 752.546   2
   3   1   8 15933.8 676.939   7
   3   1   8 17416.4 634.597   3
   3   1   8 18616.1 730.181   1
   3   1   8 17652.7 685.940   9
   3   1   9 16719.5 710.870   7
   3   1   9 17042.5 653.495   3
   3   1   9 19241.8 761.569   1
   3   1   9 18233.9 707.188   9
   3   1  10 202.747 72.2129   7
   3   1  10 410.906 126.069   1
   3   1  10 128.175 68.7238   9
   3   1  11 1632.91 203.854   7
   3   1  11 1671.47 152.800   4
   3   1  11 1575.92 188.085   9
   3   1  12 173.791 62.6368   7
   3   1  12 242.833 77.3242   9
   3   1  13 949.777 151.402   9
   3   1  14 618.683 128.929   9
   3   1  15 1982.14 227.398   9
   3   1  16 272.593 96.1609   9
   3   1  17 357.294 114.024   9
   3   1  18 649.115 144.670   9
   3   2 -17 708.524 210.318   8
   3   2 -16 185.729 123.538   8
   3   2 -15 1601.06 293.137   8
   3   2 -14 2933.82 385.845   8
   3   2 -14 3166.19 277.001   6
   3   2 -13 1869.06 303.072   8
   3   2 -13 1793.02 197.705   6
   3   2 -12 295.650 140.429   8
   3   2 -12 199.198 72.7835   6
   3   2 -11 1543.31 257.112   8
   3   2 -11 1349.63 149.260   6
   3   2 -11 1495.56 166.974   4
   3   2 -10 6622.93 517.803   8
   3   2 -10 6478.04 360.751   4
   3   2  -9 10041.4 632.198   8
   3   2  -9 10355.4 453.554   4
   3   2  -8 7645.31 525.622   8
   3   2  -8 8227.17 367.714   4
   3   2  -7 8296.85 532.045   8
   3   2  -7 8637.62 361.529   4
   3   2  -6 11374.8 616.578   8
   3   2  -6 11305.3 412.766   4
   3   2  -5 2113.63 252.080   8
   3   2  -5 2022.18 141.282   4
   3   2  -4 25364.4 981.556   8
   3   2  -4 26173.7 747.758   4
   3   2  -3 7026.12 440.752   8
   3   2  -3 7426.98 301.778   4
   3   2  -2 4856.20 353.125   8
   3   2  -2 4673.35 229.149   4
   3   2  -2 4656.85 327.829   9
   3   2  -1 4232.77 306.065   9
   3   2   0 6548.53 381.839   9
   3   2   1 20955.0 770.972   9
   3   2   2 4252.93 287.352   9
   3   2   3 3258.78 243.516   9
   3   2   4 37018.3 951.102   3
   3   2   4 39643.6 1072.13   4
   3   2   4 38358.3 991.079   6
   3   2   4 37940.2 1150.47   9
   3   2   5 11497.5 365.601   3
   3   2   5 12181.7 447.419   4
   3   2   5 11788.9 501.268   9
   3   2   6 10037.7 403.462   4
   3   2   6 9423.44 335.925   3
   3   2   6 10299.2 369.660   6
   3   2   6 10309.8 460.891   9
   3   2   7 570.663 68.4863   3
   3   2   7 856.790 95.7803   6
   3   2   7 608.883 112.006   2
   3   2   7 744.168 101.254   4
   3   2   7 588.310 107.762   9
   3   2   8 1621.85 183.570   2
   3   2   8 1600.58 144.065   4
   3   2   8 1274.25 110.815   3
   3   2   8 1862.39 183.206   9
   3   2   9 4084.67 296.053   2
   3   2   9 3443.57 225.813   7
   3   2   9 3894.77 225.824   4
   3   2   9 3340.22 200.832   3
   3   2   9 3724.24 273.842   9
   3   2  10 11383.8 531.141   2
   3   2  10 9650.38 433.448   7
   3   2  10 10042.8 403.546   4
   3   2  10 9110.70 389.395   3
   3   2  10 10050.7 490.808   9
   3   2  11 2220.51 197.375   7
   3   2  11 2334.49 172.281   4
   3   2  11 2461.47 229.330   9
   3   2  12 786.003 118.570   7
   3   2  12 811.688 103.995   4
   3   2  12 827.444 137.812   9
   3   2  13 308.475 83.6990   9
   3   2  14 225.415 77.3706   9
   3   2  15 121.250 71.4342   9
   3   2  16 702.327 144.159   9
   3   2  17 543.194 132.990   9
   3   2  18 329.899 118.841   9
   3   3 -17-80.9607 100.469   8
   3   3 -16 189.464 137.906   8
   3   3 -16 265.626 160.068   2
   3   3 -15 2821.82 389.042   8
   3   3 -14 780.789 203.290   8
   3   3 -13 2681.83 355.526   8
   3   3 -12 2314.23 326.809   8
   3   3 -11 4380.02 432.459   8
   3   3 -10 4675.57 436.568   8
   3   3  -9 4062.52 394.290   8
   3   3  -8 1201.63 215.025   8
   3   3  -7 2449.35 290.141   8
   3   3  -6 151.281 99.9849   8
   3   3  -5 15015.3 717.787   8
   3   3  -4 8753.98 516.987   8
   3   3  -3 3725.21 326.632   8
   3   3  -2 56.5071 86.5364   8
   3   3  -2 72.9530 70.2073   9
   3   3  -1 48.3348 66.7489   9
   3   3   0 555.401 119.130   9
   3   3   1 10939.5 277.947   3
   3   3   1 12239.8 509.229   9
   3   3   2 10496.1 464.673   9
   3   3   3 30674.3 957.169   9
   3   3   4 1791.14 146.598   4
   3   3   4 1768.07 166.673   9
   3   3   5 1589.45 139.917   4
   3   3   5 1616.50 160.940   9
   3   3   6 656.025 86.9283   4
   3   3   6 450.902 89.6392   9
   3   3   7 1254.79 137.701   2
   3   3   7 1518.53 137.599   4
   3   3   7 1570.52 164.372   9
   3   3   8 571.495 95.2718   2
   3   3   8 393.985 77.4850   4
   3   3   8 391.900 93.0078   9
   3   3   9 5420.67 299.542   2
   3   3   9 5452.46 282.481   4
   3   3   9 5081.64 224.290   3
   3   3   9 5713.93 338.785   9
   3   3  10 38.6024 21.9250   3
   3   3  10 28.3942 36.2597   2
   3   3  10-10.1859 30.3159   4
   3   3  10 43.8198 64.7627   9
   3   3  11 1050.65 118.833   4
   3   3  11 1061.47 152.278   9
   3   3  12 2833.87 200.545   4
   3   3  12 3046.94 265.633   9
   3   3  13 1189.94 170.830   9
   3   3  14 3635.84 310.552   9
   3   3  15 2071.61 238.795   9
   3   3  16 373.872 113.294   9
   3   3  17 16.4302 51.8453   9
   3   3  18 113.541 52.0931   9
   3   4 -17 729.414 219.945   8
   3   4 -16 709.438 209.039   8
   3   4 -15 41.3825 100.210   8
   3   4 -15 114.526 104.190   2
   3   4 -14 759.196 204.648   8
   3   4 -14 956.421 239.817   2
   3   4 -13 862.458 200.811   8
   3   4 -12 565.927 168.659   8
   3   4 -11 2403.32 323.785   8
   3   4 -10 4207.27 407.995   8
   3   4  -9 3868.60 381.985   8
   3   4  -8 1094.68 196.652   8
   3   4  -7 1419.07 216.220   4
   3   4  -7 1426.04 222.071   8
   3   4  -6 11.9883 67.0348   4
   3   4  -6 30.4030 91.0288   8
   3   4  -5 141.276 72.7407   4
   3   4  -5 370.667 134.177   8
   3   4  -4 3030.46 290.443   8
   3   4  -4 3255.18 285.842   4
   3   4  -3 8275.09 506.907   8
   3   4  -3 9415.27 327.616   3
   3   4  -3 8882.05 487.884   4
   3   4  -3 8129.95 442.269   9
   3   4  -2 4999.17 373.381   8
   3   4  -2 5530.74 224.338   3
   3   4  -2 5024.82 344.717   4
   3   4  -2 4984.66 332.362   9
   3   4  -1 600.691 63.8309   3
   3   4  -1 633.049 108.757   9
   3   4  -1 521.127 115.747   4
   3   4   0 4279.59 192.155   3
   3   4   0 3932.89 275.147   9
   3   4   1 6607.90 264.613   3
   3   4   1 6714.78 354.846   9
   3   4   2 2814.81 213.346   9
   3   4   3 668.115 104.245   9
   3   4   3 554.284 98.7581   4
   3   4   4 1101.47 129.842   9
   3   4   4 1167.88 141.775   4
   3   4   5 8864.89 440.711   4
   3   4   5 10399.9 446.380   9
   3   4   6 1906.92 179.881   9
   3   4   7 8027.07 306.432   2
   3   4   7 7619.64 390.953   9
   3   4   8 44.5656 25.0434   2
   3   4   8-9.51133 52.2702   9
   3   4   9 5.80818 46.1066   9
   3   4  10 57.9060 63.9530   9
   3   4  11 14015.1 620.257   9
   3   4  12 2556.84 243.104   9
   3   4  13 3544.73 303.485   9
   3   4  14 1253.18 182.167   9
   3   4  15 213.371 87.7188   9
   3   4  16 1497.63 216.097   9
   3   4  17 1786.17 245.632   9
   3   5 -14 1036.24 226.021   8
   3   5 -13 266.048 116.854   8
   3   5 -13 140.831 85.0820   2
   3   5 -12 285.929 121.791   8
   3   5 -12 214.829 110.046   2
   3   5 -11 110.412 96.7614   8
   3   5 -11 37.0632 81.8514   2
   3   5 -10 667.644 166.753   8
   3   5 -10 459.969 130.703   2
   3   5  -9 1654.89 246.072   8
   3   5  -8 801.415 174.027   8
   3   5  -7 2629.56 290.025   8
   3   5  -6 623.859 133.590   8
   3   5  -6 814.747 104.924   3
   3   5  -5 207.082 103.624   8
   3   5  -5 176.050 53.8389   3
   3   5  -4 6072.19 428.946   8
   3   5  -4 6513.83 302.391   3
   3   5  -3 2750.62 279.047   8
   3   5  -3 2719.15 182.760   3
   3   5  -3 2607.89 225.575   9
   3   5  -2 4930.89 376.733   8
   3   5  -2 5018.22 321.498   9
   3   5  -1 6890.72 444.264   8
   3   5  -1 6734.56 374.664   9
   3   5   0 11638.7 511.622   9
   3   5   1 3636.14 231.458   3
   3   5   1 3662.63 253.787   9
   3   5   2 8462.52 400.145   9
   3   5   3 3018.40 222.555   9
   3   5   4 1417.11 153.314   9
   3   5   5 444.718 84.8633   9
   3   5   6 8012.74 397.184   9
   3   5   7 5615.89 329.328   9
   3   5   8 9367.55 456.179   9
   3   5   9 7789.86 418.785   9
   3   5  10 4776.15 327.952   9
   3   5  11 3.82450 46.9684   9
   3   5  12 814.241 142.744   9
   3   5  13 3839.94 321.740   9
   3   5  14 1863.27 229.179   9
   3   5  15 3444.42 326.154   9
   3   5  16 591.697 134.553   9
   3   6 -12 202.038 114.210   2
   3   6 -11 213.002 108.714   2
   3   6 -10 1015.87 191.159   8
   3   6 -10 963.660 216.313   2
   3   6  -9 1806.29 246.640   8
   3   6  -9 1639.03 267.650   2
   3   6  -8 2601.89 284.602   8
   3   6  -8 2347.93 311.682   2
   3   6  -7 1158.80 198.578   8
   3   6  -7 970.282 193.240   2
   3   6  -7 1327.60 149.825   3
   3   6  -6 385.391 113.227   8
   3   6  -6 274.967 99.6113   2
   3   6  -6 496.620 90.3187   3
   3   6  -5 9302.95 538.263   8
   3   6  -5 8348.91 548.163   2
   3   6  -5 9954.53 436.642   3
   3   6  -4 4552.09 369.379   2
   3   6  -4 4984.70 372.362   8
   3   6  -4 4597.18 281.897   3
   3   6  -3 6993.36 455.079   2
   3   6  -3 8140.48 480.854   8
   3   6  -3 8160.85 394.049   3
   3   6  -2 3314.04 287.823   2
   3   6  -2 4152.47 338.008   8
   3   6  -2 3796.70 258.395   3
   3   6  -2 3958.05 274.901   9
   3   6  -1 964.339 167.106   8
   3   6  -1 888.608 137.520   2
   3   6  -1 946.525 124.548   3
   3   6  -1 960.029 136.360   9
   3   6   0 1089.78 144.222   2
   3   6   0 1152.02 181.656   8
   3   6   0 977.706 134.509   3
   3   6   0 1069.83 140.185   9
   3   6   1 10848.1 469.980   2
   3   6   1 10425.2 496.771   3
   3   6   1 11202.4 494.552   9
   3   6   2 8672.95 380.488   2
   3   6   2 8099.40 402.541   9
   3   6   3 2365.60 166.706   2
   3   6   3 2040.89 187.211   9
   3   6   4 274.912 48.3314   2
   3   6   4 188.455 60.6544   9
   3   6   5 1551.18 165.434   9
   3   6   6 3182.56 245.402   9
   3   6   7 4834.34 312.092   9
   3   6   8 6366.66 374.785   9
   3   6   9 597.883 116.243   9
   3   6  10 899.083 146.496   9
   3   6  11 2794.34 264.104   9
   3   6  12 4953.23 365.589   9
   3   6  13 233.334 90.8389   9
   3   6  14 32.6231 61.3194   9
   3   6  15 239.444 98.8369   9
   3   7 -10 275.362 127.478   2
   3   7  -9 348.134 152.042   2
   3   7  -8 1527.95 266.734   2
   3   7  -8 2084.53 210.076   3
   3   7  -7 2667.60 343.676   2
   3   7  -7 3154.93 254.652   3
   3   7  -6 5887.73 503.428   2
   3   7  -6 7416.10 403.615   3
   3   7  -5 876.100 185.687   2
   3   7  -5 1179.79 151.472   3
   3   7  -4 1074.37 197.734   2
   3   7  -4 1112.45 146.686   3
   3   7  -3 2373.60 239.429   8
   3   7  -3 2279.88 265.465   2
   3   7  -3 2523.46 230.310   3
   3   7  -2 76.9029 64.1503   8
   3   7  -2 238.838 90.3859   2
   3   7  -2 86.5735 43.8380   3
   3   7  -1 2056.58 223.574   8
   3   7  -1 1680.87 209.902   2
   3   7  -1 1992.60 210.403   3
   3   7  -1 2014.73 191.725   9
   3   7   0 2380.97 247.299   8
   3   7   0 2053.13 217.483   2
   3   7   0 2474.52 242.830   3
   3   7   0 1906.68 192.659   9
   3   7   1 1236.31 192.107   8
   3   7   1 1132.98 152.726   2
   3   7   1 1139.10 166.232   3
   3   7   1 1009.11 143.160   9
   3   7   2 585.057 106.872   2
   3   7   2 459.382 94.1335   9
   3   7   3 2422.41 212.527   9
   3   7   4 1066.97 142.321   9
   3   7   5 941.203 133.332   9
   3   7   6 883.070 132.797   9
   3   7   7 2245.63 215.784   9
   3   7   8 679.661 122.213   9
   3   7   9 1396.46 182.018   9
   3   7  10 437.791 103.025   9
   3   7  11 212.838 84.3517   9
   3   7  12 46.7003 58.4482   9
   3   7  13 368.610 109.604   9
   3   7  14 288.547 104.919   9
   3   8  -8 898.044 151.578   3
   3   8  -8 365.472 156.859   2
   3   8  -7 52.5262 71.3934   2
   3   8  -7 193.033 79.4270   3
   3   8  -6 154.796 100.062   2
   3   8  -6 136.167 64.1614   3
   3   8  -5 744.354 193.670   2
   3   8  -5 1111.88 163.860   3
   3   8  -4 3111.31 364.930   2
   3   8  -4 3311.60 293.042   3
   3   8  -3 181.784 102.939   2
   3   8  -3 324.291 98.3016   3
   3   8  -2 802.943 174.166   2
   3   8  -2 924.392 156.749   3
   3   8  -1 54.3484 57.1175   2
   3   8  -1 58.7340 46.1311   3
   3   8   0 592.040 130.619   3
   3   8   1 673.003 133.799   3
   3   8   2 3705.77 341.945   3
   3   8   3 1911.01 197.363   9
   3   8   4 833.548 130.593   9
   3   8   5 349.705 90.2419   9
   3   8   6 512.251 106.884   9
   3   8   7 1241.54 170.673   9
   3   8   8 950.608 154.674   9
   3   8   9 152.491 68.6841   9
   3   8  10-14.5810 40.2825   9
   3   8  11 112.871 71.0151   9
   3   8  12 1325.98 202.106   9
   3   9  -5 161.443 63.6260   3
   3   9  -4-8.37985 43.1735   3
   3   9  -3 245.995 91.2555   3
   3   9  -2 615.037 141.205   3
   3   9  -1 558.706 130.371   3
   3   9   0 2733.88 304.308   3
   3   9   1 429.339 122.748   3
   3   9   2 243.604 109.725   3
   3   9   3 494.344 140.167   3
   3   9   9 188.836 79.0278   9
   3   9  10 9.10443 55.3192   9
   3   9  11 451.977 124.424   9
   4  -5 -10 2330.82 403.823   4
   4  -5  -9 2803.70 460.363   4
   4  -5  -8 3197.29 509.157   4
   4  -5  -7 837.423 293.948   4
   4  -5  -6 2298.92 455.479   4
   4  -5  -5 194.165 190.476   4
   4  -5  -4 828.516 262.433   4
   4  -5  -3 2100.79 456.956   4
   4  -5  -3 1117.26 239.968   1
   4  -5  -2 601.589 245.768   4
   4  -5  -2 872.114 217.458   1
   4  -5  -1 1632.64 430.091   4
   4  -5  -1 973.521 215.446   1
   4  -5   0 1161.67 355.412   4
   4  -5   0 1233.37 277.141   1
   4  -5   1 1084.42 398.650   4
   4  -5   1 920.331 226.784   1
   4  -5   2 771.568 233.249   1
   4  -5   3 655.837 212.726   1
   4  -5   4 125.808 138.590   1
   4  -4 -14 745.984 216.252   8
   4  -4 -13 2523.45 365.499   8
   4  -4 -12 627.379 179.657   8
   4  -4 -11 1864.75 297.960   8
   4  -4 -10 216.240 98.2415   8
   4  -4 -10 335.005 173.611   4
   4  -4  -9 372.546 151.702   8
   4  -4  -9 411.455 188.654   4
   4  -4  -8 2068.24 289.161   8
   4  -4  -8 1962.27 369.823   4
   4  -4  -7 4152.41 393.516   8
   4  -4  -7 4011.36 565.538   4
   4  -4  -6 711.622 160.901   8
   4  -4  -6 603.492 239.697   4
   4  -4  -5 391.694 115.678   8
   4  -4  -5 89.7262 168.906   4
   4  -4  -5 576.573 141.459   1
   4  -4  -4 2498.95 463.083   4
   4  -4  -4 1980.88 272.811   1
   4  -4  -3-250.169 206.039   4
   4  -4  -3-52.4889 69.5157   1
   4  -4  -2 337.678 188.034   4
   4  -4  -2 691.448 176.288   1
   4  -4  -1-85.6788 196.066   4
   4  -4  -1 66.9254 95.3834   1
   4  -4   0 757.862 235.695   4
   4  -4   0 527.404 146.652   1
   4  -4   1 2382.35 338.017   1
   4  -4   1 2276.30 461.757   4
   4  -4   2 3048.29 524.165   4
   4  -4   2 3188.10 401.013   1
   4  -4   3 2524.61 370.682   1
   4  -4   3 1888.99 449.980   4
   4  -4   4 345.121 173.042   1
   4  -4   4 75.2646 159.590   4
   4  -4   5 205.780 155.574   1
   4  -4   5-64.9787 215.682   4
   4  -4   6-0.92517 151.612   4
   4  -4   6 55.8708 104.230   1
   4  -4   7 367.365 252.103   4
   4  -4   7 561.731 205.958   1
   4  -4   8 217.713 155.393   4
   4  -3 -15 1724.31 318.357   8
   4  -3 -14 655.267 198.617   8
   4  -3 -13 31.6740 94.5696   8
   4  -3 -12 862.290 210.611   8
   4  -3 -11 1325.16 255.316   8
   4  -3 -11 1698.09 302.118   4
   4  -3 -10 598.971 174.201   8
   4  -3 -10 317.923 143.118   4
   4  -3  -9 2827.55 341.998   8
   4  -3  -9 2360.07 367.835   4
   4  -3  -8 119.337 93.5912   8
   4  -3  -8-348.774 183.637   4
   4  -3  -7 116.111 85.8574   8
   4  -3  -6 33.9656 67.3291   8
   4  -3  -5 2056.47 257.392   8
   4  -3  -5 1860.67 213.661   1
   4  -3  -4 61.6354 61.7068   1
   4  -3  -4 52.5182 72.9254   8
   4  -3  -3 3441.36 314.614   8
   4  -3  -3 3616.87 332.769   1
   4  -3  -2 1647.01 234.489   1
   4  -3  -2 1579.22 210.149   8
   4  -3  -1 434.832 137.470   1
   4  -3  -1 354.897 98.3545   8
   4  -3   0 490.187 148.698   1
   4  -3   0 616.174 118.751   8
   4  -3   1-5.51042 84.8245   1
   4  -3   1 117.462 81.1445   8
   4  -3   2 1517.09 187.323   8
   4  -3   2 2013.99 294.038   1
   4  -3   3 2882.41 254.959   8
   4  -3   3 3621.19 404.701   1
   4  -3   4 1072.66 239.017   1
   4  -3   5 915.947 218.471   1
   4  -3   6-120.787 135.149   1
   4  -3   7-51.3226 127.165   1
   4  -3   8 413.868 144.955   1
   4  -3   9 1802.91 385.557   4
   4  -3   9 1827.72 328.312   1
   4  -3  10-56.5356 148.501   4
   4  -3  10-6.64579 133.471   1
   4  -3  11 445.203 249.682   4
   4  -3  12 502.056 226.717   4
   4  -2 -15-145.007 120.117   8
   4  -2 -14 528.543 172.192   8
   4  -2 -13 1240.62 250.643   8
   4  -2 -12 2617.56 359.302   8
   4  -2 -12 2954.13 195.462   6
   4  -2 -11 577.747 164.504   8
   4  -2 -11 311.266 91.1863   4
   4  -2 -10 1424.88 248.481   8
   4  -2  -9 967.608 205.070   8
   4  -2  -8-28.5392 84.7376   8
   4  -2  -7 852.195 176.624   8
   4  -2  -7 1142.75 92.1971   1
   4  -2  -6 2631.70 295.854   8
   4  -2  -6 2857.45 188.381   1
   4  -2  -5 1861.62 247.028   8
   4  -2  -5 2230.00 187.157   1
   4  -2  -4 3665.33 334.731   8
   4  -2  -3 3252.97 310.079   8
   4  -2  -2 777.462 153.296   8
   4  -2  -2 1055.06 159.428   1
   4  -2  -1 4036.18 335.235   1
   4  -2  -1 3667.47 313.916   8
   4  -2  -1 3734.83 272.522   5
   4  -2   0 1818.65 232.688   1
   4  -2   0 1631.32 213.270   8
   4  -2   0 1554.43 163.376   5
   4  -2   1 4351.37 264.101   5
   4  -2   1 4331.90 380.036   1
   4  -2   1 4368.31 339.301   8
   4  -2   2 4413.95 245.740   5
   4  -2   2 4313.30 390.764   1
   4  -2   2 4193.70 332.735   8
   4  -2   3 630.034 134.830   8
   4  -2   3 512.116 66.5804   5
   4  -2   3 567.512 143.928   1
   4  -2   4 2498.93 307.689   1
   4  -2   5 254.824 113.927   1
   4  -2   6 1309.94 236.012   1
   4  -2   7 5345.10 499.985   1
   4  -2   7 5172.57 441.460   9
   4  -2   8 2867.55 366.110   1
   4  -2   8 2647.14 312.941   9
   4  -2   9 876.686 220.754   1
   4  -2   9 845.055 183.238   9
   4  -2  10 528.354 177.862   1
   4  -2  10 429.007 125.438   9
   4  -2  11 1814.58 310.032   1
   4  -2  12 685.481 199.644   1
   4  -2  13 1558.49 327.722   4
   4  -1 -16 1611.07 311.173   8
   4  -1 -15 2336.32 373.197   8
   4  -1 -14 216.856 136.950   8
   4  -1 -13 32.3182 96.3308   8
   4  -1 -12 397.105 155.230   8
   4  -1 -12 533.971 76.0800   6
   4  -1 -11 3276.33 389.187   8
   4  -1 -11 3511.97 189.485   6
   4  -1 -10 3739.21 407.014   8
   4  -1  -9 2607.61 327.397   8
   4  -1  -8 3652.45 375.616   8
   4  -1  -7 47.7455 96.8288   8
   4  -1  -6 2443.34 289.031   8
   4  -1  -5 3346.81 331.501   8
   4  -1  -4 9798.51 584.351   8
   4  -1  -4 11116.4 421.705   1
   4  -1  -3 5954.28 434.791   8
   4  -1  -3 6892.77 351.431   1
   4  -1  -2 19850.6 723.903   5
   4  -1  -2 18178.1 817.321   8
   4  -1  -1 7849.95 387.395   5
   4  -1  -1 6808.54 453.459   8
   4  -1  -1 8567.88 460.434   6
   4  -1   0 3491.16 224.792   5
   4  -1   0 2816.24 288.754   8
   4  -1   0 3470.01 288.253   1
   4  -1   0 3647.38 292.949   6
   4  -1   1 178.757 62.7250   1
   4  -1   1 448.484 135.214   8
   4  -1   1 301.102 63.1762   5
   4  -1   2 260.722 100.537   1
   4  -1   2 359.786 56.1646   5
   4  -1   3 5032.36 389.445   1
   4  -1   3 5614.00 439.283   9
   4  -1   4 6395.62 455.973   1
   4  -1   4 6225.09 468.402   9
   4  -1   5 3396.29 334.398   1
   4  -1   5 3043.65 321.881   9
   4  -1   6 8163.09 555.673   1
   4  -1   6 8473.93 563.266   9
   4  -1   7 72.4771 69.0867   1
   4  -1   7-17.7543 85.2463   9
   4  -1   8 2896.50 333.807   1
   4  -1   8 2803.84 316.609   9
   4  -1   9 3299.73 351.198   9
   4  -1   9 3376.49 371.215   1
   4  -1  10 3755.44 406.193   1
   4  -1  10 3283.02 356.102   9
   4  -1  11-60.5040 88.7868   1
   4  -1  11 60.0894 64.7562   9
   4  -1  12 1632.48 271.028   1
   4  -1  12 780.455 173.468   9
   4  -1  13 430.070 169.527   1
   4  -1  13 291.186 94.1716   9
   4   0 -16 1700.10 325.510   8
   4   0 -15 1820.63 328.397   8
   4   0 -14 379.453 161.342   8
   4   0 -13 1217.73 257.571   8
   4   0 -12 312.242 128.995   8
   4   0 -11 2796.44 361.926   8
   4   0 -11 3362.74 188.545   6
   4   0 -10 2089.54 300.384   8
   4   0 -10 2378.45 136.389   6
   4   0  -9 5289.16 474.941   8
   4   0  -9 4993.96 285.909   4
   4   0  -9 6349.72 222.569   6
   4   0  -8 1215.55 231.947   8
   4   0  -8 1474.48 88.0995   6
   4   0  -7 8182.19 559.127   8
   4   0  -6 8477.74 560.758   8
   4   0  -5 10177.8 609.947   8
   4   0  -5 11337.6 424.853   6
   4   0  -4 1922.33 246.842   8
   4   0  -4 2542.77 178.233   6
   4   0  -3 4578.81 288.008   5
   4   0  -3 4300.63 372.634   8
   4   0  -3 4712.83 256.078   6
   4   0  -2 941.833 119.635   5
   4   0  -2 754.841 174.329   8
   4   0  -2 775.978 101.836   6
   4   0  -1 3035.23 199.661   5
   4   0  -1 2621.30 288.260   8
   4   0  -1 2722.42 199.548   6
   4   0  -1 3000.48 212.018   1
   4   0   0 7407.32 320.018   5
   4   0   0 7026.31 459.547   8
   4   0   0 7231.69 353.866   6
   4   0   1 11803.2 523.336   1
   4   0   1 11259.8 634.746   9
   4   0   2 4227.72 307.202   1
   4   0   2 4480.00 281.193   6
   4   0   2 4466.68 383.919   9
   4   0   3 367.060 117.197   1
   4   0   3 299.932 72.7701   6
   4   0   3 515.053 161.167   9
   4   0   4 759.422 154.982   1
   4   0   4 465.145 148.527   9
   4   0   5 3286.97 307.039   1
   4   0   5 3244.84 326.853   9
   4   0   6 185.154 94.3923   1
   4   0   6-25.2466 87.7309   9
   4   0   7 11796.0 636.809   1
   4   0   7 11641.1 657.963   9
   4   0   8 8384.63 539.657   1
   4   0   8 8484.65 550.823   9
   4   0   9 129.783 74.7087   9
   4   0   9 142.332 98.3650   1
   4   0  10 25.1905 88.6915   1
   4   0  10-49.6049 62.9201   9
   4   0  11 9.86480 59.8590   1
   4   0  11-138.735 110.116   9
   4   0  12 323.631 135.511   1
   4   0  12 236.474 107.873   9
   4   0  13 133.044 109.668   1
   4   0  13 12.8148 64.7407   9
   4   0  14 2818.49 347.505   1
   4   0  14 1557.72 241.681   9
   4   0  15-82.3089 74.8591   9
   4   1 -16 1098.21 275.936   8
   4   1 -15 2446.36 382.003   8
   4   1 -14 298.275 137.195   8
   4   1 -13 77.8836 118.714   8
   4   1 -12 484.759 173.364   8
   4   1 -11 2169.20 327.143   8
   4   1 -11 2114.48 139.492   6
   4   1 -10 3452.60 385.182   8
   4   1 -10 3769.30 171.341   6
   4   1  -9 2886.05 348.846   8
   4   1  -9 2208.91 100.644   6
   4   1  -8 2582.86 316.845   8
   4   1  -7 2216.76 289.085   8
   4   1  -7 2089.98 165.671   4
   4   1  -6 3000.59 341.493   8
   4   1  -6 3442.68 223.300   4
   4   1  -5 3838.98 363.404   8
   4   1  -5 4906.94 275.965   4
   4   1  -4 3874.42 362.195   8
   4   1  -3 178.139 122.329   8
   4   1  -3 182.876 57.0297   5
   4   1  -3 219.387 31.8404   6
   4   1  -2 621.764 164.306   8
   4   1  -2 479.559 80.8122   5
   4   1  -2 439.809 50.6340   6
   4   1  -1 3272.70 323.309   8
   4   1  -1 3353.02 161.988   6
   4   1  -1 2742.07 299.357   9
   4   1   0 3108.03 168.299   6
   4   1   0 2623.21 286.637   9
   4   1   1 842.011 86.8193   6
   4   1   1 520.464 151.679   9
   4   1   2 67.0479 38.0900   6
   4   1   2 88.7054 90.0206   9
   4   1   3 3435.80 324.029   9
   4   1   4 5538.40 279.406   6
   4   1   4 5621.56 415.642   9
   4   1   5 3926.86 342.750   9
   4   1   6 2208.67 257.640   9
   4   1   7 1364.40 192.653   9
   4   1   8 3112.66 307.188   9
   4   1   9 6892.40 467.468   9
   4   1  10 2740.09 290.784   9
   4   1  11 2036.91 251.294   9
   4   1  12 79.3031 86.2461   9
   4   1  13 267.726 101.274   9
   4   1  14 156.310 74.6914   9
   4   1  15 846.760 171.302   9
   4   1  16 1226.47 212.414   9
   4   1  17 351.486 117.756   9
   4   2 -16 2146.28 368.150   8
   4   2 -15 141.653 102.517   8
   4   2 -14 1986.04 339.447   8
   4   2 -13 577.958 203.472   8
   4   2 -12 378.675 148.996   8
   4   2 -11 441.468 132.718   8
   4   2 -10 1460.49 252.436   8
   4   2  -9 1582.06 263.318   8
   4   2  -8 2554.55 325.408   8
   4   2  -7 1119.47 226.484   8
   4   2  -7 1075.13 116.842   4
   4   2  -6 2894.12 337.053   8
   4   2  -6 3209.53 200.585   4
   4   2  -5 3080.63 322.221   8
   4   2  -5 3332.87 211.825   4
   4   2  -4 1544.64 233.898   8
   4   2  -4 1913.97 159.950   4
   4   2  -3 894.928 193.630   8
   4   2  -3 939.783 117.463   4
   4   2  -2 2068.14 270.230   8
   4   2  -2 2083.50 172.210   4
   4   2  -2 1790.64 233.263   9
   4   2  -1 288.757 70.6466   4
   4   2  -1 401.481 142.968   9
   4   2   0 4544.06 372.459   9
   4   2   1 11170.5 349.654   6
   4   2   1 12146.8 622.183   9
   4   2   2 21750.6 610.710   6
   4   2   2 22132.8 899.194   9
   4   2   3 1418.88 202.105   9
   4   2   4 3769.49 323.936   9
   4   2   5 1233.77 111.497   6
   4   2   5 777.479 144.461   9
   4   2   6 5716.28 400.967   9
   4   2   7 700.692 145.503   9
   4   2   8 12895.2 518.836   3
   4   2   8 13906.9 655.012   9
   4   2   9 473.998 89.8949   3
   4   2   9 535.459 130.924   9
   4   2  10 15.2603 31.1047   3
   4   2  10-11.4456 68.4963   9
   4   2  11 2348.41 262.788   9
   4   2  12 1662.90 223.354   9
   4   2  13 3298.44 322.679   9
   4   2  14 2426.06 281.120   9
   4   2  15 1413.75 217.830   9
   4   2  16-121.065 78.2091   9
   4   2  17 579.010 150.004   9
   4   3 -16 320.922 158.789   8
   4   3 -15 509.584 192.424   8
   4   3 -14 733.295 221.673   8
   4   3 -13 498.944 174.663   8
   4   3 -12 4182.39 465.259   8
   4   3 -11 3765.89 430.477   8
   4   3 -10 3922.96 427.040   8
   4   3  -9 1858.08 285.348   8
   4   3  -9 2109.66 219.629   4
   4   3  -8 318.214 131.979   8
   4   3  -8 380.968 91.6456   4
   4   3  -7 347.214 154.476   8
   4   3  -7 292.542 75.0551   4
   4   3  -6 2424.19 306.970   8
   4   3  -6 2246.64 189.115   4
   4   3  -5 11499.6 675.537   8
   4   3  -5 10905.9 456.045   4
   4   3  -4 7565.05 537.367   8
   4   3  -4 7943.85 367.211   4
   4   3  -3 13598.0 732.274   8
   4   3  -3 13875.8 518.929   4
   4   3  -2 294.042 153.532   8
   4   3  -2 108.034 110.170   9
   4   3  -1 4618.75 377.615   9
   4   3   0 18978.9 821.267   9
   4   3   1 12469.8 625.983   9
   4   3   2 5552.44 390.937   9
   4   3   3 8154.44 476.440   9
   4   3   4 8686.16 489.079   9
   4   3   5 8696.64 483.736   9
   4   3   6 8842.18 307.963   3
   4   3   6 8757.36 486.166   9
   4   3   7 1550.69 114.006   3
   4   3   7 1601.20 199.615   9
   4   3   8-7.72647 62.3905   2
   4   3   8-2.93885 23.1206   3
   4   3   8 21.4771 57.5616   9
   4   3   9 59.0060 51.3574   2
   4   3   9 95.9882 29.5576   3
   4   3   9 120.312 75.5434   9
   4   3  10 12771.0 600.400   2
   4   3  10 10696.8 441.485   3
   4   3  10 11996.6 601.536   9
   4   3  11 3659.96 320.016   9
   4   3  12 5599.09 410.836   9
   4   3  13 951.964 173.130   9
   4   3  14 57.5043 64.7206   9
   4   3  15 236.823 97.4478   9
   4   3  16 1453.41 229.060   9
   4   3  17 646.297 157.507   9
   4   4 -15 2230.30 369.407   8
   4   4 -14 866.757 240.857   8
   4   4 -13 2997.56 406.377   8
   4   4 -12 1088.72 241.072   8
   4   4 -11 1287.85 257.780   8
   4   4 -10 3025.25 381.212   8
   4   4  -9 1588.11 268.668   8
   4   4  -8 6329.45 527.977   8
   4   4  -7 1562.48 250.664   8
   4   4  -6 292.114 140.398   8
   4   4  -5 2604.15 312.003   8
   4   4  -4 5483.14 461.934   8
   4   4  -3 7223.08 519.842   8
   4   4  -3 7430.93 480.997   9
   4   4  -2 15077.6 769.148   8
   4   4  -2 13519.7 681.917   9
   4   4  -1 23686.7 942.560   9
   4   4   0 765.505 156.609   9
   4   4   1 8525.77 491.378   9
   4   4   2 2482.54 252.617   9
   4   4   3 1848.33 213.299   9
   4   4   4 446.907 118.541   9
   4   4   5 5126.38 162.137   3
   4   4   5 5423.14 358.556   9
   4   4   6 2374.12 107.482   3
   4   4   6 2432.69 238.321   9
   4   4   7 5121.43 193.449   3
   4   4   7 4930.46 345.601   9
   4   4   8 1521.23 166.438   2
   4   4   8 1550.42 102.046   3
   4   4   8 1434.82 187.164   9
   4   4   9 3581.68 252.815   2
   4   4   9 2672.39 153.140   3
   4   4   9 3003.93 275.968   9
   4   4  10 89.3781 49.3310   2
   4   4  10 126.482 62.4626   9
   4   4  10 135.942 38.8135   3
   4   4  11 783.942 159.321   9
   4   4  12 2210.52 255.552   9
   4   4  13 1929.07 244.946   9
   4   4  14 1701.00 232.774   9
   4   4  15 629.427 146.801   9
   4   4  16 53.3988 63.6431   9
   4   5 -15 490.482 170.468   8
   4   5 -14 679.746 219.600   8
   4   5 -13 978.882 237.835   8
   4   5 -12 504.156 167.749   8
   4   5 -11 1676.22 292.683   8
   4   5 -10 1346.18 258.314   8
   4   5  -9 2385.28 329.744   8
   4   5  -8 409.440 139.244   8
   4   5  -7 316.079 158.445   8
   4   5  -6 6000.31 495.195   8
   4   5  -5 2354.08 299.153   8
   4   5  -4 7404.17 542.306   8
   4   5  -3 3457.91 359.604   8
   4   5  -3 3486.67 314.966   9
   4   5  -2 1589.16 250.004   8
   4   5  -2 1333.95 198.035   9
   4   5  -1 483.578 153.801   8
   4   5  -1 280.142 113.023   9
   4   5  -1 358.402 47.0538   3
   4   5   0 11538.3 350.103   3
   4   5   0 9716.50 549.766   9
   4   5   1 7642.35 259.771   3
   4   5   1 6737.69 438.254   9
   4   5   2 752.291 73.7850   3
   4   5   2 640.310 128.002   9
   4   5   3 16.4991 23.5738   3
   4   5   3 39.9781 69.0053   9
   4   5   4 555.704 119.264   9
   4   5   5 68.8757 58.1053   9
   4   5   6 4567.65 327.723   9
   4   5   7 4864.13 342.236   9
   4   5   8 1429.85 127.064   2
   4   5   8 1432.65 186.612   9
   4   5   9 142.185 73.5358   9
   4   5  10 940.244 160.659   9
   4   5  11 3559.62 314.266   9
   4   5  12 782.369 154.083   9
   4   5  13 186.603 87.1397   9
   4   5  14-38.6336 75.2534   9
   4   5  15 47.9871 68.6116   9
   4   6 -12 177.065 98.8880   8
   4   6 -11 224.338 118.352   8
   4   6 -11 422.874 154.636   2
   4   6 -10 55.8831 90.4715   8
   4   6  -9 694.254 189.411   8
   4   6  -8 1510.83 253.200   8
   4   6  -7 6496.69 522.331   8
   4   6  -6 298.848 117.398   8
   4   6  -5 381.886 139.416   8
   4   6  -4 608.250 158.272   8
   4   6  -4 764.042 97.0651   3
   4   6  -3 71.4098 98.8284   8
   4   6  -3 78.8781 35.5478   3
   4   6  -2 2907.43 328.482   8
   4   6  -2 2790.11 177.931   3
   4   6  -2 2540.31 264.756   9
   4   6  -1 4390.91 405.463   8
   4   6  -1 4950.73 372.754   9
   4   6   0 1396.72 196.825   9
   4   6   1 33.5409 51.8891   9
   4   6   2 2333.38 171.895   3
   4   6   2 2508.28 248.635   9
   4   6   3 112.491 80.2681   9
   4   6   4 1251.16 174.473   9
   4   6   5 2189.54 227.300   9
   4   6   6 1936.22 213.033   9
   4   6   7 2158.96 228.465   9
   4   6   8 2115.66 231.739   9
   4   6   9 1216.47 177.641   9
   4   6  10 2164.45 243.557   9
   4   6  11 452.719 105.356   9
   4   6  12 1162.35 188.341   9
   4   6  13 567.630 145.805   9
   4   6  14 329.220 115.435   9
   4   7 -10 73.8830 99.7589   2
   4   7  -9 346.539 146.475   2
   4   7  -8 800.973 197.178   2
   4   7  -7 486.251 151.813   2
   4   7  -6 1908.61 265.322   8
   4   7  -6 1748.81 261.262   2
   4   7  -5 4499.11 416.715   2
   4   7  -5 5797.29 465.167   8
   4   7  -5 5986.14 321.352   3
   4   7  -4 816.042 178.570   8
   4   7  -4 932.798 178.347   2
   4   7  -4 986.856 122.844   3
   4   7  -3 2430.41 275.569   2
   4   7  -3 2867.85 318.216   8
   4   7  -3 2741.49 205.336   3
   4   7  -2-25.7142 99.8151   8
   4   7  -2 73.9554 58.7042   2
   4   7  -2 10.9472 48.4362   9
   4   7  -2 54.5046 28.3935   3
   4   7  -1 25.4075 74.9857   8
   4   7  -1 98.4614 58.6116   2
   4   7  -1 160.366 49.3754   3
   4   7  -1 175.727 92.1884   9
   4   7   0 468.258 143.381   8
   4   7   0 388.532 98.1818   2
   4   7   0 439.485 85.7212   3
   4   7   0 474.212 131.290   9
   4   7   1 9182.51 464.549   2
   4   7   1 9528.10 439.239   3
   4   7   1 9056.43 524.172   9
   4   7   2 4653.44 291.948   2
   4   7   2 4991.62 310.316   3
   4   7   2 4908.96 367.112   9
   4   7   3 2849.98 202.588   2
   4   7   3 3084.89 241.396   3
   4   7   3 2741.68 270.628   9
   4   7   4 1263.49 182.156   9
   4   7   5 208.452 87.3171   9
   4   7   6 3046.73 280.094   9
   4   7   7 4122.38 330.121   9
   4   7   8 1813.34 220.224   9
   4   7   9 1192.51 183.800   9
   4   7  10 166.294 71.9880   9
   4   7  11 2004.82 250.180   9
   4   7  12 2318.75 276.575   9
   4   7  13 504.413 136.228   9
   4   8  -8 634.716 182.373   2
   4   8  -7 1060.45 225.572   2
   4   8  -6 1591.76 274.219   2
   4   8  -6 2436.31 218.260   3
   4   8  -5 277.767 126.524   2
   4   8  -5 434.661 100.024   3
   4   8  -4 694.561 167.772   2
   4   8  -4 1199.50 148.245   3
   4   8  -3 738.309 165.974   2
   4   8  -3 925.912 130.996   3
   4   8  -2 1300.35 154.891   3
   4   8  -2 1211.98 199.979   2
   4   8  -1 3427.03 321.018   2
   4   8  -1 4161.81 290.481   3
   4   8   0 1514.73 171.372   3
   4   8   1 360.477 122.028   8
   4   8   1 172.482 58.8516   3
   4   8   2 776.582 178.943   8
   4   8   2 647.751 121.175   3
   4   8   2 540.182 124.782   9
   4   8   3 3572.51 295.977   3
   4   8   3 3256.75 303.822   9
   4   8   4 3107.82 296.077   9
   4   8   5 4793.81 369.151   9
   4   8   6 1889.83 227.320   9
   4   8   7 215.560 91.0077   9
   4   8   8 204.332 88.7106   9
   4   8   9 23.6149 42.0779   9
   4   8  10 473.839 130.402   9
   4   8  11 1336.81 205.650   9
   4   8  12 632.379 147.568   9
   4   9   7 815.620 161.616   9
   4   9   8 156.905 76.5748   9
   4   9   9 17.1497 56.9520   9
   4   9  10-65.6749 56.9600   9
   5  -4  -9 935.776 305.208   4
   5  -4  -8 351.099 183.461   4
   5  -4  -7 566.047 231.182   4
   5  -4  -6 982.696 306.886   4
   5  -4  -5-132.619 221.988   4
   5  -4  -4 1331.01 378.654   4
   5  -4  -3 539.155 288.183   4
   5  -4  -2 511.043 199.859   4
   5  -4  -1 701.026 268.028   4
   5  -4  -1 809.176 194.553   1
   5  -4   0 637.797 258.707   4
   5  -4   0 432.045 158.984   1
   5  -4   1 1452.92 277.600   1
   5  -4   2 2445.43 370.586   1
   5  -4   3 2533.43 389.228   1
   5  -4   4 884.603 222.703   1
   5  -3 -13 1617.75 319.440   8
   5  -3 -12 1655.16 310.293   8
   5  -3 -11 1065.68 241.693   8
   5  -3 -10 65.5205 78.0186   8
   5  -3 -10 60.6117 125.722   4
   5  -3  -9 189.788 120.418   8
   5  -3  -9 167.486 137.229   4
   5  -3  -8 228.446 122.133   8
   5  -3  -7 2707.58 339.647   8
   5  -3  -6 1256.35 230.872   8
   5  -3  -5 2668.04 313.559   8
   5  -3  -4 1617.97 236.931   8
   5  -3  -3 514.184 131.336   8
   5  -3  -3 369.438 109.524   1
   5  -3  -2 1298.69 206.088   8
   5  -3  -2 1085.69 179.760   1
   5  -3  -1 1481.90 234.965   1
   5  -3   0 3464.84 370.242   1
   5  -3   1 2736.80 342.329   1
   5  -3   2 807.921 184.911   1
   5  -3   3 339.034 132.698   1
   5  -3   4-23.9600 100.916   1
   5  -3   5 300.160 113.745   1
   5  -3   6 698.333 191.586   1
   5  -3   7 1999.25 343.947   1
   5  -2 -13 1221.43 285.743   8
   5  -2 -12 1213.65 258.240   8
   5  -2 -11 2983.02 395.640   8
   5  -2 -10 1001.99 219.488   8
   5  -2  -9 196.032 127.905   8
   5  -2  -8 27.9534 77.0717   8
   5  -2  -7 134.489 80.0035   8
   5  -2  -6 1932.98 287.322   8
   5  -2  -5 3221.68 354.193   8
   5  -2  -4 1387.41 226.840   8
   5  -2  -4 1419.99 165.726   1
   5  -2  -3 3367.89 349.826   8
   5  -2  -3 3651.03 296.234   1
   5  -2  -2 2224.53 277.851   8
   5  -2  -2 2690.43 267.223   1
   5  -2  -1 1405.36 217.497   8
   5  -2  -1 1406.92 202.582   1
   5  -2   0-9.20881 76.2683   8
   5  -2   0 14.2038 64.3799   1
   5  -2   1 22.5887 80.7490   1
   5  -2   1-74.9927 83.8273   8
   5  -2   2 302.874 103.646   1
   5  -2   2 134.918 69.6424   8
   5  -2   3 1238.65 207.594   8
   5  -2   3 1099.81 195.953   1
   5  -2   4 1434.91 226.194   8
   5  -2   4 1813.61 277.145   1
   5  -2   5 1562.17 253.305   1
   5  -2   6 189.103 92.4375   1
   5  -2   7 103.718 111.276   1
   5  -2   8 534.174 185.701   1
   5  -2   9 2227.01 346.575   1
   5  -1 -14 416.598 163.270   8
   5  -1 -13 155.326 115.428   8
   5  -1 -12 834.437 227.613   8
   5  -1 -11 529.263 180.777   8
   5  -1 -10 789.201 210.732   8
   5  -1  -9 618.307 165.414   8
   5  -1  -8 126.674 92.4648   8
   5  -1  -7 691.571 170.652   8
   5  -1  -6 2159.98 301.935   8
   5  -1  -5 194.801 124.075   8
   5  -1  -4 2374.49 306.824   8
   5  -1  -3 672.975 175.024   8
   5  -1  -2 742.962 169.206   8
   5  -1  -2 863.322 133.785   1
   5  -1  -1 762.743 176.364   8
   5  -1  -1 950.791 147.679   1
   5  -1   0 3907.65 250.736   5
   5  -1   0 2855.89 322.131   8
   5  -1   0 3016.39 276.940   1
   5  -1   1 492.355 143.416   8
   5  -1   1 573.937 84.7108   5
   5  -1   1 623.954 139.090   1
   5  -1   2 35.3727 82.7607   8
   5  -1   2-26.6157 54.7456   1
   5  -1   3-29.9180 63.4682   1
   5  -1   4 600.390 151.006   1
   5  -1   5 337.147 126.745   9
   5  -1   5 488.517 143.534   1
   5  -1   6 6091.85 493.337   1
   5  -1   6 5603.56 510.092   9
   5  -1   7 4986.55 456.952   1
   5  -1   7 4997.72 477.212   9
   5  -1   8 1524.46 262.903   1
   5  -1   8 1472.68 275.088   9
   5  -1   9 45.7182 68.9015   1
   5  -1   9-42.3233 100.451   9
   5  -1  10 690.355 195.134   1
   5  -1  10 328.479 134.399   9
   5  -1  11 309.284 148.319   1
   5  -1  11 431.985 157.741   9
   5   0 -14 184.934 78.8417   8
   5   0 -13 183.199 124.543   8
   5   0 -12 990.823 232.806   8
   5   0 -11 1251.46 246.434   8
   5   0 -10 2184.32 328.786   8
   5   0  -9 91.3854 110.347   8
   5   0  -8 427.906 168.221   8
   5   0  -7 3534.42 388.665   8
   5   0  -6 1812.97 269.222   8
   5   0  -5 6023.33 512.849   8
   5   0  -5 7707.10 340.786   6
   5   0  -4 318.555 136.264   8
   5   0  -4 314.701 68.2870   6
   5   0  -3 53.0631 100.569   8
   5   0  -3 199.375 53.9921   6
   5   0  -2 1464.97 237.098   8
   5   0  -1 5388.63 452.944   8
   5   0   0 2913.96 328.375   8
   5   0   0 3220.56 242.052   6
   5   0   1 1276.33 221.473   8
   5   0   1 1310.83 170.280   1
   5   0   2 1921.07 220.666   1
   5   0   2 1668.75 274.166   9
   5   0   3 1562.66 206.861   1
   5   0   3 1328.10 251.866   9
   5   0   4 5007.06 384.095   1
   5   0   4 4873.10 458.944   9
   5   0   5 6819.03 466.674   1
   5   0   5 6306.56 532.223   9
   5   0   6 3274.83 332.117   1
   5   0   6 3724.87 408.349   9
   5   0   7 19.2955 86.4336   9
   5   0   7 164.220 96.8719   1
   5   0   8 2974.83 332.834   1
   5   0   8 2801.41 362.089   9
   5   0   9 3569.01 373.080   1
   5   0   9 3541.40 400.077   9
   5   0  10 4125.98 412.936   1
   5   0  10 3208.73 387.970   9
   5   0  11 224.491 117.511   1
   5   0  11 32.0547 94.9282   9
   5   0  12 1205.83 243.366   1
   5   0  12 745.146 193.646   9
   5   0  13 221.588 108.985   9
   5   0  14 484.803 164.373   9
   5   1 -14 836.237 231.280   8
   5   1 -13 414.224 174.142   8
   5   1 -12 117.591 102.079   8
   5   1 -11 1963.05 322.524   8
   5   1 -10 2388.50 344.337   8
   5   1  -9 5146.14 510.656   8
   5   1  -8 6311.76 550.055   8
   5   1  -7 1395.67 257.493   8
   5   1  -6 5597.54 496.947   8
   5   1  -5 2313.60 314.783   8
   5   1  -4 95.0080 96.9095   8
   5   1  -4 240.080 27.8996   6
   5   1  -3 6952.12 538.984   8
   5   1  -3 7722.94 263.231   6
   5   1  -2 520.297 181.414   8
   5   1  -2 574.069 65.7816   6
   5   1  -1 3423.98 378.010   8
   5   1  -1 4080.35 206.707   6
   5   1   0 6250.00 497.426   8
   5   1   0 6517.10 289.007   6
   5   1   0 6105.06 505.040   9
   5   1   1 13941.6 794.594   9
   5   1   2 1909.92 158.659   6
   5   1   2 2093.98 301.673   9
   5   1   3 6733.26 530.443   9
   5   1   4 1812.47 275.102   9
   5   1   5 2964.24 352.959   9
   5   1   6 1935.47 286.589   9
   5   1   7 7314.36 556.934   9
   5   1   8 1100.15 225.239   9
   5   1   9 183.466 103.915   9
   5   1  10 133.855 118.310   9
   5   1  11 1174.30 225.913   9
   5   1  12 434.656 150.369   9
   5   1  13 1105.52 225.372   9
   5   1  14 840.640 200.343   9
   5   1  15 84.9131 88.3985   9
   5   2 -14 1888.15 352.977   8
   5   2 -13 1762.33 330.064   8
   5   2 -12 5151.46 559.129   8
   5   2 -11 4377.25 490.965   8
   5   2 -10 1846.22 317.377   8
   5   2  -9 452.544 161.912   8
   5   2  -8 324.862 150.800   8
   5   2  -7 3224.15 388.694   8
   5   2  -6 10361.8 698.734   8
   5   2  -5 4387.76 434.793   8
   5   2  -4 10222.8 677.956   8
   5   2  -3 3050.19 358.716   8
   5   2  -2 225.721 138.275   8
   5   2  -1 6725.67 522.262   8
   5   2  -1 6470.56 514.755   9
   5   2   0 10836.8 342.615   6
   5   2   0 9932.14 648.423   9
   5   2   1 5205.74 219.002   6
   5   2   1 5058.93 448.884   9
   5   2   2 4997.43 454.691   9
   5   2   3 1646.11 127.898   6
   5   2   3 1706.60 264.081   9
   5   2   4 1076.54 109.938   6
   5   2   4 1074.87 214.637   9
   5   2   5 5394.76 453.082   9
   5   2   6 869.966 188.804   9
   5   2   7 145.147 94.6595   9
   5   2   8 225.719 119.031   9
   5   2   9 1008.58 196.910   9
   5   2  10 2476.73 319.544   9
   5   2  11 2119.45 294.009   9
   5   2  12 176.501 96.4274   9
   5   2  13 109.171 71.3942   9
   5   2  14 155.293 94.0746   9
   5   2  15 1150.21 230.819   9
   5   3 -14 1818.08 356.688   8
   5   3 -13 1935.75 345.443   8
   5   3 -12 1332.44 287.468   8
   5   3 -11 885.669 217.016   8
   5   3 -10 946.349 231.074   8
   5   3  -9 2151.82 334.224   8
   5   3  -8 814.560 210.229   8
   5   3  -7 350.234 151.000   8
   5   3  -6 265.322 155.378   8
   5   3  -5 1970.76 300.624   8
   5   3  -4 121.931 107.938   8
   5   3  -3 5592.90 496.664   8
   5   3  -2 14293.4 806.974   8
   5   3  -2 12338.2 737.772   9
   5   3  -1 433.384 171.700   8
   5   3  -1 587.376 178.703   9
   5   3   0 2659.35 324.359   9
   5   3   1 606.094 184.714   9
   5   3   2 1580.86 254.594   9
   5   3   3 837.737 174.063   9
   5   3   4 5852.74 462.243   9
   5   3   5 241.451 120.106   9
   5   3   6 738.443 166.038   9
   5   3   7 232.907 87.2516   9
   5   3   8 207.214 105.698   9
   5   3   9 6.08078 66.7204   9
   5   3  10 696.937 167.498   9
   5   3  11 1298.38 224.140   9
   5   3  12 4077.23 399.389   9
   5   3  13 557.512 151.797   9
   5   3  14 1061.88 209.526   9
   5   3  15 206.396 97.1321   9
   5   4 -14 860.920 255.404   8
   5   4 -13 440.839 178.513   8
   5   4 -12 564.376 196.812   8
   5   4 -11 1494.07 284.683   8
   5   4 -10 1137.29 250.641   8
   5   4  -9-20.9121 100.862   8
   5   4  -8 34.8221 103.250   8
   5   4  -7 695.433 199.849   8
   5   4  -6 1247.66 246.033   8
   5   4  -5 4484.38 460.462   8
   5   4  -4 2866.93 366.661   8
   5   4  -3 4877.45 475.316   8
   5   4  -2 1620.36 272.500   8
   5   4  -2 1881.76 278.533   9
   5   4  -1 11084.5 702.595   8
   5   4  -1 9796.63 629.045   9
   5   4   0 5930.30 478.139   9
   5   4   1 3171.52 339.096   9
   5   4   2 1834.01 264.337   9
   5   4   3-119.620 105.629   9
   5   4   4-20.2444 99.1208   9
   5   4   5 3827.24 357.954   9
   5   4   6 7273.11 503.635   9
   5   4   7 2927.37 315.213   9
   5   4   8 1133.98 194.008   9
   5   4   9 898.011 175.791   9
   5   4  10 1984.01 263.273   9
   5   4  11 4379.77 400.134   9
   5   4  12 855.031 185.061   9
   5   4  13 707.289 169.430   9
   5   4  14 691.588 174.441   9
   5   4  15 313.711 121.625   9
   5   5 -13 213.458 130.499   8
   5   5 -12 833.387 228.787   8
   5   5 -11 38.5429 111.185   8
   5   5 -10 291.313 141.494   8
   5   5  -9 1490.95 293.185   8
   5   5  -8 4909.65 513.785   8
   5   5  -7 1093.62 244.236   8
   5   5  -6 1507.72 281.794   8
   5   5  -5 416.099 150.034   8
   5   5  -4 1958.62 314.219   8
   5   5  -3 4974.24 480.986   8
   5   5  -2 17409.1 930.098   8
   5   5  -2 16388.0 839.676   9
   5   5  -1 7168.11 564.720   8
   5   5  -1 6832.11 514.551   9
   5   5   0 100.445 108.727   9
   5   5   1 3651.32 369.153   9
   5   5   2 22.2351 73.9323   9
   5   5   3 2371.13 282.754   9
   5   5   4 5016.96 412.377   9
   5   5   5 4186.54 369.215   9
   5   5   6 3557.03 339.438   9
   5   5   7 3112.40 312.404   9
   5   5   8 2168.44 262.031   9
   5   5   9 2449.45 288.717   9
   5   5  10 2438.52 284.426   9
   5   5  11 1388.75 221.329   9
   5   5  12 1134.61 203.914   9
   5   5  13 767.703 174.422   9
   5   5  14 118.228 95.6156   9
   5   6 -12-12.1625 86.6893   8
   5   6 -11 254.717 163.037   8
   5   6 -10 1400.64 276.749   8
   5   6  -9 1242.64 259.851   8
   5   6  -8 2795.67 376.229   8
   5   6  -7 4031.26 447.633   8
   5   6  -6 4175.59 457.616   8
   5   6  -5 1943.43 304.263   8
   5   6  -4 3638.20 413.231   8
   5   6  -3 568.666 171.529   8
   5   6  -2 275.758 138.208   8
   5   6  -2 162.832 96.3060   9
   5   6  -1 362.015 157.820   8
   5   6  -1 66.0661 72.1147   9
   5   6   0 10600.0 703.902   8
   5   6   0 9412.37 605.206   9
   5   6   1 3697.27 363.504   9
   5   6   2 3080.39 330.054   9
   5   6   3 1096.03 192.287   9
   5   6   4-64.9599 85.3872   9
   5   6   5 1444.36 220.251   9
   5   6   6 3328.44 326.445   9
   5   6   7 3709.84 345.894   9
   5   6   8 2100.23 260.380   9
   5   6   9 345.576 111.173   9
   5   6  10 427.153 135.047   9
   5   6  11 474.708 140.233   9
   5   6  12 501.465 133.272   9
   5   6  13 147.648 91.7775   9
   5   7  -8 1782.41 293.190   8
   5   7  -7 2334.69 341.437   8
   5   7  -6 1553.12 273.264   8
   5   7  -5 911.400 212.894   8
   5   7  -4 198.531 97.0437   8
   5   7  -3 380.275 132.631   8
   5   7  -2 1072.12 230.723   8
   5   7  -2 1277.95 213.374   9
   5   7  -1 1660.14 278.463   8
   5   7  -1 1235.48 213.366   9
   5   7   0 46.6841 91.7033   8
   5   7   0 17.4521 85.1013   9
   5   7   1 22.7646 78.2306   9
   5   7   2 1731.46 250.803   9
   5   7   3 1903.53 254.998   9
   5   7   4 3344.41 340.517   9
   5   7   5 1495.59 223.049   9
   5   7   6 146.019 72.0331   9
   5   7   7-24.4245 56.2155   9
   5   7   8 79.8022 76.7490   9
   5   7   9 494.176 140.361   9
   5   7  10 1003.64 191.964   9
   5   7  11 911.771 182.197   9
   5   7  12 160.842 104.304   9
   5   8  -7 634.381 187.469   2
   5   8  -6 106.743 92.9460   2
   5   8  -5 127.032 89.4861   2
   5   8  -4 331.409 126.969   2
   5   8  -3 620.137 146.245   2
   5   8  -2 363.808 132.755   8
   5   8  -2 344.750 117.431   2
   5   8  -1 168.522 95.5720   8
   5   8   0 451.954 179.197   8
   5   8   1 1741.06 292.279   8
   5   8   1 1791.32 261.451   9
   5   8   2 1110.44 209.286   9
   5   8   3 934.047 189.444   9
   5   8   4 1124.69 202.031   9
   5   8   5 350.268 112.482   9
   5   8   6 985.725 193.793   9
   5   8   7 366.501 123.943   9
   5   8   8 435.005 143.399   9
   5   8   9 31.7709 56.1487   9
   5   8  10 57.1352 75.5958   9
   5   8  11 1069.78 209.713   9
   5   9   6 552.537 163.019   9
   5   9   7 273.668 121.238   9
   5   9   8 416.020 135.940   9
   5   9   9 216.420 99.4514   9
   6  -3  -8-333.647 245.359   4
   6  -3   2 438.306 159.434   1
   6  -3   3 1380.50 260.410   1
   6  -3   4 592.212 185.190   1
   6  -2 -11 249.041 125.200   8
   6  -2 -10 389.401 155.406   8
   6  -2  -9 321.815 140.046   8
   6  -2  -8-169.427 154.104   8
   6  -2  -7 293.050 112.125   8
   6  -2  -6 450.552 156.700   8
   6  -2  -5 1377.31 260.894   8
   6  -2  -4 3002.92 371.227   8
   6  -2  -3 1514.58 264.450   8
   6  -2  -2 291.199 110.666   8
   6  -2  -1 2529.13 324.758   8
   6  -2   0 237.724 113.482   8
   6  -2   0 267.059 117.368   1
   6  -2   1 368.980 121.475   1
   6  -2   2 318.745 124.294   1
   6  -2   3 453.931 146.453   1
   6  -2   4 608.150 177.114   1
   6  -2   5 3023.69 371.164   1
   6  -2   6 2838.62 378.929   1
   6  -1 -11 1926.81 335.895   8
   6  -1 -10 233.188 128.919   8
   6  -1  -9 312.513 146.094   8
   6  -1  -8 1881.06 322.247   8
   6  -1  -7 2370.36 351.590   8
   6  -1  -6 5589.83 538.473   8
   6  -1  -5 1611.78 282.756   8
   6  -1  -4-31.3554 103.628   8
   6  -1  -3 312.718 148.421   8
   6  -1  -2 5376.12 488.431   8
   6  -1  -1 1528.86 271.221   8
   6  -1   0 1241.10 237.798   8
   6  -1   0 1390.42 202.347   1
   6  -1   1 490.472 164.805   8
   6  -1   1 546.020 138.042   1
   6  -1   2 91.9274 108.551   8
   6  -1   2 195.102 102.402   1
   6  -1   3 1597.70 275.205   8
   6  -1   3 1363.55 223.179   1
   6  -1   4 3349.44 388.081   8
   6  -1   4 3129.57 343.685   1
   6  -1   5 2137.84 296.516   1
   6  -1   6 176.619 106.242   1
   6  -1   7 621.612 176.060   1
   6  -1   8 1104.64 231.061   1
   6  -1   9 713.879 232.727   9
   6   0 -12 780.046 234.284   8
   6   0 -11 766.359 203.879   8
   6   0 -10 3052.74 415.344   8
   6   0  -9 4043.80 476.248   8
   6   0  -8 1043.20 242.213   8
   6   0  -7 1890.36 312.980   8
   6   0  -6 473.874 166.540   8
   6   0  -5 303.910 137.254   8
   6   0  -4 1932.01 308.411   8
   6   0  -3 1115.46 226.972   8
   6   0  -2 348.357 141.992   8
   6   0  -1 422.568 143.319   8
   6   0   0 3766.64 421.087   8
   6   0   1 61.4935 85.1934   8
   6   0   2 2496.32 337.715   8
   6   0   4 595.891 210.678   9
   6   0   5 1098.50 254.456   9
   6   0   6 1964.69 332.033   9
   6   0   7 389.642 182.877   9
   6   0   8 240.356 160.809   9
   6   0   9 111.870 92.8403   9
   6   0  10 455.119 183.843   9
   6   0  11 107.434 114.799   9
   6   0  12 218.047 114.248   9
   6   1 -12 679.010 219.702   8
   6   1 -11 510.670 154.773   8
   6   1 -10 459.046 189.510   8
   6   1  -9 70.2069 123.629   8
   6   1  -8 932.728 254.333   8
   6   1  -7 3058.16 404.648   8
   6   1  -6 2081.30 341.368   8
   6   1  -5 3291.62 410.443   8
   6   1  -4 2658.40 365.406   8
   6   1  -3 955.002 232.079   8
   6   1  -2 334.075 176.083   8
   6   1  -1 6939.00 577.212   8
   6   1   0 1963.09 306.721   8
   6   1   1 4342.74 448.477   8
   6   1   2 300.462 153.754   9
   6   1   3 319.065 189.136   9
   6   1   4 3463.31 437.038   9
   6   1   5 1779.42 318.588   9
   6   1   6 522.861 184.957   9
   6   1   7-156.343 102.260   9
   6   1   8 389.604 166.434   9
   6   1   9 1167.31 252.101   9
   6   1  10 1625.03 302.722   9
   6   1  11 403.902 166.984   9
   6   1  12 185.345 123.080   9
   6   1  13-141.669 112.287   9
   6   2 -12 348.214 145.914   8
   6   2 -11 437.310 161.215   8
   6   2 -10 1401.08 289.421   8
   6   2  -9 742.520 215.503   8
   6   2  -8 557.956 197.363   8
   6   2  -7 57.4666 90.1516   8
   6   2  -6 1257.09 265.667   8
   6   2  -5-112.905 138.677   8
   6   2  -4 3457.31 420.966   8
   6   2  -3 5395.73 520.406   8
   6   2  -2 700.171 218.324   8
   6   2  -1 1077.11 243.588   8
   6   2   0 1951.34 310.968   8
   6   2   0 1568.99 283.744   9
   6   2   1 3358.41 405.267   9
   6   2   2 1271.12 247.030   9
   6   2   3 12892.3 828.194   9
   6   2   4 711.400 205.102   9
   6   2   5 1453.89 271.816   9
   6   2   6 685.802 199.993   9
   6   2   7 20.4394 112.645   9
   6   2   8 902.356 212.087   9
   6   2   9 1187.50 248.832   9
   6   2  10 2160.43 338.377   9
   6   2  11 3702.74 440.446   9
   6   2  12 546.721 185.354   9
   6   2  13 348.918 156.558   9
   6   3 -12 2065.19 382.058   8
   6   3 -11 1175.58 294.124   8
   6   3 -10 514.852 184.991   8
   6   3  -9 247.690 185.157   8
   6   3  -8 700.062 199.717   8
   6   3  -7 799.671 234.274   8
   6   3  -6 4847.59 516.417   8
   6   3  -5 5114.40 522.352   8
   6   3  -4 5260.67 532.247   8
   6   3  -3 165.706 127.437   8
   6   3  -2 6559.33 587.639   8
   6   3  -1 6083.65 555.226   8
   6   3  -1 5810.32 537.265   9
   6   3   0 8539.27 654.503   8
   6   3   0 7969.53 630.746   9
   6   3   1 1929.05 314.490   9
   6   3   2 2993.82 381.382   9
   6   3   3 122.295 127.871   9
   6   3   4 2058.75 316.495   9
   6   3   5 7145.46 588.141   9
   6   3   6 1414.85 264.949   9
   6   3   7 1375.43 257.190   9
   6   3   8-56.1143 94.1236   9
   6   3   9 105.681 108.235   9
   6   3  10 3337.57 415.432   9
   6   3  11 724.264 196.023   9
   6   3  12 1232.60 244.814   9
   6   3  13 293.940 133.852   9
   6   4 -12 137.356 125.444   8
   6   4 -11 493.425 169.090   8
   6   4 -10 1052.73 294.610   8
   6   4  -9 2861.82 424.604   8
   6   4  -8 523.032 184.594   8
   6   4  -7 2509.78 383.130   8
   6   4  -6 803.170 213.599   8
   6   4  -5 1299.74 272.807   8
   6   4  -4 2978.32 400.768   8
   6   4  -3 12265.8 833.193   8
   6   4  -2 4771.35 506.375   8
   6   4  -1 370.084 147.259   8
   6   4  -1 221.573 126.790   9
   6   4   0 466.168 195.098   8
   6   4   0 211.644 109.981   9
   6   4   1 61.9753 124.084   9
   6   4   2 691.922 181.115   9
   6   4   3 1404.60 263.801   9
   6   4   4 4255.25 442.634   9
   6   4   5 288.002 125.209   9
   6   4   6 1027.25 216.245   9
   6   4   7 294.871 129.622   9
   6   4   8 268.642 98.3297   9
   6   4   9 2005.71 308.360   9
   6   4  10 253.530 131.482   9
   6   4  11 1147.94 235.655   9
   6   4  12 478.930 150.753   9
   6   5 -11 1044.30 266.600   8
   6   5 -10 161.532 132.070   8
   6   5  -9 2344.55 386.242   8
   6   5  -8 2700.54 407.402   8
   6   5  -7 1264.85 276.044   8
   6   5  -6 304.401 160.825   8
   6   5  -5 1718.02 317.949   8
   6   5  -4 525.938 185.462   8
   6   5  -3 557.088 180.487   8
   6   5  -2 328.355 170.950   8
   6   5  -2-54.8859 111.452   9
   6   5  -1 3149.37 413.596   8
   6   5  -1 2416.32 334.220   9
   6   5   0 883.554 221.370   8
   6   5   0 847.441 198.568   9
   6   5   1 629.148 178.912   9
   6   5   2 115.206 117.658   9
   6   5   3 47.6876 94.1578   9
   6   5   4 165.000 141.854   9
   6   5   5 2192.65 315.314   9
   6   5   6 3870.83 409.531   9
   6   5   7 2035.31 296.513   9
   6   5   8 890.632 202.972   9
   6   5   9 221.860 135.463   9
   6   5  10 291.075 136.954   9
   6   5  11 386.969 161.514   9
   6   5  12 152.195 100.179   9
   6   6 -11 204.543 143.822   8
   6   6 -10 265.072 150.619   8
   6   6  -9 836.774 248.080   8
   6   6  -8 1805.59 342.710   8
   6   6  -7 2388.80 381.182   8
   6   6  -6 1663.95 323.211   8
   6   6  -5-125.944 139.442   8
   6   6  -4 102.331 94.4717   8
   6   6  -3 593.512 200.262   8
   6   6  -2 990.217 242.884   8
   6   6  -2 1051.85 223.093   9
   6   6  -1 300.308 152.017   8
   6   6  -1 314.306 138.539   9
   6   6   0 555.683 203.594   8
   6   6   0 288.743 138.086   9
   6   6   1 976.598 232.132   9
   6   6   2 3402.26 396.702   9
   6   6   3 2178.44 316.055   9
   6   6   4 2325.51 321.377   9
   6   6   5 1001.84 215.581   9
   6   6   6 186.236 107.097   9
   6   6   7 393.114 140.546   9
   6   6   8 1814.70 284.576   9
   6   6   9 1958.48 295.458   9
   6   6  10 1350.91 248.993   9
   6   6  11 467.026 145.848   9
   6   7  -9 616.233 219.358   8
   6   7  -8 3201.30 441.814   8
   6   7  -7 906.260 245.702   8
   6   7  -6 78.7177 100.052   8
   6   7  -5 884.777 249.187   8
   6   7  -4 853.055 230.371   8
   6   7  -3 1078.38 250.187   8
   6   7  -2 1005.79 264.057   8
   6   7  -2 1049.53 222.582   9
   6   7  -1 664.942 207.353   8
   6   7  -1 589.068 183.945   9
   6   7   0 1856.33 325.934   8
   6   7   0 1815.11 292.696   9
   6   7   1 2567.30 382.795   8
   6   7   1 2924.89 367.871   9
   6   7   2 2221.57 325.818   9
   6   7   3 3491.11 397.018   9
   6   7   4 2632.07 351.363   9
   6   7   5 404.155 151.405   9
   6   7   6 1278.15 245.915   9
   6   7   7 873.962 199.626   9
   6   7   8 198.291 123.180   9
   6   7   9 291.955 127.660   9
   6   7  10 1273.35 246.406   9
   6   8  -4 872.209 237.887   8
   6   8  -3 1020.68 238.288   8
   6   8  -2 1472.81 286.491   8
   6   8  -1 1104.64 258.873   8
   6   8   0 569.329 205.775   8
   6   8   1 1165.41 269.943   8
   6   8   1 721.536 192.637   9
   6   8   2 2479.66 376.692   8
   6   8   2 3125.58 387.738   9
   6   8   3 3043.71 376.912   9
   6   8   4 623.643 182.989   9
   6   8   5 833.868 202.303   9
   6   8   6-30.6912 113.017   9
   6   8   7-61.3468 86.1536   9
   6   8   8 352.537 136.894   9
   6   8   9 677.737 176.472   9
   6   9   6-28.3107 102.310   9
   7  -1  -7-183.375 124.747   8
   7  -1  -6 108.816 146.487   8
   7  -1  -5 424.231 169.185   8
   7  -1  -4 1359.21 275.349   8
   7  -1  -3 37.9907 86.4501   8
   7  -1  -2 91.6401 118.871   8
   7  -1  -1 556.587 179.735   8
   7  -1   0 129.172 125.228   8
   7  -1   1 820.698 220.929   8
   7   0  -8 1168.96 279.176   8
   7   0  -7 2343.53 384.724   8
   7   0  -6 1694.99 325.055   8
   7   0  -5 32.4480 93.0273   8
   7   0  -4 252.714 187.024   8
   7   0  -3 347.333 164.451   8
   7   0  -2 4243.55 487.674   8
   7   0  -1 1177.21 258.446   8
   7   0   0 5261.67 543.828   8
   7   0   1 347.604 167.099   8
   7   0   2-54.8294 93.8704   8
   7   0   3 1196.83 274.192   8
   7   0   4 2729.28 394.008   8
   7   0   5 1311.87 275.055   8
   7   1  -8 1809.92 353.468   8
   7   1  -7 615.474 220.614   8
   7   1  -6 291.680 171.605   8
   7   1  -5 1794.07 331.478   8
   7   1  -4 1671.22 311.912   8
   7   1  -3 1202.18 270.130   8
   7   1  -2 435.481 180.591   8
   7   1  -1 1537.53 294.086   8
   7   1   0 1449.13 285.135   8
   7   1   1 1292.94 281.483   8
   7   1   2 5659.27 573.652   8
   7   1   3 945.184 240.364   8
   7   1   4 1166.59 291.448   9
   7   1   5 72.8906 124.526   9
   7   1   6 122.539 140.276   9
   7   1   7-21.8631 109.355   9
   7   1   8 474.044 201.396   9
   7   2  -9 1100.77 283.336   8
   7   2  -8-111.029 103.792   8
   7   2  -7 1767.58 338.061   8
   7   2  -6 1999.31 354.466   8
   7   2  -5 1598.45 321.685   8
   7   2  -4-65.1579 135.815   8
   7   2  -3 540.082 198.737   8
   7   2  -2 1183.19 261.253   8
   7   2  -1 3176.48 437.413   8
   7   2   0 702.933 231.777   8
   7   2   1 1518.03 304.912   8
   7   2   2 285.163 167.656   8
   7   2   2-0.58734 98.3798   9
   7   2   3 707.056 223.910   9
   7   2   4 1072.69 272.664   9
   7   2   5 823.586 246.493   9
   7   2   6 113.546 97.0141   9
   7   2   7-4.97647 107.787   9
   7   2   8 66.8810 105.753   9
   7   2   9 732.229 262.528   9
   7   3  -9 313.959 177.815   8
   7   3  -8 1213.56 294.830   8
   7   3  -7 434.157 200.681   8
   7   3  -6 119.665 125.349   8
   7   3  -5 1527.97 306.025   8
   7   3  -4 3878.31 490.774   8
   7   3  -3 2005.81 352.186   8
   7   3  -2 945.358 248.025   8
   7   3  -1 259.103 156.588   8
   7   3   0 172.275 136.636   8
   7   3   1 408.456 207.456   8
   7   3   1-96.4831 162.520   9
   7   3   2 1100.36 298.951   9
   7   3   3 2032.30 349.466   9
   7   3   4 279.758 128.661   9
   7   3   5 637.764 208.306   9
   7   3   6 405.574 181.706   9
   7   3   7 353.365 170.523   9
   7   3   8 698.753 233.572   9
   7   3   9 774.881 218.939   9
   7   4  -8 734.410 233.524   8
   7   4  -7 105.955 150.618   8
   7   4  -6 2996.57 441.218   8
   7   4  -5 829.402 239.004   8
   7   4  -4 2836.85 412.165   8
   7   4  -3 2829.09 423.061   8
   7   4  -2 1706.66 342.007   8
   7   4  -1 1405.24 303.453   8
   7   4   0 515.944 178.692   8
   7   4   0 766.575 217.576   9
   7   4   1 228.117 140.852   8
   7   4   1 461.461 201.237   9
   7   4   2 964.062 250.888   9
   7   4   3 414.282 173.398   9
   7   4   4 2150.77 354.831   9
   7   4   5 3028.14 423.846   9
   7   4   6 3807.36 476.385   9
   7   4   7 1433.70 304.141   9
   7   4   8 1011.25 262.254   9
   7   4   9 1036.56 252.585   9
   7   5  -8 1681.26 345.759   8
   7   5  -7 4806.00 581.045   8
   7   5  -6 798.554 255.488   8
   7   5  -5 258.217 151.768   8
   7   5  -4 2064.39 376.482   8
   7   5  -3 1397.77 304.397   8
   7   5  -2 1934.32 368.089   8
   7   5  -1 1097.32 278.171   8
   7   5  -1 891.624 243.261   9
   7   5   0 769.335 241.390   8
   7   5   0 737.300 207.135   9
   7   5   1 3891.69 490.224   8
   7   5   1 3590.27 451.823   9
   7   5   2 930.849 253.866   9
   7   5   3 1291.85 263.962   9
   7   5   4 1243.41 264.786   9
   7   5   5 1194.78 262.693   9
   7   5   6 869.555 236.808   9
   7   5   7 3372.84 439.036   9
   7   5   8 1172.14 262.694   9
   7   5   9 529.007 192.307   9
   7   6  -7 405.766 205.450   8
   7   6  -6 173.329 116.536   8
   7   6  -5 895.096 248.018   8
   7   6  -4 223.169 176.415   8
   7   6  -3 1369.10 334.782   8
   7   6  -2 899.187 270.800   8
   7   6  -1 439.040 203.592   8
   7   6  -1 218.682 126.166   9
   7   6   0 1327.71 306.143   8
   7   6   0 1452.96 288.366   9
   7   6   1 516.900 219.956   8
   7   6   1 500.971 193.670   9
   7   6   2 2509.10 381.884   9
   7   6   3 2715.14 393.693   9
   7   6   4 2.66929 104.266   9
   7   6   5 390.012 156.793   9
   7   6   6 598.255 190.636   9
   7   6   7-27.7960 86.4114   9
   7   6   8 143.186 112.209   9
   7   7  -6 679.730 235.450   8
   7   7  -5 157.713 133.300   8
   7   7  -4 117.994 149.639   8
   7   7  -3 343.806 156.519   8
   7   7  -2 218.008 143.915   8
   7   7  -1 464.643 203.268   8
   7   7  -1 308.746 175.510   9
   7   7   0 448.067 214.466   8
   7   7   0 346.592 160.197   9
   7   7   1 2857.21 430.757   8
   7   7   1 2304.19 363.647   9
   7   7   2 3122.06 419.205   9
   7   7   3-57.5132 111.057   9
   7   7   4 569.712 181.815   9
   7   7   5 9.05851 89.7191   9
   7   7   6-122.355 99.2996   9
   7   7   7 179.562 116.641   9
   7   8  -3 1686.56 338.770   8
   7   8  -2 927.711 268.471   8
   7   8  -1 373.247 195.904   8
   7   8   0 15.4458 127.999   8
   7   8   1 153.919 130.697   8
   7   8   1 123.392 126.180   9
   7   8   2 273.578 127.793   8
   7   8   2 509.720 190.272   9
   7   8   3 3276.38 430.636   9
   7   8   4 535.371 189.973   9
   7   8   5-7.10561 84.8314   9
   8   1   0 662.520 225.051   8
   8   1   1 231.072 170.151   8
   8   1   2 585.007 210.728   8
   8   2  -2 619.545 203.736   8
   8   2  -1 398.028 188.125   8
   8   2   0 1045.82 273.714   8
   8   2   1 1445.49 325.893   8
   8   2   2 939.192 246.267   8
   8   2   3 1377.73 313.991   8
   8   3  -2 358.951 179.285   8
   8   3  -1 122.179 157.077   8
   8   3   0 40.5620 138.966   8
   8   3   1 512.982 204.074   8
   8   3   2 749.802 241.430   8
   8   3   3 546.200 224.078   8
   8   4  -1 443.773 234.757   8
   8   4   0 635.762 217.371   8
   8   4   1 411.054 217.696   8
   8   4   1 264.549 122.210   9
   8   4   2 247.822 187.111   8
   8   4   2 317.724 117.436   9
   8   5   1 1348.98 314.857   9
   8   5   2 1572.86 320.499   9
   8   6   0 2332.27 395.783   9
   8   6   1 2692.39 429.674   9
   0   0   0    0.00    0.00   0

TITL Mob457 in P1
REM P1 (#1 in standard setting)
CELL 0.71073   6.149653   6.912780  14.511764  80.9456  89.7317  65.3068
ZERR    1.00   0.000452   0.000531   0.000808   0.0055   0.0052   0.0073
LATT -1
SFAC C H N O Cu
UNIT 30.00 30.00 4.00 6.00 1.00
TREF
HKLF 4
END
;
_shelx_hkl_checksum                64820
