# Supplementary material for: Beyond the Simple Copper(II) Coordination Chemistry with Quinaldinate and Secondary Amines
Source: Molecules. 2020 Mar 30;25(7):1573. doi: 10.3390/molecules25071573 (PMC7180772; doi:10.3390/molecules25071573)
Supplement: Supplementary file 1 [file molecules-25-01573-s001.zip › 6.cif]

data_6
_audit_creation_date               2020-02-13
_audit_creation_method
;
Olex2 1.2
(compiled 2018.05.29 svn.r3508 for OlexSys, GUI svn.r5506)
;
_shelx_SHELXL_version_number       '2018/3'
_audit_contact_author_address      ?
_audit_contact_author_email        ?
_audit_contact_author_name         ''
_audit_contact_author_phone        ?
_publ_contact_author_id_orcid      ?
_publ_section_references
;
Dolomanov, O.V., Bourhis, L.J., Gildea, R.J, Howard, J.A.K. & Puschmann, H.
 (2009), J. Appl. Cryst. 42, 339-341.

Sheldrick, G.M. (2015). Acta Cryst. C71, 3-8.
;
_chemical_name_common              ?
_chemical_name_systematic          ?
_chemical_formula_moiety           'C25 H23 Cu N3 O4'
_chemical_formula_sum              'C25 H23 Cu N3 O4'
_chemical_formula_weight           493.00
_chemical_melting_point            ?
loop_
  _atom_type_symbol
  _atom_type_description
  _atom_type_scat_dispersion_real
  _atom_type_scat_dispersion_imag
  _atom_type_scat_source
 'C' 'C' 0.0033 0.0016 'International Tables Vol C Tables 4.2.6.8 and 6.1.1.4'
 'H' 'H' 0.0000 0.0000 'International Tables Vol C Tables 4.2.6.8 and 6.1.1.4'
 'Cu' 'Cu' 0.3201 1.2651 'International Tables Vol C Tables 4.2.6.8 and 6.1.1.4'
 'N' 'N' 0.0061 0.0033 'International Tables Vol C Tables 4.2.6.8 and 6.1.1.4'
 'O' 'O' 0.0106 0.0060 'International Tables Vol C Tables 4.2.6.8 and 6.1.1.4'

_shelx_space_group_comment
;
The symmetry employed for this shelxl refinement is uniquely defined
by the following loop, which should always be used as a source of
symmetry information in preference to the above space-group names.
They are only intended as comments.
;
_space_group_crystal_system        'monoclinic'
_space_group_IT_number             14
_space_group_name_H-M_alt          'P 1 21/c 1'
_space_group_name_Hall             '-P 2ybc'
loop_
  _space_group_symop_operation_xyz
 'x, y, z'
 '-x, y+1/2, -z+1/2'
 '-x, -y, -z'
 'x, -y-1/2, z-1/2'

_cell_length_a                     13.6876(7)
_cell_length_b                     10.0952(4)
_cell_length_c                     16.4802(9)
_cell_angle_alpha                  90
_cell_angle_beta                   106.995(5)
_cell_angle_gamma                  90
_cell_volume                       2177.77(19)
_cell_formula_units_Z              4
_cell_measurement_reflns_used      7964
_cell_measurement_temperature      150.00(10)
_cell_measurement_theta_max        30.2510
_cell_measurement_theta_min        3.6010
_shelx_estimated_absorpt_T_max     0.745
_shelx_estimated_absorpt_T_min     0.490
_exptl_absorpt_coefficient_mu      1.042
_exptl_absorpt_correction_T_max    1.00000
_exptl_absorpt_correction_T_min    0.56809
_exptl_absorpt_correction_type     multi-scan
_exptl_absorpt_process_details
;
CrysAlisPro 1.171.39.46e (Rigaku Oxford Diffraction, 2018)
Empirical absorption correction using spherical harmonics,
 implemented in SCALE3 ABSPACK scaling algorithm.
;
_exptl_crystal_colour              blue
_exptl_crystal_density_diffrn      1.504
_exptl_crystal_density_meas        'not measured'
_exptl_crystal_density_method      'not measured'
_exptl_crystal_description         block
_exptl_crystal_F_000               1020
_exptl_crystal_size_max            0.8
_exptl_crystal_size_mid            0.6
_exptl_crystal_size_min            0.3
_exptl_transmission_factor_max     ?
_exptl_transmission_factor_min     ?
_diffrn_reflns_av_R_equivalents    0.0352
_diffrn_reflns_av_unetI/netI       0.0354
_diffrn_reflns_Laue_measured_fraction_full  0.999
_diffrn_reflns_Laue_measured_fraction_max  0.884
_diffrn_reflns_limit_h_max         19
_diffrn_reflns_limit_h_min         -17
_diffrn_reflns_limit_k_max         13
_diffrn_reflns_limit_k_min         -13
_diffrn_reflns_limit_l_max         23
_diffrn_reflns_limit_l_min         -21
_diffrn_reflns_number              20410
_diffrn_reflns_point_group_measured_fraction_full  0.999
_diffrn_reflns_point_group_measured_fraction_max  0.884
_diffrn_reflns_theta_full          25.242
_diffrn_reflns_theta_max           30.520
_diffrn_reflns_theta_min           2.396
_diffrn_ambient_environment        N~2~
_diffrn_ambient_temperature        150.00(10)
_diffrn_detector                   'CCD plate'
_diffrn_detector_area_resol_mean   10.4933
_diffrn_detector_type              Atlas
_diffrn_measured_fraction_theta_full  0.999
_diffrn_measured_fraction_theta_max  0.884
_diffrn_measurement_details
;
List of Runs (angles in degrees, time in seconds):

  # Type    Start    End  Width  t~exp~   \w     \q     \k     \f   Frames
--------------------------------------------------------------------------
  1  \w   -100.00 -57.00   1.00    3.86    --  -14.36-178.00 -30.00   43
  2  \w    -11.00  26.00   1.00    3.86    --  -14.36 -99.00  90.00   37
  3  \w   -104.00 -69.00   1.00    3.86    --  -14.36-178.00 150.00   35
  4  \w    -45.00  15.00   1.00    3.86    --   14.52 -37.00 120.00   60
  5  \w    -72.00 103.00   1.00    3.86    --   14.52   0.00-180.00  175
;
_diffrn_measurement_device         'four-circle diffractometer'
_diffrn_measurement_device_type    'SuperNova, Dual, Cu at home/near, Atlas'
_diffrn_measurement_method         '\w scans'
_diffrn_orient_matrix_type        
 'CrysAlisPro convention (1999,Acta A55,543-557)'
_diffrn_orient_matrix_UB_11        -0.0533047000
_diffrn_orient_matrix_UB_12        0.0080599000
_diffrn_orient_matrix_UB_13        -0.0070945000
_diffrn_orient_matrix_UB_21        -0.0093622000
_diffrn_orient_matrix_UB_22        -0.0313108000
_diffrn_orient_matrix_UB_23        -0.0400879000
_diffrn_orient_matrix_UB_31        -0.0021863000
_diffrn_orient_matrix_UB_32        -0.0624163000
_diffrn_orient_matrix_UB_33        0.0191687000
_diffrn_radiation_monochromator    mirror
_diffrn_radiation_probe            x-ray
_diffrn_radiation_type             MoK\a
_diffrn_radiation_wavelength       0.71073
_diffrn_source                     'micro-focus sealed X-ray tube'
_diffrn_source_type                'SuperNova (Mo) X-ray Source'
_reflns_Friedel_coverage           0.000
_reflns_Friedel_fraction_full      .
_reflns_Friedel_fraction_max       .
_reflns_number_gt                  5007
_reflns_number_total               5898
_reflns_special_details
;
 Reflections were merged by SHELXL according to the crystal
 class for the calculation of statistics and refinement.
 
 _reflns_Friedel_fraction is defined as the number of unique
 Friedel pairs measured divided by the number that would be
 possible theoretically, ignoring centric projections and
 systematic absences.
;
_reflns_threshold_expression       'I > 2\s(I)'
_computing_cell_refinement         'CrysAlisPro 1.171.39.46e (Rigaku OD, 2018)'
_computing_data_collection         'CrysAlisPro 1.171.39.46e (Rigaku OD, 2018)'
_computing_data_reduction          'CrysAlisPro 1.171.39.46e (Rigaku OD, 2018)'
_computing_molecular_graphics      'Olex2 (Dolomanov et al., 2009)'
_computing_publication_material    'Olex2 (Dolomanov et al., 2009)'
_computing_structure_refinement    'ShelXL (Sheldrick, 2015)'
_computing_structure_solution      'SHELXT 2018/2 (Sheldrick, 2018)'
_refine_diff_density_max           0.429
_refine_diff_density_min           -0.753
_refine_diff_density_rms           0.094
_refine_ls_extinction_coef         .
_refine_ls_extinction_method       none
_refine_ls_goodness_of_fit_ref     1.047
_refine_ls_hydrogen_treatment      mixed
_refine_ls_matrix_type             full
_refine_ls_number_parameters       302
_refine_ls_number_reflns           5898
_refine_ls_number_restraints       0
_refine_ls_R_factor_all            0.0428
_refine_ls_R_factor_gt             0.0332
_refine_ls_restrained_S_all        1.047
_refine_ls_shift/su_max            0.002
_refine_ls_shift/su_mean           0.000
_refine_ls_structure_factor_coef   Fsqd
_refine_ls_weighting_details      
 'w=1/[\s^2^(Fo^2^)+(0.0426P)^2^+0.9168P] where P=(Fo^2^+2Fc^2^)/3'
_refine_ls_weighting_scheme        calc
_refine_ls_wR_factor_gt            0.0828
_refine_ls_wR_factor_ref           0.0901
_refine_special_details            ?
_atom_sites_solution_hydrogens     mixed
_atom_sites_solution_primary       ?
_atom_sites_solution_secondary     ?
loop_
  _atom_site_label
  _atom_site_type_symbol
  _atom_site_fract_x
  _atom_site_fract_y
  _atom_site_fract_z
  _atom_site_U_iso_or_equiv
  _atom_site_adp_type
  _atom_site_occupancy
  _atom_site_site_symmetry_order
  _atom_site_calc_flag
  _atom_site_refinement_flags_posn
  _atom_site_refinement_flags_adp
  _atom_site_refinement_flags_occupancy
  _atom_site_disorder_assembly
  _atom_site_disorder_group
 Cu1 Cu 0.75185(2) 0.38099(2) 0.61786(2) 0.01715(7) Uani 1 1 d . . . . .
 O11 O 0.89731(9) 0.35950(11) 0.64238(9) 0.0235(3) Uani 1 1 d . . . . .
 O12 O 1.02495(9) 0.21817(12) 0.69695(9) 0.0296(3) Uani 1 1 d . . . . .
 O21 O 0.60599(8) 0.40602(10) 0.59517(8) 0.0180(2) Uani 1 1 d . . . . .
 O22 O 0.45210(9) 0.31849(12) 0.53589(8) 0.0260(3) Uani 1 1 d . . . . .
 N1 N 0.77342(10) 0.23075(12) 0.71013(9) 0.0171(3) Uani 1 1 d . . . . .
 N2 N 0.69020(10) 0.24561(12) 0.50497(9) 0.0169(3) Uani 1 1 d . . . . .
 N3 N 0.75761(11) 0.56643(13) 0.57200(9) 0.0176(3) Uani 1 1 d . . . . .
 C11 C 0.86557(12) 0.17849(15) 0.72212(11) 0.0192(3) Uani 1 1 d . . . . .
 C12 C 0.89842(14) 0.06088(16) 0.76782(11) 0.0247(4) Uani 1 1 d . . . . .
 H12 H 0.963904 0.028355 0.774652 0.030 Uiso 1 1 calc R . . . .
 C13 C 0.83254(15) -0.00462(17) 0.80195(12) 0.0277(4) Uani 1 1 d . . . . .
 H13 H 0.851866 -0.084182 0.830582 0.033 Uiso 1 1 calc R . . . .
 C14 C 0.73483(14) 0.04922(16) 0.79349(11) 0.0241(4) Uani 1 1 d . . . . .
 C15 C 0.66349(16) -0.01061(18) 0.83016(12) 0.0303(4) Uani 1 1 d . . . . .
 H15 H 0.679324 -0.091136 0.858353 0.036 Uiso 1 1 calc R . . . .
 C16 C 0.57234(16) 0.04871(19) 0.82443(12) 0.0315(4) Uani 1 1 d . . . . .
 H16 H 0.526680 0.008986 0.849081 0.038 Uiso 1 1 calc R . . . .
 C17 C 0.54718(14) 0.16979(18) 0.78136(12) 0.0265(4) Uani 1 1 d . . . . .
 H17 H 0.485122 0.209998 0.778468 0.032 Uiso 1 1 calc R . . . .
 C18 C 0.61252(13) 0.22976(16) 0.74350(11) 0.0214(3) Uani 1 1 d . . . . .
 H18 H 0.594497 0.309736 0.715054 0.026 Uiso 1 1 calc R . . . .
 C19 C 0.70728(13) 0.16990(15) 0.74777(10) 0.0191(3) Uani 1 1 d . . . . .
 C21 C 0.59208(12) 0.22870(15) 0.49704(10) 0.0171(3) Uani 1 1 d . . . . .
 C22 C 0.53244(13) 0.12789(16) 0.44726(12) 0.0228(3) Uani 1 1 d . . . . .
 H22 H 0.463783 0.118973 0.444058 0.027 Uiso 1 1 calc R . . . .
 C23 C 0.57679(13) 0.04349(16) 0.40380(12) 0.0236(3) Uani 1 1 d . . . . .
 H23 H 0.539306 -0.025803 0.372423 0.028 Uiso 1 1 calc R . . . .
 C24 C 0.67982(13) 0.06210(16) 0.40683(11) 0.0199(3) Uani 1 1 d . . . . .
 C25 C 0.73007(14) -0.01636(17) 0.35961(12) 0.0250(4) Uani 1 1 d . . . . .
 H25 H 0.694530 -0.083842 0.324931 0.030 Uiso 1 1 calc R . . . .
 C26 C 0.82949(15) 0.00621(18) 0.36462(12) 0.0281(4) Uani 1 1 d . . . . .
 H26 H 0.861591 -0.045845 0.333453 0.034 Uiso 1 1 calc R . . . .
 C27 C 0.88405(15) 0.10806(18) 0.41678(13) 0.0288(4) Uani 1 1 d . . . . .
 H27 H 0.952192 0.122188 0.419892 0.035 Uiso 1 1 calc R . . . .
 C28 C 0.83862(13) 0.18703(17) 0.46319(12) 0.0239(4) Uani 1 1 d . . . . .
 H28 H 0.875573 0.254324 0.497129 0.029 Uiso 1 1 calc R . . . .
 C29 C 0.73521(12) 0.16525(15) 0.45899(11) 0.0178(3) Uani 1 1 d . . . . .
 C31 C 0.75264(13) 0.66668(17) 0.63683(12) 0.0237(4) Uani 1 1 d . . . . .
 H31A H 0.810688 0.654894 0.686783 0.028 Uiso 1 1 calc R . . . .
 H31B H 0.691023 0.652530 0.653397 0.028 Uiso 1 1 calc R . . . .
 C32 C 0.75285(13) 0.80819(17) 0.60424(13) 0.0274(4) Uani 1 1 d . . . . .
 H32A H 0.691835 0.822947 0.557278 0.033 Uiso 1 1 calc R . . . .
 H32B H 0.752185 0.870190 0.649042 0.033 Uiso 1 1 calc R . . . .
 C33 C 0.84690(14) 0.83224(17) 0.57511(13) 0.0259(4) Uani 1 1 d . . . . .
 H33A H 0.908106 0.822447 0.622606 0.031 Uiso 1 1 calc R . . . .
 H33B H 0.845502 0.921584 0.553143 0.031 Uiso 1 1 calc R . . . .
 C34 C 0.84799(14) 0.73248(16) 0.50620(12) 0.0258(4) Uani 1 1 d . . . . .
 H34A H 0.789130 0.746921 0.457263 0.031 Uiso 1 1 calc R . . . .
 H34B H 0.909056 0.745049 0.488578 0.031 Uiso 1 1 calc R . . . .
 C35 C 0.84573(13) 0.59174(16) 0.53845(12) 0.0226(3) Uani 1 1 d . . . . .
 H35A H 0.842630 0.530327 0.492491 0.027 Uiso 1 1 calc R . . . .
 H35B H 0.908661 0.574807 0.583019 0.027 Uiso 1 1 calc R . . . .
 C110 C 0.93710(13) 0.25583(16) 0.68436(11) 0.0204(3) Uani 1 1 d . . . . .
 C210 C 0.54446(12) 0.32487(15) 0.54588(10) 0.0175(3) Uani 1 1 d . . . . .
 H3 H 0.7013(17) 0.571(2) 0.5312(14) 0.025(5) Uiso 1 1 d . . . . .

loop_
  _atom_site_aniso_label
  _atom_site_aniso_U_11
  _atom_site_aniso_U_22
  _atom_site_aniso_U_33
  _atom_site_aniso_U_23
  _atom_site_aniso_U_13
  _atom_site_aniso_U_12
 Cu1 0.01043(11) 0.01729(10) 0.02360(12) 0.00216(7) 0.00476(8) 0.00045(6)
 O11 0.0133(6) 0.0242(6) 0.0319(7) 0.0055(5) 0.0049(5) 0.0002(4)
 O12 0.0152(6) 0.0314(6) 0.0408(8) 0.0026(6) 0.0058(6) 0.0065(5)
 O21 0.0131(5) 0.0199(5) 0.0215(6) -0.0006(4) 0.0059(5) 0.0007(4)
 O22 0.0118(6) 0.0347(7) 0.0316(7) -0.0076(5) 0.0065(5) 0.0000(5)
 N1 0.0169(7) 0.0165(6) 0.0168(7) -0.0010(5) 0.0033(5) -0.0002(5)
 N2 0.0150(7) 0.0176(6) 0.0186(7) 0.0015(5) 0.0057(5) 0.0014(5)
 N3 0.0129(7) 0.0197(6) 0.0198(7) 0.0005(5) 0.0041(6) -0.0010(5)
 C11 0.0176(8) 0.0199(7) 0.0174(8) -0.0031(6) 0.0010(6) 0.0011(6)
 C12 0.0254(9) 0.0226(8) 0.0225(9) 0.0002(7) 0.0014(7) 0.0060(6)
 C13 0.0360(11) 0.0202(8) 0.0236(9) 0.0037(7) 0.0035(8) 0.0032(7)
 C14 0.0309(10) 0.0219(8) 0.0174(8) 0.0001(6) 0.0039(7) -0.0034(7)
 C15 0.0406(11) 0.0253(8) 0.0232(9) 0.0042(7) 0.0064(8) -0.0098(8)
 C16 0.0356(11) 0.0372(10) 0.0228(9) -0.0005(8) 0.0101(8) -0.0168(8)
 C17 0.0241(9) 0.0334(9) 0.0231(9) -0.0040(7) 0.0087(7) -0.0080(7)
 C18 0.0214(8) 0.0239(7) 0.0193(8) -0.0005(6) 0.0066(7) -0.0034(6)
 C19 0.0225(8) 0.0193(7) 0.0149(8) -0.0018(6) 0.0047(6) -0.0043(6)
 C21 0.0142(7) 0.0197(7) 0.0179(8) 0.0017(6) 0.0054(6) 0.0011(5)
 C22 0.0157(8) 0.0272(8) 0.0261(9) -0.0030(7) 0.0070(7) -0.0037(6)
 C23 0.0218(9) 0.0229(8) 0.0256(9) -0.0036(7) 0.0062(7) -0.0035(6)
 C24 0.0216(8) 0.0199(7) 0.0191(8) 0.0015(6) 0.0075(7) 0.0017(6)
 C25 0.0297(10) 0.0219(8) 0.0247(9) -0.0027(7) 0.0098(8) 0.0035(7)
 C26 0.0310(10) 0.0304(9) 0.0272(10) 0.0002(7) 0.0152(8) 0.0095(7)
 C27 0.0207(9) 0.0340(9) 0.0367(11) -0.0005(8) 0.0164(8) 0.0027(7)
 C28 0.0188(8) 0.0257(8) 0.0298(10) -0.0011(7) 0.0111(7) 0.0000(6)
 C29 0.0183(8) 0.0178(7) 0.0189(8) 0.0026(6) 0.0078(6) 0.0021(6)
 C31 0.0199(9) 0.0267(8) 0.0258(9) -0.0068(7) 0.0088(7) -0.0059(6)
 C32 0.0195(9) 0.0240(8) 0.0382(11) -0.0079(7) 0.0077(8) -0.0040(6)
 C33 0.0213(9) 0.0234(8) 0.0318(10) 0.0003(7) 0.0057(8) -0.0062(6)
 C34 0.0282(9) 0.0251(8) 0.0253(9) 0.0049(7) 0.0095(8) -0.0043(7)
 C35 0.0199(8) 0.0245(8) 0.0258(9) 0.0036(7) 0.0105(7) 0.0009(6)
 C110 0.0163(8) 0.0214(7) 0.0210(8) -0.0032(6) 0.0017(6) 0.0008(6)
 C210 0.0137(7) 0.0205(7) 0.0185(8) 0.0015(6) 0.0049(6) 0.0019(5)

_geom_special_details
;
 All esds (except the esd in the dihedral angle between two l.s. planes)
 are estimated using the full covariance matrix.  The cell esds are taken
 into account individually in the estimation of esds in distances, angles
 and torsion angles; correlations between esds in cell parameters are only
 used when they are defined by crystal symmetry.  An approximate (isotropic)
 treatment of cell esds is used for estimating esds involving l.s. planes.
;
loop_
  _geom_bond_atom_site_label_1
  _geom_bond_atom_site_label_2
  _geom_bond_distance
  _geom_bond_site_symmetry_2
  _geom_bond_publ_flag
 Cu1 O11 1.9246(12) . ?
 Cu1 O21 1.9373(11) . ?
 Cu1 N1 2.1065(13) . ?
 Cu1 N2 2.2635(14) . ?
 Cu1 N3 2.0291(13) . ?
 O11 C110 1.285(2) . ?
 O12 C110 1.220(2) . ?
 O21 C210 1.281(2) . ?
 O22 C210 1.2278(19) . ?
 N1 C11 1.328(2) . ?
 N1 C19 1.3819(19) . ?
 N2 C21 1.322(2) . ?
 N2 C29 1.3728(19) . ?
 N3 C31 1.488(2) . ?
 N3 C35 1.489(2) . ?
 N3 H3 0.86(2) . ?
 C11 C12 1.407(2) . ?
 C11 C110 1.520(2) . ?
 C12 H12 0.9300 . ?
 C12 C13 1.365(3) . ?
 C13 H13 0.9300 . ?
 C13 C14 1.412(3) . ?
 C14 C15 1.424(2) . ?
 C14 C19 1.424(2) . ?
 C15 H15 0.9300 . ?
 C15 C16 1.362(3) . ?
 C16 H16 0.9300 . ?
 C16 C17 1.405(3) . ?
 C17 H17 0.9300 . ?
 C17 C18 1.372(2) . ?
 C18 H18 0.9300 . ?
 C18 C19 1.414(2) . ?
 C21 C22 1.408(2) . ?
 C21 C210 1.524(2) . ?
 C22 H22 0.9300 . ?
 C22 C23 1.364(2) . ?
 C23 H23 0.9300 . ?
 C23 C24 1.409(2) . ?
 C24 C25 1.421(2) . ?
 C24 C29 1.420(2) . ?
 C25 H25 0.9300 . ?
 C25 C26 1.358(3) . ?
 C26 H26 0.9300 . ?
 C26 C27 1.407(3) . ?
 C27 H27 0.9300 . ?
 C27 C28 1.373(2) . ?
 C28 H28 0.9300 . ?
 C28 C29 1.414(2) . ?
 C31 H31A 0.9700 . ?
 C31 H31B 0.9700 . ?
 C31 C32 1.526(3) . ?
 C32 H32A 0.9700 . ?
 C32 H32B 0.9700 . ?
 C32 C33 1.519(2) . ?
 C33 H33A 0.9700 . ?
 C33 H33B 0.9700 . ?
 C33 C34 1.521(2) . ?
 C34 H34A 0.9700 . ?
 C34 H34B 0.9700 . ?
 C34 C35 1.520(2) . ?
 C35 H35A 0.9700 . ?
 C35 H35B 0.9700 . ?

loop_
  _geom_angle_atom_site_label_1
  _geom_angle_atom_site_label_2
  _geom_angle_atom_site_label_3
  _geom_angle
  _geom_angle_site_symmetry_1
  _geom_angle_site_symmetry_3
  _geom_angle_publ_flag
 O11 Cu1 O21 178.62(5) . . ?
 O11 Cu1 N1 81.33(5) . . ?
 O11 Cu1 N2 102.64(5) . . ?
 O11 Cu1 N3 91.82(5) . . ?
 O21 Cu1 N1 98.76(5) . . ?
 O21 Cu1 N2 78.73(5) . . ?
 O21 Cu1 N3 87.58(5) . . ?
 N1 Cu1 N2 95.65(5) . . ?
 N3 Cu1 N1 157.03(6) . . ?
 N3 Cu1 N2 107.26(5) . . ?
 C110 O11 Cu1 117.04(10) . . ?
 C210 O21 Cu1 119.25(10) . . ?
 C11 N1 Cu1 108.67(10) . . ?
 C11 N1 C19 118.36(14) . . ?
 C19 N1 Cu1 132.23(11) . . ?
 C21 N2 Cu1 106.45(10) . . ?
 C21 N2 C29 118.42(14) . . ?
 C29 N2 Cu1 133.70(11) . . ?
 Cu1 N3 H3 102.5(14) . . ?
 C31 N3 Cu1 110.20(10) . . ?
 C31 N3 C35 111.23(13) . . ?
 C31 N3 H3 107.8(14) . . ?
 C35 N3 Cu1 114.88(10) . . ?
 C35 N3 H3 109.7(13) . . ?
 N1 C11 C12 123.77(15) . . ?
 N1 C11 C110 115.63(14) . . ?
 C12 C11 C110 120.59(14) . . ?
 C11 C12 H12 120.6 . . ?
 C13 C12 C11 118.87(16) . . ?
 C13 C12 H12 120.6 . . ?
 C12 C13 H13 120.2 . . ?
 C12 C13 C14 119.58(16) . . ?
 C14 C13 H13 120.2 . . ?
 C13 C14 C15 122.82(16) . . ?
 C13 C14 C19 118.56(15) . . ?
 C19 C14 C15 118.61(17) . . ?
 C14 C15 H15 119.6 . . ?
 C16 C15 C14 120.79(17) . . ?
 C16 C15 H15 119.6 . . ?
 C15 C16 H16 119.9 . . ?
 C15 C16 C17 120.13(16) . . ?
 C17 C16 H16 119.9 . . ?
 C16 C17 H17 119.4 . . ?
 C18 C17 C16 121.17(17) . . ?
 C18 C17 H17 119.4 . . ?
 C17 C18 H18 120.0 . . ?
 C17 C18 C19 119.95(16) . . ?
 C19 C18 H18 120.0 . . ?
 N1 C19 C14 120.72(15) . . ?
 N1 C19 C18 119.97(14) . . ?
 C18 C19 C14 119.28(14) . . ?
 N2 C21 C22 123.37(14) . . ?
 N2 C21 C210 116.40(14) . . ?
 C22 C21 C210 120.23(14) . . ?
 C21 C22 H22 120.5 . . ?
 C23 C22 C21 119.07(15) . . ?
 C23 C22 H22 120.5 . . ?
 C22 C23 H23 120.2 . . ?
 C22 C23 C24 119.50(16) . . ?
 C24 C23 H23 120.2 . . ?
 C23 C24 C25 123.09(16) . . ?
 C23 C24 C29 118.09(14) . . ?
 C29 C24 C25 118.81(15) . . ?
 C24 C25 H25 119.7 . . ?
 C26 C25 C24 120.67(17) . . ?
 C26 C25 H25 119.7 . . ?
 C25 C26 H26 119.9 . . ?
 C25 C26 C27 120.21(16) . . ?
 C27 C26 H26 119.9 . . ?
 C26 C27 H27 119.4 . . ?
 C28 C27 C26 121.25(17) . . ?
 C28 C27 H27 119.4 . . ?
 C27 C28 H28 120.3 . . ?
 C27 C28 C29 119.50(17) . . ?
 C29 C28 H28 120.3 . . ?
 N2 C29 C24 121.40(14) . . ?
 N2 C29 C28 119.04(15) . . ?
 C28 C29 C24 119.56(14) . . ?
 N3 C31 H31A 109.2 . . ?
 N3 C31 H31B 109.2 . . ?
 N3 C31 C32 112.26(15) . . ?
 H31A C31 H31B 107.9 . . ?
 C32 C31 H31A 109.2 . . ?
 C32 C31 H31B 109.2 . . ?
 C31 C32 H32A 109.6 . . ?
 C31 C32 H32B 109.6 . . ?
 H32A C32 H32B 108.1 . . ?
 C33 C32 C31 110.47(14) . . ?
 C33 C32 H32A 109.6 . . ?
 C33 C32 H32B 109.6 . . ?
 C32 C33 H33A 109.9 . . ?
 C32 C33 H33B 109.9 . . ?
 C32 C33 C34 108.92(14) . . ?
 H33A C33 H33B 108.3 . . ?
 C34 C33 H33A 109.9 . . ?
 C34 C33 H33B 109.9 . . ?
 C33 C34 H34A 109.5 . . ?
 C33 C34 H34B 109.5 . . ?
 H34A C34 H34B 108.1 . . ?
 C35 C34 C33 110.61(14) . . ?
 C35 C34 H34A 109.5 . . ?
 C35 C34 H34B 109.5 . . ?
 N3 C35 C34 113.06(13) . . ?
 N3 C35 H35A 109.0 . . ?
 N3 C35 H35B 109.0 . . ?
 C34 C35 H35A 109.0 . . ?
 C34 C35 H35B 109.0 . . ?
 H35A C35 H35B 107.8 . . ?
 O11 C110 C11 114.61(14) . . ?
 O12 C110 O11 125.97(16) . . ?
 O12 C110 C11 119.41(15) . . ?
 O21 C210 C21 116.04(13) . . ?
 O22 C210 O21 125.39(14) . . ?
 O22 C210 C21 118.57(15) . . ?

loop_
  _geom_torsion_atom_site_label_1
  _geom_torsion_atom_site_label_2
  _geom_torsion_atom_site_label_3
  _geom_torsion_atom_site_label_4
  _geom_torsion
  _geom_torsion_site_symmetry_1
  _geom_torsion_site_symmetry_2
  _geom_torsion_site_symmetry_3
  _geom_torsion_site_symmetry_4
  _geom_torsion_publ_flag
 Cu1 O11 C110 O12 170.88(14) . . . . ?
 Cu1 O11 C110 C11 -10.62(19) . . . . ?
 Cu1 O21 C210 O22 169.15(13) . . . . ?
 Cu1 O21 C210 C21 -10.27(18) . . . . ?
 Cu1 N1 C11 C12 -168.28(14) . . . . ?
 Cu1 N1 C11 C110 12.94(16) . . . . ?
 Cu1 N1 C19 C14 164.74(12) . . . . ?
 Cu1 N1 C19 C18 -17.4(2) . . . . ?
 Cu1 N2 C21 C22 -164.73(14) . . . . ?
 Cu1 N2 C21 C210 14.82(16) . . . . ?
 Cu1 N2 C29 C24 161.45(12) . . . . ?
 Cu1 N2 C29 C28 -19.3(2) . . . . ?
 Cu1 N3 C31 C32 -177.94(11) . . . . ?
 Cu1 N3 C35 C34 -179.00(12) . . . . ?
 N1 C11 C12 C13 0.2(3) . . . . ?
 N1 C11 C110 O11 -2.8(2) . . . . ?
 N1 C11 C110 O12 175.78(15) . . . . ?
 N2 C21 C22 C23 -0.8(3) . . . . ?
 N2 C21 C210 O21 -5.4(2) . . . . ?
 N2 C21 C210 O22 175.17(15) . . . . ?
 N3 C31 C32 C33 -57.0(2) . . . . ?
 C11 N1 C19 C14 -4.2(2) . . . . ?
 C11 N1 C19 C18 173.73(15) . . . . ?
 C11 C12 C13 C14 -2.4(3) . . . . ?
 C12 C11 C110 O11 178.36(16) . . . . ?
 C12 C11 C110 O12 -3.0(2) . . . . ?
 C12 C13 C14 C15 -177.49(17) . . . . ?
 C12 C13 C14 C19 1.2(3) . . . . ?
 C13 C14 C15 C16 176.28(18) . . . . ?
 C13 C14 C19 N1 2.1(3) . . . . ?
 C13 C14 C19 C18 -175.82(16) . . . . ?
 C14 C15 C16 C17 0.6(3) . . . . ?
 C15 C14 C19 N1 -179.15(15) . . . . ?
 C15 C14 C19 C18 3.0(3) . . . . ?
 C15 C16 C17 C18 0.8(3) . . . . ?
 C16 C17 C18 C19 -0.3(3) . . . . ?
 C17 C18 C19 N1 -179.56(15) . . . . ?
 C17 C18 C19 C14 -1.6(3) . . . . ?
 C19 N1 C11 C12 3.1(2) . . . . ?
 C19 N1 C11 C110 -175.72(14) . . . . ?
 C19 C14 C15 C16 -2.4(3) . . . . ?
 C21 N2 C29 C24 -2.8(2) . . . . ?
 C21 N2 C29 C28 176.50(15) . . . . ?
 C21 C22 C23 C24 -2.5(3) . . . . ?
 C22 C21 C210 O21 174.20(15) . . . . ?
 C22 C21 C210 O22 -5.3(2) . . . . ?
 C22 C23 C24 C25 -176.24(17) . . . . ?
 C22 C23 C24 C29 3.1(3) . . . . ?
 C23 C24 C25 C26 179.73(17) . . . . ?
 C23 C24 C29 N2 -0.4(2) . . . . ?
 C23 C24 C29 C28 -179.72(16) . . . . ?
 C24 C25 C26 C27 -0.1(3) . . . . ?
 C25 C24 C29 N2 178.93(15) . . . . ?
 C25 C24 C29 C28 -0.4(2) . . . . ?
 C25 C26 C27 C28 -0.4(3) . . . . ?
 C26 C27 C28 C29 0.4(3) . . . . ?
 C27 C28 C29 N2 -179.34(16) . . . . ?
 C27 C28 C29 C24 0.0(3) . . . . ?
 C29 N2 C21 C22 3.5(2) . . . . ?
 C29 N2 C21 C210 -176.99(13) . . . . ?
 C29 C24 C25 C26 0.4(3) . . . . ?
 C31 N3 C35 C34 -53.0(2) . . . . ?
 C31 C32 C33 C34 58.1(2) . . . . ?
 C32 C33 C34 C35 -57.2(2) . . . . ?
 C33 C34 C35 N3 55.5(2) . . . . ?
 C35 N3 C31 C32 53.46(19) . . . . ?
 C110 C11 C12 C13 178.94(16) . . . . ?
 C210 C21 C22 C23 179.67(15) . . . . ?

_shelx_res_file
;
TITL mob663 in P2(1)/c
    mob663.res
    created by SHELXL-2018/3 at 08:13:38 on 13-Feb-2020
CELL 0.71073 13.6876 10.0952 16.4802 90 106.995 90
ZERR 4 0.0007 0.0004 0.0009 0 0.005 0
LATT 1
SYMM -X,0.5+Y,0.5-Z
SFAC C H Cu N O
UNIT 100 92 4 12 16

L.S. 10
PLAN  10
SIZE 0.8 0.6 0.3
MORE -1
BOND $H
htab
CONF
LIST 6
fmap 2
acta
MERG 2
REM <olex2.extras>
REM <HklSrc "%.\\Mob663.hkl">
REM </olex2.extras>

WGHT    0.042600    0.916800
FVAR       3.85344
CU1   3    0.751851    0.380986    0.617859    11.00000    0.01043    0.01729 =
         0.02360    0.00216    0.00476    0.00045
O11   5    0.897309    0.359504    0.642380    11.00000    0.01331    0.02419 =
         0.03189    0.00549    0.00486    0.00025
O12   5    1.024950    0.218166    0.696950    11.00000    0.01522    0.03139 =
         0.04080    0.00262    0.00580    0.00645
O21   5    0.605992    0.406018    0.595174    11.00000    0.01311    0.01988 =
         0.02154   -0.00063    0.00587    0.00065
O22   5    0.452105    0.318487    0.535890    11.00000    0.01183    0.03472 =
         0.03160   -0.00756    0.00647    0.00002
N1    4    0.773417    0.230747    0.710131    11.00000    0.01686    0.01646 =
         0.01680   -0.00103    0.00330   -0.00018
N2    4    0.690203    0.245607    0.504966    11.00000    0.01504    0.01757 =
         0.01864    0.00155    0.00567    0.00137
N3    4    0.757610    0.566432    0.571997    11.00000    0.01290    0.01971 =
         0.01979    0.00047    0.00408   -0.00098
C11   1    0.865570    0.178490    0.722121    11.00000    0.01757    0.01993 =
         0.01742   -0.00313    0.00098    0.00108
C12   1    0.898421    0.060885    0.767822    11.00000    0.02536    0.02258 =
         0.02245    0.00019    0.00139    0.00604
AFIX  43
H12   2    0.963904    0.028355    0.774652    11.00000   -1.20000
AFIX   0
C13   1    0.832536   -0.004616    0.801948    11.00000    0.03599    0.02023 =
         0.02358    0.00372    0.00348    0.00316
AFIX  43
H13   2    0.851866   -0.084182    0.830582    11.00000   -1.20000
AFIX   0
C14   1    0.734832    0.049217    0.793495    11.00000    0.03092    0.02187 =
         0.01740    0.00015    0.00391   -0.00335
C15   1    0.663486   -0.010606    0.830162    11.00000    0.04057    0.02528 =
         0.02322    0.00418    0.00637   -0.00985
AFIX  43
H15   2    0.679324   -0.091136    0.858353    11.00000   -1.20000
AFIX   0
C16   1    0.572344    0.048711    0.824433    11.00000    0.03556    0.03715 =
         0.02275   -0.00049    0.01008   -0.01684
AFIX  43
H16   2    0.526680    0.008986    0.849081    11.00000   -1.20000
AFIX   0
C17   1    0.547180    0.169787    0.781365    11.00000    0.02413    0.03340 =
         0.02315   -0.00403    0.00874   -0.00799
AFIX  43
H17   2    0.485122    0.209998    0.778468    11.00000   -1.20000
AFIX   0
C18   1    0.612518    0.229761    0.743505    11.00000    0.02143    0.02393 =
         0.01926   -0.00045    0.00660   -0.00336
AFIX  43
H18   2    0.594497    0.309736    0.715054    11.00000   -1.20000
AFIX   0
C19   1    0.707280    0.169901    0.747768    11.00000    0.02246    0.01935 =
         0.01486   -0.00184    0.00466   -0.00432
C21   1    0.592076    0.228697    0.497035    11.00000    0.01421    0.01968 =
         0.01792    0.00166    0.00539    0.00114
C22   1    0.532435    0.127888    0.447260    11.00000    0.01574    0.02716 =
         0.02609   -0.00295    0.00703   -0.00370
AFIX  43
H22   2    0.463783    0.118973    0.444058    11.00000   -1.20000
AFIX   0
C23   1    0.576791    0.043488    0.403803    11.00000    0.02177    0.02291 =
         0.02556   -0.00363    0.00621   -0.00354
AFIX  43
H23   2    0.539306   -0.025803    0.372423    11.00000   -1.20000
AFIX   0
C24   1    0.679819    0.062103    0.406827    11.00000    0.02161    0.01991 =
         0.01906    0.00146    0.00746    0.00171
C25   1    0.730069   -0.016357    0.359611    11.00000    0.02966    0.02188 =
         0.02467   -0.00265    0.00976    0.00347
AFIX  43
H25   2    0.694530   -0.083842    0.324931    11.00000   -1.20000
AFIX   0
C26   1    0.829488    0.006210    0.364615    11.00000    0.03095    0.03037 =
         0.02721    0.00021    0.01516    0.00951
AFIX  43
H26   2    0.861591   -0.045845    0.333453    11.00000   -1.20000
AFIX   0
C27   1    0.884051    0.108064    0.416780    11.00000    0.02069    0.03400 =
         0.03674   -0.00055    0.01643    0.00273
AFIX  43
H27   2    0.952192    0.122188    0.419892    11.00000   -1.20000
AFIX   0
C28   1    0.838615    0.187027    0.463190    11.00000    0.01879    0.02568 =
         0.02981   -0.00113    0.01112    0.00002
AFIX  43
H28   2    0.875573    0.254324    0.497129    11.00000   -1.20000
AFIX   0
C29   1    0.735212    0.165246    0.458989    11.00000    0.01834    0.01783 =
         0.01886    0.00263    0.00777    0.00213
C31   1    0.752639    0.666680    0.636826    11.00000    0.01993    0.02673 =
         0.02582   -0.00676    0.00882   -0.00588
AFIX  23
H31A  2    0.810688    0.654894    0.686783    11.00000   -1.20000
H31B  2    0.691023    0.652530    0.653397    11.00000   -1.20000
AFIX   0
C32   1    0.752851    0.808186    0.604243    11.00000    0.01954    0.02397 =
         0.03822   -0.00790    0.00765   -0.00399
AFIX  23
H32A  2    0.691835    0.822947    0.557278    11.00000   -1.20000
H32B  2    0.752185    0.870190    0.649042    11.00000   -1.20000
AFIX   0
C33   1    0.846904    0.832238    0.575110    11.00000    0.02129    0.02339 =
         0.03180    0.00034    0.00567   -0.00624
AFIX  23
H33A  2    0.908106    0.822447    0.622606    11.00000   -1.20000
H33B  2    0.845502    0.921584    0.553143    11.00000   -1.20000
AFIX   0
C34   1    0.847991    0.732481    0.506198    11.00000    0.02822    0.02507 =
         0.02531    0.00493    0.00949   -0.00428
AFIX  23
H34A  2    0.789130    0.746921    0.457263    11.00000   -1.20000
H34B  2    0.909056    0.745049    0.488578    11.00000   -1.20000
AFIX   0
C35   1    0.845730    0.591737    0.538445    11.00000    0.01991    0.02448 =
         0.02581    0.00358    0.01046    0.00087
AFIX  23
H35A  2    0.842630    0.530327    0.492491    11.00000   -1.20000
H35B  2    0.908661    0.574807    0.583019    11.00000   -1.20000
AFIX   0
C110  1    0.937103    0.255830    0.684360    11.00000    0.01625    0.02144 =
         0.02105   -0.00323    0.00172    0.00082
C210  1    0.544456    0.324874    0.545883    11.00000    0.01369    0.02049 =
         0.01846    0.00149    0.00489    0.00193
H3    2    0.701343    0.571017    0.531209    11.00000    0.02470
HKLF 4


REM  mob663 in P2(1)/c
REM wR2 = 0.0901, GooF = S = 1.047, Restrained GooF = 1.047 for all data
REM R1 = 0.0332 for 5007 Fo > 4sig(Fo) and 0.0428 for all 5898 data
REM 302 parameters refined using 0 restraints

END

WGHT      0.0426      0.9168

REM Instructions for potential hydrogen bonds
EQIV $1 -x+2, y-1/2, -z+3/2
HTAB C12 O11_$1
HTAB C18 O21
HTAB C28 O11
EQIV $2 -x+2, y+1/2, -z+3/2
HTAB C31 O12_$2
EQIV $3 -x+1, -y+1, -z+1
HTAB C32 O22_$3
HTAB N3 O22_$3

REM Highest difference peak  0.429,  deepest hole -0.753,  1-sigma level  0.094
Q1    1   0.5634  0.2685  0.5220  11.00000  0.05    0.43
Q2    1   0.5586  0.1854  0.4738  11.00000  0.05    0.34
Q3    1   1.0039  0.2430  0.7293  11.00000  0.05    0.32
Q4    1   0.8059  0.8170  0.5944  11.00000  0.05    0.31
Q5    1   0.8510  0.7859  0.5409  11.00000  0.05    0.30
Q6    1   0.8940  0.2026  0.6930  11.00000  0.05    0.29
Q7    1   0.5464  0.1134  0.3993  11.00000  0.05    0.28
Q8    1   0.9419  1.0719  0.6101  11.00000  0.05    0.27
Q9    1   0.9755  0.1967  0.6656  11.00000  0.05    0.27
Q10   1   0.7385  0.3831  0.6768  11.00000  0.05    0.27
;
_shelx_res_checksum                63131
_shelx_hkl_file
;
   0   0   3 17.0495 40.8436   5
   0   0  -3 49.6688 40.5241   5
   0   0   4 30453.4 949.152   5
   0   0  -4 30417.5 937.806   5
   0   0   5-35.1329 68.5537   5
   0   0  -5-33.2323 64.9887   5
   0   0   6 14771.4 677.021   5
   0   0  -6 15054.2 665.084   5
   0   0   7-62.5282 91.6427   5
   0   0  -7 35.0700 61.9434   5
   0   0   8 51318.1 1703.90   5
   0   0  -8 54762.8 1721.77   5
   0   0   9 245.883 100.943   5
   0   0  -9 974.631 188.934   5
   0   0  10 24216.1 1133.05   5
   0   0 -10 26743.1 1146.11   5
   0   0 -11 226.866 130.222   5
   0   0  11 136.491 137.045   5
   0   0  12 38250.9 1607.11   5
   0   0  13-134.059 172.777   5
   0   0  14 4326.01 515.453   5
   0   0  15 84.5876 127.377   5
   0   0  16 5569.86 640.425   5
   0   0  17-178.751 192.997   5
   0   0  18 1361.64 384.099   5
   0   0  19 176.304 233.496   5
   0   0  20 498.778 302.050   5
   0   0  21-180.629 178.520   5
   0   1  -1 67635.5 1541.17   4
   0   1  -2 33867.0 842.346   5
   0   1   2 35781.1 967.744   5
   0  -1   2 35068.2 854.381   5
   0   1  -3 126987. 3012.84   5
   0  -1   3 132940. 3023.62   5
   0   1   3 133883. 3151.35   5
   0   1  -4 157107. 3755.22   5
   0   1   4 166424. 3907.77   5
   0  -1   4 163443. 3773.85   5
   0   1   5 15975.7 692.266   5
   0  -1   5 15819.5 611.154   5
   0   1  -5 16066.0 601.888   5
   0   1  -6 14091.9 604.961   5
   0   1   6 13815.5 674.928   5
   0  -1   6 14315.3 618.000   5
   0  -1  -6 13842.7 667.730   5
   0  -1  -7 2927.02 301.192   5
   0   1   7 2301.92 285.121   5
   0  -1   7 2795.80 268.404   5
   0   1  -7 2687.11 259.123   5
   0  -1  -8 5051.80 423.860   5
   0   1   8 4849.73 423.960   5
   0  -1   8 4406.80 373.380   5
   0   1  -8 5297.46 388.564   5
   0   1  -9 18995.7 861.802   5
   0  -1  -9 19448.0 939.848   5
   0  -1   9 17491.3 860.266   5
   0   1   9 18232.3 934.818   5
   0  -1 -10 41210.7 1556.44   5
   0   1  10 38238.2 1546.91   5
   0   1 -10 42138.0 1484.59   5
   0  -1  10 38353.7 1469.44   5
   0   1 -11 1908.11 272.647   5
   0  -1  11 1585.31 283.994   5
   0   1  11 1170.79 267.376   5
   0  -1  12 8309.47 662.849   5
   0   1  12 9521.20 741.303   5
   0   1  13 19245.6 1120.73   5
   0  -1  13 18760.1 1066.19   5
   0   1  14 11236.3 865.233   5
   0  -1  14 12447.8 861.810   5
   0   1  15-275.664 224.295   5
   0  -1  15 26.2743 113.195   5
   0   1  16 2352.49 442.771   5
   0  -1  16 3024.95 476.531   5
   0  -1  17 10780.3 926.119   5
   0   1  17 11108.6 971.369   5
   0   1  18 1289.73 369.846   5
   0  -1  18 1864.34 412.297   5
   0   1  19-39.7146 177.548   5
   0  -1  19-158.639 198.275   5
   0   1  20 1388.47 392.228   5
   0  -1  20 1286.15 367.102   5
   0  -1  21 7581.11 892.598   5
   0   1  21 7317.26 917.305   5
   0  -1  22 162.702 210.655   5
   0   2   0 75442.8 1870.50   4
   0  -2   0 81196.4 1887.31   5
   0  -2   0 78462.9 1978.44   2
   0  -2   0 82580.9 1869.49   4
   0   2   0 83927.1 1880.33   5
   0   2   0 81328.2 1955.24   1
   0   2   1 31233.1 864.764   5
   0   2  -1 30396.4 874.401   3
   0  -2  -1 30651.3 871.727   5
   0  -2   1 31872.9 877.185   3
   0  -2   1 32519.3 794.590   4
   0  -2  -1 32042.0 913.596   2
   0   2  -1 30206.5 791.040   4
   0   2  -1 31824.6 892.404   1
   0   2   2 38978.5 1075.74   5
   0   2  -2 36187.5 1036.34   3
   0   2  -2 35956.8 936.036   4
   0  -2  -2 36998.6 1066.80   2
   0   2  -2 37477.4 1041.54   1
   0  -2  -2 35629.6 1062.07   5
   0  -2   3 999999. 20946.3   5
   0  -2  -3 963380. 21204.6   5
   0   2   3 957095. 21212.5   5
   0   2  -3 920562. 20914.3   5
   0   2  -4 385879. 8681.12   5
   0  -2   4 390554. 8716.71   5
   0   2   4 410981. 8996.71   5
   0   2  -5 12893.4 487.599   5
   0   2   5 14209.0 677.808   5
   0  -2   5 13536.5 512.453   5
   0   2  -6 14092.5 557.776   5
   0   2   6 14044.6 725.384   5
   0  -2   6 14936.3 597.585   5
   0   2  -7 54669.1 1555.57   5
   0  -2   7 53270.5 1590.71   5
   0   2   7 53818.5 1779.35   5
   0   2  -8 10080.3 520.994   5
   0  -2   8 9209.64 528.001   5
   0   2   8 8822.14 617.030   5
   0  -2   9 6655.17 465.696   5
   0   2  -9 5892.04 422.818   5
   0   2   9 6695.21 556.413   5
   0   2 -10 1594.84 220.810   5
   0  -2  10 1575.00 244.045   5
   0   2  10 1111.53 252.608   5
   0   2  11 43341.9 1791.62   5
   0   2 -11 47192.2 1603.31   5
   0  -2  11 45573.0 1661.33   5
   0   2 -12 941.422 197.465   5
   0   2  12 641.028 226.213   5
   0  -2  12 835.139 230.448   5
   0  -2  13 78.3051 126.041   5
   0   2  13 309.585 178.904   5
   0  -2  14 276.820 146.287   5
   0   2  14-14.5013 196.767   5
   0  -2  15 22616.0 1249.05   5
   0   2  15 21625.7 1330.26   5
   0   2  16 2079.06 404.549   5
   0  -2  16 1865.58 346.261   5
   0   2  17 3238.13 537.100   5
   0  -2  17 3109.87 482.645   5
   0  -2  18 1220.86 308.077   5
   0   2  18 922.543 316.668   5
   0  -2  19 374.764 201.132   5
   0   2  19 406.674 274.184   5
   0  -2  20 1594.26 416.052   5
   0   2  20 2054.53 493.694   5
   0  -2  21 54.6097 173.921   5
   0  -2  22 108.102 225.264   5
   0   3   0 11.8864 43.1105   1
   0  -3   0 37.8186 38.9713   5
   0  -3   0-16.0808 33.5375   4
   0   3   0 7.90217 30.5640   5
   0   3  -1 15433.3 597.711   1
   0  -3   1 15817.5 452.108   5
   0   3  -1 16265.0 433.643   5
   0  -3  -1 15028.9 555.328   5
   0  -3  -1 15860.1 622.238   2
   0   3  -1 15601.3 590.325   3
   0   3   1 15647.5 562.170   5
   0   3  -1 15504.6 492.141   4
   0  -3   1 15823.7 487.359   4
   0   3  -2 405.185 63.2864   4
   0  -3  -2 333.270 88.7736   5
   0   3  -2 361.538 85.1840   1
   0   3   2 343.062 93.0911   5
   0  -3   2 448.950 94.7254   3
   0  -3   2 360.565 63.6384   4
   0   3  -2 439.263 90.6258   3
   0  -3  -2 362.497 93.1398   2
   0  -3  -3 28761.3 975.592   5
   0   3  -3 28065.7 950.594   1
   0  -3   3 29077.4 938.309   3
   0  -3  -3 28083.2 976.971   2
   0   3  -3 27216.1 941.273   3
   0   3   3 29168.8 992.754   5
   0   3  -3 28404.9 820.185   4
   0   3  -4 3615.80 158.351   5
   0  -3   4 3830.64 181.927   5
   0   3   4 3607.47 317.022   5
   0  -3   4 3737.70 291.768   3
   0  -3  -4 3890.56 317.638   5
   0  -3  -4 3547.38 299.137   2
   0   3   5 147623. 3845.65   5
   0  -3  -5 156267. 3839.12   5
   0   3  -5 145227. 3417.98   5
   0  -3   5 152544. 3476.18   5
   0   3  -6 377273. 8579.77   5
   0   3   6 378206. 9038.78   5
   0  -3   6 395151. 8659.44   5
   0   3   7 150384. 4048.56   5
   0  -3   7 154075. 3696.28   5
   0   3  -7 149860. 3609.47   5
   0   3  -8 2235.17 216.949   5
   0  -3   8 2449.47 251.721   5
   0   3   8 3025.21 373.646   5
   0   3   9 25930.3 1239.61   5
   0   3  -9 28063.2 983.713   5
   0  -3   9 27521.5 1050.54   5
   0  -3  -9 26427.9 1220.67   5
   0   3 -10 37991.0 1255.82   5
   0   3  10 34462.3 1522.11   5
   0  -3  10 34500.7 1316.34   5
   0  -3  11 21399.5 1020.80   5
   0   3 -11 24753.8 991.072   5
   0   3  11 22723.3 1205.72   5
   0   3 -12 7660.23 526.620   5
   0  -3  12 6833.21 554.559   5
   0   3 -13 9997.13 635.281   5
   0   3  13 7989.96 738.092   5
   0  -3  13 7909.57 623.148   5
   0  -3  14 5734.87 545.698   5
   0   3  14 5688.03 641.776   5
   0   3  15 862.188 283.240   5
   0  -3  15 912.097 221.878   5
   0   3  16 2582.67 469.301   5
   0  -3  16 2913.12 425.002   5
   0   3  17 175.681 180.895   5
   0  -3  17 126.797 138.877   5
   0  -3  18 2477.17 453.296   5
   0   3  18 2383.05 489.093   5
   0  -3  19 178.587 187.682   5
   0   3  19 170.850 216.422   5
   0  -3  20 5603.97 697.006   5
   0   3  20 4957.86 745.543   5
   0   4   0 19677.5 756.216   1
   0  -4   0 20043.3 624.166   4
   0   4   0 19929.1 629.479   5
   0  -4   0 17860.7 632.394   5
   0  -4  -1 8823.89 384.041   4
   0   4  -1 8660.76 471.010   1
   0   4   1 8891.85 428.097   5
   0  -4   1 9219.07 360.136   4
   0  -4   1 8766.25 331.354   5
   0   4  -1 9359.03 317.195   5
   0  -4  -1 8165.55 412.110   5
   0   4  -1 8271.21 361.405   4
   0  -4  -1 9303.95 498.825   2
   0   4  -1 8789.70 458.999   3
   0  -4  -2 58445.9 1710.68   2
   0  -4   2 58265.1 1467.16   4
   0   4  -2 57672.8 1680.24   1
   0   4   2 57040.9 1636.63   5
   0  -4  -2 55824.6 1626.34   5
   0   4  -2 55490.4 1466.67   4
   0  -4  -2 59927.2 1664.86   1
   0   4  -2 56825.6 1651.01   3
   0   4  -3 52402.2 1459.26   4
   0   4  -3 58004.9 1688.32   1
   0  -4  -3 56105.9 1675.23   5
   0  -4  -3 58877.5 1721.14   2
   0   4  -3 55666.8 1667.07   3
   0  -4   3 59683.8 1654.08   3
   0   4   3 57435.4 1685.31   5
   0  -4   4 263132. 6018.25   3
   0   4   4 241110. 6055.30   5
   0  -4  -4 258093. 6097.68   2
   0   4  -4 246965. 5786.19   4
   0  -4  -4 256793. 6078.49   5
   0   4  -4 248176. 6035.75   3
   0   4  -4 262271. 6053.52   1
   0  -4   5 29945.9 1097.56   3
   0  -4   5 29199.5 755.657   5
   0   4  -5 31104.7 1117.79   1
   0  -4   5 31055.7 807.564   5
   0   4  -5 28660.4 929.824   4
   0  -4  -5 31570.0 1179.97   5
   0  -4  -5 29927.0 1142.38   2
   0   4   5 27509.1 1121.48   5
   0   4   6 135197. 3720.37   5
   0  -4   6 142356. 3284.03   5
   0   4  -6 138051. 3194.13   5
   0  -4  -6 140441. 3686.21   2
   0  -4   7 107857. 2878.57   3
   0  -4   7 100836. 2512.28   5
   0  -4  -7 105994. 2966.46   5
   0   4   7 97029.2 2922.21   5
   0   4  -7 97424.0 2415.83   5
   0  -4  -8 25026.9 1164.45   5
   0   4  -8 25896.6 818.136   5
   0  -4   8 24007.4 1084.83   3
   0   4   8 23961.9 1148.17   5
   0  -4   8 24408.2 887.134   5
   0  -4   9 8065.79 483.078   5
   0   4  -9 8511.50 428.415   5
   0  -4   9 9347.45 647.730   3
   0   4   9 8395.35 657.064   5
   0  -4  10 10217.6 584.227   5
   0   4 -10 11081.7 535.482   5
   0  -4  10 10657.6 724.519   3
   0   4  10 9006.07 724.110   5
   0   4  11 1309.91 298.071   5
   0  -4  11 1597.14 228.838   5
   0   4 -11 1268.26 182.857   5
   0  -4  11 1556.95 296.255   3
   0  -4  12 40617.0 1690.58   3
   0   4 -12 40908.7 1367.04   5
   0   4  12 36591.0 1729.08   5
   0  -4  12 36871.3 1425.39   5
   0  -4  13 1247.26 276.631   3
   0   4  13 1194.20 329.738   5
   0   4 -13 1014.85 187.605   5
   0  -4  13 1024.37 225.327   5
   0  -4  14 18671.6 1017.24   5
   0  -4  14 18086.2 1129.98   3
   0   4  15 2064.89 446.021   5
   0  -4  15 1652.86 318.879   5
   0  -4  15 911.908 252.095   3
   0  -4  16-77.0229 198.922   3
   0  -4  16 76.1154 118.474   5
   0   4  16 367.841 238.823   5
   0  -4  17 333.674 177.350   3
   0   4  17 843.969 299.899   5
   0  -4  17 371.636 183.629   5
   0  -4  18 3587.47 574.778   3
   0  -4  18 2481.25 428.110   5
   0   4  18 2877.45 551.690   5
   0  -4  19 27.3429 189.483   3
   0   4  19-157.458 192.982   5
   0  -5   0 55.4019 58.6151   5
   0   5   0 68.8503 54.6877   5
   0  -5   0-45.0204 55.1333   4
   0   5   0 113.363 64.4033   3
   0   5   0 1.63833 68.1901   1
   0  -5  -1 105382. 2563.17   4
   0   5  -1 102317. 2752.39   3
   0   5  -1 97977.3 2534.67   4
   0   5  -1 102910. 2434.13   5
   0  -5  -1 103922. 2629.48   5
   0  -5   1 104091. 2472.75   5
   0  -5  -1 104754. 2831.85   2
   0   5   1 105575. 2633.04   5
   0   5  -1 105300. 2780.58   1
   0  -5   1 102378. 2509.09   4
   0  -5   2 28523.4 757.037   5
   0   5  -2 30583.2 1106.01   1
   0  -5  -2 28397.1 1106.69   2
   0   5   2 29426.1 1031.07   5
   0  -5  -2 27082.8 1000.63   5
   0  -5  -2 28115.7 934.974   4
   0   5  -2 28595.5 1063.42   3
   0   5  -2 29480.6 730.317   5
   0   5  -2 26609.2 872.142   4
   0  -5   2 29475.7 873.156   4
   0   5   3 51877.4 1608.06   5
   0   5  -3 47567.5 1357.68   4
   0   5  -3 50910.5 1602.65   3
   0  -5  -3 50008.7 1572.41   5
   0  -5  -3 50090.6 1638.53   2
   0   5  -3 49628.3 1614.17   1
   0   5  -4 8210.90 407.546   4
   0  -5  -4 9701.08 578.309   5
   0   5  -4 9633.67 575.895   1
   0  -5   4 9194.91 538.944   3
   0   5  -4 9453.86 565.447   3
   0  -5  -4 9156.68 578.647   2
   0   5   4 9125.66 566.888   5
   0  -5  -5 74255.9 2196.35   2
   0  -5   5 70923.7 2090.17   3
   0   5  -5 69870.1 2129.09   1
   0   5  -5 67099.5 1855.54   4
   0   5   5 69977.3 2185.00   5
   0  -5   6 38014.7 1384.38   3
   0  -5   6 38201.9 925.196   5
   0  -5  -6 41081.8 1478.62   2
   0   5   6 36553.2 1465.55   5
   0  -5   6 37581.5 963.191   5
   0   5  -6 39282.8 1419.91   1
   0   5  -6 38782.0 1194.37   4
   0   5  -7 7802.39 444.431   4
   0  -5   7 7899.43 296.267   5
   0  -5  -7 8219.40 614.940   5
   0   5   7 7800.48 609.222   5
   0  -5   7 7827.78 334.905   5
   0  -5   7 8621.10 584.522   3
   0  -5  -7 8609.83 602.607   2
   0  -5   8 6101.27 324.373   5
   0   5   8 4916.22 506.330   5
   0  -5   8 5724.29 498.209   3
   0   5  -8 5951.53 395.189   4
   0   5   9 69563.5 2436.96   5
   0  -5   9 73318.3 2341.88   3
   0   5  -9 70469.2 1800.92   5
   0  -5   9 69838.1 1917.23   5
   0  -5  10 12926.0 827.883   3
   0   5 -10 12244.6 514.362   5
   0  -5  10 11742.7 589.779   5
   0   5  10 12587.8 893.183   5
   0   5 -11 5930.66 369.947   5
   0   5  11 6161.37 637.812   5
   0  -5  11 5963.98 433.149   5
   0  -5  11 6889.51 612.128   3
   0  -5  12 1963.77 269.782   5
   0  -5  12 1624.74 316.543   3
   0   5  12 1739.19 382.122   5
   0   5 -12 1839.34 209.881   5
   0  -5  13 10149.8 820.860   3
   0  -5  13 9892.17 647.235   5
   0   5  13 8892.41 837.992   5
   0   5 -13 9712.08 552.391   5
   0  -5  14 348.237 200.669   3
   0   5  14-92.2376 205.248   5
   0  -5  14-62.3505 120.267   5
   0   5  15-20.7719 201.517   5
   0  -5  15-30.8420 146.487   5
   0  -5  15-293.722 211.672   3
   0  -5  16 3257.68 514.669   3
   0   5  16 3005.58 543.179   5
   0  -5  16 3240.28 423.989   5
   0  -5  17 3007.33 515.602   3
   0   5  17 2556.01 513.828   5
   0  -5  18 669.761 237.986   3
   0   5  18 370.548 241.688   5
   0  -5  19-59.0486 216.736   3
   0   5  19 325.732 202.241   5
   0  -6   0 221.400 79.5739   5
   0   6   0 66.9677 78.9174   1
   0   6   0 116.121 67.0322   5
   0  -6   0 39.7584 69.0020   4
   0   6   0-16.5539 82.0847   3
   0   6  -1 161478. 3743.44   5
   0   6  -1 163913. 4179.07   1
   0  -6   1 159563. 3831.81   4
   0  -6  -1 168506. 3973.01   5
   0  -6  -1 159368. 3871.80   4
   0   6  -1 168562. 4168.84   3
   0  -6   1 155806. 3788.55   5
   0   6   1 161345. 3953.23   5
   0   6   2 8051.93 489.804   5
   0   6  -2 7782.79 409.089   4
   0   6  -2 8728.30 296.265   5
   0  -6  -2 8295.84 547.508   1
   0  -6   2 7155.54 320.613   5
   0   6  -2 8981.59 570.814   1
   0  -6   2 8368.71 399.035   4
   0   6  -2 8970.06 558.543   3
   0  -6  -2 8960.20 596.740   2
   0  -6  -2 7961.38 487.650   5
   0  -6  -2 8427.80 449.611   4
   0   6  -3 4887.92 430.870   1
   0   6  -3 4980.36 420.198   3
   0  -6  -3 5192.18 427.141   1
   0  -6  -3 5687.24 467.362   2
   0   6  -3 5029.87 317.535   4
   0  -6  -3 5773.01 426.023   5
   0   6   3 5365.22 427.684   5
   0  -6  -3 4817.75 355.384   4
   0   6   3 5198.12 471.438   2
   0  -6  -4 1451.28 244.474   1
   0   6  -4 1353.61 161.306   4
   0  -6  -4 1300.70 236.658   2
   0   6   4 1286.81 226.703   5
   0   6  -4 1721.59 257.284   1
   0   6  -4 1675.55 246.035   3
   0  -6  -5 14859.0 777.979   1
   0  -6  -5 14391.8 807.363   2
   0   6   5 13982.7 806.157   5
   0   6  -5 12637.5 577.133   4
   0  -6   5 14373.3 764.330   3
   0   6  -5 14804.5 798.112   3
   0  -6  -6 912.439 210.596   5
   0  -6   6 648.888 174.502   3
   0   6   6 780.272 217.218   5
   0   6  -6 757.343 129.568   4
   0  -6   7 37986.8 1464.57   3
   0   6  -7 36752.8 1219.69   4
   0   6   7 37934.8 1583.99   5
   0  -6   8 1818.42 296.823   3
   0  -6   8 1598.20 98.6908   5
   0   6   8 1529.84 313.076   5
   0  -6   8 1356.67 121.247   5
   0   6  -8 1647.03 213.500   4
   0   6  -9 2090.03 248.478   4
   0   6   9 2309.89 386.702   5
   0  -6   9 2432.58 350.537   3
   0  -6   9 2136.50 143.665   5
   0  -6   9 2115.06 173.208   5
   0  -6  10 43988.2 1213.79   5
   0  -6  10 47885.4 1348.51   5
   0   6  10 43585.4 1938.92   5
   0  -6  10 48539.2 1839.40   3
   0  -6  11 14542.7 645.530   5
   0  -6  11 14209.2 931.397   3
   0   6  11 12639.5 980.490   5
   0  -6  12 11645.0 618.187   5
   0   6  12 12797.6 1013.92   5
   0  -6  12 12415.3 897.632   3
   0  -6  13 9895.86 601.569   5
   0  -6  13 10322.3 846.022   3
   0   6  13 11186.4 981.313   5
   0   6  14 146.465 236.405   5
   0  -6  14 112.483 79.8299   5
   0  -6  14 1.11036 225.684   3
   0   6  15 6884.85 810.624   5
   0  -6  15 6599.38 720.855   3
   0  -6  16 2709.52 483.021   3
   0   6  16 3521.73 592.105   5
   0  -6  17 1524.82 386.694   3
   0   6  17 2361.54 512.648   5
   0   6  18 1825.34 484.395   5
   0  -6  18 1952.54 450.674   3
   0   7   0 46.2631 154.642   2
   0  -7   0-18.0622 61.8118   4
   0   7   0 60.4833 62.9609   3
   0   7   0-56.4539 79.4857   5
   0  -7   0-86.6507 138.896   1
   0  -7   0-30.5398 76.4734   5
   0  -7  -1 4373.84 338.932   5
   0   7   1 3544.94 424.918   2
   0  -7   1 4417.73 298.360   4
   0  -7  -1 3750.89 394.068   1
   0   7  -1 4317.95 410.517   3
   0  -7  -1 4133.69 304.161   4
   0   7   1 4080.91 324.049   5
   0   7  -1 4301.82 251.204   5
   0   7   1 4073.21 394.029   3
   0  -7   1 4034.46 409.044   1
   0  -7   1 4366.77 271.460   5
   0   7  -1 4380.57 459.337   2
   0   7  -2 125257. 2796.87   5
   0   7  -2 121481. 3381.09   3
   0  -7   2 118661. 3360.17   1
   0  -7  -2 117310. 3198.05   5
   0  -7  -2 119660. 3079.76   4
   0  -7  -2 121329. 3374.17   1
   0  -7   2 116452. 2997.79   4
   0   7   2 116665. 3501.07   2
   0  -7   2 121389. 2821.93   5
   0   7   2 119912. 3214.11   5
   0   7  -2 122522. 3510.07   2
   0  -7  -3 33579.8 1162.76   4
   0   7  -3 32516.0 1097.80   4
   0  -7  -3 35503.5 1360.10   1
   0   7  -3 34439.6 1447.15   2
   0   7   3 33563.3 1285.46   5
   0   7   3 31761.7 1425.45   2
   0   7   4 556.434 156.873   5
   0  -7  -4 440.294 165.757   1
   0   7  -4 480.658 180.860   2
   0   7  -4 509.350 115.042   4
   0  -7  -4 842.172 180.029   4
   0   7  -5 293.917 148.025   2
   0  -7  -5 260.439 127.460   5
   0   7   5 246.844 118.475   5
   0  -7  -5 36.1509 142.348   1
   0   7  -5 106.393 75.5898   4
   0  -7   6 38730.7 1495.36   3
   0   7   6 37717.0 1569.84   5
   0  -7  -6 38978.3 1493.01   1
   0   7  -6 35467.2 1209.52   4
   0  -7   7 3974.77 435.948   3
   0   7  -7 4497.42 344.750   4
   0   7   7 4922.92 531.423   5
   0   7  -8 26304.5 1014.61   4
   0   7   8 27178.0 1387.34   5
   0  -7   8 28752.5 1292.53   3
   0  -7   9 20912.0 1111.71   3
   0   7  -9 19958.7 874.486   4
   0   7   9 21108.5 1238.94   5
   0  -7  10 12699.1 868.517   3
   0   7  10 10952.5 907.063   5
   0  -7  11 1159.35 109.538   5
   0   7  11 843.049 280.773   5
   0  -7  11 1071.53 285.715   3
   0  -7  12 12509.4 924.746   3
   0   7  12 11713.2 1010.67   5
   0   7  13 7731.36 835.971   5
   0  -7  13 7365.92 734.337   3
   0  -7  14 4045.00 563.451   3
   0   7  14 2855.74 533.872   5
   0  -7  15 387.151 210.511   3
   0   7  15 890.925 364.054   5
   0   7  16 520.955 244.861   5
   0  -7  16 832.192 303.085   3
   0  -7  17 394.607 212.031   3
   0   7  17 366.991 205.816   5
   0  -8   0 19983.4 796.740   5
   0  -8   0 21006.4 796.404   4
   0   8   0 20249.4 768.364   5
   0  -8   0 21562.5 1061.71   1
   0   8   0 20434.5 1130.23   2
   0  -8  -1 901.479 239.151   1
   0  -8  -1 970.393 160.457   5
   0   8  -1 1152.91 262.327   2
   0   8  -1 1216.87 131.942   5
   0   8   1 1109.79 188.270   5
   0  -8   1 1214.87 245.498   1
   0  -8  -1 1048.66 167.767   4
   0  -8   1 1009.12 155.918   4
   0   8   1 993.072 276.095   2
   0  -8   1 1119.70 138.145   5
   0   8  -2 3.40982 142.947   2
   0  -8  -2 148.766 103.839   4
   0  -8  -2 53.2796 81.4219   5
   0  -8  -2 24.7615 111.509   1
   0  -8   2 20.4934 30.8272   5
   0   8   2-129.658 177.960   2
   0   8  -2 39.8246 32.2794   5
   0  -8   2 45.5841 110.766   1
   0  -8   2-36.1958 79.0074   4
   0   8   2 31.6745 83.1471   5
   0   8   3 158.339 161.932   2
   0   8   3 378.033 138.047   5
   0  -8  -3 317.203 122.616   4
   0   8  -3 130.096 162.936   2
   0  -8  -3 278.085 158.496   1
   0   8  -4 49537.0 1929.83   2
   0   8  -4 44100.0 1454.89   4
   0  -8  -4 46712.3 1561.60   4
   0  -8  -4 50987.8 1820.10   1
   0  -8  -4 47768.5 1718.77   5
   0   8   4 48067.2 1747.35   5
   0   8  -5 11007.8 824.408   2
   0  -8  -5 10713.6 741.618   1
   0   8   5 11496.3 773.236   5
   0  -8  -5 11573.5 756.413   5
   0   8  -5 9699.25 545.062   4
   0  -8  -5 11145.3 655.431   4
   0   8  -6 18489.5 1108.19   2
   0  -8  -6 19292.1 1027.42   1
   0   8  -6 16965.7 761.500   4
   0   8   6 18303.3 1059.52   5
   0   8   7 15688.3 1017.27   5
   0  -8  -7 17982.5 995.512   1
   0   8  -7 15448.8 725.975   4
   0   8   8 36335.1 1682.69   5
   0   8  -8 32535.3 1214.17   4
   0  -8  -8 36099.7 1537.14   1
   0  -8   8 38089.8 1596.30   3
   0  -8   9-2.63746 148.445   3
   0   8   9 145.471 147.241   5
   0  -8  -9 9.96701 146.226   1
   0  -8  10 8364.53 717.934   3
   0   8  10 7780.43 786.855   5
   0   8  11 337.736 176.489   5
   0  -8  11 488.186 239.780   3
   0  -8  12 3511.20 499.667   3
   0   8  12 4487.44 643.308   5
   0  -8  13 101.084 156.130   3
   0   8  13 199.382 157.535   5
   0  -8  14 104.234 170.152   3
   0   8  14 87.5624 199.685   5
   0   8  15 483.159 264.357   5
   0  -8  15 305.998 253.745   3
   0   8  16 20670.3 1563.91   5
   0  -8  16 21075.2 1415.83   3
   0   9   0-13.6169 68.2503   5
   0  -9   0-121.300 177.280   1
   0  -9   0-28.8968 76.5754   5
   0  -9   0 60.0091 81.4040   4
   0   9   0-17.0241 181.360   2
   0  -9   1 8905.14 691.126   1
   0   9  -1 8939.54 403.097   5
   0  -9  -1 8620.41 525.228   5
   0   9  -1 8939.35 775.631   2
   0  -9  -1 9759.72 730.655   1
   0  -9   1 9000.01 494.913   4
   0   9   1 8885.24 526.567   5
   0  -9  -1 8778.02 507.703   4
   0   9   1 8537.82 774.118   2
   0  -9   1 8770.85 415.252   5
   0   9  -2 15449.4 1045.98   2
   0   9   2 15155.8 1043.00   2
   0  -9   2 16711.5 492.608   5
   0  -9  -2 15737.9 736.000   4
   0  -9   2 16351.4 707.351   4
   0  -9   2 15788.6 968.405   1
   0   9  -2 16733.3 499.590   5
   0  -9  -2 16421.7 986.204   1
   0   9   2 16441.3 824.209   5
   0   9  -3 2733.40 442.326   2
   0  -9  -3 2953.31 409.430   1
   0   9   3 2515.06 324.847   5
   0   9   3 1974.83 379.795   2
   0  -9  -3 2653.31 321.892   5
   0  -9  -3 2928.28 306.106   4
   0  -9  -4 87.9490 85.0073   5
   0  -9  -4 83.8811 99.5918   4
   0  -9  -4 102.294 174.017   1
   0   9   4-45.5749 140.766   5
   0   9  -4 123.026 148.787   2
   0   9   5 42493.4 1701.57   5
   0   9  -5 39392.3 1814.35   2
   0  -9  -5 45173.6 1757.10   1
   0  -9  -5 41016.8 1473.64   4
   0   9  -6 5069.83 601.365   2
   0   9  -6 6018.03 437.409   4
   0  -9  -6 5394.22 473.081   4
   0   9   6 6427.31 607.877   5
   0  -9  -6 6500.56 616.169   1
   0   9  -7 3985.46 554.854   2
   0  -9  -7 3559.35 397.545   4
   0   9   7 3467.35 471.287   5
   0  -9  -7 4574.87 511.616   1
   0   9   8-60.0112 169.429   5
   0  -9  -8 227.012 192.939   1
   0   9  -8-302.462 265.639   2
   0  -9  -9 9640.56 783.932   1
   0   9   9 9439.29 860.264   5
   0   9  10 3374.53 547.697   5
   0  -9  10 3635.31 516.421   3
   0  -9 -10 3651.31 488.793   1
   0  -9  11 1768.30 375.507   3
   0  -9 -11 2880.01 447.046   1
   0   9  11 2376.36 479.353   5
   0   9  12 308.091 149.558   5
   0  -9  12 652.001 267.489   3
   0   9  13 13384.3 1189.22   5
   0  -9  13 14008.3 1072.19   3
   0  -9  14 1241.44 356.191   3
   0   9  14 470.354 248.485   5
   0   9  15 4384.63 711.107   5
   0  -9  15 3932.19 600.775   3
   0  10   0 15.9701 51.5581   5
   0  10   0 132.110 194.746   2
   0 -10   0 84.2767 82.2611   4
   0 -10   0 134.071 173.874   1
   0  10   1 13261.2 664.164   5
   0 -10  -1 12686.2 903.084   1
   0  10   1 11711.2 972.308   2
   0  10  -1 12243.5 980.501   2
   0 -10  -1 13530.9 670.971   4
   0 -10   1 12119.8 889.680   1
   0 -10   1 14057.5 662.001   4
   0  10  -1 13077.0 502.247   5
   0 -10   2 476.853 227.741   1
   0 -10  -2 490.721 143.387   4
   0  10   2 588.688 241.816   2
   0  10   2 532.300 161.333   5
   0 -10   2 376.308 113.363   4
   0 -10  -2 564.347 224.335   1
   0  10  -2-155.519 230.794   2
   0 -10  -3 5149.49 416.602   4
   0  10   3 4845.19 630.976   2
   0  10   3 4542.76 454.800   5
   0  10  -3 4767.15 613.444   2
   0 -10  -3 4037.46 524.695   1
   0 -10  -4 11838.7 677.941   4
   0  10   4 11227.1 769.187   5
   0 -10  -4 11540.3 875.532   1
   0  10  -4 10829.2 931.057   2
   0  10  -5 9637.73 885.441   2
   0 -10  -5 9114.45 611.002   4
   0  10   5 8752.88 709.145   5
   0 -10  -5 9383.07 787.642   1
   0 -10  -6 622.777 279.596   1
   0  10   6 579.200 182.860   5
   0  10  -6 467.493 245.525   2
   0 -10  -6 387.347 158.148   4
   0 -10  -7 20212.8 1043.13   4
   0  10   7 19878.3 1229.86   5
   0  10  -7 21360.0 1360.11   2
   0 -10  -7 22199.9 1257.18   1
   0  10  -8 149.659 204.591   2
   0 -10  -8 778.277 262.218   1
   0  10   8 286.124 187.945   5
   0 -10  -8 471.757 154.394   4
   0 -10  -9 2219.70 414.644   1
   0  10  -9 2603.12 480.683   2
   0  10   9 1801.29 404.576   5
   0 -10  -9 2201.77 360.961   4
   0  10 -10-63.1488 201.057   2
   0 -10 -10 291.800 216.228   1
   0  10  10 93.9222 188.206   5
   0  10  11 1247.18 382.515   5
   0  10 -11 1770.00 418.675   2
   0 -10 -11 2143.91 393.166   1
   0 -10  12 6671.94 748.611   3
   0  10  12 6783.65 824.397   5
   0 -10 -12 5611.21 652.935   1
   0 -10  13 1149.38 364.220   3
   0 -10 -13 1419.38 365.780   1
   0  10  13 676.926 268.757   5
   0  10  14 3094.48 602.161   5
   0 -10 -14 2813.40 483.266   1
   0 -11   0 487.013 221.738   1
   0 -11   0 116.923 91.5179   4
   0 -11  -1-116.670 105.089   4
   0 -11  -1-189.620 216.789   1
   0 -11   1-41.6753 106.164   4
   0  11  -1 158.578 195.092   2
   0 -11   1-87.9260 164.711   1
   0  11   1-86.5138 191.013   2
   0 -11  -2 27879.0 1484.39   1
   0 -11  -2 29593.6 1131.21   4
   0  11   2 29875.2 1183.48   5
   0  11  -2 26832.5 1621.51   2
   0  11   2 26039.1 1610.54   2
   0 -11  -3 4245.11 384.405   4
   0  11   3 3479.38 394.030   5
   0 -11  -3 3383.23 500.421   1
   0  11  -3 3880.79 601.373   2
   0  11  -4-76.8881 244.847   2
   0  11   4 274.550 113.279   5
   0 -11  -4 248.280 196.627   1
   0 -11  -4 287.089 122.689   4
   0 -11  -5 2443.77 320.350   4
   0  11  -5 2705.27 512.471   2
   0 -11  -5 2655.84 460.819   1
   0  11   5 3162.74 424.168   5
   0 -11  -6 10210.3 684.816   4
   0  11  -6 9638.92 950.525   2
   0 -11  -6 10176.9 868.289   1
   0  11   6 8762.28 768.654   5
   0 -11  -7 3190.16 488.691   1
   0  11  -7 3002.02 540.143   2
   0 -11  -7 3191.58 390.085   4
   0  11   7 2820.31 453.200   5
   0  11   8 2481.64 441.670   5
   0  11  -8 2121.10 452.396   2
   0 -11  -8 2027.63 330.652   4
   0 -11  -8 2605.10 450.214   1
   0 -11  -9 540.415 192.550   4
   0  11   9 441.614 187.528   5
   0 -11  -9 786.047 272.732   1
   0  11  -9 362.441 184.260   2
   0  11 -10 6673.86 812.567   2
   0 -11 -10 6785.37 730.554   1
   0  11  10 5145.08 695.226   5
   0 -11 -10 5946.62 594.314   4
   0 -11 -11 671.889 265.486   1
   0  11 -11 834.139 304.155   2
   0 -11 -11 728.935 259.806   4
   0  11  11 1216.92 372.058   5
   0 -11 -12 121.774 164.443   4
   0 -11 -12 154.870 184.343   1
   0  11 -12 233.932 209.190   2
   0  11  12 93.9097 192.960   5
   0  11  13 52.6781 249.931   5
   0  12   0 459.258 274.524   2
   0 -12   0 287.822 214.154   1
   0 -12  -1 8679.49 822.972   1
   0  12   1 6152.95 794.957   2
   0 -12   1 7405.98 762.003   1
   0  12  -1 7751.86 887.794   2
   0  12  -2 306.789 245.956   2
   0  12   2-275.311 345.958   2
   0 -12  -2 156.746 174.043   1
   0  12  -3 1689.24 403.886   2
   0 -12  -3 2027.65 422.320   1
   0 -12  -4 18083.0 1248.57   1
   0  12  -4 17329.3 1344.18   2
   0  12  -5 958.143 347.466   2
   0 -12  -5 1310.52 341.035   1
   0 -12  -6 1092.00 314.290   1
   0  12  -6 1580.50 428.444   2
   0 -12  -7 451.141 258.818   1
   0  12  -7 869.036 363.810   2
   0  12   8 5049.32 638.831   5
   0  12  -8 4508.58 712.655   2
   0 -12  -8 4535.23 616.286   1
   0 -12  -9 214.470 206.864   1
   0  12  -9 425.596 300.417   2
   0  12  10 3089.36 540.386   5
   0  12  11 1445.85 336.618   5
   0  12  12 2088.34 505.025   5
   0 -13   0 54.4547 190.512   1
   0  13   0-127.686 273.712   2
   0  13   1 1678.71 447.627   2
   0  13  -1 1882.70 483.424   2
   0 -13  -1 2386.35 451.298   1
   0  13  -2-95.1299 276.762   2
   0 -13  -2 406.138 262.440   1
   0 -13  -3 2296.81 464.332   1
   0  13  -3 2662.45 565.258   2
   0 -13  -4 108.119 195.117   1
   0 -13  -5 1133.75 373.562   1
  -1   0  22 1133.27 368.251   5
  -1   0  21-316.037 281.109   5
  -1   0  20 22045.8 1517.93   5
  -1   0  19 289.679 235.416   5
  -1   0  18 35355.3 1849.35   5
  -1   0  17 172.951 194.737   5
  -1   0  16 8341.85 784.185   5
  -1   0  15-71.5997 140.140   5
  -1   0  14 39691.8 1738.97   5
  -1   0  13 196.479 184.783   5
  -1   0  12 11640.9 783.260   5
  -1   0  11-107.103 141.846   5
   1   0 -11-84.6206 111.020   5
   1   0 -10 41549.4 1490.47   5
  -1   0  10 34062.9 1381.78   5
   1   0  -9 14.7683 87.7196   5
  -1   0   9-58.8451 91.7992   5
  -1   0   8 31031.9 1169.65   5
   1   0  -8 32187.1 1195.23   5
  -1   0   7 134.228 103.894   5
   1   0  -7 26.4730 54.7525   5
  -1   0   6 248952. 5965.03   5
   1   0  -6 259083. 5995.99   5
   1   0  -5-9.02488 58.2881   5
  -1   0   5 160.635 88.9335   5
   1   0  -4 103774. 2614.31   5
  -1   0   4 108973. 2620.95   5
  -1   0   3 219.858 59.3249   5
   1   0  -3 104.568 43.3293   5
   1   0   2 17075.2 536.271   5
  -1   0  -3 4.48931 30.1896   5
   1   0   3 37.4933 58.1646   5
   1   0   4 22575.9 791.983   5
  -1   0  -4 23384.7 776.018   5
   1   0   5 19.3510 67.2013   5
  -1   0  -5 36.0366 53.8426   5
  -1   0  -6 78480.5 2139.54   5
   1   0   6 75945.0 2163.16   5
  -1   0  -7 92.5114 81.4400   5
   1   0   7-7.74987 90.3790   5
   1   0   8 61737.1 1962.76   5
  -1   0  -8 62441.8 1925.37   5
  -1   0  -9-13.7089 78.9190   5
   1   0   9-60.3250 122.758   5
   1   0  10 68924.5 2328.28   5
  -1   0 -10 78629.6 2344.36   5
   1   0  11 63.1487 124.161   5
   1   0  12 299.846 164.467   5
   1   0  13 254.135 137.954   5
   1   0  14 663.961 220.646   5
   1   0  15 77.4184 190.347   5
   1   0  16 585.521 268.907   5
   1   0  17-89.7122 212.459   5
   1   0  18 2839.88 504.203   5
   1   0  19 34.7216 190.344   5
   1   0  20 2966.86 564.737   5
   1   0  21 330.983 308.847   5
  -1  -1  22 394.972 235.532   5
  -1   1  21 3873.03 656.280   5
  -1  -1  21 4823.32 699.713   5
  -1  -1  20 1109.96 308.480   5
  -1   1  20 1174.64 344.004   5
  -1   1  19 418.058 270.697   5
  -1  -1  19 141.040 182.786   5
  -1  -1  18 4397.59 579.646   5
  -1   1  18 4734.62 641.190   5
  -1   1  17 67.4692 167.578   5
  -1  -1  17 36.0410 137.847   5
  -1   1  16 5511.63 651.047   5
  -1  -1  16 6385.00 681.400   5
  -1   1  15 8025.93 773.806   5
  -1  -1  15 7286.92 691.809   5
  -1  -1  14 14860.9 953.239   5
  -1   1  14 13362.2 962.217   5
  -1  -1  13 2693.15 388.499   5
  -1   1  13 3590.24 462.306   5
  -1   1  12 14882.6 946.216   5
   1   1 -12 16616.7 909.207   5
  -1  -1  12 15832.4 903.248   5
  -1  -1  11 27329.9 1214.36   5
  -1   1  11 28011.9 1291.98   5
   1  -1 -10 5231.50 473.912   5
   1   1 -10 5338.74 445.583   5
  -1   1  10 5376.74 488.518   5
  -1  -1  10 5103.82 440.886   5
   1  -1  -9 12121.3 725.573   5
  -1   1   9 11608.0 712.533   5
  -1  -1   9 12906.4 675.735   5
   1   1  -9 13901.9 705.394   5
   1   1  -8 27295.6 1050.18   5
  -1  -1   8 26141.5 1016.53   5
  -1   1   8 26967.9 1095.92   5
  -1  -1   7 93207.0 2510.60   5
   1  -1  -7 96990.8 2654.27   5
   1   1  -7 95654.5 2535.21   5
  -1   1   7 94388.6 2614.07   5
  -1   1   6 10586.5 559.761   5
  -1  -1   6 9744.12 476.734   5
   1   1  -6 9971.66 481.547   5
   1  -1  -6 10486.2 559.796   5
  -1  -1   5 20480.1 705.739   5
   1   1  -5 20510.8 711.408   5
  -1   1   5 20328.6 792.631   5
   1   1  -4 116708. 2834.68   5
  -1   1   4 118245. 2963.00   5
  -1  -1   4 122393. 2839.01   5
   1   1  -3 513706. 11710.7   5
  -1  -1   3 544091. 11710.9   5
  -1   1   3 543555. 11858.8   5
   1  -1  -2 13261.4 412.666   2
   1   1  -2 13202.7 444.454   3
   1   1  -2 13654.1 420.430   1
  -1   1   2 13815.2 472.817   5
   1   1  -1 55738.7 1327.32   1
  -1  -1   1 53118.2 1330.37   2
   1   1  -1 56128.0 1356.54   3
  -1   1   1 55552.6 1301.73   1
   1   1  -1 56259.7 1335.35   2
  -1   1   1 57806.5 1354.49   5
  -1   1   0 346975. 7745.22   5
  -1   1   0 355164. 7770.13   1
   1   1   0 356602. 7752.03   5
   1  -1   1 19878.3 507.095   5
   1   1   1 18863.7 558.729   5
   1  -1   1 19268.9 536.807   4
  -1   1  -2 65065.6 1582.51   5
   1   1   2 67341.3 1690.16   5
   1  -1   2 68139.9 1598.96   5
   1  -1   3 650476. 14251.6   5
   1   1   3 653850. 14376.0   5
  -1   1  -3 637943. 14222.4   5
  -1   1  -4 260695. 6040.35   5
   1   1   4 270822. 6214.42   5
   1  -1   4 269442. 6089.23   5
   1   1   5 40900.2 1349.97   5
   1  -1   5 43378.9 1271.21   5
  -1   1  -5 42850.1 1229.84   5
   1  -1   6 15320.2 668.553   5
  -1  -1  -6 16584.1 737.038   5
  -1   1  -6 15855.1 644.961   5
   1   1   6 14447.4 711.577   5
  -1   1  -7 59734.7 1742.40   5
   1  -1   7 56933.4 1760.93   5
  -1  -1  -7 62312.8 1866.74   5
   1   1   7 58214.6 1871.16   5
  -1   1  -8 104743. 2778.90   5
   1  -1   8 96720.9 2791.20   5
   1   1   8 97906.9 2901.17   5
  -1  -1  -9 39133.2 1452.97   5
   1  -1   9 34873.4 1372.78   5
   1   1   9 36165.2 1452.70   5
  -1   1  -9 39377.8 1360.19   5
  -1  -1 -10 16193.3 884.250   5
   1  -1  10 15305.1 846.435   5
   1   1  10 15083.4 888.763   5
  -1   1 -10 16612.1 824.564   5
  -1   1 -11 7388.25 548.243   5
   1   1  11 7511.23 642.599   5
   1  -1  11 6328.85 549.117   5
   1   1  12 9876.83 772.110   5
   1  -1  12 9393.22 714.630   5
   1   1  13 1310.32 300.471   5
   1  -1  13 929.717 263.986   5
   1   1  14 706.264 256.248   5
   1  -1  14 546.614 222.829   5
   1  -1  15 1891.37 373.581   5
   1   1  15 2103.43 386.137   5
   1  -1  16 211.923 148.688   5
   1   1  16 241.896 154.374   5
   1   1  17-202.680 212.395   5
   1  -1  17 28.3366 145.905   5
   1  -1  18 2897.17 494.928   5
   1   1  18 1751.04 410.436   5
   1   1  19 17.2361 180.457   5
   1  -1  19 518.683 214.764   5
   1   1  20 445.642 287.232   5
   1  -1  20 525.748 209.158   5
   1  -1  21-132.902 184.666   5
  -1  -2  22 204.307 208.091   5
  -1  -2  21 6727.50 799.077   5
  -1   2  21 6366.97 839.168   5
  -1  -2  20 37.6268 199.486   5
  -1   2  20 135.035 175.434   5
  -1   2  19 2421.95 497.223   5
  -1  -2  19 2058.22 408.810   5
  -1   2  18-244.067 253.671   5
  -1  -2  18-43.1740 139.336   5
  -1   2  17 36124.3 1888.99   5
  -1  -2  17 36201.8 1749.56   5
  -1   2  16 5178.86 656.527   5
  -1  -2  16 4999.36 598.625   5
  -1  -2  15 5520.03 582.304   5
  -1   2  15 5267.84 629.117   5
  -1  -2  14 3187.93 427.254   5
  -1   2  14 2071.24 384.832   5
   1   2 -13 33126.3 1379.09   5
  -1   2  13 30507.0 1511.03   5
  -1  -2  13 32145.4 1410.49   5
   1   2 -12 2497.18 319.161   5
  -1   2  12 1596.85 312.506   5
  -1  -2  12 1916.81 303.694   5
  -1  -2  11 5211.89 464.657   5
   1   2 -11 6444.69 486.989   5
  -1   2  11 5248.93 520.712   5
   1   2 -10 6509.82 476.365   5
  -1   2  10 6034.87 548.182   5
   1  -2 -10 7356.38 584.469   5
  -1  -2  10 6422.13 477.686   5
  -1   2   9 91764.2 2756.40   5
  -1  -2   9 89201.8 2523.28   5
   1   2  -9 93098.1 2528.55   5
   1   2  -8 1506.75 194.716   5
  -1  -2   8 1288.47 195.070   5
  -1   2   7 9130.69 585.907   5
  -1  -2   7 9879.17 490.602   5
   1   2  -7 10406.4 496.123   5
  -1  -2   6 11543.1 493.488   5
  -1   2   6 11024.5 613.827   5
   1   2  -6 11632.3 489.884   5
  -1   2   5 341760. 8090.23   5
   1   2  -5 348904. 7813.23   5
  -1  -2   5 350167. 7821.38   5
  -1  -2   4 15081.8 472.773   5
   1   2  -4 14994.4 477.703   5
  -1   2   4 14695.0 638.375   5
  -1   2   3 344764. 7693.41   5
   1   2  -3 338830. 7604.33   1
   1   2  -3 333148. 7638.66   3
   1  -2  -3 332938. 7600.09   2
   1  -2  -2 282372. 6435.14   2
   1   2  -2 292376. 6446.43   1
   1   2  -2 286773. 6464.07   3
  -1   2   2 281500. 6449.13   2
   1  -2  -2 283026. 6477.82   5
  -1   2   2 293226. 6485.01   5
   1   2  -2 282702. 6272.08   4
   1  -2  -1 4566.74 237.801   5
   1  -2  -1 4902.80 234.264   4
  -1  -2   1 4721.29 251.872   2
  -1   2   1 5052.64 240.674   5
  -1   2   1 4717.52 233.552   1
   1   2  -1 4777.52 244.621   1
   1  -2  -1 5292.99 243.147   1
   1   2  -1 4772.72 257.719   3
   1  -2   0 6345.37 254.775   5
  -1  -2   0 6719.36 248.469   5
  -1   2   0 7278.51 255.720   5
  -1  -2   0 6793.57 319.101   2
  -1   2   0 6632.02 294.145   1
   1   2   0 6360.25 259.802   5
  -1   2   0 6657.40 275.179   4
  -1   2   0 6322.25 262.678   3
   1  -2   0 6692.69 269.108   4
  -1  -2  -1 9793.53 422.894   2
   1  -2   1 9567.23 365.565   3
  -1   2  -1 8942.96 360.122   3
   1  -2   1 9913.04 353.012   4
  -1   2  -1 10344.6 313.970   5
  -1  -2  -1 9300.89 369.851   5
  -1   2  -1 8895.91 345.043   4
   1  -2   1 9864.81 309.513   5
   1   2   1 8906.67 385.333   5
  -1   2  -1 9802.97 392.175   1
   1  -2   2 90522.7 2172.89   5
   1  -2   2 97777.8 2174.75   5
   1   2   2 95716.9 2359.93   5
   1  -2   2 97848.4 2313.86   3
  -1  -2  -2 93732.7 2337.38   5
  -1   2  -2 91177.4 2248.77   4
  -1  -2  -3 88473.5 2289.02   5
   1  -2   3 90278.2 2102.80   5
  -1   2  -3 87657.5 2076.18   5
   1   2   3 87239.4 2299.81   5
   1   2   4 400166. 9006.32   5
   1  -2   4 393835. 8770.50   5
  -1   2  -4 386963. 8721.76   5
  -1   2  -5 11597.1 465.436   5
   1  -2   5 11634.8 495.687   5
   1   2   5 11730.8 614.536   5
   1   2   6 6049.92 452.869   5
  -1   2  -6 6173.88 340.368   5
   1  -2   6 5818.77 365.177   5
  -1   2  -7 51931.9 1470.32   5
   1   2   7 49480.8 1700.05   5
   1  -2   7 48207.3 1522.42   5
  -1   2  -8 58619.3 1697.71   5
   1   2   8 56248.8 1922.26   5
   1  -2   8 55372.8 1744.94   5
  -1   2  -9 74987.1 2146.56   5
   1   2   9 71437.7 2389.64   5
   1  -2   9 71645.8 2217.83   5
  -1   2 -10 24958.5 1011.73   5
   1  -2  10 24443.6 1083.46   5
   1   2  10 24517.3 1201.62   5
  -1   2 -11 2462.14 290.148   5
   1   2  11 2413.86 373.220   5
   1  -2  11 2607.52 344.920   5
   1   2  12 330.957 191.357   5
   1  -2  12 459.587 185.726   5
   1   2  13 18374.4 1162.37   5
   1  -2  13 20702.4 1125.58   5
   1  -2  14-155.260 196.876   5
   1   2  14-265.298 224.442   5
   1   2  15-90.0003 219.478   5
   1  -2  15-161.749 192.345   5
   1   2  16 724.621 254.698   5
   1  -2  16 731.788 233.890   5
   1  -2  17 2640.45 449.431   5
   1   2  17 2894.79 505.402   5
   1   2  18 102.464 185.095   5
   1  -2  18 12.8588 136.761   5
   1  -2  19-77.2904 191.263   5
   1   2  19-356.366 326.374   5
   1   2  20 438.773 317.342   5
   1  -2  20 299.073 202.310   5
   1  -2  21 4706.95 703.507   5
  -1  -3  20 407.647 216.392   5
  -1   3  20 114.451 212.470   5
  -1  -3  20-158.278 289.189   3
  -1   3  19 2097.27 473.584   5
  -1  -3  19 2136.09 456.479   3
  -1  -3  19 1853.31 385.629   5
  -1  -3  18 1622.40 342.122   5
  -1   3  18 1471.91 401.460   5
  -1   3  17 6276.61 753.158   5
  -1  -3  17 7436.00 706.652   5
  -1  -3  16 172.792 183.293   5
  -1   3  16 15.5758 148.635   5
  -1  -3  15 28492.4 1366.61   5
  -1   3  15 25263.4 1499.04   5
  -1  -3  14 10977.6 775.034   5
  -1   3  14 10660.7 892.168   5
  -1   3  13 6180.31 638.941   5
  -1  -3  13 5808.98 525.853   5
   1   3 -13 5346.08 463.528   5
  -1  -3  12 20645.8 1010.82   5
   1   3 -12 20115.4 942.460   5
  -1   3  12 20083.3 1160.89   5
   1   3 -11 19346.0 865.772   5
  -1  -3  11 18822.0 898.149   5
  -1   3  11 18417.9 1075.27   5
  -1  -3  10 30242.5 1252.52   3
   1   3 -10 26826.5 1029.80   5
  -1   3  10 26209.9 1278.19   5
  -1  -3  10 27326.3 1078.52   5
   1   3  -9 22679.9 864.334   5
  -1   3   9 21360.3 1089.91   5
  -1  -3   9 21766.8 878.958   5
   1   3  -8 116180. 2938.34   5
  -1  -3   8 118546. 2982.82   5
  -1   3   8 115859. 3322.36   5
  -1  -3   7 24320.6 823.953   5
   1   3  -7 23363.3 788.760   5
  -1   3   7 25175.0 1086.88   5
  -1  -3   6 72390.4 1829.28   5
  -1   3   6 73206.4 2183.43   5
   1   3  -6 70733.7 1795.53   5
   1  -3  -5 15210.5 742.155   5
  -1   3   5 16354.8 761.541   5
   1   3  -5 16271.6 494.810   5
   1  -3  -5 15712.7 685.027   2
  -1  -3   5 16658.0 506.746   5
  -1   3   4 158051. 3840.10   5
   1   3  -4 152259. 3767.39   3
   1  -3  -4 154897. 3747.58   2
   1   3  -4 158425. 3746.52   1
   1   3  -3 55975.2 1545.77   1
   1   3  -3 54004.7 1562.20   3
  -1   3   3 53362.9 1559.66   2
   1   3  -3 54032.2 1339.56   4
   1  -3  -3 56240.5 1550.59   2
  -1   3   3 56500.7 1592.50   5
   1  -3  -3 52741.2 1572.81   5
   1  -3  -2 4827.19 294.482   5
   1  -3  -2 5014.38 291.625   1
   1   3  -2 4772.90 195.080   4
   1  -3  -2 5150.53 311.047   2
   1   3  -2 5104.82 327.178   2
  -1   3   2 4750.62 306.159   5
   1   3  -2 4859.44 311.590   3
   1   3  -2 5292.35 313.429   1
  -1   3   2 5163.59 323.826   2
   1  -3  -1 77831.6 1893.08   4
   1   3  -1 77088.7 1780.43   5
   1  -3  -1 73602.4 1911.49   5
   1  -3  -1 77873.8 1945.29   1
  -1  -3   1 76111.0 1755.27   4
   1   3  -1 78686.2 2000.66   3
  -1  -3   1 74038.6 1747.03   5
   1   3  -1 75875.5 1966.25   1
  -1   3   1 77916.2 1908.74   5
  -1   3   1 72567.0 1941.22   1
  -1   3   0 47518.9 1306.84   1
  -1   3   0 46711.0 1255.29   3
  -1   3   0 45286.3 1233.33   4
   1  -3   0 47275.3 1218.93   4
  -1  -3   0 45279.8 1339.49   2
   1  -3   0 43926.8 1201.15   5
  -1   3   0 47561.2 1186.45   5
   1   3   0 48162.3 1216.22   5
  -1  -3   0 46449.2 1145.01   4
  -1  -3   0 44783.0 1181.55   5
  -1  -3  -1 819.003 105.601   5
  -1   3  -1 768.987 75.3991   5
   1  -3   1 672.700 107.971   3
  -1  -3  -1 614.446 118.077   2
  -1   3  -1 1055.45 123.065   3
  -1   3  -1 1368.81 151.029   1
   1  -3   1 1149.69 116.815   4
  -1   3  -1 666.450 94.1945   4
   1   3   1 425.567 94.5245   5
   1  -3   1 565.002 69.2094   5
  -1   3  -2 3031.01 202.896   4
  -1  -3  -2 3275.93 243.420   5
  -1   3  -2 3045.17 240.008   1
   1  -3   2 3204.65 233.478   3
   1  -3   2 3142.59 154.692   5
  -1  -3  -2 3149.61 269.913   2
   1   3   2 2850.38 252.582   5
   1  -3   2 3216.97 208.386   4
  -1   3  -2 2893.14 225.377   3
   1  -3   3 13444.3 421.717   5
   1  -3   3 13484.1 428.962   5
  -1  -3  -3 13948.6 606.646   5
   1   3   3 13330.0 618.560   5
  -1  -3  -3 14157.3 646.458   2
  -1   3  -3 13623.6 516.230   4
   1  -3   3 13455.0 574.362   3
  -1   3  -4 287515. 6644.28   4
   1  -3   4 300610. 6796.40   3
  -1  -3  -4 296963. 6857.81   5
   1   3   4 290136. 6882.75   5
   1  -3   4 287219. 6535.58   5
  -1   3  -5 51688.8 1356.45   5
   1   3   5 52495.4 1694.92   5
   1  -3   5 51923.5 1419.49   5
  -1  -3  -5 56102.9 1700.05   5
   1  -3   5 53828.8 1617.39   3
   1  -3   6 13140.0 569.823   5
   1   3   6 13965.4 750.132   5
  -1   3  -6 14384.9 527.184   5
  -1   3  -7 105601. 2609.00   5
   1   3   7 102737. 3003.17   5
   1  -3   7 102892. 2696.57   5
  -1   3  -8 8454.25 446.134   5
   1   3   8 8230.50 622.734   5
   1  -3   8 7877.09 481.995   5
  -1   3  -9 535.958 120.259   5
   1   3   9 403.473 185.568   5
   1  -3   9 317.614 120.365   5
  -1   3 -10 13084.7 679.004   5
   1   3  10 14145.1 919.648   5
   1  -3  10 13583.6 740.704   5
   1   3  11 39290.0 1746.29   5
  -1   3 -11 44397.4 1460.83   5
   1  -3  11 39328.9 1529.08   5
   1   3  12 7530.86 702.284   5
  -1   3 -12 7987.89 542.540   5
   1  -3  12 6909.13 574.164   5
   1   3  13-266.502 263.110   5
   1  -3  13-18.1328 128.092   5
   1   3  14 9365.04 858.091   5
   1  -3  14 10469.9 791.264   5
   1  -3  15 5186.78 573.795   5
   1   3  15 5223.51 663.356   5
   1  -3  16 1044.87 272.742   5
   1   3  16 1261.22 348.012   5
   1   3  17 878.546 311.092   5
   1  -3  17 906.333 268.441   5
   1  -3  18 2462.21 454.026   5
   1   3  18 2705.16 554.251   5
   1   3  19 1087.47 394.339   5
   1  -3  19 1286.70 355.196   5
   1  -3  20 1918.80 441.506   5
  -1   4  20 1121.94 376.958   5
  -1  -4  19 372.616 203.943   5
  -1   4  19 246.658 249.517   5
  -1  -4  19 430.147 264.022   3
  -1   4  18 2450.43 498.098   5
  -1  -4  18 2819.44 439.398   5
  -1  -4  18 2097.69 464.306   3
  -1  -4  17 361.293 195.515   5
  -1  -4  17 306.770 172.322   3
  -1   4  17 737.001 313.278   5
  -1  -4  16 2090.33 401.902   3
  -1   4  16 2016.71 415.813   5
  -1  -4  16 2447.07 376.070   5
  -1  -4  15 1405.94 334.932   3
  -1  -4  15 899.810 229.112   5
  -1   4  15 639.872 252.268   5
  -1  -4  14 25849.3 1214.74   5
  -1  -4  14 26771.4 1402.78   3
  -1   4  14 25490.6 1491.21   5
   1   4 -14 26768.7 1137.04   5
   1   4 -13 6642.23 485.601   5
  -1  -4  13 6677.19 643.435   3
  -1  -4  13 7109.43 554.369   5
  -1   4  13 6676.38 702.588   5
  -1  -4  12 1459.20 237.904   5
  -1   4  12 686.472 215.408   5
   1   4 -12 1266.23 193.047   5
  -1  -4  12 738.756 207.070   3
  -1   4  11 7083.80 664.332   5
  -1  -4  11 6219.68 475.317   5
   1   4 -11 6772.69 435.623   5
  -1  -4  11 7147.75 604.453   3
   1   4 -10 55921.9 1635.42   5
  -1  -4  10 60360.1 2026.51   3
  -1   4  10 54615.7 2097.32   5
  -1  -4  10 56856.0 1735.70   5
  -1   4   9 9167.33 708.668   5
   1   4  -9 10835.6 487.408   5
  -1  -4   9 11223.6 705.807   3
  -1  -4   9 9744.71 516.964   5
   1   4  -8 19662.2 668.692   5
   1  -4  -8 20404.2 937.078   2
  -1  -4   8 20161.9 724.795   5
  -1   4   8 19079.6 1018.00   5
   1  -4  -8 21403.2 1043.00   5
  -1   4   7 86273.4 2701.75   5
  -1  -4   7 92013.6 2226.24   5
   1  -4  -7 91672.1 2580.90   2
   1   4  -7 89946.9 2175.28   5
  -1  -4   6 164033. 3682.67   5
   1  -4  -6 163692. 4126.06   2
   1   4  -6 161564. 3648.34   5
   1   4  -6 158859. 4096.04   1
  -1   4   6 157367. 4242.61   5
  -1   4   5 47098.5 1568.41   5
   1   4  -5 46924.6 1484.45   1
   1  -4  -5 46498.2 1496.55   2
   1  -4  -5 45729.1 1548.62   5
   1   4  -5 46991.7 1522.05   3
   1   4  -5 44227.5 1250.19   4
   1  -4  -4 1929.64 235.182   5
   1   4  -4 2275.50 165.089   4
   1   4  -4 1915.87 228.341   3
   1  -4  -4 2214.87 239.147   2
   1   4  -4 1693.49 210.537   1
  -1   4   4 1849.08 232.134   5
   1  -4  -3 8268.25 479.550   5
   1  -4  -3 8288.79 474.696   2
   1  -4  -3 9134.14 461.413   1
  -1   4   3 7931.79 466.238   5
   1   4  -3 8307.77 484.664   3
   1   4  -3 8044.69 326.699   4
  -1   4   3 8545.22 503.459   2
  -1  -4   3 9258.45 482.861   3
   1   4  -3 9178.20 492.295   1
  -1   4   2 271988. 6508.20   2
   1   4  -2 280807. 6488.73   3
  -1   4   2 284626. 6423.16   5
   1   4  -2 288367. 6528.86   2
   1  -4  -2 269962. 6411.82   5
   1   4  -2 266914. 6168.66   4
   1  -4  -2 265121. 6468.01   2
   1   4  -2 272650. 6463.39   1
   1  -4  -2 278211. 6353.08   4
   1  -4  -2 288071. 6425.88   1
  -1  -4   2 279530. 6154.70   4
   1  -4  -1 2639.44 209.018   5
   1   4  -1 2490.04 233.958   1
  -1   4   1 2703.05 209.089   5
  -1  -4   1 2563.00 146.379   5
  -1   4   1 2244.34 219.162   1
   1   4  -1 2678.88 255.204   3
   1  -4  -1 2260.68 186.830   4
   1   4  -1 2609.22 157.159   5
  -1   4   1 2351.08 249.358   2
   1  -4  -1 2818.20 243.430   1
  -1  -4   1 2584.94 149.279   4
  -1   4   0 1342.83 157.653   3
   1  -4   0 1600.71 149.804   4
  -1   4   0 1446.09 131.083   5
   1  -4   0 1203.19 135.086   5
  -1  -4   0 1590.07 125.141   4
  -1   4   0 1425.83 180.687   1
  -1   4   0 1226.87 142.644   4
   1  -4   0 1363.54 178.196   1
  -1  -4   0 1607.64 138.629   5
  -1  -4   0 1295.81 180.926   2
   1   4   0 1376.01 141.665   5
  -1   4  -1 4075.46 254.378   4
  -1  -4  -1 4605.87 284.874   5
   1  -4   1 3933.02 221.650   5
  -1   4  -1 4168.42 207.990   5
  -1  -4  -1 4288.51 335.360   2
  -1   4  -1 4185.21 293.148   3
   1   4   1 4400.08 294.346   5
   1  -4   1 4310.97 255.024   4
  -1   4  -1 4210.02 325.813   1
  -1   4  -2 339692. 7810.42   4
   1  -4   2 340639. 7803.15   4
   1   4   2 356701. 7980.33   5
  -1   4  -2 347475. 8017.78   1
  -1   4  -2 339466. 7946.22   3
  -1  -4  -2 342394. 7931.81   5
  -1   4  -2 345303. 7665.84   5
   1  -4   2 352841. 7931.29   3
  -1  -4  -2 353954. 8092.07   2
   1  -4   2 346139. 7675.22   5
   1  -4   3 780.082 144.680   3
   1  -4   3 1259.80 95.2727   5
  -1   4  -3 766.538 112.090   4
  -1   4  -3 714.544 139.248   1
   1   4   3 884.899 180.529   5
  -1  -4  -3 1093.07 189.299   2
  -1   4  -3 874.060 151.569   3
  -1  -4  -3 723.290 141.615   5
   1  -4   3 797.367 80.2080   5
   1  -4   4 5498.58 237.235   5
  -1   4  -4 5945.46 413.692   1
  -1   4  -4 5193.39 323.537   4
   1  -4   4 5879.07 255.489   5
   1   4   4 5713.75 436.086   5
   1  -4   4 5898.64 393.131   3
  -1  -4  -4 6380.95 455.610   2
  -1  -4  -4 6248.81 428.946   5
  -1   4  -5 57303.4 1594.39   4
   1  -4   5 55348.1 1455.95   5
   1  -4   5 60876.5 1765.87   3
   1  -4   5 54369.7 1409.68   5
   1   4   5 56177.5 1835.32   5
  -1  -4  -5 58474.9 1835.32   2
   1  -4   6 142971. 3588.32   3
   1  -4   6 130978. 3248.96   5
  -1   4  -6 138662. 3362.99   4
   1   4   6 126414. 3636.74   5
   1   4   7 18053.4 947.459   5
   1  -4   7 16585.3 675.142   5
   1  -4   7 17512.8 857.729   3
  -1   4  -7 16877.4 598.758   5
  -1  -4  -7 19266.1 947.846   5
   1  -4   8 7954.27 454.751   5
  -1   4  -8 7206.36 377.700   5
   1   4   8 7496.54 624.632   5
   1  -4   8 7900.98 573.433   3
   1   4   9 5832.81 573.761   5
   1  -4   9 6455.03 540.806   3
   1  -4   9 5259.18 401.742   5
  -1   4  -9 5786.05 356.048   5
  -1   4 -10 15103.4 675.372   5
   1  -4  10 17936.5 970.190   3
   1   4  10 15369.0 994.728   5
   1  -4  10 15554.9 782.749   5
  -1   4 -11 24611.4 947.534   5
   1  -4  11 25119.6 1235.60   3
   1   4  11 23796.7 1313.39   5
   1  -4  11 21854.2 1028.87   5
  -1   4 -12 19039.3 854.889   5
   1  -4  12 19229.4 982.342   5
   1   4  12 20233.4 1220.65   5
  -1   4 -13 111.073 93.0396   5
   1  -4  13-24.5539 113.649   5
   1   4  13-171.583 225.384   5
   1  -4  14 10839.1 780.304   5
   1   4  14 10365.4 906.879   5
   1  -4  15 924.357 235.779   5
   1   4  15 927.173 294.273   5
   1  -4  16 4088.30 500.024   5
   1   4  16 2802.21 520.731   5
   1  -4  16 4184.86 587.019   3
   1   4  17 285.727 224.228   5
   1  -4  17 223.019 161.143   5
   1  -4  17 356.492 246.267   3
   1  -4  18 2798.46 524.365   3
   1  -4  18 2745.23 476.301   5
   1   4  18 3489.56 595.737   5
   1   4  19-731.563 325.668   5
   1  -4  19-97.2579 270.337   3
  -1   5  19 5876.35 823.651   5
  -1  -5  19 5309.10 714.301   3
  -1  -5  18 2639.83 493.786   3
  -1   5  18 3096.31 587.199   5
  -1  -5  17 401.489 234.940   3
  -1   5  17-179.494 221.063   5
  -1  -5  16 3572.14 427.115   5
  -1   5  16 3421.43 573.105   5
  -1  -5  16 3254.68 521.936   3
  -1  -5  15 5066.59 604.406   3
  -1  -5  15 5320.29 491.266   5
  -1   5  15 4762.37 656.537   5
  -1  -5  14 3355.06 366.908   5
  -1  -5  14 3097.51 459.702   3
  -1   5  14 3360.23 525.314   5
  -1  -5  13 8266.24 731.357   3
  -1  -5  13 8686.99 584.776   5
  -1   5  13 9510.40 850.479   5
   1   5 -13 9320.32 525.277   5
  -1   5  12 49685.4 2145.06   5
  -1  -5  12 51270.8 1674.50   5
   1   5 -12 51443.2 1550.06   5
  -1  -5  12 55997.9 2070.84   3
  -1  -5  11 78906.8 2585.76   3
  -1  -5  11 78756.3 2172.39   5
   1   5 -11 75098.7 2047.53   5
  -1   5  11 74495.5 2717.33   5
  -1   5  10 27.7593 156.878   5
   1   5 -10 240.924 68.6609   5
  -1  -5  10-88.0497 70.1406   5
  -1  -5  10-211.575 192.992   3
  -1   5   9 112.103 129.564   5
  -1  -5   9-34.4465 155.801   3
  -1  -5   9 224.718 67.2760   5
   1   5  -9 118.130 47.3148   5
   1   5  -8 8148.08 301.545   5
  -1  -5   8 9031.32 611.111   3
   1  -5  -8 7918.43 575.292   2
  -1  -5   8 8085.64 336.598   5
   1   5  -7 33020.2 1295.67   1
   1  -5  -7 36614.1 1354.88   2
  -1  -5   7 34599.4 835.056   5
  -1   5   7 34831.4 1426.02   5
  -1  -5   7 34694.2 1322.86   3
  -1  -5   7 32744.7 814.167   5
   1   5  -7 32933.8 1066.95   4
   1  -5  -7 36108.4 1425.58   5
   1   5  -6 11201.0 489.331   4
  -1  -5   6 11288.8 652.949   3
   1   5  -6 11191.5 653.894   1
   1  -5  -6 11481.4 669.166   2
  -1   5   6 11549.0 722.073   5
   1   5  -5 10388.8 616.600   1
   1   5  -5 10508.7 450.691   4
   1   5  -5 10892.2 647.601   3
  -1   5   5 11622.3 676.440   5
   1  -5  -5 11446.9 642.019   2
  -1  -5   5 11522.1 633.630   3
   1  -5  -4 29284.1 1126.99   5
   1   5  -4 27293.1 850.184   4
   1   5  -4 30158.4 1129.48   1
  -1  -5   4 29516.0 1102.17   3
  -1   5   4 29455.6 1138.57   5
   1  -5  -4 29941.1 1138.18   2
   1   5  -4 28589.4 1132.91   3
   1  -5  -3 59145.9 1784.92   5
   1  -5  -3 57233.1 1678.79   4
   1   5  -3 60867.8 1841.05   3
   1  -5  -3 59833.6 1831.27   2
   1   5  -3 61250.1 1877.87   2
   1   5  -3 60099.8 1815.56   1
  -1   5   3 59123.3 1784.55   5
   1   5  -3 57280.6 1502.86   4
  -1  -5   2 1151.15 112.518   4
   1   5  -2 1175.35 190.359   3
   1  -5  -2 1195.82 170.160   5
   1   5  -2 1006.65 163.106   1
   1  -5  -2 1097.56 152.928   4
   1   5  -2 917.585 103.960   4
  -1   5   2 1000.41 154.570   5
   1  -5  -2 937.771 170.500   2
  -1  -5   2 1031.11 69.6946   5
   1   5  -2 1169.16 77.5895   5
  -1  -5   1 60133.2 1518.97   4
   1   5  -1 60066.1 1529.05   5
   1  -5  -1 58955.6 1695.08   5
   1   5  -1 61963.0 1823.83   1
  -1  -5   1 58804.5 1497.72   5
  -1   5   1 61697.6 1668.99   5
   1  -5  -1 60769.0 1645.73   4
   1   5  -1 62407.8 1845.71   3
  -1   5   1 60406.0 1800.00   1
  -1   5   0 9375.91 526.606   1
  -1  -5   0 8940.95 400.237   5
  -1  -5   0 9126.75 377.562   4
  -1  -5   0 9223.89 552.637   2
   1  -5   0 8878.58 417.795   4
   1  -5   0 8571.11 409.067   5
   1   5   0 9452.73 430.308   5
  -1   5   0 9000.39 488.073   3
  -1   5   0 8507.78 392.482   5
  -1  -5  -1 197705. 4763.32   2
  -1  -5  -1 192740. 4509.75   5
  -1   5  -1 192188. 4332.11   5
  -1   5  -1 191285. 4693.70   1
   1  -5   1 184070. 4438.45   4
  -1   5  -1 177502. 4474.88   4
   1   5   1 186607. 4534.19   5
  -1  -5  -1 196228. 4417.66   4
   1  -5   1 187327. 4386.78   5
  -1   5  -1 189610. 4606.31   3
  -1  -5  -2 24908.6 1020.83   2
  -1   5  -2 21826.9 794.936   4
  -1   5  -2 22664.3 905.345   3
   1  -5   2 22851.8 787.832   4
  -1   5  -2 24851.2 681.701   5
   1  -5   2 22677.8 692.720   5
  -1  -5  -2 23294.6 878.642   5
   1   5   2 22550.9 888.139   5
  -1   5  -2 23739.2 959.729   1
  -1   5  -3 25833.2 888.223   4
   1   5   3 26522.8 1047.77   5
  -1  -5  -3 26979.3 1016.13   5
  -1   5  -3 26889.3 1062.89   1
  -1  -5  -3 28324.0 1120.47   2
   1  -5   3 25986.2 733.154   5
   1  -5   3 25858.9 699.672   5
  -1   5  -3 25258.7 1005.64   3
   1  -5   3 28454.2 1013.36   3
   1  -5   4 16027.9 489.841   5
   1   5   4 16552.6 827.996   5
  -1   5  -4 15351.8 640.570   4
  -1  -5  -4 16426.5 789.511   5
  -1   5  -4 16895.6 808.791   1
   1  -5   4 16778.4 765.357   3
  -1  -5  -4 17026.8 846.110   2
   1  -5   4 16439.5 492.095   5
   1  -5   5 14566.5 730.618   3
  -1   5  -5 15116.5 769.561   1
  -1  -5  -5 15908.5 830.402   2
   1  -5   5 13549.2 472.488   5
  -1   5  -5 14527.1 625.808   4
   1  -5   5 13774.4 448.891   5
   1   5   5 13306.2 770.977   5
  -1   5  -6 27.7051 58.5400   4
   1  -5   6 28.5486 33.9500   5
   1  -5   6-16.6467 102.921   3
  -1  -5  -6 27.8006 103.288   5
  -1  -5  -6-5.76219 100.284   2
  -1   5  -6 236.889 114.970   1
   1  -5   6 22.0825 40.1452   5
   1   5   6-41.8075 103.254   5
   1   5   7 72661.2 2476.90   5
   1  -5   7 76949.5 2366.83   3
   1  -5   7 78145.3 2003.76   5
   1  -5   7 73351.9 1892.27   5
  -1  -5  -7 84681.3 2504.08   5
  -1   5  -7 79755.1 2155.73   4
   1   5   8 8706.80 728.025   5
  -1   5  -8 10146.2 561.059   4
   1  -5   8 10081.2 505.297   5
   1  -5   9 18595.8 805.357   5
   1   5   9 18567.2 1100.28   5
   1  -5   9 21124.0 1060.33   3
  -1   5  -9 20897.8 885.824   4
   1  -5  10 35224.7 1484.08   3
  -1   5 -10 34134.4 1062.83   5
   1  -5  10 31408.9 1195.90   5
   1   5  10 30096.2 1519.23   5
   1   5  11-83.9591 212.465   5
   1  -5  11 363.767 128.855   5
  -1   5 -11 58.4633 57.1548   5
   1  -5  11 185.004 165.788   3
  -1   5 -12 353.399 104.467   5
   1  -5  12 28.5701 83.2142   5
   1  -5  12 164.978 166.055   3
   1   5  12 106.920 166.140   5
   1   5  13 439.693 235.649   5
   1  -5  13 415.259 142.681   5
   1  -5  13 494.407 240.614   3
  -1   5 -13 716.064 155.325   5
   1   5  14 7998.49 828.095   5
   1  -5  14 9260.40 819.352   3
   1  -5  14 7965.02 622.233   5
   1  -5  15 11820.1 831.785   5
   1  -5  15 13638.2 1034.93   3
   1   5  15 11718.3 1046.92   5
   1  -5  16 2473.11 460.005   3
   1   5  16 1742.34 423.477   5
   1  -5  16 2326.63 366.492   5
   1  -5  17 516.909 270.346   3
   1   5  17-62.3783 234.485   5
   1  -5  18 214.492 251.189   3
   1   5  18 157.812 233.290   5
  -1  -6  18-192.293 208.023   3
  -1   6  18 154.829 194.675   5
  -1   6  17 8473.49 954.851   5
  -1  -6  17 9755.51 938.872   3
  -1   6  16-10.7044 191.737   5
  -1  -6  16-69.9235 211.200   3
  -1   6  15 3898.95 622.660   5
  -1  -6  15 4764.01 597.093   3
  -1  -6  14 63.7258 187.910   3
  -1  -6  14-32.5197 78.6149   5
  -1   6  14 2.67176 194.611   5
  -1  -6  13 10005.0 821.407   3
  -1  -6  13 9896.99 552.397   5
  -1   6  13 10125.3 915.986   5
  -1  -6  12 11251.4 541.831   5
   1   6 -12 11016.0 469.211   5
  -1  -6  12 10514.4 814.502   3
  -1   6  12 10340.9 899.526   5
  -1  -6  11 47.3619 71.8990   5
  -1  -6  11-4.24190 179.463   3
  -1   6  11-47.3758 174.479   5
   1   6 -10 12394.5 645.352   4
  -1  -6  10 14480.7 492.941   5
  -1  -6  10 14066.9 877.632   3
  -1   6  10 12663.2 942.597   5
  -1   6   9 34783.9 1602.65   5
  -1  -6   9 37164.6 877.674   5
   1   6  -9 34647.6 1195.83   4
  -1  -6   9 36101.9 1485.03   3
  -1  -6   9 34850.2 855.388   5
  -1   6   8 25715.5 1282.74   5
  -1  -6   8 25694.8 1167.56   3
   1   6  -8 25083.8 914.338   4
  -1   6   7 10481.2 738.983   5
   1   6  -7 9739.64 484.416   4
  -1  -6   7 9726.22 658.264   3
   1  -6  -6 850.657 201.524   5
   1  -6  -6 1300.79 227.337   1
   1   6  -6 1123.88 142.417   4
   1  -6  -6 886.396 193.864   2
  -1   6   6 952.873 213.493   5
  -1  -6   6 917.871 192.948   3
  -1  -6   5 44620.0 1550.19   3
  -1   6   5 45086.9 1608.45   5
   1   6  -5 39838.3 1217.10   4
   1  -6  -5 44636.9 1514.33   1
   1  -6  -5 43994.8 1579.37   2
   1   6  -5 43833.5 1619.84   2
   1  -6  -4 4278.45 356.169   4
   1   6  -4 4888.78 437.626   3
  -1   6   4 4912.70 461.071   2
   1   6  -4 4974.37 440.641   1
   1   6  -4 5080.73 464.431   2
  -1   6   4 4178.80 407.927   5
   1  -6  -4 4255.41 391.985   1
   1   6  -4 4405.75 271.425   4
   1  -6  -4 5252.90 447.978   2
   1  -6  -3 8131.13 562.630   2
   1   6  -3 8807.87 573.418   3
   1  -6  -3 7262.10 499.253   5
  -1   6   3 8136.40 518.145   5
   1   6  -3 7689.74 537.253   1
   1   6  -3 7615.88 574.665   2
  -1   6   3 7851.05 579.083   2
   1   6  -3 7466.48 367.806   4
   1  -6  -3 8049.25 466.220   4
   1   6  -2 17938.7 854.450   3
  -1  -6   2 16750.7 478.245   5
   1   6  -2 17518.1 491.068   5
   1  -6  -2 16202.6 753.843   5
  -1  -6   2 17706.5 591.134   4
  -1   6   2 17005.8 749.319   5
   1   6  -2 17463.2 840.903   1
   1  -6  -2 17149.3 711.422   4
  -1   6   2 16459.9 874.489   2
   1  -6  -1 115691. 3028.16   5
  -1   6   1 118668. 3136.40   3
  -1  -6   1 118569. 2832.96   4
   1   6  -1 122962. 3246.67   3
  -1   6   1 120500. 2994.55   5
  -1   6   1 116744. 3287.70   2
   1   6  -1 118055. 2829.46   5
   1   6  -1 123171. 3227.51   1
  -1  -6   1 115361. 2796.67   5
   1  -6  -1 117306. 2963.34   4
  -1   6   0 2437.68 206.280   5
   1   6   0 2165.08 206.700   5
  -1   6   0 2026.47 252.435   1
  -1  -6   0 2248.14 180.069   4
  -1  -6   0 2289.51 200.618   5
   1  -6   0 2353.65 214.922   5
  -1   6   0 2257.72 257.638   3
   1  -6   0 2304.12 219.464   4
  -1   6  -1 41392.2 1406.76   3
  -1  -6  -1 41898.2 1288.74   5
  -1   6  -1 41447.3 1460.35   1
   1  -6   1 39918.0 1199.50   5
  -1   6  -1 43038.7 1137.39   5
   1  -6   1 41623.7 1445.79   1
   1   6   1 41594.9 1325.42   5
  -1  -6  -1 42683.9 1220.32   4
  -1  -6  -1 41400.6 1512.93   2
   1  -6   1 40384.5 1237.44   4
  -1   6  -1 38891.5 1275.09   4
  -1   6  -2 14223.7 750.251   1
  -1  -6  -2 14062.3 589.190   4
   1  -6   2 12299.1 475.434   5
  -1   6  -2 13403.3 701.030   3
   1   6   2 13733.6 681.368   5
  -1  -6  -2 14056.3 778.312   2
  -1   6  -2 14178.1 471.252   5
  -1  -6  -2 14252.2 663.209   5
   1  -6   2 13476.6 580.834   4
  -1   6  -2 12766.6 591.912   4
  -1   6  -3 12660.5 586.574   4
  -1  -6  -3 14490.4 793.770   2
   1  -6   3 13604.6 413.856   5
  -1  -6  -3 14588.0 762.164   1
  -1   6  -3 14090.4 734.795   3
   1   6   3 13658.6 717.484   5
   1  -6   3 12825.1 445.232   5
  -1  -6  -3 13454.7 691.102   5
   1  -6   3 12576.5 573.030   4
  -1   6  -3 12935.6 740.317   1
   1  -6   4 12188.7 677.708   3
   1  -6   4 12554.7 379.742   5
  -1  -6  -4 13160.2 719.742   1
   1   6   4 11722.8 692.529   5
   1  -6   4 11985.4 391.263   5
  -1   6  -4 12070.1 693.524   3
  -1   6  -4 11028.0 552.444   4
   1  -6   5 34952.0 1309.67   3
   1   6   5 31093.0 1323.76   5
   1  -6   5 33561.1 865.493   5
  -1   6  -5 33019.1 1129.27   4
   1  -6   5 33988.2 880.042   5
  -1  -6  -5 37036.0 1383.81   5
   1  -6   6 9715.09 334.131   5
   1  -6   6 9617.19 362.233   5
  -1   6  -6 9817.47 525.107   4
  -1  -6  -6 10522.3 691.446   5
   1   6   6 8588.46 654.170   5
   1  -6   6 8897.64 607.807   3
   1  -6   7 16857.8 894.752   3
   1  -6   7 16956.8 577.361   5
   1   6   7 15484.4 928.788   5
   1  -6   7 16070.4 514.758   5
  -1   6  -7 17117.3 751.369   4
   1  -6   8-73.0096 145.263   3
   1  -6   8 120.040 64.2545   5
   1  -6   8 91.7364 41.9370   5
  -1   6  -8 102.935 70.3728   4
   1   6   8 232.086 131.425   5
   1  -6   9 52293.1 1505.43   5
   1  -6   9 53321.5 1929.66   3
   1   6   9 47307.8 1970.71   5
   1  -6   9 50564.6 1359.59   5
   1  -6  10 43.6498 65.3350   5
   1  -6  10-171.283 196.670   3
   1  -6  10 142.449 61.6409   5
   1   6  10 108.372 125.788   5
   1   6  11 3174.69 492.243   5
   1  -6  11 3160.25 304.893   5
   1  -6  11 3594.48 460.868   3
   1  -6  12-173.877 239.314   3
   1   6  12-342.923 254.439   5
   1  -6  13 7358.20 542.851   5
   1  -6  13 8611.40 775.928   3
   1   6  13 7529.11 802.331   5
   1   6  14 7333.75 824.351   5
   1  -6  14 7711.18 581.866   5
   1  -6  14 8270.50 799.336   3
   1  -6  15 397.759 203.680   3
   1   6  15 1104.60 326.119   5
   1   6  16 89.8086 190.610   5
   1  -6  16 238.511 237.476   3
   1  -6  17 8846.55 908.278   3
   1   6  17 7546.91 912.618   5
  -1  -7  17 11.0734 190.330   3
  -1   7  17 65.7579 169.581   5
  -1   7  16 7036.97 878.321   5
  -1  -7  16 7424.27 798.116   3
  -1   7  15 5771.73 755.601   5
  -1  -7  15 6110.23 695.776   3
  -1   7  14 4239.55 634.043   5
  -1  -7  14 4516.39 589.064   3
  -1  -7  13 769.061 268.681   3
  -1   7  13 893.128 293.273   5
  -1  -7  12 3726.60 493.071   3
  -1   7  12 3288.75 525.196   5
  -1   7  11 11769.6 956.638   5
  -1  -7  11 12946.1 898.939   3
  -1  -7  10 15126.8 951.211   3
  -1   7  10 16134.0 1089.07   5
   1   7 -10 15672.1 734.317   4
   1   7  -9 30822.2 1109.23   4
  -1   7   9 31363.5 1540.48   5
  -1  -7   9 33482.6 1446.41   3
  -1   7   8 83680.6 2793.30   5
  -1  -7   8 82769.0 2607.35   3
   1   7  -8 77413.2 2178.01   4
   1  -7  -7 8903.19 631.989   1
  -1  -7   7 8443.34 636.849   3
  -1   7   7 8629.97 689.961   5
   1   7  -7 7849.28 438.927   4
  -1   7   6 2009.38 330.319   5
   1   7  -6 1212.24 265.171   2
   1  -7  -6 1556.36 254.211   1
   1   7  -6 1380.46 171.010   4
   1   7  -5 15879.5 645.031   4
  -1   7   5 16815.4 920.795   5
   1  -7  -5 18217.8 908.080   1
   1   7  -5 19085.2 1015.04   2
   1  -7  -5 15522.9 783.770   4
   1  -7  -5 17593.0 921.791   5
   1   7  -4 74137.9 2009.70   4
   1  -7  -4 77068.3 2362.61   1
   1   7  -4 78813.7 2520.91   2
  -1   7   4 79954.9 2396.29   5
  -1   7   4 76483.2 2529.64   2
   1  -7  -4 76530.7 2217.77   4
  -1   7   3 11055.8 773.543   2
   1  -7  -3 13514.6 750.880   1
   1   7  -3 11796.3 784.420   2
   1  -7  -3 12206.7 626.167   4
  -1   7   3 12423.9 689.789   5
  -1  -7   3 11411.1 721.246   1
  -1  -7   2 3062.13 151.752   5
  -1  -7   2 3150.49 222.995   4
  -1   7   2 3373.31 400.979   2
   1  -7  -2 2962.99 278.891   4
   1  -7  -2 3234.57 317.871   5
   1   7  -2 2647.43 382.311   2
  -1  -7   2 2897.00 346.123   1
   1   7  -2 3154.27 160.939   5
  -1   7   2 2972.94 295.171   5
   1  -7  -2 2689.95 328.138   1
   1  -7  -1 14438.9 645.116   4
  -1   7   1 15909.8 793.530   3
  -1   7   1 14378.3 649.721   5
   1  -7  -1 14338.1 784.019   1
   1   7  -1 13868.3 549.036   5
   1   7  -1 14295.4 863.676   2
  -1  -7   1 14740.0 529.760   5
   1  -7  -1 15005.6 693.958   5
  -1  -7   1 14726.7 813.747   1
  -1   7   1 14715.6 869.026   2
  -1  -7   1 15228.6 570.599   4
  -1   7   0 59163.8 1910.60   3
   1  -7   0 60717.3 1721.07   5
   1   7   0 61361.2 1701.26   5
   1  -7   0 59615.7 1954.60   1
  -1  -7   0 59895.0 1619.47   4
  -1  -7   0 60348.1 1990.39   1
  -1   7   0 59525.2 1650.51   5
   1   7   0 59466.7 2095.36   2
   1  -7   0 59847.2 1708.95   4
  -1  -7   0 59249.0 1651.83   5
  -1   7   0 58246.6 2063.47   2
   1  -7   1 16339.5 688.713   4
  -1  -7  -1 17173.6 887.563   1
   1   7   1 17012.0 755.429   5
  -1   7  -1 16648.9 594.707   5
  -1  -7  -1 16144.7 644.079   4
   1  -7   1 16871.5 646.492   5
  -1   7  -1 16370.9 833.674   3
  -1   7  -1 16927.9 948.348   2
   1  -7   1 16635.0 858.242   1
   1   7   1 17629.2 971.903   2
  -1  -7  -1 15634.2 697.192   5
  -1  -7  -2 4684.12 446.094   1
  -1   7  -2 4852.16 249.323   5
   1  -7   2 4605.09 266.769   5
   1   7   2 4236.67 464.604   2
  -1  -7  -2 4563.80 328.492   4
  -1   7  -2 4089.49 399.715   3
  -1   7  -2 4525.06 472.120   2
  -1   7  -2 4207.67 338.260   4
  -1  -7  -2 4452.33 361.619   5
   1   7   2 4854.79 400.128   5
   1  -7   2 4566.24 331.714   4
   1  -7   3 1251.71 93.4840   5
  -1  -7  -3 1060.01 172.955   4
  -1  -7  -3 1045.13 226.688   1
   1  -7   3 915.483 154.719   4
   1  -7   3 1178.67 111.685   5
  -1   7  -3 1041.68 158.339   4
   1   7   3 925.519 205.574   5
  -1   7  -3 870.924 234.233   2
  -1   7  -4 95637.5 2636.17   4
   1   7   4 97951.3 2931.19   5
   1  -7   5 15907.3 851.817   3
  -1  -7  -5 16274.6 871.216   5
  -1   7  -5 13680.7 668.473   4
  -1  -7  -5 15505.8 859.810   1
   1   7   5 13522.6 843.355   5
  -1   7  -6 7215.92 465.386   4
  -1  -7  -6 7822.52 605.731   1
   1   7   6 6474.51 589.965   5
   1  -7   6 6907.40 559.987   3
   1   7   7 18788.8 1111.86   5
   1  -7   7 20538.2 1045.19   3
  -1   7  -7 20780.6 874.955   4
   1   7   8 3110.82 446.562   5
   1  -7   8 3434.02 152.395   5
   1  -7   8 3545.87 165.239   5
  -1   7  -8 3546.76 337.218   4
   1  -7   8 3577.53 433.586   3
   1  -7   9 5820.59 566.449   3
   1   7   9 5926.99 628.757   5
   1  -7   9 6616.16 264.293   5
   1  -7   9 6653.19 299.652   5
   1   7  10 11156.8 921.042   5
   1  -7  10 12195.2 499.837   5
   1  -7  10 11958.3 841.830   3
   1  -7  11 5738.88 356.357   5
   1   7  11 5119.88 644.761   5
   1  -7  11 5342.44 586.501   3
   1   7  12 859.236 287.994   5
   1  -7  12 1571.15 344.589   3
   1   7  13 16774.0 1272.36   5
   1  -7  13 17363.6 1156.03   3
   1   7  14 3123.85 559.557   5
   1  -7  14 4462.64 602.211   3
   1  -7  15 524.263 245.952   3
   1   7  15 851.627 331.138   5
   1  -7  16 13438.2 1114.83   3
   1   7  16 13032.1 1215.55   5
   1  -7  17 1521.06 384.232   3
   1   7  17 1595.39 485.649   5
  -1  -8  16 4242.27 595.569   3
  -1   8  16 2812.31 558.094   5
  -1  -8  15 4670.31 624.595   3
  -1   8  15 3844.32 659.040   5
  -1  -8  14 1715.72 373.238   3
  -1   8  14 1559.62 409.961   5
  -1   8  13 3096.00 546.205   5
  -1  -8  13 2264.41 418.948   3
  -1   8  12 17101.4 1238.21   5
  -1  -8  12 17377.5 1126.64   3
  -1  -8  11 1643.99 344.781   3
  -1   8  11 1708.47 362.517   5
   1  -8 -10 21534.2 1139.16   1
  -1   8  10 18832.0 1246.92   5
  -1  -8  10 20906.3 1182.42   3
  -1   8   9 1855.25 364.197   5
  -1  -8   9 1725.16 351.830   3
   1  -8  -9 1250.99 270.787   1
   1   8  -9 1510.47 203.408   4
   1  -8  -8-70.9870 142.224   1
   1   8  -8 234.254 102.067   4
   1   8  -8 303.846 215.193   2
  -1   8   8-94.8164 202.634   5
   1   8  -7 671.550 124.407   4
   1  -8  -7 704.906 210.250   1
   1   8  -7 821.445 281.408   2
  -1   8   7 757.241 235.672   5
   1  -8  -6 20070.1 968.929   4
   1   8  -6 20935.0 1172.13   2
  -1   8   6 20745.4 1118.68   5
   1  -8  -6 20305.8 1049.04   1
   1   8  -6 19108.2 772.975   4
   1  -8  -5 4710.13 473.852   5
   1   8  -5 4486.25 524.162   2
   1  -8  -5 4509.89 414.175   4
  -1   8   5 4114.62 445.602   5
   1  -8  -5 4458.19 459.216   1
   1   8  -5 4171.66 311.804   4
   1  -8  -4 4029.32 437.464   1
   1   8  -4 4837.17 529.517   2
   1  -8  -4 4519.12 394.094   4
  -1   8   4 4363.59 430.642   5
  -1   8   4 3131.83 446.906   2
   1  -8  -4 4361.59 435.801   5
   1  -8  -3 3906.28 424.414   1
   1   8  -3 3675.69 471.713   2
  -1   8   3 3722.82 374.333   5
   1  -8  -3 3751.51 340.229   4
  -1   8   3 3923.78 481.037   2
  -1  -8   3 4109.84 447.599   1
   1   8  -2 21341.8 1166.14   2
  -1   8   2 21572.7 1172.92   2
  -1  -8   2 22739.6 623.549   5
  -1  -8   2 22612.0 783.861   4
   1  -8  -2 21881.1 969.884   5
  -1   8   2 22312.6 953.125   5
  -1  -8   2 23419.7 1134.30   1
   1  -8  -2 21759.1 902.789   4
   1  -8  -2 22025.0 1082.77   1
   1   8  -2 23171.0 631.256   5
  -1  -8   1 1339.66 270.655   1
   1  -8  -1 1954.07 232.219   4
   1   8  -1 1846.84 338.863   2
  -1   8   1 2157.18 373.463   2
  -1  -8   1 1816.09 162.161   5
   1   8  -1 1734.62 164.894   5
   1  -8  -1 1566.49 221.080   5
   1  -8  -1 1971.72 310.154   1
  -1   8   1 1507.52 201.612   5
  -1  -8   1 1850.65 189.277   4
   1  -8   0 4161.83 441.292   1
  -1  -8   0 4873.38 320.033   4
   1  -8   0 4441.28 343.922   4
  -1   8   0 3790.92 470.951   2
   1  -8   0 4938.86 361.073   5
   1   8   0 4457.95 327.026   5
  -1  -8   0 4627.93 470.295   1
  -1  -8   0 4678.32 313.794   5
  -1   8   0 4421.43 307.997   5
   1   8   0 4571.64 516.758   2
   1  -8   1 3713.51 284.831   5
  -1   8  -1 4073.73 259.549   5
  -1   8  -1 3673.09 464.662   2
   1   8   1 3800.65 464.262   2
   1  -8   1 3710.45 316.169   4
   1   8   1 3433.98 322.784   5
   1  -8   1 3793.34 425.156   1
  -1  -8  -1 3779.30 292.973   4
  -1  -8  -1 4113.50 445.907   1
  -1  -8  -1 4050.38 325.065   5
   1  -8   2 21905.1 732.494   5
  -1   8  -2 20225.4 1148.90   2
  -1  -8  -2 20653.2 911.309   5
  -1  -8  -2 21495.4 1094.25   1
  -1   8  -2 23687.4 701.746   5
   1   8   2 20868.8 967.878   5
   1  -8   2 22210.2 868.282   4
  -1  -8  -2 21917.9 854.095   4
   1   8   2 20247.9 1157.23   2
   1  -8   3 2754.08 154.813   5
  -1   8  -3 2246.24 261.520   4
  -1  -8  -3 2730.19 371.201   1
   1  -8   3 2457.15 128.170   5
   1   8   3 2879.98 342.437   5
  -1  -8  -3 2510.26 266.746   4
  -1   8  -3 2783.64 410.773   2
  -1   8  -4 1221.35 313.194   2
  -1  -8  -4 1331.95 229.535   5
  -1  -8  -4 1211.44 191.264   4
  -1  -8  -4 957.383 253.429   1
  -1   8  -4 1046.24 182.067   4
   1   8   4 1417.63 269.656   5
  -1   8  -5 19626.2 1144.55   2
  -1   8  -5 18516.2 848.292   4
  -1  -8  -5 22373.7 1114.94   1
   1   8   5 20679.8 1108.49   5
  -1  -8  -6 7325.52 623.983   1
  -1   8  -6 7323.05 492.027   4
   1   8   6 7397.03 656.507   5
  -1  -8  -7 1966.42 343.887   1
  -1   8  -7 1901.86 254.429   4
   1  -8   7 2538.93 368.137   3
   1   8   7 2750.43 427.606   5
   1   8   8 5208.13 600.880   5
  -1  -8  -8 5733.64 572.219   1
   1  -8   8 6069.94 581.212   3
   1  -8   9 42.6257 140.719   3
   1   8   9-1.14585 189.911   5
   1   8  10 32240.8 1734.25   5
   1  -8  10 34310.3 1591.76   3
   1  -8  11-41.4625 185.633   3
   1   8  11 241.476 218.515   5
   1  -8  12 6526.63 692.825   3
   1   8  12 6502.95 795.407   5
   1  -8  13 7639.93 763.962   3
   1   8  13 7418.20 858.672   5
   1  -8  14 7495.90 788.650   3
   1   8  14 6639.47 839.921   5
   1   8  15 654.862 313.574   5
   1  -8  15 44.9229 204.834   3
   1   8  16 5593.86 802.351   5
   1  -8  16 7747.21 844.798   3
  -1  -9  15 6152.62 733.224   3
  -1   9  15 5773.68 804.847   5
  -1  -9  14 1357.41 357.104   3
  -1   9  14 521.891 280.637   5
   1  -9 -13 256.539 218.478   1
  -1   9  13-198.421 305.526   5
  -1  -9  13 31.3074 186.759   3
  -1   9  12 367.341 187.183   5
   1  -9 -12 715.224 237.706   1
   1  -9 -11 15060.0 994.892   1
  -1   9  11 14542.7 1149.13   5
  -1  -9  11 16617.1 1121.16   3
   1  -9 -10 1028.79 282.016   1
   1   9 -10 1670.38 382.661   2
  -1   9  10 1380.70 354.720   5
   1  -9  -9 7181.86 656.773   1
   1   9  -9 8309.02 786.998   2
  -1   9   9 6687.63 727.941   5
   1  -9  -8 7401.10 652.778   1
   1  -9  -8 6191.24 552.779   4
  -1   9   8 6561.11 677.263   5
   1   9  -8 7840.97 760.775   2
   1   9  -7 32363.1 1622.64   2
   1  -9  -7 30287.8 1308.30   4
   1  -9  -7 32201.7 1467.01   1
  -1   9   7 31504.1 1532.50   5
   1   9  -6 366.858 198.318   2
  -1   9   6 170.292 114.976   5
   1   9  -6 41.3900 64.9205   4
   1  -9  -6 237.488 167.529   1
   1  -9  -6 158.374 107.385   4
   1  -9  -5 24774.8 1074.60   4
  -1   9   5 23000.5 1180.98   5
   1  -9  -5 24246.0 1219.82   1
   1   9  -5 23795.2 1335.85   2
  -1   9   4 26.8781 92.9585   5
   1  -9  -4 192.478 129.934   4
   1  -9  -4-40.4622 179.438   1
  -1   9   4 170.671 175.529   2
   1  -9  -4-41.5208 88.6173   5
   1  -9  -3 487.207 166.657   5
   1  -9  -3 646.062 166.814   4
  -1   9   3 720.527 225.950   2
   1   9  -3 473.243 229.743   2
  -1  -9   3 689.748 218.117   1
  -1   9   3 785.572 186.370   5
   1  -9  -3 741.881 243.388   1
  -1   9   2 13606.0 982.039   2
   1  -9  -2 13321.9 900.459   1
   1   9  -2 14365.0 1005.07   2
  -1  -9   2 16024.0 963.752   1
  -1  -9   2 15668.2 637.684   4
  -1  -9   2 15943.3 430.296   5
   1  -9  -2 15238.0 736.419   4
  -1   9   2 15629.4 772.228   5
   1   9  -2 14645.8 434.709   5
   1  -9  -1 6309.36 457.600   5
  -1  -9   1 6314.78 591.423   1
   1  -9  -1 5854.99 427.869   4
   1   9  -1 6431.89 332.486   5
  -1   9   1 6789.61 666.939   2
  -1  -9   1 5281.67 296.790   5
  -1   9   1 6665.05 430.682   5
   1  -9  -1 6456.87 581.299   1
  -1  -9   1 6460.99 382.553   4
   1   9  -1 6404.48 652.549   2
   1   9   0 17028.8 725.111   5
   1  -9   0 17659.6 783.372   4
  -1  -9   0 18223.8 714.058   4
  -1  -9   0 17272.2 698.540   5
   1  -9   0 15922.0 957.388   1
  -1   9   0 17213.4 691.097   5
   1   9   0 16274.3 1077.47   2
   1  -9   0 17803.0 765.702   5
  -1  -9   0 17512.8 1017.37   1
  -1   9   0 15975.6 1064.56   2
  -1  -9  -1 28937.0 1005.06   4
  -1   9  -1 29056.4 902.991   5
  -1  -9  -1 28233.1 1351.02   1
   1   9   1 28111.7 1088.95   5
  -1  -9  -1 27027.4 1026.76   5
   1  -9   1 26182.6 1280.23   1
   1   9   1 26464.6 1435.88   2
   1  -9   1 30801.9 1088.52   4
   1  -9   1 27610.9 951.846   5
  -1   9  -1 27420.9 1433.47   2
   1  -9   2 2525.78 184.053   5
   1   9   2 2255.38 409.148   2
  -1  -9  -2 2287.16 365.091   1
   1  -9   2 2268.61 253.834   4
  -1   9  -2 2455.37 175.263   5
  -1  -9  -2 2360.67 253.767   4
  -1   9  -2 1691.73 357.111   2
   1   9   2 2157.11 286.212   5
  -1   9  -3 27416.7 1429.57   2
  -1  -9  -3 27054.5 1139.58   5
  -1  -9  -3 26692.5 1029.67   4
  -1  -9  -3 25159.2 1288.11   1
   1   9   3 26759.6 1201.35   5
  -1  -9  -4 14350.4 920.284   1
  -1  -9  -4 14236.6 816.440   5
  -1   9  -4 13789.2 998.911   2
   1   9   4 13468.8 854.170   5
  -1  -9  -4 13848.4 713.249   4
  -1   9  -4 11737.5 687.797   4
  -1   9  -5-1.06171 136.338   2
  -1   9  -5 222.342 106.149   4
  -1  -9  -5 120.719 177.291   1
   1   9   5 68.9742 140.458   5
  -1  -9  -5 95.6249 100.722   4
  -1  -9  -6 1247.53 228.748   4
  -1   9  -6 1474.14 331.353   2
  -1  -9  -6 1316.95 291.593   1
   1   9   6 1266.51 294.107   5
  -1   9  -7 20570.3 1282.84   2
  -1  -9  -7 23427.5 1237.89   1
   1   9   7 20396.1 1247.96   5
   1   9   8 729.953 254.629   5
  -1  -9  -8 695.418 235.889   1
   1   9   9 1116.23 280.386   5
  -1  -9  -9 1357.49 308.996   1
   1  -9   9 1598.62 329.126   3
  -1  -9 -10 3198.51 459.232   1
   1  -9  10 2901.53 446.608   3
   1   9  10 2199.41 450.074   5
   1   9  11 3114.82 530.292   5
   1  -9  11 3383.04 500.500   3
   1   9  12 2282.79 483.745   5
   1  -9  12 2683.77 473.027   3
   1  -9  13-51.7349 178.552   3
   1   9  13 160.245 197.229   5
   1   9  14 125.815 191.613   5
   1  -9  14-154.549 235.274   3
   1  -9  15 3200.88 534.727   3
   1   9  15 1750.52 458.515   5
   1 -10 -15-16.8368 154.406   1
   1 -10 -14 103.120 202.904   1
  -1  10  14-122.081 254.562   5
   1  10 -14 457.174 283.239   2
   1 -10 -13 11321.0 917.157   1
  -1  10  13 9170.51 984.547   5
   1  10 -13 10510.0 998.990   2
   1 -10 -12 2537.55 440.709   1
   1  10 -12 3020.19 535.486   2
  -1  10  12 2610.71 497.459   5
   1 -10 -11 10012.5 847.248   1
  -1  10  11 8780.11 901.104   5
   1  10 -11 10093.9 958.118   2
  -1  10  10 1226.91 341.368   5
   1 -10 -10 945.024 248.285   4
   1 -10 -10 664.422 251.177   1
   1  10 -10 956.617 304.131   2
   1 -10  -9 8293.33 685.515   4
   1  10  -9 9048.82 885.298   2
  -1  10   9 10333.3 891.128   5
   1 -10  -9 9812.75 815.263   1
  -1  10   8 3358.48 489.126   5
   1 -10  -8 4416.42 545.763   1
   1  10  -8 3791.39 571.799   2
   1 -10  -8 3108.28 396.595   4
   1 -10  -7 3029.91 385.714   4
   1 -10  -7 4158.81 520.874   1
  -1  10   7 2828.06 426.649   5
   1  10  -7 3067.85 502.523   2
   1  10  -6 1105.57 324.855   2
  -1  10   6 1099.76 274.797   5
   1 -10  -6 992.130 270.879   1
   1 -10  -6 1238.38 250.739   4
   1  10  -5 17315.3 1200.51   2
   1 -10  -5 19285.9 1130.85   1
   1 -10  -5 17913.8 918.748   4
  -1  10   5 19188.3 1065.21   5
   1 -10  -4 578.564 237.958   1
   1 -10  -4 798.005 196.153   4
   1  10  -4 390.857 233.891   2
  -1  10   4 820.764 208.043   5
   1  10  -3 7231.33 764.834   2
  -1  10   3 6278.48 516.534   5
  -1  10   3 5674.53 670.065   2
   1 -10  -3 6711.04 492.690   4
   1 -10  -3 6497.02 633.686   1
   1  10  -2 368.057 194.287   2
  -1 -10   2 372.878 179.339   1
  -1  10   2 581.995 127.573   5
   1 -10  -2 667.683 232.419   1
  -1  10   2 446.796 264.094   2
   1 -10  -2 523.960 139.611   4
   1  10  -1 19915.5 659.986   5
  -1  10   1 18189.1 1227.00   2
   1 -10  -1 18970.5 1109.49   1
  -1  10   1 19800.3 828.780   5
   1 -10  -1 19762.3 878.919   4
  -1 -10   1 18843.1 1127.97   1
  -1 -10   1 20566.3 788.084   4
   1  10  -1 17075.5 1192.73   2
   1 -10   0 365.499 211.595   1
  -1  10   0 222.169 85.1823   5
   1  10   0 170.986 80.1683   5
   1  10   0 519.964 229.480   2
  -1 -10   0 298.691 192.817   1
   1 -10   0 240.275 115.700   4
  -1  10   0 158.093 211.976   2
  -1 -10   0 226.356 93.9078   4
  -1  10  -1 9079.85 849.491   2
   1  10   1 10284.2 908.869   2
   1 -10   1 10300.6 591.707   4
   1  10   1 10135.9 589.856   5
   1 -10   1 9643.97 779.613   1
  -1 -10  -1 8474.13 771.433   1
  -1 -10  -1 11070.8 559.117   4
  -1  10  -1 10097.1 447.440   5
   1  10   2 2500.08 464.330   2
  -1 -10  -2 2241.67 259.590   4
   1 -10   2 2232.50 267.488   4
   1  10   2 2378.23 309.334   5
  -1  10  -2 2947.81 498.425   2
  -1 -10  -2 2695.79 425.207   1
  -1 -10  -3 11734.4 640.852   4
  -1  10  -3 11915.5 977.127   2
   1  10   3 13569.9 813.277   5
  -1 -10  -3 12229.9 908.436   1
  -1 -10  -4 3196.60 335.146   4
   1  10   4 2865.78 395.734   5
  -1 -10  -4 3424.43 486.619   1
  -1  10  -4 3534.69 532.562   2
  -1  10  -5 21214.3 1365.56   2
   1  10   5 22850.3 1239.76   5
  -1 -10  -5 23241.3 1038.42   4
  -1 -10  -5 25135.2 1334.86   1
  -1 -10  -6 2023.77 291.479   4
  -1 -10  -6 2059.04 380.815   1
  -1  10  -6 2255.35 442.095   2
   1  10   6 2023.01 368.868   5
  -1 -10  -7 6899.33 688.503   1
  -1  10  -7 7207.82 765.678   2
  -1 -10  -7 5748.20 525.915   4
   1  10   7 6920.61 710.843   5
  -1 -10  -8 5525.21 526.069   4
  -1 -10  -8 6019.06 648.377   1
   1  10   8 5318.54 648.958   5
  -1  10  -8 5792.80 722.934   2
   1  10   9 274.325 201.692   5
  -1  10  -9 67.5880 193.483   2
  -1 -10  -9 437.771 228.948   1
  -1 -10 -10 4669.63 580.847   1
   1  10  10 5015.12 688.572   5
   1 -10  11 7295.52 763.917   3
  -1 -10 -11 7341.28 745.078   1
   1  10  11 5701.15 744.273   5
   1  10  12 1720.67 446.003   5
   1 -10  12 1903.12 438.423   3
  -1 -10 -12 1612.64 368.559   1
   1 -10  13 15554.1 1173.92   3
   1  10  13 12815.0 1210.35   5
  -1 -10 -13 14640.3 1096.73   1
   1  10  14 693.212 369.211   5
   1 -11 -14-559.052 271.817   4
  -1  11  13-365.721 262.227   5
   1 -11 -13 99.4134 208.224   1
   1 -11 -13-239.240 244.263   4
   1  11 -12 5208.90 733.041   2
   1 -11 -12 5134.18 661.570   1
  -1  11  12 4741.39 702.988   5
   1 -11 -12 5019.10 586.531   4
   1 -11 -11 488.047 218.875   1
   1  11 -11 843.424 320.082   2
  -1  11  11 206.485 234.843   5
   1 -11 -11 970.214 274.570   4
  -1  11  10 414.277 179.143   5
   1  11 -10 1162.56 364.928   2
   1 -11 -10 1437.49 363.329   1
   1 -11 -10 1344.25 298.912   4
   1 -11  -9 1976.69 348.395   4
   1 -11  -9 2444.85 435.286   1
   1  11  -9 2034.74 467.116   2
  -1  11   9 1908.82 375.216   5
  -1  11   8 4825.23 604.591   5
   1  11  -8 4946.08 679.899   2
   1 -11  -8 4778.41 505.499   4
   1 -11  -8 4925.72 616.324   1
   1 -11  -7 3799.09 545.891   1
  -1  11   7 4138.28 529.172   5
   1  11  -7 4273.70 639.819   2
   1 -11  -7 4007.74 447.663   4
   1  11  -6 693.453 268.885   2
   1 -11  -6 677.479 266.600   1
  -1  11   6 1015.47 276.136   5
   1 -11  -6 1068.69 225.374   4
  -1  11   5 365.319 164.231   5
   1 -11  -5 421.115 158.932   4
   1  11  -5 517.373 282.120   2
   1 -11  -5 354.129 234.830   1
   1 -11  -4 18965.4 1189.27   1
  -1  11   4 20813.8 1057.54   5
   1 -11  -4 18503.7 927.225   4
   1  11  -4 20221.4 1369.03   2
   1 -11  -3-26.9409 166.388   1
   1  11  -3-119.009 244.686   2
  -1  11   3 58.8703 254.068   2
   1 -11  -3-60.1924 111.028   4
  -1  11   3-126.231 120.571   5
  -1 -11   2 387.395 186.550   1
   1 -11  -2 1298.10 218.135   4
   1  11  -2 966.492 322.789   2
  -1  11   2 901.172 283.508   2
   1 -11  -2 780.451 262.334   1
  -1  11   2 458.516 135.321   5
   1  11  -1 5832.56 722.250   2
   1 -11  -1 6057.17 465.688   4
  -1 -11   1 5042.87 600.938   1
  -1  11   1 5046.36 675.554   2
   1 -11  -1 5879.48 634.064   1
  -1  11   0 4236.54 615.551   2
  -1 -11   0 5357.40 376.688   4
  -1 -11   0 5033.89 599.801   1
   1 -11   0 5245.05 429.669   4
   1 -11   0 5302.49 600.621   1
   1  11   0 4924.50 671.774   2
  -1 -11  -1 15803.5 1094.92   1
   1 -11   1 17304.1 823.388   4
   1  11   1 15648.6 1216.73   2
  -1 -11  -1 17823.0 767.966   4
  -1  11  -1 14967.4 1179.56   2
  -1 -11  -2 4387.87 362.931   4
  -1  11  -2 3903.78 606.771   2
  -1 -11  -2 4385.97 575.639   1
   1  11   3 4136.58 452.737   5
  -1 -11  -3 4360.39 378.219   4
  -1  11  -3 4826.26 648.943   2
  -1 -11  -3 4194.99 574.387   1
  -1 -11  -4 29560.1 1171.87   4
  -1 -11  -4 28352.6 1551.55   1
  -1  11  -4 27926.9 1666.43   2
   1  11   4 30599.3 1395.18   5
  -1 -11  -5 2785.96 335.505   4
  -1  11  -5 2299.19 495.249   2
   1  11   5 2999.93 431.637   5
  -1 -11  -5 3245.13 505.577   1
   1  11   6 4141.91 524.177   5
  -1 -11  -6 5029.14 463.980   4
  -1 -11  -6 4893.04 599.905   1
  -1  11  -6 3899.92 615.398   2
   1  11   7 3261.67 493.486   5
  -1  11  -7 3648.46 601.774   2
  -1 -11  -7 3479.50 412.239   4
  -1 -11  -7 4524.93 591.380   1
  -1 -11  -8 3817.59 535.556   1
  -1 -11  -8 3631.80 435.245   4
   1  11   8 2971.27 513.106   5
  -1  11  -8 3703.05 588.561   2
  -1 -11  -9 28.7668 169.370   1
   1  11   9 235.924 206.021   5
  -1  11  -9 7.42994 246.545   2
  -1 -11  -9-150.211 155.579   4
   1  11  10 153.179 197.112   5
  -1 -11 -10-132.629 156.245   4
  -1 -11 -10 202.644 229.544   1
  -1  11 -10 332.580 239.205   2
  -1 -11 -11-107.125 169.195   4
  -1  11 -11 169.309 222.635   2
  -1 -11 -11-133.472 155.154   1
   1  11  11 240.966 201.379   5
   1  11  12 1837.17 472.334   5
   1  11  13 4560.24 758.643   5
  -1  12  12 1313.92 375.366   5
   1 -12 -12 1118.77 319.504   4
   1 -12 -11 1112.96 312.209   4
  -1  12  11 1169.34 350.596   5
   1 -12 -10 5897.54 706.681   1
   1 -12 -10 5934.16 608.214   4
  -1  12  10 5963.97 742.179   5
  -1  12   9 3085.55 506.065   5
   1 -12  -9 2787.31 404.492   4
   1  12  -9 1834.90 472.453   2
   1 -12  -9 2418.11 478.931   1
   1  12  -8 637.869 320.869   2
   1 -12  -8 632.600 214.840   4
   1 -12  -8 282.522 210.900   1
  -1  12   8 147.586 164.407   5
   1  12  -7 135.134 223.169   2
  -1  12   7 181.727 127.966   5
   1 -12  -7 385.862 236.464   1
   1 -12  -7-32.8903 115.324   4
   1  12  -6 11981.1 1116.59   2
   1 -12  -6 11513.7 761.226   4
   1 -12  -6 12091.4 987.856   1
   1 -12  -5 4445.72 613.581   1
   1  12  -5 4119.30 671.362   2
   1 -12  -5 4529.23 446.270   4
   1  12  -4 471.353 304.016   2
   1 -12  -4 520.571 264.519   1
   1 -12  -4 335.255 153.737   4
   1  12  -3 68.2065 231.099   2
  -1  12   3 788.251 342.376   2
   1 -12  -3 261.140 210.456   1
   1 -12  -3 411.428 141.232   4
   1  12  -2 6576.63 817.625   2
   1 -12  -2 6595.66 714.111   1
  -1  12   2 5690.25 766.656   2
   1 -12  -2 7375.36 539.679   4
  -1 -12   1 4266.85 597.552   1
   1 -12  -1 4116.64 557.564   1
   1  12  -1 4331.96 675.263   2
  -1  12   1 3846.99 609.706   2
   1 -12   0-44.1245 179.470   1
  -1  12   0-230.219 235.225   2
  -1 -12   0 9.65223 194.531   1
   1  12   0-207.157 237.383   2
  -1 -12  -1 6637.35 724.210   1
   1  12   1 6669.61 824.499   2
  -1  12  -1 6687.70 823.244   2
  -1  12  -2 5843.25 783.723   2
  -1 -12  -2 6307.74 721.295   1
  -1  12  -3-106.347 219.132   2
  -1 -12  -3-297.111 228.353   1
  -1 -12  -4 151.455 214.551   1
  -1  12  -4-148.043 191.217   2
  -1 -12  -5 5667.90 691.414   1
  -1  12  -5 4957.83 736.333   2
  -1 -12  -6 11900.3 1001.05   1
  -1  12  -6 10763.8 1061.22   2
  -1 -12  -7 2068.70 440.056   1
  -1  12  -7 2533.79 525.888   2
  -1  12  -8 428.557 250.468   2
  -1 -12  -8 653.788 292.165   1
   1  12   8 820.784 291.825   5
  -1 -12  -9 8514.68 855.326   1
   1  12   9 6555.45 771.047   5
   1  12  10 4162.70 636.232   5
   1  12  11 140.555 212.978   5
   1 -13  -6-22.8153 197.353   1
   1 -13  -5-158.189 217.582   1
   1  13  -4 328.017 214.324   2
   1 -13  -4 31.5332 196.578   1
   1 -13  -3 2563.28 466.879   1
   1  13  -3 2820.70 597.412   2
   1  13  -2 1715.72 472.601   2
  -1  13   2 1221.87 401.872   2
   1 -13  -2 1193.08 349.627   1
  -1  13   1 6377.19 867.855   2
   1  13  -1 7595.50 934.488   2
   1 -13  -1 7890.92 823.681   1
  -1 -13   1 8708.72 885.491   1
  -1 -13   0 1416.91 359.286   1
  -1  13   0 1431.87 419.940   2
   1  13   0 1069.91 373.448   2
  -1 -13  -1 1146.02 363.036   1
  -1  13  -1 1525.51 463.211   2
  -1 -13  -2 5080.05 678.417   1
  -1  13  -2 5396.49 770.423   2
  -1 -13  -3 512.738 325.060   1
  -1  13  -3 346.075 273.644   2
  -1 -13  -4 13724.3 1125.12   1
  -2   0  22 15495.6 1300.38   5
  -2   0  21-244.752 241.175   5
  -2   0  20 273.285 251.197   5
  -2   0  19-45.3187 185.740   5
  -2   0  18 223.377 219.803   5
  -2   0  17 35.4572 145.078   5
  -2   0  16 11456.2 910.968   5
  -2   0  15 351.735 196.994   5
  -2   0  14-83.7390 184.879   5
  -2   0  13-64.5575 117.650   5
  -2   0  12 28111.1 1327.73   5
   2   0 -11 198.212 140.310   5
  -2   0  11-1.37404 112.952   5
  -2   0  10 8014.26 586.340   5
   2   0 -10 8467.76 591.042   5
   2   0  -9-52.8484 79.6705   5
  -2   0   9 142.615 127.480   5
  -2   0   8 296069. 6990.87   5
   2   0  -8 288604. 6972.53   5
  -2   0   7 113.402 80.1185   5
   2   0  -7 14.3459 77.5127   5
  -2   0   6 5064.58 348.857   5
   2   0  -6 4731.86 341.582   5
   2   0  -5-2.27302 48.2527   5
  -2   0   5 25.7698 71.6445   5
   2   0  -4 283616. 6960.14   5
  -2   0   4 330255. 6979.42   5
   2   0  -3 25.7520 40.7862   5
  -2   0   3 25.1353 40.7394   5
  -2   0   2 120584. 2713.19   5
  -2   0   2 118011. 2634.12   3
   2   0  -2 113784. 2639.68   3
  -2   0   1 4.71174 30.5684   5
   2   0  -1 37.8428 24.0914   4
   2   0   0 369708. 8153.15   4
   2   0   1 1.14229 26.6136   5
   2   0   2 30127.7 884.275   5
  -2   0  -3 194.500 54.4060   5
   2   0   3 364.847 85.7225   5
  -2   0  -4 148382. 3563.54   5
   2   0   4 148564. 3635.60   5
   2   0   5 30.3080 83.1932   5
  -2   0  -5 3.12291 52.1364   5
   2   0   6 16385.4 768.848   5
  -2   0  -6 18308.0 746.821   5
   2   0   7 113.212 112.249   5
  -2   0  -7 2.13544 55.5465   5
   2   0   8 73840.5 2348.26   5
  -2   0  -8 83153.3 2326.08   5
   2   0   9 40.8631 117.988   5
  -2   0  -9-35.1836 105.798   5
   2   0  10 15906.3 923.282   5
  -2   0 -10 18565.0 916.500   5
   2   0  11 73.0791 113.975   5
   2   0  12 22337.9 1194.30   5
   2   0  13-306.202 241.490   5
   2   0  14 175.119 143.447   5
   2   0  15 75.5065 187.300   5
   2   0  16 8695.38 857.554   5
   2   0  17 27.3991 154.722   5
   2   0  18 1025.12 346.983   5
   2   0  19 102.974 182.086   5
   2   0  20 4599.25 709.335   5
  -2   1  22 35.1378 166.530   5
  -2  -1  22 394.066 207.082   5
  -2  -1  21 11268.8 1046.81   5
  -2   1  21 11624.4 1122.54   5
  -2   1  20 32508.5 1875.33   5
  -2  -1  20 30369.3 1776.02   5
  -2  -1  19 1225.91 366.874   5
  -2   1  19 1817.77 447.260   5
  -2   1  18 9741.10 925.459   5
  -2  -1  18 10789.7 934.511   5
  -2  -1  17 15717.0 1102.96   5
  -2   1  17 15120.8 1133.88   5
  -2  -1  16 493.545 179.025   5
  -2   1  16 517.395 217.471   5
  -2  -1  15 2389.04 407.507   5
  -2   1  15 1864.88 370.184   5
  -2  -1  14 1361.58 286.374   5
  -2   1  14 1319.22 310.410   5
  -2  -1  13 25626.8 1249.97   5
  -2   1  13 26464.8 1331.75   5
   2   1 -12 19455.3 1004.13   5
  -2  -1  12 20012.8 1024.69   5
  -2   1  12 18945.5 1077.04   5
   2   1 -11 1680.80 268.169   5
  -2   1  11 1423.84 271.955   5
  -2  -1  11 1531.34 265.618   5
   2  -1 -11 1414.44 257.325   5
   2  -1 -10 73008.4 2325.33   5
   2   1 -10 72733.3 2233.06   5
  -2   1  10 74091.9 2355.97   5
  -2  -1  10 71384.6 2228.49   5
  -2   1   9 93985.8 2839.83   5
   2  -1  -9 99008.8 2830.69   5
   2   1  -9 95778.3 2719.44   5
  -2  -1   9 100382. 2735.90   5
   2   1  -8 12313.0 633.289   5
   2  -1  -8 12436.6 688.283   5
  -2  -1   8 12379.1 626.777   5
  -2   1   8 12415.3 690.671   5
  -2   1   7 35332.7 1255.50   5
   2   1  -7 33396.9 1152.30   5
  -2  -1   7 34930.6 1150.70   5
   2  -1  -7 35307.6 1251.89   5
   2   1  -6 102074. 2640.83   5
  -2   1   6 106365. 2769.49   5
   2  -1  -6 98680.0 2738.31   5
  -2  -1   6 107300. 2648.24   5
  -2   1   5 133873. 3202.15   5
  -2  -1   5 128798. 3052.97   5
  -2  -1   4 10364.8 402.097   5
   2   1  -4 9578.09 405.693   5
  -2  -1   4 10952.0 442.736   3
  -2   1   4 11007.5 495.213   5
  -2   1   3 20934.3 692.753   5
   2   1  -3 20931.3 595.189   1
   2  -1  -3 20158.9 558.216   2
  -2  -1   3 20263.2 635.231   3
  -2  -1   3 21360.9 596.145   5
   2   1  -3 20094.1 643.821   3
   2   1  -3 19416.2 603.012   5
   2   1  -2 27775.5 728.169   2
  -2   1   2 28422.6 807.233   5
   2   1  -2 28273.3 736.870   5
  -2  -1   2 28322.6 733.533   1
  -2  -1   2 27342.3 727.120   5
   2   1  -2 27500.0 727.973   1
   2  -1  -2 26905.6 783.472   4
   2  -1  -2 28270.6 680.248   1
  -2  -1   2 27089.1 723.501   2
  -2   1   2 26762.3 703.342   2
   2   1  -2 27459.0 777.752   3
   2   1  -1 38949.9 1044.85   5
  -2  -1   1 43219.1 1047.62   1
  -2   1   1 42258.6 1003.83   1
  -2  -1   1 42952.9 1048.05   5
  -2  -1   1 41838.8 1069.36   2
   2  -1  -1 41613.9 1074.91   4
  -2   1   1 42940.3 1080.60   5
  -2   1   0 75514.6 1779.75   5
   2   1   0 73578.8 1767.31   5
   2  -1   0 72235.8 1768.46   4
   2  -1   1 32483.3 872.203   4
   2   1   1 32274.7 889.843   5
  -2   1  -2 55905.5 1432.44   5
   2   1   2 58043.9 1533.97   5
   2  -1   2 57976.9 1463.27   5
   2  -1   3 20385.0 665.996   5
  -2   1  -3 18702.3 619.342   5
   2   1   3 19013.2 719.513   5
   2   1   4 87109.4 2340.39   5
   2  -1   4 88824.2 2248.31   5
  -2   1  -4 86121.3 2182.63   5
   2  -1   5 602.310 116.433   5
  -2   1  -5 583.348 102.045   5
   2   1   5 364.505 103.087   5
   2  -1   6 40465.1 1350.44   5
  -2   1  -6 43789.6 1305.74   5
   2   1   6 41365.5 1438.27   5
   2   1   7 28277.8 1164.80   5
  -2   1  -7 30459.5 1054.31   5
   2  -1   7 28517.9 1105.00   5
  -2  -1  -8 73611.4 2178.98   5
   2  -1   8 66606.6 2119.83   5
   2   1   8 67661.7 2198.67   5
  -2   1  -8 71140.7 2049.97   5
   2  -1   9 451.356 137.062   5
  -2   1  -9 498.257 149.388   5
   2   1   9 293.606 129.854   5
  -2  -1  -9 654.949 177.570   5
  -2   1 -10 4317.68 406.421   5
   2   1  10 4219.09 469.331   5
   2  -1  10 3800.14 420.635   5
   2   1  11 3019.19 416.976   5
   2  -1  11 3330.35 410.526   5
   2   1  12 11617.8 862.148   5
   2  -1  12 11375.6 810.469   5
   2   1  13 11150.6 878.764   5
   2  -1  13 12074.0 872.800   5
   2  -1  14 1968.40 364.313   5
   2   1  14 2143.77 401.493   5
   2   1  15 8240.96 816.265   5
   2  -1  15 7984.68 776.037   5
   2  -1  16 9943.90 890.731   5
   2   1  16 10443.8 968.641   5
   2  -1  17 3616.63 549.730   5
   2   1  17 3769.30 589.435   5
   2  -1  18 1812.07 401.799   5
   2   1  18 1338.59 368.359   5
   2  -1  19-222.332 256.175   5
   2   1  19 82.8245 151.041   5
   2   1  20 1291.15 394.478   5
   2  -1  20 1734.27 433.371   5
   2  -1  21 3650.86 641.899   5
  -2  -2  22-109.404 174.965   5
  -2  -2  21 298.417 217.305   3
  -2  -2  21 339.510 249.501   5
  -2   2  21 808.317 347.522   5
  -2  -2  20 322.923 195.378   5
  -2   2  20 459.874 299.390   5
  -2  -2  19 17860.5 1240.06   5
  -2   2  19 18667.1 1365.86   5
  -2  -2  18 3558.33 521.745   5
  -2   2  18 3498.96 575.546   5
  -2  -2  17 2671.29 431.610   5
  -2   2  17 2592.68 495.870   5
  -2  -2  16 1642.45 339.823   5
  -2   2  16 1255.77 310.223   5
  -2   2  15 31085.4 1611.50   5
  -2  -2  15 30503.9 1457.77   5
  -2   2  14 1660.31 345.519   5
  -2  -2  14 1809.04 309.235   5
  -2  -2  13 531.665 189.735   5
   2   2 -13 416.687 145.169   5
  -2   2  13 91.7337 168.085   5
   2   2 -12 1557.73 259.747   5
  -2  -2  12 1055.88 233.878   5
  -2   2  12 1426.79 293.382   5
  -2  -2  11 92355.2 2680.33   5
   2   2 -11 89062.9 2647.94   5
  -2   2  11 91048.6 2876.81   5
   2  -2 -10 7358.97 578.798   5
  -2  -2  10 6883.07 490.814   5
  -2   2  10 6568.65 577.322   5
   2   2 -10 6767.61 494.911   5
  -2  -2   9 1571.54 211.881   5
   2   2  -9 1560.24 211.619   5
  -2   2   9 1912.17 293.351   5
   2   2  -8 2673.63 258.166   5
  -2  -2   8 2220.00 237.495   5
  -2   2   8 2665.11 323.112   5
  -2   2   7 210432. 5180.07   5
  -2  -2   7 207044. 4900.23   5
   2   2  -7 204292. 4905.86   5
   2   2  -6 1949.09 186.280   5
  -2  -2   6 2037.35 184.024   5
  -2   2   6 2349.23 271.160   5
   2   2  -5 53240.0 1445.99   5
  -2   2   5 57789.9 1692.47   5
   2  -2  -5 55869.0 1506.98   2
  -2  -2   5 56975.1 1439.37   5
   2   2  -4 666.600 110.298   3
  -2  -2   4 498.473 66.0676   5
  -2   2   4 544.934 131.646   5
   2   2  -4 439.108 83.6677   1
   2   2  -4 773.732 86.9540   5
   2  -2  -4 457.867 83.2248   2
   2  -2  -3 46599.8 1251.63   2
   2   2  -3 48000.2 1281.31   1
  -2  -2   3 48127.9 1285.18   1
  -2   2   3 47898.7 1358.16   5
  -2  -2   3 49274.4 1144.93   5
   2   2  -3 47640.8 1337.60   3
   2   2  -3 45271.1 1162.11   5
  -2   2   3 47492.5 1274.33   2
   2  -2  -2 17729.7 535.384   1
   2  -2  -2 15845.7 601.037   5
  -2   2   2 17352.8 573.201   2
   2   2  -2 16945.1 583.337   2
   2  -2  -2 17789.7 596.537   4
   2   2  -2 17127.2 482.118   5
  -2  -2   2 17478.4 583.646   1
  -2   2   2 17794.7 608.833   5
  -2  -2   2 16879.3 577.111   2
   2   2  -2 17247.8 573.407   1
   2   2  -2 17199.5 611.964   3
  -2   2   1 43458.7 1145.74   1
  -2   2   1 44606.0 1170.72   5
   2  -2  -1 45832.9 1144.51   1
  -2   2   1 42835.7 1072.14   3
   2  -2  -1 44118.6 1190.16   5
   2   2  -1 44272.0 1104.74   5
  -2   2   1 42133.1 1187.42   4
  -2  -2   1 46045.4 1193.90   1
   2  -2  -1 44357.4 1174.50   4
   2   2  -1 46425.7 1225.24   2
  -2  -2   1 42836.5 1204.09   2
   2   2   0 42462.0 1098.20   5
  -2   2   0 42043.9 1114.40   1
   2  -2   0 40995.4 1048.51   3
  -2   2   0 41187.1 1048.11   3
  -2   2   0 41443.3 1090.17   5
  -2  -2   0 40551.0 1060.31   5
  -2  -2   0 41363.9 1185.93   2
   2  -2   0 42049.1 1109.90   4
   2  -2   0 41930.4 1097.27   5
  -2   2   0 40171.3 1118.21   4
   2  -2   1 14460.7 490.055   5
  -2  -2  -1 14545.3 517.003   5
  -2   2  -1 16336.7 508.672   5
  -2   2  -1 14147.4 521.331   4
   2  -2   1 16265.3 536.901   4
   2   2   1 15029.3 551.058   5
   2  -2   1 15240.4 508.967   3
   2  -2   2 6909.45 307.179   5
  -2   2  -2 7211.03 338.548   4
   2  -2   2 7385.56 310.540   5
  -2  -2  -2 7284.98 358.991   5
   2   2   2 7920.17 397.197   5
   2  -2   3 13417.6 494.378   5
  -2   2  -3 13699.2 518.904   4
  -2  -2  -3 12501.1 550.472   5
   2   2   3 12980.2 592.362   5
   2   2   4 20392.0 856.036   5
   2  -2   4 22274.3 745.336   5
  -2   2  -4 22592.9 704.308   5
  -2   2  -5 93561.7 2343.53   5
   2  -2   5 94095.1 2422.30   5
   2   2   5 93430.9 2600.70   5
   2   2   6 8338.99 564.326   5
  -2   2  -6 9366.70 448.761   5
   2  -2   6 8369.59 476.673   5
  -2   2  -7 28878.0 988.812   5
   2   2   7 28653.3 1194.33   5
   2  -2   7 27029.1 1040.27   5
   2  -2   8 32819.8 1252.96   5
   2   2   8 33870.3 1394.20   5
  -2   2  -8 35986.2 1195.31   5
  -2   2  -9 75.7920 57.9389   5
   2  -2   9 155.424 103.279   5
   2   2   9 4.40789 140.891   5
   2  -2  10 2744.01 340.048   5
   2   2  10 3003.39 404.304   5
  -2   2 -10 2349.57 294.152   5
  -2   2 -11 46174.9 1571.99   5
   2   2  11 41517.6 1779.19   5
   2  -2  11 41632.3 1647.70   5
   2  -2  12 8650.69 679.125   5
   2   2  12 7471.03 711.145   5
   2   2  13 1126.53 277.296   5
   2  -2  13 1100.70 270.979   5
   2   2  14-277.773 210.472   5
   2  -2  14-10.6888 155.210   5
   2  -2  15 8934.01 797.893   5
   2   2  15 8435.38 831.456   5
   2  -2  16 4784.67 602.694   5
   2   2  16 4981.16 685.108   5
   2   2  17-219.108 197.256   5
   2  -2  17-130.683 218.544   5
   2   2  18-176.766 188.898   5
   2  -2  18-18.6449 139.383   5
   2  -2  19 7801.13 862.596   5
   2   2  19 8441.83 950.810   5
   2  -2  20 261.805 187.761   5
   2  -2  21-61.7913 237.883   5
  -2   3  20 285.620 272.359   5
  -2  -3  20-351.857 282.654   3
  -2  -3  20-31.5902 127.272   5
  -2  -3  19 11298.3 1016.28   3
  -2  -3  19 8787.43 835.113   5
  -2   3  19 10069.9 1018.14   5
  -2  -3  18 4371.91 549.146   5
  -2  -3  18 3875.14 584.658   3
  -2   3  18 4190.41 623.386   5
  -2   3  17 14344.9 1145.54   5
  -2  -3  17 14932.4 1033.82   5
  -2  -3  17 17624.9 1177.63   3
  -2  -3  16 53853.0 2078.34   5
  -2  -3  16 54175.6 2233.71   3
  -2   3  16 49370.9 2269.50   5
  -2  -3  15 7907.98 737.755   3
  -2   3  15 8801.37 825.113   5
  -2  -3  15 7416.00 648.114   5
  -2   3  14 52317.6 2221.97   5
  -2  -3  14 57465.8 2022.64   5
   2   3 -14 54265.3 1941.50   5
  -2  -3  14 58696.9 2189.47   3
  -2  -3  13 981.111 272.020   3
   2   3 -13 1100.96 212.344   5
  -2  -3  13 875.819 201.248   5
  -2   3  13 292.916 169.689   5
  -2  -3  12 1267.82 255.557   3
  -2   3  12 1600.16 324.053   5
   2   3 -12 1885.56 264.379   5
  -2  -3  12 1916.22 274.792   5
  -2   3  11 728.647 209.860   5
  -2  -3  11 1281.84 250.088   3
  -2  -3  11 1051.87 196.516   5
   2   3 -11 1102.33 195.784   5
  -2  -3  10 31089.6 1145.12   5
   2   3 -10 30881.7 1140.69   5
  -2   3  10 30590.5 1392.20   5
  -2  -3  10 32153.9 1304.05   3
   2   3  -9 44332.8 1392.02   5
  -2   3   9 42650.3 1665.48   5
  -2  -3   9 44390.7 1394.11   5
  -2  -3   8 46956.4 1368.96   5
   2   3  -8 45040.8 1364.41   5
  -2   3   8 45464.4 1670.08   5
   2  -3  -7 59011.1 1738.45   2
   2   3  -7 58726.4 1601.27   5
  -2   3   7 59184.2 1934.41   5
  -2  -3   7 58901.4 1582.03   5
   2   3  -6 128787. 3110.39   5
   2   3  -6 129674. 3307.26   1
  -2   3   6 133814. 3498.13   5
  -2  -3   6 135204. 3078.69   5
   2  -3  -6 126828. 3290.30   2
   2   3  -5 33142.3 911.932   5
   2  -3  -5 34363.8 1092.49   2
   2   3  -5 33707.5 1163.03   3
   2   3  -5 33760.6 1108.00   1
   2  -3  -5 31641.4 1170.15   5
  -2   3   5 35473.2 1230.04   5
  -2  -3   5 34503.4 872.772   5
  -2  -3   4 63710.1 1427.57   5
   2  -3  -4 58664.8 1775.15   5
   2   3  -4 60869.3 1706.77   1
  -2   3   4 59976.5 1710.11   2
   2   3  -4 60746.7 1772.36   3
   2   3  -4 60307.9 1464.20   5
   2  -3  -4 61256.3 1683.16   2
  -2   3   4 62911.4 1807.92   5
   2   3  -3 91189.7 2035.04   5
   2   3  -3 87921.4 2046.22   5
   2   3  -3 90143.5 2047.73   4
   2   3  -3 89658.7 2308.22   1
  -2   3   3 87888.5 2313.82   2
   2   3  -3 93954.3 2383.94   3
   2   3  -3 91687.9 2338.34   2
   2  -3  -3 89534.8 2291.68   2
   2  -3  -3 91499.0 2251.22   1
  -2   3   3 92076.4 2367.13   5
   2  -3  -3 87160.2 2357.37   5
  -2  -3   3 91349.9 2316.32   1
  -2   3   2 116839. 2812.80   5
   2   3  -2 108199. 2578.81   5
   2   3  -2 115750. 2807.75   1
   2   3  -2 114410. 2584.16   5
   2  -3  -2 117628. 2787.67   4
   2   3  -2 116979. 2851.96   2
   2  -3  -2 109865. 2812.70   5
   2   3  -2 117391. 2883.87   3
  -2   3   2 112461. 2818.54   2
   2  -3  -2 114857. 2755.79   1
  -2  -3   2 113604. 2819.65   1
   2  -3  -1 4661.56 284.092   5
  -2   3   1 4951.80 294.630   4
  -2  -3   1 4736.34 205.101   5
   2   3  -1 4992.65 298.593   1
   2   3  -1 4616.52 315.278   2
  -2  -3   1 5063.67 322.114   2
   2   3  -1 5155.30 235.813   5
  -2   3   1 4760.66 281.766   1
  -2   3   1 5479.23 282.446   5
  -2  -3   1 5111.84 315.354   1
   2  -3  -1 5038.19 282.371   1
  -2   3   1 4764.14 308.951   2
  -2   3   1 5259.20 252.541   3
   2  -3  -1 5059.32 281.855   4
  -2   3   0 177.379 58.3614   4
   2  -3   0 207.208 72.3089   4
   2   3   0 170.482 66.0195   5
  -2  -3   0 166.494 43.3801   5
   2   3   0 183.154 89.9119   2
  -2   3   0 163.811 45.8363   3
   2  -3   0 210.144 57.2655   5
  -2   3   0 81.0962 45.4823   1
   2  -3   0 212.986 71.6969   1
  -2  -3   0 200.612 80.9852   2
  -2   3   0 284.469 59.5576   5
  -2   3  -1 6246.71 354.742   1
   2   3   1 6645.32 357.611   5
   2  -3   1 6248.83 319.887   3
   2  -3   1 6986.69 340.725   4
   2  -3   1 6712.33 296.961   5
  -2   3  -1 6830.85 298.488   5
  -2   3  -1 6429.61 324.637   3
  -2  -3  -1 6295.56 325.049   5
  -2   3  -1 6769.07 339.805   4
  -2  -3  -1 6757.77 414.810   2
   2  -3   2 80511.9 1987.78   4
   2  -3   2 75280.1 1870.59   5
  -2  -3  -2 74946.9 2005.20   5
  -2   3  -2 74146.4 1965.02   4
   2  -3   2 79563.4 2002.79   3
   2   3   2 77344.2 2072.26   5
  -2  -3  -2 75927.2 2138.07   2
   2   3   3 59924.9 1747.73   5
  -2   3  -3 58964.9 1613.95   4
  -2  -3  -3 61245.6 1706.83   5
   2  -3   3 57964.1 1512.06   5
   2  -3   3 63377.4 1687.02   3
   2  -3   3 58416.7 1523.49   5
   2   3   4 28593.4 1107.66   5
  -2  -3  -4 31090.9 1086.37   5
   2  -3   4 30145.4 913.791   5
  -2   3  -4 30704.6 981.524   4
   2  -3   5 94716.7 2458.63   5
  -2  -3  -5 102124. 2703.05   5
  -2   3  -5 97946.6 2394.13   5
   2   3   5 95324.3 2732.04   5
  -2   3  -5 98716.0 2524.45   4
   2   3   6 16597.7 855.762   5
  -2   3  -6 18216.7 645.064   5
   2  -3   6 16711.9 698.208   5
   2  -3   7 70332.9 2038.14   5
  -2   3  -7 74139.8 1938.74   5
   2   3   7 70614.5 2310.52   5
   2  -3   8 38668.2 1361.88   5
  -2   3  -8 40860.7 1269.93   5
   2   3   8 39349.4 1586.17   5
  -2  -3  -8 41830.8 1551.50   5
  -2   3  -9 4423.37 340.841   5
   2  -3   9 4068.22 383.914   5
   2   3   9 3868.94 456.138   5
   2  -3  10 8489.83 591.781   5
  -2   3 -10 8859.37 529.163   5
   2   3  10 8772.34 721.178   5
  -2   3 -11 2621.96 291.300   5
   2   3  11 2287.61 403.119   5
   2  -3  11 1715.00 292.794   5
   2   3  12 27645.7 1465.45   5
   2  -3  12 28355.4 1306.25   5
   2  -3  13 4581.67 501.326   5
   2   3  13 4754.19 597.492   5
   2   3  14 618.386 280.245   5
   2  -3  14 215.965 135.533   5
   2   3  15 5409.58 700.666   5
   2  -3  15 6700.84 676.964   5
   2   3  16 1868.83 424.860   5
   2  -3  16 1814.62 355.716   5
   2   3  17 3005.34 589.396   5
   2  -3  17 4184.49 575.417   5
   2   3  18 8533.26 945.045   5
   2  -3  18 5721.66 677.776   5
   2   3  19 1385.75 426.517   5
   2  -3  19 965.026 322.466   5
   2  -3  20 276.499 164.051   5
  -2  -4  20 8597.51 923.521   3
  -2   4  20 7891.93 946.866   5
  -2  -4  19 469.793 252.333   3
  -2   4  19 764.057 351.099   5
  -2   4  18 2090.26 494.085   5
  -2  -4  18 1464.78 331.125   5
  -2  -4  17 13.4915 196.262   3
  -2   4  17 22.8742 210.846   5
  -2  -4  17-104.638 148.563   5
  -2   4  16 16182.7 1211.19   5
  -2  -4  16 17714.3 1023.06   5
  -2  -4  16 19034.5 1216.27   3
  -2  -4  15 100.305 176.731   3
  -2  -4  15 212.661 121.103   5
  -2   4  15 186.512 233.746   5
  -2  -4  14 55963.6 2159.95   3
  -2  -4  14 54505.2 1897.13   5
   2   4 -14 53605.8 1825.83   5
  -2   4  14 51812.7 2258.09   5
   2   4 -13-48.0427 89.5201   5
  -2  -4  13 120.058 161.812   3
  -2   4  13-133.204 182.379   5
  -2  -4  13 14.1626 109.695   5
  -2  -4  12 39706.8 1655.11   3
  -2   4  12 40043.1 1779.43   5
  -2  -4  12 40756.7 1437.28   5
   2   4 -12 39433.7 1374.39   5
  -2   4  11 2345.69 387.106   5
   2   4 -11 2047.32 236.630   5
  -2  -4  11 2114.11 249.050   5
  -2  -4  11 2253.37 334.631   3
  -2  -4  10 40467.8 1545.51   3
   2  -4 -10 38685.1 1439.88   2
  -2  -4  10 41170.4 1287.07   5
  -2   4  10 38386.4 1659.68   5
   2   4 -10 37173.7 1240.51   5
   2   4  -9 5544.61 331.521   5
   2  -4  -9 4286.11 391.466   2
  -2   4   9 4741.93 495.978   5
  -2  -4   9 5074.25 459.110   3
  -2  -4   9 4971.94 327.352   5
   2   4  -8 75624.5 2215.98   1
  -2   4   8 76844.7 2428.97   5
   2   4  -8 73335.5 1904.26   5
   2  -4  -8 71262.9 2187.78   2
   2  -4  -8 77845.9 2408.92   5
  -2  -4   8 73999.4 1905.79   5
   2   4  -7 2535.93 274.901   1
   2   4  -7 2130.75 159.192   5
  -2  -4   7 2235.95 156.694   5
  -2   4   6 5027.93 434.846   5
   2   4  -6 5311.04 397.493   1
   2   4  -6 5107.74 216.029   5
   2   4  -6 5513.60 430.589   3
  -2  -4   6 5451.98 202.672   5
   2  -4  -6 5470.52 394.830   2
   2   4  -5 19084.5 868.990   3
   2   4  -5 22023.0 651.663   4
   2  -4  -5 20325.2 905.937   5
   2  -4  -5 19153.9 812.115   2
  -2   4   5 20214.3 905.229   5
   2   4  -5 21819.5 865.679   1
   2  -4  -4 129248. 3083.70   1
   2   4  -4 123829. 3152.17   1
   2  -4  -4 111633. 3137.95   5
  -2   4   4 123695. 3206.29   5
   2   4  -4 119235. 2813.60   4
   2   4  -4 130583. 3207.35   2
  -2   4   4 122555. 3179.04   2
   2  -4  -4 122260. 3131.37   2
   2   4  -4 123561. 3218.92   3
   2   4  -3 2131.58 237.257   3
   2  -4  -3 1774.61 200.653   2
  -2  -4   3 1900.71 224.203   1
   2   4  -3 1835.61 217.058   2
   2   4  -3 1618.73 101.120   4
   2  -4  -3 1794.01 210.020   5
   2  -4  -3 1528.15 176.392   1
  -2   4   3 1910.54 215.868   5
   2   4  -3 1684.71 203.488   1
  -2   4   3 1837.36 221.739   2
   2  -4  -3 1779.06 193.537   4
  -2   4   2 613.106 128.946   2
   2   4  -2 720.090 138.534   3
   2   4  -2 663.348 126.962   1
  -2   4   2 343.579 86.7774   5
   2   4  -2 598.947 137.882   2
   2  -4  -2 639.543 120.993   5
   2  -4  -2 738.730 125.981   1
   2  -4  -2 603.635 118.822   4
   2   4  -2 697.594 74.5789   5
  -2  -4   2 478.628 131.611   1
  -2   4   1 9336.06 421.549   5
   2   4  -1 9134.14 373.144   5
   2   4  -1 9278.96 519.957   2
   2   4  -1 9202.32 484.451   1
  -2   4   1 9625.09 516.034   2
  -2  -4   1 8901.61 291.286   4
  -2   4   1 9405.40 420.842   3
  -2   4   1 9130.12 455.064   4
  -2   4   1 9500.70 471.407   1
  -2  -4   1 8821.18 332.950   5
  -2  -4   1 8919.65 488.852   1
   2  -4  -1 9298.00 430.845   4
  -2  -4   1 9042.43 505.967   2
   2  -4  -1 9795.03 455.874   5
   2  -4  -1 9479.92 465.745   1
  -2   4   0 41097.9 1226.10   3
   2  -4   0 40206.4 1204.27   5
  -2  -4   0 43998.2 1398.73   2
  -2  -4   0 41600.5 1152.05   5
  -2   4   0 42944.6 1322.44   1
   2  -4   0 43301.1 1231.19   4
   2  -4   0 45748.5 1318.16   1
  -2   4   0 41558.8 1260.61   4
   2   4   0 44075.0 1230.10   5
  -2   4   0 44357.6 1183.10   5
  -2   4  -1 8445.75 426.315   3
  -2   4  -1 9011.15 486.029   1
  -2  -4  -1 7950.20 400.329   5
   2  -4   1 8888.88 431.154   3
  -2   4  -1 9071.88 368.547   5
  -2  -4  -1 8763.91 518.694   2
   2   4   1 9003.84 452.180   5
   2  -4   1 8473.96 376.032   5
  -2   4  -1 7998.36 413.690   4
   2  -4   1 8285.77 410.000   4
  -2   4  -2 1723.86 180.656   4
   2   4   2 1600.68 202.884   5
  -2   4  -2 1786.18 152.705   5
   2  -4   2 1650.65 183.212   3
  -2  -4  -2 1570.70 220.314   2
  -2   4  -2 1444.84 197.500   1
   2  -4   2 1603.45 143.693   5
   2  -4   2 1813.54 195.109   4
  -2  -4  -2 1910.42 193.365   5
   2  -4   3 1288.67 123.874   5
   2  -4   3 1182.88 167.000   3
  -2  -4  -3 1259.43 176.506   5
   2  -4   3 1258.70 122.553   5
  -2   4  -3 1121.64 175.071   1
   2   4   3 1075.92 185.513   5
  -2  -4  -3 1424.88 214.890   2
  -2   4  -3 1307.44 165.412   4
   2  -4   4 71213.1 1992.52   3
  -2   4  -4 68486.4 1892.04   4
  -2  -4  -4 69371.3 2029.60   5
   2  -4   4 68084.8 1759.91   5
  -2  -4  -4 72379.9 2148.23   2
   2   4   4 70251.4 2088.42   5
   2  -4   4 67458.0 1731.14   5
   2  -4   5 292.608 75.9153   5
   2  -4   5 247.327 79.1303   5
   2   4   5 78.0081 99.6551   5
   2  -4   5 86.3010 85.4901   3
  -2   4  -5 333.237 96.8724   4
   2  -4   6 14340.4 611.945   5
  -2   4  -6 15475.2 673.783   4
  -2  -4  -6 16091.5 817.604   5
   2  -4   6 14416.9 749.016   3
   2   4   6 13404.4 797.604   5
   2   4   7 7316.99 594.595   5
  -2  -4  -7 7949.08 583.440   5
  -2   4  -7 8552.93 495.984   4
   2  -4   7 8363.07 466.017   5
   2  -4   7 8319.65 573.682   3
   2  -4   8 17787.6 797.385   5
   2   4   8 19581.6 1055.13   5
   2  -4   8 19180.0 958.928   3
  -2   4  -8 18781.5 712.625   5
  -2   4  -9 44458.7 1340.99   5
   2   4   9 43021.7 1777.93   5
   2  -4   9 41247.3 1456.50   5
  -2   4 -10 740.373 143.964   5
   2   4  10 496.887 236.421   5
   2  -4  10 807.778 183.894   5
   2   4  11 4208.39 535.880   5
  -2   4 -11 4456.21 362.130   5
   2  -4  11 4923.53 460.276   5
  -2   4 -12 761.138 163.802   5
   2   4  12 785.495 280.083   5
   2  -4  12 770.614 202.016   5
   2   4  13 934.318 292.462   5
   2  -4  13 1056.35 242.773   5
   2  -4  14 9115.58 740.410   5
   2   4  14 9521.93 916.401   5
   2  -4  15 8700.61 747.598   5
   2   4  15 7833.56 861.526   5
   2  -4  16 5477.78 615.882   5
   2   4  16 5492.00 734.088   5
   2   4  17 185.564 190.110   5
   2  -4  17 175.709 135.636   5
   2   4  18 1319.25 400.327   5
   2  -4  18 1284.60 315.165   5
  -2  -5  19 180.006 208.643   3
  -2   5  19 464.457 296.101   5
  -2  -5  18 3716.74 573.162   3
  -2   5  18 3291.68 572.389   5
  -2  -5  17 7498.63 789.256   3
  -2   5  17 6123.77 779.331   5
  -2  -5  16 303.632 193.973   3
  -2   5  16 241.198 216.839   5
  -2  -5  16 386.571 150.935   5
  -2   5  15 314.755 190.377   5
  -2  -5  15 333.462 201.038   3
  -2  -5  15 560.561 168.266   5
  -2  -5  14 8959.95 775.590   3
  -2  -5  14 9160.10 597.758   5
  -2   5  14 8966.58 857.469   5
   2   5 -13 49438.1 1566.58   5
  -2  -5  13 51871.1 1656.82   5
  -2   5  13 48337.7 2150.59   5
  -2  -5  12-68.8721 161.471   3
  -2   5  12 183.838 192.965   5
  -2  -5  12 54.5567 63.7986   5
   2   5 -12 91.2839 72.7927   5
  -2   5  11 22472.9 1268.62   5
   2   5 -11 22296.4 813.231   5
  -2  -5  11 24493.2 1196.52   3
  -2  -5  11 23396.0 858.450   5
  -2  -5  10 2033.50 313.262   3
  -2   5  10 1227.60 295.817   5
  -2  -5  10 2730.27 210.677   5
   2  -5 -10 1470.50 250.751   2
   2   5 -10 2063.89 185.948   5
   2   5  -9 7379.13 321.335   5
  -2  -5   9 6860.78 323.596   5
  -2  -5   9 7636.72 581.540   3
   2  -5  -9 7500.01 552.050   2
  -2   5   9 6710.30 622.672   5
  -2  -5   8 75862.2 2352.89   3
  -2   5   8 74804.9 2502.20   5
   2   5  -8 76699.4 1799.36   5
  -2  -5   8 75640.3 1792.25   5
   2  -5  -8 77887.3 2339.38   2
  -2   5   7 5769.34 513.077   5
  -2  -5   7 5727.55 462.957   3
   2   5  -7 4930.29 302.142   4
   2  -5  -7 5138.91 482.608   5
   2  -5  -7 5121.60 428.528   2
   2   5  -7 5626.58 446.676   1
   2   5  -6 33626.8 1310.48   3
  -2   5   6 32320.2 1324.00   5
   2  -5  -6 33443.7 1236.58   2
   2   5  -6 33473.5 1249.60   1
   2   5  -6 31261.5 948.379   4
   2  -5  -5 50713.8 1631.25   2
   2   5  -5 51017.2 1640.35   1
   2   5  -5 50313.4 1695.33   3
  -2   5   5 49297.5 1683.55   5
   2   5  -5 47716.3 1288.24   4
   2   5  -5 53048.9 1695.41   2
   2  -5  -4-52.8720 80.5381   5
   2   5  -4 221.001 94.6658   3
   2   5  -4-56.1046 87.9315   1
  -2   5   4 35.5943 79.4209   5
   2   5  -4-211.611 135.292   2
   2  -5  -4-56.6400 116.801   4
  -2  -5   4-5.03582 91.3239   1
   2  -5  -4 27.6736 57.6579   2
   2   5  -4 83.3997 36.6825   4
   2  -5  -3 2744.05 270.450   5
   2   5  -3 2484.32 269.309   1
   2   5  -3 2844.40 162.622   4
   2   5  -3 3298.10 322.174   3
   2  -5  -3 2647.21 257.677   4
  -2   5   3 2831.09 283.130   5
   2   5  -3 3222.76 329.978   2
   2  -5  -2 1545.93 201.668   5
  -2  -5   2 1750.77 110.961   4
  -2  -5   2 1256.50 90.4470   5
   2   5  -2 1396.01 209.247   3
  -2   5   2 1281.12 179.644   5
   2   5  -2 1274.59 191.271   1
   2   5  -2 1057.95 196.869   2
   2  -5  -2 1502.46 179.516   4
   2   5  -2 1365.89 110.975   5
  -2   5   1 94738.5 2656.84   1
  -2   5   1 100355. 2529.24   5
  -2  -5   1 100729. 2767.57   2
   2  -5  -1 97947.5 2539.62   4
   2   5  -1 105923. 2462.29   5
  -2   5   1 96881.2 2562.98   3
  -2  -5   1 99788.2 2360.17   5
   2  -5  -1 95348.0 2568.09   5
  -2  -5   1 99517.0 2318.12   4
  -2   5   0 47817.9 1322.80   5
   2  -5   0 45871.0 1368.24   4
  -2  -5   0 46695.7 1294.32   5
  -2   5   0 46870.5 1417.42   3
  -2   5   0 46276.5 1426.77   4
   2  -5   0 44813.2 1360.27   5
  -2  -5   0 48678.9 1235.74   4
   2   5   0 47955.9 1386.29   5
  -2  -5   0 49490.2 1598.73   2
  -2   5   0 50100.7 1537.78   1
  -2   5  -1 161681. 3978.32   1
  -2  -5  -1 154153. 3757.36   5
  -2   5  -1 165710. 3661.79   5
  -2  -5  -1 159571. 4064.32   2
   2   5   1 159372. 3864.44   5
   2  -5   1 147737. 3689.07   5
   2  -5   1 149326. 3761.00   4
  -2   5  -1 151695. 3842.40   3
  -2   5  -1 154300. 3816.45   4
  -2  -5  -2 60496.7 1746.10   5
  -2   5  -2 59859.0 1788.50   3
  -2   5  -2 63515.0 1593.61   5
   2   5   2 60028.9 1829.43   5
   2  -5   2 58106.7 1591.01   5
   2  -5   2 63466.2 1797.34   3
  -2  -5  -2 64666.7 1978.53   2
   2  -5   2 59080.9 1704.21   4
  -2   5  -2 61394.1 1731.97   4
  -2   5  -2 63292.9 1899.07   1
   2   5   3 2834.33 308.073   5
   2  -5   3 2880.86 281.559   3
   2  -5   3 2614.71 180.667   5
  -2   5  -3 3077.11 310.935   1
  -2   5  -3 2289.98 233.083   4
   2  -5   3 2426.89 181.685   5
  -2  -5  -3 2554.84 265.133   5
  -2  -5  -3 2794.90 320.888   2
  -2  -5  -4 20.8799 91.9110   2
  -2   5  -4 17.1844 63.2374   4
   2  -5   4 254.650 67.2402   5
   2  -5   4 98.2908 52.2898   5
  -2   5  -4 53.3987 81.3284   1
   2   5   4 45.8491 111.199   5
   2  -5   4-16.9878 91.6125   3
   2  -5   5 49921.0 1388.08   5
  -2   5  -5 51329.1 1552.08   4
   2  -5   5 52581.9 1684.98   3
   2   5   5 49433.2 1783.89   5
  -2  -5  -5 55889.5 1865.33   2
   2  -5   5 50182.6 1352.93   5
  -2   5  -5 51937.9 1726.07   1
   2  -5   6 837.154 188.801   3
  -2  -5  -6 491.707 146.965   5
  -2   5  -6 904.852 158.601   4
   2   5   6 400.851 173.006   5
   2  -5   6 393.068 76.4535   5
   2  -5   6 550.431 100.255   5
   2   5   7 818.186 236.709   5
  -2   5  -7 704.576 158.012   4
   2  -5   7 1028.30 127.639   5
   2  -5   7 874.848 210.884   3
   2  -5   7 955.914 152.423   5
   2  -5   8 4477.94 448.975   3
   2   5   8 4071.39 480.054   5
   2  -5   8 3638.69 262.908   5
  -2   5  -8 4001.74 356.269   4
   2  -5   8 3666.41 311.822   5
   2   5   9 27441.1 1386.21   5
   2  -5   9 26801.8 1051.37   5
   2  -5   9 26501.4 1245.66   3
   2  -5  10 8990.60 704.391   3
   2  -5  10 8500.95 559.399   5
   2   5  10 8193.06 752.172   5
  -2   5 -11 29186.1 1033.87   5
   2  -5  11 29157.7 1405.42   3
   2  -5  11 29247.6 1224.05   5
   2   5  11 28372.9 1530.87   5
  -2   5 -12 11103.9 585.374   5
   2  -5  12 10057.2 689.423   5
   2  -5  12 10982.7 842.762   3
   2   5  12 11270.9 954.296   5
   2   5  13 4931.92 646.777   5
   2  -5  13 4590.05 479.318   5
   2  -5  13 4827.55 576.396   3
   2   5  14 2704.78 513.565   5
   2  -5  14 2474.68 438.178   3
   2  -5  14 2337.30 379.702   5
   2   5  15 1800.39 410.492   5
   2  -5  15 1109.26 263.276   5
   2  -5  15 1128.51 349.155   3
   2  -5  16 756.018 257.153   5
   2   5  16 1114.17 369.089   5
   2  -5  16 1284.30 336.630   3
   2   5  17 3395.24 636.207   5
   2  -5  17 3946.58 606.726   3
   2   5  18 2231.35 534.951   5
   2  -5  18 3270.26 589.581   3
  -2   6  18 1995.16 488.347   5
  -2  -6  18 1935.65 436.256   3
  -2  -6  17 415.503 252.241   3
  -2   6  17 95.5382 214.940   5
  -2   6  16 43.3509 184.281   5
  -2  -6  16-66.7614 173.250   3
  -2  -6  15 16930.7 1143.90   3
  -2   6  15 15479.7 1216.27   5
  -2  -6  14 1781.18 366.519   3
  -2  -6  14 2218.32 243.927   5
  -2   6  14 1490.24 374.330   5
  -2  -6  13 1784.76 346.508   3
  -2   6  13 1787.51 386.818   5
  -2  -6  13 1954.19 205.634   5
  -2  -6  12-14.3469 182.410   3
   2   6 -12-22.2166 52.9767   5
  -2  -6  12 46.3876 47.7080   5
  -2   6  12 220.984 180.473   5
  -2  -6  11 68068.1 1683.85   5
   2   6 -11 65984.7 1648.12   5
  -2   6  11 66265.6 2527.36   5
  -2  -6  11 66758.8 2348.61   3
   2   6 -10 2744.92 265.651   4
  -2   6  10 2806.43 420.978   5
  -2  -6  10 3326.33 410.640   3
  -2  -6  10 3258.80 150.753   5
  -2   6   9 16886.0 1029.75   5
  -2  -6   9 16419.3 922.006   3
   2   6  -9 14694.1 645.306   4
   2   6  -8 6200.95 367.847   4
  -2  -6   8 7354.80 577.572   3
  -2   6   8 6552.77 615.145   5
   2  -6  -7 79703.4 2259.08   1
  -2   6   7 75229.9 2445.47   5
   2   6  -7 68715.8 1897.14   4
  -2  -6   7 72801.2 2299.12   3
   2  -6  -7 73739.8 2300.89   2
   2   6  -6 9.20616 45.3935   4
   2  -6  -6 75.8083 112.085   2
   2   6  -6-6.59679 150.702   2
  -2   6   6 44.6456 129.534   5
   2  -6  -6-113.653 104.141   5
  -2  -6   6-134.295 160.265   3
   2  -6  -6 90.7935 120.466   1
   2  -6  -5 28658.9 1155.91   2
   2  -6  -5 28284.4 1096.09   1
  -2   6   5 26299.2 1174.15   2
   2   6  -5 28665.9 1208.59   2
   2   6  -5 24576.7 789.788   4
   2  -6  -5 25993.6 1042.69   4
  -2   6   5 26393.7 1138.72   5
   2   6  -4 1846.93 149.444   4
   2   6  -4 1665.71 251.153   1
   2   6  -4 1519.82 273.573   2
   2   6  -4 2225.42 295.722   3
  -2   6   4 2089.73 297.314   2
   2  -6  -4 1844.38 242.148   4
  -2  -6   4 1858.31 254.889   1
   2  -6  -4 2168.92 279.339   2
  -2   6   4 1962.63 257.319   5
   2   6  -3 51498.2 1761.35   2
  -2  -6   3 49280.3 1672.06   1
  -2   6   3 49398.0 1735.28   2
   2  -6  -3 48692.8 1533.58   4
   2   6  -3 52371.8 1755.30   3
  -2   6   3 50362.8 1604.65   5
   2   6  -3 50739.9 1683.79   1
   2  -6  -3 46722.5 1618.14   5
   2  -6  -2 3234.45 296.892   5
  -2   6   2 3566.25 310.043   5
  -2  -6   2 3632.24 193.876   4
  -2  -6   2 3348.69 164.531   5
   2  -6  -2 3550.06 293.495   4
  -2   6   2 3451.18 302.013   3
  -2   6   2 3345.61 369.508   2
   2   6  -2 3658.05 199.772   5
   2   6  -2 3958.40 405.867   2
   2   6  -2 3444.68 359.923   3
   2   6  -2 3550.97 350.572   1
  -2  -6   1 30295.3 880.684   5
  -2   6   1 30850.6 1017.76   5
  -2   6   1 30613.6 1101.73   3
   2   6  -1 32628.5 1263.02   3
  -2   6   1 30865.1 1179.95   1
  -2  -6   1 31579.2 861.946   4
   2   6  -1 29870.6 1257.23   2
   2  -6  -1 30418.5 1038.97   4
  -2   6   1 31226.7 1260.81   2
   2  -6  -1 28461.4 1049.75   5
   2   6  -1 31267.5 964.950   5
   2  -6   0 101.167 55.7595   5
   2   6   0 193.052 83.2834   5
  -2   6   0 465.702 116.121   3
  -2   6   0 32.2134 95.4086   2
  -2   6   0 88.3382 67.2020   4
  -2  -6   0 140.491 56.3910   5
   2  -6   0 390.922 106.053   4
  -2  -6   0 192.297 63.2169   4
  -2   6   0 436.800 90.0324   5
  -2   6   0 202.375 117.196   1
  -2  -6   0 144.331 97.1354   2
  -2  -6  -1 12956.1 752.126   2
  -2  -6  -1 12219.8 561.909   5
  -2   6  -1 11771.8 630.576   3
   2  -6   1 13304.7 593.294   4
   2  -6   1 12153.1 537.773   5
  -2   6  -1 11554.5 597.353   4
   2   6   1 12094.1 628.699   5
  -2   6  -1 13107.4 506.352   5
  -2  -6  -1 13079.6 514.837   4
  -2   6  -1 12882.4 703.937   1
  -2   6  -2 26955.2 1011.22   4
   2   6   2 28056.9 1102.45   5
  -2  -6  -2 29432.3 1038.41   5
   2  -6   2 28961.2 999.490   4
   2  -6   2 27274.5 885.674   5
  -2   6  -2 28774.8 1102.13   3
  -2  -6  -2 28768.6 1222.04   2
  -2   6  -2 28185.8 874.475   5
  -2   6  -2 27946.7 1166.11   1
  -2   6  -3 20705.9 965.047   1
  -2  -6  -3 20870.1 952.681   1
   2  -6   3 19775.3 622.260   5
   2   6   3 18158.8 901.784   5
   2  -6   3 18763.9 652.468   5
   2  -6   3 19977.7 880.358   3
   2  -6   3 18623.3 778.157   4
  -2   6  -3 19209.2 805.397   4
   2  -6   4 2208.96 178.280   5
   2   6   4 2410.45 330.542   5
   2  -6   4 2461.32 178.079   5
  -2   6  -4 3054.92 283.978   4
   2  -6   4 2616.68 303.645   3
   2  -6   5 1938.87 167.272   5
   2  -6   5 2019.94 280.450   3
   2   6   5 2025.12 312.500   5
   2  -6   5 1720.49 149.499   5
  -2   6  -5 1700.49 221.252   4
  -2  -6  -5 1790.90 261.901   5
   2   6   6 2567.64 368.735   5
   2  -6   6 2717.74 219.086   5
   2  -6   6 2828.86 336.718   3
  -2   6  -6 2779.07 287.125   4
   2  -6   6 3140.76 204.214   5
   2   6   7 14440.4 931.301   5
  -2   6  -7 14471.8 724.167   4
   2  -6   7 14440.8 534.708   5
   2  -6   7 14293.3 828.574   3
   2  -6   7 14409.9 605.974   5
   2   6   8 3477.19 463.678   5
   2  -6   8 4395.01 325.560   5
   2  -6   8 3892.78 432.029   3
   2  -6   8 4415.55 270.221   5
   2  -6   9 581.565 110.397   5
   2   6   9 801.710 240.352   5
   2  -6   9 971.890 164.907   5
   2  -6   9 445.873 180.793   3
   2   6  10 2101.89 398.156   5
   2  -6  10 1636.28 318.819   3
   2  -6  10 1862.40 190.816   5
   2  -6  10 2037.31 253.802   5
   2   6  11 7248.29 751.463   5
   2  -6  11 8274.96 553.291   5
   2  -6  11 8591.21 737.882   3
   2  -6  12 10893.7 683.260   5
   2   6  12 11028.5 945.440   5
   2  -6  12 11332.5 869.169   3
   2  -6  13 5567.58 643.439   3
   2   6  13 5214.66 672.058   5
   2  -6  13 6508.47 542.685   5
   2  -6  14 12971.0 1012.26   3
   2   6  14 12778.7 1099.11   5
   2  -6  14 12476.6 798.122   5
   2  -6  15 517.665 243.376   3
   2   6  15 955.923 339.228   5
   2   6  16 638.652 292.748   5
   2  -6  16 340.051 198.544   3
   2  -6  17 114.525 202.664   3
   2   6  17 73.7196 217.349   5
  -2   7  18 1105.94 399.359   5
  -2  -7  17 1447.40 353.805   3
  -2   7  17 820.666 329.011   5
  -2  -7  16 2917.09 491.503   3
  -2   7  16 1554.47 403.200   5
  -2   7  15-493.572 324.744   5
  -2  -7  15-78.9778 183.088   3
  -2   7  14 14885.6 1198.04   5
  -2  -7  14 17923.8 1161.68   3
  -2  -7  13 5030.28 580.238   3
  -2   7  13 5514.34 685.646   5
  -2   7  12 1238.71 322.333   5
  -2  -7  12 1967.70 353.143   3
  -2  -7  11-166.744 191.566   3
   2   7 -11-112.849 88.9946   4
  -2   7  11 56.7806 176.080   5
  -2   7  10 26309.3 1406.54   5
  -2  -7  10 27048.1 1300.53   3
   2   7 -10 24242.1 934.249   4
  -2   7   9 13374.5 940.653   5
  -2  -7   9 12927.0 847.409   3
   2  -7  -9 13442.0 801.130   1
   2   7  -9 12383.8 584.076   4
   2   7  -8 5378.53 560.101   2
   2   7  -8 5042.26 329.402   4
   2  -7  -8 5656.26 497.164   1
  -2  -7   8 5564.14 529.938   3
  -2   7   8 6668.56 616.621   5
   2   7  -7 2820.22 399.411   2
   2   7  -7 2842.22 229.170   4
  -2   7   7 2540.78 372.883   5
   2  -7  -7 3137.08 367.686   1
   2  -7  -6 3079.97 354.401   1
   2   7  -6 2561.87 370.766   2
   2  -7  -6 2294.18 302.583   4
   2   7  -6 2507.32 205.062   4
  -2   7   6 3055.61 390.077   5
   2  -7  -5 32523.6 1237.98   4
  -2   7   5 33100.7 1345.00   5
   2   7  -5 33605.6 1440.15   2
  -2   7   5 30845.2 1397.63   2
   2  -7  -5 33211.0 1299.08   1
   2  -7  -5 34151.5 1366.80   5
   2   7  -5 30483.3 960.171   4
   2  -7  -4 78000.3 2320.20   1
   2  -7  -4 72913.3 2185.84   4
  -2  -7   4 73850.4 2358.06   1
  -2   7   4 76133.4 2318.03   5
  -2   7   4 70125.5 2432.75   2
   2   7  -4 79625.9 2494.88   2
   2   7  -3 739.810 223.531   2
  -2  -7   3 833.241 212.359   1
  -2   7   3 851.119 219.174   2
   2  -7  -3 1320.01 242.421   1
  -2   7   3 1201.85 213.586   5
   2  -7  -3 1206.58 202.184   4
   2   7  -2 118962. 3477.81   2
   2  -7  -2 115553. 3110.73   4
   2   7  -2 121815. 2817.85   5
   2  -7  -2 117596. 3208.62   5
   2  -7  -2 120651. 3308.42   1
  -2   7   2 118584. 3221.77   3
  -2  -7   2 114852. 3355.30   1
  -2  -7   2 119149. 2749.60   5
  -2  -7   2 124190. 2841.73   4
  -2   7   2 122010. 3147.17   5
  -2   7   2 112259. 3427.69   2
   2   7  -1 11943.5 790.900   2
  -2  -7   1 12553.1 752.931   1
  -2   7   1 13213.5 601.225   5
  -2   7   1 11828.9 774.497   2
  -2  -7   1 12077.8 473.922   5
  -2   7   1 13038.1 691.595   3
   2  -7  -1 12881.3 616.419   4
  -2  -7   1 14258.3 491.570   4
   2   7  -1 12517.9 538.844   5
   2  -7  -1 12823.9 725.401   1
   2  -7  -1 10844.9 617.845   5
   2  -7   0 2449.32 301.923   1
  -2   7   0 2364.42 216.756   5
  -2   7   0 2220.99 274.515   3
   2  -7   0 2810.05 264.654   5
  -2  -7   0 2625.94 204.067   4
   2  -7   0 2503.56 253.386   4
   2   7   0 2250.30 344.192   2
   2   7   0 2042.10 239.640   5
  -2   7   0 2755.45 378.903   2
  -2  -7   0 3042.50 362.574   1
  -2  -7   0 2782.36 224.866   5
   2  -7   1 63.4742 58.7318   5
   2   7   1-71.7697 96.0299   5
  -2  -7  -1 249.736 156.359   1
  -2   7  -1-32.1639 92.0953   4
   2  -7   1 17.3774 90.8323   4
  -2  -7  -1 226.181 82.7475   4
  -2  -7  -1 79.4179 54.1850   5
   2   7   1-132.909 197.614   2
  -2   7  -1 76.9337 64.2659   5
  -2   7  -1-18.2967 148.443   2
  -2   7  -1 126.284 87.1153   3
  -2   7  -2 32386.9 1219.97   4
  -2  -7  -2 34869.8 1118.83   4
   2  -7   2 34846.9 1077.84   5
  -2  -7  -2 36173.6 1419.11   1
  -2   7  -2 33284.4 1310.44   3
   2  -7   2 33988.5 1185.53   4
  -2  -7  -2 34900.9 1215.23   5
   2   7   2 34074.7 1293.71   5
  -2   7  -2 36806.1 1504.84   2
  -2   7  -2 36179.1 1048.92   5
  -2  -7  -3 15400.1 853.707   1
   2  -7   3 14290.2 678.648   4
   2  -7   3 14877.0 499.562   5
  -2   7  -3 13858.3 769.920   3
  -2   7  -3 13016.2 678.742   4
   2   7   3 13112.4 748.597   5
   2  -7   3 13343.3 537.293   5
   2  -7   4 1651.29 152.949   5
  -2   7  -4 1652.47 226.490   4
   2   7   4 1709.38 273.048   5
   2  -7   4 1671.92 140.947   5
  -2  -7  -4 1831.88 259.890   5
  -2  -7  -4 1660.89 289.071   1
   2  -7   4 1659.27 274.668   3
  -2  -7  -5 381.708 165.818   1
   2  -7   5 490.609 80.6888   5
   2  -7   5 515.789 78.3366   5
  -2  -7  -5 449.869 140.567   5
   2   7   5 227.145 122.788   5
  -2   7  -5 808.650 178.552   4
   2  -7   5 401.534 168.427   3
   2  -7   6 23172.8 723.324   5
  -2   7  -6 21420.5 933.733   4
   2   7   6 21156.5 1167.12   5
   2  -7   6 23539.1 1093.21   3
   2  -7   6 22126.2 702.160   5
   2   7   7 9045.93 739.916   5
   2  -7   7 9687.91 390.706   5
   2  -7   7 9647.42 429.972   5
   2  -7   7 10120.7 706.245   3
   2  -7   8 9266.31 707.504   3
   2  -7   8 9762.22 404.350   5
   2   7   8 8461.48 749.439   5
   2  -7   8 9978.29 463.036   5
   2  -7   9 5760.34 301.202   5
   2  -7   9 5062.89 533.512   3
   2  -7   9 5296.97 345.725   5
   2  -7  10 32682.2 1500.94   3
   2  -7  10 31448.1 1088.46   5
   2  -7  11 101.662 203.644   3
   2  -7  11 61.9678 64.0972   5
   2   7  11 94.4867 191.751   5
   2  -7  12 4889.98 584.993   3
   2   7  12 4029.60 600.736   5
   2  -7  13 7504.63 748.151   3
   2   7  13 5546.39 726.612   5
   2   7  14 13389.5 1186.51   5
   2  -7  14 14497.4 1093.72   3
   2  -7  15 6365.30 729.729   3
   2   7  15 5066.18 746.275   5
   2  -7  16 827.669 304.730   3
   2   7  16 1215.48 427.635   5
  -2   8  17-536.475 369.618   5
  -2  -8  16 307.908 213.301   3
  -2   8  16 409.627 278.392   5
  -2   8  15 4895.75 707.589   5
  -2  -8  15 4987.20 639.817   3
  -2   8  14 3313.18 587.576   5
  -2  -8  14 4031.36 561.066   3
  -2   8  13 451.999 259.402   5
  -2  -8  13 550.970 238.297   3
  -2  -8  12 21356.4 1252.25   3
  -2   8  12 19783.1 1346.58   5
  -2   8  11 2615.67 464.912   5
   2  -8 -11 3747.26 456.135   1
  -2  -8  11 4068.00 508.536   3
   2   8 -10 5545.75 621.485   2
  -2  -8  10 6113.41 620.779   3
   2  -8 -10 5700.51 558.565   1
  -2   8  10 4751.26 593.479   5
   2   8  -9 1409.07 185.125   4
  -2   8   9 1632.88 345.752   5
   2   8  -9 1906.56 361.056   2
   2  -8  -9 1701.63 297.332   1
   2   8  -8 64068.3 1870.16   4
   2   8  -8 75634.0 2591.76   2
   2  -8  -8 74546.8 2361.92   1
   2  -8  -8 67097.4 2268.92   4
  -2   8   8 74481.7 2558.97   5
   2  -8  -7 10196.3 714.304   1
   2  -8  -7 8880.47 638.592   4
  -2   8   7 10366.3 779.606   5
   2   8  -7 9971.29 788.083   2
   2   8  -7 9424.32 467.715   4
   2   8  -6 1502.04 318.886   2
   2  -8  -6 1237.83 270.917   1
  -2   8   6 1027.09 225.399   5
   2  -8  -6 1347.16 238.636   4
   2   8  -6 1381.82 163.271   4
   2  -8  -5 30095.3 1296.39   1
   2  -8  -5 29273.2 1192.44   4
   2   8  -5 31901.0 1463.72   2
  -2   8   5 28774.2 1295.07   5
  -2   8   5 27449.3 1391.93   2
  -2   8   4 31291.0 1478.11   2
   2  -8  -4 30714.5 1203.94   4
   2  -8  -4 31581.8 1338.42   5
  -2  -8   4 31649.3 1395.54   1
  -2   8   4 32587.5 1322.09   5
   2  -8  -4 32228.0 1347.18   1
   2   8  -4 35110.4 1538.02   2
  -2   8   3 2019.19 280.442   3
   2  -8  -3 1987.98 255.183   4
  -2  -8   3 1988.54 326.546   1
   2   8  -3 1787.97 331.176   2
  -2   8   3 2060.38 362.408   2
  -2   8   3 2063.32 276.241   5
   2  -8  -3 1958.62 300.523   1
  -2  -8   2 1053.69 257.223   1
  -2   8   2 660.391 210.339   2
  -2   8   2 1027.04 179.356   5
   2  -8  -2 1105.75 226.197   1
  -2  -8   2 1043.02 88.5635   5
   2   8  -2 1092.17 106.975   5
  -2  -8   2 911.650 114.866   4
  -2   8   2 976.789 189.779   3
   2  -8  -2 1067.90 190.931   4
   2   8  -2 661.471 233.307   2
  -2   8   1 24485.6 925.795   5
   2  -8  -1 24518.3 964.400   4
  -2  -8   1 24106.1 1179.02   1
   2  -8  -1 24961.8 1142.39   1
  -2  -8   1 24788.7 773.763   5
  -2  -8   1 25769.5 799.786   4
  -2   8   1 24308.5 1085.26   3
   2   8  -1 24279.1 846.577   5
   2  -8  -1 23797.1 995.116   5
   2   8  -1 24103.3 1262.40   2
  -2   8   1 22853.9 1216.79   2
  -2   8   0 32071.3 1039.37   5
   2  -8   0 29553.6 1106.62   5
  -2  -8   0 29777.7 957.515   4
  -2  -8   0 31205.2 1365.25   1
  -2   8   0 30241.8 1423.86   2
   2  -8   0 32552.4 1325.26   1
   2   8   0 30942.0 1090.79   5
  -2  -8   0 30726.4 1001.85   5
   2   8   0 29568.0 1430.72   2
   2  -8   0 30369.2 1119.37   4
   2  -8   1-49.4713 108.224   4
  -2  -8  -1-79.8295 169.048   1
   2   8   1-87.7729 140.344   2
  -2  -8  -1 12.0464 55.1094   5
   2  -8   1-7.60062 70.9335   5
  -2   8  -1-8.17401 57.3005   5
   2   8   1 32.7842 79.9964   5
  -2  -8  -1 40.4999 63.4055   4
  -2   8  -1 59.5781 113.239   2
   2  -8   2 499.985 126.320   4
  -2  -8  -2 657.639 214.420   1
   2   8   2 344.545 116.152   5
  -2   8  -2 842.169 122.419   5
   2  -8   2 466.420 103.486   5
  -2   8  -2 494.830 143.917   4
  -2  -8  -2 568.782 123.784   4
  -2   8  -2 330.809 193.333   2
   2   8   3 748.690 198.834   5
  -2  -8  -3 638.005 135.616   4
  -2   8  -3 433.192 207.963   2
   2  -8   3 697.529 105.845   5
  -2  -8  -3 762.169 242.830   1
   2  -8   3 815.786 96.1546   5
  -2   8  -3 567.421 143.525   4
   2  -8   3 607.417 138.022   4
   2  -8   4 12746.9 476.289   5
  -2  -8  -4 11817.1 811.385   1
   2  -8   4 14183.1 456.025   5
  -2   8  -4 12154.9 882.048   2
  -2   8  -4 12209.4 689.209   4
  -2  -8  -4 12894.6 749.848   5
   2   8   4 12645.0 821.602   5
   2   8   5 420.400 175.000   5
   2  -8   5 382.556 55.5366   5
  -2  -8  -5 437.712 189.656   1
   2  -8   5 425.786 57.4348   5
   2   8   6 1570.65 309.626   5
   2  -8   6 2110.85 329.224   3
  -2  -8  -6 1814.93 324.692   1
  -2  -8  -7 2352.03 381.011   1
   2  -8   7 2738.11 381.420   3
   2   8   7 2183.37 374.145   5
   2  -8   8 9087.47 722.187   3
   2   8   8 8390.40 775.287   5
   2   8   9 4361.99 575.603   5
   2  -8   9 4741.85 540.042   3
   2  -8  10 3085.13 452.023   3
   2   8  10 3412.53 536.456   5
   2   8  11-86.9632 143.863   5
   2  -8  11 96.7918 132.467   3
   2   8  12 7954.14 860.887   5
   2  -8  12 10066.2 865.676   3
   2  -8  13 501.969 219.862   3
   2   8  13 302.407 215.346   5
   2   8  14 1024.16 387.659   5
   2  -8  14 918.395 302.937   3
   2  -8  15 152.543 184.349   3
   2   8  15 176.619 213.390   5
  -2   9  16 369.566 185.162   5
   2  -9 -15 2153.20 414.502   1
  -2  -9  15 2194.30 463.104   3
  -2   9  15 1161.42 404.738   5
   2  -9 -14 312.118 186.694   1
  -2   9  14 714.343 310.178   5
  -2  -9  14 390.558 232.009   3
  -2   9  13 11386.3 1065.72   5
   2  -9 -13 11192.8 865.183   1
  -2  -9  13 13199.5 1031.49   3
   2   9 -13 12470.4 1040.83   2
   2   9 -12 2737.00 473.393   2
   2  -9 -12 2249.42 387.316   1
  -2   9  12 2301.87 457.974   5
  -2  -9  12 2720.75 475.550   3
   2  -9 -11 5192.39 569.126   1
  -2   9  11 4872.54 631.167   5
   2   9 -11 4506.58 601.286   2
   2  -9 -10 6155.36 603.966   1
   2   9 -10 6368.73 709.844   2
  -2   9  10 5863.98 682.742   5
   2  -9  -9 7997.88 680.423   1
   2  -9  -9 7613.49 640.316   4
  -2   9   9 6555.40 691.949   5
   2   9  -9 7728.03 764.033   2
   2   9  -8-130.574 235.963   2
   2  -9  -8-102.136 163.340   4
   2  -9  -8-38.6429 134.877   1
  -2   9   8-234.843 212.183   5
   2   9  -7-21.6323 186.923   2
   2  -9  -7 128.382 133.307   4
  -2   9   7 157.217 138.830   5
   2  -9  -7 137.530 142.229   1
  -2   9   6 870.347 231.342   5
   2   9  -6 812.969 273.382   2
   2  -9  -6 561.895 199.386   1
   2  -9  -6 650.826 191.671   4
   2  -9  -5 2486.50 367.112   1
   2  -9  -5 2235.51 305.977   4
   2   9  -5 2434.97 435.717   2
  -2   9   5 2711.26 366.328   5
   2   9  -4 40131.8 1797.18   2
   2  -9  -4 39264.5 1444.33   4
  -2   9   4 41539.6 1566.76   5
   2  -9  -4 39525.2 1584.55   5
   2  -9  -4 39071.9 1628.23   1
  -2   9   4 38580.2 1793.26   2
   2  -9  -3 11.9301 122.720   4
  -2   9   3 61.5446 122.859   5
   2  -9  -3 389.886 144.120   5
   2  -9  -3-103.038 180.706   1
  -2  -9   3 73.9283 145.695   1
  -2   9   3 34.9062 144.270   2
   2   9  -3 79.2728 207.503   2
   2  -9  -2 31577.8 1418.91   1
   2  -9  -2 33250.7 1234.67   4
   2   9  -2 31623.6 1577.82   2
  -2  -9   2 31942.8 1474.17   1
  -2   9   2 29892.2 1540.93   2
  -2   9   2 32520.3 1232.30   5
   2   9  -2 33580.0 870.013   5
  -2  -9   1 49604.0 1321.75   5
   2  -9  -1 48045.9 1597.34   4
   2   9  -1 47609.4 2028.73   2
  -2  -9   1 47096.8 1891.38   1
   2  -9  -1 47602.2 1828.83   1
   2  -9  -1 46506.0 1615.74   5
  -2   9   1 47819.9 2010.51   2
  -2   9   1 48931.9 1537.52   5
  -2  -9   1 49771.2 1383.57   4
   2   9  -1 49963.5 1404.38   5
  -2  -9   0-228.265 198.425   1
  -2   9   0 8.95305 158.021   2
   2  -9   0-74.5108 102.618   4
   2   9   0-144.868 219.458   2
  -2  -9   0-16.0516 73.4446   4
  -2  -9   0 40.2556 60.9574   5
   2  -9   0-237.921 183.838   1
   2  -9   0 59.5888 63.8174   5
   2   9   0 3.66517 62.9356   5
  -2   9   0 165.516 83.2285   5
   2   9   1 13682.5 735.319   5
  -2   9  -1 13257.7 956.361   2
  -2   9  -1 14378.0 593.215   5
   2  -9   1 14040.6 649.576   5
  -2  -9  -1 14476.8 609.495   4
  -2  -9  -1 14022.9 661.257   5
   2  -9   1 14394.7 722.504   4
   2   9   1 14228.9 1006.89   2
  -2  -9  -1 12941.0 890.888   1
   2  -9   2 14629.5 599.919   5
   2   9   2 13002.2 779.723   5
  -2  -9  -2 13549.2 922.683   1
   2  -9   2 13993.6 722.670   4
  -2   9  -2 14253.2 556.743   5
  -2   9  -2 12226.8 939.701   2
  -2  -9  -2 14115.6 640.202   4
  -2  -9  -3 4639.61 362.530   4
   2  -9   3 4819.38 269.545   5
   2  -9   3 4968.31 236.506   5
  -2  -9  -3 5152.23 549.777   1
  -2   9  -3 4192.61 554.775   2
   2   9   3 4817.95 483.871   5
  -2  -9  -3 4770.79 416.010   5
  -2  -9  -4-128.205 131.258   4
  -2  -9  -4-165.929 185.993   1
   2   9   4 40.7582 102.608   5
  -2   9  -4-252.252 223.094   2
   2   9   5 10068.8 790.298   5
  -2  -9  -5 10832.7 647.379   4
  -2   9  -5 9227.49 823.094   2
  -2  -9  -5 10060.3 787.439   1
  -2  -9  -6 2168.45 375.432   1
   2   9   6 1670.56 322.742   5
  -2  -9  -7 5299.13 590.548   1
   2   9   7 4779.51 592.416   5
   2  -9   8 1259.55 310.053   3
   2   9   8 1290.52 316.300   5
  -2  -9  -8 2096.99 389.496   1
   2   9   9 4730.38 630.590   5
   2  -9   9 5456.91 597.387   3
  -2  -9  -9 6042.12 644.300   1
   2   9  10 372.285 221.193   5
   2  -9  10 811.034 264.757   3
   2  -9  11-100.544 157.552   3
   2   9  11-211.400 231.507   5
   2   9  12 991.047 366.353   5
   2  -9  12 377.202 214.515   3
   2  -9  13 17250.6 1223.65   3
   2   9  13 16648.1 1378.00   5
   2  -9  14 2420.40 456.716   3
   2   9  14 2440.94 551.227   5
   2 -10 -16-9.54563 162.287   1
   2 -10 -15 7484.62 760.617   1
   2  10 -15 7330.16 864.241   2
  -2  10  15 6556.51 859.948   5
   2 -10 -14 1955.62 395.089   1
   2  10 -14 2281.77 490.089   2
  -2  10  14 2115.98 462.730   5
   2 -10 -13-2.17485 169.719   1
   2  10 -13 2.91496 194.798   2
   2 -10 -12 4224.84 532.768   4
  -2  10  12 5242.69 714.107   5
   2  10 -12 4802.02 677.813   2
   2 -10 -12 5195.03 609.529   1
  -2  10  11 7550.44 828.063   5
   2 -10 -11 7008.77 662.737   4
   2  10 -11 7429.65 814.118   2
   2 -10 -11 7419.73 708.887   1
   2 -10 -10 508.840 194.220   4
   2 -10 -10 1571.74 334.471   1
  -2  10  10 857.399 229.449   5
   2  10 -10 1192.16 340.424   2
   2  10  -9 3597.09 552.690   2
   2 -10  -9 3183.24 454.869   1
   2 -10  -9 2723.35 388.769   4
  -2  10   9 3073.05 491.124   5
   2 -10  -8 7071.09 680.570   1
   2 -10  -8 8081.76 653.005   4
   2  10  -8 8849.17 852.034   2
  -2  10   8 8313.76 777.872   5
  -2  10   7 12048.7 906.025   5
   2 -10  -7 12883.5 908.562   1
   2  10  -7 11488.9 982.572   2
   2 -10  -7 11643.3 775.242   4
   2 -10  -6 408.003 193.585   1
   2 -10  -6 323.055 150.362   4
  -2  10   6 527.441 206.241   5
   2 -10  -5 10921.3 825.391   1
   2 -10  -5 10551.1 685.122   4
  -2  10   5 10009.7 741.345   5
   2  10  -5 11513.2 954.457   2
  -2  10   4 11349.9 968.627   2
   2 -10  -4 12707.8 738.043   4
   2 -10  -4 12161.1 866.395   1
  -2  10   4 12086.1 767.910   5
   2  10  -4 11998.0 977.734   2
   2 -10  -3 12024.6 705.156   4
   2 -10  -3 12749.0 886.200   1
  -2  10   3 11545.8 962.499   2
  -2 -10   3 11508.7 882.065   1
   2  10  -3 12921.5 1007.44   2
  -2  10   3 13265.7 756.161   5
   2  10  -2 13004.8 1030.67   2
   2 -10  -2 13877.9 743.533   4
  -2 -10   2 12972.2 936.798   1
  -2  10   2 14184.0 727.857   5
   2 -10  -2 12679.2 883.601   1
  -2  10   2 13574.0 1041.48   2
   2  10  -1 4626.70 289.529   5
   2 -10  -1 5114.67 544.758   1
   2 -10  -1 5395.78 442.556   4
  -2  10   1 3451.05 526.522   2
  -2 -10   1 5056.08 569.053   1
  -2  10   1 5239.62 384.496   5
   2  10  -1 4077.16 582.190   2
  -2 -10   1 5188.85 317.055   4
   2  10   0 2755.05 493.155   2
  -2 -10   0 2850.20 240.958   4
  -2 -10   0 3204.20 465.939   1
  -2  10   0 2263.74 427.639   2
   2 -10   0 2860.11 319.221   4
   2 -10   0 2234.45 379.858   1
   2  10   0 2293.51 246.351   5
  -2  10   0 2205.60 229.774   5
   2  10   1 14688.7 1092.84   2
  -2  10  -1 12867.3 1027.05   2
  -2 -10  -1 14381.9 635.018   4
   2  10   1 14806.3 755.957   5
   2 -10   1 15596.0 785.069   4
  -2 -10  -1 14262.5 998.795   1
  -2  10  -1 15000.8 611.973   5
  -2 -10  -2 4811.40 564.458   1
   2 -10   2 4642.86 418.274   4
  -2 -10  -2 5308.08 374.472   4
  -2  10  -2 5063.33 629.705   2
   2  10   2 4279.01 431.015   5
   2  10   3 7990.85 637.408   5
  -2 -10  -3 9235.78 788.910   1
  -2  10  -3 7821.22 788.720   2
  -2 -10  -3 8864.37 522.626   4
  -2 -10  -4 8043.97 741.857   1
   2  10   4 7810.90 676.828   5
  -2 -10  -4 8389.94 538.771   4
  -2  10  -4 8493.43 840.821   2
  -2  10  -5 544.929 224.455   2
  -2 -10  -5 819.671 176.374   4
   2  10   5 819.185 224.193   5
  -2 -10  -5 927.185 281.852   1
  -2  10  -6-35.2234 159.382   2
  -2 -10  -6 421.049 213.280   1
  -2 -10  -6 27.2157 139.610   4
   2  10   6 88.7354 172.788   5
   2  10   7 9084.55 848.420   5
  -2  10  -7 9682.07 913.841   2
  -2 -10  -7 10327.5 861.960   1
  -2 -10  -7 9203.22 658.310   4
   2  10   8 103.298 143.149   5
  -2  10  -8 35.4761 185.538   2
  -2 -10  -8-30.4603 139.791   1
   2  10   9 2546.27 484.577   5
  -2 -10  -9 2732.48 452.740   1
   2  10  10 946.926 331.189   5
  -2 -10 -10 797.152 284.037   1
   2 -10  10 1272.83 318.818   3
  -2 -10 -11 1968.15 395.154   1
   2 -10  11 2446.69 444.508   3
   2  10  11 1682.10 426.536   5
   2 -10  12-46.8843 169.118   3
   2  10  12-130.693 202.812   5
  -2 -10 -13-12.6525 243.450   1
   2 -10  13 16.0218 207.715   3
   2  10  13-126.754 182.406   5
   2 -11 -14 6193.51 713.563   1
   2 -11 -14 6290.58 695.087   4
   2 -11 -13 2108.36 410.056   1
  -2  11  13 1727.74 444.911   5
   2 -11 -13 1152.89 297.353   4
   2  11 -13 1900.27 457.016   2
   2 -11 -12-209.753 238.621   4
   2  11 -12 29.9929 248.237   2
   2 -11 -12-100.499 175.188   1
  -2  11  12-7.72714 222.836   5
  -2  11  11 655.864 272.788   5
   2  11 -11 991.555 370.542   2
   2 -11 -11 684.636 234.688   4
   2 -11 -11 602.434 239.941   1
  -2  11  10 3648.41 548.385   5
   2  11 -10 3759.85 619.081   2
   2 -11 -10 3641.25 531.625   1
   2 -11 -10 4073.91 506.701   4
   2 -11  -9 26.0571 127.341   4
  -2  11   9-14.8743 144.151   5
   2 -11  -9 276.023 190.325   1
   2  11  -9 44.0203 237.332   2
  -2  11   8 109.083 169.765   5
   2  11  -8 238.587 278.280   2
   2 -11  -8 96.2039 169.957   1
   2 -11  -8 89.0373 147.766   4
   2 -11  -7 74.6325 210.028   1
   2  11  -7 678.282 277.047   2
  -2  11   7 470.896 199.192   5
   2 -11  -7 179.390 121.060   4
   2 -11  -6 8715.93 781.518   1
   2 -11  -6 8284.69 637.427   4
  -2  11   6 8530.70 724.476   5
   2  11  -6 8860.53 902.392   2
   2 -11  -5 4615.95 558.252   1
   2  11  -5 4077.22 625.071   2
   2 -11  -5 5705.72 504.901   4
  -2  11   5 4769.89 505.208   5
  -2  11   4 3704.84 406.071   5
  -2  11   4 3424.62 559.366   2
   2  11  -4 3400.91 578.943   2
   2 -11  -4 3259.56 379.416   4
   2 -11  -4 3790.26 499.050   1
   2 -11  -3 359.841 191.257   1
  -2  11   3 183.227 116.913   5
   2  11  -3 299.375 214.274   2
  -2  11   3 162.767 245.071   2
  -2 -11   3 475.461 229.253   1
   2 -11  -3 396.956 156.915   4
   2  11  -2 16393.6 1251.98   2
  -2  11   2 17074.4 1259.43   2
   2 -11  -2 17003.0 880.394   4
   2 -11  -2 17437.7 1109.32   1
  -2 -11   2 16472.4 1132.64   1
  -2  11   2 19741.7 881.627   5
   2 -11  -1 17232.9 1091.69   1
  -2  11   1 17029.8 1250.08   2
   2  11  -1 16315.7 1240.03   2
  -2 -11   1 16635.4 1131.78   1
   2 -11  -1 18706.0 910.149   4
  -2  11   0 1921.52 445.081   2
   2 -11   0 2322.72 300.369   4
  -2 -11   0 2690.73 461.350   1
   2  11   0 2470.19 490.621   2
  -2 -11  -1 4650.11 581.645   1
  -2  11  -1 4308.69 635.181   2
   2 -11   1 3647.28 379.909   4
  -2  11  -2 50258.8 2329.07   2
  -2 -11  -2 51847.3 2198.76   1
   2  11   3 1228.72 260.385   5
  -2  11  -3 1107.57 370.867   2
  -2 -11  -3 791.945 283.214   1
  -2 -11  -4 2697.55 302.301   4
  -2  11  -4 2357.82 492.100   2
  -2 -11  -4 2529.95 443.953   1
   2  11   4 2615.70 400.845   5
  -2 -11  -5 473.408 250.186   1
  -2 -11  -5 478.122 163.287   4
   2  11   5 536.364 203.072   5
  -2  11  -5 629.222 279.994   2
  -2 -11  -6 9846.70 657.293   4
  -2 -11  -6 10984.5 934.620   1
  -2  11  -6 9525.58 943.268   2
   2  11   6 10526.9 889.379   5
  -2  11  -7-150.096 237.615   2
  -2 -11  -7 103.698 147.724   1
  -2 -11  -7-79.2092 132.961   4
   2  11   7 125.401 166.086   5
  -2 -11  -8-186.335 168.741   4
  -2 -11  -8 284.474 159.627   1
   2  11   8 222.735 202.292   5
  -2  11  -8 116.416 213.031   2
   2  11   9 5180.72 687.346   5
  -2 -11  -9 5083.28 647.018   1
  -2  11  -9 5051.67 707.229   2
  -2 -11  -9 4429.55 497.483   4
   2  11  10 3062.25 559.200   5
  -2 -11 -10 3589.05 546.248   1
  -2  11 -10 3259.47 595.274   2
  -2 -11 -11 354.532 238.727   1
   2  11  11-135.591 196.014   5
   2  11  12 2784.94 578.209   5
  -2  12  12 3847.48 644.108   5
   2 -12 -12 3290.32 493.598   4
  -2  12  11 1032.18 351.325   5
   2 -12 -11 873.799 290.206   1
   2 -12 -11 873.528 254.175   4
   2 -12 -10 3870.74 550.121   1
   2 -12 -10 4358.78 524.438   4
   2  12 -10 5553.81 788.193   2
  -2  12  10 3839.21 598.915   5
   2  12  -9 201.047 238.071   2
   2 -12  -9 151.707 125.715   4
  -2  12   9 219.422 170.254   5
   2 -12  -9-74.1583 200.355   1
   2 -12  -8 3616.50 454.267   4
   2  12  -8 3804.10 634.723   2
  -2  12   8 3670.42 535.254   5
   2 -12  -8 4011.38 567.220   1
   2 -12  -7 3117.63 491.170   1
  -2  12   7 2991.26 459.086   5
   2 -12  -7 3055.83 397.851   4
   2  12  -7 2401.58 525.816   2
   2  12  -6 3070.41 562.957   2
   2 -12  -6 3933.95 557.758   1
   2 -12  -6 4506.56 468.183   4
   2 -12  -5 1081.30 239.762   4
   2  12  -5 1464.03 409.667   2
   2 -12  -5 1037.00 302.539   1
   2 -12  -4 9111.40 817.785   1
   2 -12  -4 7960.28 608.832   4
   2  12  -4 9135.48 964.583   2
   2 -12  -3 374.988 238.165   1
   2  12  -3 457.544 280.296   2
  -2  12   3-319.196 344.422   2
   2 -12  -3 229.943 130.649   4
   2  12  -2 384.197 283.820   2
   2 -12  -2 80.9535 145.825   4
  -2 -12   2-22.2100 199.919   1
   2 -12  -2 58.9339 167.469   1
  -2  12   2-214.892 223.739   2
  -2  12   1 11415.0 1088.77   2
  -2 -12   1 12031.5 997.571   1
   2  12  -1 12187.8 1116.07   2
   2 -12  -1 13113.8 765.409   4
   2 -12  -1 13122.8 1004.64   1
  -2 -12   0 750.220 274.612   1
  -2  12   0 907.232 311.538   2
   2  12   0 1398.43 397.918   2
   2 -12   0 1527.22 255.630   4
  -2 -12  -1 77.2076 206.631   1
  -2  12  -1 80.3140 202.361   2
   2 -12   1 36.1494 101.352   4
  -2  12  -2 835.215 309.645   2
  -2 -12  -2 1015.14 296.482   1
  -2  12  -3 2213.36 513.851   2
  -2 -12  -3 2061.98 429.636   1
  -2 -12  -4 10904.3 962.421   1
  -2  12  -4 9933.72 1020.15   2
  -2 -12  -5 319.081 215.629   1
  -2  12  -5 667.067 308.618   2
  -2 -12  -6 148.460 221.637   1
  -2  12  -6 172.542 267.296   2
  -2  12  -7-100.606 239.879   2
  -2 -12  -7-55.9065 179.643   1
  -2 -12  -8 5292.92 691.631   1
   2  12   9 1914.12 450.784   5
   2  12  10 2958.64 557.028   5
   2  12  11 4392.82 701.823   5
   2 -13  -7 2228.61 456.009   1
   2 -13  -6 95.4775 187.204   1
   2 -13  -5 2766.69 490.906   1
   2 -13  -4 778.249 284.962   1
   2  13  -4 1080.95 392.414   2
   2  13  -3 2794.72 570.073   2
  -2  13   3 2549.58 569.019   2
   2 -13  -3 3499.17 537.307   1
  -2  13   2-129.246 271.652   2
   2 -13  -2 136.678 203.441   1
   2  13  -2 550.601 345.642   2
  -2 -13   1 2735.01 528.477   1
  -2  13   1 2190.56 515.924   2
   2  13  -1 1919.03 467.987   2
  -2  13   0-12.3973 228.744   2
  -2 -13   0 626.013 257.598   1
  -2 -13  -1 4561.87 637.228   1
  -2  13  -1 4492.81 718.464   2
  -2  13  -2 2607.73 552.386   2
  -2 -13  -2 2029.77 432.076   1
  -3   0  22 6318.79 813.541   5
  -3   0  21-180.500 204.934   5
  -3   0  20 23599.3 1533.27   5
  -3   0  19 185.282 240.872   5
  -3   0  18 11779.9 995.409   5
  -3   0  17 103.713 205.733   5
  -3   0  16 1595.42 336.726   5
  -3   0  15 108.010 146.951   5
  -3   0  14 25079.4 1294.65   5
  -3   0  13 115.016 111.729   5
  -3   0  12 112309. 3324.99   5
  -3   0  11 6.71786 152.480   5
   3   0 -11 113.506 105.064   5
   3   0 -10 110386. 3124.17   5
  -3   0  10 109604. 3119.20   5
  -3   0   9 29.2253 113.527   5
   3   0  -9 152.385 101.865   5
  -3   0   8 17720.4 807.086   5
   3   0  -8 17452.6 818.246   5
  -3   0   7 22.7017 77.4627   5
   3   0  -7-74.5168 73.4274   5
   3   0  -6 30407.3 1069.04   5
  -3   0   6 33188.9 1088.93   5
  -3   0   5-118.857 92.3542   5
   3   0  -5 72.7035 57.3234   5
  -3   0   4 220.039 70.2157   5
   3   0  -4 255.423 75.5569   5
   3   0  -3 23.4072 37.2539   5
   3   0  -3 36.1143 28.8528   3
  -3   0   3 34.2314 48.6601   5
  -3   0   3 38.6509 27.1929   3
   3   0  -2 54133.7 1295.74   4
  -3   0   2 48657.3 1306.94   4
  -3   0   2 50906.4 1345.78   5
   3   0  -2 52136.0 1242.32   3
   3   0  -1 51.5066 37.8061   4
  -3   0   1 2.97832 34.8309   5
  -3   0   1-12.0684 27.9858   4
   3   0   0 144315. 3372.41   4
  -3   0   0 148077. 3365.78   4
   3   0   1 60.2880 49.7439   5
  -3   0  -1-22.1984 38.9493   4
   3   0   2 452826. 10174.2   5
   3   0   3 90.2698 67.1020   5
  -3   0  -3 437.288 89.8643   5
   3   0   4 35542.5 1181.38   5
  -3   0  -4 36127.2 1115.46   5
   3   0   5 49.0493 90.2403   5
  -3   0  -5-45.5932 46.8568   5
  -3   0  -6 55375.5 1637.24   5
   3   0   6 51862.6 1703.43   5
  -3   0  -7 127.556 84.1322   5
   3   0   7 9.38379 99.9288   5
  -3   0  -8 73616.3 2121.16   5
   3   0   8 64133.5 2183.88   5
  -3   0  -9 65.1330 80.1101   5
   3   0   9 375.752 154.469   5
   3   0  10 6577.32 575.929   5
   3   0  11 64.0498 134.781   5
   3   0  12 3378.25 461.457   5
   3   0  13-217.584 197.228   5
   3   0  14 1251.89 332.837   5
   3   0  15 279.490 220.346   5
   3   0  16 12365.9 1043.80   5
   3   0  17 171.884 189.965   5
   3   0  18 13447.4 1177.44   5
   3   0  19-504.035 287.453   5
   3   0  20 2772.42 546.603   5
  -3  -1  23 1105.94 366.183   5
  -3  -1  22 12957.8 1153.51   5
  -3   1  22 12937.5 1194.14   5
  -3  -1  21 3842.02 607.776   5
  -3   1  21 5709.50 773.490   5
  -3  -1  20-48.1490 200.176   5
  -3   1  20 224.661 175.914   5
  -3   1  19 17664.7 1289.33   5
  -3  -1  19 17118.4 1223.92   5
  -3   1  18-52.1455 180.686   5
  -3  -1  18 259.316 210.583   5
  -3   1  17 2373.56 443.195   5
  -3  -1  17 2460.35 409.645   5
  -3  -1  16 1390.30 304.918   5
  -3   1  16 994.709 301.273   5
  -3   1  15 14491.2 1022.09   5
  -3  -1  15 14372.7 966.581   5
  -3   1  14 12790.9 917.792   5
  -3  -1  14 13686.4 892.032   5
  -3  -1  13 594.472 202.867   5
  -3   1  13 487.599 196.696   5
  -3  -1  12 58902.6 2089.39   5
  -3   1  12 63221.9 2221.28   5
   3   1 -12 65275.6 2138.97   5
   3  -1 -11 9551.30 672.899   5
   3   1 -11 8971.01 621.805   5
  -3   1  11 8837.90 670.238   5
  -3  -1  11 9694.91 647.274   5
   3   1 -10 19296.9 923.027   5
  -3  -1  10 19198.9 909.073   5
   3  -1 -10 20035.8 997.267   5
  -3   1  10 20381.9 1002.14   5
   3   1  -9 21944.4 950.816   5
  -3  -1   9 22336.7 940.218   5
  -3   1   9 22512.1 1023.33   5
   3  -1  -9 22141.1 1019.65   5
   3   1  -8 16977.0 777.300   5
  -3   1   8 18044.4 865.414   5
  -3  -1   8 17906.3 775.566   5
   3  -1  -8 17760.2 850.144   5
   3  -1  -7 4479.33 374.294   5
   3   1  -7 4970.53 353.365   5
  -3  -1   7 4999.51 351.916   3
  -3   1   7 5288.18 403.232   5
  -3  -1   7 4875.91 338.491   5
   3  -1  -6 9461.77 527.887   5
  -3  -1   6 10245.8 481.594   3
  -3   1   6 10879.0 552.980   5
  -3  -1   6 9895.87 467.287   5
   3   1  -6 8801.03 460.934   5
  -3  -1   5 67735.7 1779.36   3
  -3  -1   5 69628.0 1771.74   5
  -3   1   5 69919.0 1897.17   5
   3   1  -5 64051.6 1784.95   5
  -3  -1   4 876.846 109.924   3
   3   1  -4 843.434 109.957   3
  -3   1   4 1035.76 148.421   5
   3   1  -4 930.272 93.9037   1
  -3  -1   4 1046.71 114.478   5
   3   1  -4 809.735 109.901   5
   3  -1  -4 998.191 75.3494   2
   3   1  -3 2075.61 123.758   2
   3   1  -3 1878.03 122.390   1
  -3  -1   3 2119.31 158.599   3
   3   1  -3 2127.04 163.701   3
  -3   1   3 2271.87 184.465   5
  -3  -1   3 2129.84 151.750   5
   3   1  -3 1828.47 153.039   5
  -3   1   3 1955.18 106.230   2
  -3  -1   3 2006.40 130.194   1
   3  -1  -3 2170.18 178.716   4
   3  -1  -2 3043.18 198.110   4
  -3  -1   2 2766.87 161.011   2
  -3  -1   2 2926.73 180.237   5
   3   1  -2 2637.29 178.703   5
  -3  -1   2 2694.18 149.457   1
  -3   1   2 2686.24 195.593   5
   3   1  -2 3004.32 138.312   4
  -3   1   1 41919.4 1148.77   5
   3   1  -1 43576.6 1040.33   4
   3  -1  -1 42852.9 1129.16   4
  -3  -1   1 42963.3 1039.41   4
   3   1   0 10999.9 422.319   5
   3  -1   0 10561.3 413.214   4
  -3   1   0 11158.2 432.412   5
  -3  -1   0 10517.9 350.547   4
   3   1   1 50105.6 1342.55   5
   3  -1   1 49854.2 1313.67   4
   3   1   2 41295.7 1231.69   5
   3  -1   2 42383.2 1193.06   5
   3  -1   3 18600.7 679.527   5
  -3   1  -3 18231.7 633.941   5
   3  -1   4 435.309 107.183   5
  -3   1  -4 310.996 73.9270   5
   3   1   4 300.827 100.353   5
   3  -1   5 745.434 157.748   5
  -3   1  -5 1102.03 146.748   5
   3   1   5 930.004 187.398   5
   3  -1   6 10877.6 603.028   5
  -3   1  -6 11544.7 561.043   5
   3   1   6 11613.6 665.435   5
   3   1   7 12358.5 733.623   5
   3  -1   7 12304.5 686.470   5
  -3   1  -7 12974.5 634.979   5
   3   1   8 5481.49 501.053   5
   3  -1   8 6015.36 490.363   5
  -3   1  -8 6272.96 441.288   5
  -3  -1  -8 6207.90 474.899   5
   3  -1   9 29970.9 1304.97   5
  -3   1  -9 33082.6 1228.94   5
   3   1   9 30708.1 1368.97   5
   3   1  10 773.459 227.310   5
   3  -1  10 580.570 206.598   5
   3   1  11 5515.69 570.519   5
   3  -1  11 6232.89 583.848   5
   3  -1  12 18772.9 1090.28   5
   3   1  12 18402.6 1136.98   5
   3  -1  13 7564.93 713.761   5
   3   1  13 8258.22 770.474   5
   3  -1  14 3512.49 509.011   5
   3   1  14 3707.36 543.904   5
   3   1  15 8691.47 863.303   5
   3  -1  15 9119.11 848.402   5
   3  -1  16 3424.85 539.265   5
   3   1  16 3314.95 573.120   5
   3   1  17 16.6179 187.906   5
   3  -1  17 122.232 188.065   5
   3  -1  18 4121.10 644.174   5
   3   1  18 5174.60 723.370   5
   3   1  19 10330.9 1050.42   5
   3  -1  19 10175.2 1028.34   5
   3  -1  20 461.449 268.529   5
  -3  -2  22 197.801 216.892   5
  -3   2  21 4091.27 667.377   5
  -3  -2  21 4733.27 655.659   5
  -3  -2  21 5038.37 718.075   3
  -3  -2  20 3254.82 514.949   5
  -3   2  20 3642.55 626.264   5
  -3  -2  20 3996.73 621.492   3
  -3   2  19-174.399 288.964   5
  -3  -2  19 119.770 219.683   3
  -3  -2  19-178.667 218.388   5
  -3  -2  18 14518.7 1045.86   5
  -3   2  18 15700.4 1194.53   5
  -3  -2  17 31599.5 1570.82   5
  -3   2  17 30742.1 1700.20   5
  -3   2  16 36804.6 1819.19   5
  -3  -2  16 37189.4 1682.49   5
  -3   2  15 3493.23 524.054   5
  -3  -2  15 1650.47 328.448   5
  -3  -2  14 587.920 191.794   5
  -3   2  14 1058.54 289.893   5
   3   2 -13 58687.2 2049.04   5
  -3  -2  13 59563.4 2062.28   5
  -3   2  13 59487.0 2253.70   5
   3   2 -12 1106.60 215.580   5
  -3   2  12 1024.47 290.754   5
  -3  -2  12 1061.34 217.757   5
  -3  -2  11 2517.89 304.560   5
  -3  -2  11 2388.05 318.286   3
  -3   2  11 2543.04 363.402   5
   3   2 -11 2585.16 315.218   5
  -3   2  10 16143.2 923.923   5
  -3  -2  10 18083.8 881.141   3
  -3  -2  10 15994.6 788.610   5
   3  -2 -10 17772.3 948.313   5
   3   2 -10 18108.0 838.106   5
   3   2  -9 115954. 3160.34   5
  -3  -2   9 121693. 3135.21   5
  -3   2   9 122307. 3402.95   5
  -3   2   8 306.145 130.869   5
  -3  -2   8 349.647 101.077   5
   3   2  -8 502.171 109.824   5
  -3  -2   7 48391.7 1448.33   3
  -3  -2   7 47479.2 1330.80   5
  -3   2   7 44268.4 1544.39   5
   3  -2  -6 4402.43 268.877   2
  -3  -2   6 4397.13 268.660   5
  -3  -2   6 4370.58 320.667   3
   3   2  -6 3993.77 277.112   5
  -3   2   6 5069.28 389.871   5
   3  -2  -5 40770.1 1129.47   2
  -3   2   5 42985.1 1350.62   5
  -3  -2   5 43874.6 1261.94   3
   3   2  -5 41705.7 1188.62   1
  -3  -2   5 41473.3 1118.95   5
   3   2  -5 38987.5 1153.65   5
   3   2  -5 40368.7 1275.61   3
   3   2  -4 2063.83 158.777   5
  -3   2   4 2030.43 209.279   5
  -3  -2   4 2218.74 198.443   3
   3   2  -4 1909.27 168.323   1
   3   2  -4 1957.19 197.509   3
   3   2  -4 2014.13 167.800   2
  -3  -2   4 1995.34 141.136   5
  -3   2   4 2184.73 167.845   2
   3  -2  -4 2111.43 156.916   2
  -3  -2   3 8726.98 383.284   1
   3   2  -3 8526.53 370.676   1
  -3  -2   3 9377.59 339.452   5
   3   2  -3 8705.75 427.239   3
   3   2  -3 8628.03 353.482   5
  -3   2   3 8381.95 357.981   2
   3  -2  -3 8946.17 326.173   1
  -3   2   3 10123.8 451.823   5
   3  -2  -3 10341.9 443.099   4
   3   2  -3 9458.01 392.709   2
   3  -2  -2 22500.7 774.387   5
   3  -2  -2 24058.9 752.087   4
  -3  -2   2 22527.5 713.888   1
  -3   2   2 24265.6 759.274   5
   3   2  -2 23315.3 739.876   2
   3  -2  -2 23634.9 653.270   1
   3   2  -2 20754.8 668.484   5
  -3   2   2 21882.2 652.238   1
  -3  -2   2 22165.2 726.303   2
  -3  -2   1 48686.3 1342.22   2
   3  -2  -1 46966.0 1319.53   5
   3  -2  -1 47726.2 1295.61   4
  -3  -2   1 48848.4 1294.22   1
  -3   2   1 47618.7 1240.48   1
   3  -2  -1 47726.1 1138.60   3
   3   2  -1 47502.9 1254.13   5
   3   2  -1 43196.6 1249.92   5
  -3   2   1 48843.9 1292.98   5
  -3  -2   1 48889.6 1108.97   4
   3  -2   0-28.1412 42.1318   4
   3  -2   0 48.7256 43.2242   5
  -3  -2   0 62.9722 39.5337   5
  -3   2   0 100.609 48.7192   5
   3  -2   0 29.4825 26.5440   3
   3   2   0 29.8126 41.9790   5
   3  -2   1 15689.8 584.857   4
   3  -2   1 14304.4 547.956   5
  -3  -2  -1 14424.8 547.551   5
  -3   2  -1 15693.8 567.609   5
   3   2   2 18869.6 732.356   5
   3  -2   2 19999.3 658.286   5
  -3  -2  -2 18747.5 674.259   5
   3  -2   2 17510.6 635.478   5
  -3  -2  -3 22731.9 809.781   5
   3   2   3 21789.3 865.804   5
  -3   2  -3 22663.5 778.008   4
   3  -2   3 22169.6 764.769   5
  -3   2  -4 7408.17 368.745   5
   3   2   4 7283.14 492.315   5
  -3   2  -4 7529.84 405.084   4
   3  -2   4 8027.02 425.186   5
   3   2   5 91912.5 2633.08   5
   3  -2   5 91621.0 2462.89   5
  -3   2  -5 94400.1 2369.22   5
   3   2   6 3429.27 372.550   5
  -3   2  -6 3159.01 253.000   5
   3  -2   6 3067.61 294.042   5
   3   2   7 2225.20 328.317   5
  -3   2  -7 2648.77 250.095   5
   3  -2   7 2166.83 261.261   5
   3  -2   8 2930.87 337.394   5
  -3  -2  -8 3493.56 365.778   5
   3   2   8 2425.70 345.406   5
  -3   2  -8 3214.81 291.565   5
   3  -2   9 33786.1 1394.60   5
   3   2   9 33833.3 1506.93   5
   3  -2  10 3177.46 381.289   5
  -3   2 -10 3538.55 348.391   5
   3   2  10 2947.11 415.729   5
   3   2  11 579.852 229.580   5
   3  -2  11 1025.96 257.662   5
   3   2  12-61.5213 192.390   5
   3  -2  12 413.537 167.904   5
   3  -2  13 26256.5 1352.48   5
   3   2  13 24768.9 1425.17   5
   3   2  14 330.774 193.797   5
   3  -2  14 622.090 240.856   5
   3   2  15 2394.77 461.240   5
   3  -2  15 2066.48 405.674   5
   3  -2  16-100.547 185.875   5
   3   2  16 42.4110 171.608   5
   3  -2  17 3916.37 590.883   5
   3   2  17 3495.85 625.790   5
   3   2  18 342.737 248.091   5
   3  -2  18 247.695 204.316   5
   3   2  19 2690.92 582.121   5
   3  -2  19 2014.31 473.928   5
   3  -2  20-29.2533 219.423   5
  -3  -3  21 583.207 284.716   3
  -3   3  21 312.079 192.718   5
  -3  -3  20 175.518 165.963   5
  -3  -3  20 705.548 279.470   3
  -3   3  20 641.656 280.139   5
  -3   3  19 3264.92 567.991   5
  -3  -3  19 3495.55 554.874   3
  -3  -3  19 3833.81 534.093   5
  -3  -3  18 9492.29 884.906   3
  -3  -3  18 8721.60 773.808   5
  -3   3  18 7142.80 820.715   5
  -3  -3  17 3856.67 543.301   3
  -3  -3  17 3613.37 473.647   5
  -3   3  17 3257.53 536.252   5
  -3  -3  16 29032.7 1497.43   3
  -3   3  16 24300.2 1494.18   5
  -3  -3  16 27070.3 1337.60   5
  -3  -3  15 3428.82 419.468   5
  -3  -3  15 3436.15 488.439   3
  -3   3  15 3170.34 499.404   5
  -3  -3  14 10621.0 734.427   5
  -3  -3  14 13141.0 899.703   3
  -3   3  14 10937.4 896.983   5
   3   3 -14 12919.3 792.368   5
  -3   3  13 534.381 222.143   5
   3   3 -13 309.609 127.733   5
  -3  -3  13 207.364 120.974   5
  -3  -3  13 570.145 180.115   3
  -3  -3  12 13475.0 835.997   3
  -3   3  12 12251.0 885.935   5
   3   3 -12 12511.8 732.023   5
  -3  -3  12 12627.7 716.365   5
  -3  -3  11 62569.5 1949.12   5
   3   3 -11 63565.8 1992.42   5
  -3  -3  11 66267.0 2168.17   3
  -3   3  11 66466.5 2324.42   5
  -3  -3  10 5222.01 459.152   3
  -3  -3  10 5027.25 373.521   5
  -3   3  10 4002.60 465.659   5
   3   3 -10 5148.47 394.510   5
   3  -3  -9 6863.13 442.164   2
  -3  -3   9 7106.16 415.985   5
  -3  -3   9 7141.89 522.909   3
   3   3  -9 6377.05 426.462   5
  -3   3   9 7370.02 600.742   5
   3  -3  -8 54444.3 1627.27   2
   3   3  -8 54537.6 1583.57   5
  -3  -3   8 54072.0 1540.16   5
  -3   3   8 56973.7 1911.25   5
   3  -3  -7 67325.6 1867.15   2
   3   3  -7 64766.6 1792.91   5
  -3   3   7 68112.4 2118.58   5
  -3  -3   7 67654.4 1734.14   5
   3   3  -7 66487.5 1904.18   1
   3   3  -6 309.063 92.8929   1
   3  -3  -6 269.162 82.9485   2
   3   3  -6 294.178 75.2393   5
  -3   3   6 124.966 107.168   5
   3   3  -6 350.336 103.983   3
  -3  -3   6 245.853 55.2865   5
   3   3  -5 8032.41 437.072   1
  -3  -3   5 9006.78 318.237   5
   3  -3  -5 8335.03 514.613   5
   3   3  -5 7605.59 344.749   5
   3   3  -5 8514.16 500.700   3
  -3   3   5 8545.13 517.614   5
   3  -3  -5 8264.32 413.751   2
   3  -3  -4 71768.9 1881.60   2
  -3  -3   4 70254.7 1917.05   1
  -3  -3   4 71982.9 1712.06   5
   3  -3  -4 72119.5 1825.35   1
   3   3  -4 70545.4 1740.59   5
   3   3  -4 75487.0 1943.07   2
   3   3  -4 73273.7 2019.87   3
   3  -3  -4 67805.8 2008.87   5
  -3   3   4 68654.3 1900.41   2
  -3   3   4 71553.0 2025.73   5
   3   3  -4 72909.6 1922.50   1
   3  -3  -3 27902.0 855.596   1
  -3   3   3 27517.9 914.450   2
   3  -3  -3 29883.8 957.974   4
  -3  -3   3 28481.5 934.558   1
   3  -3  -3 28042.0 984.790   5
   3   3  -3 29738.5 1011.35   3
   3   3  -3 28215.8 918.857   1
   3   3  -3 28803.0 772.514   5
   3   3  -3 27738.2 780.933   5
  -3   3   3 29617.0 977.514   5
   3   3  -3 28480.5 945.351   2
   3   3  -2 2189.96 157.380   5
   3   3  -2 2109.04 155.378   5
   3   3  -2 2432.63 223.481   2
  -3  -3   2 2092.78 203.300   1
   3  -3  -2 2092.27 207.284   5
   3  -3  -2 2188.87 199.386   4
   3  -3  -2 2245.32 177.225   1
  -3   3   2 2204.43 213.422   4
  -3   3   2 2428.13 209.888   2
  -3   3   2 2537.53 211.163   5
   3   3  -2 2146.10 193.060   1
  -3   3   2 2077.68 174.636   1
  -3   3   2 2286.73 142.186   3
  -3  -3   2 2126.16 201.480   2
  -3  -3   1 120.168 59.6010   1
   3   3  -1 201.546 97.1696   2
  -3   3   1 220.631 72.1718   4
  -3  -3   1 79.2080 68.4184   2
  -3   3   1 88.9916 63.4693   5
   3   3  -1 241.092 68.3912   5
  -3   3   1 90.8479 37.3670   3
  -3   3   1 82.1717 40.3924   1
  -3  -3   1 109.211 42.3296   5
   3  -3  -1 156.080 52.9146   1
   3  -3  -1 127.817 64.7444   5
   3  -3  -1 292.706 92.3094   4
   3  -3   0 792.564 130.650   4
  -3   3   0 719.605 121.019   4
  -3   3   0 652.356 100.142   5
  -3  -3   0 730.126 140.910   2
   3  -3   0 843.135 102.453   3
   3   3   0 1037.96 140.321   5
  -3   3   0 820.065 122.722   1
   3  -3   0 815.380 118.961   5
  -3  -3   0 592.981 100.279   5
  -3   3  -1 6196.61 319.714   5
  -3  -3  -1 5505.91 312.453   5
  -3  -3  -1 6243.18 412.709   2
   3  -3   1 5709.18 309.958   5
  -3   3  -1 6251.91 353.559   4
   3   3   1 5773.34 353.593   5
  -3   3  -1 6147.41 358.073   1
   3  -3   1 6473.74 321.677   3
   3  -3   1 5794.09 340.216   4
   3   3   2-57.5635 93.8263   5
   3  -3   2 48.9292 33.8263   5
   3  -3   2-10.7177 64.2806   4
  -3  -3  -2-29.5508 50.8799   5
   3  -3   2 19.2257 49.7771   3
  -3   3  -2 60.9411 44.7382   4
   3  -3   3 4079.04 260.564   5
  -3   3  -3 4155.40 296.189   4
  -3  -3  -3 4273.64 312.740   5
   3  -3   3 4258.87 270.280   5
   3   3   3 4188.93 348.796   5
  -3  -3  -4 673.676 135.139   5
   3  -3   4 500.132 105.778   5
   3  -3   4 517.112 99.8085   5
   3   3   4 771.743 166.547   5
   3   3   5 3662.34 379.863   5
   3  -3   5 3514.72 288.557   5
   3  -3   6 3580.70 307.036   5
  -3   3  -6 3329.47 252.335   5
   3   3   6 3590.88 384.370   5
  -3   3  -6 3904.24 313.110   4
  -3  -3  -7 57.2390 64.6831   5
   3   3   7 135.950 128.571   5
   3  -3   7-75.8865 101.487   5
  -3   3  -7 68.4303 52.1853   5
   3  -3   8 53582.6 1807.36   5
   3   3   8 57323.1 2062.85   5
  -3   3  -8 58710.2 1686.37   5
   3  -3   9 1557.88 260.227   5
  -3   3  -9 1318.58 191.835   5
   3   3   9 2036.49 375.043   5
   3  -3  10 2359.08 328.476   5
   3   3  10 1922.49 358.589   5
  -3   3 -10 1815.55 240.183   5
   3   3  11 20601.2 1212.97   5
   3  -3  11 20527.6 1065.28   5
   3  -3  12 32664.3 1464.00   5
   3   3  12 32829.0 1654.54   5
   3  -3  13 3399.56 449.190   5
   3   3  13 2792.40 491.461   5
   3  -3  14 10592.2 842.316   5
   3   3  14 11206.2 974.194   5
   3   3  15 4004.95 621.983   5
   3  -3  15 4571.36 578.034   5
   3  -3  16 5482.85 651.459   5
   3   3  16 5332.84 739.430   5
   3   3  17 75.5154 188.764   5
   3  -3  17 539.364 249.485   5
   3  -3  18 206.539 174.500   5
   3   3  18 790.204 322.184   5
   3  -3  19 2572.88 512.489   5
   3  -3  20 930.137 295.798   5
  -3  -4  20 3042.42 542.186   3
  -3   4  20 1926.28 481.835   5
  -3  -4  19 7946.20 855.383   3
  -3  -4  19 6126.85 629.982   5
  -3   4  19 6206.71 805.560   5
  -3   4  18 6595.96 797.564   5
  -3  -4  18 8364.65 847.567   3
  -3  -4  18 7541.52 675.938   5
  -3   4  17 2640.08 502.806   5
  -3  -4  17 2909.53 403.817   5
  -3  -4  16 6476.58 691.263   3
  -3  -4  16 7151.11 606.791   5
  -3   4  16 7781.10 816.100   5
  -3  -4  15 18216.7 1128.98   3
  -3  -4  15 16697.8 927.447   5
  -3   4  15 15879.5 1157.36   5
   3   4 -14 14563.3 812.385   5
  -3  -4  14 15802.1 849.293   5
  -3  -4  14 16197.3 1019.62   3
  -3   4  14 15520.8 1109.34   5
   3   4 -13 22602.0 1023.27   5
  -3  -4  13 25701.6 1277.20   3
  -3   4  13 23063.2 1332.99   5
  -3  -4  13 23177.3 1025.98   5
   3   4 -12 1056.95 185.908   5
  -3   4  12 541.041 231.814   5
   3  -4 -12 946.733 201.752   2
  -3  -4  12 1084.26 254.082   3
  -3  -4  12 1072.15 186.644   5
  -3  -4  11 5244.72 375.127   5
  -3  -4  11 5121.64 493.063   3
   3  -4 -11 4703.48 418.734   2
  -3   4  11 5351.24 561.520   5
   3   4 -11 4498.88 369.849   5
   3   4 -10 46334.5 1612.66   1
   3  -4 -10 45485.3 1574.64   2
  -3  -4  10 47984.5 1714.85   3
  -3  -4  10 47322.4 1402.40   5
   3   4 -10 44854.2 1438.01   5
  -3   4  10 47165.0 1851.35   5
  -3   4   9 150.324 158.989   5
   3   4  -9 84.2011 63.0792   5
  -3  -4   9 217.316 127.428   3
   3   4  -9 211.494 95.7053   1
   3  -4  -9 206.229 87.3819   2
  -3  -4   9 98.7275 72.4760   5
  -3   4   8-68.7227 158.129   5
   3  -4  -8 67.3404 87.0287   5
   3   4  -8 110.851 59.6313   5
  -3  -4   8-55.9374 63.4795   5
   3  -4  -8-11.9206 66.8162   2
  -3  -4   8 79.2398 97.0037   3
   3   4  -8-8.73070 81.1666   1
   3   4  -7 121.343 82.6316   1
   3   4  -7 44.0020 38.3112   5
   3  -4  -7 61.1329 74.6133   2
  -3   4   7 137.091 112.962   5
  -3  -4   7 206.501 49.0816   5
   3  -4  -7 36.8597 64.8719   5
  -3  -4   6 85626.0 1968.03   5
   3  -4  -6 82800.3 2296.81   2
   3   4  -6 84088.7 2351.46   1
   3   4  -6 81425.1 2033.93   5
  -3   4   6 86716.5 2502.80   5
   3   4  -6 85407.5 2465.32   3
   3   4  -5 13397.0 642.586   1
   3  -4  -5 13627.5 627.012   2
   3   4  -5 13510.7 702.099   3
   3   4  -5 13026.2 646.909   2
   3   4  -5 13439.3 435.811   5
  -3   4   5 13566.0 651.537   2
   3  -4  -5 13699.3 581.697   1
  -3   4   5 14690.9 722.001   5
   3  -4  -5 12547.8 693.447   5
  -3  -4   4-1.12379 83.6698   1
  -3   4   4 22.5474 68.1466   5
   3  -4  -4-82.6652 110.855   4
   3   4  -4 77.3927 32.0475   5
   3  -4  -4-33.7038 61.1358   1
   3   4  -4-1.80323 79.9633   3
   3   4  -4 97.3998 36.3449   5
  -3   4   4-53.1084 101.236   2
   3   4  -4 79.8043 24.9288   4
   3   4  -4 51.9016 84.6051   2
   3  -4  -4 17.8091 61.5279   5
   3  -4  -3 108478. 2677.88   1
   3   4  -3 108534. 2472.84   5
   3   4  -3 109670. 2872.15   3
   3   4  -3 108610. 2808.11   2
   3   4  -3 106477. 2751.75   1
   3   4  -3 101975. 2460.06   5
   3  -4  -3 105511. 2720.36   4
  -3  -4   3 106350. 2775.98   1
  -3   4   3 108861. 2761.61   5
  -3   4   3 104381. 2769.50   2
   3  -4  -3 98800.1 2778.52   5
   3   4  -2 50566.3 1541.09   2
  -3  -4   2 49961.8 1504.38   1
  -3   4   2 50402.4 1435.48   5
   3   4  -2 49955.8 1476.36   1
   3   4  -2 48593.2 1292.29   5
   3  -4  -2 50297.5 1434.11   4
   3   4  -2 50710.7 1580.27   3
  -3   4   2 47069.1 1309.58   3
   3   4  -2 46148.4 1274.10   5
   3  -4  -2 48496.3 1477.64   5
  -3   4   2 47953.5 1433.23   1
  -3  -4   2 48091.1 1519.07   2
  -3   4   2 49826.8 1502.56   2
   3  -4  -2 52027.6 1427.16   1
  -3   4   1 10334.9 502.661   1
  -3   4   1 9801.03 508.000   4
  -3  -4   1 10017.7 529.182   1
   3  -4  -1 10081.6 478.553   4
   3   4  -1 9735.66 432.680   5
   3  -4  -1 10672.4 493.483   1
  -3  -4   1 9524.62 538.055   2
   3   4  -1 9627.25 553.164   2
  -3   4   1 11017.6 470.686   5
  -3   4   1 9451.99 412.306   3
   3  -4  -1 9949.42 488.881   5
  -3  -4   1 9233.92 371.166   5
  -3   4   0 25895.4 945.297   1
   3   4   0 26762.8 896.499   5
  -3  -4   0 25015.1 813.339   5
  -3  -4   0 26303.7 1014.17   2
  -3   4   0 28641.8 862.199   5
  -3   4   0 27095.1 940.703   4
   3  -4   0 25977.1 879.696   5
  -3  -4   0 27204.7 983.818   1
   3  -4   0 25617.1 885.369   4
  -3   4   0 25600.0 839.740   3
  -3  -4  -1 10322.2 590.940   2
   3   4   1 10048.5 512.354   5
   3  -4   1 9277.71 472.057   4
   3  -4   1 9718.76 457.473   3
  -3   4  -1 10459.8 449.534   5
   3  -4   1 9048.63 433.397   5
  -3   4  -1 9552.02 520.873   1
  -3  -4  -1 9499.61 447.066   5
  -3   4  -1 10072.7 497.054   4
  -3   4  -2 91977.6 2454.82   4
   3  -4   2 96468.9 2444.88   3
   3   4   2 87694.9 2544.00   5
   3  -4   2 91598.7 2445.06   4
   3  -4   2 94520.7 2350.91   5
  -3  -4  -2 96207.4 2677.81   2
  -3  -4  -2 95939.8 2452.68   5
  -3   4  -2 95534.6 2547.22   1
   3  -4   3 1242.38 142.241   5
  -3  -4  -3 1309.05 181.243   5
  -3  -4  -3 1524.84 234.631   2
   3  -4   3 1312.27 176.367   3
   3   4   3 1253.41 203.942   5
  -3   4  -3 1280.96 166.817   4
   3  -4   3 1308.27 148.863   5
   3  -4   4 5695.51 332.690   5
   3   4   4 5167.76 442.154   5
   3  -4   4 5783.83 405.425   3
   3  -4   4 5131.22 305.480   5
  -3   4  -4 5442.84 372.527   4
   3  -4   5 14701.4 724.246   3
   3  -4   5 13767.5 597.152   5
   3  -4   5 13599.3 565.385   5
  -3   4  -5 14657.1 664.215   4
   3   4   5 13341.1 769.829   5
   3   4   6 49284.5 1809.47   5
  -3   4  -6 51903.7 1593.09   4
   3  -4   6 48772.5 1438.49   5
   3  -4   6 47275.3 1505.49   5
  -3  -4  -6 55811.0 1763.09   5
   3  -4   6 53446.8 1718.41   3
   3  -4   7 5808.05 422.868   5
  -3   4  -7 6018.92 434.204   4
   3   4   7 5369.04 529.251   5
   3   4   8 11305.8 804.476   5
   3  -4   8 11189.1 636.382   5
   3   4   9 1568.08 314.794   5
   3  -4   9 2347.52 298.490   5
  -3   4  -9 2098.99 229.503   5
   3  -4  10 12082.6 753.233   5
  -3   4 -10 14195.5 666.715   5
   3   4  10 12881.8 945.429   5
   3   4  11 11692.5 929.837   5
  -3   4 -11 13230.7 680.839   5
   3  -4  11 13122.5 806.935   5
   3   4  12 4928.70 623.933   5
   3  -4  12 5032.53 520.469   5
   3   4  13 71.4064 198.717   5
   3  -4  13-53.9965 143.460   5
   3  -4  14 17098.6 1067.42   5
   3   4  14 16461.3 1258.35   5
   3  -4  15 11.5686 118.343   5
   3   4  15-103.153 199.100   5
   3  -4  16 4404.88 582.318   5
   3   4  16 4571.64 690.588   5
   3   4  17 771.653 348.392   5
   3  -4  17 1187.81 324.890   5
   3  -4  18 13973.4 1112.24   5
   3   4  18 13328.5 1231.63   5
  -3  -5  19 18158.6 1320.84   3
  -3   5  19 16466.3 1351.75   5
  -3   5  18 3670.66 629.480   5
  -3  -5  18 2844.13 511.146   3
  -3   5  17 206.731 194.450   5
  -3  -5  17 225.555 177.510   3
  -3   5  16 5878.64 720.912   5
  -3  -5  16 5825.97 501.620   5
  -3  -5  16 6794.67 718.324   3
  -3  -5  15 8744.52 587.518   5
  -3   5  15 8254.52 845.098   5
  -3  -5  15 8521.21 775.472   3
  -3   5  14 26544.9 1514.93   5
  -3  -5  14 27652.4 1417.32   3
  -3  -5  14 27235.4 1089.38   5
  -3   5  13 962.242 302.662   5
   3   5 -13 736.424 146.258   5
  -3  -5  13 692.379 140.038   5
  -3  -5  13 908.412 268.777   3
  -3  -5  12 2925.76 411.355   3
  -3  -5  12 2841.92 262.486   5
  -3   5  12 2986.62 459.449   5
   3   5 -12 3358.14 289.971   5
   3  -5 -11 44946.6 1671.18   2
  -3  -5  11 48863.6 1819.21   3
  -3  -5  11 48888.3 1379.53   5
   3   5 -11 46056.1 1394.61   5
  -3   5  11 46141.6 1959.48   5
  -3   5  10 4224.51 496.607   5
   3  -5 -10 3441.40 365.148   2
   3   5 -10 3578.63 259.110   5
  -3  -5  10 3818.25 432.925   3
  -3  -5  10 3958.18 247.632   5
  -3  -5   9 1031.17 217.872   3
   3   5  -9 1420.99 139.455   5
  -3  -5   9 1361.11 121.955   5
   3  -5  -9 1399.49 225.095   2
  -3   5   9 1299.47 256.613   5
  -3  -5   8 40867.9 1502.04   3
   3   5  -8 40356.0 1479.38   1
   3  -5  -8 40360.7 1428.86   2
   3   5  -8 39643.9 1047.36   5
  -3   5   8 42261.8 1641.48   5
  -3  -5   8 40162.8 997.940   5
   3  -5  -7 48404.3 1765.86   5
   3   5  -7 49860.8 1657.89   1
  -3  -5   7 47819.8 1648.99   3
   3   5  -7 46778.0 1296.03   4
  -3   5   7 50159.2 1778.56   5
   3  -5  -7 49173.4 1607.23   2
  -3   5   6 11973.8 722.437   5
   3   5  -6 12280.5 676.240   1
   3   5  -6 12188.9 724.475   3
   3  -5  -6 12546.6 654.081   2
   3   5  -6 11434.2 426.249   4
   3   5  -6 12554.8 700.650   2
   3  -5  -6 11778.3 709.212   5
   3   5  -5 2810.74 303.210   1
   3   5  -5 2791.29 318.912   3
   3  -5  -5 2587.91 276.826   2
   3   5  -5 2973.83 325.562   2
   3  -5  -5 2489.84 286.009   4
   3   5  -5 2684.07 146.454   4
  -3   5   5 2482.55 298.199   5
   3  -5  -4 25250.3 1045.50   5
   3   5  -4 27404.5 1113.01   3
   3  -5  -4 26048.5 986.265   4
  -3  -5   4 24462.4 1015.78   1
  -3   5   4 27520.3 1056.04   5
   3   5  -4 25029.6 1009.55   1
   3   5  -4 28482.1 1096.70   2
   3   5  -4 25896.9 658.602   4
   3  -5  -3 16259.6 765.864   5
   3   5  -3 16403.8 529.873   5
  -3  -5   3 16338.5 772.771   1
   3   5  -3 17986.8 844.049   3
  -3   5   3 17899.9 759.263   5
   3  -5  -3 16065.4 713.444   4
   3   5  -3 18435.1 792.867   1
   3   5  -3 16384.6 501.132   5
   3   5  -3 17381.2 817.393   2
   3   5  -2 10794.4 635.397   2
   3   5  -2 10822.9 445.953   5
   3  -5  -2 10485.2 566.225   5
  -3   5   2 10836.1 496.160   3
  -3   5   2 11657.8 584.699   1
  -3  -5   2 10850.5 610.001   1
  -3  -5   2 11139.5 627.835   2
   3   5  -2 11825.7 663.858   3
  -3   5   2 11629.1 551.822   5
   3  -5  -2 10997.0 543.343   4
   3   5  -1 18498.8 703.317   5
  -3   5   1 18846.8 810.310   4
  -3  -5   1 20439.9 530.213   4
  -3  -5   1 19998.8 894.793   2
  -3   5   1 18601.4 719.937   3
  -3   5   1 18482.2 810.396   1
   3  -5  -1 19353.3 781.608   5
  -3  -5   1 18989.9 620.396   5
  -3   5   1 19825.1 736.418   5
   3  -5  -1 19567.7 764.284   4
  -3  -5   1 20023.4 862.721   1
   3   5  -1 19694.7 907.351   2
   3  -5   0 39528.7 1246.17   4
  -3   5   0 40512.2 1312.52   4
   3   5   0 41540.6 1464.27   2
  -3  -5   0 39028.5 1148.31   5
  -3   5   0 38995.8 1343.13   1
   3   5   0 40994.2 1263.52   5
  -3   5   0 38462.0 1227.61   3
   3  -5   0 38281.8 1228.01   5
  -3  -5   0 42711.4 1461.29   2
  -3   5   0 41719.3 1193.71   5
   3  -5   1 6866.04 386.304   5
  -3  -5  -1 6551.66 373.729   5
  -3   5  -1 6453.47 401.140   3
   3   5   1 6490.38 429.026   5
  -3  -5  -1 7464.39 526.342   2
  -3   5  -1 7731.83 381.548   5
   3  -5   1 7080.69 418.443   4
  -3   5  -1 6710.70 467.426   1
  -3   5  -1 6621.01 423.886   4
  -3  -5  -2 2675.64 325.528   2
  -3   5  -2 2513.44 253.887   4
  -3   5  -2 2705.26 229.032   5
   3   5   2 2974.45 306.949   5
  -3  -5  -2 2722.12 254.495   5
   3  -5   2 2569.59 213.835   5
  -3   5  -2 2843.23 301.210   1
   3  -5   2 2531.77 256.988   3
   3   5   3 1692.86 246.475   5
   3  -5   3 1589.02 161.971   5
  -3   5  -3 2163.95 235.025   4
   3  -5   3 1574.97 217.516   3
  -3   5  -3 1962.00 260.603   1
   3  -5   3 1535.51 164.532   5
  -3  -5  -3 1964.44 278.484   2
   3  -5   4 1425.87 153.843   5
   3   5   4 1614.44 263.973   5
   3  -5   4 1795.98 181.336   5
  -3   5  -4 1561.25 235.498   1
  -3  -5  -4 1508.97 256.922   2
   3  -5   4 1469.45 217.922   3
  -3   5  -4 1305.09 188.175   4
   3   5   5 23896.6 1143.66   5
   3  -5   5 24985.0 828.429   5
   3  -5   5 25483.1 878.908   5
   3  -5   5 25163.1 1054.27   3
  -3  -5  -5 26648.5 1088.18   5
  -3   5  -5 25124.0 980.801   4
   3   5   6 12502.2 806.497   5
   3  -5   6 11846.8 580.891   5
  -3  -5  -6 13702.4 771.152   5
   3  -5   6 14062.2 760.757   3
   3  -5   6 12407.1 537.845   5
  -3   5  -6 14312.2 694.164   4
   3   5   7 11775.2 813.837   5
   3  -5   7 12065.1 606.551   5
   3  -5   7 11503.5 532.584   5
   3  -5   7 13103.7 768.283   3
   3  -5   8 585.387 144.597   5
   3  -5   8 903.762 228.855   3
   3   5   8 671.478 202.767   5
   3  -5   8 675.556 119.867   5
   3   5   9 172.724 170.925   5
   3  -5   9 643.933 197.513   3
   3  -5   9 563.035 146.908   5
   3  -5  10 566.854 168.196   5
   3  -5  10 1010.62 248.977   3
   3   5  10 511.864 218.416   5
   3   5  11 11771.0 954.792   5
   3  -5  11 12097.4 869.996   3
   3  -5  11 11520.8 735.026   5
   3   5  12 916.280 301.630   5
   3  -5  12 700.365 222.173   5
   3  -5  12 752.992 237.810   3
   3  -5  13 57.5931 119.503   5
   3   5  13-5.46010 157.716   5
   3  -5  13-106.107 184.727   3
   3   5  14 21121.6 1481.47   5
   3  -5  14 23701.0 1400.96   3
   3  -5  14 21773.2 1212.10   5
   3  -5  15 21720.2 1246.93   5
   3  -5  15 21242.1 1380.08   3
   3   5  15 20320.5 1494.39   5
   3   5  16 8844.26 981.247   5
   3  -5  16 11215.5 1008.95   3
   3  -5  16 10285.5 860.990   5
   3  -5  17 36.9828 164.591   3
   3   5  17-179.334 227.160   5
  -3  -6  19 421.468 243.889   3
  -3   6  19-222.654 257.619   5
  -3   6  18-229.863 276.697   5
  -3  -6  18-321.191 280.922   3
  -3  -6  17 15841.6 1164.49   3
  -3   6  17 14709.3 1244.38   5
  -3   6  16-227.994 301.965   5
  -3  -6  16-141.906 165.764   3
  -3   6  15 1260.38 350.063   5
  -3  -6  15 2008.95 398.405   3
  -3   6  14-143.219 194.038   5
  -3  -6  14-82.5102 185.479   3
  -3  -6  14-98.3269 91.1027   5
  -3   6  13 17047.4 1215.70   5
  -3  -6  13 19995.3 711.354   5
  -3  -6  13 17208.8 1077.01   3
  -3  -6  12 10725.6 804.980   3
  -3   6  12 10653.2 883.599   5
   3   6 -12 10414.1 437.412   5
  -3  -6  12 11237.0 443.853   5
   3   6 -11 6509.74 281.997   5
  -3  -6  11 6595.79 599.013   3
  -3  -6  11 6575.13 272.697   5
  -3   6  11 5972.31 637.178   5
   3   6 -10 12062.3 332.703   5
  -3  -6  10 12364.0 800.709   3
  -3  -6  10 10579.2 318.288   5
   3   6 -10 11409.1 543.788   4
  -3   6  10 11965.1 882.238   5
   3   6  -9 6344.92 363.002   4
  -3  -6   9 6899.74 576.066   3
  -3   6   9 7055.86 647.575   5
   3  -6  -8 39.3494 93.1958   2
   3   6  -8 306.510 160.866   2
  -3   6   8-52.2678 155.687   5
   3   6  -8-6.12294 49.2989   4
  -3  -6   8-40.0033 131.413   3
   3  -6  -8 21.5463 102.461   1
   3   6  -7 1667.44 287.824   2
   3   6  -7 1761.64 157.232   4
   3  -6  -7 2228.90 287.908   2
   3  -6  -7 1949.72 266.514   1
  -3   6   7 1923.30 303.043   5
   3   6  -6 443.254 78.0912   4
   3  -6  -6 317.587 133.290   1
   3  -6  -6 673.371 185.639   5
   3  -6  -6 1005.60 212.040   4
   3   6  -6 587.758 198.546   2
  -3   6   6 450.779 159.279   5
   3  -6  -6 432.800 130.529   2
   3   6  -5 30451.3 826.644   4
   3  -6  -5 31930.9 1194.06   4
  -3   6   5 29450.9 1267.36   2
  -3   6   5 32217.9 1275.31   5
   3  -6  -5 30024.0 1267.12   5
   3   6  -5 33736.0 1325.96   2
   3   6  -4 441.111 129.506   1
   3   6  -4 200.053 135.277   2
  -3   6   4 228.457 118.252   2
  -3  -6   4 402.663 161.955   1
   3  -6  -4 348.050 132.612   4
  -3   6   4 433.166 136.042   5
   3  -6  -3 16820.2 744.490   4
   3   6  -3 16381.5 522.662   5
   3   6  -3 16117.4 807.924   1
   3   6  -3 17355.0 888.685   3
   3   6  -3 15631.2 479.937   5
  -3   6   3 16072.8 750.931   5
  -3  -6   3 16511.3 828.921   1
  -3   6   3 16290.4 703.403   3
   3   6  -3 16428.0 873.588   2
  -3  -6   2 7737.58 549.390   1
  -3   6   2 7518.72 441.812   3
  -3   6   2 7777.33 517.656   1
   3   6  -2 8612.35 595.731   3
  -3   6   2 8083.96 471.656   5
   3   6  -2 7747.49 374.608   5
  -3   6   2 7904.56 572.079   2
   3  -6  -2 7037.86 444.693   4
   3   6  -2 7245.46 565.256   2
   3  -6  -2 7506.69 493.282   5
   3   6  -1 21007.9 779.285   5
  -3  -6   1 19499.4 667.018   5
  -3   6   1 21685.7 803.400   5
  -3   6   1 20903.4 825.706   3
  -3  -6   1 21262.3 591.620   4
  -3  -6   1 21541.4 1004.60   2
   3  -6  -1 21142.5 837.249   4
  -3  -6   1 22123.6 984.492   1
  -3   6   1 20703.7 992.254   2
  -3   6   1 21294.5 936.852   1
   3   6  -1 21978.7 1041.34   2
   3  -6  -1 18895.4 821.309   5
   3   6   0 30358.9 1285.68   2
   3   6   0 29477.6 1059.68   5
  -3  -6   0 30377.6 1217.25   1
  -3  -6   0 28571.2 953.537   5
  -3  -6   0 31235.5 864.565   4
  -3   6   0 31677.0 1278.40   2
  -3   6   0 28491.6 1061.32   3
  -3   6   0 31124.5 991.973   5
  -3  -6   0 32283.2 1290.64   2
  -3   6   0 29746.1 1128.90   4
   3  -6   0 28415.8 1043.03   5
  -3   6   0 29972.9 1184.82   1
   3  -6   0 30456.6 1065.76   4
   3   6   1 17052.2 790.915   5
  -3   6  -1 17876.8 868.058   1
  -3  -6  -1 17704.3 916.821   2
  -3  -6  -1 18669.5 717.381   5
  -3   6  -1 18640.3 680.749   5
   3  -6   1 16617.1 699.202   5
  -3  -6  -1 18326.5 890.549   1
   3  -6   1 17842.2 758.622   4
  -3   6  -1 16899.4 768.149   3
  -3   6  -1 15275.9 758.402   4
  -3   6  -2 1816.05 232.091   4
   3   6   2 1599.04 245.038   5
  -3  -6  -2 1753.88 214.802   5
  -3   6  -2 1634.43 252.878   1
   3  -6   2 1800.77 223.933   4
   3  -6   2 1521.38 180.522   5
  -3  -6  -2 2017.66 291.841   1
  -3   6  -2 2170.11 201.304   5
   3   6   3 30864.0 1249.35   5
  -3   6  -3 30463.9 1135.61   4
   3  -6   3 30308.5 1155.29   3
   3  -6   3 28803.4 1100.26   4
   3  -6   3 31279.8 954.485   5
  -3  -6  -3 32300.5 1283.53   1
   3  -6   3 30574.3 988.239   5
  -3   6  -4 250.769 95.1397   4
   3   6   4 185.797 119.960   5
  -3  -6  -4 396.317 115.626   5
   3  -6   4 219.907 77.7923   5
   3  -6   4 352.149 127.181   3
   3  -6   4 278.664 76.0690   5
   3   6   5 13580.5 843.801   5
   3  -6   5 13640.1 581.791   5
   3  -6   5 13701.3 758.893   3
   3  -6   5 14313.4 571.695   5
  -3  -6  -5 14443.4 785.925   5
  -3   6  -5 14166.0 708.107   4
   3   6   6 292.448 195.002   5
   3  -6   6 217.212 76.3549   5
   3  -6   6 223.803 76.4820   5
   3  -6   6 449.440 172.168   3
   3  -6   7 1889.25 185.666   5
   3  -6   7 1995.91 311.465   3
   3  -6   7 1790.13 215.951   5
   3   6   8 368.014 184.687   5
   3  -6   8 842.923 128.652   5
   3  -6   8 647.016 144.114   5
   3  -6   8 520.494 190.914   3
   3   6   9 14240.6 1010.18   5
   3  -6   9 12915.9 855.427   3
   3  -6   9 12597.5 578.963   5
   3  -6   9 12817.8 689.661   5
   3  -6  10-110.584 186.062   3
   3  -6  10 18.3433 73.4367   5
   3  -6  11 273.606 140.060   5
   3   6  11 221.827 161.215   5
   3  -6  11 46.1438 152.467   3
   3   6  12 602.956 309.778   5
   3  -6  12 893.594 274.783   3
   3  -6  12 531.726 179.604   5
   3  -6  13 15490.8 916.957   5
   3  -6  13 16378.1 1125.41   3
   3   6  13 14933.7 1206.21   5
   3  -6  14 5886.43 696.637   3
   3  -6  14 6409.94 600.202   5
   3   6  14 5586.29 763.104   5
   3  -6  15-241.335 280.642   3
   3   6  15-12.9076 206.393   5
   3  -6  16 189.204 241.135   3
   3   6  16 445.148 266.191   5
   3  -6  17 15507.3 1241.59   3
  -3  -7  18 14310.8 1163.12   3
  -3   7  18 13851.2 1268.97   5
  -3  -7  17 157.786 184.259   3
  -3   7  17-370.899 312.544   5
  -3   7  16 3310.89 580.957   5
  -3  -7  16 4233.33 600.940   3
  -3  -7  15 1761.60 376.854   3
  -3   7  15 1226.20 320.014   5
  -3  -7  14-135.642 199.228   3
  -3   7  14-430.905 280.835   5
  -3  -7  13 259.939 208.837   3
  -3   7  13-137.416 193.748   5
  -3  -7  12 32683.1 1544.02   3
  -3   7  12 29823.0 1633.26   5
  -3  -7  11 43197.2 1776.77   3
   3   7 -11 39362.7 1301.10   4
  -3   7  11 44474.4 1966.13   5
   3   7 -10 2127.21 216.019   4
  -3   7  10 2963.56 441.493   5
   3  -7 -10 3164.39 378.921   1
  -3  -7  10 3012.70 414.473   3
   3   7  -9 1025.17 139.331   4
   3   7  -9 974.585 260.593   2
  -3   7   9 381.615 177.648   5
  -3  -7   9 835.008 225.520   3
   3  -7  -9 904.187 221.157   1
  -3   7   8 30671.1 1447.22   5
   3   7  -8 29424.9 931.898   4
   3  -7  -8 32704.9 1290.61   1
   3   7  -8 31730.9 1434.95   2
   3  -7  -7 4177.78 406.552   1
  -3   7   7 4971.48 514.187   5
   3   7  -7 5260.47 529.068   2
   3  -7  -7 4032.55 410.449   4
   3   7  -7 4268.27 251.991   4
  -3   7   6 9514.77 671.893   5
   3  -7  -6 8690.63 592.865   4
   3   7  -6 8298.65 353.334   4
   3   7  -6 9219.94 694.615   2
   3  -7  -6 9053.88 600.574   1
   3  -7  -5 7952.46 556.100   1
   3  -7  -5 8142.09 610.829   5
   3  -7  -5 7073.49 514.165   4
  -3   7   5 7447.90 570.044   5
   3   7  -5 7555.47 622.785   2
  -3   7   5 7238.96 607.385   2
   3  -7  -4 81320.7 2374.19   4
  -3   7   4 78925.7 2601.46   2
   3  -7  -4 85530.6 2461.81   1
  -3   7   4 82149.2 2452.95   5
  -3  -7   4 80130.3 2524.16   1
   3   7  -4 84519.8 2646.50   2
   3  -7  -4 79582.9 2489.78   5
  -3   7   3 13400.2 831.812   2
   3   7  -3 14152.1 857.632   2
   3  -7  -3 13109.0 674.497   4
   3  -7  -3 14496.9 768.946   1
  -3   7   3 13748.4 684.891   3
  -3  -7   3 12996.7 787.592   1
   3   7  -3 12945.1 398.686   5
  -3   7   3 13679.5 704.055   5
   3   7  -3 13842.5 421.055   5
   3   7  -2 3851.56 442.688   2
  -3  -7   2 3526.12 395.683   1
  -3   7   2 3394.55 411.641   2
   3  -7  -2 4230.65 393.247   1
   3  -7  -2 4128.29 356.475   4
  -3   7   2 4447.88 364.452   3
  -3   7   2 4085.77 339.105   5
   3   7  -2 4065.99 263.106   5
   3  -7  -1 27161.8 1076.81   5
   3   7  -1 25444.0 959.001   5
   3   7  -1 28366.3 1309.04   2
  -3   7   1 28234.0 1094.64   3
  -3   7   1 27480.4 1273.68   2
  -3   7   1 28575.6 1016.31   5
  -3  -7   1 28162.3 863.168   5
   3  -7  -1 30564.2 1196.72   1
  -3  -7   1 30707.4 806.968   4
   3  -7  -1 28744.4 1061.08   4
  -3  -7   1 29776.9 1260.59   1
   3   7   0 41661.1 1397.17   5
   3  -7   0 42322.3 1397.22   4
  -3  -7   0 42303.2 1598.38   1
  -3   7   0 40546.8 1464.84   4
   3   7   0 40142.1 1657.10   2
  -3   7   0 40462.6 1430.86   3
  -3  -7   0 41628.9 1246.61   5
  -3   7   0 40669.2 1630.47   2
  -3  -7   0 43844.0 1153.58   4
   3  -7   0 39532.4 1360.22   5
  -3   7   0 44137.7 1304.75   5
   3   7   1 328.010 128.714   5
  -3   7  -1 103.974 159.818   2
   3  -7   1 132.619 103.437   4
   3  -7   1 346.297 97.1459   5
  -3  -7  -1 390.463 166.487   1
  -3   7  -1 185.827 104.882   4
  -3   7  -1 382.480 108.521   5
  -3  -7  -1 409.263 105.000   5
  -3  -7  -1 311.013 87.9740   4
  -3   7  -1 337.208 95.5326   3
   3  -7   2 17.3196 61.6453   5
  -3  -7  -2 67.2422 133.348   1
  -3   7  -2-73.4626 105.713   4
  -3   7  -2 51.8966 63.5416   5
   3  -7   2 55.5131 90.1289   4
  -3  -7  -3 6294.76 543.356   1
   3  -7   3 6099.89 362.295   5
   3   7   3 5657.39 506.078   5
   3  -7   3 5619.57 426.681   4
   3  -7   3 6192.27 333.636   5
  -3   7  -3 6897.14 487.772   4
   3   7   4 30330.9 1348.21   5
  -3  -7  -4 30790.1 1216.42   5
   3  -7   4 31256.6 947.849   5
   3  -7   4 30466.9 1232.26   3
   3  -7   4 27750.4 956.209   5
  -3  -7  -4 29989.2 1317.72   1
  -3   7  -4 29259.7 1164.37   4
   3   7   5 8992.66 710.816   5
   3  -7   5 8905.76 624.593   3
   3  -7   5 8874.04 433.829   5
   3  -7   5 8685.18 433.078   5
   3   7   6 1552.43 311.878   5
   3  -7   6 1472.81 171.308   5
   3  -7   6 1885.38 305.125   3
   3  -7   6 1640.74 170.898   5
   3   7   7 5106.23 588.243   5
   3  -7   7 5217.64 503.893   3
   3  -7   7 4930.04 310.562   5
   3  -7   7 4971.55 344.220   5
   3   7   8 32114.6 1611.49   5
   3  -7   8 31776.9 1009.45   5
   3  -7   8 32618.1 1436.76   3
   3  -7   8 30312.3 1098.40   5
   3  -7   9-6.87222 169.732   3
   3   7   9 84.2001 187.619   5
   3  -7   9 64.8641 83.7448   5
   3   7  10 7461.42 797.214   5
   3  -7  10 6647.65 488.340   5
   3  -7  10 7310.79 670.642   3
   3  -7  11 18359.4 879.598   5
   3  -7  11 19135.2 1157.31   3
   3   7  11 16609.1 1227.09   5
   3   7  12 8007.82 873.196   5
   3  -7  12 10757.2 873.068   3
   3   7  13 1815.32 469.605   5
   3  -7  13 2505.55 450.333   3
   3  -7  14 17.5911 204.839   3
   3   7  14 162.488 176.840   5
   3   7  15 177.943 164.155   5
   3  -7  15 235.392 228.566   3
   3   7  16 722.279 312.954   5
   3  -7  16 553.991 266.299   3
  -3  -8  17 3323.46 556.391   3
  -3   8  17 2829.82 606.073   5
  -3  -8  16 5825.52 711.645   3
  -3   8  16 5000.93 725.089   5
  -3  -8  15 271.016 210.393   3
  -3   8  15 142.542 202.676   5
  -3   8  14 16660.9 1281.16   5
  -3  -8  14 16649.2 1161.32   3
   3  -8 -13 271.179 194.975   1
  -3   8  13 182.181 198.915   5
  -3  -8  13-95.3981 151.366   3
   3   8 -12 7945.73 764.057   2
   3  -8 -12 7704.85 648.153   1
  -3   8  12 6991.66 768.352   5
  -3  -8  12 7982.49 743.856   3
   3   8 -11 4279.09 548.601   2
   3  -8 -11 4464.95 480.198   1
  -3   8  11 3922.00 533.722   5
  -3  -8  11 4528.66 541.295   3
  -3   8  10 9854.06 846.905   5
   3  -8 -10 11330.6 765.185   1
   3   8 -10 9822.67 832.357   2
   3  -8  -9 770.741 203.720   1
   3   8  -9 879.519 284.536   2
   3  -8  -9 815.635 211.919   4
  -3   8   9 101.882 137.695   5
   3   8  -9 799.804 125.754   4
   3  -8  -8 6314.59 559.234   4
   3   8  -8 7160.28 365.069   4
   3  -8  -8 7272.66 600.345   1
   3   8  -8 6911.78 678.816   2
  -3   8   8 8620.28 720.042   5
   3   8  -7 10134.5 435.729   4
   3  -8  -7 10005.6 692.568   4
   3   8  -7 10527.6 821.482   2
   3  -8  -7 11875.0 752.236   1
  -3   8   7 10861.8 793.311   5
  -3   8   6 7224.36 621.415   5
   3  -8  -6 6771.09 531.342   4
   3  -8  -6 7576.25 583.889   1
   3   8  -6 7664.37 688.814   2
   3   8  -5 3161.94 437.178   2
   3  -8  -5 2709.77 325.769   4
   3  -8  -5 3318.72 398.263   1
  -3   8   5 3231.96 382.687   5
  -3   8   5 2430.25 392.364   2
   3   8  -4 13655.6 918.554   2
   3  -8  -4 12448.2 785.007   5
  -3   8   4 12827.6 890.681   2
   3  -8  -4 15238.5 844.530   1
  -3   8   4 14447.4 767.416   3
  -3   8   4 15637.7 818.192   5
  -3  -8   4 13684.1 866.009   1
   3  -8  -4 13866.3 741.590   4
  -3  -8   3 4202.97 458.198   1
  -3   8   3 4150.79 388.942   3
  -3   8   3 4320.58 390.662   5
  -3   8   3 3723.30 466.710   2
   3   8  -3 3855.44 490.920   2
   3  -8  -3 3803.08 365.008   4
   3  -8  -3 4098.91 422.892   1
   3  -8  -2 20173.6 890.082   4
   3   8  -2 20095.2 1133.52   2
  -3  -8   2 19257.6 1035.87   1
  -3   8   2 19839.2 928.066   3
   3  -8  -2 19483.7 981.564   1
  -3   8   2 20481.0 876.914   5
   3   8  -2 19815.9 683.158   5
  -3   8   2 18843.8 1085.39   2
   3   8  -1 4575.04 342.193   5
   3  -8  -1 4577.36 397.671   5
  -3  -8   1 5055.85 510.136   1
  -3   8   1 4995.29 429.082   3
  -3  -8   1 4787.91 279.278   5
  -3   8   1 4905.94 521.208   2
   3  -8  -1 4441.98 451.003   1
  -3  -8   1 5646.64 265.660   4
  -3   8   1 5208.40 378.920   5
   3  -8  -1 5075.61 401.271   4
   3   8  -1 6020.59 591.549   2
  -3   8   0 883.742 148.840   5
  -3  -8   0 578.404 108.564   5
  -3   8   0 738.413 172.979   3
   3  -8   0 616.065 136.526   5
   3   8   0 268.588 104.736   5
  -3  -8   0 783.071 106.232   4
  -3  -8   0 670.422 217.799   1
   3   8   0 487.555 195.981   2
  -3   8   0 514.025 220.181   2
   3  -8   0 671.468 161.497   4
  -3  -8  -1 5962.00 560.554   1
   3   8   1 4877.13 426.788   5
  -3  -8  -1 4622.56 350.805   5
  -3   8  -1 5836.83 360.221   5
  -3   8  -1 4850.88 537.545   2
   3  -8   1 5297.47 422.742   4
   3  -8   1 5590.33 390.919   5
  -3  -8  -1 5023.14 308.073   4
  -3  -8  -2 7254.66 416.053   4
   3  -8   2 6166.11 403.221   5
   3  -8   2 6002.43 460.301   4
  -3   8  -2 7300.78 412.151   5
  -3   8  -2 7234.98 662.940   2
  -3  -8  -2 6515.58 600.450   1
   3   8   2 6768.30 536.543   5
   3   8   3 3802.27 415.476   5
  -3  -8  -3 3853.87 318.781   4
  -3  -8  -3 4070.49 374.894   5
   3  -8   3 4535.95 398.536   4
  -3   8  -3 4251.12 514.987   2
  -3  -8  -3 4267.78 473.591   1
   3  -8   3 3839.05 298.083   5
   3  -8   3 4891.92 285.597   5
   3  -8   4 367.871 99.8432   5
  -3  -8  -4 561.352 226.013   1
   3   8   4 452.462 191.688   5
   3  -8   4 369.439 80.3989   5
   3   8   5 66.8701 112.546   5
   3  -8   5 162.395 65.7965   5
   3  -8   5-6.54429 59.0098   5
  -3  -8  -5-58.4909 162.082   1
   3  -8   5 101.541 122.752   3
   3  -8   6 19529.5 690.453   5
   3  -8   6 17973.8 1004.52   3
   3  -8   6 18174.1 666.756   5
  -3  -8  -6 19230.0 1090.64   1
   3   8   6 17416.3 1098.40   5
   3   8   7 8251.54 768.703   5
   3  -8   7 8821.24 434.677   5
   3  -8   7 8621.73 681.141   3
   3   8   8 2639.60 460.111   5
   3  -8   8 2405.07 378.504   3
   3  -8   8 3031.32 250.873   5
   3   8   9 292.587 178.442   5
   3  -8   9 1109.21 276.109   3
   3   8  10 17453.9 1240.27   5
   3  -8  10 21021.4 1206.66   3
   3  -8  11 3618.02 510.488   3
   3   8  11 3258.74 535.456   5
   3   8  12 2309.86 491.893   5
   3  -8  12 3424.00 515.177   3
   3  -8  13 445.164 233.546   3
   3   8  13-89.8233 259.460   5
   3  -8  14 7818.36 811.099   3
   3   8  14 6391.29 846.841   5
   3   8  15-126.457 251.151   5
   3  -8  15-98.7704 231.025   3
   3  -9 -17-64.9925 196.622   1
   3   9 -16 334.574 244.848   2
   3  -9 -16 33.8228 146.190   1
  -3   9  16-170.242 199.309   5
  -3  -9  15 29090.6 1662.28   3
  -3   9  15 27039.0 1766.66   5
   3   9 -15 27053.2 1648.81   2
   3  -9 -15 27354.9 1428.15   1
  -3  -9  14 690.699 290.994   3
  -3   9  14 30.8465 295.221   5
   3  -9 -14 310.953 185.045   1
   3   9 -14 576.322 293.601   2
   3   9 -13-26.1035 194.315   2
  -3   9  13-153.723 218.774   5
   3  -9 -13 24.3757 172.020   1
   3  -9 -12 1189.83 271.272   1
   3   9 -12 1741.72 397.859   2
  -3   9  12 1213.33 340.655   5
   3  -9 -11 3642.68 473.850   1
   3   9 -11 4335.02 590.874   2
   3  -9 -11 3743.49 490.660   4
  -3   9  11 3336.66 530.485   5
   3  -9 -10 8994.76 734.291   4
   3  -9 -10 11133.3 812.561   1
  -3   9  10 9906.37 882.610   5
   3   9 -10 11756.0 952.515   2
   3   9  -9 1728.63 367.271   2
   3  -9  -9 1989.66 332.810   1
  -3   9   9 2862.18 434.057   5
   3  -9  -9 1641.86 324.582   4
   3   9  -8 1544.68 356.564   2
   3  -9  -8 1271.90 279.089   1
   3  -9  -8 1709.94 308.557   4
  -3   9   8 1159.28 297.503   5
   3  -9  -7 27117.3 1250.69   4
  -3   9   7 29352.5 1424.08   5
   3   9  -7 28970.8 1516.30   2
   3  -9  -7 28026.2 1320.46   1
   3  -9  -6 6565.03 552.972   4
   3   9  -6 7271.35 713.922   2
  -3   9   6 7267.96 635.924   5
   3  -9  -6 6938.85 607.882   1
   3   9  -5 29325.0 1523.86   2
   3  -9  -5 29119.9 1237.65   4
  -3   9   5 27947.5 1494.76   2
   3  -9  -5 31208.4 1387.09   1
  -3   9   5 32032.5 1361.34   5
   3  -9  -4 1570.78 249.899   4
  -3   9   4 1611.31 358.722   2
   3  -9  -4 1524.21 294.215   1
   3   9  -4 1263.43 310.597   2
  -3  -9   4 1257.52 298.391   1
  -3   9   4 1695.94 275.033   5
   3  -9  -3 5290.77 445.020   4
   3  -9  -3 4754.89 468.184   5
   3   9  -3 4939.15 586.344   2
  -3   9   3 4812.48 569.264   2
  -3  -9   3 4977.79 544.722   1
  -3   9   3 5302.04 445.834   5
   3  -9  -3 5060.13 515.587   1
  -3   9   2 422.450 211.435   2
  -3   9   2 603.459 155.482   5
   3   9  -2 280.302 203.550   2
   3  -9  -2 449.288 160.450   1
  -3  -9   2 292.514 179.891   1
   3   9  -2 635.187 89.7496   5
   3   9  -2 527.759 87.3393   5
   3  -9  -2 967.652 194.848   4
  -3   9   1 2812.34 285.792   5
  -3  -9   1 3053.00 204.652   4
  -3  -9   1 2733.88 410.866   1
  -3   9   1 3017.78 455.744   2
  -3  -9   1 3244.55 220.740   5
   3   9  -1 3287.86 486.574   2
   3  -9  -1 2652.09 368.178   1
   3  -9  -1 3231.36 343.853   4
   3   9  -1 2897.32 259.078   5
  -3   9   0 3768.50 508.850   2
   3  -9   0 3734.19 366.835   4
  -3  -9   0 3214.46 441.467   1
   3  -9   0 3335.46 329.001   5
  -3   9   0 3653.62 306.948   5
   3   9   0 3569.80 493.105   2
  -3  -9   0 4196.05 256.178   4
  -3  -9   0 3831.56 284.367   5
   3   9   0 3118.77 320.147   5
  -3  -9  -1 1026.21 142.136   4
   3   9   1 801.105 175.383   5
   3  -9   1 993.843 179.992   5
  -3   9  -1 570.259 235.608   2
  -3   9  -1 927.950 156.435   5
   3  -9   1 736.582 174.787   4
  -3   9  -2 488.066 197.993   2
   3  -9   2 395.030 155.496   4
  -3  -9  -2 170.554 186.367   1
   3  -9   2 422.528 106.754   5
  -3  -9  -2 494.324 120.880   4
   3   9   2 563.613 182.008   5
  -3  -9  -3 9724.57 541.833   4
  -3  -9  -3 10265.3 795.244   1
   3  -9   3 10495.5 443.687   5
   3   9   3 9800.36 724.564   5
  -3   9  -3 10232.0 856.564   2
  -3  -9  -4 2576.66 409.338   1
  -3   9  -4 3335.21 491.536   2
  -3  -9  -4 2748.94 293.644   4
   3  -9   4 2856.90 203.867   5
   3   9   4 2727.87 403.706   5
   3   9   5 3024.37 429.655   5
  -3  -9  -5 2700.35 425.512   1
   3   9   6 6487.45 665.252   5
  -3  -9  -6 6386.49 642.445   1
   3   9   7 22399.6 1349.90   5
  -3  -9  -7 24157.8 1313.14   1
   3  -9   7 24022.6 1260.67   3
   3  -9   8 4856.33 538.329   3
   3   9   8 3141.91 513.193   5
  -3  -9  -8 4275.75 534.156   1
   3   9   9 10899.1 971.248   5
   3  -9   9 11044.3 860.405   3
   3  -9  10 5581.71 623.355   3
   3   9  10 5198.37 690.001   5
   3   9  11 8999.39 952.649   5
   3  -9  11 10861.7 887.932   3
   3   9  12 2103.86 464.607   5
   3  -9  12 2416.77 444.173   3
   3  -9  13-163.953 220.211   3
   3   9  13-287.296 305.777   5
   3   9  14 201.286 208.777   5
   3  -9  14-36.5625 151.742   3
   3 -10 -16-27.5675 157.516   1
   3  10 -16 17.7644 248.457   2
  -3  10  15 41.5923 288.716   5
   3  10 -15 734.283 313.808   2
   3  10 -14 3274.93 575.102   2
   3 -10 -14 2371.60 437.882   4
   3 -10 -14 2990.79 461.114   1
  -3  10  14 3195.96 589.160   5
   3 -10 -13 4728.37 573.123   1
   3 -10 -13 4261.56 552.113   4
   3  10 -13 6105.73 762.655   2
  -3  10  13 4824.43 698.009   5
   3 -10 -12 3131.56 449.548   4
   3 -10 -12 3210.70 478.054   1
   3  10 -12 3996.72 610.544   2
  -3  10  12 3199.29 566.887   5
   3 -10 -11 451.374 194.659   4
   3  10 -11 536.297 293.579   2
   3 -10 -11 611.935 239.065   1
  -3  10  11 393.139 228.271   5
   3 -10 -10 1072.67 278.589   4
   3  10 -10 1550.71 398.341   2
   3 -10 -10 844.220 266.945   1
  -3  10  10 963.208 317.989   5
   3 -10  -9 7355.00 655.816   4
   3 -10  -9 7742.32 712.075   1
  -3  10   9 8114.15 780.067   5
   3  10  -9 9406.00 893.452   2
   3 -10  -8 84.6574 144.238   4
   3  10  -8 95.2235 200.291   2
   3 -10  -8-140.669 204.616   1
  -3  10   8-152.957 214.135   5
   3 -10  -7 401.219 162.420   4
  -3  10   7 341.328 179.781   5
   3  10  -7 564.090 280.150   2
   3 -10  -7 361.494 210.673   1
   3  10  -6 903.059 323.084   2
   3 -10  -6 1010.48 232.169   4
   3 -10  -6 988.718 276.209   1
  -3  10   6 1441.22 296.062   5
   3  10  -5 25639.9 1501.11   2
  -3  10   5 22512.2 1410.43   2
  -3  10   5 27397.0 1267.05   5
   3 -10  -5 24567.3 1294.65   1
   3 -10  -5 25697.0 1158.92   4
   3 -10  -4 809.734 194.643   4
   3 -10  -4 918.984 238.041   1
  -3 -10   4 958.869 267.046   1
   3  10  -4 846.451 300.763   2
  -3  10   4 1030.54 311.389   2
  -3  10   4 1228.43 256.064   5
  -3 -10   3 2589.36 427.815   1
   3 -10  -3 2616.67 327.246   4
  -3  10   3 1791.84 395.854   2
   3  10  -3 2759.14 471.599   2
  -3  10   3 2670.56 316.623   5
   3 -10  -3 2352.17 377.864   1
  -3  10   2 153.253 203.821   2
   3 -10  -2 191.084 113.736   4
  -3 -10   2 362.260 209.170   1
  -3  10   2 464.762 134.912   5
   3 -10  -2 289.480 174.671   1
   3  10  -2 173.575 192.384   2
   3 -10  -1 47950.9 1679.18   4
  -3 -10   1 49706.2 1306.58   4
  -3 -10   1 47999.0 2010.77   1
  -3  10   1 47412.4 1539.46   5
   3  10  -1 46036.6 2120.17   2
  -3  10   1 45711.6 2095.02   2
   3 -10  -1 48353.3 1911.84   1
   3  10  -1 46887.9 1409.15   5
  -3  10   0 1769.42 379.232   2
  -3  10   0 2584.87 263.722   5
  -3 -10   0 2641.74 211.556   4
  -3 -10   0 1957.43 369.656   1
   3 -10   0 2929.22 337.688   4
   3  10   0 2037.43 251.371   5
  -3 -10  -1 16797.5 1105.88   1
   3 -10   1 18574.7 915.679   4
  -3  10  -1 18737.5 752.854   5
  -3 -10  -1 18910.4 706.266   4
   3  10   1 17704.6 900.042   5
  -3  10  -1 17508.4 1205.55   2
   3 -10   2 6574.34 518.081   4
  -3 -10  -2 5267.60 603.338   1
  -3 -10  -2 5953.86 376.633   4
  -3  10  -2 5697.28 665.822   2
   3  10   2 5259.54 495.144   5
   3  10   3 1423.20 279.096   5
  -3 -10  -3 921.704 166.934   4
  -3  10  -3 1439.85 368.319   2
  -3 -10  -3 733.700 249.102   1
   3  10   4 532.375 203.647   5
  -3  10  -4 445.997 232.515   2
  -3 -10  -4 658.272 241.334   1
  -3 -10  -4 721.488 159.765   4
  -3  10  -5 17587.1 1231.89   2
  -3 -10  -5 18548.1 886.795   4
   3  10   5 18127.7 1139.19   5
  -3 -10  -5 18948.7 1178.74   1
   3  10   6 907.510 283.858   5
  -3  10  -6 661.584 270.851   2
  -3 -10  -6 397.119 228.868   1
  -3 -10  -6 561.774 169.550   4
  -3 -10  -7 6921.46 712.518   1
   3  10   7 5186.75 653.808   5
  -3 -10  -8 29.1961 211.935   1
   3  10   8 339.207 198.770   5
  -3 -10  -9 13372.2 1016.65   1
   3  10   9 12389.1 1078.02   5
   3  10  10 2642.45 512.571   5
  -3 -10 -10 2371.78 430.429   1
   3 -10  10 2196.24 410.855   3
  -3 -10 -11 3255.94 522.443   1
   3  10  11 2917.47 563.346   5
   3 -10  11 3580.72 537.856   3
  -3 -10 -12-146.022 215.078   1
   3  10  12 64.7578 201.241   5
   3 -10  12-255.376 232.443   3
   3  10  13 377.953 265.569   5
   3 -10  13 751.217 314.055   3
   3 -11 -14 444.023 193.645   4
   3 -11 -14 326.132 239.837   1
   3 -11 -13-22.5682 191.849   4
   3 -11 -13 188.739 208.192   1
   3  11 -13 479.606 278.936   2
  -3  11  13 169.080 203.900   5
   3 -11 -12 5349.70 642.391   1
   3 -11 -12 5091.94 608.844   4
   3  11 -12 4939.64 719.939   2
  -3  11  12 6230.91 786.799   5
   3  11 -11 2055.82 487.270   2
   3 -11 -11 1816.39 370.476   1
  -3  11  11 2019.19 431.698   5
   3 -11 -11 1199.00 282.788   4
   3  11 -10 1032.43 343.664   2
   3 -11 -10 1068.13 273.284   4
  -3  11  10 902.703 296.557   5
   3 -11 -10 1254.08 333.943   1
   3 -11  -9 677.144 229.229   4
   3 -11  -9 949.885 286.957   1
   3  11  -9 808.504 327.038   2
  -3  11   9 724.552 277.974   5
   3 -11  -8 4005.76 546.163   1
   3 -11  -8 4453.05 501.064   4
  -3  11   8 3995.53 534.385   5
   3  11  -8 4681.42 668.741   2
   3  11  -7 16376.3 1243.70   2
   3 -11  -7 15264.9 1048.17   1
  -3  11   7 16116.3 1053.36   5
   3 -11  -7 14922.6 911.435   4
   3  11  -6 153.783 230.534   2
   3 -11  -6 48.7081 150.599   1
  -3  11   6 314.876 171.928   5
   3 -11  -6 285.518 168.843   4
   3 -11  -5 241.858 114.953   4
   3  11  -5-92.0996 220.682   2
   3 -11  -5 609.201 249.647   1
  -3  11   5 429.685 153.329   5
  -3  11   5 613.699 314.644   2
   3  11  -4 14328.8 1166.12   2
   3 -11  -4 15025.4 1017.66   1
  -3  11   4 16163.3 896.950   5
  -3  11   4 15546.2 1200.66   2
   3 -11  -4 14694.8 852.778   4
   3  11  -3 3108.85 560.939   2
  -3  11   3 3575.79 577.584   2
  -3  11   3 4488.33 424.396   5
   3 -11  -3 4267.60 527.884   1
   3 -11  -3 4077.00 417.809   4
  -3 -11   3 3735.72 531.260   1
  -3  11   2 2990.65 317.584   5
   3 -11  -2 3407.61 479.823   1
  -3  11   2 2375.23 458.616   2
   3 -11  -2 3680.38 401.315   4
  -3 -11   2 2248.24 431.696   1
   3  11  -2 2909.56 521.614   2
   3  11  -1 1047.26 329.206   2
   3 -11  -1 509.954 158.942   4
  -3  11   1 1242.03 350.237   2
  -3 -11   1 332.770 184.007   1
  -3 -11   0 14964.9 1090.15   1
  -3  11   0 14260.6 1159.68   2
   3 -11   0 16387.5 878.904   4
   3 -11   1 192.162 134.100   4
  -3  11  -1 159.559 162.522   2
  -3 -11  -1 536.510 231.874   1
  -3 -11  -2 122.800 201.337   1
  -3  11  -2 411.466 299.785   2
   3  11   3 569.205 175.663   5
  -3  11  -3 941.050 315.804   2
  -3 -11  -3 951.475 313.375   1
   3  11   4 10203.5 802.750   5
  -3 -11  -4 10325.7 908.005   1
  -3  11  -4 9671.93 942.975   2
   3  11   5-641.620 232.480   5
  -3  11  -5-128.964 241.194   2
  -3 -11  -5-226.292 268.339   1
   3  11   6 499.913 176.447   5
  -3  11  -6 399.490 216.730   2
  -3 -11  -6 807.433 316.549   1
   3  11   7 2417.06 437.214   5
  -3  11  -7 1895.32 445.772   2
  -3 -11  -7 1554.31 383.414   1
  -3  11  -8 5584.04 760.970   2
  -3 -11  -8 7774.04 793.562   1
   3  11   8 7072.04 801.683   5
   3  11   9 1802.53 417.454   5
  -3 -11  -9 2113.05 435.600   1
  -3  11  -9 1758.22 449.046   2
   3  11  10 207.717 171.905   5
  -3 -11 -10 807.098 291.362   1
   3  11  11 446.387 267.631   5
   3  11  12 3587.01 664.646   5
  -3  12  12 276.400 195.914   5
   3 -12 -12 962.169 300.208   4
   3 -12 -12 371.036 238.490   1
   3 -12 -11 1221.55 311.961   4
  -3  12  11 907.179 326.391   5
   3 -12 -11 1260.63 357.579   1
   3 -12 -10 2797.39 420.027   4
   3  12 -10 2395.56 505.670   2
  -3  12  10 3016.10 534.518   5
   3 -12 -10 3825.91 553.144   1
   3 -12  -9 602.680 258.913   1
   3 -12  -9 841.236 236.275   4
  -3  12   9 536.558 224.446   5
   3  12  -9 575.568 277.439   2
   3 -12  -8 3594.98 446.309   4
   3 -12  -8 3586.54 539.026   1
  -3  12   8 3425.02 498.786   5
   3  12  -8 3667.25 628.350   2
   3 -12  -7-171.127 165.166   4
   3  12  -7-281.788 253.744   2
   3 -12  -7-116.579 194.853   1
  -3  12   7-253.544 169.683   5
   3  12  -6 7376.16 879.441   2
   3 -12  -6 6017.82 676.744   1
   3 -12  -6 5617.43 535.704   4
   3 -12  -5 1239.92 249.718   4
   3 -12  -5 884.719 280.829   1
   3  12  -5 659.318 297.894   2
  -3  12   4 3005.25 583.653   2
   3 -12  -4 3846.28 538.838   1
   3 -12  -4 2946.86 379.976   4
   3  12  -4 4222.01 666.491   2
   3 -12  -3 2400.53 433.385   1
  -3 -12   3 2250.15 435.494   1
  -3  12   3 2544.38 521.654   2
   3  12  -3 1902.12 472.018   2
   3 -12  -3 2164.71 318.864   4
   3  12  -2 13920.8 1211.09   2
  -3 -12   2 14830.7 1135.20   1
   3 -12  -2 16955.2 915.358   4
  -3  12   2 14676.7 1251.24   2
  -3 -12   1 4812.07 643.745   1
  -3  12   1 5367.26 750.443   2
   3 -12  -1 6461.76 539.908   4
  -3  12   0 196.230 215.342   2
  -3 -12   0 128.133 203.807   1
   3 -12   0 279.079 136.652   4
  -3 -12  -1 4536.33 615.473   1
  -3  12  -1 4365.52 685.912   2
   3 -12   1 4665.31 458.108   4
  -3 -12  -2 21833.6 1402.11   1
  -3  12  -2 22225.3 1535.12   2
  -3 -12  -3 12255.7 1047.05   1
  -3  12  -3 12761.3 1159.27   2
  -3  12  -4 1897.58 446.720   2
  -3 -12  -4 2289.61 457.778   1
  -3 -12  -5 2782.04 522.184   1
  -3  12  -5 3371.15 589.163   2
  -3 -12  -6 4399.39 619.319   1
  -3  12  -6 3923.08 645.243   2
  -3 -12  -7-198.599 240.312   1
   3  12  10 883.958 329.135   5
   3 -13  -7 2025.79 416.185   1
   3 -13  -6 598.101 226.708   1
   3 -13  -5 1669.24 398.845   1
   3 -13  -4 1766.87 408.532   1
  -3  13   3 4362.84 717.573   2
   3  13  -3 2786.57 583.143   2
   3 -13  -3 3991.59 578.159   1
  -3 -13   2-163.723 278.998   1
  -3  13   2-163.971 263.800   2
   3  13  -2-112.134 312.771   2
  -3 -13   1 6220.66 753.338   1
  -3  13   1 6338.20 868.637   2
  -3  13   0 282.992 247.894   2
  -3  13  -1 46.0834 196.430   2
  -4   0  22 14304.5 1223.97   5
  -4   0  21 43.3249 180.679   5
  -4   0  20 652.755 285.583   5
  -4   0  19 138.017 186.580   5
  -4   0  18 1377.20 341.673   5
  -4   0  17-11.3156 151.069   5
  -4   0  16 15834.3 1071.30   5
  -4   0  15 137.631 151.982   5
  -4   0  14 2352.96 382.704   5
  -4   0  13 15.2908 147.326   5
  -4   0  12 191887. 5087.71   5
   4   0 -11 314.954 172.986   5
  -4   0  11 121.987 141.702   5
   4   0 -10 34.4676 83.1751   5
  -4   0  10 68.8988 112.427   5
  -4   0   9-10.8561 90.1403   5
   4   0  -9-42.2528 95.8952   5
   4   0  -8 8310.00 534.760   5
  -4   0   8 8482.38 532.299   5
   4   0  -7 128.661 80.2964   5
  -4   0   7-1.96561 73.5278   5
  -4   0   6 4316.19 269.465   3
  -4   0   6 4868.11 331.512   5
   4   0  -6 4317.56 329.850   5
  -4   0   5-25.0036 69.5693   5
  -4   0   5 4.15377 33.3492   3
   4   0  -5 75.4058 54.5065   5
  -4   0   4 105208. 2510.47   3
  -4   0   4 112317. 2665.05   5
   4   0  -4 103922. 2702.68   5
   4   0  -4 108896. 2613.51   4
   4   0  -3-33.1807 49.9774   4
  -4   0   3 37.9332 54.1829   5
   4   0  -3 61.7504 26.7257   3
   4   0  -3 10.6131 40.7064   5
  -4   0   2 4867.61 266.827   4
  -4   0   2 5539.87 295.896   5
   4   0  -2 5365.09 261.662   4
  -4   0   1-2.08812 31.5645   4
  -4   0   1 32.4481 56.0341   5
   4   0  -1 32.4177 43.1476   4
   4   0   0 80970.1 2017.67   4
  -4   0   0 80898.4 2001.26   4
  -4   0  -1 43.6188 33.9426   4
   4   0   1 13.8155 48.9597   5
   4   0   2 852.926 138.739   5
  -4   0  -2 611.404 97.2534   4
   4   0   3 79.5064 79.1270   5
  -4   0  -3-9.84234 43.4150   5
  -4   0  -4 160502. 3890.75   5
   4   0   4 158730. 4010.61   5
   4   0   5 43.4682 81.7822   5
  -4   0  -5-41.0748 51.6617   5
   4   0   6 3657.13 367.920   5
  -4   0  -6 3439.52 307.714   5
   4   0   7-45.1544 152.704   5
  -4   0  -7 67.9505 83.5396   5
   4   0   8 55283.3 2007.00   5
  -4   0  -8 61752.1 1900.27   5
   4   0   9-92.0585 145.112   5
   4   0  10 6610.42 617.829   5
   4   0  11-41.0927 140.729   5
   4   0  12 70385.2 2593.64   5
   4   0  13-193.770 172.316   5
   4   0  14 6051.92 684.572   5
   4   0  15-97.4784 182.180   5
   4   0  16 11672.7 1050.02   5
   4   0  17-228.305 219.321   5
   4   0  18 6072.61 810.629   5
   4   0  19 201.977 231.344   5
  -4  -1  23-292.586 217.878   5
  -4  -1  22 1615.15 402.081   5
  -4   1  22 1105.48 364.093   5
  -4  -1  22 2231.89 498.348   3
  -4  -1  21 9891.94 975.017   3
  -4   1  21 8801.71 954.897   5
  -4  -1  21 9031.39 909.331   5
  -4  -1  20 4087.30 586.576   5
  -4   1  20 4308.34 661.943   5
  -4  -1  19-98.9597 179.537   5
  -4   1  19-125.336 145.426   5
  -4   1  18-415.637 302.984   5
  -4  -1  18 51.8428 147.676   5
  -4  -1  17 2985.69 453.302   5
  -4   1  17 3352.17 516.789   5
  -4   1  16 116.255 166.823   5
  -4  -1  16 58.0566 152.143   5
  -4   1  15 999.160 260.497   5
  -4  -1  15 1040.53 260.474   5
  -4   1  14 18317.2 1100.00   5
  -4  -1  14 17722.7 1018.62   5
  -4  -1  13 8540.20 658.977   5
  -4   1  13 7693.61 708.104   5
   4   1 -12 66580.0 2248.50   5
  -4   1  12 70334.4 2364.38   5
  -4  -1  12 67719.7 2221.62   5
   4   1 -11 1808.14 272.819   5
   4  -1 -11 1914.85 291.790   5
  -4  -1  11 2227.38 301.918   5
  -4   1  11 1752.04 292.723   5
   4   1 -10 5706.04 467.844   5
   4  -1 -10 6058.03 512.367   5
  -4   1  10 6573.94 526.350   5
  -4  -1  10 5606.51 452.675   5
   4   1  -9 78953.9 2341.54   5
   4  -1  -9 75664.3 2421.59   5
  -4  -1   9 85526.8 2369.82   5
  -4   1   9 88567.8 2509.70   5
   4  -1  -8 794.325 177.835   5
  -4   1   8 818.801 181.123   5
  -4  -1   8 820.151 149.950   3
  -4  -1   8 691.285 138.985   5
   4   1  -8 739.046 149.443   5
  -4  -1   7 11735.7 547.057   3
   4  -1  -7 10686.0 611.032   5
  -4  -1   7 10828.3 532.536   5
  -4   1   7 11075.6 600.074   5
   4   1  -7 9664.97 537.060   5
   4  -1  -6 1048.38 168.913   5
   4  -1  -6 1054.89 87.7551   2
   4   1  -6 1158.06 159.376   5
  -4  -1   6 1381.40 160.820   5
  -4   1   6 1173.34 181.342   5
   4   1  -5 38304.1 1190.68   3
  -4  -1   5 41407.8 1171.95   3
   4   1  -5 40828.6 1075.48   1
   4   1  -5 39249.6 1221.75   5
  -4   1   5 40477.4 1273.51   5
   4   1  -5 41758.9 1032.55   2
  -4  -1   5 42169.8 1187.42   5
   4   1  -4 10654.3 347.279   2
   4  -1  -4 10641.9 467.373   4
  -4  -1   4 10941.5 436.824   5
   4   1  -4 9391.57 427.785   3
  -4  -1   4 10268.4 419.531   3
  -4   1   4 10573.5 322.159   3
  -4   1   4 10356.8 481.787   5
   4   1  -4 9739.66 458.090   5
   4   1  -4 9380.14 343.658   1
  -4  -1   3 249.826 58.4580   5
   4   1  -3 425.923 68.0535   4
   4  -1  -3 330.133 82.8346   4
  -4  -1   3 366.714 60.2418   2
   4   1  -3 398.153 73.7277   3
  -4  -1   3 306.338 54.9556   1
   4   1  -3 528.737 96.2921   5
  -4  -1   2 96269.4 2258.81   5
  -4  -1   2 87538.5 2160.10   4
  -4   1   2 89221.7 2284.66   4
   4   1  -2 82901.0 2255.45   5
   4   1  -2 97921.6 2150.97   4
   4  -1  -2 88560.2 2237.51   4
  -4   1   2 92312.0 2283.35   5
  -4  -1   1 27842.4 775.565   4
   4   1  -1 25380.2 865.531   5
   4  -1  -1 27951.0 848.299   4
   4   1  -1 28065.4 783.569   4
   4  -1   0 2495.71 198.267   4
  -4   1   0 2506.20 209.061   5
   4   1   0 2377.77 206.516   5
   4   1   0 2400.80 203.893   5
  -4  -1   0 2140.71 149.686   4
   4   1   1 23815.6 839.381   5
   4  -1   1 23875.3 807.584   4
   4  -1   1 22350.4 804.501   5
   4  -1   2 202.394 76.6948   5
   4  -1   2 127.369 70.4717   5
   4   1   2 105.576 80.2228   5
   4   1   3 15983.2 718.481   5
  -4   1  -3 17039.3 642.296   5
   4  -1   3 16408.9 692.102   5
   4   1   4 569.860 144.734   5
  -4   1  -4 576.511 111.781   5
   4   1   5 76045.4 2336.43   5
  -4   1  -5 82638.1 2157.36   5
   4  -1   5 78205.7 2263.22   5
   4   1   6 8404.70 595.691   5
   4  -1   6 7898.17 533.056   5
  -4   1  -6 9083.16 491.558   5
   4  -1   7 2904.99 350.896   5
  -4  -1  -7 3888.42 357.088   5
  -4   1  -7 4016.31 338.962   5
   4   1   7 3647.57 414.788   5
   4   1   8 8264.59 648.102   5
   4  -1   8 7521.53 583.959   5
  -4   1  -8 8799.21 541.739   5
   4   1   9 12127.5 832.893   5
   4  -1   9 11364.8 766.424   5
   4  -1  10 13055.6 852.386   5
   4   1  10 12030.3 863.541   5
   4   1  11 193.435 173.371   5
   4  -1  11 184.446 167.914   5
   4  -1  12 1667.72 323.747   5
   4   1  12 1553.37 347.167   5
   4   1  13 6520.17 704.809   5
   4  -1  13 6915.58 684.370   5
   4   1  14 5090.00 650.052   5
   4  -1  14 4577.68 601.673   5
   4   1  15 7655.04 822.526   5
   4  -1  15 6808.17 748.031   5
   4   1  16 2414.54 509.347   5
   4  -1  16 3616.57 577.117   5
   4   1  17 6604.42 837.861   5
   4  -1  17 5424.01 743.361   5
   4  -1  18 6991.03 859.395   5
   4   1  18 6797.51 874.898   5
   4   1  19-303.884 245.841   5
   4  -1  19 118.590 183.932   5
   4  -1  20 2247.16 541.438   5
  -4  -2  22 164.712 175.934   5
  -4  -2  21 138.276 152.986   5
  -4  -2  21 7.44258 175.656   3
  -4   2  21 155.283 208.778   5
  -4   2  20 271.013 209.774   5
  -4  -2  20 410.762 212.465   3
  -4  -2  20 295.729 180.682   5
  -4  -2  19 15992.3 1124.42   5
  -4   2  19 16241.1 1248.61   5
  -4  -2  19 16286.8 1191.37   3
  -4   2  18-88.7859 176.723   5
  -4  -2  18 145.807 179.018   3
  -4   2  17 7873.62 869.127   5
  -4  -2  17 9329.77 782.285   5
  -4   2  16 1225.38 311.461   5
  -4  -2  16 945.294 279.839   3
  -4  -2  16 863.566 253.555   5
  -4  -2  15 57252.0 2156.20   3
  -4   2  15 55320.3 2263.42   5
  -4  -2  15 53977.9 2053.08   5
  -4   2  14 19522.8 1188.13   5
  -4  -2  14 21315.0 1093.61   5
  -4  -2  13 3450.74 392.968   5
  -4  -2  13 3829.07 445.192   3
  -4   2  13 3228.89 444.332   5
   4   2 -13 3834.82 421.471   5
  -4   2  12 4284.53 488.964   5
  -4  -2  12 4626.63 423.162   5
  -4  -2  12 4882.10 467.280   3
   4   2 -12 4398.10 438.431   5
   4   2 -11 25521.5 1128.87   5
  -4  -2  11 29355.9 1209.92   3
  -4  -2  11 27755.8 1123.49   5
  -4   2  11 27400.4 1288.77   5
   4  -2 -10 811.655 195.394   5
   4   2 -10 1075.20 202.027   5
  -4  -2  10 874.846 174.823   5
  -4  -2  10 769.971 178.300   3
  -4   2  10 850.186 207.657   5
   4   2  -9 31911.2 1201.51   5
  -4  -2   9 35290.4 1187.96   5
  -4   2   9 35966.6 1395.78   5
   4  -2  -8 47611.9 1358.31   2
  -4  -2   8 50306.9 1458.26   5
   4   2  -8 45959.5 1490.79   5
  -4   2   8 49967.7 1683.72   5
   4  -2  -7 4817.84 270.038   2
  -4  -2   7 4699.41 307.742   5
  -4  -2   7 4699.55 350.672   3
   4   2  -7 5213.42 320.757   1
  -4   2   7 4559.46 393.012   5
   4   2  -7 4597.24 336.111   5
   4  -2  -6 2485.18 175.803   2
   4   2  -6 2409.93 249.140   3
   4   2  -6 2288.34 219.013   5
  -4  -2   6 2433.78 195.827   5
  -4  -2   6 2810.89 246.724   3
   4   2  -6 2462.94 202.487   1
  -4   2   6 2480.40 277.344   5
   4   2  -5 13711.2 575.300   5
   4   2  -5 14970.3 560.854   1
   4   2  -5 15821.0 665.170   3
  -4  -2   5 14797.2 612.317   3
  -4  -2   5 16057.0 555.762   5
   4   2  -5 15601.6 551.941   2
  -4   2   5 15629.6 691.163   5
   4  -2  -4 33747.3 867.283   1
   4   2  -4 34273.5 974.144   2
   4  -2  -4 33552.1 1066.58   4
   4   2  -4 33038.9 992.359   5
   4   2  -4 33222.4 1076.14   3
   4   2  -4 31958.7 956.990   1
  -4   2   4 34522.6 1105.14   5
  -4  -2   4 33835.9 960.739   5
  -4  -2   4 32819.6 974.725   1
  -4   2   4 31873.7 923.601   2
   4  -2  -3 45261.1 1304.25   4
   4   2  -3 45776.3 1255.37   2
  -4  -2   3 41945.9 1225.80   2
   4   2  -3 43611.4 1238.00   5
   4   2  -3 43735.4 1329.91   3
   4  -2  -3 45860.9 1129.56   1
   4   2  -3 45796.7 1090.01   4
  -4  -2   3 45575.6 1220.26   5
  -4   2   3 45873.1 1323.28   5
  -4  -2   3 44958.4 1236.52   1
  -4  -2   2 13536.2 541.084   2
  -4  -2   2 13083.4 401.763   4
  -4   2   2 13361.4 450.140   1
   4  -2  -2 13266.7 578.038   5
   4   2  -2 14325.3 402.086   4
   4   2  -2 12736.8 519.384   5
  -4   2   2 14022.2 558.857   5
  -4  -2   2 13374.1 510.080   1
   4  -2  -2 13774.4 542.629   4
  -4  -2   1 11166.7 497.645   2
   4  -2  -1 10277.7 456.898   4
  -4   2   1 11320.3 474.484   5
   4  -2  -1 10571.4 327.640   3
   4   2  -1 9885.51 453.654   5
   4  -2  -1 9975.24 473.404   5
   4   2  -1 11219.8 462.747   5
  -4  -2   1 10688.9 342.127   4
  -4   2   1 10817.7 410.746   1
   4  -2   0 10202.7 469.005   5
   4   2   0 10431.2 478.981   5
  -4   2   0 11091.8 480.322   5
  -4  -2   0 9901.95 354.864   4
   4  -2   0 9791.82 456.328   4
   4   2   1 274.676 95.1503   5
   4  -2   1 128.919 54.7567   5
  -4  -2  -1 299.895 73.7410   5
   4   2   2 10873.7 558.634   5
  -4  -2  -2 10680.2 490.096   5
   4  -2   2 11188.7 501.182   5
   4  -2   2 10480.8 488.499   5
   4   2   3 6941.27 464.431   5
   4  -2   3 7954.08 429.225   5
   4  -2   3 6994.33 396.842   5
   4   2   4 351.190 121.088   5
   4  -2   4 192.485 71.2738   5
   4  -2   5 17877.3 795.869   5
  -4   2  -5 20164.9 748.799   5
   4   2   5 18177.3 905.317   5
   4   2   6 177.792 126.292   5
   4  -2   6 72.2030 95.2670   5
  -4   2  -6 99.7840 65.7208   5
   4   2   7 34254.8 1444.64   5
   4  -2   7 32823.5 1296.43   5
  -4   2  -7 36272.1 1202.11   5
   4   2   8 1441.47 286.145   5
   4  -2   8 1828.84 282.404   5
  -4   2  -8 1817.45 229.278   5
   4  -2   9 35885.8 1479.37   5
   4   2   9 34617.7 1585.12   5
  -4   2  -9 39448.8 1340.97   5
   4  -2  10 1854.38 324.732   5
   4   2  10 1164.22 285.983   5
   4  -2  11 67044.3 2371.80   5
   4   2  11 65747.4 2501.51   5
   4   2  12 2192.17 387.689   5
   4  -2  12 1113.48 270.554   5
   4   2  13 146.213 189.491   5
   4  -2  13-39.0303 133.961   5
   4   2  14 340.004 243.512   5
   4  -2  14 510.642 244.365   5
   4   2  15 39155.1 2049.00   5
   4  -2  15 39263.4 1912.97   5
   4   2  16 4552.91 677.682   5
   4  -2  16 4076.27 594.533   5
   4   2  17 2926.38 567.122   5
   4  -2  17 3012.83 547.434   5
   4   2  18-16.2328 202.563   5
   4  -2  18 594.958 309.676   5
   4  -2  19 9364.61 1004.32   5
   4  -2  20-216.652 198.484   5
  -4  -3  21 92.8884 173.604   3
  -4  -3  21 703.779 243.545   5
  -4   3  21 342.354 263.982   5
  -4  -3  20-50.7796 168.427   5
  -4  -3  20-159.725 258.895   3
  -4   3  20-115.736 246.601   5
  -4  -3  19 4237.66 620.344   3
  -4   3  19 3973.43 606.156   5
  -4  -3  19 4364.46 550.205   5
  -4   3  18 2581.07 485.323   5
  -4  -3  18 2720.45 470.875   3
  -4  -3  18 3553.24 468.511   5
  -4   3  17 11307.5 998.333   5
  -4  -3  17 12532.8 971.905   3
  -4  -3  17 11977.1 863.825   5
  -4  -3  16 38581.4 1753.78   3
  -4  -3  16 36167.2 1567.67   5
  -4   3  16 32626.4 1797.11   5
  -4  -3  15 7560.77 690.313   3
  -4   3  15 6986.98 728.740   5
  -4  -3  15 6349.54 566.844   5
  -4   3  14 339.136 194.157   5
   4   3 -14 329.805 133.373   5
  -4  -3  14 402.732 180.600   3
  -4  -3  14 230.409 109.407   5
  -4   3  13 335.247 159.414   5
  -4  -3  13 336.274 189.194   3
   4   3 -13 345.616 131.939   5
  -4  -3  13 705.627 186.565   5
  -4   3  12 177.435 147.142   5
  -4  -3  12 101.082 91.2459   5
  -4  -3  12 169.533 108.825   3
   4   3 -12 283.497 106.618   5
   4   3 -11 8052.05 539.909   5
   4  -3 -11 8245.81 507.433   2
  -4  -3  11 8928.85 534.037   5
  -4  -3  11 8927.27 627.380   3
  -4   3  11 7693.66 663.968   5
   4  -3 -10 27652.8 1033.59   2
  -4  -3  10 31239.7 1226.21   3
  -4   3  10 29799.6 1340.06   5
   4   3 -10 27969.0 1092.24   5
  -4  -3  10 28303.0 1032.29   5
   4  -3  -9 27006.5 966.813   2
   4   3  -9 27915.3 1027.80   5
  -4  -3   9 28013.3 1119.23   3
  -4  -3   9 25630.9 925.741   5
  -4   3   9 27051.3 1223.45   5
   4   3  -9 27165.7 1029.86   1
   4  -3  -8 6423.58 386.804   2
  -4  -3   8 6780.04 366.372   5
   4   3  -8 5875.92 385.697   5
   4   3  -8 7903.91 460.716   1
  -4   3   8 7683.61 569.012   5
   4   3  -7 11504.9 559.824   1
   4  -3  -7 11032.1 500.525   2
  -4  -3   7 10899.8 455.789   5
  -4   3   7 12011.1 684.191   5
   4   3  -7 10412.4 504.772   5
   4  -3  -6 193750. 4605.30   2
   4   3  -6 194976. 4855.24   3
   4   3  -6 190463. 4699.05   1
   4   3  -6 203404. 4709.08   2
  -4   3   6 200633. 4915.76   5
  -4  -3   6 206662. 4517.68   5
   4   3  -6 182287. 4588.15   5
   4   3  -5 2669.87 227.004   1
  -4   3   5 1687.47 182.547   2
   4  -3  -5 2582.49 259.600   4
   4   3  -5 2302.22 251.801   3
   4  -3  -5 2436.75 185.340   1
  -4  -3   5 2547.65 176.678   5
   4   3  -5 2450.96 192.165   5
   4   3  -5 2770.71 235.591   2
  -4   3   5 2485.92 273.102   5
   4  -3  -5 2207.52 261.714   5
   4   3  -4 24208.2 860.621   2
   4   3  -4 24837.8 619.861   4
   4  -3  -4 26013.3 913.110   4
   4   3  -4 23700.2 933.677   3
  -4   3   4 23728.0 820.669   2
   4   3  -4 24439.4 772.963   5
  -4   3   4 26150.1 954.634   5
  -4  -3   4 24023.9 851.279   1
  -4  -3   4 25385.3 747.855   5
   4  -3  -4 23524.1 948.156   5
   4  -3  -4 25038.6 763.296   1
   4   3  -4 24128.2 838.072   1
   4  -3  -3 20057.7 759.809   4
   4   3  -3 21519.1 780.372   2
   4  -3  -3 19687.1 811.863   5
  -4   3   3 20210.1 773.843   5
  -4   3   3 20185.8 547.091   3
   4   3  -3 18906.4 661.183   5
   4   3  -3 21445.1 839.191   3
   4  -3  -3 20394.4 662.304   1
  -4  -3   3 20142.7 750.240   1
   4   3  -3 21134.0 661.893   5
   4   3  -3 20311.7 728.680   1
  -4   3   3 19603.2 719.973   2
  -4  -3   3 19838.7 748.114   2
  -4   3   3 19718.9 665.227   1
   4   3  -2 1487.67 156.939   5
   4  -3  -2 1225.46 158.028   4
  -4   3   2 1180.55 154.155   5
  -4   3   2 1235.90 92.8370   3
  -4  -3   2 1434.86 178.285   2
   4   3  -2 1362.72 138.893   5
  -4   3   2 1181.14 133.056   1
  -4  -3   2 1267.18 164.343   1
   4  -3  -2 1327.80 173.640   5
  -4   3   1 3148.85 262.547   4
  -4  -3   1 2695.87 260.881   2
  -4   3   1 2454.54 203.762   1
   4   3  -1 2826.54 226.975   5
   4  -3  -1 3093.36 170.359   3
  -4  -3   1 3017.56 128.878   4
  -4  -3   1 2939.35 244.171   1
  -4   3   1 3110.24 239.085   5
   4  -3  -1 2750.34 234.507   4
   4  -3  -1 2622.44 237.336   5
  -4   3   0 398.442 96.4289   4
  -4   3   0 166.157 64.1840   5
  -4   3   0 294.172 84.4338   1
   4   3   0 323.688 97.2832   5
   4  -3   0 318.008 65.7785   3
  -4  -3   0 249.892 70.4334   5
   4  -3   0 371.429 98.5556   4
   4  -3   0 226.314 65.9188   5
  -4  -3   0 265.652 94.9120   2
   4  -3   1 51925.2 1425.40   3
   4   3   1 52610.1 1568.91   5
  -4   3  -1 50967.9 1516.04   4
  -4  -3  -1 49591.6 1448.20   5
   4  -3   1 52225.4 1524.10   4
   4  -3   1 52885.7 1487.76   5
  -4   3  -2 50366.1 1458.67   4
   4   3   2 48867.2 1540.10   5
  -4  -3  -2 48222.8 1428.08   5
   4  -3   2 48056.3 1467.78   4
   4  -3   2 47512.5 1398.06   5
  -4  -3  -3 10640.0 529.194   5
   4   3   3 8993.36 561.383   5
  -4   3  -3 9860.19 507.098   4
   4  -3   3 9127.04 471.547   5
   4  -3   3 9121.96 460.421   5
  -4   3  -4 109.693 69.2208   4
   4   3   4 213.557 124.015   5
   4  -3   4 107.961 64.7178   5
   4  -3   4 151.267 67.8562   5
   4   3   5 19198.1 961.092   5
  -4   3  -5 20428.3 822.187   4
   4  -3   5 20140.9 825.144   5
   4  -3   5 19074.4 758.565   5
   4   3   6 33532.9 1429.89   5
   4  -3   6 33673.1 1245.01   5
  -4   3  -6 36919.4 1253.86   4
  -4  -3  -6 37977.4 1344.95   5
   4   3   7 4099.35 460.715   5
  -4   3  -7 4193.93 318.742   5
   4  -3   7 3799.11 367.815   5
   4   3   8 1189.08 279.169   5
   4  -3   8 1096.15 221.841   5
  -4   3  -8 1594.89 201.667   5
   4   3   9 11915.5 868.754   5
   4  -3   9 11626.8 742.490   5
  -4   3  -9 12026.5 626.899   5
   4   3  10 34994.9 1653.64   5
   4  -3  10 35353.0 1487.00   5
   4   3  11 1961.62 369.000   5
   4  -3  11 2239.14 345.458   5
   4   3  12 8471.76 826.962   5
   4  -3  12 8745.41 722.530   5
   4  -3  13 4284.52 532.377   5
   4   3  13 4520.66 631.652   5
   4  -3  14 6895.06 699.153   5
   4   3  14 6173.88 761.445   5
   4  -3  15 3175.50 498.331   5
   4   3  15 2786.06 542.358   5
   4   3  16 5461.51 768.663   5
   4  -3  16 5142.86 657.630   5
   4  -3  17 2653.19 504.219   5
   4   3  17 3997.25 690.041   5
   4  -3  18 8258.97 902.552   5
   4   3  18 9135.52 1052.57   5
   4  -3  19-321.872 221.111   5
  -4  -4  20 5318.89 716.940   3
  -4   4  20 5268.53 753.375   5
  -4   4  19 511.523 266.049   5
  -4  -4  19 1215.48 334.761   3
  -4  -4  18 16844.2 1205.72   3
  -4  -4  18 17063.7 1038.98   5
  -4   4  18 15765.2 1243.29   5
  -4   4  17 2321.44 483.573   5
  -4  -4  17 2834.93 464.424   3
  -4  -4  17 2205.09 358.777   5
  -4  -4  16 32490.4 1606.52   3
  -4   4  16 30009.6 1681.92   5
  -4  -4  16 30075.9 1330.62   5
  -4   4  15 338.839 214.438   5
  -4  -4  15 141.696 190.237   3
  -4  -4  15-3.89028 90.6712   5
   4   4 -14 21350.6 1060.07   5
  -4  -4  14 25569.8 1300.98   3
  -4   4  14 23339.2 1369.51   5
  -4  -4  14 22633.3 1040.52   5
   4   4 -13 0.59096 72.7261   5
  -4  -4  13 2.51882 83.9492   5
   4  -4 -13 19.5746 93.2784   2
  -4  -4  13 49.6858 115.357   3
  -4   4  13-14.6460 177.405   5
  -4   4  12 1201.18 283.758   5
  -4  -4  12 1875.89 303.578   3
  -4  -4  12 1530.27 216.467   5
   4  -4 -12 1421.62 225.854   2
   4   4 -12 1350.92 210.489   5
   4  -4 -11 3165.32 319.275   2
   4   4 -11 3055.48 304.909   5
  -4  -4  11 2977.88 367.605   3
  -4  -4  11 2921.06 268.771   5
  -4   4  11 3017.06 415.974   5
   4   4 -10 63.1312 77.0528   5
   4  -4 -10 67.4605 83.1777   2
  -4   4  10 226.991 151.898   5
  -4  -4  10-84.6485 171.315   3
   4   4 -10 187.022 94.5444   1
  -4  -4  10 138.607 56.8980   5
   4  -4  -9 14099.5 678.805   2
   4   4  -9 13544.2 620.686   5
  -4  -4   9 13642.5 554.168   5
  -4  -4   9 15128.5 796.592   3
   4   4  -9 14479.3 736.631   1
  -4   4   9 13959.9 866.066   5
   4  -4  -8 68404.4 2265.91   5
  -4   4   8 74626.6 2352.07   5
   4   4  -8 74827.5 2146.61   1
  -4  -4   8 75613.9 2209.32   3
  -4  -4   8 70671.3 1828.69   5
   4   4  -8 70025.8 1930.95   5
   4  -4  -8 71659.3 2044.08   2
   4  -4  -7 2026.33 289.248   5
   4   4  -7 2335.01 272.511   2
   4   4  -7 2806.06 287.367   1
  -4  -4   7 2461.82 168.416   5
   4   4  -7 2320.73 282.014   3
   4   4  -7 2499.32 209.551   5
  -4   4   7 3123.35 352.540   5
   4  -4  -7 2294.64 238.953   2
  -4  -4   7 2237.68 272.100   3
   4   4  -6 761.592 104.922   5
  -4   4   6 1078.07 201.459   5
   4  -4  -6 639.559 126.266   2
   4   4  -6 1039.80 176.193   2
   4   4  -6 821.616 154.885   1
   4  -4  -6 1071.61 153.195   1
   4   4  -6 997.624 186.602   3
  -4  -4   6 858.212 94.1153   5
  -4   4   5 24192.6 951.212   2
   4  -4  -5 25420.1 866.182   1
  -4  -4   5 25461.2 969.266   1
   4   4  -5 25679.2 782.407   5
   4  -4  -5 25405.4 986.183   4
   4   4  -5 26715.2 1074.25   3
   4   4  -5 26124.7 961.580   1
  -4   4   5 26724.2 1050.32   5
   4   4  -5 26501.5 990.436   2
   4   4  -4 3625.73 313.812   2
   4   4  -4 3307.69 281.795   1
   4  -4  -4 3705.66 316.653   4
  -4   4   4 3430.16 310.990   5
   4   4  -4 2884.34 200.806   5
   4   4  -4 3977.39 356.678   3
   4  -4  -4 3516.75 256.587   1
  -4  -4   4 3471.60 306.499   1
   4   4  -4 3536.33 205.528   5
   4  -4  -4 3264.86 317.192   5
  -4   4   4 3150.86 280.840   2
   4  -4  -3 16268.8 692.982   4
   4   4  -3 17057.9 745.885   2
  -4  -4   3 16353.2 711.916   1
   4  -4  -3 16329.9 628.990   1
   4   4  -3 17319.0 793.605   3
   4   4  -3 15913.5 575.138   5
  -4   4   3 15612.3 527.991   3
  -4   4   3 15391.8 638.523   1
  -4   4   3 16465.6 707.222   2
   4   4  -3 14699.6 551.681   5
  -4  -4   3 15788.8 718.280   2
   4  -4  -3 15658.8 733.246   5
   4   4  -3 17230.9 704.469   1
  -4   4   3 16528.5 702.554   5
  -4  -4   2 30357.8 1075.63   1
  -4   4   2 30442.6 1103.60   4
  -4   4   2 28245.5 860.456   3
   4  -4  -2 30552.7 1032.44   4
   4   4  -2 29361.9 935.582   5
   4  -4  -2 32356.4 996.996   1
   4   4  -2 33186.6 1148.95   2
  -4   4   2 33501.4 1047.35   5
   4   4  -2 31807.9 945.018   5
   4  -4  -2 29156.9 1069.71   5
  -4  -4   2 29871.3 1100.71   2
  -4   4   2 28829.6 992.555   1
  -4  -4   1 7057.43 438.302   1
   4  -4  -1 6119.07 400.732   5
  -4   4   1 6541.70 400.061   1
   4   4  -1 7072.33 388.877   5
  -4   4   1 7232.32 389.307   5
  -4   4   1 6835.68 437.023   4
   4  -4  -1 6363.93 387.832   4
  -4  -4   1 7271.82 475.963   2
  -4   4   0 69102.7 1959.16   4
   4  -4   0 68912.8 1790.70   3
  -4  -4   0 69500.6 2068.25   2
  -4  -4   0 70855.0 1996.35   1
   4   4   0 69829.8 1919.30   5
  -4  -4   0 67361.0 1791.91   5
  -4   4   0 66274.6 1925.85   1
  -4   4   0 69594.6 1862.06   5
   4  -4   0 68023.2 1904.19   4
   4  -4   0 67696.7 1892.19   5
  -4  -4  -1 9341.55 582.472   2
   4   4   1 8796.57 513.600   5
   4  -4   1 9016.51 435.412   3
  -4  -4  -1 8412.91 431.685   5
  -4   4  -1 9425.69 462.149   5
   4  -4   1 8404.61 474.477   4
  -4   4  -1 8715.12 498.742   1
  -4   4  -1 9105.39 497.480   4
   4  -4   1 8142.68 438.404   5
  -4   4  -2 1356.62 187.186   4
   4  -4   2 1450.00 171.428   5
   4   4   2 975.133 184.101   5
  -4  -4  -2 1141.46 209.349   2
  -4  -4  -2 1053.46 167.458   5
  -4   4  -2 1501.16 204.133   1
   4  -4   2 1292.38 174.045   3
   4  -4   2 1302.04 198.048   4
  -4   4  -3 15911.7 692.089   4
   4   4   3 14527.3 761.636   5
   4  -4   3 14476.1 668.681   3
   4  -4   3 14361.1 608.727   5
   4  -4   3 14768.1 612.865   5
   4   4   4 40411.3 1493.90   5
   4  -4   4 38221.2 1197.28   5
   4  -4   4 36821.6 1215.31   5
  -4   4  -4 40380.8 1312.45   4
   4  -4   4 38177.8 1314.72   3
   4   4   5 4580.61 461.524   5
  -4  -4  -5 4983.37 410.866   5
   4  -4   5 4197.98 335.197   5
  -4   4  -5 5802.68 404.676   4
   4  -4   5 4728.89 327.812   5
   4  -4   6 158.009 100.019   5
   4   4   6 95.3879 162.670   5
  -4   4  -6-60.5415 64.9549   4
   4  -4   6 164.300 79.4825   5
   4  -4   7 3565.33 349.378   5
   4   4   7 3512.48 435.650   5
   4  -4   8 61298.9 1979.80   5
   4   4   8 61159.0 2267.69   5
   4   4   9 2921.34 437.371   5
   4  -4   9 3055.90 355.487   5
   4  -4  10 3294.55 400.075   5
   4   4  10 3171.36 469.144   5
  -4   4 -10 3540.79 329.461   5
   4  -4  11 3936.71 471.519   5
   4   4  11 4132.83 566.848   5
   4   4  12 19268.2 1300.15   5
   4  -4  12 20460.6 1138.41   5
   4  -4  13 2598.72 408.443   5
   4   4  13 2870.13 517.053   5
   4  -4  14 10041.5 830.622   5
   4   4  14 10073.0 986.111   5
   4  -4  15 1343.56 337.574   5
   4   4  15 1730.78 487.623   5
   4   4  16 15560.1 1334.86   5
   4  -4  16 14617.7 1105.38   5
   4  -4  17 1138.32 335.041   5
   4   4  17 1078.20 390.931   5
   4  -4  18 4791.50 672.450   5
  -4  -5  20 2532.08 516.922   3
  -4  -5  19-73.5445 193.036   3
  -4   5  19-181.410 296.231   5
  -4  -5  18-215.707 243.672   3
  -4   5  18 113.114 205.882   5
  -4  -5  17 4973.96 624.183   3
  -4   5  17 4824.46 694.344   5
  -4   5  16 2866.43 506.311   5
  -4  -5  16 2508.31 320.577   5
  -4  -5  16 2233.75 429.813   3
  -4   5  15 4626.59 621.505   5
  -4  -5  15 4797.79 411.102   5
  -4  -5  15 4054.93 527.468   3
  -4  -5  14 8273.46 513.038   5
  -4   5  14 8874.65 836.738   5
  -4  -5  14 7752.47 714.106   3
  -4  -5  13 32212.4 1480.74   3
   4   5 -13 29800.3 1145.34   5
  -4  -5  13 31833.5 1102.53   5
  -4   5  13 32193.2 1641.44   5
   4   5 -12 12826.9 641.056   5
  -4  -5  12 13426.2 594.083   5
  -4  -5  12 14300.3 897.841   3
   4  -5 -12 12603.2 751.104   2
  -4   5  12 13595.0 979.786   5
  -4  -5  11 11393.4 503.774   5
  -4  -5  11 12009.9 779.033   3
   4   5 -11 11506.1 561.619   5
  -4   5  11 11035.4 847.432   5
   4  -5 -11 11194.2 677.159   2
   4   5 -10 3370.84 263.484   5
   4  -5 -10 2563.25 308.024   2
  -4  -5  10 3428.02 224.629   5
  -4  -5  10 3027.51 379.353   3
  -4   5  10 3094.78 427.862   5
   4   5  -9 11188.1 486.082   5
  -4  -5   9 11678.0 422.259   5
  -4  -5   9 10916.1 702.661   3
  -4   5   9 10395.8 767.492   5
   4  -5  -9 10952.5 641.621   2
   4   5  -8 7083.33 339.825   5
   4   5  -8 7291.06 525.299   1
  -4  -5   8 6800.39 527.966   3
  -4  -5   8 7170.58 285.323   5
   4  -5  -8 6366.03 467.024   2
   4   5  -8 6744.97 523.315   2
  -4   5   8 7260.85 590.778   5
   4  -5  -7 10611.2 702.834   5
   4  -5  -7 10576.9 605.349   2
   4   5  -7 11502.8 653.838   1
  -4   5   7 10814.8 705.010   5
  -4  -5   7 11673.1 685.158   3
   4   5  -7 11812.7 688.204   2
   4   5  -7 11146.3 422.077   5
   4  -5  -6 14874.8 827.182   5
   4   5  -6 16661.9 787.708   1
   4  -5  -6 15429.4 774.746   4
   4   5  -6 16279.1 867.714   3
   4   5  -6 15606.1 469.180   5
   4   5  -6 15092.1 453.421   4
  -4   5   6 16050.3 839.921   5
   4   5  -6 15890.5 804.457   2
   4   5  -6 15238.6 506.678   5
   4  -5  -5 9979.08 522.729   1
   4  -5  -5 8440.67 539.836   4
   4   5  -5 10452.8 659.902   3
   4   5  -5 9758.36 352.488   5
  -4  -5   5 9492.01 570.899   1
   4   5  -5 10267.9 585.312   1
   4   5  -5 10048.1 608.127   2
   4   5  -5 9158.65 358.942   5
  -4   5   5 10452.5 621.046   5
   4  -5  -4 755.909 140.456   1
   4  -5  -4 854.830 182.153   4
  -4  -5   4 982.457 185.572   1
   4   5  -4 1202.94 119.880   5
   4   5  -4 755.176 175.279   3
   4   5  -4 978.883 192.331   2
   4   5  -4 974.861 104.589   5
  -4   5   4 874.820 167.821   5
   4   5  -4 1011.12 176.876   1
   4   5  -3 63655.7 1957.01   2
  -4  -5   3 60103.9 1872.25   1
   4   5  -3 62792.0 1613.26   5
  -4   5   3 62404.7 1821.59   5
   4  -5  -3 62961.5 1771.95   1
  -4   5   3 60947.7 1624.95   3
   4   5  -3 63940.4 1997.14   3
   4   5  -3 57179.0 1569.38   5
   4  -5  -3 60161.6 1880.88   5
   4  -5  -3 60895.3 1802.76   4
   4  -5  -2 413.321 125.904   4
   4   5  -2 352.731 91.1502   5
  -4  -5   2 264.059 108.620   2
  -4   5   2 188.212 75.2927   5
   4   5  -2 252.490 85.3137   5
  -4   5   2 156.957 57.3079   3
   4   5  -2 458.072 165.116   2
  -4  -5   2 170.597 99.4681   1
  -4   5   2 392.028 108.163   1
  -4   5   2 248.717 101.643   4
   4  -5  -2 293.275 101.434   5
  -4  -5   1 36992.7 861.204   4
  -4   5   1 35509.0 1234.09   1
  -4   5   1 34817.1 1092.51   3
  -4   5   1 35118.2 1270.45   4
  -4  -5   1 35438.1 1038.12   5
   4  -5  -1 36577.0 1202.54   4
  -4   5   1 36802.7 1158.13   5
   4  -5  -1 33717.3 1206.19   5
   4   5  -1 35144.1 1154.33   5
  -4  -5   1 36036.5 1342.81   2
  -4  -5   1 36464.2 1298.53   1
  -4  -5   0-74.4119 127.765   1
   4   5   0-0.39274 77.3197   5
  -4  -5   0 15.7327 77.4931   2
  -4   5   0-55.1849 65.5945   5
  -4  -5   0 102.642 57.1343   5
  -4   5   0 289.341 100.370   1
   4  -5   0-3.70621 57.3991   5
  -4   5   0-4.90822 74.1678   4
   4  -5   0-50.8170 108.583   4
  -4  -5  -1 5019.37 447.154   2
   4   5   1 4846.27 397.762   5
  -4   5  -1 5534.60 415.533   1
   4  -5   1 4427.69 352.147   4
  -4  -5  -1 5189.91 426.524   1
  -4  -5  -1 4707.98 327.083   5
   4  -5   1 5192.92 348.836   5
  -4   5  -1 5632.86 354.864   5
   4  -5   1 5179.20 348.408   3
  -4   5  -1 5480.56 401.006   4
  -4  -5  -2 13504.0 787.945   2
   4  -5   2 12905.4 585.407   5
   4   5   2 13205.1 712.632   5
   4  -5   2 13750.6 630.426   3
  -4  -5  -2 12697.0 611.052   5
  -4   5  -2 13044.4 703.792   1
   4  -5   2 13074.0 650.866   4
  -4   5  -2 14299.9 685.992   4
   4  -5   3 33783.1 1080.79   5
  -4   5  -3 34903.0 1209.13   4
  -4  -5  -3 32756.0 1372.98   2
   4   5   3 31275.7 1285.53   5
   4  -5   3 33340.8 1171.72   3
   4  -5   3 31746.7 1052.09   5
  -4   5  -3 33280.6 1266.52   1
   4   5   4 35508.6 1414.31   5
   4  -5   4 35364.2 1116.53   5
  -4  -5  -4 35589.9 1278.47   5
   4  -5   4 32602.9 1121.22   5
  -4   5  -4 34920.0 1331.39   1
  -4   5  -4 34882.4 1239.96   4
   4  -5   4 36098.7 1276.23   3
   4   5   5 38003.6 1549.14   5
   4  -5   5 39259.1 1422.41   3
   4  -5   5 37241.1 1250.46   5
   4  -5   5 37508.8 1202.66   5
  -4  -5  -5 41995.7 1447.90   5
  -4   5  -5 38944.6 1355.58   4
   4  -5   6 10024.9 644.444   3
   4  -5   6 8862.17 491.265   5
   4  -5   6 9840.00 550.803   5
   4   5   6 8764.69 705.757   5
   4   5   7 3215.79 439.009   5
   4  -5   7 3523.41 332.906   5
   4  -5   7 2648.72 353.055   3
   4   5   8 5781.15 604.680   5
   4  -5   8 7304.19 598.027   3
   4  -5   8 6357.62 491.987   5
   4   5   9 29396.1 1554.04   5
   4  -5   9 30179.7 1264.78   5
   4  -5   9 32907.0 1438.15   3
   4   5  10 1586.14 376.742   5
   4  -5  10 1305.50 251.063   5
   4  -5  10 1750.09 334.176   3
   4  -5  10 1462.76 209.811   5
   4   5  11 411.288 207.662   5
   4  -5  11 196.926 122.292   5
   4  -5  11 392.461 186.100   3
   4  -5  12 1707.72 304.726   5
   4   5  12 1380.90 369.666   5
   4  -5  12 2327.55 395.969   3
   4  -5  13 6233.22 610.707   5
   4   5  13 5917.05 755.950   5
   4  -5  13 5686.99 644.147   3
   4   5  14 1166.93 365.097   5
   4  -5  14 1080.44 274.894   5
   4  -5  14 771.145 256.151   3
   4   5  15 2824.46 575.820   5
   4  -5  15 2049.78 394.185   5
   4  -5  15 2253.52 440.842   3
   4  -5  16 639.991 237.429   5
   4  -5  16 935.839 321.597   3
   4   5  16 297.076 275.394   5
   4   5  17 4776.67 779.370   5
   4  -5  17 6000.51 771.178   3
  -4  -6  19 4589.74 660.346   3
  -4   6  19 5614.09 777.403   5
  -4  -6  18-136.986 194.997   3
  -4   6  18 126.752 204.835   5
  -4  -6  17 940.109 304.936   3
  -4   6  17 312.326 220.781   5
  -4  -6  16 4112.03 575.438   3
  -4   6  16 3642.89 587.202   5
  -4  -6  15 20454.1 1247.39   3
  -4   6  15 20805.8 1392.57   5
  -4  -6  14 5013.50 576.668   3
  -4   6  14 3733.66 573.726   5
  -4  -6  13 8181.59 712.464   3
  -4   6  13 8408.56 808.093   5
  -4  -6  13 8958.52 416.552   5
  -4   6  12 4983.09 606.403   5
   4   6 -12 4948.05 296.316   5
  -4  -6  12 4636.24 518.842   3
  -4  -6  12 5791.88 282.039   5
   4   6 -11 41934.1 1153.37   5
  -4  -6  11 42165.0 1721.53   3
  -4  -6  11 43457.4 1105.26   5
  -4   6  11 42020.1 1884.45   5
  -4   6  10 23542.6 1300.86   5
   4   6 -10 23531.9 656.889   5
  -4  -6  10 23318.9 1158.66   3
  -4  -6  10 23502.7 627.547   5
   4   6  -9 5608.70 511.911   2
  -4  -6   9 4493.32 470.639   3
  -4   6   9 4065.71 488.731   5
   4  -6  -9 4612.14 432.050   2
   4  -6  -9 4826.38 415.811   1
   4   6  -9 4711.18 287.159   4
   4   6  -8 17531.8 934.752   2
  -4   6   8 15648.6 941.399   5
   4  -6  -8 16347.2 784.825   1
   4  -6  -8 16274.1 836.940   2
   4   6  -8 14785.6 531.229   4
   4  -6  -7 3900.47 391.059   4
   4   6  -7 3844.65 195.325   4
   4   6  -7 3471.48 401.896   2
  -4   6   7 3920.92 426.395   5
   4  -6  -7 4374.62 378.530   1
   4   6  -6 2802.20 131.059   4
   4  -6  -6 2385.36 326.676   5
   4   6  -6 2983.09 355.524   2
  -4   6   6 3331.55 370.188   2
  -4   6   6 3229.25 363.193   5
   4  -6  -6 2962.60 333.255   4
   4  -6  -5 19354.3 877.610   4
  -4  -6   5 18202.1 907.792   1
   4  -6  -5 17555.5 927.095   5
  -4   6   5 18756.7 915.482   5
   4   6  -5 20409.9 979.358   2
  -4   6   4 3641.15 350.296   5
   4  -6  -4 3577.83 345.367   4
   4   6  -4 3882.34 409.615   2
  -4   6   4 3590.71 284.218   3
  -4  -6   4 3818.96 385.168   1
   4   6  -4 3657.72 195.860   5
   4   6  -4 3866.61 214.782   5
   4   6  -4 3897.93 374.483   1
   4   6  -3 28303.7 894.431   5
   4   6  -3 31376.7 1271.68   2
  -4   6   3 28218.1 969.165   3
  -4   6   3 28565.5 1198.14   2
   4   6  -3 26623.0 845.367   5
  -4   6   3 30098.6 1093.78   5
  -4  -6   3 29632.5 1194.63   1
   4  -6  -3 29362.0 1081.47   4
   4  -6  -2 1091.12 195.742   4
  -4  -6   2 1068.14 216.994   2
  -4   6   2 966.958 203.917   2
   4   6  -2 887.074 142.023   5
  -4  -6   2 547.393 165.575   1
  -4   6   2 837.203 138.999   3
   4   6  -2 1300.28 257.981   2
  -4   6   2 919.133 167.824   5
  -4   6   2 946.602 180.891   1
  -4   6   1 16367.8 712.271   3
  -4  -6   1 19028.5 901.610   1
  -4   6   1 17305.8 849.519   4
   4  -6  -1 18038.5 806.525   5
   4   6  -1 16210.8 728.927   5
   4   6  -1 17598.8 935.924   2
  -4   6   1 18244.1 919.692   2
  -4  -6   1 17372.0 626.603   5
  -4   6   1 17893.5 739.582   5
  -4  -6   1 18161.4 930.574   2
   4  -6  -1 16719.5 757.758   4
  -4  -6   1 18180.2 471.905   4
  -4   6   1 16452.8 822.803   1
  -4   6   0 2303.49 280.706   1
  -4  -6   0 2269.94 157.016   4
   4  -6   0 2215.38 253.535   4
  -4   6   0 2119.29 265.468   4
  -4  -6   0 2338.45 317.089   1
  -4   6   0 2112.62 228.110   3
   4   6   0 1941.61 249.233   5
  -4  -6   0 2318.66 207.985   5
  -4   6   0 2224.77 223.929   5
   4  -6   0 1922.24 227.819   5
  -4   6  -1 56625.2 1799.23   4
   4  -6   1 53966.1 1660.98   5
   4   6   1 54171.3 1784.52   5
  -4  -6  -1 54576.8 1615.24   5
  -4   6  -1 55504.2 1853.04   1
  -4   6  -1 59845.1 1652.16   5
  -4  -6  -1 58330.6 1897.18   1
   4  -6   1 55695.6 1732.14   4
   4   6   2 27137.7 1150.58   5
   4  -6   2 27548.7 1068.58   4
   4  -6   2 28009.2 1060.07   3
  -4  -6  -2 27708.9 1187.89   1
  -4   6  -2 26741.0 1156.02   1
  -4   6  -2 28791.5 989.018   5
   4  -6   2 26660.0 978.903   5
  -4   6  -2 28162.9 1104.95   4
   4   6   3 32808.8 1358.39   5
   4  -6   3 33925.7 1232.40   3
   4  -6   3 32851.2 1070.23   5
   4  -6   3 32852.7 1232.04   4
   4  -6   3 32836.5 1106.97   5
  -4   6  -3 35853.2 1275.65   4
  -4  -6  -4 7174.62 504.908   5
   4  -6   4 6160.69 482.055   3
   4  -6   4 6882.85 403.839   5
   4  -6   4 7375.57 416.213   5
   4   6   4 5996.04 544.275   5
   4  -6   5 3872.41 385.474   3
   4  -6   5 3738.43 308.779   5
   4  -6   5 3704.26 289.493   5
   4   6   5 2922.15 404.707   5
   4   6   6-73.5214 165.749   5
   4  -6   6 21.5040 72.3045   5
   4  -6   6-76.4772 126.821   3
   4  -6   6 123.449 81.7008   5
   4  -6   7 14979.7 733.229   5
   4   6   7 14501.6 980.562   5
   4  -6   7 15379.4 658.823   5
   4  -6   7 15229.3 881.927   3
   4   6   8 315.656 202.872   5
   4  -6   8 122.879 84.2606   5
   4  -6   8 42.4947 132.671   3
   4   6   9 5950.39 664.133   5
   4  -6   9 5776.54 478.361   5
   4  -6   9 6262.83 593.692   3
   4   6  10 518.548 254.973   5
   4  -6  10 1021.68 224.428   5
   4  -6  10 809.561 253.613   3
   4   6  11 28018.6 1641.55   5
   4  -6  11 29930.9 1315.27   5
   4  -6  11 29474.9 1490.71   3
   4   6  12 1806.48 415.513   5
   4  -6  12 1389.02 261.920   5
   4  -6  12 1649.63 360.364   3
   4  -6  13 7478.93 757.629   3
   4   6  13 7169.37 840.561   5
   4  -6  13 6087.57 585.489   5
   4  -6  14 1680.67 419.047   3
   4   6  14 2378.61 520.194   5
   4   6  15 6339.80 837.385   5
   4  -6  15 5992.99 717.863   3
   4  -6  16 188.157 230.648   3
   4   6  16-318.007 315.312   5
  -4  -7  18 6651.31 778.086   3
  -4   7  18 5367.82 768.020   5
  -4  -7  17 1678.12 414.148   3
  -4   7  17 465.997 256.383   5
  -4  -7  16 102.746 174.017   3
  -4   7  16 280.389 165.991   5
  -4  -7  15 3442.58 519.924   3
  -4   7  15 3089.20 535.002   5
  -4  -7  14 9559.96 822.610   3
  -4   7  14 8450.98 865.697   5
  -4  -7  13 4727.88 563.659   3
  -4   7  13 4182.30 589.547   5
  -4  -7  12 5787.76 605.328   3
   4   7 -12 5012.09 586.144   2
  -4   7  12 5496.92 667.253   5
   4   7 -11 234.458 189.781   2
  -4  -7  11 26.7198 175.164   3
  -4   7  11 37.2143 167.607   5
   4   7 -11 184.032 73.7841   4
   4  -7 -11 184.331 130.043   1
   4  -7 -10 36059.4 1385.70   1
  -4  -7  10 35760.3 1540.45   3
   4   7 -10 37226.9 1602.11   2
   4   7 -10 30741.1 1019.68   4
  -4   7  10 34854.8 1652.44   5
   4  -7  -9 18413.8 991.046   4
   4   7  -9 16823.0 613.191   4
   4  -7  -9 18520.1 916.689   1
   4   7  -9 21023.6 1125.72   2
  -4   7   9 19974.4 1142.57   5
  -4   7   8 14672.0 941.250   5
   4  -7  -8 13359.0 819.033   4
   4  -7  -8 15158.5 799.215   1
   4   7  -8 14046.1 490.876   4
   4   7  -8 14707.9 923.620   2
   4   7  -7 533.936 199.826   2
  -4   7   7 611.959 203.776   5
   4   7  -7 533.034 68.1679   4
   4  -7  -7 390.378 157.426   1
   4  -7  -7 476.131 156.230   4
   4  -7  -6 614.750 187.004   4
   4  -7  -6 519.978 159.615   1
  -4   7   6 726.728 196.370   5
   4   7  -6 268.949 167.631   2
  -4   7   6 626.866 210.874   2
   4  -7  -5 10802.4 654.781   4
   4  -7  -5 9949.87 685.608   5
  -4   7   5 10968.0 750.445   2
  -4   7   5 12267.2 725.271   5
   4  -7  -5 11276.9 667.543   1
  -4  -7   5 10295.9 699.116   1
   4   7  -5 11919.1 787.678   2
   4  -7  -4 1007.77 206.661   5
   4  -7  -4 1098.92 214.028   4
  -4  -7   4 995.360 223.347   1
   4  -7  -4 989.290 201.175   1
  -4   7   4 973.075 162.582   3
  -4   7   4 1024.91 248.317   2
   4   7  -4 1012.43 242.006   2
  -4   7   4 716.393 156.578   5
   4   7  -4 1008.22 80.4820   5
   4   7  -4 1145.89 94.1560   5
   4   7  -3 7601.18 633.698   2
   4  -7  -3 7381.42 534.118   1
  -4  -7   3 7260.84 578.537   1
  -4   7   3 7245.03 458.274   3
   4   7  -3 8524.63 392.288   5
   4   7  -3 7310.47 335.214   5
  -4   7   3 7355.45 508.547   5
  -4   7   3 6889.43 586.220   2
   4  -7  -3 6900.23 496.302   4
   4   7  -2 55517.1 1589.76   5
   4   7  -2 53965.0 1990.85   2
  -4  -7   2 54523.0 1910.86   1
   4  -7  -2 53659.4 1719.16   4
  -4   7   2 51815.7 1655.66   3
   4  -7  -2 55582.3 1797.73   1
  -4   7   2 58143.9 1726.01   5
  -4   7   2 52906.9 1948.39   2
   4   7  -1 4592.56 359.883   5
  -4  -7   1 4885.65 471.404   1
   4   7  -1 4478.35 492.921   2
  -4  -7   1 5356.90 200.883   4
  -4   7   1 5090.84 386.924   3
  -4  -7   1 4449.40 279.894   5
  -4   7   1 4685.46 473.789   2
  -4   7   1 5443.23 379.800   5
   4  -7  -1 4984.19 404.352   4
   4   7   0 1525.29 226.172   5
  -4   7   0 1593.97 282.501   2
  -4  -7   0 2426.28 343.241   1
  -4   7   0 1321.10 201.547   3
  -4  -7   0 1411.81 170.013   5
   4  -7   0 1917.01 245.359   5
  -4   7   0 1262.88 175.397   5
   4  -7   0 1848.73 250.265   4
  -4  -7   0 1840.02 143.045   4
  -4   7  -1 728.588 138.219   5
   4   7   1 765.361 181.811   5
  -4  -7  -1 411.234 92.8866   4
  -4  -7  -1 485.641 111.054   5
   4  -7   1 431.120 131.283   4
  -4  -7  -1 466.766 177.958   1
   4  -7   1 551.833 127.961   5
   4   7   2 30063.5 1277.70   5
   4  -7   2 29018.2 1079.23   5
  -4   7  -2 32775.6 1083.03   5
  -4  -7  -2 30624.3 1332.41   1
   4  -7   2 30580.0 1188.80   4
   4   7   3 3695.29 425.140   5
   4  -7   3 4137.37 325.748   5
  -4  -7  -3 4148.88 370.230   5
   4  -7   3 4684.71 421.722   3
  -4  -7  -3 4112.02 447.280   1
   4  -7   3 4299.05 389.694   4
   4  -7   3 4391.83 309.182   5
   4  -7   4 1041.11 217.975   3
   4  -7   4 613.137 123.794   5
   4   7   4 599.382 175.388   5
   4  -7   4 548.785 123.244   5
   4   7   5 2207.45 372.291   5
   4  -7   5 2397.60 245.141   5
   4  -7   5 2330.17 310.991   3
   4  -7   5 2317.21 231.947   5
   4   7   6 37833.8 1693.75   5
   4  -7   6 36678.0 1246.40   5
   4  -7   6 37236.5 1494.48   3
   4  -7   6 38428.1 1213.31   5
   4  -7   7 130.398 91.1306   5
   4  -7   7 69.4131 59.3323   5
   4  -7   7-37.4378 126.139   3
   4   7   8 3361.84 496.919   5
   4  -7   8 2953.85 405.031   3
   4  -7   8 3473.77 334.963   5
   4   7   9 22111.5 1376.65   5
   4  -7   9 23388.3 1016.81   5
   4  -7   9 22109.8 1208.52   3
   4   7  10 17611.0 1262.83   5
   4  -7  10 18171.8 909.645   5
   4  -7  10 17532.3 1096.71   3
   4  -7  11 322.662 120.278   5
   4  -7  11 410.080 202.797   3
   4   7  11 768.720 268.486   5
   4   7  12 1645.88 439.270   5
   4  -7  12 1880.64 392.152   3
   4   7  13 7703.23 902.026   5
   4  -7  13 7712.63 790.375   3
   4   7  14 8120.67 955.284   5
   4  -7  14 8020.03 833.971   3
   4   7  15-334.645 331.414   5
   4  -7  15-277.036 266.853   3
  -4  -8  17 7139.05 793.183   3
  -4   8  17 6400.05 834.552   5
  -4  -8  16-63.7358 168.744   3
  -4   8  16 51.6645 234.547   5
   4   8 -15 961.188 302.279   2
  -4  -8  15 1200.55 323.262   3
   4  -8 -15 1306.57 274.691   1
  -4   8  15 695.545 274.345   5
   4  -8 -14 1253.90 274.785   1
   4   8 -14 1013.63 305.494   2
  -4   8  14 743.051 277.556   5
  -4  -8  14 1319.09 337.977   3
   4   8 -13 1248.43 332.264   2
   4  -8 -13 847.961 229.961   1
  -4  -8  13 1296.40 321.819   3
  -4   8  13 457.042 184.081   5
   4  -8 -12 14567.5 890.629   1
  -4  -8  12 13102.7 965.461   3
   4   8 -12 14680.2 1043.93   2
  -4   8  12 12077.2 1017.78   5
   4  -8 -11-53.7771 143.249   1
   4   8 -11 250.657 201.009   2
   4  -8 -11-338.563 198.121   4
  -4   8  11 52.5621 187.068   5
   4  -8 -10 3367.63 431.044   4
   4   8 -10 4499.13 555.979   2
  -4   8  10 3823.86 509.968   5
   4  -8 -10 4128.73 447.939   1
   4  -8  -9 6111.70 568.536   4
   4  -8  -9 7973.85 614.009   1
   4   8  -9 7709.53 705.228   2
  -4   8   9 7350.81 688.889   5
   4  -8  -8 28280.3 1247.78   1
   4   8  -8 27940.2 793.524   4
  -4   8   8 30069.3 1441.14   5
   4   8  -8 28541.2 1434.83   2
  -4   8   7 13028.3 880.575   5
   4  -8  -7 11530.6 747.841   4
   4  -8  -7 11960.0 755.910   1
   4   8  -7 13550.1 927.971   2
   4  -8  -6 4848.60 453.144   4
   4  -8  -6 4822.07 457.703   1
  -4   8   6 4371.33 505.965   2
  -4   8   6 5473.65 528.448   5
   4   8  -6 5143.26 552.172   2
   4  -8  -5 229.334 130.940   4
   4  -8  -5 88.3648 117.867   1
  -4  -8   5 40.0624 132.874   1
   4   8  -5 314.316 168.325   2
  -4   8   5 250.180 157.148   2
  -4   8   5 41.7382 79.1235   3
  -4   8   5 64.8011 154.140   5
  -4   8   4 21989.7 1016.70   5
   4  -8  -4 21303.4 1064.98   5
   4   8  -4 21326.5 1187.48   2
   4  -8  -4 21733.4 984.868   4
  -4   8   4 20627.9 1155.56   2
  -4   8   4 22580.7 959.207   3
   4  -8  -4 21405.0 1034.09   1
  -4  -8   4 21018.5 1109.63   1
   4  -8  -3 2042.24 280.216   4
   4  -8  -3 1826.06 270.051   5
   4  -8  -3 2162.62 306.938   1
   4   8  -3 2433.72 389.883   2
  -4   8   3 1665.64 333.131   2
  -4  -8   3 1688.31 297.441   1
  -4   8   3 1717.21 242.293   3
   4   8  -3 2156.09 168.805   5
   4   8  -3 1990.45 148.598   5
  -4   8   3 2421.51 293.928   5
   4   8  -2 2383.02 235.704   5
  -4   8   2 2468.71 273.868   5
  -4  -8   2 2402.06 360.934   1
  -4   8   2 2204.13 371.749   2
   4  -8  -2 2003.56 301.457   1
   4   8  -2 2348.79 208.967   5
   4   8  -2 1983.84 362.287   2
  -4   8   2 1739.23 246.376   3
   4  -8  -2 1712.49 252.010   4
   4   8  -1 4965.70 394.890   5
   4   8  -1 5500.09 583.015   2
   4  -8  -1 6232.38 467.930   4
  -4  -8   1 5783.97 551.219   1
  -4  -8   1 6124.35 334.108   5
  -4   8   1 6102.74 418.517   5
  -4   8   1 5617.85 573.599   2
  -4  -8   1 6483.83 238.845   4
  -4   8   1 5422.22 444.900   3
  -4  -8   0 12218.1 813.011   1
  -4   8   0 11901.0 695.899   3
   4   8   0 11704.0 686.955   5
  -4  -8   0 11812.2 544.346   5
   4  -8   0 11640.3 676.166   4
  -4   8   0 12487.5 620.489   5
  -4  -8   0 13126.0 451.079   4
  -4   8   0 10214.7 796.110   2
   4  -8   1 1055.85 180.747   5
   4   8   1 1192.45 242.731   5
  -4  -8  -1 1347.80 149.296   4
  -4   8  -1 1433.22 203.569   5
  -4  -8  -1 1451.92 301.908   1
  -4   8  -1 1177.84 286.473   2
   4  -8   1 1049.81 200.436   4
   4  -8   2 114.054 66.3136   5
  -4  -8  -2 547.603 215.601   1
   4   8   2 304.149 162.639   5
  -4  -8  -2 405.657 97.4042   4
  -4  -8  -2 123.453 81.9862   5
  -4   8  -2 111.521 163.761   2
   4  -8   2 283.714 122.999   4
   4   8   3 538.638 201.027   5
  -4  -8  -3 353.091 118.381   5
   4  -8   3 677.653 126.751   5
  -4  -8  -3 913.049 240.773   1
   4  -8   3 617.751 127.200   5
   4   8   4 22407.9 1198.05   5
   4  -8   4 21926.4 819.824   5
   4  -8   4 20848.3 842.471   5
  -4  -8  -4 21998.4 1171.33   1
   4   8   5 24050.9 1309.01   5
   4  -8   5 25039.0 924.351   5
   4  -8   5 25723.4 923.700   5
   4  -8   5 26816.2 1219.49   3
  -4  -8  -5 24424.3 1270.79   1
   4  -8   6 2259.46 351.167   3
   4   8   6 3230.09 482.873   5
   4  -8   6 2458.34 243.392   5
   4   8   7 1947.27 391.241   5
   4  -8   7 1499.34 200.714   5
   4  -8   7 1129.59 260.645   3
   4   8   8 10034.4 918.712   5
   4  -8   8 10761.1 585.682   5
   4  -8   8 11028.6 810.037   3
   4  -8   9 14587.0 972.267   3
   4   8   9 14191.3 1122.82   5
   4   8  10 1168.03 364.172   5
   4  -8  10 1015.71 268.057   3
   4  -8  11-227.513 225.027   3
   4   8  11-22.5603 186.224   5
   4   8  12 12663.2 1144.98   5
   4  -8  12 14209.4 1061.20   3
   4   8  13 226.498 163.179   5
   4  -8  13 224.182 197.647   3
   4   8  14 4516.36 738.115   5
   4  -8  14 5063.08 663.013   3
   4  -8  15 1094.13 338.055   3
   4   9 -18 1385.97 405.581   2
   4  -9 -17 8097.12 746.610   1
   4   9 -17 7550.59 875.191   2
   4   9 -16-124.957 237.125   2
   4  -9 -16 152.348 148.419   1
  -4   9  16 291.411 230.460   5
   4   9 -15 87.5961 179.822   2
  -4   9  15 49.8895 267.675   5
   4  -9 -15-108.238 172.731   1
   4  -9 -14 436.351 196.559   1
  -4   9  14-126.948 212.910   5
   4   9 -14 184.426 188.112   2
   4   9 -13 5000.62 666.362   2
   4  -9 -13 4526.66 556.727   4
  -4   9  13 3721.96 603.061   5
   4  -9 -13 5434.18 568.047   1
   4  -9 -12 2594.34 416.574   4
   4   9 -12 3043.87 510.887   2
   4  -9 -12 3368.44 441.301   1
  -4   9  12 3221.77 534.289   5
   4  -9 -11 660.315 233.451   4
   4  -9 -11 761.144 250.126   1
  -4   9  11 624.831 264.557   5
   4  -9 -10 6358.77 598.716   1
   4  -9 -10 5549.18 582.165   4
   4   9 -10 6943.27 731.607   2
  -4   9  10 6646.08 710.384   5
   4  -9  -9 16680.0 976.891   1
   4  -9  -9 14761.9 936.509   4
  -4   9   9 16662.4 1107.15   5
   4   9  -9 15608.6 1115.92   2
   4   9  -8 8883.31 818.077   2
   4  -9  -8 7930.81 647.693   4
   4  -9  -8 8333.80 659.183   1
  -4   9   8 8963.55 764.408   5
   4  -9  -7 17518.8 952.926   4
   4  -9  -7 16883.6 980.133   1
  -4   9   7 18017.3 1063.55   5
   4   9  -7 16711.8 1126.02   2
   4   9  -6 4500.56 573.026   2
   4  -9  -6 3512.14 425.332   1
  -4   9   6 3832.82 454.841   5
  -4   9   6 3104.41 467.538   2
   4  -9  -6 4360.26 453.715   4
   4   9  -5 35297.2 1697.09   2
  -4   9   5 34062.2 1664.83   2
   4  -9  -5 33678.8 1380.10   4
   4  -9  -5 34807.5 1471.18   1
  -4  -9   5 32954.6 1549.83   1
  -4   9   5 37381.3 1485.39   5
   4  -9  -4 1127.84 245.121   1
  -4  -9   4 1413.61 296.518   1
  -4   9   4 1357.61 295.394   2
   4   9  -4 1241.98 301.182   2
  -4   9   4 1582.19 255.267   5
   4  -9  -4 1612.64 271.472   4
   4  -9  -3 2676.65 334.594   4
   4  -9  -3 2213.42 320.471   5
   4   9  -3 2355.60 130.072   5
  -4   9   3 2312.09 400.291   2
   4   9  -3 2549.10 432.302   2
  -4   9   3 2793.15 323.536   5
   4   9  -3 2510.42 139.318   5
   4  -9  -3 2135.84 323.074   1
  -4  -9   3 1620.54 312.601   1
   4  -9  -2 8853.49 602.584   4
   4   9  -2 9025.26 801.831   2
  -4  -9   2 9563.91 763.344   1
  -4   9   2 9022.21 585.551   5
   4   9  -2 9555.74 446.112   5
   4  -9  -2 9868.72 710.692   1
   4  -9  -2 8372.04 617.684   5
   4   9  -2 9924.71 476.399   5
  -4   9   2 9444.52 800.822   2
   4   9  -1 340.758 99.1262   5
  -4  -9   1 234.384 173.728   1
   4   9  -1 63.7062 198.478   2
  -4   9   1 101.166 91.5986   5
  -4   9   1 410.654 175.734   2
  -4  -9   1 502.414 64.6610   4
   4  -9  -1 411.503 143.249   4
   4   9   0-2.19035 83.2143   5
   4  -9   0-136.146 164.188   4
  -4   9   0 181.873 162.133   2
  -4  -9   0 64.0336 59.4272   5
  -4   9   0 3.41916 69.1415   5
  -4  -9   0-215.190 194.337   1
  -4  -9   0 106.537 46.4226   4
   4  -9   1 2718.90 297.512   5
  -4   9  -1 3310.43 497.594   2
   4   9   1 3194.63 362.535   5
   4  -9   1 3454.41 374.897   4
  -4   9  -1 3894.74 327.495   5
  -4  -9  -1 3544.37 478.524   1
  -4  -9  -1 3479.00 238.936   4
  -4  -9  -2 6953.21 655.636   1
  -4  -9  -2 6502.42 464.405   5
   4  -9   2 7159.35 543.654   4
   4   9   2 6011.79 538.561   5
  -4   9  -2 6898.14 692.263   2
  -4  -9  -2 6979.12 396.275   4
   4   9   3 9934.46 748.866   5
  -4  -9  -3 10777.9 561.232   4
   4  -9   3 11846.3 531.348   5
  -4   9  -3 9948.26 863.991   2
  -4  -9  -3 10142.1 815.550   1
  -4  -9  -4 41.7947 167.524   1
   4  -9   4-47.1120 73.5790   5
   4   9   5 12695.1 920.630   5
   4  -9   5 13695.0 588.062   5
  -4  -9  -5 13315.9 955.857   1
   4   9   6 18168.4 1164.33   5
  -4  -9  -6 19667.5 1179.45   1
   4  -9   7 9944.43 775.099   3
   4   9   7 8447.57 811.264   5
  -4  -9  -7 9200.95 801.862   1
   4   9   8 7999.50 823.660   5
   4  -9   8 9849.56 779.403   3
  -4  -9  -8 10034.4 843.626   1
   4   9   9 6031.19 727.786   5
   4  -9   9 7411.01 697.416   3
   4   9  10 436.849 265.228   5
   4  -9  10-166.910 172.418   3
   4   9  11 1077.30 351.485   5
   4  -9  11 539.256 239.303   3
   4   9  12 1455.42 396.627   5
   4  -9  12 813.663 273.373   3
   4   9  13 6495.67 864.203   5
   4  -9  13 8638.59 854.604   3
   4  -9  14 478.997 223.132   3
   4  10 -16 644.848 302.880   2
   4 -10 -16 426.453 207.565   1
   4 -10 -15 4574.96 564.654   1
   4  10 -15 3559.59 613.768   2
  -4  10  15 3605.55 674.450   5
   4 -10 -15 3471.42 539.012   4
   4 -10 -14 152.095 184.663   1
   4 -10 -14-501.210 288.554   4
   4  10 -14-41.1310 214.482   2
  -4  10  14-281.488 223.338   5
   4 -10 -13 864.480 260.285   4
   4  10 -13 656.516 258.945   2
   4 -10 -13 358.620 224.518   1
  -4  10  13 1273.42 382.447   5
   4  10 -12 253.811 225.524   2
   4 -10 -12 155.326 148.442   1
   4 -10 -12-36.2825 179.114   4
  -4  10  12 75.8830 201.603   5
  -4  10  11 1689.74 369.357   5
   4 -10 -11 2113.85 381.739   4
   4  10 -11 2382.87 483.282   2
   4 -10 -11 1948.07 369.993   1
   4 -10 -10 595.057 236.565   4
   4  10 -10 375.267 218.807   2
   4 -10 -10 415.509 200.689   1
  -4  10  10 254.663 195.074   5
   4 -10  -9 4025.25 486.062   4
   4  10  -9 3440.17 551.803   2
  -4  10   9 4325.80 553.463   5
   4 -10  -9 3495.83 485.379   1
   4 -10  -8 13073.5 862.555   4
   4 -10  -8 13105.0 910.843   1
  -4  10   8 15188.7 1019.23   5
   4  10  -8 14470.9 1121.78   2
   4  10  -7 31799.4 1711.22   2
  -4  10   7 32224.1 1514.63   5
   4 -10  -7 30745.3 1460.58   1
   4 -10  -7 29365.7 1345.16   4
   4 -10  -6 104.639 125.054   4
  -4  10   6 10.1070 146.040   5
   4 -10  -6 343.888 199.872   1
   4  10  -6-221.763 279.623   2
  -4  10   6 198.409 223.719   2
   4 -10  -5 1405.16 267.295   4
   4 -10  -5 1451.12 308.779   1
  -4  10   5 1545.68 272.761   5
   4  10  -5 1372.76 350.910   2
  -4  10   5 1385.18 376.253   2
  -4  10   4 6085.52 700.108   2
  -4  10   4 7212.99 563.522   5
   4  10  -4 5998.84 703.487   2
   4 -10  -4 6128.43 616.476   1
  -4 -10   4 6979.60 689.532   1
   4 -10  -4 6853.81 556.120   4
  -4  10   3 12745.2 1006.58   2
   4  10  -3 13002.5 1035.56   2
  -4  10   3 12688.6 729.877   5
  -4 -10   3 10319.1 852.825   1
   4 -10  -3 11479.3 817.539   1
   4 -10  -3 11465.5 722.807   4
  -4  10   2 139.061 182.609   2
  -4  10   2 183.313 97.7454   5
   4  10  -2 297.286 192.082   2
   4 -10  -2 139.112 149.874   1
  -4 -10   2-108.050 225.040   1
   4 -10  -2 220.906 140.009   4
  -4 -10   1 11750.5 908.337   1
   4 -10  -1 12442.6 751.790   4
  -4  10   1 12826.8 671.860   5
   4  10  -1 11417.4 591.747   5
  -4  10   1 11134.4 947.123   2
   4  10   0 226.637 115.628   5
  -4 -10   0 359.221 200.949   1
  -4  10   0 275.442 227.171   2
   4 -10   0 472.557 174.066   4
  -4  10   0 207.742 77.3707   5
   4  10   1 132.901 97.2267   5
  -4  10  -1 136.348 209.842   2
  -4  10  -1 161.573 82.7402   5
   4 -10   1 337.391 149.220   4
  -4 -10  -1 389.106 218.491   1
   4  10   2 688.848 187.617   5
  -4  10  -2 773.938 311.820   2
   4 -10   2 1083.56 241.637   4
  -4 -10  -2 1137.03 310.386   1
  -4 -10  -3 23109.1 874.076   4
  -4 -10  -3 20118.3 1256.21   1
  -4  10  -3 21979.5 1388.46   2
   4  10   3 22228.9 1201.29   5
   4  10   4 1512.26 324.186   5
  -4  10  -4 1604.50 384.639   2
  -4 -10  -4 2049.88 414.659   1
  -4 -10  -4 1994.08 250.932   4
   4  10   5 3069.03 467.540   5
  -4 -10  -5 3093.58 327.693   4
  -4  10  -5 3396.19 561.439   2
  -4 -10  -5 3724.80 533.920   1
   4  10   6 196.843 162.499   5
  -4 -10  -6 481.009 223.002   1
   4  10   7 9748.07 919.272   5
  -4 -10  -7 12618.3 980.251   1
   4  10   8 4919.14 661.393   5
  -4 -10  -8 5708.61 658.514   1
   4  10   9 167.069 166.219   5
   4 -10   9-67.6936 190.386   3
  -4 -10  -9 279.166 209.807   1
   4  10  10 1051.47 332.890   5
  -4 -10 -10 697.788 251.833   1
   4 -10  10 1112.43 324.273   3
   4  10  11 338.134 239.978   5
  -4 -10 -11 794.105 286.779   1
   4 -10  11 484.673 236.584   3
   4  10  12 802.151 321.603   5
   4 -10  12 926.047 313.506   3
   4  11 -14 4870.44 729.956   2
   4 -11 -14 5276.01 634.627   1
   4  11 -13 2986.91 576.005   2
   4 -11 -13 3478.20 509.473   4
   4 -11 -13 3254.26 511.077   1
  -4  11  13 1739.26 480.846   5
  -4  11  12 198.675 218.903   5
   4 -11 -12 99.7070 147.923   4
   4  11 -12 20.8605 234.405   2
   4 -11 -12 315.287 193.219   1
   4 -11 -11 5115.55 609.201   1
   4 -11 -11 3917.40 525.188   4
   4  11 -11 5384.35 743.983   2
  -4  11  11 5036.55 673.256   5
   4 -11 -10 5682.28 590.881   4
   4 -11 -10 4974.62 599.234   1
   4  11 -10 5767.19 765.035   2
  -4  11  10 6097.03 707.369   5
   4 -11  -9 524.080 192.250   1
  -4  11   9 518.404 228.212   5
   4  11  -9 473.355 248.764   2
   4 -11  -9 159.348 168.126   4
   4 -11  -8 630.104 211.878   4
  -4  11   8 386.020 186.749   5
   4 -11  -8 748.821 253.949   1
   4  11  -8 367.240 235.842   2
   4 -11  -7 14.5282 127.126   4
  -4  11   7-346.302 203.778   5
   4  11  -7-130.636 236.992   2
   4 -11  -7-159.740 160.383   1
   4  11  -6 14024.7 1167.33   2
   4 -11  -6 13641.4 962.950   1
  -4  11   6 14421.9 930.519   5
   4 -11  -6 13699.4 866.652   4
   4 -11  -5 2769.69 376.834   4
   4 -11  -5 3157.45 455.530   1
   4  11  -5 1853.67 444.679   2
  -4  11   5 3141.08 397.361   5
  -4  11   5 2900.56 533.960   2
   4 -11  -4 885.968 274.793   1
   4 -11  -4 469.424 176.610   4
  -4  11   4 727.245 287.320   2
   4  11  -4 770.644 328.344   2
  -4  11   4 641.764 184.361   5
  -4 -11   4 824.404 297.057   1
  -4 -11   3 205.625 183.704   1
   4  11  -3 298.001 228.653   2
   4 -11  -3 522.892 219.255   1
  -4  11   3 708.365 290.783   2
   4 -11  -3 258.818 170.927   4
  -4  11   3 178.631 104.868   5
  -4  11   2 17328.2 1287.28   2
   4  11  -2 19129.4 1355.98   2
  -4  11   2 19656.8 918.484   5
   4 -11  -2 19284.2 999.377   4
  -4 -11   2 18786.2 1236.16   1
  -4 -11   1-47.3627 183.566   1
  -4  11   1 164.236 229.753   2
   4 -11  -1-243.784 172.090   4
  -4 -11   0 9383.14 858.278   1
   4 -11   0 9812.96 686.668   4
  -4  11   0 8729.38 898.796   2
  -4 -11  -1 3560.40 534.401   1
  -4  11  -1 3614.45 585.193   2
   4 -11   1 4630.73 470.101   4
  -4 -11  -2 27657.7 1559.77   1
  -4  11  -2 26676.1 1634.61   2
  -4 -11  -3 281.647 209.524   1
   4  11   3 117.830 100.006   5
  -4  11  -3 100.177 180.046   2
  -4  11  -4 748.418 298.351   2
   4  11   4 489.818 223.495   5
  -4 -11  -4 601.132 285.117   1
  -4 -11  -5 8143.02 816.259   1
   4  11   5 6498.12 689.999   5
  -4  11  -5 7461.09 833.135   2
  -4  11  -6 7885.82 865.956   2
  -4 -11  -6 9588.61 888.271   1
   4  11   6 7921.57 805.229   5
   4  11   7 571.916 260.910   5
  -4  11  -7 1162.01 371.723   2
  -4 -11  -7 1216.63 375.480   1
  -4  11  -8 99.6470 207.362   2
  -4 -11  -8 278.446 249.913   1
   4  11   8 432.417 227.637   5
   4  11   9 3007.34 549.835   5
  -4 -11  -9 4047.98 596.831   1
   4  11  10 4779.94 722.568   5
   4  11  11 119.043 228.688   5
   4 -12 -12 2206.15 401.371   4
  -4  12  12 2001.65 486.755   5
   4 -12 -12 2608.36 470.684   1
   4 -12 -11 1844.85 359.918   4
   4 -12 -11 2145.33 417.913   1
   4  12 -11 2493.65 544.266   2
  -4  12  11 2528.25 485.728   5
   4  12 -10 10890.7 1105.32   2
   4 -12 -10 9182.21 859.878   1
  -4  12  10 10085.8 930.247   5
   4 -12 -10 9381.28 785.618   4
   4 -12  -9 516.504 208.572   4
   4 -12  -9 709.885 283.606   1
  -4  12   9 860.082 284.755   5
   4  12  -9 490.750 292.342   2
   4 -12  -8 956.154 245.290   4
   4  12  -8 1546.57 455.619   2
   4 -12  -8 901.123 306.370   1
  -4  12   8 1310.94 320.695   5
   4  12  -7-152.532 299.228   2
   4 -12  -7-144.998 156.033   4
  -4  12   7 61.0472 129.092   5
   4 -12  -7-40.3768 156.916   1
   4 -12  -6 1101.12 249.103   4
   4 -12  -6 856.621 280.434   1
   4  12  -6 1126.15 400.070   2
   4  12  -5 2140.92 508.079   2
  -4  12   5 2033.44 466.857   2
   4 -12  -5 3150.25 493.940   1
   4 -12  -5 3119.03 405.269   4
   4 -12  -4 21525.5 1110.18   4
  -4  12   4 20352.3 1489.03   2
   4  12  -4 23136.0 1577.62   2
   4 -12  -4 21548.5 1297.58   1
   4 -12  -3 4446.33 474.788   4
  -4  12   3 4595.44 696.091   2
   4  12  -3 4259.30 662.457   2
  -4 -12   3 4312.75 610.733   1
  -4 -12   2 387.927 217.598   1
  -4  12   2-102.887 192.832   2
   4 -12  -2 141.076 131.420   4
  -4 -12   1 1364.98 367.064   1
  -4  12   1 1295.53 401.321   2
   4 -12  -1 1587.46 287.496   4
  -4  12   0 11892.4 1129.30   2
  -4 -12   0 14354.2 1114.74   1
   4 -12   0 13325.6 844.540   4
   4 -12   1 2087.44 324.958   4
  -4 -12  -1 1796.64 409.263   1
  -4  12  -1 1940.18 470.565   2
  -4 -12  -2-113.139 234.699   1
  -4  12  -2 107.341 216.942   2
  -4 -12  -3 190.911 232.747   1
  -4  12  -3 835.372 367.174   2
  -4  12  -4 1268.85 417.065   2
  -4 -12  -4 1501.31 416.703   1
  -4  12  -5-92.9506 209.195   2
  -4 -12  -5 269.670 220.979   1
   4 -13  -9 1718.13 330.539   4
   4 -13  -8 1664.80 335.360   4
   4 -13  -8 1506.29 358.178   1
   4 -13  -7 263.305 144.179   4
   4 -13  -7-90.0783 220.077   1
   4 -13  -6 1646.09 368.755   1
   4 -13  -6 1614.82 289.878   4
   4 -13  -5 255.264 190.982   1
   4 -13  -5 248.861 160.705   4
   4 -13  -4 4389.78 491.763   4
  -4  13   4 4590.76 719.975   2
  -4  13   3 3874.19 685.334   2
  -4  13   2-406.130 309.159   2
  -4  13   1 11165.9 1153.97   2
  -4  13   0 288.441 274.933   2
  -5   0  23-67.6775 207.929   5
  -5   0  22 205.659 236.537   3
  -5   0  22-395.941 322.000   5
  -5   0  21 219.963 203.237   5
  -5   0  20 3042.95 512.709   5
  -5   0  19 80.6585 198.961   5
  -5   0  18 9905.99 897.581   5
  -5   0  17-165.983 178.889   5
  -5   0  16 6735.01 673.499   5
  -5   0  15-235.455 199.240   5
  -5   0  14 16297.1 995.680   5
  -5   0  13-33.0039 125.716   5
  -5   0  12 24804.8 1175.57   5
   5   0 -11 130.441 103.727   5
  -5   0  11-206.028 166.664   5
   5   0 -10 6234.25 510.601   5
  -5   0  10 6763.97 517.435   5
   5   0  -9 13.1529 77.4745   5
  -5   0   9 5.34691 66.9424   3
  -5   0   9 7.64698 87.5537   5
  -5   0   8 2179.78 215.676   3
  -5   0   8 2241.79 259.926   5
   5   0  -8 2141.03 272.887   5
   5   0  -7 36.8135 58.2396   5
  -5   0   7-17.9583 60.2780   3
  -5   0   7-95.2680 97.5122   5
   5   0  -6 255237. 6327.24   5
  -5   0   6 270286. 6245.86   5
  -5   0   6 269134. 6062.00   3
   5   0  -5 12.4428 65.2227   4
  -5   0   5 62.9173 72.2029   5
  -5   0   5 53.4107 48.1957   3
   5   0  -5 28.8108 50.7843   5
   5   0  -4 579.119 103.799   4
   5   0  -4 738.025 92.5708   3
  -5   0   4 767.169 127.701   5
   5   0  -4 607.771 119.775   5
   5   0  -3 43.2991 50.7072   4
   5   0  -3 6.41218 61.5748   5
  -5   0   3-25.1676 63.8855   5
  -5   0   3-0.24824 51.5424   4
  -5   0   2 189320. 4295.06   5
   5   0  -2 176841. 4174.03   4
  -5   0   2 187188. 4233.52   4
  -5   0   1 0.87797 37.8101   4
  -5   0   1 21.5609 48.7527   5
   5   0  -1-12.4101 63.1930   4
  -5   0   0 10678.7 458.088   4
   5   0   0 11608.7 488.220   4
   5   0   1 91.1638 94.7222   5
  -5   0  -1-2.39303 47.1385   4
   5   0   2 123393. 3178.11   5
  -5   0  -2 123501. 3032.82   4
   5   0   3-11.3586 103.699   5
   5   0   4 878.566 180.695   5
   5   0   5 161.170 118.752   5
  -5   0  -5-41.7260 58.9495   5
   5   0   6 200994. 5334.23   5
  -5   0  -6 216827. 5153.32   5
   5   0   7-29.9379 123.149   5
  -5   0  -7 10.6974 66.8096   5
   5   0   8 20467.8 1091.69   5
   5   0   9 9.41323 173.792   5
   5   0  10 43031.4 1836.01   5
   5   0  11-61.8388 157.691   5
   5   0  12 6716.52 699.002   5
   5   0  13-42.4249 138.913   5
   5   0  14 22974.2 1466.74   5
   5   0  15-12.8047 146.155   5
   5   0  16 2982.84 552.070   5
   5   0  17 386.805 305.418   5
   5   0  18 4787.61 755.607   5
  -5  -1  23 1587.05 426.749   5
  -5   1  22 1190.82 368.703   5
  -5  -1  22 773.188 287.754   5
  -5  -1  21-206.905 251.911   5
  -5  -1  21 368.034 245.101   3
  -5   1  21 241.380 207.359   5
  -5  -1  20 793.430 289.432   3
  -5  -1  20 517.466 243.407   5
  -5   1  20 587.194 254.229   5
  -5  -1  19 9003.31 841.739   3
  -5   1  19 8548.40 867.623   5
  -5  -1  19 8461.50 817.511   5
  -5  -1  18 5424.90 628.678   3
  -5  -1  18 5016.59 609.373   5
  -5   1  18 4353.35 619.007   5
  -5   1  17 1460.00 320.277   5
  -5  -1  17 1962.22 361.174   3
  -5  -1  17 1810.88 364.420   5
  -5  -1  16 7532.73 670.972   3
  -5   1  16 6898.22 701.225   5
  -5  -1  16 6544.17 653.814   5
  -5  -1  15 12917.2 869.772   3
  -5   1  15 11422.5 899.664   5
  -5  -1  15 13381.0 895.253   5
  -5  -1  14 5146.40 512.181   3
  -5  -1  14 4137.99 469.046   5
  -5   1  14 4446.78 519.527   5
  -5  -1  13 2495.18 346.923   3
  -5  -1  13 2360.86 336.751   5
  -5   1  13 2055.71 373.484   5
  -5   1  12 12943.0 840.951   5
   5   1 -12 11910.4 773.918   5
  -5  -1  12 13359.3 763.341   3
  -5  -1  12 12285.6 750.794   5
   5   1 -11 800.611 186.853   5
  -5  -1  11 753.091 181.522   5
  -5  -1  11 1046.74 210.941   3
  -5   1  11 653.400 192.243   5
   5   1 -10 4921.25 429.357   5
   5  -1 -10 4018.84 423.434   5
  -5   1  10 4948.92 444.206   5
  -5  -1  10 4526.88 402.125   5
   5  -1  -9 2491.66 313.422   5
  -5  -1   9 2342.54 272.044   5
  -5   1   9 2736.76 321.452   5
   5   1  -9 2317.69 287.344   5
   5  -1  -8 14654.3 471.203   2
   5   1  -8 14166.1 723.775   5
  -5  -1   8 16723.3 694.888   3
   5  -1  -8 14305.2 777.821   5
  -5  -1   8 16023.8 709.073   5
  -5   1   8 16372.8 788.474   5
  -5  -1   7 6612.46 412.952   5
   5   1  -7 8034.14 295.987   2
   5  -1  -7 7411.84 240.686   2
  -5  -1   7 7192.82 408.499   3
   5   1  -7 7536.56 342.408   1
  -5   1   7 7044.44 475.446   5
   5   1  -7 6970.60 460.065   5
   5  -1  -7 6438.83 478.208   5
   5   1  -6 9069.71 301.128   2
  -5   1   6 8602.96 348.848   3
   5   1  -6 7743.44 329.895   1
  -5  -1   6 8231.65 408.206   3
  -5   1   6 8104.67 486.192   5
  -5  -1   6 7929.84 430.830   5
   5   1  -6 8114.27 474.609   5
   5   1  -5 411.643 60.0090   1
   5  -1  -5 461.949 114.750   4
   5   1  -5 491.016 92.5235   4
   5   1  -5 415.906 91.3993   3
  -5   1   5 429.795 59.0001   3
  -5   1   5 510.557 118.399   5
  -5  -1   5 410.057 94.7468   5
   5   1  -5 453.443 102.503   5
  -5   1   4 6203.88 375.335   5
   5   1  -4 6271.63 302.250   4
   5  -1  -4 6363.59 359.423   4
   5   1  -4 5837.84 334.065   3
   5   1  -4 7870.01 420.720   5
  -5  -1   4 6527.46 265.523   1
  -5  -1   4 6042.76 259.179   2
  -5  -1   4 7695.37 372.398   5
  -5  -1   3 58911.8 1549.69   2
  -5  -1   3 59005.0 1581.01   4
  -5  -1   3 65916.4 1667.65   5
  -5   1   3 60032.6 1705.21   4
  -5   1   3 63457.6 1701.88   5
   5   1  -3 57713.7 1686.38   5
   5   1  -3 62370.0 1543.61   4
  -5  -1   3 62235.9 1507.72   1
   5  -1  -3 62491.6 1651.22   4
  -5   1   2 7239.05 391.006   4
   5   1  -2 7353.84 317.614   4
   5  -1  -2 6829.05 354.298   4
  -5  -1   2 7283.14 382.021   5
   5   1  -2 6047.40 371.577   5
  -5   1   2 7752.52 399.940   5
  -5  -1   2 6966.25 321.353   4
   5  -1  -1 13898.1 555.821   4
  -5   1   1 15332.9 611.376   5
  -5  -1   1 14247.6 496.241   4
   5   1  -1 13580.8 502.385   4
  -5   1   1 13991.8 570.502   4
  -5   1   0 68222.6 1787.22   4
   5   1   0 66364.5 1837.75   5
   5   1   0 61770.6 1830.62   5
   5  -1   0 64383.7 1786.99   4
  -5  -1   0 67139.9 1696.56   4
  -5   1   0 70759.0 1854.70   5
  -5   1  -1 87018.2 2164.22   4
   5  -1   1 81048.2 2182.54   4
   5   1   1 83068.6 2253.87   5
  -5  -1  -1 82019.0 2071.20   4
   5  -1   1 84278.9 2206.50   5
   5  -1   1 76936.0 2187.68   5
   5  -1   2 1086.59 160.927   5
   5   1   2 1128.20 176.952   5
   5  -1   2 1086.58 172.850   5
   5  -1   3 80014.0 2250.49   5
   5   1   3 79776.1 2295.38   5
   5   1   4 14367.5 747.667   5
  -5   1  -4 15046.3 645.511   5
   5  -1   4 13373.1 701.447   5
   5   1   5 36934.7 1439.22   5
   5  -1   5 38719.5 1386.79   5
  -5   1  -5 39607.0 1268.74   5
   5   1   6 6738.15 549.577   5
   5  -1   6 6289.96 503.770   5
  -5   1  -6 6478.44 428.515   5
   5  -1   7 43497.2 1641.17   5
   5   1   7 41021.9 1680.23   5
   5   1   8 34362.3 1504.50   5
   5  -1   8 34136.6 1445.74   5
   5   1   9 356.492 180.760   5
   5  -1   9 212.245 152.319   5
   5  -1  10 4790.15 544.656   5
   5   1  10 5076.52 574.011   5
   5   1  11 13670.8 1005.66   5
   5  -1  11 13358.3 957.019   5
   5   1  12 8838.22 829.269   5
   5  -1  12 9526.93 832.582   5
   5   1  13 5288.53 665.643   5
   5  -1  13 4707.06 595.365   5
   5   1  14 1033.89 321.859   5
   5  -1  14 497.301 256.322   5
   5   1  15 9716.95 972.276   5
   5  -1  15 9878.56 950.179   5
   5   1  16 6869.00 849.393   5
   5  -1  16 6625.17 815.233   5
   5   1  17 445.418 281.062   5
   5  -1  17 208.821 226.163   5
   5   1  18 10370.1 1114.65   5
   5  -1  18 10745.2 1089.14   5
   5  -1  19 4450.07 727.448   5
  -5  -2  22 578.263 266.516   5
  -5  -2  22 548.895 290.550   3
  -5  -2  21 4111.32 609.726   3
  -5  -2  21 3764.68 565.910   5
  -5   2  21 3484.63 599.447   5
  -5  -2  20 784.273 317.063   3
  -5  -2  20 417.124 218.771   5
  -5   2  20 1022.41 328.855   5
  -5  -2  19 1156.52 300.137   5
  -5  -2  19 2714.04 471.796   3
  -5   2  19 2156.66 471.116   5
  -5  -2  18 3016.92 460.517   3
  -5  -2  18 2526.13 415.321   5
  -5   2  18 3145.88 530.083   5
  -5   2  17 9966.21 899.177   5
  -5  -2  17 12595.4 931.467   3
  -5  -2  17 10865.2 837.286   5
  -5  -2  16 133.114 164.163   3
  -5  -2  16 92.2881 133.580   5
  -5   2  16 257.518 189.184   5
  -5  -2  15 1299.00 258.889   5
  -5  -2  15 1619.69 315.697   3
  -5   2  15 1076.01 283.449   5
  -5   2  14 2566.63 413.797   5
  -5  -2  14 2443.37 362.166   3
  -5  -2  14 2275.85 343.028   5
  -5  -2  13 23183.3 1111.53   3
  -5  -2  13 22049.5 1051.58   5
   5   2 -13 19644.9 1055.20   5
  -5   2  13 21854.7 1200.79   5
   5   2 -12 1418.52 244.862   5
  -5  -2  12 1342.46 240.776   3
  -5  -2  12 1620.91 267.477   5
  -5   2  12 1477.80 292.206   5
   5   2 -11 86.0710 103.276   5
  -5  -2  11 70.2632 106.544   3
  -5  -2  11 61.3113 82.5547   5
  -5   2  11 240.174 138.975   5
   5   2 -10 184.971 101.377   5
  -5   2  10 58.4930 110.366   5
   5  -2 -10 276.182 81.6854   2
  -5  -2  10 260.855 142.022   3
  -5  -2  10 287.895 114.909   5
   5  -2  -9 106353. 3144.22   5
   5  -2  -9 110994. 2667.42   2
   5   2  -9 108099. 2810.53   1
  -5   2   9 111651. 3142.29   5
  -5  -2   9 109910. 2856.50   5
   5   2  -9 102833. 2949.47   5
   5  -2  -8 740.019 99.5131   2
  -5   2   8 581.594 152.912   5
   5   2  -8 777.889 128.452   1
  -5  -2   8 802.666 130.159   5
   5   2  -8 428.406 101.572   5
   5   2  -7 1636.82 173.185   1
  -5  -2   7 1581.55 199.337   3
  -5  -2   7 1970.49 192.964   5
   5  -2  -7 1666.45 136.838   2
  -5   2   7 1898.39 251.845   5
   5   2  -7 1811.34 162.701   2
   5   2  -7 1526.16 197.511   5
   5   2  -6 1761.03 171.114   1
   5   2  -6 2097.46 218.588   5
  -5  -2   6 1780.29 201.711   3
  -5  -2   6 2008.83 189.369   5
  -5   2   6 1798.33 228.528   5
   5   2  -6 1967.32 168.905   2
  -5   2   5 1429.54 126.837   2
   5   2  -5 1536.12 147.698   2
   5  -2  -5 1628.07 106.492   1
   5   2  -5 1511.18 136.804   4
   5  -2  -5 1553.49 202.507   4
   5   2  -5 1179.79 170.391   3
  -5  -2   5 1269.87 139.573   5
   5   2  -5 1294.87 183.584   5
  -5   2   5 1716.03 213.703   5
   5   2  -5 1614.90 149.277   1
   5  -2  -4 13760.6 592.940   4
  -5  -2   4 13192.8 511.878   1
  -5  -2   4 12248.9 500.208   2
   5   2  -4 12829.4 564.909   5
  -5   2   4 14964.9 633.424   5
  -5  -2   4 14506.0 545.124   5
  -5   2   4 13049.7 474.001   2
   5   2  -4 13436.1 441.066   4
   5   2  -4 13387.0 600.600   3
  -5  -2   3 187277. 4352.22   1
  -5  -2   3 203906. 4420.93   5
  -5   2   3 194934. 4493.86   5
   5   2  -3 173817. 4412.89   5
   5   2  -3 191632. 4219.17   4
   5  -2  -3 188859. 4450.05   4
  -5   2   3 177450. 4214.22   1
  -5  -2   3 184568. 4385.18   2
  -5  -2   2 11003.2 505.511   2
   5  -2  -2 12644.5 582.038   5
  -5   2   2 11769.8 527.469   5
   5  -2  -2 11365.9 507.077   4
  -5   2   2 10313.0 403.315   1
   5   2  -2 11318.0 389.478   4
   5   2  -2 10345.6 501.281   5
  -5  -2   2 10701.8 463.878   1
  -5  -2   2 11256.4 393.739   4
   5   2  -1 47200.3 1468.16   5
  -5  -2   1 50004.2 1282.13   4
   5   2  -1 50986.6 1461.22   5
   5  -2  -1 50933.8 1453.68   4
   5  -2  -1 50456.1 1503.28   5
   5  -2   0 1062.37 152.834   4
   5  -2   0 1059.48 153.287   5
   5   2   0 939.976 151.499   5
  -5   2   0 1336.48 177.667   5
  -5  -2   0 1164.59 112.173   4
   5  -2   1 38324.6 1224.21   4
   5   2   1 38810.2 1276.11   5
  -5  -2  -1 39574.5 1173.05   5
   5  -2   1 35888.8 1202.14   5
   5   2   2 21569.2 887.922   5
  -5  -2  -2 21555.5 792.503   5
   5  -2   2 20828.2 814.103   5
   5  -2   2 20574.9 806.102   5
   5   2   3 37155.8 1336.41   5
   5  -2   3 37809.4 1242.67   5
   5  -2   3 34786.4 1185.92   5
   5  -2   4 754.511 160.712   5
   5   2   4 657.230 169.124   5
   5   2   5 30940.8 1295.34   5
   5  -2   5 30891.6 1188.43   5
   5   2   6 4726.58 476.733   5
   5  -2   6 5108.92 445.345   5
  -5  -2  -6 4869.38 405.151   5
  -5   2  -6 5472.18 382.162   5
  -5   2  -6 4565.81 371.031   4
   5   2   7 41387.6 1706.44   5
   5  -2   7 40449.4 1562.51   5
  -5   2  -7 45191.7 1430.01   5
   5   2   8-39.1446 192.177   5
   5  -2   8 701.961 176.552   5
   5   2   9 64851.2 2408.44   5
   5  -2   9 65802.4 2276.73   5
   5   2  10 36.3251 179.839   5
   5  -2  10 24.2213 124.975   5
   5   2  11 4815.62 602.416   5
   5  -2  11 5075.24 568.544   5
   5   2  12-281.315 277.049   5
   5  -2  12 76.0067 158.378   5
   5   2  13 38535.6 1966.08   5
   5  -2  13 39411.3 1856.20   5
   5   2  14 489.333 295.676   5
   5  -2  14-209.089 240.600   5
   5   2  15 678.183 290.342   5
   5  -2  15 413.348 241.784   5
   5   2  16 725.546 277.844   5
   5  -2  16 895.148 308.368   5
   5   2  17 10783.8 1105.40   5
   5  -2  17 8824.86 943.060   5
   5   2  18 1728.42 473.734   5
   5  -2  18 1259.21 401.444   5
   5  -2  19 106.437 259.205   5
  -5  -3  21-547.364 330.683   3
  -5   3  21-326.851 281.186   5
  -5  -3  20 1015.12 341.575   3
  -5  -3  20 777.127 267.162   5
  -5   3  20 857.159 306.730   5
  -5  -3  19 4455.92 609.080   3
  -5  -3  19 3670.55 505.443   5
  -5   3  19 2945.66 568.153   5
  -5  -3  18 5302.84 646.589   3
  -5  -3  18 5514.68 583.246   5
  -5   3  18 4848.75 667.972   5
  -5  -3  17-140.688 186.922   3
  -5  -3  17 143.054 113.103   5
  -5   3  17-283.531 223.760   5
  -5  -3  16 2277.55 343.507   5
  -5  -3  16 2714.60 424.388   3
  -5   3  16 2410.33 430.465   5
   5  -3 -15 5541.67 459.558   2
  -5  -3  15 4884.06 546.577   3
  -5  -3  15 5358.90 509.553   5
  -5   3  15 5794.88 657.614   5
   5   3 -14 10930.6 738.361   5
   5  -3 -14 9326.33 587.737   2
  -5  -3  14 10073.5 676.685   5
  -5  -3  14 10577.9 771.802   3
  -5   3  14 9883.13 847.028   5
   5   3 -13 9295.28 659.753   5
   5  -3 -13 9546.90 562.603   2
  -5  -3  13 10146.4 730.300   3
  -5  -3  13 10032.8 637.579   5
  -5   3  13 9479.73 782.757   5
   5  -3 -12 22672.3 935.321   2
   5   3 -12 24932.8 1104.29   5
  -5  -3  12 25256.8 1167.16   3
  -5  -3  12 24964.4 1027.03   5
  -5   3  12 24780.0 1273.62   5
   5  -3 -11 6820.69 427.953   2
   5   3 -11 7164.54 525.824   5
  -5  -3  11 6811.29 451.207   5
  -5  -3  11 7339.76 556.813   3
   5   3 -11 7481.49 505.199   1
  -5   3  11 7064.97 624.619   5
   5   3 -10 535.402 137.471   1
   5   3 -10 729.078 152.125   5
   5  -3 -10 464.253 111.677   2
  -5  -3  10 423.598 101.554   5
  -5  -3  10 803.462 191.472   3
  -5   3  10 453.781 197.938   5
   5   3  -9 1105.43 172.801   1
   5   3  -9 987.728 171.208   5
   5  -3  -9 812.425 129.191   2
  -5   3   9 566.028 203.370   5
  -5  -3   9 857.411 141.737   5
  -5  -3   9 920.273 189.939   3
   5  -3  -8 7486.51 396.624   2
   5   3  -8 7304.39 449.528   5
   5   3  -8 8427.02 457.549   2
   5   3  -8 7799.47 461.097   1
  -5  -3   8 7474.32 399.621   5
  -5   3   8 8430.77 596.316   5
   5   3  -7 8116.16 450.750   1
   5   3  -7 7049.72 505.833   3
  -5   3   7 8262.27 562.149   5
   5   3  -7 6966.14 423.040   5
   5   3  -7 8410.37 443.676   2
  -5  -3   7 8062.89 390.545   5
   5  -3  -6 1091.60 186.051   4
   5   3  -6 1156.63 156.781   2
   5  -3  -6 1193.01 128.414   1
   5   3  -6 948.985 143.358   1
   5   3  -6 1039.70 148.534   5
   5   3  -6 1147.75 190.041   3
  -5  -3   6 1044.99 124.908   5
  -5   3   6 1270.07 213.738   5
   5   3  -5 206.103 67.3927   1
   5  -3  -5 261.923 99.7883   4
   5   3  -5 269.222 52.9426   4
  -5  -3   5 262.325 92.9966   1
  -5   3   5 268.687 76.6646   2
   5   3  -5 194.764 79.1698   2
  -5  -3   5 269.870 72.1197   5
   5  -3  -5 376.391 77.7521   1
   5   3  -5 254.852 74.2030   5
  -5   3   5 66.1948 99.2491   5
   5   3  -5 245.681 86.5433   3
   5  -3  -4 541.885 85.1709   1
   5  -3  -4 458.503 123.495   4
  -5  -3   4 291.819 80.2833   2
  -5  -3   4 402.040 107.069   1
   5   3  -4 482.212 96.9104   5
  -5   3   4 561.510 107.176   2
  -5  -3   4 379.899 88.8023   5
   5   3  -4 515.355 114.000   2
   5   3  -4 413.808 104.443   3
   5   3  -4 701.739 60.1237   4
   5  -3  -4 472.815 123.851   5
  -5   3   4 420.322 103.562   5
  -5  -3   3 9107.52 466.484   1
  -5   3   3 9272.57 497.052   5
  -5   3   3 9241.79 399.520   1
   5   3  -3 10067.3 447.787   5
   5   3  -3 9437.88 454.691   5
   5  -3  -3 9567.66 546.162   5
  -5  -3   3 9890.22 496.145   2
   5  -3  -3 10674.8 515.166   4
  -5  -3   2 1190.58 86.3827   4
   5  -3  -2 1040.14 161.137   4
  -5  -3   2 1300.43 169.268   1
   5  -3  -2 1275.84 179.722   5
  -5  -3   2 1261.39 178.104   2
  -5   3   2 1064.40 151.151   5
   5   3  -2 1115.94 147.231   5
   5   3  -2 1044.84 153.553   5
  -5   3   2 929.587 122.434   1
  -5  -3   1 18821.7 803.090   2
   5  -3  -1 18599.8 558.648   3
   5   3  -1 19683.7 746.795   5
   5  -3  -1 19354.0 746.876   4
  -5   3   1 18242.0 682.464   1
   5   3  -1 17935.4 733.620   5
   5  -3  -1 18387.3 765.203   5
  -5  -3   1 18561.3 537.467   4
  -5   3   1 18960.0 735.339   5
   5  -3   0 94902.2 2313.36   3
   5  -3   0 94389.4 2513.23   5
   5   3   0 94228.6 2534.15   5
   5  -3   0 98122.6 2517.10   4
  -5  -3   0 91121.6 2239.85   4
   5   3   1 12327.4 632.643   5
   5  -3   1 13011.4 594.138   5
  -5  -3  -1 12971.7 560.198   5
  -5   3  -1 12989.7 599.259   5
   5  -3   1 11669.3 592.223   4
   5   3   2 1892.91 256.912   5
   5  -3   2 2032.88 236.176   4
   5  -3   2 2081.72 220.407   5
   5  -3   2 1767.80 203.078   5
   5   3   3 40700.6 1472.51   5
   5  -3   3 40626.8 1311.67   5
   5  -3   3 40759.5 1295.72   5
   5   3   4 91858.1 2797.05   5
  -5  -3  -4 96382.1 2621.49   5
   5  -3   4 91945.0 2597.60   5
  -5   3  -4 100901. 2616.89   4
   5   3   5 17217.5 949.866   5
   5  -3   5 16523.6 810.132   5
  -5  -3  -5 19768.0 855.630   5
  -5   3  -5 18335.6 808.345   4
   5   3   6 46.5409 157.860   5
   5  -3   6 37.3496 92.8130   5
   5  -3   7 30764.3 1260.88   5
   5   3   7 30867.4 1434.86   5
   5   3   8 40309.2 1744.38   5
   5  -3   8 39117.3 1542.94   5
   5  -3   9 3853.75 441.484   5
   5   3   9 3178.37 484.505   5
   5   3  10 302.344 215.828   5
   5  -3  10 135.189 128.537   5
   5   3  11 2601.20 473.040   5
   5  -3  11 2209.76 366.314   5
   5  -3  12 36416.3 1720.24   5
   5   3  12 37883.8 1908.78   5
   5  -3  13 4190.34 555.350   5
   5   3  13 4440.33 647.007   5
   5   3  14 23060.6 1539.90   5
   5  -3  14 20782.8 1316.29   5
   5   3  15 13773.3 1213.69   5
   5  -3  15 13905.4 1084.12   5
   5   3  16 2671.72 561.471   5
   5  -3  16 2491.20 486.226   5
   5   3  17 1191.67 401.657   5
   5  -3  17 356.589 236.679   5
   5  -3  18 2390.90 493.858   5
   5  -3  19 1805.99 484.612   5
  -5  -4  21 58.8495 195.109   3
  -5  -4  20 9073.40 925.396   3
  -5   4  20 8541.21 956.088   5
  -5  -4  19 3699.97 569.919   3
  -5   4  19 3409.38 593.310   5
  -5  -4  18 2794.01 387.515   5
  -5  -4  18 3047.45 491.934   3
  -5   4  18 1598.63 413.548   5
  -5  -4  17 1567.98 360.048   3
  -5  -4  17 1723.10 288.704   5
  -5   4  17 1389.52 378.594   5
  -5  -4  16 846.064 207.936   5
  -5  -4  16 777.306 241.148   3
  -5   4  16 1097.41 341.715   5
  -5  -4  15 584.613 221.402   3
  -5  -4  15 326.030 118.486   5
  -5   4  15 746.073 302.796   5
   5  -4 -14 3484.54 366.301   2
   5   4 -14 3856.18 409.589   5
  -5  -4  14 3819.29 373.775   5
  -5  -4  14 3355.82 445.001   3
  -5   4  14 3776.52 532.575   5
   5  -4 -13 9229.71 584.650   2
  -5  -4  13 10363.8 748.002   3
  -5  -4  13 9791.38 574.893   5
  -5   4  13 8962.72 811.098   5
   5   4 -13 9478.26 633.103   5
   5  -4 -12 4040.91 358.966   2
   5   4 -12 3930.95 376.695   5
  -5  -4  12 3959.99 329.018   5
  -5  -4  12 3682.85 430.173   3
  -5   4  12 3701.26 479.034   5
  -5  -4  11-53.8084 78.5980   5
   5   4 -11 83.9882 82.0710   1
   5   4 -11-12.4158 88.9435   5
   5  -4 -11 115.439 62.6880   2
  -5  -4  11-88.8065 126.308   3
  -5   4  11-82.7921 172.342   5
  -5  -4  10 18125.1 920.228   3
   5   4 -10 18954.9 884.522   1
   5   4 -10 17876.0 798.147   5
  -5  -4  10 18090.6 701.385   5
  -5   4  10 19098.5 1055.38   5
   5  -4 -10 17391.0 770.330   2
   5   4  -9 1721.64 205.365   5
   5   4  -9 1961.38 256.874   2
  -5  -4   9 1385.68 231.269   3
   5   4  -9 2048.14 259.507   1
  -5  -4   9 1731.28 170.427   5
   5  -4  -9 1830.18 218.891   2
  -5   4   9 1778.21 297.672   5
   5   4  -8 10843.1 600.854   1
   5   4  -8 10991.2 699.300   3
   5   4  -8 11796.1 618.191   2
  -5  -4   8 10523.9 632.258   3
   5  -4  -8 9926.19 526.283   2
   5  -4  -8 10877.9 513.311   1
  -5  -4   8 11194.3 455.664   5
  -5   4   8 10489.3 701.862   5
   5   4  -8 10090.6 515.247   5
   5   4  -7 9989.93 555.624   1
   5  -4  -7 9488.67 597.463   4
   5   4  -7 10696.1 668.812   3
   5  -4  -7 10041.9 474.381   1
  -5  -4   7 9874.52 422.772   5
  -5   4   7 10342.5 659.615   5
   5   4  -7 10441.3 572.425   2
   5   4  -7 9217.25 470.701   5
   5  -4  -7 10171.4 673.771   5
   5  -4  -6 171706. 4115.71   1
   5   4  -6 163924. 4113.76   5
  -5   4   6 163538. 4258.21   2
   5  -4  -6 172405. 4370.22   4
   5   4  -6 176444. 4503.45   3
  -5  -4   6 177282. 4037.60   5
   5  -4  -6 166132. 4503.09   5
  -5   4   6 178305. 4465.30   5
   5   4  -6 179211. 4289.11   1
   5   4  -6 184224. 4333.98   2
   5   4  -5 738.521 140.091   1
   5  -4  -5 906.951 181.907   4
  -5   4   5 870.855 160.344   2
   5   4  -5 967.398 176.930   2
   5   4  -5 821.309 168.015   3
  -5  -4   5 761.619 158.624   1
  -5   4   5 856.320 175.818   5
   5   4  -5 833.607 122.344   5
   5  -4  -5 822.708 124.260   1
   5  -4  -4 12798.3 632.899   4
   5   4  -4 13480.1 654.586   2
  -5  -4   4 12407.1 620.417   1
  -5   4   4 12436.5 410.975   3
   5   4  -4 12299.4 690.367   3
   5  -4  -4 12896.0 533.803   1
   5   4  -4 13200.0 515.915   5
  -5   4   4 13528.8 659.523   5
   5   4  -4 12239.1 522.175   5
  -5   4   4 12383.0 604.214   2
   5  -4  -3 773.789 123.384   1
   5  -4  -3 661.884 144.185   4
  -5   4   3 672.680 141.152   2
  -5  -4   3 592.937 125.988   2
  -5  -4   3 540.649 139.826   1
  -5   4   3 665.470 146.532   5
   5   4  -3 537.467 105.817   5
  -5   4   3 614.869 71.4960   3
   5   4  -3 628.726 111.397   5
   5   4  -3 320.443 115.425   2
   5   4  -3 736.019 168.987   3
  -5   4   3 572.326 107.634   1
  -5   4   2 14017.9 608.431   1
   5  -4  -2 14410.3 651.322   4
   5   4  -2 15469.4 623.039   5
  -5  -4   2 14230.7 671.937   1
   5   4  -2 12863.9 599.733   5
  -5   4   2 14594.3 641.170   5
   5  -4  -2 14559.6 704.487   5
  -5  -4   2 15068.2 722.002   2
  -5  -4   1 22147.2 956.127   2
  -5   4   1 22064.1 923.016   4
  -5   4   1 22101.1 847.554   1
  -5  -4   1 23107.6 596.320   4
   5   4  -1 22293.7 849.171   5
   5  -4  -1 23057.5 906.699   5
  -5   4   1 24179.6 865.583   5
   5  -4  -1 21504.6 853.416   4
  -5  -4   1 22212.1 895.522   1
  -5  -4   0 26913.1 1094.66   2
   5  -4   0 24557.8 952.939   4
  -5   4   0 27220.0 953.340   5
   5   4   0 26180.6 986.296   5
   5  -4   0 24932.8 816.843   3
  -5   4   0 25446.0 951.318   1
  -5  -4   0 24772.8 859.626   5
   5  -4   0 26542.6 975.950   5
  -5   4   0 27393.7 1018.27   4
  -5   4  -1 510.657 131.897   4
  -5   4  -1 451.882 125.423   5
   5   4   1 591.067 142.693   5
   5  -4   1 329.632 95.3076   4
   5  -4   1 503.122 107.889   3
  -5  -4  -1 447.993 108.176   5
  -5   4  -1 492.130 124.108   1
   5  -4   1 213.375 84.0671   5
  -5  -4  -1 408.417 156.842   2
   5  -4   2 89717.1 2383.99   3
   5  -4   2 88562.8 2395.02   5
  -5   4  -2 92171.0 2489.26   4
   5   4   2 88402.4 2588.29   5
   5  -4   2 88670.3 2487.12   4
   5  -4   3 2254.43 236.376   5
   5  -4   3 2253.33 247.636   3
   5   4   3 2055.41 295.869   5
  -5   4  -3 2426.02 265.262   4
   5  -4   3 2377.03 245.159   5
  -5   4  -4 843.957 164.789   4
   5   4   4 991.853 229.385   5
  -5  -4  -4 1265.32 197.663   5
   5  -4   4 1307.25 200.058   5
   5   4   5 157.495 166.976   5
   5  -4   5-92.8493 122.019   5
   5   4   6 83149.8 2728.99   5
   5  -4   6 82887.5 2418.36   5
   5   4   7 7822.82 692.633   5
   5  -4   7 8518.39 591.602   5
   5  -4   7 8490.10 514.709   5
   5   4   8 3852.28 514.323   5
   5  -4   8 4188.33 423.194   5
   5  -4   8 3411.51 325.366   5
   5   4   9 518.823 189.255   5
   5  -4   9 564.541 172.276   5
   5   4  10 42657.9 1972.56   5
   5  -4  10 43155.2 1725.79   5
   5   4  11 4694.72 615.466   5
   5  -4  11 5008.50 545.130   5
   5   4  12 6052.69 742.457   5
   5  -4  12 6394.20 641.168   5
   5   4  13 222.759 258.328   5
   5  -4  13-65.4798 158.444   5
   5  -4  14 6335.60 676.854   5
   5   4  14 6503.82 809.304   5
   5  -4  15 32.3576 122.590   5
   5   4  15 18.6174 195.912   5
   5   4  16 2732.44 578.196   5
   5  -4  16 1902.56 432.237   5
   5   4  17-15.6927 162.675   5
   5  -4  17-30.4382 235.472   5
  -5  -5  20 302.279 209.573   3
  -5  -5  19 8105.40 849.170   3
  -5   5  19 8290.34 938.556   5
  -5  -5  18 4364.56 598.017   3
  -5   5  18 4656.73 695.574   5
  -5  -5  17 35.9115 161.462   3
  -5   5  17-25.9015 195.288   5
  -5  -5  16 2695.00 302.532   5
  -5  -5  16 3042.00 464.591   3
  -5   5  16 2428.75 482.318   5
  -5  -5  15 7852.80 719.911   3
  -5  -5  15 7771.94 511.573   5
  -5   5  15 8115.10 814.134   5
  -5  -5  14 1510.50 314.888   3
  -5  -5  14 2305.23 254.087   5
  -5   5  14 1934.11 374.295   5
   5   5 -13 942.911 181.593   5
  -5   5  13 1083.38 271.471   5
  -5  -5  13 772.829 142.829   5
   5  -5 -13 883.246 183.095   2
  -5  -5  13 544.109 212.468   3
   5   5 -12-53.9157 83.8488   5
   5  -5 -12 228.665 90.5313   2
  -5  -5  12-37.0991 150.429   3
  -5  -5  12 137.599 56.3093   5
  -5   5  12 78.5799 164.325   5
   5   5 -11 8567.14 511.077   5
  -5  -5  11 10205.1 707.714   3
  -5  -5  11 9313.04 440.121   5
   5  -5 -11 9222.75 581.189   2
  -5   5  11 9566.21 772.142   5
   5   5 -10 8345.30 471.611   5
  -5  -5  10 8876.48 636.715   3
  -5   5  10 8324.44 692.170   5
   5   5 -10 10044.3 660.775   2
  -5  -5  10 8274.88 382.798   5
   5  -5 -10 8665.37 552.484   2
   5   5  -9 6214.21 382.135   5
   5   5  -9 7826.18 546.181   1
  -5  -5   9 6727.45 547.229   3
   5   5  -9 7544.65 553.141   2
  -5  -5   9 6500.56 316.635   5
   5  -5  -9 6291.66 457.708   2
  -5   5   9 5970.81 578.372   5
   5   5  -8 26332.1 907.157   5
   5   5  -8 28506.9 1152.86   1
   5  -5  -8 27824.9 1185.50   4
  -5   5   8 29362.7 1300.46   5
  -5  -5   8 28359.2 825.388   5
   5   5  -8 29111.4 1183.06   2
   5  -5  -7 23340.5 1038.99   4
  -5   5   7 24203.6 1115.69   5
   5   5  -7 22455.5 788.063   5
   5   5  -7 25271.1 1056.88   2
   5   5  -7 24623.8 1018.15   1
   5  -5  -6 44269.5 1537.15   4
   5  -5  -6 45849.7 1399.80   1
  -5   5   6 45683.7 1618.67   5
   5   5  -6 46144.8 1217.99   5
   5   5  -6 43147.4 1256.39   5
   5   5  -6 44950.9 1517.13   1
   5  -5  -6 45610.1 1683.24   5
   5   5  -6 45911.4 1568.17   2
   5  -5  -5 220.738 100.370   5
   5  -5  -5 138.450 77.0335   1
   5  -5  -5 216.810 117.229   4
   5   5  -5 242.381 129.152   2
  -5  -5   5 128.248 97.2228   1
   5   5  -5 326.659 70.4638   5
   5   5  -5 404.373 116.504   3
   5   5  -5 290.336 71.7349   5
  -5   5   5 24.0276 94.3152   5
   5   5  -5 185.283 107.358   1
   5   5  -4 5772.80 463.724   2
  -5  -5   4 6166.38 455.031   1
   5   5  -4 5954.05 330.606   5
  -5   5   4 5479.14 290.554   3
   5   5  -4 6250.17 507.398   3
   5  -5  -4 6581.04 398.661   1
   5   5  -4 5335.99 313.040   5
  -5   5   4 6240.01 442.221   5
   5  -5  -4 6146.35 440.502   4
  -5   5   3 43595.5 1414.70   1
   5   5  -3 47540.5 1602.85   2
  -5  -5   3 45461.7 1536.42   1
  -5   5   3 43230.7 1238.00   3
   5   5  -3 48118.3 1353.00   5
   5   5  -3 47581.4 1669.83   3
   5  -5  -3 48968.9 1426.21   1
   5   5  -3 41941.7 1309.05   5
  -5   5   3 47135.1 1487.95   5
   5  -5  -3 45569.5 1468.05   4
  -5  -5   3 46832.8 1577.05   2
  -5  -5   2 5152.57 412.955   1
  -5   5   2 4956.11 421.193   4
  -5   5   2 5854.77 390.092   5
  -5   5   2 5010.18 288.850   3
   5   5  -2 5321.21 351.084   5
   5   5  -2 5526.50 362.882   5
   5  -5  -2 4977.65 380.829   4
  -5  -5   2 5836.21 467.720   2
  -5   5   2 5897.08 404.747   1
  -5   5   1 3544.39 344.742   4
  -5  -5   1 3700.44 135.595   4
  -5   5   1 3405.21 316.666   1
   5   5  -1 3443.97 308.096   5
   5  -5  -1 3555.28 318.056   4
  -5   5   1 3964.57 314.621   5
  -5  -5   1 3642.67 355.962   1
  -5  -5   1 3545.00 365.631   2
   5  -5  -1 3469.40 320.771   5
  -5  -5   0 13924.3 777.338   2
  -5   5   0 13196.9 704.655   4
  -5  -5   0 14385.6 737.218   1
  -5   5   0 13742.9 692.436   1
   5  -5   0 14070.5 675.860   4
  -5  -5   0 13374.3 572.329   5
  -5   5   0 13513.7 627.569   5
   5   5   0 14316.5 700.466   5
  -5  -5  -1 41827.3 1565.00   2
   5   5   1 39413.8 1434.59   5
   5  -5   1 40619.5 1268.11   3
  -5   5  -1 40055.1 1411.64   1
  -5   5  -1 41712.1 1327.98   5
   5  -5   1 40167.3 1375.27   4
   5  -5   1 40334.2 1332.26   5
  -5   5  -1 40049.1 1407.84   4
  -5  -5  -2 13987.1 836.005   2
   5   5   2 14359.2 782.523   5
   5  -5   2 14708.7 669.041   3
   5  -5   2 13688.5 708.774   4
  -5   5  -2 14430.4 745.096   1
   5  -5   2 13939.6 659.265   5
  -5   5  -2 15279.3 745.348   4
   5   5   3 36751.6 1463.82   5
   5  -5   3 37455.8 1290.00   3
  -5  -5  -3 38528.4 1311.53   5
   5  -5   3 36993.1 1228.76   5
   5  -5   3 37011.7 1237.88   5
  -5   5  -3 37219.3 1383.14   1
   5   5   4 41459.4 1640.86   5
   5  -5   4 42269.2 1453.20   3
  -5  -5  -4 42859.2 1462.50   5
   5  -5   4 39677.3 1344.31   5
   5   5   5 12750.3 854.715   5
   5  -5   5 14172.3 763.870   3
   5  -5   5 14123.3 701.005   5
   5   5   6 17904.5 1067.61   5
   5  -5   6 18945.6 938.951   3
   5  -5   6 17561.7 839.732   5
   5   5   7 47472.0 1979.53   5
   5  -5   7 51631.0 1819.29   3
   5  -5   7 47121.8 1671.37   5
   5   5   8 80.5823 158.811   5
   5  -5   8 291.526 129.963   5
   5  -5   8 180.801 168.082   3
   5  -5   8 87.5054 55.2533   5
   5   5   9 10936.0 902.558   5
   5  -5   9 10236.9 706.803   5
   5  -5   9 11368.1 803.516   3
   5  -5   9 10124.5 595.323   5
   5   5  10 284.004 229.175   5
   5  -5  10 644.887 205.541   5
   5   5  11 30877.6 1730.93   5
   5  -5  11 30971.1 1460.20   5
   5   5  12 8991.48 921.152   5
   5  -5  12 10312.3 805.722   5
   5   5  13 1390.21 382.157   5
   5  -5  13 1023.75 281.463   5
   5   5  14-46.4365 220.709   5
   5  -5  14 110.361 145.862   5
   5   5  15 7966.33 960.624   5
   5  -5  15 7272.66 752.377   5
   5  -5  15 8392.13 863.273   3
   5   5  16 4290.47 723.925   5
   5  -5  16 4877.17 674.499   3
  -5  -6  19 106.017 199.203   3
  -5   6  19 98.7787 200.283   5
  -5  -6  18 446.245 260.533   3
  -5   6  18 414.035 217.198   5
  -5  -6  17 8160.45 814.495   3
  -5   6  17 7021.26 823.136   5
  -5  -6  16 145.549 163.082   3
  -5   6  16-31.3986 267.205   5
  -5  -6  15 953.465 281.272   3
  -5   6  15 575.969 285.622   5
  -5  -6  14 811.188 272.436   3
  -5   6  14 269.321 142.080   5
  -5  -6  13 5419.76 575.723   3
  -5  -6  13 5418.80 311.492   5
  -5   6  13 4999.52 627.728   5
  -5  -6  12 889.750 230.092   3
   5   6 -12 1353.16 293.379   2
  -5   6  12 1337.47 333.660   5
   5   6 -12 1073.98 154.184   5
  -5  -6  12 1112.15 118.990   5
   5  -6 -11 1184.24 227.659   1
   5   6 -11 944.155 125.443   5
  -5   6  11 1097.02 276.088   5
   5   6 -11 1344.58 269.971   2
  -5  -6  11 1110.13 276.091   3
  -5  -6  11 875.443 102.087   5
   5  -6 -10 5012.53 421.499   1
   5   6 -10 4811.44 274.097   5
   5   6 -10 5905.75 543.737   2
   5  -6 -10 5194.96 457.300   2
  -5  -6  10 5196.75 513.252   3
  -5   6  10 4622.92 536.834   5
   5   6  -9 10467.6 410.598   5
   5  -6  -9 10307.9 715.984   4
  -5   6   9 9994.18 767.788   5
   5   6  -9 10101.4 406.442   4
   5   6  -9 10657.9 357.163   5
   5  -6  -9 11436.6 635.580   1
   5   6  -9 10911.8 743.109   2
   5   6  -8 16231.0 537.146   5
   5  -6  -8 15119.7 864.618   4
  -5   6   8 16165.4 953.957   5
   5   6  -8 16711.5 495.013   5
   5   6  -8 16094.6 495.756   4
   5   6  -8 17266.5 928.643   2
   5   6  -7 7672.01 329.776   5
   5  -6  -7 8219.94 589.783   4
   5   6  -7 8721.46 321.610   5
  -5   6   7 7927.05 610.187   5
   5   6  -7 8157.66 612.227   2
   5   6  -6 4080.92 424.209   2
   5  -6  -6 4023.08 395.354   4
   5   6  -6 4500.20 231.112   5
  -5  -6   6 3715.25 391.899   1
  -5   6   6 4316.68 425.951   5
   5   6  -6 4081.78 232.594   5
   5  -6  -5 69882.6 2146.30   4
   5   6  -5 73938.7 2308.57   2
   5   6  -5 73701.7 1819.20   5
   5   6  -5 68855.6 1799.34   5
  -5   6   5 74793.1 2232.11   5
  -5   6   5 69689.3 1905.35   3
  -5  -6   5 70253.4 2219.17   1
   5  -6  -5 67949.0 2277.54   5
   5  -6  -4 1062.96 212.516   5
   5   6  -4 1121.33 131.427   5
   5  -6  -4 1207.64 218.190   4
  -5   6   4 1291.01 240.430   2
   5   6  -4 1576.59 162.089   5
   5   6  -4 1019.73 238.661   2
  -5  -6   4 1079.88 213.928   1
  -5   6   4 1338.97 158.276   3
  -5   6   4 1103.29 202.734   5
   5   6  -3 11622.4 738.054   2
  -5  -6   3 12494.2 729.673   1
   5   6  -3 12877.6 567.995   5
  -5  -6   3 12392.0 740.840   2
   5  -6  -3 12640.7 659.000   4
  -5   6   3 11742.0 523.466   3
  -5   6   3 12700.9 741.935   2
  -5   6   3 11555.8 646.438   1
   5   6  -3 11306.7 518.042   5
  -5   6   3 12228.1 641.722   5
  -5  -6   2 10372.8 663.516   1
   5   6  -2 10675.1 559.279   5
  -5   6   2 10449.5 499.830   3
   5  -6  -2 11087.9 614.717   4
   5   6  -2 11053.7 543.596   5
  -5   6   2 12090.8 608.712   5
  -5   6   2 10314.8 609.003   1
  -5   6   2 11915.6 724.783   2
  -5  -6   2 10315.6 685.439   2
   5   6  -1 11604.5 621.598   5
   5  -6  -1 12137.9 642.284   4
  -5   6   1 11390.9 589.213   5
  -5  -6   1 11104.3 696.389   1
  -5   6   1 11989.6 680.830   1
  -5   6   0 7050.65 448.394   5
  -5   6   0 7576.25 533.715   1
   5   6   0 7480.30 516.605   5
  -5  -6   0 7101.63 399.364   5
   5  -6   0 6669.10 477.560   4
  -5  -6   0 7864.83 568.802   1
  -5   6  -1 14276.1 784.529   1
  -5  -6  -1 14763.0 821.145   1
  -5   6  -1 14491.8 675.991   5
   5  -6   1 13782.5 718.724   4
   5   6   1 13836.5 773.544   5
   5  -6   2 60.5668 67.1722   5
   5   6   2 478.366 169.923   5
   5  -6   2 208.788 116.810   4
   5  -6   2 476.718 132.969   3
   5  -6   3 1180.01 215.510   3
   5   6   3 1666.71 294.329   5
  -5  -6  -3 1358.39 205.126   5
   5  -6   3 1228.31 187.513   5
   5  -6   3 1428.70 196.193   5
   5   6   4 734.668 238.933   5
   5  -6   4 519.090 120.265   5
   5  -6   4 737.799 174.487   3
   5   6   5 49012.9 1914.70   5
   5  -6   5 47220.2 1679.54   3
   5  -6   5 46816.5 1537.54   5
   5  -6   6 1229.68 219.324   5
   5  -6   6 1194.82 240.451   3
   5   6   6 1625.82 329.322   5
   5   6   7 3787.75 517.376   5
   5  -6   7 4709.50 415.376   5
   5  -6   7 4461.62 462.651   3
   5   6   8 2220.51 414.002   5
   5  -6   8 2863.48 335.746   5
   5  -6   8 2231.98 262.369   5
   5  -6   8 3080.66 409.817   3
   5   6   9 31712.6 1692.97   5
   5  -6   9 30324.1 1325.53   5
   5  -6   9 34047.8 1519.78   3
   5  -6  10 837.476 210.237   5
   5  -6  10 558.120 216.202   3
   5   6  10 865.467 319.891   5
   5  -6  11 1846.94 310.126   5
   5   6  11 2233.45 459.532   5
   5  -6  11 1923.93 376.169   3
   5  -6  12 1363.88 290.382   5
   5  -6  12 799.427 274.916   3
   5   6  12 737.956 302.354   5
   5  -6  13 14776.2 1092.35   3
   5  -6  13 14325.0 968.339   5
   5   6  13 12268.4 1156.49   5
   5   6  14 468.493 293.028   5
   5  -6  14 231.190 173.022   3
   5   6  15 938.603 362.480   5
   5  -6  15 323.370 247.261   3
   5  -6  16 182.311 235.979   3
  -5  -7  18 532.297 246.444   3
  -5   7  18 568.134 299.193   5
  -5  -7  17 6291.48 727.299   3
  -5   7  17 6257.68 795.513   5
  -5  -7  16 2419.17 451.869   3
  -5   7  16 1967.00 437.954   5
   5   7 -15 6819.57 708.825   2
  -5  -7  15 6506.28 703.284   3
  -5   7  15 6366.11 767.293   5
   5   7 -14 1567.05 339.479   2
  -5   7  14 1796.18 419.961   5
  -5  -7  14 1607.32 339.068   3
   5   7 -13 238.655 170.900   2
  -5  -7  13-10.0348 169.725   3
   5  -7 -13 94.9578 144.215   1
  -5   7  13 361.694 227.794   5
   5   7 -12 30796.3 1487.33   2
   5  -7 -12 27024.7 1200.20   1
  -5  -7  12 27106.2 1397.79   3
  -5   7  12 26324.8 1495.69   5
   5   7 -11 19893.4 1136.03   2
   5  -7 -11 18345.5 935.850   1
  -5   7  11 17713.4 1164.12   5
   5  -7 -10 317.905 136.861   1
   5  -7 -10 384.130 196.473   4
   5   7 -10 509.243 207.139   2
  -5   7  10 367.670 210.536   5
   5   7 -10 331.589 73.9565   4
   5  -7  -9-47.6507 118.294   1
   5   7  -9 10.2018 143.728   2
  -5   7   9-64.4706 152.846   5
   5  -7  -9-59.1075 144.998   4
   5   7  -9 12.2920 33.6939   4
   5  -7  -8 20578.9 954.803   1
   5  -7  -8 19581.2 1019.21   4
  -5   7   8 21533.6 1155.55   5
   5   7  -8 21716.4 1149.13   2
   5  -7  -7 888.850 203.575   4
   5   7  -7 1267.16 279.391   2
  -5   7   7 1104.11 259.491   2
   5  -7  -7 1177.38 217.216   1
  -5   7   7 911.845 227.364   5
   5  -7  -6 324.178 141.690   1
   5  -7  -6 115.595 139.922   4
  -5  -7   6-59.1835 165.650   1
   5   7  -6 205.046 153.984   2
  -5   7   6 221.146 141.186   2
  -5   7   6 31.6430 142.592   5
  -5   7   5 21750.2 1132.22   2
   5   7  -5 24999.4 1210.49   2
   5   7  -5 24478.1 709.454   5
  -5   7   5 24155.5 1090.09   5
   5  -7  -5 23740.5 1017.32   1
  -5   7   5 22813.2 880.113   3
  -5  -7   5 22211.0 1102.42   1
   5   7  -5 22636.6 675.847   5
   5  -7  -5 23512.1 1034.63   4
   5   7  -4 21419.6 1136.71   2
   5   7  -4 23015.6 774.798   5
  -5   7   4 21944.0 851.217   3
  -5  -7   4 20780.9 1062.11   1
   5  -7  -4 24241.0 1009.67   1
   5   7  -4 21777.5 718.938   5
  -5   7   4 23908.3 1035.77   5
   5  -7  -4 22288.9 996.601   4
   5  -7  -4 21901.0 1069.76   5
  -5   7   4 23140.1 1128.14   2
   5   7  -3 13129.0 556.746   5
   5   7  -3 14622.8 889.446   2
   5   7  -3 13293.0 598.927   5
  -5   7   3 13226.2 832.656   2
  -5  -7   3 12638.5 791.536   1
  -5   7   3 12691.6 607.943   3
   5  -7  -3 12628.5 702.740   4
   5  -7  -3 12600.7 706.225   1
  -5   7   3 13580.5 708.299   5
   5  -7  -3 12682.9 761.893   5
  -5   7   2 18847.4 806.907   3
   5   7  -2 20598.6 807.165   5
   5   7  -2 19527.1 830.621   5
   5  -7  -2 19651.2 900.038   4
  -5  -7   2 21153.2 1048.84   1
  -5   7   2 22279.2 913.336   5
   5  -7  -2 19695.0 957.398   5
  -5   7   2 20130.0 1063.14   2
  -5  -7   1 14934.5 871.505   1
   5   7  -1 14370.4 739.789   5
  -5   7   1 15732.5 725.489   5
  -5   7   1 14802.2 699.246   3
   5  -7  -1 15391.7 775.365   4
  -5   7   1 15403.7 918.810   2
  -5  -7   0 57597.8 1405.07   4
  -5   7   0 58982.0 1745.46   5
  -5  -7   0 53035.3 1600.93   5
   5  -7   0 55782.8 1819.93   4
   5   7   0 55469.8 1838.92   5
  -5  -7   0 54509.8 1963.87   1
   5   7   1 12430.2 756.299   5
  -5   7  -1 13914.7 668.583   5
   5  -7   1 12667.5 715.824   4
  -5  -7  -1 13463.8 824.496   1
   5   7   2 1543.27 277.926   5
  -5  -7  -2 1306.82 197.452   5
   5  -7   2 1239.50 216.953   4
  -5  -7  -2 1476.78 289.145   1
   5   7   3 17741.6 1014.08   5
  -5  -7  -3 20555.9 901.638   5
   5  -7   3 18633.9 898.440   3
   5  -7   3 18840.3 783.906   5
  -5  -7  -3 19734.2 1046.30   1
   5  -7   4 41561.6 1540.18   3
   5  -7   4 41702.1 1366.51   5
   5   7   4 42743.6 1751.84   5
   5   7   5 2436.77 410.719   5
   5  -7   5 3530.71 323.851   5
   5  -7   5 3098.74 368.368   3
   5   7   6 296.090 159.829   5
   5  -7   6 378.396 123.749   5
   5  -7   6 457.107 177.863   3
   5   7   7 5533.04 637.697   5
   5  -7   7 6563.66 483.984   5
   5  -7   7 5793.35 548.177   3
   5   7   8 41127.1 1985.68   5
   5  -7   8 42067.2 1543.32   5
   5  -7   8 44445.0 1780.22   3
   5   7   9 3904.47 566.372   5
   5  -7   9 4061.73 412.110   5
   5  -7   9 4373.63 522.478   3
   5   7  10 1533.78 355.306   5
   5  -7  10 1884.58 300.720   5
   5  -7  10 1818.22 348.853   3
   5   7  11 4322.39 658.904   5
   5  -7  11 4384.33 469.547   5
   5  -7  11 5160.35 604.022   3
   5   7  12 14948.4 1270.54   5
   5  -7  12 15386.5 1102.71   3
   5   7  13 936.456 396.781   5
   5  -7  13 694.013 287.636   3
   5   7  14 3258.16 640.051   5
   5  -7  14 3392.67 546.522   3
   5  -7  15 1440.61 383.824   3
   5   8 -18 2505.50 511.452   2
   5   8 -17 74.8439 179.556   2
  -5  -8  17 135.143 212.480   3
   5  -8 -17 64.9977 155.573   1
  -5   8  17-409.598 298.228   5
  -5  -8  16 3221.53 545.741   3
   5   8 -16 3403.07 551.432   2
  -5   8  16 2183.69 489.483   5
   5  -8 -16 2409.06 382.785   1
   5   8 -15-177.245 247.664   2
  -5  -8  15-87.0020 205.550   3
   5  -8 -15 29.9804 119.752   1
  -5   8  15-151.017 221.876   5
  -5  -8  14 4970.71 625.984   3
  -5   8  14 5004.04 668.075   5
   5  -8 -14 5529.02 546.781   1
   5   8 -14 5932.36 690.288   2
   5  -8 -13 1540.56 278.468   1
   5   8 -13 1178.48 330.771   2
   5  -8 -13 1306.98 311.640   4
  -5   8  13 1659.63 411.629   5
   5  -8 -12 12429.3 903.971   4
   5  -8 -12 12690.4 823.408   1
  -5   8  12 13472.9 1060.21   5
   5   8 -12 14863.3 1056.42   2
   5  -8 -11-330.164 248.413   4
   5  -8 -11 249.203 165.461   1
   5   8 -11 130.390 199.537   2
  -5   8  11-47.1617 139.111   5
   5   8 -10 15932.5 1054.72   2
   5  -8 -10 13568.4 894.730   4
  -5   8  10 12651.0 981.409   5
   5  -8 -10 13566.8 819.459   1
   5  -8  -9 542.837 194.328   4
  -5   8   9 418.255 205.103   5
   5  -8  -9 635.415 186.261   1
   5   8  -9 915.253 292.414   2
   5  -8  -8 12863.8 824.842   4
   5  -8  -8 14972.3 842.867   1
  -5   8   8 14016.7 939.274   5
   5   8  -8 14128.6 975.030   2
   5   8  -7 5572.80 592.794   2
   5  -8  -7 5125.52 495.374   4
  -5   8   7 5482.66 568.839   2
   5  -8  -7 5300.92 483.190   1
  -5   8   7 6800.09 600.370   5
   5  -8  -6 430.700 159.393   1
   5   8  -6 490.288 194.177   2
   5  -8  -6 435.710 169.626   4
  -5   8   6 352.524 181.860   2
  -5   8   6 509.675 129.411   3
  -5   8   6 489.703 178.173   5
   5  -8  -5 13712.3 796.700   4
  -5   8   5 14663.5 950.939   2
   5   8  -5 16586.8 1024.60   2
  -5   8   5 14289.6 707.414   3
   5  -8  -5 14725.8 821.149   1
  -5   8   5 15988.9 867.471   5
  -5  -8   5 13826.2 887.631   1
  -5   8   4 22157.7 1204.31   2
   5   8  -4 24559.1 1279.27   2
  -5   8   4 21534.9 916.156   3
  -5  -8   4 21615.7 1137.40   1
   5   8  -4 22895.0 678.900   5
   5  -8  -4 22402.5 1054.67   1
  -5   8   4 24419.1 1063.85   5
   5  -8  -4 21994.8 1023.86   4
   5   8  -4 21402.3 696.215   5
   5   8  -3 10996.1 529.764   5
   5   8  -3 11894.0 867.343   2
  -5   8   3 11501.7 825.463   2
  -5   8   3 10347.3 597.751   3
  -5  -8   3 10325.6 762.541   1
   5   8  -3 10753.5 478.652   5
   5  -8  -3 11468.2 711.318   1
  -5   8   3 11369.4 664.641   5
   5  -8  -3 11461.6 680.958   4
   5  -8  -3 9797.21 695.795   5
   5   8  -2 79290.8 2196.84   5
  -5  -8   2 76124.8 2556.35   1
  -5   8   2 72916.2 2223.43   3
   5   8  -2 79245.0 2129.28   5
  -5   8   2 81305.1 2284.16   5
   5  -8  -2 74661.5 2310.94   4
  -5   8   2 74153.0 2607.72   2
   5  -8  -2 71961.9 2374.84   5
   5  -8  -1 2495.17 317.290   5
   5   8  -1 2623.76 299.889   5
  -5   8   1 2543.21 392.865   2
  -5   8   1 2337.03 282.125   3
  -5   8   1 2826.06 291.315   5
  -5  -8   1 2401.04 385.446   1
   5  -8  -1 2480.51 316.085   4
  -5  -8   0 748.203 84.0116   4
   5   8   0 391.612 130.748   5
  -5   8   0 384.020 153.010   2
  -5  -8   0 448.551 196.886   1
   5  -8   0 114.887 116.789   4
  -5   8   0 530.975 141.108   5
  -5  -8  -1 19224.2 663.872   4
   5   8   1 19029.1 998.393   5
  -5  -8  -1 18647.3 1063.81   1
  -5   8  -1 20588.0 864.397   5
   5  -8   1 19335.0 944.702   4
  -5   8  -1 17753.4 1103.91   2
   5   8   2 11498.2 802.622   5
  -5  -8  -2 12872.8 665.652   5
  -5  -8  -2 12329.8 852.000   1
   5  -8   2 12558.6 749.378   4
  -5  -8  -3 3118.76 432.851   1
   5   8   3 3171.80 416.851   5
   5  -8   3 3318.02 296.295   5
   5   8   4 1134.19 288.793   5
   5  -8   4 1819.93 228.201   5
   5  -8   4 1789.51 297.327   3
  -5  -8  -4 1617.76 341.294   1
   5   8   5 218.242 133.508   5
  -5  -8  -5 338.734 165.328   1
   5  -8   5 353.013 115.912   5
   5  -8   5 532.563 194.318   3
   5  -8   6 21273.5 906.638   5
   5  -8   6 22757.9 1142.51   3
   5   8   6 20580.7 1271.61   5
   5   8   7 570.230 219.604   5
   5  -8   7 801.765 177.640   5
   5  -8   7 527.515 202.720   3
   5   8   8 1314.21 351.144   5
   5  -8   8 1600.01 229.839   5
   5  -8   8 1603.34 325.546   3
   5   8   9 28.0241 175.427   5
   5  -8   9 20.0845 162.982   3
   5   8  10 12139.1 1102.53   5
   5  -8  10 12417.6 938.391   3
   5   8  11 446.512 242.730   5
   5  -8  11 107.274 144.956   3
   5   8  12 2233.97 516.490   5
   5  -8  12 1800.18 399.173   3
   5   8  13 2429.55 541.226   5
   5  -8  13 2489.61 479.415   3
   5   8  14 5224.69 789.356   5
   5  -8  14 6162.65 728.135   3
   5   9 -18 1004.50 372.774   2
   5   9 -17 7.66518 214.597   2
   5  -9 -16-187.217 200.688   1
   5   9 -16 32.4623 190.560   2
   5  -9 -16-68.2838 209.383   4
  -5   9  16-181.627 235.161   5
  -5   9  15 8683.18 948.820   5
   5  -9 -15 7447.58 765.467   4
   5  -9 -15 7319.57 674.665   1
   5   9 -15 9569.03 943.185   2
   5  -9 -14 6417.42 696.894   4
   5   9 -14 7252.90 799.224   2
  -5   9  14 7580.60 860.591   5
   5  -9 -14 7406.98 667.393   1
  -5   9  13 1611.88 393.055   5
   5  -9 -13 996.132 272.659   4
   5  -9 -13 1715.89 327.206   1
   5   9 -13 1015.63 328.953   2
   5  -9 -12 2064.54 386.193   4
   5   9 -12 2814.73 508.474   2
   5  -9 -12 3392.37 444.640   1
  -5   9  12 3405.31 554.042   5
   5  -9 -11 16925.6 1005.13   1
  -5   9  11 19340.4 1266.25   5
   5  -9 -11 17312.2 1083.09   4
   5   9 -11 19352.9 1273.69   2
   5  -9 -10 8381.78 721.973   4
   5  -9 -10 9609.79 726.079   1
  -5   9  10 9427.48 846.607   5
   5   9 -10 10595.6 913.391   2
   5  -9  -9 417.772 178.347   4
   5   9  -9 188.656 182.367   2
   5  -9  -9 205.741 160.403   1
  -5   9   9 222.447 173.614   5
   5  -9  -8-218.215 150.418   1
   5  -9  -8-108.320 158.945   4
   5   9  -8 127.680 186.237   2
  -5   9   8-173.378 137.910   5
   5  -9  -7 4296.41 463.103   4
   5  -9  -7 3921.67 442.455   1
  -5   9   7 4500.19 515.612   5
   5   9  -7 4238.03 551.974   2
   5  -9  -6 130.607 153.416   4
   5   9  -6-355.575 240.490   2
  -5   9   6 5.30500 163.608   2
   5  -9  -6 443.936 195.530   1
  -5   9   6-58.5582 139.970   5
   5  -9  -5 3225.10 389.233   4
   5  -9  -5 3149.19 399.976   1
  -5   9   5 3666.95 414.646   5
  -5   9   5 3303.43 482.266   2
   5   9  -5 3400.28 510.012   2
  -5  -9   5 3821.90 485.109   1
   5  -9  -4 2354.03 331.176   4
  -5   9   4 2301.82 323.510   5
   5  -9  -4 1984.23 314.038   1
  -5  -9   4 2001.58 365.697   1
  -5   9   4 1896.44 365.420   2
   5   9  -4 1985.73 392.285   2
   5   9  -3 362.551 81.9209   5
  -5   9   3 259.230 162.028   2
   5  -9  -3 358.111 177.961   1
  -5  -9   3 647.084 219.907   1
   5   9  -3 57.1176 153.536   2
  -5   9   3 575.664 166.561   5
   5  -9  -3 510.891 159.047   4
  -5  -9   2 2797.37 423.431   1
   5   9  -2 2384.36 260.590   5
  -5   9   2 3009.15 463.547   2
  -5   9   2 2814.77 318.763   5
   5  -9  -2 3008.95 357.961   4
   5   9  -1 15863.1 793.445   5
  -5  -9   1 14614.1 993.553   1
  -5   9   1 17242.7 812.900   5
   5  -9  -1 15822.4 869.814   4
  -5   9   1 17135.6 1108.63   2
   5   9   0 26615.3 1212.72   5
  -5  -9   0 30926.6 773.125   4
  -5  -9   0 28127.3 1436.67   1
  -5   9   0 27902.0 1491.06   2
  -5   9   0 29365.0 1135.01   5
   5  -9   0 28467.0 1235.88   4
   5  -9   0 25352.6 1166.51   5
  -5  -9  -1 17468.7 1088.44   1
   5   9   1 16680.9 956.314   5
  -5   9  -1 19028.0 848.259   5
  -5   9  -1 18171.6 1176.59   2
   5  -9   1 18150.1 950.693   4
  -5  -9  -1 19369.2 630.785   4
   5   9   2 4481.87 500.481   5
  -5  -9  -2 5021.75 325.033   4
  -5   9  -2 4398.89 570.966   2
  -5  -9  -2 4836.59 574.947   1
   5  -9   2 4219.69 438.128   4
   5   9   3 936.715 246.760   5
  -5  -9  -3 809.058 277.993   1
  -5  -9  -3 1199.30 173.840   4
   5  -9   3 1634.35 210.573   5
   5   9   4 3891.03 503.727   5
  -5  -9  -4 4704.89 560.346   1
   5  -9   4 4889.15 362.507   5
   5  -9   5 25795.1 980.973   5
  -5  -9  -5 26646.5 1405.16   1
   5   9   5 23788.7 1381.87   5
   5   9   6 6335.27 718.155   5
   5  -9   6 7542.67 644.095   3
  -5  -9  -6 7584.10 726.221   1
   5   9   7 8224.97 834.658   5
   5  -9   7 8283.03 704.888   3
  -5  -9  -7 8743.67 788.270   1
   5   9   8 370.242 222.508   5
   5  -9   8 111.612 169.249   3
   5   9   9 445.681 261.094   5
   5  -9   9 218.248 160.888   3
   5   9  10 3398.48 603.508   5
   5  -9  10 3401.90 496.165   3
   5   9  11 11617.8 1109.04   5
   5  -9  11 10716.3 909.855   3
   5   9  12 117.544 222.725   5
   5  -9  12-125.367 177.101   3
   5   9  13-71.3793 206.668   5
   5  -9  13-170.452 226.768   3
   5  10 -16 506.427 307.985   2
   5 -10 -15 2899.01 474.749   4
   5  10 -15 3902.13 625.273   2
   5 -10 -15 3549.10 508.660   1
  -5  10  15 4211.90 655.868   5
   5 -10 -14 486.200 199.352   4
   5  10 -14 935.196 355.508   2
   5 -10 -14 759.699 251.151   1
  -5  10  14 903.839 314.595   5
   5 -10 -13 4902.45 560.820   1
   5 -10 -13 3745.11 531.451   4
   5  10 -13 5579.45 738.704   2
  -5  10  13 5265.20 732.688   5
   5 -10 -12 3035.87 462.849   4
  -5  10  12 2342.85 479.439   5
   5  10 -12 2894.87 541.978   2
   5 -10 -12 2495.53 408.043   1
   5 -10 -11 791.348 253.167   4
   5  10 -11 960.241 335.409   2
   5 -10 -11 1179.08 278.518   1
  -5  10  11 980.747 308.273   5
   5 -10 -10 329.232 182.583   4
   5  10 -10 448.849 236.947   2
   5 -10 -10 546.317 231.626   1
   5 -10  -9 4757.82 523.209   4
   5 -10  -9 4469.96 514.892   1
   5  10  -9 5437.38 695.269   2
  -5  10   9 5550.19 619.935   5
   5 -10  -8 3133.61 435.398   4
   5 -10  -8 2764.53 408.630   1
  -5  10   8 2958.54 446.954   5
   5  10  -8 3130.64 547.249   2
   5  10  -7 14084.9 1103.42   2
   5 -10  -7 13088.9 858.064   4
   5 -10  -7 13296.2 886.528   1
  -5  10   7 13724.0 936.513   5
   5 -10  -6 2577.81 385.007   1
   5 -10  -6 2266.50 340.287   4
   5  10  -6 2303.60 441.881   2
  -5  10   6 1406.73 341.240   2
  -5  10   6 2225.80 366.922   5
  -5  10   5 23860.8 1444.84   2
   5  10  -5 26172.0 1523.26   2
  -5 -10   5 21957.8 1308.03   1
   5 -10  -5 24126.4 1239.12   1
  -5  10   5 26730.3 1237.89   5
   5 -10  -5 24385.9 1169.83   4
   5 -10  -4-77.6484 160.006   1
  -5  10   4 415.112 273.112   2
  -5 -10   4 7.29701 188.868   1
   5  10  -4-146.921 229.705   2
  -5  10   4 23.0873 101.510   5
   5 -10  -4 273.017 171.827   4
  -5 -10   3 613.364 236.472   1
  -5  10   3 230.493 200.493   2
   5  10  -3 818.386 322.229   2
  -5  10   3 579.058 170.018   5
   5 -10  -3 207.611 137.654   4
  -5  10   2 7774.50 546.721   5
  -5 -10   2 6068.12 650.977   1
   5 -10  -2 6889.49 570.589   4
  -5  10   2 6341.17 712.680   2
  -5 -10   1 3448.62 492.899   1
  -5  10   1 3303.74 526.534   2
   5 -10  -1 3719.15 415.196   4
  -5  10   1 3827.36 363.281   5
   5  10  -1 3053.72 320.538   5
  -5 -10   0 5795.69 647.248   1
  -5  10   0 5413.27 652.988   2
   5 -10   0 5755.57 522.852   4
  -5  10   0 5804.47 439.503   5
   5  10   0 4899.55 462.702   5
   5  10   1 40312.8 1621.24   5
  -5 -10  -1 40955.5 1870.73   1
   5 -10   1 43808.9 1654.80   4
  -5  10  -1 42326.4 1435.50   5
   5  10   2 6038.56 569.701   5
  -5  10  -2 5571.24 680.692   2
   5 -10   2 6169.61 553.582   4
  -5 -10  -2 6723.99 703.199   1
  -5 -10  -3 23632.5 1359.78   1
   5  10   3 23286.2 1247.36   5
  -5  10  -3 21389.6 1392.21   2
  -5  10  -4 308.085 236.180   2
  -5 -10  -4-58.6985 181.920   1
   5  10   4 266.073 174.976   5
   5  10   5 6039.79 656.718   5
  -5 -10  -5 6220.44 694.286   1
  -5 -10  -6 1049.02 331.643   1
   5  10   6 718.164 243.815   5
   5  10   7 5235.69 667.319   5
  -5 -10  -7 6442.65 715.020   1
   5 -10   8-388.242 218.820   3
   5  10   8-5.64909 170.617   5
  -5 -10  -8-1.20123 172.439   1
   5  10   9 4196.41 646.499   5
   5 -10   9 4600.90 592.081   3
  -5 -10  -9 4853.34 633.499   1
   5  10  10 3191.51 582.888   5
   5 -10  10 2665.70 452.923   3
  -5 -10 -10 2683.65 496.298   1
   5  10  11 340.620 211.177   5
   5 -10  11 46.7844 185.259   3
   5  10  12 185.996 212.766   5
   5 -10  12 197.224 175.279   3
   5  11 -14 1556.06 465.655   2
   5 -11 -14 1157.70 312.538   1
   5 -11 -13 2438.57 437.662   4
   5  11 -13 3257.59 619.781   2
   5 -11 -13 2832.60 454.299   1
  -5  11  13 4090.09 643.361   5
   5 -11 -12 637.955 241.974   4
   5  11 -12 1077.28 391.376   2
  -5  11  12 1091.66 371.501   5
   5 -11 -12 424.146 231.679   1
   5 -11 -11 1057.57 280.857   1
   5  11 -11 1087.80 375.881   2
  -5  11  11 1233.74 362.923   5
   5 -11 -11 1570.62 340.932   4
   5 -11 -10 875.988 255.804   4
   5 -11 -10 1187.90 317.930   1
   5  11 -10 1002.44 319.685   2
  -5  11  10 958.290 269.426   5
   5  11  -9 9444.52 970.968   2
   5 -11  -9 8768.82 768.135   1
  -5  11   9 8191.30 784.992   5
   5 -11  -9 7877.64 694.280   4
   5  11  -8 10142.5 1002.62   2
   5 -11  -8 10276.6 831.348   1
  -5  11   8 10900.5 880.167   5
   5 -11  -8 9902.15 766.211   4
   5  11  -7 6860.08 816.412   2
   5 -11  -7 6980.53 675.569   1
  -5  11   7 7961.52 711.125   5
   5 -11  -7 6159.54 595.536   4
   5 -11  -6 1047.31 274.396   4
   5  11  -6 1179.42 381.631   2
   5 -11  -6 1425.32 293.361   1
  -5  11   6 1207.21 281.125   5
  -5  11   6 661.931 210.834   2
   5 -11  -5 755.234 202.912   4
   5 -11  -5 902.139 256.733   1
  -5  11   5 720.168 278.765   2
   5  11  -5 1327.87 387.302   2
  -5  11   5 756.762 205.698   5
  -5  11   4 12398.5 1090.56   2
   5  11  -4 12778.0 1116.48   2
  -5  11   4 15302.5 866.916   5
  -5 -11   4 12371.2 998.961   1
   5 -11  -4 12446.6 817.786   4
   5 -11  -4 13039.9 920.969   1
  -5  11   3 2326.79 312.809   5
  -5 -11   3 1515.14 357.125   1
  -5  11   3 1469.34 377.579   2
   5 -11  -3 1916.07 321.055   4
   5 -11  -2 611.694 192.756   4
  -5  11   2 471.431 274.107   2
  -5  11   2 556.934 158.799   5
  -5 -11   2 1106.12 324.101   1
  -5  11   1 1568.27 395.622   2
  -5 -11   1 2167.91 429.048   1
   5 -11  -1 2018.11 325.165   4
   5 -11   0 5555.98 541.364   4
  -5 -11   0 5842.86 695.110   1
  -5  11   0 4770.48 674.410   2
   5 -11   1 443.924 178.660   4
  -5  11  -1 363.145 274.484   2
  -5 -11  -1 1000.70 342.268   1
  -5  11  -2 205.438 196.030   2
  -5 -11  -2 441.111 242.123   1
  -5 -11  -3 12776.2 1027.92   1
  -5  11  -3 12605.3 1096.66   2
  -5 -11  -4 15316.6 1142.53   1
  -5  11  -4 14271.7 1190.55   2
   5  11   4 13549.5 1001.44   5
   5  11   5 150.422 165.567   5
  -5 -11  -5 70.7438 168.527   1
  -5  11  -5-198.219 241.151   2
   5  11   6 1131.61 335.459   5
  -5  11  -6 1182.75 362.596   2
  -5 -11  -6 1055.25 337.416   1
   5  11   7 697.446 267.692   5
  -5  11  -7 728.154 345.176   2
  -5 -11  -7 612.240 319.877   1
   5  11   8 7703.98 874.221   5
  -5 -11  -8 8406.65 867.805   1
   5  11   9 451.862 282.397   5
   5  11  10 2143.53 543.834   5
   5  11  11 639.815 333.520   5
   5 -12 -12 195.372 170.999   1
  -5  12  12-120.786 199.953   5
   5 -12 -11 2915.38 450.135   4
   5 -12 -11 2869.72 478.425   1
   5  12 -11 3282.04 631.310   2
  -5  12  11 2600.28 477.092   5
   5  12 -10 9518.42 1056.15   2
   5 -12 -10 7895.49 772.068   1
  -5  12  10 9643.72 894.521   5
   5 -12 -10 8758.90 766.594   4
  -5  12   9 551.368 242.054   5
   5 -12  -9 719.735 258.287   4
   5 -12  -9 657.188 269.317   1
   5  12  -9 633.683 268.713   2
   5 -12  -8 2387.47 398.517   4
   5 -12  -8 2781.18 444.543   1
   5  12  -8 2188.19 510.934   2
  -5  12   8 2718.05 430.029   5
   5 -12  -7 849.924 216.379   4
   5  12  -7 553.609 295.800   2
   5 -12  -7 655.432 252.125   1
  -5  12   7 645.065 226.243   5
   5  12  -6 8104.89 937.159   2
   5 -12  -6 8062.05 686.415   4
   5 -12  -6 8869.78 799.249   1
  -5  12   5 2680.09 545.613   2
   5 -12  -5 3107.27 485.064   1
   5 -12  -5 3024.23 413.014   4
   5 -12  -4 1148.14 265.309   4
  -5 -12   4 990.949 327.595   1
  -5  12   4 1186.70 425.224   2
   5  12  -4 1433.82 449.441   2
  -5 -12   3 527.031 284.154   1
  -5  12   3 1048.24 364.316   2
   5 -12  -3 1133.90 264.768   4
  -5 -12   2 4647.63 642.499   1
  -5  12   2 4246.36 666.422   2
   5 -12  -2 5116.72 532.210   4
  -5  12   1 16007.7 1292.65   2
  -5 -12   1 14136.3 1135.01   1
   5 -12  -1 15128.8 939.049   4
   5 -12   0 367.041 194.190   4
  -5  12   0 630.408 266.496   2
  -5 -12   0 311.824 242.209   1
  -5  12  -1-12.7781 205.691   2
   5 -12   1 319.379 151.763   4
  -5 -12  -1 231.506 186.016   1
  -5 -12  -2 2942.29 502.644   1
  -5  12  -2 3365.87 594.253   2
  -5  12  -3 3077.06 594.445   2
  -5 -12  -3 3109.24 533.263   1
  -5 -12  -4 7959.67 840.701   1
  -5  12  -4 6522.68 844.434   2
   5 -13  -9 412.072 205.924   4
   5 -13  -9 943.467 304.413   1
   5 -13  -8 4056.75 520.359   4
   5 -13  -8 3956.18 552.912   1
   5 -13  -7 11391.0 946.433   1
   5 -13  -7 9638.73 783.022   4
   5 -13  -6 1585.62 373.498   1
   5 -13  -6 1333.44 289.596   4
  -5  13   5 3191.86 614.455   2
   5 -13  -5 4327.18 498.067   4
   5 -13  -4 3357.67 448.985   4
  -5  13   4 3185.07 636.213   2
  -5  13   3 4480.40 728.821   2
   5 -13  -3 4141.65 495.021   4
   5 -13  -2 94.2080 135.868   4
  -5  13   2-160.424 175.625   2
   5 -13  -1 564.887 217.689   4
  -6   0  23-933.458 319.641   3
  -6   0  23 206.307 217.906   5
  -6   0  22 5418.15 715.069   3
  -6   0  22 4719.03 685.814   5
  -6   0  21 42.5532 162.451   3
  -6   0  21 17.2277 207.965   5
  -6   0  20 5113.11 632.293   3
  -6   0  20 5027.88 672.594   5
  -6   0  19-99.3064 217.033   3
  -6   0  19-79.2186 175.834   5
  -6   0  18 1584.45 333.688   3
  -6   0  18 1317.31 325.013   5
  -6   0  17-180.996 171.558   3
  -6   0  17 36.9118 177.884   5
  -6   0  16 2753.67 400.877   3
  -6   0  16 2259.50 418.737   5
  -6   0  15-157.849 197.781   5
  -6   0  15-89.0162 143.749   3
  -6   0  14 2821.45 356.684   3
  -6   0  14 2207.11 349.353   5
  -6   0  13-40.3354 134.950   3
  -6   0  13-96.4588 121.141   5
  -6   0  12 18870.7 892.600   3
  -6   0  12 16920.1 963.893   5
   6   0 -11-54.9607 115.150   5
  -6   0  11-140.638 150.032   5
  -6   0  10 13605.8 747.618   5
   6   0 -10 13327.1 799.636   5
   6   0  -9-5.50188 70.3921   5
  -6   0   9 9.47379 84.3552   3
  -6   0   9-49.9912 106.974   5
  -6   0   8 44442.9 1304.53   3
  -6   0   8 44729.0 1458.94   5
   6   0  -8 42013.0 1536.08   5
  -6   0   7 31.8391 48.3497   3
   6   0  -7 53.2593 29.0423   1
  -6   0   7 56.2185 73.4101   5
   6   0  -7-52.8271 81.0502   5
   6   0  -6 34081.7 1091.18   4
  -6   0   6 33667.6 1134.43   5
  -6   0   6 33960.1 980.507   3
   6   0  -6 32389.0 1212.35   5
   6   0  -5-54.0253 85.3462   5
   6   0  -5 119.035 87.4857   4
   6   0  -5 68.0219 33.4685   3
  -6   0   5-11.5873 76.9650   5
   6   0  -4 168375. 4012.18   3
  -6   0   4 178974. 4203.83   5
   6   0  -4 168117. 4298.61   5
   6   0  -4 179764. 4109.28   4
   6   0  -3-17.3095 54.6939   4
  -6   0   3-97.1383 78.0616   5
  -6   0   3 46.1747 49.6918   4
   6   0  -3-91.0412 77.0301   5
  -6   0   2 21923.7 818.965   5
   6   0  -2 21263.5 744.274   4
  -6   0   2 21550.4 767.635   4
  -6   0   1-26.6120 47.4700   4
  -6   0   1 139.367 85.6280   5
   6   0  -1-20.5088 79.4914   4
   6   0   0 268698. 6402.12   5
   6   0   0 261987. 6313.81   4
  -6   0   0 284140. 6289.93   4
  -6   0  -1 42.3656 40.1664   4
   6   0   1 329.095 116.308   5
   6   0   2 60146.1 1873.71   5
  -6   0  -2 62216.8 1718.53   4
   6   0   3-63.7509 143.698   5
   6   0   4 200228. 5088.60   5
  -6   0  -5 12.4150 69.4293   5
   6   0   5 13.9341 120.029   5
   6   0   6 37755.6 1521.33   5
   6   0   7-44.0593 189.928   5
   6   0   8 106265. 3324.55   5
   6   0   9-212.895 180.318   5
   6   0  10 6804.44 686.021   5
   6   0  11-81.9588 189.328   5
   6   0  12 19625.4 1301.75   5
   6   0  13-123.856 194.273   5
   6   0  14 5012.98 685.113   5
   6   0  15 116.015 183.504   5
   6   0  16 6995.32 854.612   5
   6   0  17 137.755 246.269   5
   6   0  18 5373.47 809.714   5
  -6  -1  23 83.0881 193.431   5
  -6   1  23 499.517 212.207   3
  -6  -1  22 77.5105 203.005   3
  -6  -1  22-167.514 254.260   5
  -6   1  22-445.015 308.283   5
  -6  -1  21 3846.68 597.461   3
  -6  -1  21 3394.78 582.102   5
  -6   1  21 3768.13 600.747   5
  -6  -1  20 1252.34 327.283   5
  -6  -1  20 1798.94 401.661   3
  -6   1  20 1564.31 392.827   5
  -6  -1  19 190.816 145.417   3
  -6  -1  19-144.184 190.516   5
  -6   1  19-92.8133 207.053   5
  -6  -1  18 3956.19 522.066   3
  -6  -1  18 3747.92 524.553   5
  -6   1  18 3954.37 569.375   5
  -6   1  17 9800.80 866.366   5
  -6  -1  17 9379.71 786.617   3
  -6  -1  17 8875.77 778.164   5
  -6  -1  16 4831.54 529.085   3
  -6   1  16 4685.59 580.098   5
  -6  -1  16 4504.66 544.198   5
  -6  -1  15 2684.28 375.694   3
  -6  -1  15 2350.45 366.396   5
  -6   1  15 2697.39 411.690   5
  -6  -1  14 2021.85 312.749   3
  -6  -1  14 1857.58 306.706   5
  -6   1  14 1504.19 322.240   5
  -6  -1  13 2707.53 343.815   3
  -6  -1  13 2100.80 322.613   5
  -6   1  13 1965.38 344.484   5
   6   1 -12 1716.58 277.111   5
  -6  -1  12 2203.41 300.699   3
  -6  -1  12 2532.19 326.936   5
  -6   1  12 2308.33 342.368   5
   6   1 -11 1303.53 245.474   5
  -6  -1  11 1364.52 226.058   5
  -6   1  11 1709.54 305.470   5
   6  -1 -10 12887.3 428.721   2
   6   1 -10 11968.2 733.178   5
  -6   1  10 13151.5 761.153   5
   6  -1 -10 12030.6 769.930   5
  -6  -1  10 11971.8 670.131   5
  -6   1   9 21446.5 789.718   3
   6   1  -9 20434.1 724.526   1
  -6  -1   9 19978.9 866.556   5
   6  -1  -9 18911.3 978.204   5
   6   1  -9 21828.6 634.768   2
  -6   1   9 21564.9 981.494   5
   6   1  -9 18261.5 919.218   5
   6  -1  -9 21388.0 551.465   2
   6  -1  -8 378.190 130.754   5
   6   1  -8 551.833 63.7078   2
  -6   1   8 506.095 139.040   5
  -6  -1   8 564.111 115.860   3
  -6   1   8 674.445 107.240   3
   6   1  -8 578.754 90.6240   1
  -6  -1   8 510.416 121.197   5
   6   1  -8 542.988 140.995   5
   6   1  -7 2616.15 176.216   1
  -6  -1   7 3019.35 264.711   5
  -6   1   7 3042.83 200.269   3
  -6  -1   7 2728.04 235.702   3
  -6   1   7 2782.93 289.335   5
   6  -1  -7 2505.48 300.766   5
   6   1  -7 2688.21 285.294   5
   6  -1  -6 20294.2 799.416   4
   6   1  -6 20279.8 720.756   4
   6   1  -6 19278.1 587.325   1
   6   1  -6 19134.0 758.471   3
  -6   1   6 20157.6 601.493   3
   6   1  -6 19681.2 852.823   5
  -6  -1   6 21177.9 778.381   5
  -6   1   6 20207.3 838.768   5
   6   1  -5 54713.8 1427.86   4
   6  -1  -5 52668.7 1522.92   4
   6   1  -5 48598.9 1471.47   3
  -6  -1   5 53765.2 1511.23   5
  -6   1   5 52209.4 1567.67   5
   6   1  -5 49681.7 1584.78   5
  -6  -1   4 24720.0 750.717   2
  -6  -1   4 25689.5 721.685   1
   6   1  -4 24064.5 850.799   3
  -6  -1   4 25635.6 887.718   5
  -6   1   4 26599.4 934.300   5
   6   1  -4 24559.9 939.696   5
   6   1  -4 25874.6 793.343   4
   6  -1  -4 26473.8 884.451   4
  -6  -1   3 121485. 3014.87   4
  -6   1   3 124977. 3148.28   4
   6   1  -3 116619. 3146.19   5
   6   1  -3 125319. 2960.16   4
   6  -1  -3 121365. 2817.36   3
  -6  -1   3 130277. 3114.41   5
  -6  -1   3 124317. 2897.52   1
   6  -1  -3 124545. 3059.66   4
  -6   1   3 130129. 3141.43   5
  -6   1   2 34472.3 1104.62   4
  -6   1   2 34570.7 1117.06   5
  -6  -1   2 33154.1 1091.86   5
   6   1  -2 29709.5 1100.58   5
   6  -1  -2 32291.3 1041.46   4
   6   1  -2 33991.4 989.791   4
  -6  -1   2 33704.1 1001.38   4
  -6   1   1 127011. 3093.95   5
   6  -1  -1 118447. 3005.59   4
   6   1  -1 125829. 3079.27   5
   6   1  -1 119757. 2935.49   4
  -6  -1   1 121332. 2913.92   4
  -6   1   1 121198. 3028.29   4
  -6  -1   0 14513.3 554.875   4
  -6   1   0 14983.2 621.310   4
   6   1   0 13951.5 653.502   5
   6  -1   0 14059.2 624.262   4
   6   1   0 13741.1 662.772   5
   6   1   1 37907.2 1301.26   5
   6  -1   1 37992.2 1260.67   5
  -6   1  -1 39129.4 1201.26   4
  -6  -1  -1 36360.1 1115.31   4
   6   1   2 72478.0 2164.26   5
   6  -1   2 71460.0 2098.15   5
  -6  -1  -2 73665.2 1938.94   4
   6   1   3 6528.60 491.104   5
   6  -1   3 5560.35 431.943   5
   6   1   4 1158.95 230.459   5
   6  -1   4 1268.03 227.161   5
  -6   1  -4 1696.31 202.759   4
   6   1   5 70259.8 2185.35   5
   6  -1   5 66079.8 2079.49   5
  -6   1  -5 71711.5 1923.50   4
   6   1   6 9204.62 692.618   5
   6  -1   6 9190.42 657.305   5
  -6   1  -6 9925.26 562.989   5
   6  -1   7 4268.40 466.201   5
   6   1   7 3869.54 478.925   5
   6   1   8-52.9815 213.531   5
   6  -1   8-162.215 149.088   5
   6   1   9 30933.1 1539.13   5
   6  -1   9 30934.0 1480.41   5
   6   1  10 15947.8 1096.85   5
   6  -1  10 15877.0 1049.56   5
   6   1  11 6570.70 721.119   5
   6  -1  11 6757.65 696.145   5
   6   1  12 4231.98 594.958   5
   6  -1  12 4971.23 626.045   5
   6   1  13 4816.38 668.746   5
   6  -1  13 4084.86 586.676   5
   6  -1  14 8283.17 892.963   5
   6   1  14 8961.57 928.162   5
   6   1  15 1141.60 393.650   5
   6  -1  15 512.691 290.366   5
   6  -1  16 1340.04 356.155   5
   6   1  16 1398.07 421.973   5
   6   1  17 2507.78 539.656   5
   6  -1  17 3265.18 590.989   5
   6  -1  18-374.109 273.773   5
  -6  -2  22-116.603 187.667   3
  -6  -2  22 66.0015 152.194   5
  -6  -2  21 94.4344 176.697   3
  -6  -2  21-41.5393 196.282   5
  -6   2  21-188.037 260.594   5
  -6  -2  20 1.29163 247.831   3
  -6  -2  20 320.995 178.199   5
  -6   2  20 139.498 164.098   5
  -6  -2  19 3567.75 513.303   3
  -6  -2  19 3223.91 462.750   5
  -6   2  19 3230.56 567.642   5
  -6  -2  18 794.598 244.715   5
  -6   2  18 477.924 227.067   5
  -6  -2  17 1239.35 301.838   3
  -6  -2  17 591.384 224.334   5
  -6   2  17 814.274 280.467   5
  -6  -2  16 1436.02 301.543   3
  -6  -2  16 1441.86 289.514   5
  -6   2  16 762.409 236.241   5
  -6  -2  15 11167.8 800.952   3
  -6  -2  15 10388.0 744.838   5
  -6   2  15 9983.88 845.803   5
   6  -2 -14 3216.92 292.139   2
  -6  -2  14 4470.30 471.951   3
  -6  -2  14 3567.33 410.977   5
  -6   2  14 3671.12 482.349   5
   6  -2 -13 4255.90 320.794   2
  -6  -2  13 5321.91 490.009   3
  -6  -2  13 5192.68 465.249   5
  -6   2  13 4281.27 509.144   5
   6  -2 -12 1578.42 178.882   2
   6   2 -12 1579.45 254.983   5
  -6  -2  12 1425.58 243.466   3
  -6  -2  12 1596.68 235.423   5
  -6   2  12 1365.12 284.041   5
   6  -2 -11 53642.7 1483.13   2
  -6  -2  11 55179.3 1754.71   5
   6   2 -11 50691.0 1823.20   5
  -6  -2  11 55809.0 1818.07   3
   6   2 -11 56201.3 1676.27   1
  -6   2  11 57563.3 2021.32   5
   6   2 -10-13.9603 82.1090   5
   6  -2 -10 68.4734 40.4252   2
  -6  -2  10 47.7884 87.2483   3
  -6  -2  10-33.2880 108.649   5
   6   2 -10 0.36505 66.3653   1
  -6   2  10-96.5040 150.143   5
  -6   2   9 14490.1 812.720   5
   6   2  -9 14399.8 619.289   1
  -6  -2   9 14677.3 670.499   5
   6  -2  -9 14637.9 497.676   2
   6   2  -9 16179.4 588.730   2
   6   2  -9 13730.4 742.909   5
   6  -2  -9 12987.3 814.374   5
   6   2  -8 3180.96 248.816   1
  -6   2   8 3184.55 344.697   5
  -6  -2   8 3087.22 271.958   5
   6   2  -8 3281.49 320.783   5
   6   2  -8 3629.77 236.540   2
   6   2  -7 38893.4 1143.89   1
   6   2  -7 39783.5 1120.96   2
   6  -2  -7 40348.6 1352.50   4
  -6   2   7 39351.2 1058.69   3
   6   2  -7 36746.2 1319.14   3
   6  -2  -7 39669.6 999.170   1
  -6  -2   7 41067.1 1233.10   5
  -6   2   7 40195.8 1401.92   5
   6   2  -7 37179.0 1322.78   5
   6  -2  -6 20586.0 844.166   4
   6   2  -6 19712.5 688.319   4
   6   2  -6 20263.3 843.224   5
   6  -2  -6 20872.4 552.687   1
   6   2  -6 19417.5 835.520   3
  -6   2   6 21016.2 558.442   3
  -6   2   6 20329.4 873.418   5
  -6  -2   6 20748.8 759.757   5
   6   2  -6 20321.0 681.896   1
   6  -2  -5 16462.4 703.340   4
  -6   2   5 16894.4 738.387   5
   6   2  -5 15804.0 705.852   3
  -6  -2   5 15708.6 581.228   1
   6   2  -5 15435.9 692.116   5
  -6   2   5 15476.6 526.675   2
  -6  -2   5 16561.6 645.102   5
   6   2  -5 15926.6 544.725   4
   6  -2  -4 1659.96 214.843   4
  -6  -2   4 1636.94 160.069   1
  -6   2   4 1880.23 226.558   5
  -6  -2   4 1668.20 189.258   5
   6   2  -4 1459.82 191.754   3
   6   2  -4 1405.05 186.403   5
  -6  -2   4 1689.29 165.017   2
   6   2  -4 1369.89 125.186   4
   6   2  -3 38635.7 1279.19   5
  -6  -2   3 38892.0 1215.53   2
  -6  -2   3 39847.6 1109.85   4
  -6   2   3 39142.6 1039.84   1
  -6  -2   3 40242.4 1159.07   1
  -6   2   3 43147.9 1307.12   5
  -6  -2   3 41699.0 1243.83   5
   6   2  -3 40194.7 1080.89   4
   6  -2  -3 41037.3 1251.65   4
  -6   2   2 38334.6 1206.53   5
   6   2  -2 36627.3 1170.88   5
   6  -2  -2 36973.2 1158.70   4
  -6  -2   2 35877.0 1009.78   4
   6  -2  -1 4187.39 311.457   4
   6   2  -1 3772.45 311.818   5
  -6   2   1 4050.69 321.137   5
   6  -2  -1 3006.50 316.218   5
   6   2  -1 3402.18 306.249   5
  -6  -2   1 4157.37 236.020   4
  -6   2   0 45.0793 86.0804   5
   6  -2   0 362.491 104.465   4
   6   2   0 357.647 119.491   5
   6  -2   0 178.707 63.7135   5
  -6  -2   0 148.642 54.5601   4
   6   2   0 242.143 102.369   5
   6   2   1 105668. 2850.11   5
  -6  -2  -1 103011. 2552.79   4
   6  -2   1 103753. 2763.08   4
   6   2   2 840.928 179.015   5
   6  -2   2 1023.66 178.097   5
   6   2   3 125317. 3472.67   5
   6  -2   3 128920. 3369.99   5
   6   2   4 334.910 154.923   5
   6  -2   4 349.320 132.328   5
   6   2   5 47165.9 1765.00   5
   6  -2   5 45563.4 1626.83   5
   6   2   6 879.374 257.981   5
   6  -2   6 902.635 197.613   5
   6   2   7 53472.1 2083.38   5
   6  -2   7 56431.0 1976.20   5
   6   2   8 839.862 246.215   5
   6  -2   8 706.123 226.201   5
   6   2   9 13697.3 994.155   5
   6  -2   9 12808.6 892.729   5
   6  -2  10 780.047 252.734   5
   6   2  10 622.294 243.324   5
   6   2  11 50037.8 2228.98   5
   6  -2  11 48943.2 2082.54   5
   6   2  12 1257.83 381.313   5
   6  -2  12 958.751 280.799   5
   6   2  13 829.157 333.202   5
   6  -2  13 1266.28 332.106   5
   6   2  14-172.021 268.026   5
   6  -2  14 147.871 166.125   5
   6   2  15 26450.4 1745.11   5
   6  -2  15 24530.8 1583.98   5
   6   2  16 681.250 303.504   5
   6  -2  16 1087.80 362.934   5
   6   2  17 1099.79 440.476   5
   6  -2  17 1504.07 427.575   5
   6  -2  18 257.957 241.871   5
  -6  -3  21 3379.44 565.295   3
  -6   3  21 2064.12 467.489   5
  -6  -3  20 646.624 261.763   3
  -6  -3  20 1173.49 304.288   5
  -6   3  20 778.854 290.275   5
  -6  -3  19 105.602 171.435   3
  -6  -3  19 101.315 129.686   5
  -6   3  19-311.590 292.826   5
  -6   3  18-65.8402 247.773   5
  -6  -3  18-124.895 153.958   3
  -6  -3  18-61.6483 131.339   5
  -6  -3  17 2878.92 448.118   3
  -6  -3  17 2867.72 395.144   5
  -6   3  17 1925.92 400.313   5
  -6   3  16 3676.95 538.740   5
  -6  -3  16 3781.84 495.278   3
  -6  -3  16 3014.62 379.447   5
   6  -3 -15 2658.70 293.521   2
  -6  -3  15 2714.11 341.216   5
  -6  -3  15 3436.81 450.751   3
  -6   3  15 2300.14 408.207   5
   6  -3 -14 8208.29 498.697   2
  -6  -3  14 8155.73 667.513   3
  -6   3  14 7380.11 724.105   5
  -6  -3  14 7557.02 566.999   5
   6  -3 -13 4694.01 353.446   2
   6   3 -13 4718.23 478.944   5
  -6  -3  13 5555.54 522.488   3
   6   3 -13 5523.92 464.817   1
  -6  -3  13 5345.23 443.943   5
  -6   3  13 6083.53 613.657   5
   6   3 -12 17179.1 916.192   5
  -6  -3  12 17654.6 925.800   3
   6   3 -12 17848.9 851.993   1
  -6  -3  12 17259.9 817.333   5
  -6   3  12 17431.4 1060.18   5
   6  -3 -12 17370.0 714.410   2
   6   3 -11 1125.93 200.065   5
   6  -3 -11 973.229 145.229   2
  -6  -3  11 882.520 208.737   3
  -6   3  11 1294.77 280.637   5
  -6  -3  11 945.946 165.815   5
   6   3 -11 760.498 154.780   1
   6   3 -10 28467.0 1058.98   1
  -6  -3  10 28160.4 1144.58   3
  -6  -3  10 26711.2 989.065   5
  -6   3  10 26189.2 1251.79   5
   6   3 -10 29746.7 1038.41   2
   6  -3 -10 28128.9 912.696   2
   6   3 -10 25097.5 1092.59   5
   6   3  -9 5460.80 387.340   1
  -6  -3   9 5159.42 424.740   3
  -6   3   9 5428.99 500.926   5
   6   3  -9 5574.13 373.541   2
  -6  -3   9 5455.59 355.497   5
   6   3  -9 5004.76 406.182   5
   6   3  -8 5020.49 352.053   1
   6   3  -8 4860.66 425.303   3
  -6  -3   8 4867.71 325.821   5
   6  -3  -8 4709.18 271.582   1
  -6   3   8 5640.35 483.435   5
   6   3  -8 4742.45 376.277   5
   6   3  -8 5386.40 349.212   2
  -6  -3   7 326.102 83.1494   5
   6  -3  -7 174.970 107.359   4
   6   3  -7 340.087 109.483   5
   6   3  -7 177.573 66.9066   1
   6  -3  -7 322.234 73.0392   1
   6   3  -7 166.656 83.7306   2
   6   3  -7 227.165 113.144   3
  -6   3   7 110.463 153.498   5
   6   3  -6 161990. 3624.54   4
  -6   3   6 148292. 3743.72   2
   6  -3  -6 160289. 3994.20   4
   6   3  -6 163432. 3843.06   2
   6  -3  -6 156381. 3636.15   1
   6   3  -6 149305. 4030.53   3
   6   3  -6 153842. 3791.67   1
  -6  -3   6 159896. 3779.18   5
  -6   3   6 162349. 4060.14   5
   6   3  -6 149953. 3875.41   5
   6  -3  -5 9659.16 542.605   4
  -6   3   5 10622.4 586.307   5
  -6  -3   5 9754.96 463.027   5
   6   3  -5 9343.44 566.416   3
  -6  -3   5 9219.68 473.761   1
   6  -3  -5 9972.32 384.861   1
   6   3  -5 8903.85 493.773   5
   6   3  -5 10186.5 345.327   4
  -6   3   5 8479.56 433.566   2
  -6  -3   4 37280.5 1166.56   1
   6   3  -4 33654.2 1171.32   5
   6   3  -4 36878.5 1306.86   3
   6   3  -4 36793.2 944.240   4
  -6   3   4 37168.4 1258.88   5
  -6   3   4 36386.8 1134.60   2
  -6  -3   4 35928.7 1170.99   2
   6  -3  -4 38761.1 1243.28   4
   6   3  -3 79941.0 2289.50   5
   6   3  -3 90440.7 2284.67   5
  -6   3   3 90937.8 2364.63   5
   6  -3  -3 88780.0 2331.63   4
  -6  -3   3 85389.6 2273.12   1
  -6   3   3 83341.2 2132.27   1
  -6  -3   3 84268.4 2317.99   2
  -6  -3   2 17080.5 764.792   2
  -6   3   2 15946.8 630.940   1
  -6  -3   2 17443.3 706.876   1
   6   3  -2 17892.9 725.959   5
   6   3  -2 15527.7 713.311   5
   6  -3  -2 17931.8 735.895   4
  -6   3   2 18100.1 745.068   5
  -6  -3   2 17604.7 539.954   4
  -6  -3   1 93184.6 2585.26   2
   6  -3  -1 91461.2 2207.73   3
  -6   3   1 98414.1 2523.40   5
   6   3  -1 95087.8 2525.86   5
   6   3  -1 90156.9 2520.84   5
  -6  -3   1 94292.7 2218.90   4
  -6   3   1 92396.6 2383.52   1
   6  -3  -1 88782.0 2477.39   4
   6   3   0 5964.48 434.497   5
  -6  -3   0 5837.77 283.032   4
  -6   3   0 5745.76 398.229   5
   6  -3   0 5936.63 406.172   4
   6   3   1 11729.3 657.163   5
  -6  -3  -1 11594.8 461.374   4
   6  -3   1 11710.3 613.041   4
   6   3   2 77010.4 2359.27   5
   6  -3   2 78937.8 2205.45   5
   6   3   3 11135.3 709.191   5
   6  -3   3 12226.0 641.386   5
  -6  -3  -3 12298.0 614.290   5
   6   3   4 5136.80 496.067   5
   6  -3   4 5359.41 434.208   5
  -6  -3  -4 5439.76 411.463   5
   6   3   5 16421.6 973.543   5
   6  -3   5 17729.3 877.029   5
   6  -3   5 18393.7 820.498   5
   6   3   6 46910.7 1885.50   5
   6  -3   6 47836.8 1711.68   5
   6  -3   6 48510.8 1591.33   5
   6   3   7 13112.5 923.026   5
   6  -3   7 14524.1 852.149   5
   6   3   8 107.370 191.870   5
   6  -3   8 112.294 113.085   5
   6   3   9 4863.55 597.479   5
   6  -3   9 5292.98 546.278   5
   6   3  10 30171.9 1638.91   5
   6  -3  10 30014.8 1481.94   5
   6  -3  11 5752.93 619.626   5
   6   3  11 4686.61 634.272   5
   6   3  12 3695.50 593.465   5
   6  -3  12 2667.53 447.481   5
   6   3  13 11179.3 1050.67   5
   6  -3  13 9214.86 867.095   5
   6   3  14 8557.65 957.409   5
   6  -3  14 7538.03 803.175   5
   6   3  15 380.210 268.126   5
   6  -3  15 132.245 222.620   5
   6   3  16 2978.13 619.863   5
   6  -3  16 2616.29 500.513   5
   6  -3  17 566.377 279.055   5
   6  -3  18 368.730 263.351   5
  -6  -4  21 370.050 212.449   3
  -6  -4  20 358.366 241.629   3
  -6   4  20-61.6713 250.046   5
  -6  -4  19 1071.72 316.530   3
  -6   4  19 932.192 310.945   5
  -6  -4  18 3789.75 543.679   3
  -6  -4  18 3941.41 439.404   5
  -6   4  18 2964.69 553.977   5
  -6  -4  17 378.458 142.202   5
  -6  -4  17 574.716 208.707   3
  -6   4  16 8103.89 814.745   5
  -6  -4  16 9255.89 780.877   3
  -6  -4  16 9241.83 633.127   5
  -6  -4  15-85.6163 214.071   3
  -6  -4  15 158.859 100.248   5
  -6   4  15 170.030 147.474   5
   6   4 -14 2059.70 306.982   5
  -6  -4  14 2122.00 271.584   5
  -6  -4  14 2053.02 354.234   3
  -6   4  14 1840.42 374.263   5
   6  -4 -14 2399.76 281.937   2
   6   4 -13 1051.43 205.218   5
  -6  -4  13 1397.37 201.144   5
   6  -4 -13 1229.82 190.646   2
  -6  -4  13 1363.05 270.597   3
  -6   4  13 719.859 264.868   5
   6   4 -12 7618.93 551.573   5
  -6  -4  12 7498.25 463.259   5
  -6  -4  12 7391.65 598.702   3
  -6   4  12 8057.75 717.475   5
   6  -4 -12 7440.72 475.948   2
   6   4 -11 184.461 106.256   5
   6   4 -11 120.506 126.343   2
   6  -4 -11 77.9900 59.3676   2
   6   4 -11 164.676 103.214   1
  -6  -4  11 63.2332 128.243   3
  -6  -4  11 110.388 75.1207   5
  -6   4  11 119.376 138.860   5
   6   4 -10 6226.28 449.058   5
   6   4 -10 7010.93 494.188   1
  -6  -4  10 6517.73 521.520   3
   6  -4 -10 6753.99 423.470   2
  -6  -4  10 6595.52 389.731   5
  -6   4  10 6424.77 584.560   5
   6   4 -10 7010.82 484.518   2
   6   4  -9 1899.19 235.976   5
  -6  -4   9 1420.48 170.353   5
   6   4  -9 2170.79 264.773   1
   6   4  -9 2210.03 265.588   2
   6  -4  -9 1902.96 195.727   1
  -6  -4   9 1751.66 270.684   3
  -6   4   9 2496.16 350.532   5
   6   4  -8 52914.5 1690.55   1
   6  -4  -8 55416.6 1534.57   1
   6  -4  -8 55009.5 1826.43   4
  -6   4   8 57294.7 1926.97   5
  -6  -4   8 55154.8 1521.02   5
   6   4  -8 50098.4 1630.60   5
   6   4  -8 59563.8 1741.20   2
   6   4  -7 2905.73 293.630   2
   6  -4  -7 2643.93 215.640   1
  -6  -4   7 2573.89 212.256   5
   6   4  -7 2813.85 175.304   4
   6  -4  -7 2449.66 307.637   4
   6   4  -7 2591.24 327.704   3
  -6   4   7 2148.43 286.343   5
   6   4  -7 2628.20 254.191   5
   6   4  -7 2375.14 258.837   1
   6  -4  -6 647.564 162.213   5
   6   4  -6 697.310 170.853   3
   6   4  -6 704.056 130.600   5
   6  -4  -6 700.876 118.643   1
  -6   4   6 567.527 168.345   5
  -6  -4   6 519.505 139.017   1
   6   4  -6 1035.61 79.0467   4
  -6   4   6 948.187 164.834   2
   6   4  -6 836.136 168.156   2
   6  -4  -6 624.564 147.140   4
  -6  -4   6 669.556 114.295   5
   6   4  -6 673.957 140.635   1
   6  -4  -5 16296.7 774.494   4
   6   4  -5 17670.7 788.039   2
  -6   4   5 16972.2 457.418   3
   6   4  -5 17238.6 867.306   3
  -6  -4   5 16641.0 755.963   1
   6  -4  -5 17739.4 647.601   1
   6   4  -5 17596.3 710.614   5
  -6   4   5 18707.1 845.303   5
   6  -4  -5 18386.7 909.365   5
  -6   4   5 17753.1 747.547   2
  -6  -4   4 52925.8 1646.99   1
   6   4  -4 56473.8 1822.63   3
  -6   4   4 54446.3 1638.12   2
   6   4  -4 55334.5 1543.09   5
   6   4  -4 50861.3 1558.05   5
  -6   4   4 57260.5 1716.29   5
  -6  -4   4 51271.5 1655.23   2
   6  -4  -4 54245.3 1671.97   4
  -6  -4   3 4561.38 359.425   1
   6   4  -3 5178.67 344.267   5
  -6   4   3 5076.26 376.629   5
   6  -4  -3 3892.53 338.980   4
  -6   4   3 4076.45 291.117   1
   6   4  -3 4173.14 320.242   5
  -6  -4   3 4305.23 366.670   2
  -6  -4   2 3242.46 148.868   4
  -6   4   2 2965.39 259.552   1
   6   4  -2 2903.02 275.776   5
  -6   4   2 3128.12 289.633   5
   6   4  -2 2488.88 265.212   5
   6  -4  -2 3200.09 297.952   4
  -6  -4   2 3281.74 309.903   1
  -6  -4   2 3345.74 334.653   2
  -6  -4   1 11662.0 671.480   2
   6  -4  -1 12273.2 618.828   4
  -6   4   1 11461.3 565.281   1
  -6  -4   1 11363.7 615.745   1
   6   4  -1 12139.6 627.584   5
   6  -4  -1 11651.7 443.883   3
   6   4  -1 11886.1 626.363   5
  -6   4   1 11225.4 586.927   5
  -6  -4   1 11368.3 382.933   4
   6  -4   0 127701. 3339.02   4
  -6  -4   0 132832. 3519.23   2
   6   4   0 127221. 3386.80   5
   6  -4   0 126804. 3095.72   3
  -6   4   0 136141. 3336.68   5
  -6   4   0 121213. 3279.15   1
  -6  -4   0 127115. 2982.95   4
  -6   4   0 129426. 3397.66   4
   6  -4   1 6354.04 367.485   3
   6   4   1 6639.91 500.533   5
   6  -4   1 6126.97 440.333   4
  -6   4  -1 5946.08 427.159   5
  -6  -4  -1 5899.57 495.080   2
  -6   4  -1 6003.20 443.960   4
  -6   4  -2 527.489 138.702   4
   6   4   2 224.597 127.376   5
   6  -4   2 283.113 114.051   4
   6  -4   2 80.0390 66.5699   3
   6  -4   2 449.405 122.636   5
   6   4   3 4510.59 456.193   5
  -6  -4  -3 4701.47 369.702   5
   6  -4   3 4269.78 364.138   5
   6   4   4 141472. 3990.72   5
   6  -4   4 139756. 3680.92   5
   6   4   5 16380.9 975.121   5
   6  -4   5 14240.7 786.990   5
   6  -4   5 16605.5 759.806   5
   6   4   6 420.053 206.385   5
   6  -4   6 400.194 156.546   5
   6  -4   6 474.046 123.274   5
   6   4   7 2646.60 399.098   5
   6  -4   7 2512.81 339.491   5
   6   4   8 51737.4 2160.37   5
   6  -4   8 51169.7 1897.78   5
   6   4   9 2559.20 443.297   5
   6  -4   9 2686.83 384.220   5
   6  -4  10 6853.39 636.923   5
   6   4  10 5501.02 679.359   5
   6   4  11 1923.07 438.122   5
   6  -4  11 1628.89 319.078   5
   6   4  12 23484.7 1544.39   5
   6  -4  12 21215.7 1287.23   5
   6   4  13 102.785 194.610   5
   6  -4  13 127.023 150.706   5
   6   4  14 1813.04 473.315   5
   6  -4  14 2967.30 493.134   5
   6   4  15-45.5421 249.477   5
   6  -4  15 174.402 171.811   5
   6   4  16 3648.54 666.885   5
   6  -4  16 4363.97 649.343   5
   6  -4  17-157.161 182.723   5
  -6  -5  20 10018.6 955.568   3
  -6  -5  19 3074.17 513.945   3
  -6   5  19 1391.35 382.798   5
  -6  -5  18 3651.77 544.043   3
  -6   5  18 4816.85 692.673   5
  -6  -5  17 11394.1 922.648   3
  -6   5  17 10896.8 1025.92   5
  -6  -5  16 1623.95 238.127   5
  -6  -5  16 1026.99 289.944   3
  -6   5  16 1293.46 380.138   5
  -6  -5  15 24.4482 154.526   3
  -6  -5  15 65.7296 88.8526   5
  -6   5  15-2.49398 181.214   5
  -6  -5  14 2854.25 412.380   3
  -6  -5  14 2957.44 285.880   5
  -6   5  14 3108.75 499.853   5
   6   5 -13 3428.76 361.466   5
   6  -5 -13 4523.68 405.855   2
  -6  -5  13 4075.05 320.352   5
  -6  -5  13 4118.57 476.644   3
   6   5 -13 4534.93 477.716   2
  -6   5  13 4820.71 587.010   5
  -6  -5  12 131.779 67.3385   5
   6   5 -12-1.02410 63.8975   5
   6   5 -12 120.680 141.101   2
   6  -5 -12 128.491 92.0472   2
  -6  -5  12-20.2691 138.582   3
  -6   5  12 36.4477 174.087   5
   6   5 -11 3147.75 314.900   5
   6  -5 -11 3319.92 326.513   2
  -6  -5  11 3296.37 248.941   5
  -6  -5  11 3390.95 410.264   3
   6   5 -11 3868.67 406.014   2
  -6   5  11 3317.12 452.427   5
   6   5 -10 3471.40 306.047   5
  -6  -5  10 3629.36 252.741   5
  -6  -5  10 3891.43 419.671   3
  -6   5  10 4278.20 482.718   5
   6   5 -10 4220.54 412.599   2
   6   5  -9 53074.7 1774.27   1
   6  -5  -9 51266.3 1837.49   4
  -6  -5   9 53210.3 1447.13   5
  -6   5   9 54664.2 1983.90   5
   6   5  -9 58049.0 1840.61   2
   6   5  -9 47419.3 1552.42   5
   6   5  -8 1275.08 174.796   5
   6  -5  -8 1185.08 247.342   4
   6   5  -8 1436.58 219.972   1
   6   5  -8 1520.63 244.739   2
   6  -5  -8 1549.98 195.380   1
  -6  -5   8 1449.00 155.133   5
  -6   5   8 2117.82 325.420   5
   6   5  -7 125.420 100.847   1
   6  -5  -7 233.502 150.097   4
   6   5  -7 71.3096 112.583   2
   6  -5  -7 31.1968 85.5284   1
  -6   5   7-27.7337 131.684   5
   6   5  -7 94.9305 62.7040   5
   6  -5  -6 12875.8 715.638   4
   6   5  -6 13623.0 745.763   2
   6  -5  -6 14221.0 610.532   1
  -6   5   6 13484.1 764.390   5
   6   5  -6 12100.9 561.674   5
  -6  -5   6 12343.8 684.909   1
   6   5  -6 13609.2 540.078   5
   6   5  -6 12209.0 664.823   1
   6  -5  -5 65305.5 2000.58   4
   6   5  -5 68098.6 2075.74   2
  -6   5   5 69846.2 2062.16   5
  -6   5   5 63274.4 1605.25   3
   6   5  -5 68190.3 1786.91   5
  -6  -5   5 64080.9 2003.35   1
   6  -5  -5 69169.4 1855.75   1
   6   5  -5 60880.1 1789.03   5
   6  -5  -5 62800.3 2143.72   5
  -6   5   4 4873.53 244.976   3
  -6  -5   4 5083.43 419.262   1
   6   5  -4 6008.71 363.735   5
   6   5  -4 5402.08 351.723   5
  -6   5   4 5574.00 426.676   5
  -6  -5   4 5189.72 430.174   2
   6  -5  -4 4756.68 444.764   5
   6  -5  -4 5279.32 412.099   4
  -6   5   3 23474.5 934.172   5
  -6  -5   3 21508.6 948.662   1
   6   5  -3 22648.8 857.632   5
   6  -5  -3 21749.6 915.046   4
  -6  -5   3 23074.8 1007.69   2
  -6   5   3 20526.8 848.798   1
   6   5  -3 20597.3 837.788   5
   6  -5  -3 21903.7 1002.31   5
  -6   5   2 13205.8 653.567   1
   6   5  -2 12687.7 638.126   5
   6   5  -2 13340.2 659.468   5
  -6   5   2 13510.0 659.553   5
   6  -5  -2 13762.9 683.879   4
  -6  -5   2 13803.7 760.311   2
  -6  -5   2 12367.8 695.586   1
  -6   5   1 30861.1 1156.55   1
  -6   5   1 34269.7 1172.73   5
   6   5  -1 32250.1 1191.99   5
  -6  -5   1 31530.4 1230.05   1
  -6  -5   1 31751.6 800.647   4
   6  -5  -1 30538.2 1164.01   4
  -6  -5   1 32846.9 1321.05   2
  -6  -5   0 10566.8 690.820   2
   6   5   0 10002.5 617.103   5
  -6   5   0 10308.8 600.132   1
   6  -5   0 10900.2 496.921   3
  -6  -5   0 9934.02 367.457   4
  -6   5   0 11631.8 602.306   5
  -6  -5   0 10399.9 633.000   1
   6  -5   0 10270.8 603.211   4
  -6   5  -1 54612.6 1667.38   5
   6  -5   1 50733.7 1529.92   3
   6   5   1 51781.5 1782.46   5
  -6   5  -1 51571.0 1701.22   1
   6  -5   1 50624.8 1689.69   4
   6   5   2 64192.8 2158.46   5
   6  -5   2 63749.7 2034.61   4
   6  -5   2 67782.9 1917.52   3
  -6   5  -2 61365.7 2042.09   1
  -6  -5  -2 68519.9 1937.55   5
   6   5   3 34265.7 1461.56   5
   6  -5   3 34929.3 1249.10   3
  -6  -5  -3 35130.3 1248.28   5
   6  -5   3 33900.0 1225.05   5
   6   5   4 347.715 193.534   5
   6  -5   4 169.150 130.825   3
   6  -5   4 108.775 105.030   5
   6   5   5 14197.6 942.185   5
   6  -5   5 14483.0 784.334   3
   6  -5   5 13682.2 689.812   5
   6  -5   5 13904.3 748.668   5
   6  -5   6 4056.76 420.793   3
   6   5   6 4087.87 518.203   5
   6  -5   6 3403.54 377.308   5
   6  -5   6 3580.82 338.896   5
   6   5   7 9298.68 814.448   5
   6  -5   7 10657.6 719.107   3
   6  -5   7 10320.4 687.686   5
   6  -5   7 10635.7 614.418   5
   6   5   8 3439.65 527.780   5
   6  -5   8 3699.54 416.089   5
   6   5   9 23217.1 1429.45   5
   6  -5   9 23355.7 1186.71   5
   6   5  10 9780.87 931.215   5
   6  -5  10 10215.3 782.128   5
   6  -5  11 374.877 179.811   5
   6   5  11 420.792 264.487   5
   6   5  12 1172.70 362.585   5
   6  -5  12 2189.70 385.992   5
   6   5  13 4491.27 698.234   5
   6  -5  13 4277.14 562.035   5
   6   5  14 604.827 305.101   5
   6  -5  14 1025.82 303.141   5
   6   5  15 214.393 216.573   5
   6  -5  15-28.9023 150.585   5
   6  -5  16 948.282 334.117   3
  -6  -6  19 3409.97 559.042   3
  -6   6  19 3779.44 620.137   5
  -6  -6  18 173.374 172.486   3
  -6   6  18 719.846 318.689   5
  -6  -6  17-93.4766 166.514   3
  -6   6  17-95.9119 236.760   5
   6   6 -16 1235.31 311.085   2
  -6  -6  16 692.950 265.718   3
  -6   6  16 1050.11 329.538   5
  -6  -6  15 9436.97 820.109   3
  -6   6  15 9578.67 918.588   5
   6   6 -14 609.000 231.305   2
  -6  -6  14 446.377 183.918   3
  -6   6  14 296.631 213.877   5
  -6  -6  13 3733.05 478.611   3
  -6  -6  13 3974.28 270.779   5
   6   6 -13 4895.48 525.377   2
  -6   6  13 4032.53 543.627   5
   6  -6 -13 4509.59 411.035   1
   6   6 -12 139.931 122.420   2
  -6  -6  12-21.2590 41.6481   5
  -6  -6  12-96.2304 151.124   3
   6  -6 -12 34.4844 87.6265   1
  -6   6  12-33.4503 192.288   5
   6  -6 -11 18451.7 1069.36   4
  -6   6  11 19767.5 1208.39   5
   6  -6 -11 20897.3 926.938   1
   6   6 -11 22905.4 1146.52   2
   6   6 -11 20517.2 797.633   5
  -6  -6  11 21074.5 688.870   5
   6   6 -10 45.0301 53.8885   5
   6  -6 -10 55.1691 96.5215   1
   6  -6 -10-138.844 195.946   4
   6   6 -10-103.953 147.891   2
  -6   6  10 110.766 140.911   5
   6   6  -9 6111.34 358.682   5
   6   6  -9 6581.21 267.966   4
   6  -6  -9 6779.38 579.502   4
   6   6  -9 7361.55 327.121   5
  -6   6   9 7394.62 640.275   5
   6   6  -9 6962.90 571.059   2
   6  -6  -8 25459.5 1165.00   4
   6   6  -8 25599.7 783.219   5
  -6   6   8 26513.8 1242.32   5
   6   6  -8 24622.9 851.748   5
   6   6  -8 26482.2 1196.19   2
   6   6  -7 12726.3 772.650   2
   6  -6  -7 10371.7 677.394   4
  -6   6   7 12159.2 758.282   5
   6   6  -7 11063.6 462.348   5
   6   6  -7 10747.1 490.530   5
   6  -6  -6 8510.12 590.758   4
   6   6  -6 8528.27 423.461   5
   6   6  -6 8443.74 629.197   2
   6   6  -6 7497.82 394.279   5
  -6   6   6 8436.67 398.890   3
  -6  -6   6 8215.22 595.199   1
  -6   6   6 8725.05 618.513   5
   6   6  -5 7487.81 594.342   2
   6   6  -5 6765.98 389.154   5
  -6   6   5 6878.11 345.247   3
  -6  -6   5 6889.14 537.834   1
   6   6  -5 7103.35 387.348   5
  -6   6   5 7494.90 545.163   5
   6  -6  -5 6632.18 503.031   4
  -6   6   4 3388.07 233.776   3
  -6  -6   4 3852.93 393.882   1
   6   6  -4 3477.31 279.600   5
   6   6  -4 3196.02 386.877   2
   6   6  -4 3122.24 265.324   5
  -6   6   4 3119.40 340.203   5
  -6   6   4 3637.59 388.193   2
   6  -6  -4 3787.01 410.280   5
   6  -6  -4 3643.03 361.282   4
  -6  -6   3 33585.8 1339.35   1
   6   6  -3 34548.1 1175.41   5
  -6   6   3 32667.4 1229.02   1
  -6   6   3 35084.0 1251.97   5
  -6   6   3 34605.6 1371.68   2
   6  -6  -3 35294.1 1274.86   4
   6  -6  -3 32614.3 1341.91   5
   6   6  -3 31455.0 1126.56   5
  -6   6   2 98.0938 103.717   2
  -6   6   2-103.088 100.993   1
   6   6  -2-65.4924 111.896   5
  -6  -6   2-151.466 151.502   1
   6   6  -2 18.8383 74.5390   5
  -6   6   2-107.172 129.233   5
   6  -6  -2-58.0915 81.3280   5
   6  -6  -2 91.9616 133.113   4
  -6   6   1 42064.2 1514.63   1
  -6   6   1 46122.3 1475.65   5
  -6  -6   1 42433.6 1590.11   1
   6   6  -1 42690.3 1510.92   5
   6  -6  -1 44205.0 1505.58   4
   6  -6  -1 43240.0 1545.72   5
  -6   6   0 13821.8 763.848   1
   6   6   0 13128.5 761.762   5
   6  -6   0 13411.5 733.810   4
  -6   6   0 15818.3 742.746   5
  -6  -6   0 14071.7 802.050   1
   6   6   1 65573.9 2169.05   5
   6  -6   1 67459.2 1927.20   3
   6  -6   1 67682.6 2079.19   4
  -6   6  -1 68850.0 2023.84   5
  -6  -6  -1 61000.0 1875.32   5
  -6  -6  -1 67363.2 2176.79   1
   6  -6   2 26927.2 1043.67   3
  -6  -6  -2 27586.3 1045.15   5
   6   6   2 27779.3 1264.34   5
   6  -6   2 25933.3 1132.33   4
   6   6   3 29233.3 1363.94   5
   6  -6   3 28537.6 1131.59   3
   6  -6   3 29549.8 1110.37   5
   6   6   4 133.041 148.401   5
   6  -6   4 172.014 104.513   5
   6  -6   4 287.824 126.417   3
   6   6   5 16632.7 1062.69   5
   6  -6   5 15881.3 863.537   3
   6  -6   5 16501.6 825.099   5
   6  -6   5 16853.8 789.498   5
   6   6   6 1085.00 306.456   5
   6  -6   6 1523.35 277.757   3
   6  -6   6 1623.28 227.730   5
   6   6   7 29032.9 1568.35   5
   6  -6   7 30146.4 1347.65   3
   6  -6   7 30726.9 1286.07   5
   6  -6   7 29697.9 1145.66   5
   6   6   8 2092.35 436.858   5
   6  -6   8 2227.73 319.829   5
   6  -6   8 2533.34 385.810   3
   6   6   9 4864.81 637.424   5
   6  -6   9 4689.60 534.765   3
   6  -6   9 3453.34 422.751   5
   6   6  10 6079.33 765.105   5
   6  -6  10 6720.66 613.036   5
   6  -6  10 6529.60 656.675   3
   6   6  11 5451.79 739.705   5
   6  -6  11 4771.78 533.959   5
   6  -6  11 5758.50 631.301   3
   6   6  12 401.123 205.025   5
   6  -6  12 996.157 270.694   5
   6  -6  12 1137.55 319.994   3
   6   6  13 1204.33 361.805   5
   6  -6  13 1312.97 307.408   5
   6  -6  13 1071.13 317.724   3
   6   6  14 211.154 256.725   5
   6  -6  14 133.092 191.000   3
   6  -6  15 5011.82 678.229   3
  -6  -7  18-61.0482 227.770   3
   6   7 -18 403.524 222.805   2
  -6   7  18 276.039 189.450   5
   6   7 -17 4022.12 575.959   2
  -6  -7  17 3610.35 550.474   3
  -6   7  17 3814.61 614.212   5
   6  -7 -16 5848.54 542.728   1
   6   7 -16 6466.86 712.012   2
  -6  -7  16 6560.82 722.162   3
  -6   7  16 5731.51 762.194   5
  -6   7  15 1824.39 408.060   5
   6   7 -15 2210.44 428.096   2
   6  -7 -15 1950.05 313.317   1
  -6  -7  15 1893.75 392.899   3
   6   7 -14 2459.98 434.316   2
  -6  -7  14 1756.56 352.863   3
   6  -7 -14 2032.47 302.788   1
  -6   7  14 1720.82 407.260   5
   6  -7 -13 244.480 150.498   1
   6   7 -13 31.2531 172.596   2
  -6   7  13 264.156 210.373   5
   6  -7 -12 13917.5 944.728   4
   6  -7 -12 15104.4 827.115   1
  -6   7  12 13530.1 1065.14   5
   6  -7 -11 2733.06 405.077   4
   6   7 -11 3686.51 479.449   2
  -6   7  11 3447.02 487.060   5
   6  -7 -11 3452.01 367.847   1
   6  -7 -10 15741.3 820.543   1
   6  -7 -10 13847.2 902.598   4
  -6   7  10 15122.8 1009.73   5
   6   7 -10 17503.3 1031.08   2
   6  -7  -9 19288.5 1051.26   4
   6  -7  -9 21559.0 976.057   1
  -6   7   9 22382.0 1204.71   5
   6   7  -9 23235.4 1198.46   2
   6   7  -8 13923.8 893.735   2
   6   7  -8 13128.9 418.399   5
   6  -7  -8 12685.2 796.057   4
   6  -7  -8 13641.7 731.567   1
   6   7  -8 12324.9 397.981   5
  -6   7   8 12398.2 845.397   5
   6  -7  -7 6207.21 533.165   4
   6   7  -7 7633.59 648.790   2
  -6   7   7 5396.99 538.087   2
   6   7  -7 6789.53 299.789   5
   6  -7  -7 6641.49 494.360   1
  -6   7   7 6561.32 400.378   3
  -6   7   7 6526.68 575.420   5
   6   7  -7 6900.03 306.885   5
   6   7  -6 4254.50 263.072   5
  -6   7   6 4495.29 312.121   3
   6  -7  -6 3425.23 350.110   1
  -6   7   6 3204.40 415.252   2
   6   7  -6 3794.18 453.889   2
  -6   7   6 4365.53 447.233   5
   6   7  -6 4001.23 248.256   5
  -6  -7   6 4002.19 435.622   1
   6  -7  -6 4167.17 429.497   4
  -6   7   5 5915.54 550.481   2
   6   7  -5 6059.08 580.031   2
   6   7  -5 6449.99 372.464   5
  -6   7   5 6056.06 367.944   3
  -6  -7   5 5970.44 533.760   1
   6  -7  -5 6483.71 477.080   1
  -6   7   5 6595.84 531.274   5
   6   7  -5 6209.62 344.267   5
   6  -7  -5 6302.81 512.068   4
   6   7  -4 4796.54 503.521   2
   6   7  -4 4793.47 347.804   5
  -6   7   4 4549.40 316.016   3
  -6  -7   4 5385.55 496.003   1
   6  -7  -4 4624.84 407.230   1
   6   7  -4 4615.11 314.798   5
  -6   7   4 5209.57 448.568   5
   6  -7  -4 4595.35 427.005   4
  -6   7   4 3980.23 451.501   2
   6  -7  -3 2689.25 326.782   4
  -6  -7   3 2759.34 368.582   1
   6   7  -3 3388.67 316.369   5
  -6   7   3 3107.01 266.358   3
  -6   7   3 2933.18 386.381   2
  -6   7   3 3421.83 367.202   1
   6   7  -3 3360.75 288.261   5
  -6   7   3 2905.39 324.889   5
   6   7  -2 146373. 3805.27   5
  -6  -7   2 145228. 4038.12   1
   6   7  -2 147232. 3748.52   5
  -6   7   2 152544. 3828.10   5
   6  -7  -2 141482. 3839.19   4
  -6   7   2 141641. 4081.01   2
   6  -7  -2 140211. 3950.32   5
  -6   7   1 1224.82 266.161   2
   6   7  -1 1429.51 248.213   5
  -6  -7   1 1201.90 250.112   1
  -6   7   1 1330.35 214.625   5
   6  -7  -1 1421.25 249.542   4
   6  -7  -1 1151.90 210.509   5
  -6  -7   0 12937.8 424.586   4
   6   7   0 11988.6 742.823   5
  -6   7   0 13641.6 701.809   5
   6  -7   0 12195.1 722.269   5
   6  -7   0 13268.9 742.891   4
  -6  -7   0 12379.9 806.837   1
   6   7   1 10852.8 726.333   5
   6  -7   1 10742.1 671.521   4
  -6  -7  -1 10307.3 564.993   5
  -6   7  -1 11046.8 628.477   5
  -6  -7  -1 10764.7 749.845   1
   6  -7   1 10796.4 657.251   5
   6   7   2 22300.2 1164.38   5
   6  -7   2 23384.0 996.169   3
  -6  -7  -2 23745.7 1178.66   1
   6  -7   2 25199.8 1117.11   4
   6   7   3 413.092 194.567   5
   6  -7   3 720.781 173.258   3
  -6  -7  -3 317.881 172.006   1
   6  -7   3 691.910 153.065   5
   6   7   4 278.273 176.762   5
   6  -7   4 569.588 149.474   5
   6  -7   4 440.537 162.270   3
   6  -7   4 355.316 116.976   5
   6   7   5 14872.2 1026.90   5
   6  -7   5 15995.3 872.317   3
   6  -7   5 15063.0 779.324   5
   6  -7   5 14516.1 745.596   5
   6   7   6 26430.0 1466.35   5
   6  -7   6 27117.1 1249.09   3
   6  -7   6 26696.8 1139.63   5
   6   7   7 24785.9 1494.45   5
   6  -7   7 28684.1 1212.76   5
   6  -7   7 28194.9 1326.71   3
   6   7   8 3199.14 554.279   5
   6  -7   8 3962.32 427.148   5
   6  -7   8 4050.84 489.296   3
   6   7   9 7976.96 857.098   5
   6  -7   9 7426.69 610.223   5
   6  -7   9 7948.60 703.960   3
   6   7  10 13911.5 1185.26   5
   6  -7  10 13696.5 884.355   5
   6  -7  10 13402.0 961.928   3
   6   7  11 3042.58 570.344   5
   6  -7  11 2575.31 396.311   5
   6  -7  11 2827.94 471.787   3
   6   7  12 2146.19 508.961   5
   6  -7  12 1850.57 395.454   3
   6   7  13 4047.19 709.409   5
   6  -7  13 3040.92 510.686   3
   6   7  14 10171.6 1141.95   5
   6  -7  14 9698.04 939.206   3
   6   8 -17 3190.56 553.831   2
  -6  -8  17 1990.80 439.687   3
  -6   8  17 2955.61 556.012   5
   6  -8 -16 383.405 169.743   1
   6   8 -16 565.059 261.285   2
  -6   8  16 143.220 211.155   5
   6  -8 -15 1600.17 294.130   1
   6  -8 -15 996.465 275.546   4
   6   8 -15 1480.59 385.402   2
  -6   8  15 1795.67 460.578   5
   6  -8 -14 10670.1 899.497   4
  -6   8  14 13514.2 1112.42   5
   6  -8 -14 12427.3 813.706   1
   6   8 -14 14140.2 1067.02   2
   6  -8 -13-68.7181 119.862   1
   6  -8 -13-360.084 271.641   4
   6   8 -13-59.2063 182.697   2
  -6   8  13 164.636 211.106   5
   6  -8 -12 14014.5 984.818   4
  -6   8  12 16946.6 1183.68   5
   6   8 -12 18079.6 1177.87   2
   6  -8 -12 16681.6 927.459   1
   6  -8 -11 601.473 231.796   4
   6   8 -11 623.347 239.656   2
   6  -8 -11 698.430 181.165   1
  -6   8  11 824.741 293.630   5
   6  -8 -10 813.193 220.399   4
   6   8 -10 850.408 289.631   2
   6  -8 -10 644.281 195.217   1
  -6   8  10 804.942 276.067   5
   6  -8  -9 32.6383 136.319   4
   6   8  -9-61.6860 189.453   2
  -6   8   9-358.189 261.747   5
   6  -8  -9 149.660 131.192   1
   6  -8  -8 14436.2 879.927   4
   6   8  -8 14487.3 990.866   2
   6  -8  -8 14281.8 816.130   1
  -6   8   8 14667.8 939.306   5
   6  -8  -7 131.292 145.156   4
  -6   8   7 169.975 91.9556   3
  -6   8   7-85.2686 177.837   2
   6   8  -7-218.260 196.220   2
   6  -8  -7 182.403 123.425   1
  -6   8   7-217.505 193.317   5
   6  -8  -6 2180.22 301.413   1
   6  -8  -6 2398.36 344.414   4
  -6  -8   6 2413.20 375.950   1
  -6   8   6 2389.93 255.467   3
  -6   8   6 2644.56 403.454   2
   6   8  -6 2212.94 386.817   2
  -6   8   6 2711.28 359.462   5
   6  -8  -5 708.459 202.819   4
   6   8  -5 979.549 125.962   5
   6  -8  -5 1064.09 225.771   1
   6   8  -5 961.158 113.807   5
  -6   8   5 915.457 265.874   2
  -6  -8   5 468.935 194.222   1
   6   8  -5 1045.06 267.610   2
  -6   8   5 1238.34 181.202   3
  -6   8   5 774.127 212.381   5
   6   8  -4 26936.2 1378.89   2
  -6   8   4 24896.0 970.968   3
   6   8  -4 26639.9 932.729   5
  -6  -8   4 24534.7 1247.03   1
  -6   8   4 28461.0 1175.12   5
   6   8  -4 24007.3 846.951   5
   6  -8  -4 25456.4 1138.75   4
  -6   8   4 26755.4 1335.91   2
   6   8  -3 12593.8 634.421   5
  -6   8   3 11925.8 617.956   3
  -6  -8   3 11167.1 797.256   1
   6  -8  -3 11948.9 725.871   4
   6   8  -3 12248.0 586.382   5
  -6   8   3 10927.2 827.112   2
  -6   8   3 12735.6 719.495   5
   6   8  -2 190.756 88.6981   5
   6   8  -2 362.269 111.402   5
  -6   8   2 233.297 183.932   2
  -6   8   2 181.048 115.657   5
   6  -8  -2 217.726 131.857   4
  -6  -8   2 347.068 205.704   1
   6  -8  -1 330.020 137.134   5
   6   8  -1 358.733 118.203   5
  -6   8   1 245.612 160.135   2
  -6   8   1 340.634 116.548   5
   6  -8  -1 553.782 175.430   4
  -6  -8   0 10621.5 800.706   1
   6   8   0 11387.6 740.401   5
   6  -8   0 12004.0 739.935   4
  -6   8   0 11005.4 844.022   2
  -6   8   0 12762.4 691.334   5
  -6  -8   0 11877.5 346.283   4
   6  -8   0 10955.8 704.293   5
  -6  -8  -1 24227.4 750.246   4
   6   8   1 23555.8 1167.77   5
  -6   8  -1 24043.1 1010.45   5
  -6  -8  -1 22388.3 917.588   5
   6  -8   1 23881.1 1110.70   4
  -6  -8  -1 22915.8 1209.24   1
   6  -8   1 20321.2 1020.24   5
  -6  -8  -2 93.3660 157.013   1
   6   8   2 172.287 147.727   5
   6  -8   2-145.453 182.359   4
   6  -8   2 208.083 93.9091   5
   6   8   3 564.161 227.481   5
   6  -8   3 499.361 145.152   5
   6  -8   3 700.032 167.752   5
  -6  -8  -3 891.746 259.237   1
   6   8   4 23672.7 1340.41   5
  -6  -8  -4 25441.9 1318.95   1
   6  -8   4 25153.4 1031.98   5
   6  -8   4 26253.2 1180.96   3
   6   8   5 4481.53 566.477   5
   6  -8   5 4603.79 405.115   5
   6  -8   5 5678.00 522.046   3
   6  -8   6 2593.06 365.030   3
   6   8   6 2820.27 462.765   5
   6  -8   6 2219.22 296.818   5
   6   8   7-6.42493 176.585   5
   6  -8   7 226.420 159.505   3
[truncated: 322,628 more chars]
