# Supplementary material for: Beyond the Simple Copper(II) Coordination Chemistry with Quinaldinate and Secondary Amines
Source: Molecules. 2020 Mar 30;25(7):1573. doi: 10.3390/molecules25071573 (PMC7180772; doi:10.3390/molecules25071573)
Supplement: Supplementary file 1 [file molecules-25-01573-s001.zip › 7.cif]

data_7
_audit_creation_date               2020-02-13
_audit_creation_method
;
Olex2 1.2
(compiled 2018.05.29 svn.r3508 for OlexSys, GUI svn.r5506)
;
_shelx_SHELXL_version_number       '2018/3'
_audit_contact_author_address      ?
_audit_contact_author_email        ?
_audit_contact_author_name         ''
_audit_contact_author_phone        ?
_publ_contact_author_id_orcid      ?
_publ_section_references
;
Dolomanov, O.V., Bourhis, L.J., Gildea, R.J, Howard, J.A.K. & Puschmann, H.
 (2009), J. Appl. Cryst. 42, 339-341.

Sheldrick, G.M. (2015). Acta Cryst. C71, 3-8.
;
_chemical_name_common              ?
_chemical_name_systematic          ?
_chemical_formula_moiety           '2(C15 H17 Cu0.5 N2 O2)'
_chemical_formula_sum              'C30 H34 Cu N4 O4'
_chemical_formula_weight           578.15
_chemical_melting_point            ?
loop_
  _atom_type_symbol
  _atom_type_description
  _atom_type_scat_dispersion_real
  _atom_type_scat_dispersion_imag
  _atom_type_scat_source
 'C' 'C' 0.0181 0.0091 'International Tables Vol C Tables 4.2.6.8 and 6.1.1.4'
 'H' 'H' 0.0000 0.0000 'International Tables Vol C Tables 4.2.6.8 and 6.1.1.4'
 'Cu' 'Cu' -1.9646 0.5888
 'International Tables Vol C Tables 4.2.6.8 and 6.1.1.4'
 'N' 'N' 0.0311 0.0180 'International Tables Vol C Tables 4.2.6.8 and 6.1.1.4'
 'O' 'O' 0.0492 0.0322 'International Tables Vol C Tables 4.2.6.8 and 6.1.1.4'

_shelx_space_group_comment
;
The symmetry employed for this shelxl refinement is uniquely defined
by the following loop, which should always be used as a source of
symmetry information in preference to the above space-group names.
They are only intended as comments.
;
_space_group_crystal_system        'monoclinic'
_space_group_IT_number             14
_space_group_name_H-M_alt          'P 1 21/c 1'
_space_group_name_Hall             '-P 2ybc'
loop_
  _space_group_symop_operation_xyz
 'x, y, z'
 '-x, y+1/2, -z+1/2'
 '-x, -y, -z'
 'x, -y-1/2, z-1/2'

_cell_length_a                     10.9999(2)
_cell_length_b                     13.6491(2)
_cell_length_c                     19.0017(3)
_cell_angle_alpha                  90
_cell_angle_beta                   103.652(2)
_cell_angle_gamma                  90
_cell_volume                       2772.29(8)
_cell_formula_units_Z              4
_cell_measurement_reflns_used      5384
_cell_measurement_temperature      150.00(10)
_cell_measurement_theta_max        74.6250
_cell_measurement_theta_min        3.9960
_shelx_estimated_absorpt_T_max     0.931
_shelx_estimated_absorpt_T_min     0.429
_exptl_absorpt_coefficient_mu      1.457
_exptl_absorpt_correction_T_max    1.00000
_exptl_absorpt_correction_T_min    0.57540
_exptl_absorpt_correction_type     multi-scan
_exptl_absorpt_process_details
;
CrysAlisPro, Agilent Technologies,
Version 1.171.36.28 (release 01-02-2013 CrysAlis171 .NET)
(compiled Feb  1 2013,16:14:44)
Empirical absorption correction using spherical harmonics,
 implemented in SCALE3 ABSPACK scaling algorithm.
;
_exptl_crystal_colour              turquoise
_exptl_crystal_density_diffrn      1.385
_exptl_crystal_density_meas        'not measured'
_exptl_crystal_density_method      'not measured'
_exptl_crystal_description         needle
_exptl_crystal_F_000               1212
_exptl_crystal_size_max            0.7
_exptl_crystal_size_mid            0.1
_exptl_crystal_size_min            0.05
_exptl_transmission_factor_max     ?
_exptl_transmission_factor_min     ?
_diffrn_reflns_av_R_equivalents    0.0376
_diffrn_reflns_av_unetI/netI       0.0411
_diffrn_reflns_Laue_measured_fraction_full  1.000
_diffrn_reflns_Laue_measured_fraction_max  0.989
_diffrn_reflns_limit_h_max         13
_diffrn_reflns_limit_h_min         -13
_diffrn_reflns_limit_k_max         15
_diffrn_reflns_limit_k_min         -16
_diffrn_reflns_limit_l_max         23
_diffrn_reflns_limit_l_min         -11
_diffrn_reflns_number              14885
_diffrn_reflns_point_group_measured_fraction_full  1.000
_diffrn_reflns_point_group_measured_fraction_max  0.989
_diffrn_reflns_theta_full          67.684
_diffrn_reflns_theta_max           74.670
_diffrn_reflns_theta_min           4.028
_diffrn_ambient_temperature        150.00(10)
_diffrn_detector_area_resol_mean   10.4933
_diffrn_measured_fraction_theta_full  1.000
_diffrn_measured_fraction_theta_max  0.989
_diffrn_measurement_details
;
#__ type_ start__ end____ width___ exp.time_
  1 omega -114.00   16.00   1.0000    1.0000
omega____ theta____ kappa____ phi______ frames
    -      -40.5153    0.0000   30.0000 130

#__ type_ start__ end____ width___ exp.time_
  2 omega  -45.00    5.00   1.0000    1.0000
omega____ theta____ kappa____ phi______ frames
    -      -40.5153   37.0000 -120.0000 50

#__ type_ start__ end____ width___ exp.time_
  3 omega   73.00  129.00   1.0000    1.0000
omega____ theta____ kappa____ phi______ frames
    -       40.5153  178.0000  -90.0000 56

#__ type_ start__ end____ width___ exp.time_
  4 omega -139.00 -113.00   1.0000    2.1100
omega____ theta____ kappa____ phi______ frames
    -      -61.5000 -111.0000  -60.0000 26

#__ type_ start__ end____ width___ exp.time_
  5 omega  150.00  176.00   1.0000    2.1100
omega____ theta____ kappa____ phi______ frames
    -      109.5000  113.0000 -166.0000 26

#__ type_ start__ end____ width___ exp.time_
  6 omega   59.00   85.00   1.0000    2.1100
omega____ theta____ kappa____ phi______ frames
    -      109.5000  -30.0000   90.0000 26

#__ type_ start__ end____ width___ exp.time_
  7 omega  100.00  153.00   1.0000    2.1100
omega____ theta____ kappa____ phi______ frames
    -      109.5000  111.0000 -150.0000 53

#__ type_ start__ end____ width___ exp.time_
  8 omega   68.00  106.00   1.0000    2.1100
omega____ theta____ kappa____ phi______ frames
    -      109.5000  -94.0000   30.0000 38

#__ type_ start__ end____ width___ exp.time_
  9 omega   26.00   93.00   1.0000    2.1100
omega____ theta____ kappa____ phi______ frames
    -      109.5000  -94.0000  150.0000 67

#__ type_ start__ end____ width___ exp.time_
 10 omega  115.00  142.00   1.0000    2.1100
omega____ theta____ kappa____ phi______ frames
    -      109.5000  113.0000 -166.0000 27

#__ type_ start__ end____ width___ exp.time_
 11 omega   26.00   83.00   1.0000    2.1100
omega____ theta____ kappa____ phi______ frames
    -      109.5000  -94.0000 -120.0000 57

#__ type_ start__ end____ width___ exp.time_
 12 omega   35.00   95.00   1.0000    2.1100
omega____ theta____ kappa____ phi______ frames
    -      109.5000  -45.0000  120.0000 60

#__ type_ start__ end____ width___ exp.time_
 13 omega   80.00  109.00   1.0000    2.1100
omega____ theta____ kappa____ phi______ frames
    -      109.5000 -111.0000  150.0000 29

#__ type_ start__ end____ width___ exp.time_
 14 omega  108.00  159.00   1.0000    2.1100
omega____ theta____ kappa____ phi______ frames
    -      109.5000   61.0000 -180.0000 51

#__ type_ start__ end____ width___ exp.time_
 15 omega   41.00   88.00   1.0000    2.1100
omega____ theta____ kappa____ phi______ frames
    -      109.5000  -30.0000  -90.0000 47

#__ type_ start__ end____ width___ exp.time_
 16 omega   44.00   82.00   1.0000    2.1100
omega____ theta____ kappa____ phi______ frames
    -      109.5000 -111.0000   60.0000 38

#__ type_ start__ end____ width___ exp.time_
 17 omega   60.00  100.00   1.0000    2.1100
omega____ theta____ kappa____ phi______ frames
    -      109.5000  -94.0000 -180.0000 40

#__ type_ start__ end____ width___ exp.time_
 18 omega   26.00   53.00   1.0000    2.1100
omega____ theta____ kappa____ phi______ frames
    -      109.5000  -94.0000   30.0000 27

#__ type_ start__ end____ width___ exp.time_
 19 omega   54.00   90.00   1.0000    2.1100
omega____ theta____ kappa____ phi______ frames
    -      109.5000  -30.0000  150.0000 36

#__ type_ start__ end____ width___ exp.time_
 20 omega   34.00   73.00   1.0000    2.1100
omega____ theta____ kappa____ phi______ frames
    -      109.5000  -30.0000 -120.0000 39
;
_diffrn_measurement_device_type    'SuperNova, Dual, Cu at zero, Atlas'
_diffrn_measurement_method         '\w scans'
_diffrn_orient_matrix_UB_11        0.0796294000
_diffrn_orient_matrix_UB_12        -0.0940801000
_diffrn_orient_matrix_UB_13        0.0113537000
_diffrn_orient_matrix_UB_21        0.1130145000
_diffrn_orient_matrix_UB_22        0.0589649000
_diffrn_orient_matrix_UB_23        0.0426945000
_diffrn_orient_matrix_UB_31        -0.0407739000
_diffrn_orient_matrix_UB_32        -0.0203644000
_diffrn_orient_matrix_UB_33        0.0707662000
_diffrn_radiation_monochromator    mirror
_diffrn_radiation_type             CuK\a
_diffrn_radiation_wavelength       1.54184
_diffrn_source                     'SuperNova (Cu) X-ray Source'
_reflns_Friedel_coverage           0.000
_reflns_Friedel_fraction_full      .
_reflns_Friedel_fraction_max       .
_reflns_number_gt                  4711
_reflns_number_total               5618
_reflns_special_details
;
 Reflections were merged by SHELXL according to the crystal
 class for the calculation of statistics and refinement.
 
 _reflns_Friedel_fraction is defined as the number of unique
 Friedel pairs measured divided by the number that would be
 possible theoretically, ignoring centric projections and
 systematic absences.
;
_reflns_threshold_expression       'I > 2\s(I)'
_computing_cell_refinement
;
CrysAlisPro, Agilent Technologies,
Version 1.171.36.28 (release 01-02-2013 CrysAlis171 .NET)
(compiled Feb  1 2013,16:14:44)
;
_computing_data_collection
;
CrysAlisPro, Agilent Technologies,
Version 1.171.36.28 (release 01-02-2013 CrysAlis171 .NET)
(compiled Feb  1 2013,16:14:44)
;
_computing_data_reduction
;
CrysAlisPro, Agilent Technologies,
Version 1.171.36.28 (release 01-02-2013 CrysAlis171 .NET)
(compiled Feb  1 2013,16:14:44)
;
_computing_molecular_graphics      'Olex2 (Dolomanov et al., 2009)'
_computing_publication_material    'Olex2 (Dolomanov et al., 2009)'
_computing_structure_refinement    'ShelXL (Sheldrick, 2015)'
_computing_structure_solution      'SHELXT 2018/2 (Sheldrick, 2018)'
_refine_diff_density_max           0.570
_refine_diff_density_min           -0.570
_refine_diff_density_rms           0.077
_refine_ls_extinction_coef         0.00230(17)
_refine_ls_extinction_expression  
 'Fc^*^=kFc[1+0.001xFc^2^\l^3^/sin(2\q)]^-1/4^'
_refine_ls_extinction_method       'SHELXL-2018/3 (Sheldrick 2018)'
_refine_ls_goodness_of_fit_ref     1.050
_refine_ls_hydrogen_treatment      mixed
_refine_ls_matrix_type             full
_refine_ls_number_parameters       364
_refine_ls_number_reflns           5618
_refine_ls_number_restraints       0
_refine_ls_R_factor_all            0.0498
_refine_ls_R_factor_gt             0.0419
_refine_ls_restrained_S_all        1.050
_refine_ls_shift/su_max            0.000
_refine_ls_shift/su_mean           0.000
_refine_ls_structure_factor_coef   Fsqd
_refine_ls_weighting_details      
 'w=1/[\s^2^(Fo^2^)+(0.0722P)^2^+0.5828P] where P=(Fo^2^+2Fc^2^)/3'
_refine_ls_weighting_scheme        calc
_refine_ls_wR_factor_gt            0.1135
_refine_ls_wR_factor_ref           0.1237
_refine_special_details            ?
_atom_sites_solution_hydrogens     mixed
_atom_sites_solution_primary       ?
_atom_sites_solution_secondary     ?
loop_
  _atom_site_label
  _atom_site_type_symbol
  _atom_site_fract_x
  _atom_site_fract_y
  _atom_site_fract_z
  _atom_site_U_iso_or_equiv
  _atom_site_adp_type
  _atom_site_occupancy
  _atom_site_site_symmetry_order
  _atom_site_calc_flag
  _atom_site_refinement_flags_posn
  _atom_site_refinement_flags_adp
  _atom_site_refinement_flags_occupancy
  _atom_site_disorder_assembly
  _atom_site_disorder_group
 Cu1 Cu 1.000000 0.000000 0.500000 0.01703(13) Uani 1 2 d S T P . .
 Cu2 Cu 1.000000 0.500000 0.500000 0.01691(13) Uani 1 2 d S T P . .
 O11 O 0.93190(11) -0.13009(9) 0.46371(6) 0.0212(3) Uani 1 1 d . . . . .
 O12 O 0.78218(13) -0.24350(9) 0.45471(8) 0.0264(3) Uani 1 1 d . . . . .
 O21 O 1.03905(12) 0.63004(9) 0.54904(6) 0.0217(3) Uani 1 1 d . . . . .
 O22 O 0.98456(14) 0.74602(9) 0.61867(7) 0.0290(3) Uani 1 1 d . . . . .
 N1 N 0.82098(14) -0.02108(12) 0.55168(8) 0.0196(3) Uani 1 1 d . . . . .
 N2 N 0.82833(13) 0.52764(12) 0.55259(7) 0.0186(3) Uani 1 1 d . . . . .
 N3 N 0.89575(14) 0.07158(11) 0.40949(8) 0.0210(3) Uani 1 1 d . . . . .
 N4 N 1.09933(13) 0.42322(11) 0.59010(7) 0.0194(3) Uani 1 1 d . . . . .
 C110 C 0.83177(16) -0.16456(12) 0.47682(9) 0.0202(3) Uani 1 1 d . . . . .
 C210 C 0.96673(17) 0.66789(13) 0.58502(9) 0.0209(3) Uani 1 1 d . . . . .
 C11 C 0.76579(16) -0.10227(13) 0.52321(9) 0.0198(3) Uani 1 1 d . . . . .
 C12 C 0.64741(18) -0.13245(15) 0.53186(11) 0.0300(4) Uani 1 1 d . . . . .
 H12 H 0.612204 -0.190764 0.511281 0.036 Uiso 1 1 calc R . . . .
 C13 C 0.58537(19) -0.07544(16) 0.57058(12) 0.0329(4) Uani 1 1 d . . . . .
 H13 H 0.506844 -0.094077 0.576132 0.039 Uiso 1 1 calc R . . . .
 C14 C 0.6407(2) 0.01197(14) 0.60221(11) 0.0250(4) Uani 1 1 d . . . . .
 C15 C 0.5831(2) 0.07466(17) 0.64387(12) 0.0363(5) Uani 1 1 d . . . . .
 H15 H 0.504299 0.059212 0.650686 0.044 Uiso 1 1 calc R . . . .
 C16 C 0.6419(2) 0.15735(18) 0.67403(14) 0.0453(6) Uani 1 1 d . . . . .
 H16 H 0.603647 0.197803 0.701775 0.054 Uiso 1 1 calc R . . . .
 C17 C 0.7609(2) 0.18212(18) 0.66342(14) 0.0447(6) Uani 1 1 d . . . . .
 H17 H 0.800563 0.238660 0.684626 0.054 Uiso 1 1 calc R . . . .
 C18 C 0.8188(2) 0.12424(15) 0.62245(11) 0.0331(4) Uani 1 1 d . . . . .
 H18 H 0.896118 0.142370 0.614716 0.040 Uiso 1 1 calc R . . . .
 C19 C 0.76053(17) 0.03659(13) 0.59187(9) 0.0217(4) Uani 1 1 d . . . . .
 C21 C 0.84758(16) 0.61189(13) 0.58698(9) 0.0199(3) Uani 1 1 d . . . . .
 C22 C 0.76479(18) 0.65196(14) 0.62591(10) 0.0264(4) Uani 1 1 d . . . . .
 H22 H 0.781969 0.711921 0.649394 0.032 Uiso 1 1 calc R . . . .
 C23 C 0.65932(18) 0.60118(15) 0.62844(10) 0.0277(4) Uani 1 1 d . . . . .
 H23 H 0.603141 0.626754 0.653310 0.033 Uiso 1 1 calc R . . . .
 C24 C 0.63540(18) 0.50969(14) 0.59326(10) 0.0208(4) Uani 1 1 d . . . . .
 C25 C 0.52882(17) 0.45213(15) 0.59407(10) 0.0269(4) Uani 1 1 d . . . . .
 H25 H 0.470357 0.474769 0.618474 0.032 Uiso 1 1 calc R . . . .
 C26 C 0.51074(18) 0.36425(16) 0.55968(10) 0.0302(4) Uani 1 1 d . . . . .
 H26 H 0.440338 0.327026 0.560637 0.036 Uiso 1 1 calc R . . . .
 C27 C 0.59960(18) 0.32934(15) 0.52227(11) 0.0295(4) Uani 1 1 d . . . . .
 H27 H 0.587117 0.268849 0.499156 0.035 Uiso 1 1 calc R . . . .
 C28 C 0.70310(17) 0.38317(14) 0.51967(10) 0.0246(4) Uani 1 1 d . . . . .
 H28 H 0.760203 0.359537 0.494678 0.029 Uiso 1 1 calc R . . . .
 C29 C 0.72327(16) 0.47498(13) 0.55508(9) 0.0191(3) Uani 1 1 d . . . . .
 C31 C 0.77563(19) 0.11300(18) 0.41669(12) 0.0362(5) Uani 1 1 d . . . . .
 H31A H 0.790544 0.155398 0.458825 0.043 Uiso 1 1 calc R . . . .
 H31B H 0.721619 0.060070 0.424717 0.043 Uiso 1 1 calc R . . . .
 C32 C 0.7084(2) 0.1716(2) 0.35010(13) 0.0452(6) Uani 1 1 d . . . . .
 H32A H 0.627134 0.192410 0.356080 0.054 Uiso 1 1 calc R . . . .
 H32B H 0.756670 0.229737 0.345456 0.054 Uiso 1 1 calc R . . . .
 C33 C 0.6920(2) 0.1098(2) 0.28202(13) 0.0476(6) Uani 1 1 d . . . . .
 H33A H 0.637446 0.054724 0.284622 0.057 Uiso 1 1 calc R . . . .
 H33B H 0.653565 0.148764 0.239970 0.057 Uiso 1 1 calc R . . . .
 C34 C 0.8180(2) 0.07280(18) 0.27467(11) 0.0410(5) Uani 1 1 d . . . . .
 H34A H 0.870639 0.127817 0.268932 0.049 Uiso 1 1 calc R . . . .
 H34B H 0.807237 0.031717 0.231985 0.049 Uiso 1 1 calc R . . . .
 C35 C 0.8806(2) 0.01414(15) 0.34166(10) 0.0330(5) Uani 1 1 d . . . . .
 H35A H 0.830771 -0.043653 0.344708 0.040 Uiso 1 1 calc R . . . .
 H35B H 0.962205 -0.007547 0.336811 0.040 Uiso 1 1 calc R . . . .
 C41 C 1.02328(18) 0.37397(15) 0.63487(10) 0.0279(4) Uani 1 1 d . . . . .
 H41A H 0.959079 0.334641 0.603663 0.033 Uiso 1 1 calc R . . . .
 H41B H 0.981907 0.423351 0.657608 0.033 Uiso 1 1 calc R . . . .
 C42 C 1.10208(19) 0.30839(16) 0.69349(10) 0.0314(4) Uani 1 1 d . . . . .
 H42A H 1.049720 0.281680 0.723357 0.038 Uiso 1 1 calc R . . . .
 H42B H 1.135412 0.254127 0.670939 0.038 Uiso 1 1 calc R . . . .
 C43 C 1.2094(2) 0.36593(18) 0.74076(10) 0.0362(5) Uani 1 1 d . . . . .
 H43A H 1.261997 0.322156 0.775164 0.043 Uiso 1 1 calc R . . . .
 H43B H 1.176265 0.415460 0.767759 0.043 Uiso 1 1 calc R . . . .
 C44 C 1.28670(19) 0.41466(17) 0.69387(10) 0.0330(4) Uani 1 1 d . . . . .
 H44A H 1.326242 0.364897 0.670400 0.040 Uiso 1 1 calc R . . . .
 H44B H 1.351959 0.454265 0.723974 0.040 Uiso 1 1 calc R . . . .
 C45 C 1.20301(18) 0.47921(15) 0.63658(10) 0.0265(4) Uani 1 1 d . . . . .
 H45A H 1.168566 0.531594 0.660416 0.032 Uiso 1 1 calc R . . . .
 H45B H 1.253119 0.508756 0.606541 0.032 Uiso 1 1 calc R . . . .
 H3 H 0.937(2) 0.122(2) 0.4067(12) 0.029(6) Uiso 1 1 d . . . . .
 H4 H 1.135(2) 0.3758(19) 0.5690(12) 0.027(6) Uiso 1 1 d . . . . .

loop_
  _atom_site_aniso_label
  _atom_site_aniso_U_11
  _atom_site_aniso_U_22
  _atom_site_aniso_U_33
  _atom_site_aniso_U_23
  _atom_site_aniso_U_13
  _atom_site_aniso_U_12
 Cu1 0.0175(2) 0.0146(2) 0.0204(2) 0.00014(12) 0.00701(14) -0.00299(12)
 Cu2 0.0194(2) 0.0145(2) 0.0190(2) -0.00121(12) 0.00909(14) -0.00225(12)
 O11 0.0221(6) 0.0175(6) 0.0262(6) -0.0012(5) 0.0105(5) -0.0032(5)
 O12 0.0277(7) 0.0183(6) 0.0355(7) -0.0070(5) 0.0117(6) -0.0073(5)
 O21 0.0244(6) 0.0172(6) 0.0265(6) -0.0028(5) 0.0120(5) -0.0043(5)
 O22 0.0385(8) 0.0211(7) 0.0317(7) -0.0077(5) 0.0167(6) -0.0104(5)
 N1 0.0206(7) 0.0180(7) 0.0219(7) 0.0008(6) 0.0087(6) -0.0022(6)
 N2 0.0202(7) 0.0173(7) 0.0209(7) 0.0001(6) 0.0102(5) -0.0021(6)
 N3 0.0198(7) 0.0188(7) 0.0248(7) 0.0025(6) 0.0063(5) -0.0044(6)
 N4 0.0205(7) 0.0192(7) 0.0208(7) 0.0001(5) 0.0096(5) -0.0017(6)
 C110 0.0217(8) 0.0172(8) 0.0224(8) 0.0004(6) 0.0068(6) -0.0007(6)
 C210 0.0266(9) 0.0160(8) 0.0216(8) 0.0008(6) 0.0090(6) -0.0023(6)
 C11 0.0205(8) 0.0178(8) 0.0221(8) 0.0005(6) 0.0070(6) -0.0021(6)
 C12 0.0251(9) 0.0260(9) 0.0417(10) -0.0083(8) 0.0137(8) -0.0084(8)
 C13 0.0251(9) 0.0320(10) 0.0474(11) -0.0067(9) 0.0201(8) -0.0066(8)
 C14 0.0276(10) 0.0234(9) 0.0274(9) 0.0008(7) 0.0134(7) 0.0008(7)
 C15 0.0363(11) 0.0346(11) 0.0465(11) -0.0043(9) 0.0267(9) -0.0008(9)
 C16 0.0544(14) 0.0341(12) 0.0589(14) -0.0148(11) 0.0366(12) -0.0023(10)
 C17 0.0524(14) 0.0316(11) 0.0579(14) -0.0194(11) 0.0288(12) -0.0098(10)
 C18 0.0359(11) 0.0267(10) 0.0413(11) -0.0108(8) 0.0185(9) -0.0081(8)
 C19 0.0256(9) 0.0186(8) 0.0228(8) 0.0002(6) 0.0095(6) 0.0005(7)
 C21 0.0246(9) 0.0177(8) 0.0202(7) 0.0005(6) 0.0107(6) -0.0017(6)
 C22 0.0337(10) 0.0201(8) 0.0299(9) -0.0052(7) 0.0166(7) -0.0025(7)
 C23 0.0292(10) 0.0292(10) 0.0299(9) -0.0020(7) 0.0177(7) 0.0015(8)
 C24 0.0199(9) 0.0242(9) 0.0201(8) 0.0025(6) 0.0079(7) 0.0005(7)
 C25 0.0200(8) 0.0362(10) 0.0270(8) 0.0039(7) 0.0110(7) -0.0011(7)
 C26 0.0240(9) 0.0352(10) 0.0335(9) 0.0004(8) 0.0107(7) -0.0093(8)
 C27 0.0273(9) 0.0274(10) 0.0353(10) -0.0067(8) 0.0105(8) -0.0084(8)
 C28 0.0241(9) 0.0230(9) 0.0288(9) -0.0026(7) 0.0107(7) -0.0029(7)
 C29 0.0188(8) 0.0197(8) 0.0201(8) 0.0029(6) 0.0071(6) -0.0017(7)
 C31 0.0285(10) 0.0428(12) 0.0408(11) 0.0188(9) 0.0154(8) 0.0099(9)
 C32 0.0297(10) 0.0532(15) 0.0550(13) 0.0307(12) 0.0148(10) 0.0122(10)
 C33 0.0378(12) 0.0505(14) 0.0449(12) 0.0265(11) -0.0095(9) -0.0158(11)
 C34 0.0521(14) 0.0399(12) 0.0259(9) 0.0053(9) -0.0010(9) -0.0111(10)
 C35 0.0434(12) 0.0274(9) 0.0247(9) -0.0011(8) 0.0010(8) -0.0036(9)
 C41 0.0258(9) 0.0306(10) 0.0303(9) 0.0075(8) 0.0129(7) -0.0040(8)
 C42 0.0327(10) 0.0326(10) 0.0315(9) 0.0100(8) 0.0129(8) -0.0033(8)
 C43 0.0394(11) 0.0452(12) 0.0243(9) 0.0096(8) 0.0081(8) -0.0048(10)
 C44 0.0288(10) 0.0415(12) 0.0270(9) 0.0079(8) 0.0032(7) -0.0085(9)
 C45 0.0273(9) 0.0267(9) 0.0249(8) 0.0026(7) 0.0051(7) -0.0084(8)

_geom_special_details
;
 All esds (except the esd in the dihedral angle between two l.s. planes)
 are estimated using the full covariance matrix.  The cell esds are taken
 into account individually in the estimation of esds in distances, angles
 and torsion angles; correlations between esds in cell parameters are only
 used when they are defined by crystal symmetry.  An approximate (isotropic)
 treatment of cell esds is used for estimating esds involving l.s. planes.
;
loop_
  _geom_bond_atom_site_label_1
  _geom_bond_atom_site_label_2
  _geom_bond_distance
  _geom_bond_site_symmetry_2
  _geom_bond_publ_flag
 Cu1 O11 1.9864(12) . ?
 Cu1 O11 1.9864(12) 3_756 ?
 Cu1 N1 2.4161(14) 3_756 ?
 Cu1 N1 2.4161(14) . ?
 Cu1 N3 2.0727(15) 3_756 ?
 Cu1 N3 2.0727(15) . ?
 Cu2 O21 2.0035(12) . ?
 Cu2 O21 2.0036(12) 3_766 ?
 Cu2 N2 2.3659(14) . ?
 Cu2 N2 2.3658(14) 3_766 ?
 Cu2 N4 2.0833(15) . ?
 Cu2 N4 2.0834(14) 3_766 ?
 O11 C110 1.275(2) . ?
 O12 C110 1.236(2) . ?
 O21 C210 1.274(2) . ?
 O22 C210 1.235(2) . ?
 N1 C11 1.317(2) . ?
 N1 C19 1.373(2) . ?
 N2 C21 1.315(2) . ?
 N2 C29 1.371(2) . ?
 N3 C31 1.473(2) . ?
 N3 C35 1.484(2) . ?
 N3 H3 0.84(3) . ?
 N4 C41 1.487(2) . ?
 N4 C45 1.480(2) . ?
 N4 H4 0.90(2) . ?
 C110 C11 1.526(2) . ?
 C210 C21 1.525(2) . ?
 C11 C12 1.412(2) . ?
 C12 H12 0.9300 . ?
 C12 C13 1.360(3) . ?
 C13 H13 0.9300 . ?
 C13 C14 1.408(3) . ?
 C14 C15 1.413(3) . ?
 C14 C19 1.418(3) . ?
 C15 H15 0.9300 . ?
 C15 C16 1.359(3) . ?
 C16 H16 0.9300 . ?
 C16 C17 1.412(3) . ?
 C17 H17 0.9300 . ?
 C17 C18 1.367(3) . ?
 C18 H18 0.9300 . ?
 C18 C19 1.416(3) . ?
 C21 C22 1.412(2) . ?
 C22 H22 0.9300 . ?
 C22 C23 1.362(3) . ?
 C23 H23 0.9300 . ?
 C23 C24 1.412(3) . ?
 C24 C25 1.414(3) . ?
 C24 C29 1.420(2) . ?
 C25 H25 0.9300 . ?
 C25 C26 1.358(3) . ?
 C26 H26 0.9300 . ?
 C26 C27 1.420(3) . ?
 C27 H27 0.9300 . ?
 C27 C28 1.366(3) . ?
 C28 H28 0.9300 . ?
 C28 C29 1.415(2) . ?
 C31 H31A 0.9700 . ?
 C31 H31B 0.9700 . ?
 C31 C32 1.532(3) . ?
 C32 H32A 0.9700 . ?
 C32 H32B 0.9700 . ?
 C32 C33 1.519(4) . ?
 C33 H33A 0.9700 . ?
 C33 H33B 0.9700 . ?
 C33 C34 1.512(4) . ?
 C34 H34A 0.9700 . ?
 C34 H34B 0.9700 . ?
 C34 C35 1.524(3) . ?
 C35 H35A 0.9700 . ?
 C35 H35B 0.9700 . ?
 C41 H41A 0.9700 . ?
 C41 H41B 0.9700 . ?
 C41 C42 1.529(3) . ?
 C42 H42A 0.9700 . ?
 C42 H42B 0.9700 . ?
 C42 C43 1.522(3) . ?
 C43 H43A 0.9700 . ?
 C43 H43B 0.9700 . ?
 C43 C44 1.523(3) . ?
 C44 H44A 0.9700 . ?
 C44 H44B 0.9700 . ?
 C44 C45 1.528(3) . ?
 C45 H45A 0.9700 . ?
 C45 H45B 0.9700 . ?

loop_
  _geom_angle_atom_site_label_1
  _geom_angle_atom_site_label_2
  _geom_angle_atom_site_label_3
  _geom_angle
  _geom_angle_site_symmetry_1
  _geom_angle_site_symmetry_3
  _geom_angle_publ_flag
 O11 Cu1 O11 180.0 . 3_756 ?
 O11 Cu1 N1 104.01(5) 3_756 . ?
 O11 Cu1 N1 104.01(5) . 3_756 ?
 O11 Cu1 N1 75.99(5) 3_756 3_756 ?
 O11 Cu1 N1 75.99(5) . . ?
 O11 Cu1 N3 87.49(6) . 3_756 ?
 O11 Cu1 N3 92.51(6) 3_756 3_756 ?
 O11 Cu1 N3 92.52(6) . . ?
 O11 Cu1 N3 87.49(6) 3_756 . ?
 N1 Cu1 N1 180.0 3_756 . ?
 N3 Cu1 N1 92.81(5) 3_756 3_756 ?
 N3 Cu1 N1 92.81(5) . . ?
 N3 Cu1 N1 87.19(5) . 3_756 ?
 N3 Cu1 N1 87.19(5) 3_756 . ?
 N3 Cu1 N3 180.00(8) 3_756 . ?
 O21 Cu2 O21 180.0 . 3_766 ?
 O21 Cu2 N2 103.46(5) 3_766 . ?
 O21 Cu2 N2 76.54(5) 3_766 3_766 ?
 O21 Cu2 N2 103.46(5) . 3_766 ?
 O21 Cu2 N2 76.54(5) . . ?
 O21 Cu2 N4 87.12(6) . 3_766 ?
 O21 Cu2 N4 92.87(6) . . ?
 O21 Cu2 N4 87.12(6) 3_766 . ?
 O21 Cu2 N4 92.88(6) 3_766 3_766 ?
 N2 Cu2 N2 180.00(8) 3_766 . ?
 N4 Cu2 N2 92.82(5) 3_766 3_766 ?
 N4 Cu2 N2 87.18(5) 3_766 . ?
 N4 Cu2 N2 87.18(5) . 3_766 ?
 N4 Cu2 N2 92.82(5) . . ?
 N4 Cu2 N4 180.0 . 3_766 ?
 C110 O11 Cu1 122.30(11) . . ?
 C210 O21 Cu2 121.08(11) . . ?
 C11 N1 Cu1 105.92(11) . . ?
 C11 N1 C19 118.30(15) . . ?
 C19 N1 Cu1 134.91(12) . . ?
 C21 N2 Cu2 107.36(11) . . ?
 C21 N2 C29 118.65(14) . . ?
 C29 N2 Cu2 133.96(12) . . ?
 Cu1 N3 H3 104.0(16) . . ?
 C31 N3 Cu1 115.89(11) . . ?
 C31 N3 C35 111.35(17) . . ?
 C31 N3 H3 101.5(17) . . ?
 C35 N3 Cu1 113.47(12) . . ?
 C35 N3 H3 109.4(16) . . ?
 Cu2 N4 H4 101.2(14) . . ?
 C41 N4 Cu2 116.15(11) . . ?
 C41 N4 H4 106.9(15) . . ?
 C45 N4 Cu2 114.31(11) . . ?
 C45 N4 C41 110.51(14) . . ?
 C45 N4 H4 106.6(15) . . ?
 O11 C110 C11 117.25(15) . . ?
 O12 C110 O11 125.99(16) . . ?
 O12 C110 C11 116.76(15) . . ?
 O21 C210 C21 117.31(15) . . ?
 O22 C210 O21 125.79(17) . . ?
 O22 C210 C21 116.90(15) . . ?
 N1 C11 C110 118.04(15) . . ?
 N1 C11 C12 123.11(16) . . ?
 C12 C11 C110 118.83(16) . . ?
 C11 C12 H12 120.3 . . ?
 C13 C12 C11 119.37(18) . . ?
 C13 C12 H12 120.3 . . ?
 C12 C13 H13 120.2 . . ?
 C12 C13 C14 119.62(18) . . ?
 C14 C13 H13 120.2 . . ?
 C13 C14 C15 123.11(19) . . ?
 C13 C14 C19 117.64(17) . . ?
 C15 C14 C19 119.24(18) . . ?
 C14 C15 H15 119.8 . . ?
 C16 C15 C14 120.5(2) . . ?
 C16 C15 H15 119.8 . . ?
 C15 C16 H16 119.9 . . ?
 C15 C16 C17 120.3(2) . . ?
 C17 C16 H16 119.9 . . ?
 C16 C17 H17 119.5 . . ?
 C18 C17 C16 121.0(2) . . ?
 C18 C17 H17 119.5 . . ?
 C17 C18 H18 120.2 . . ?
 C17 C18 C19 119.70(19) . . ?
 C19 C18 H18 120.2 . . ?
 N1 C19 C14 121.95(17) . . ?
 N1 C19 C18 118.75(16) . . ?
 C18 C19 C14 119.28(17) . . ?
 N2 C21 C210 117.68(15) . . ?
 N2 C21 C22 123.44(16) . . ?
 C22 C21 C210 118.87(15) . . ?
 C21 C22 H22 120.6 . . ?
 C23 C22 C21 118.78(17) . . ?
 C23 C22 H22 120.6 . . ?
 C22 C23 H23 120.0 . . ?
 C22 C23 C24 119.91(17) . . ?
 C24 C23 H23 120.0 . . ?
 C23 C24 C25 123.27(17) . . ?
 C23 C24 C29 117.64(17) . . ?
 C25 C24 C29 119.09(17) . . ?
 C24 C25 H25 119.6 . . ?
 C26 C25 C24 120.87(17) . . ?
 C26 C25 H25 119.6 . . ?
 C25 C26 H26 120.1 . . ?
 C25 C26 C27 119.83(18) . . ?
 C27 C26 H26 120.1 . . ?
 C26 C27 H27 119.5 . . ?
 C28 C27 C26 121.05(18) . . ?
 C28 C27 H27 119.5 . . ?
 C27 C28 H28 120.1 . . ?
 C27 C28 C29 119.86(17) . . ?
 C29 C28 H28 120.1 . . ?
 N2 C29 C24 121.58(16) . . ?
 N2 C29 C28 119.12(15) . . ?
 C28 C29 C24 119.29(16) . . ?
 N3 C31 H31A 109.0 . . ?
 N3 C31 H31B 109.0 . . ?
 N3 C31 C32 113.11(16) . . ?
 H31A C31 H31B 107.8 . . ?
 C32 C31 H31A 109.0 . . ?
 C32 C31 H31B 109.0 . . ?
 C31 C32 H32A 109.5 . . ?
 C31 C32 H32B 109.5 . . ?
 H32A C32 H32B 108.1 . . ?
 C33 C32 C31 110.5(2) . . ?
 C33 C32 H32A 109.5 . . ?
 C33 C32 H32B 109.5 . . ?
 C32 C33 H33A 109.7 . . ?
 C32 C33 H33B 109.7 . . ?
 H33A C33 H33B 108.2 . . ?
 C34 C33 C32 109.67(18) . . ?
 C34 C33 H33A 109.7 . . ?
 C34 C33 H33B 109.7 . . ?
 C33 C34 H34A 109.7 . . ?
 C33 C34 H34B 109.7 . . ?
 C33 C34 C35 109.97(19) . . ?
 H34A C34 H34B 108.2 . . ?
 C35 C34 H34A 109.7 . . ?
 C35 C34 H34B 109.7 . . ?
 N3 C35 C34 112.58(17) . . ?
 N3 C35 H35A 109.1 . . ?
 N3 C35 H35B 109.1 . . ?
 C34 C35 H35A 109.1 . . ?
 C34 C35 H35B 109.1 . . ?
 H35A C35 H35B 107.8 . . ?
 N4 C41 H41A 109.1 . . ?
 N4 C41 H41B 109.1 . . ?
 N4 C41 C42 112.50(15) . . ?
 H41A C41 H41B 107.8 . . ?
 C42 C41 H41A 109.1 . . ?
 C42 C41 H41B 109.1 . . ?
 C41 C42 H42A 109.5 . . ?
 C41 C42 H42B 109.5 . . ?
 H42A C42 H42B 108.1 . . ?
 C43 C42 C41 110.80(17) . . ?
 C43 C42 H42A 109.5 . . ?
 C43 C42 H42B 109.5 . . ?
 C42 C43 H43A 109.7 . . ?
 C42 C43 H43B 109.7 . . ?
 C42 C43 C44 110.04(16) . . ?
 H43A C43 H43B 108.2 . . ?
 C44 C43 H43A 109.7 . . ?
 C44 C43 H43B 109.7 . . ?
 C43 C44 H44A 109.7 . . ?
 C43 C44 H44B 109.7 . . ?
 C43 C44 C45 110.05(17) . . ?
 H44A C44 H44B 108.2 . . ?
 C45 C44 H44A 109.7 . . ?
 C45 C44 H44B 109.7 . . ?
 N4 C45 C44 112.17(16) . . ?
 N4 C45 H45A 109.2 . . ?
 N4 C45 H45B 109.2 . . ?
 C44 C45 H45A 109.2 . . ?
 C44 C45 H45B 109.2 . . ?
 H45A C45 H45B 107.9 . . ?

_shelx_res_file
;
TITL CF solution in P21/c
    cu575.res
    created by SHELXL-2018/3 at 08:16:19 on 13-Feb-2020
CELL 1.54184 10.9999 13.6491 19.0017 90 103.652 90
ZERR 4 0.0002 0.0002 0.0003 0 0.002 0
LATT 1
SYMM -X,0.5+Y,0.5-Z
SFAC C H Cu N O
UNIT 120 136 4 16 16

L.S. 10
PLAN  10
SIZE 0.7 0.1 0.05
BOND $h
htab
fmap 2
acta
MERG 2
REM <olex2.extras>
REM <HklSrc "%.\\cu575.hkl">
REM </olex2.extras>

WGHT    0.072200    0.582800
EXTI    0.002304
FVAR       4.02183
CU1   3    1.000000    0.000000    0.500000    10.50000    0.01746    0.01455 =
         0.02035    0.00014    0.00701   -0.00299
CU2   3    1.000000    0.500000    0.500000    10.50000    0.01942    0.01455 =
         0.01903   -0.00121    0.00909   -0.00225
O11   5    0.931899   -0.130091    0.463713    11.00000    0.02214    0.01750 =
         0.02625   -0.00125    0.01046   -0.00320
O12   5    0.782176   -0.243496    0.454710    11.00000    0.02768    0.01829 =
         0.03551   -0.00701    0.01173   -0.00727
O21   5    1.039054    0.630040    0.549036    11.00000    0.02438    0.01716 =
         0.02651   -0.00282    0.01201   -0.00428
O22   5    0.984560    0.746024    0.618670    11.00000    0.03853    0.02114 =
         0.03166   -0.00774    0.01674   -0.01039
N1    4    0.820977   -0.021083    0.551675    11.00000    0.02059    0.01796 =
         0.02195    0.00084    0.00866   -0.00222
N2    4    0.828331    0.527639    0.552586    11.00000    0.02017    0.01735 =
         0.02094    0.00011    0.01015   -0.00206
N3    4    0.895751    0.071581    0.409495    11.00000    0.01979    0.01882 =
         0.02478    0.00253    0.00627   -0.00438
N4    4    1.099331    0.423219    0.590102    11.00000    0.02046    0.01920 =
         0.02079    0.00015    0.00964   -0.00173
C110  1    0.831770   -0.164557    0.476823    11.00000    0.02168    0.01718 =
         0.02242    0.00037    0.00679   -0.00075
C210  1    0.966729    0.667894    0.585015    11.00000    0.02664    0.01604 =
         0.02158    0.00084    0.00902   -0.00229
C11   1    0.765787   -0.102268    0.523212    11.00000    0.02048    0.01778 =
         0.02214    0.00050    0.00699   -0.00207
C12   1    0.647414   -0.132452    0.531862    11.00000    0.02514    0.02599 =
         0.04166   -0.00834    0.01373   -0.00843
AFIX  43
H12   2    0.612204   -0.190764    0.511281    11.00000   -1.20000
AFIX   0
C13   1    0.585366   -0.075436    0.570580    11.00000    0.02507    0.03200 =
         0.04739   -0.00668    0.02010   -0.00659
AFIX  43
H13   2    0.506844   -0.094077    0.576132    11.00000   -1.20000
AFIX   0
C14   1    0.640693    0.011966    0.602207    11.00000    0.02762    0.02343 =
         0.02738    0.00076    0.01336    0.00083
C15   1    0.583064    0.074663    0.643868    11.00000    0.03631    0.03464 =
         0.04646   -0.00429    0.02665   -0.00080
AFIX  43
H15   2    0.504299    0.059212    0.650686    11.00000   -1.20000
AFIX   0
C16   1    0.641923    0.157350    0.674028    11.00000    0.05440    0.03410 =
         0.05894   -0.01484    0.03656   -0.00228
AFIX  43
H16   2    0.603647    0.197803    0.701775    11.00000   -1.20000
AFIX   0
C17   1    0.760937    0.182122    0.663424    11.00000    0.05241    0.03160 =
         0.05786   -0.01942    0.02876   -0.00980
AFIX  43
H17   2    0.800563    0.238660    0.684626    11.00000   -1.20000
AFIX   0
C18   1    0.818816    0.124243    0.622454    11.00000    0.03590    0.02671 =
         0.04131   -0.01077    0.01852   -0.00815
AFIX  43
H18   2    0.896118    0.142370    0.614716    11.00000   -1.20000
AFIX   0
C19   1    0.760527    0.036589    0.591866    11.00000    0.02560    0.01865 =
         0.02280    0.00015    0.00945    0.00052

C21   1    0.847578    0.611889    0.586980    11.00000    0.02458    0.01765 =
         0.02019    0.00046    0.01066   -0.00170
C22   1    0.764792    0.651957    0.625910    11.00000    0.03371    0.02011 =
         0.02986   -0.00520    0.01663   -0.00253
AFIX  43
H22   2    0.781969    0.711921    0.649394    11.00000   -1.20000
AFIX   0
C23   1    0.659321    0.601183    0.628440    11.00000    0.02921    0.02920 =
         0.02993   -0.00198    0.01766    0.00154
AFIX  43
H23   2    0.603141    0.626754    0.653310    11.00000   -1.20000
AFIX   0
C24   1    0.635399    0.509689    0.593258    11.00000    0.01985    0.02415 =
         0.02012    0.00249    0.00788    0.00047
C25   1    0.528823    0.452132    0.594069    11.00000    0.02000    0.03625 =
         0.02705    0.00394    0.01101   -0.00106
AFIX  43
H25   2    0.470357    0.474769    0.618474    11.00000   -1.20000
AFIX   0
C26   1    0.510743    0.364251    0.559682    11.00000    0.02399    0.03524 =
         0.03348    0.00037    0.01075   -0.00935
AFIX  43
H26   2    0.440338    0.327026    0.560637    11.00000   -1.20000
AFIX   0
C27   1    0.599598    0.329340    0.522265    11.00000    0.02732    0.02735 =
         0.03532   -0.00675    0.01045   -0.00843
AFIX  43
H27   2    0.587117    0.268849    0.499156    11.00000   -1.20000
AFIX   0
C28   1    0.703101    0.383174    0.519669    11.00000    0.02409    0.02301 =
         0.02884   -0.00265    0.01072   -0.00291
AFIX  43
H28   2    0.760203    0.359537    0.494678    11.00000   -1.20000
AFIX   0
C29   1    0.723271    0.474978    0.555079    11.00000    0.01885    0.01967 =
         0.02007    0.00289    0.00711   -0.00174

C31   1    0.775626    0.112999    0.416687    11.00000    0.02849    0.04284 =
         0.04083    0.01878    0.01539    0.00994
AFIX  23
H31A  2    0.790544    0.155398    0.458825    11.00000   -1.20000
H31B  2    0.721619    0.060070    0.424717    11.00000   -1.20000
AFIX   0
C32   1    0.708420    0.171617    0.350101    11.00000    0.02973    0.05325 =
         0.05497    0.03065    0.01478    0.01224
AFIX  23
H32A  2    0.627134    0.192410    0.356080    11.00000   -1.20000
H32B  2    0.756670    0.229737    0.345456    11.00000   -1.20000
AFIX   0
C33   1    0.691988    0.109771    0.282020    11.00000    0.03778    0.05055 =
         0.04488    0.02654   -0.00951   -0.01581
AFIX  23
H33A  2    0.637446    0.054724    0.284622    11.00000   -1.20000
H33B  2    0.653565    0.148764    0.239970    11.00000   -1.20000
AFIX   0
C34   1    0.817993    0.072800    0.274667    11.00000    0.05215    0.03988 =
         0.02590    0.00528   -0.00102   -0.01113
AFIX  23
H34A  2    0.870639    0.127817    0.268932    11.00000   -1.20000
H34B  2    0.807237    0.031717    0.231985    11.00000   -1.20000
AFIX   0
C35   1    0.880598    0.014135    0.341658    11.00000    0.04338    0.02737 =
         0.02474   -0.00111    0.00099   -0.00365
AFIX  23
H35A  2    0.830771   -0.043653    0.344708    11.00000   -1.20000
H35B  2    0.962205   -0.007547    0.336811    11.00000   -1.20000
AFIX   0

C41   1    1.023283    0.373971    0.634871    11.00000    0.02581    0.03062 =
         0.03031    0.00749    0.01286   -0.00395
AFIX  23
H41A  2    0.959079    0.334641    0.603663    11.00000   -1.20000
H41B  2    0.981907    0.423351    0.657608    11.00000   -1.20000
AFIX   0
C42   1    1.102079    0.308392    0.693495    11.00000    0.03269    0.03260 =
         0.03149    0.00998    0.01288   -0.00334
AFIX  23
H42A  2    1.049720    0.281680    0.723357    11.00000   -1.20000
H42B  2    1.135412    0.254127    0.670939    11.00000   -1.20000
AFIX   0
C43   1    1.209356    0.365928    0.740760    11.00000    0.03944    0.04525 =
         0.02433    0.00955    0.00807   -0.00485
AFIX  23
H43A  2    1.261997    0.322156    0.775164    11.00000   -1.20000
H43B  2    1.176265    0.415460    0.767759    11.00000   -1.20000
AFIX   0
C44   1    1.286703    0.414659    0.693869    11.00000    0.02885    0.04153 =
         0.02701    0.00792    0.00318   -0.00853
AFIX  23
H44A  2    1.326242    0.364897    0.670400    11.00000   -1.20000
H44B  2    1.351959    0.454265    0.723974    11.00000   -1.20000
AFIX   0
C45   1    1.203010    0.479207    0.636584    11.00000    0.02729    0.02669 =
         0.02487    0.00260    0.00510   -0.00836
AFIX  23
H45A  2    1.168566    0.531594    0.660416    11.00000   -1.20000
H45B  2    1.253119    0.508756    0.606541    11.00000   -1.20000
AFIX   0

H3    2    0.936960    0.122341    0.406654    11.00000    0.02912
H4    2    1.134663    0.375784    0.569016    11.00000    0.02677
HKLF 4


REM  CF solution in P21/c
REM wR2 = 0.1237, GooF = S = 1.050, Restrained GooF = 1.050 for all data
REM R1 = 0.0419 for 4711 Fo > 4sig(Fo) and 0.0498 for all 5618 data
REM 364 parameters refined using 0 restraints

END

WGHT      0.0722      0.5828

REM Instructions for potential hydrogen bonds
EQIV $2 -x+2, -y+1, -z+1
HTAB C28 O21_$2
HTAB N3 O22_$2
EQIV $1 -x+2, -y, -z+1
HTAB N4 O12_$1

REM Highest difference peak  0.570,  deepest hole -0.570,  1-sigma level  0.077
Q1    1   0.9808  0.5432  0.4497  11.00000  0.05    0.57
Q2    1   0.9820  0.4583  0.4506  11.00000  0.05    0.51
Q3    1   0.9852 -0.0417  0.4506  11.00000  0.05    0.47
Q4    1   0.9823  0.0415  0.4501  11.00000  0.05    0.47
Q5    1   0.9080  0.0445  0.4506  11.00000  0.05    0.37
Q6    1   0.6169 -0.0246  0.5862  11.00000  0.05    0.33
Q7    1   0.7169  0.4248  0.5428  11.00000  0.05    0.32
Q8    1   0.7816 -0.1311  0.4912  11.00000  0.05    0.31
Q9    1   1.0944  0.4521  0.5492  11.00000  0.05    0.31
Q10   1   0.9025 -0.0502  0.4570  11.00000  0.05    0.30
;
_shelx_res_checksum                95807
_shelx_hkl_file
;
   0   0  -3 4.48922 27.0873   1
   0   0  -4 11831.0 437.998   1
   0   0   5 49.9171 59.2047   4
   0   0   5-34.1430 56.2479   3
   0   0  -5-28.4803 44.1505   1
   0   0   6 725.808 159.295   3
   0   0   6 579.262 105.557   4
   0   0  -6 561.680 98.8013   1
   0   0   7 75.0037 67.1174   4
   0   0   7-39.9127 69.5531   3
   0   0  -7-0.73597 33.7524   1
   0   0   8 40777.7 1538.92   3
   0   0   8 39450.6 1280.37   4
   0   0   9-68.9741 77.3195   4
   0   0   9 71.2380 97.9103   3
   0   0  10 11579.2 671.314   4
   0   0  10 12439.0 875.343   3
   0   0  11 87.4028 98.8124   4
   0   0  12 14360.0 836.331   4
   0   0  13-34.7373 136.144   4
   0   0  14 14976.5 867.032  16
   0   0  14 15550.1 976.405   7
   0   0  15 131.460 133.545   8
   0   0  15-74.2731 165.873   7
   0   0  15-101.925 118.857  16
   0   0  16 1225.01 273.613  16
   0   0  16 790.821 251.869   7
   0   0  16 656.806 198.039   8
   0   0  17-61.6809 152.359  16
   0   0  17 211.443 179.035   7
   0   0  17-17.5585 189.983   5
   0   0  18 2269.31 387.084   8
   0   0  18 2252.96 362.433  16
   0   0  18 2077.81 403.038   5
   0   0  19-37.9489 172.017   5
   0   0  19 62.5711 184.696   8
   0   0  20 20137.6 1192.92   5
   0   0  20 20637.1 1111.94   8
   0   0  21-49.7485 118.802   8
   0   0  21-68.9154 131.905   5
   0   0  22 39609.1 1474.37   5
   0   0  22 38178.2 1397.16   8
   0   1   0-3.56728 19.3281   2
   0   1  -1 472.331 44.6478   2
   0  -1  -1 756.250 88.2268   1
   0  -1  -2 53.5056 30.9415   1
   0  -1  -3 2821.50 187.599   1
   0   1  -3 2850.77 187.707   1
   0  -1  -4 30514.3 902.516   1
   0   1  -4 28902.1 898.324   1
   0  -1   5 34414.0 1053.52   4
   0   1  -5 34468.3 1068.13   1
   0   1   5 36469.8 1150.50   3
   0  -1  -5 36110.2 1059.89   1
   0  -1   6 81862.4 2384.82   3
   0   1   6 73115.5 2037.35   4
   0   1   6 79543.3 2195.40   3
   0  -1   6 78436.7 2069.77   4
   0   1  -6 69250.9 2045.47   1
   0  -1  -6 78831.2 2048.22   1
   0  -1   7 2903.94 362.089   3
   0  -1   7 3226.60 271.938   4
   0   1   7 3131.87 313.972   3
   0   1   7 3144.22 260.739   4
   0   1  -7 2888.04 250.642   1
   0  -1  -7 3181.89 257.847   1
   0   1  -8 46780.1 1577.01   1
   0  -1  -8 50311.2 1603.82   1
   0  -1   8 56530.8 1676.06   4
   0   1   8 56208.3 1651.82   4
   0   1   8 61175.3 1920.25   3
   0  -1   9 49.5726 77.0930   4
   0  -1  -9 194.924 76.2952   1
   0   1   9 116.312 85.5542   4
   0   1   9-23.1923 69.7703   3
   0   1  10 209.834 119.653   3
   0  -1  10 221.991 117.691   4
   0   1  10 358.563 125.206   4
   0   1  11-24.5154 98.4967   4
   0  -1  11 39.7032 106.171   4
   0   1  11 36.3454 147.917   3
   0   1  12 8554.02 626.987   4
   0   1  12 8434.47 792.212   3
   0  -1  12 8831.45 647.007   4
   0   1  13 3335.65 402.005   4
   0   1  14-38.5907 142.000   8
   0  -1  14-329.233 190.013  16
   0  -1  14-26.4467 129.749   7
   0   1  14 117.780 120.884   7
   0   1  14-103.913 161.012  16
   0   1  15 21171.1 1101.91  16
   0   1  15 21121.7 1240.77   7
   0  -1  15 21290.1 1198.30   7
   0  -1  15 21902.6 1145.33  16
   0   1  15 20725.9 1138.58   8
   0   1  16 281.203 127.017  16
   0   1  16 222.036 154.721   8
   0  -1  16-120.552 121.951   7
   0   1  16 274.249 185.543   7
   0  -1  16 379.850 198.727  16
   0   1  17 3458.73 429.142  16
   0  -1  17 2882.32 413.657  16
   0   1  17 2663.74 408.193   8
   0   1  17 3429.72 509.183   5
   0  -1  17 3143.36 435.453   8
   0  -1  17 2917.24 463.609   5
   0   1  17 3043.52 467.578   7
   0   1  18 52.6788 182.330   5
   0  -1  18-186.002 155.931   8
   0  -1  18 90.1168 117.228  16
   0  -1  18-83.9463 135.579   5
   0   1  18-207.338 203.984   8
   0   1  19 642.214 227.372   8
   0   1  19 794.817 270.135   5
   0  -1  19 832.933 252.349   8
   0  -1  19 713.811 221.356  16
   0  -1  19 824.758 289.448   5
   0   1  20-69.5146 144.889   5
   0  -1  20 435.791 212.636   5
   0  -1  20-99.0309 160.645   8
   0   1  20 206.648 172.985   8
   0   1  21 8192.99 609.113   8
   0  -1  21 8715.33 665.275   5
   0  -1  21 8041.21 604.530   8
   0   1  21 8757.82 673.276   5
   0   1  22 3487.09 361.507   5
   0   1  22 2783.67 308.235   8
   0  -1  22 3687.53 368.898   5
   0  -1  22 3320.91 333.395   8
   0   2   0 532907. 12384.4   2
   0   2  -1 90520.1 2254.60   2
   0  -2  -1 88707.4 2401.82   1
   0   2   1 87302.5 2402.64   2
   0   2  -2 252994. 5887.61   2
   0  -2  -2 251476. 6132.42   1
   0  -2  -3 37427.1 1201.46   1
   0  -2   4 7836.92 342.386   4
   0   2   4 7441.48 405.057   3
   0  -2  -4 7571.47 420.925   1
   0  -2   5 143277. 3594.26   4
   0   2   5 147465. 3694.70   3
   0  -2  -5 147371. 3745.11   1
   0  -2  -6 5948.57 380.270   1
   0  -2   6 5489.53 342.946   4
   0   2   6 5355.13 378.278   3
   0  -2  -7 1534.04 191.150   1
   0  -2   7 1169.33 168.490   4
   0   2   7 1354.95 172.780   4
   0   2   7 1453.53 216.897   3
   0   2   8 32135.5 1255.01   3
   0  -2   8 30283.9 1121.47   4
   0   2   8 29476.6 1087.47   4
   0  -2  -8 33258.9 1136.14   1
   0  -2  -9 11648.1 622.137   1
   0   2   9 12012.5 630.555   4
   0   2   9 12225.9 756.061   3
   0  -2   9 10941.9 626.125   4
   0   2  10 73555.0 2494.54   3
   0  -2  10 71825.0 2238.49   4
   0   2  10 70243.5 2199.38   4
   0   2  11-128.525 103.512   3
   0   2  11-17.1992 87.8998   4
   0   2  12 102670. 3060.72   4
   0   2  12 100181. 3451.24   3
   0   2  13 3337.94 515.771   3
   0   2  13 2962.45 372.097   4
   0   2  14 61175.3 2106.08  16
   0  -2  14 63933.7 2233.28  16
   0   2  14 63373.1 2389.65   7
   0  -2  14 62971.4 2249.58   7
   0   2  14 62757.3 2240.16   8
   0   2  14 60377.1 2226.14   4
   0   2  15 17734.8 1144.10   7
   0   2  15 17942.8 985.668  16
   0  -2  15 16854.1 1038.22   7
   0  -2  15 18772.2 1054.14  16
   0   2  15 17571.0 1054.99   8
   0   2  16 5089.69 563.537   8
   0   2  16 5524.10 525.681  16
   0   2  16 5342.34 617.629   7
   0  -2  16 5034.97 542.835  16
   0   2  17 2937.94 470.809   5
   0   2  17 2921.72 445.924   8
   0  -2  17 3254.72 437.378  16
   0   2  17 3509.83 499.607   7
   0  -2  17 3066.69 462.650   5
   0  -2  18 23216.9 1209.38  16
   0  -2  18 22452.9 1213.18   8
   0  -2  18 21419.4 1287.80   5
   0   2  18 20878.9 1220.36   8
   0   2  18 21794.1 1317.28   5
   0  -2  19-45.9913 167.076   5
   0   2  19-91.3585 167.572   8
   0   2  19 119.891 156.537   5
   0  -2  19 82.8902 165.068   8
   0  -2  19 192.965 172.268  16
   0   2  20 44528.5 1847.58   5
   0  -2  20 42644.2 1796.64   5
   0   2  20 41917.5 1733.62   8
   0  -2  20 44635.7 1742.23   8
   0  -2  20 45377.6 1711.22  16
   0   2  21 2376.10 350.967   5
   0  -2  21 2008.28 317.091   5
   0  -2  21 2306.58 314.196   8
   0   2  21 2093.82 310.234   8
   0  -2  22 30963.8 1196.31   8
   0  -2  22 29966.2 1201.61   5
   0   2  22 32739.0 1234.74   5
   0   3   0 18.3407 75.8137   2
   0  -3  -1 225.650 117.176   1
   0   3  -1 145.364 82.3151   2
   0   3  -2 1129.58 142.455   2
   0  -3  -2 1567.92 236.752   1
   0   3  -3 287.774 70.3330   2
   0  -3  -3 480.661 145.174   1
   0  -3  -4 42712.0 1419.17   1
   0   3  -4 37498.6 1044.54   2
   0   3   5 18556.8 740.440   3
   0  -3  -5 17333.8 785.799   1
   0   3   6 160644. 4150.72   3
   0  -3  -6 160075. 4254.23   1
   0  -3  -7 8077.61 527.062   1
   0   3   7 7687.14 508.031   3
   0   3   8 826.894 174.261   3
   0  -3  -8 691.381 159.805   1
   0   3   8 853.295 144.746   4
   0   3   9 2909.13 291.844   4
   0   3   9 2964.64 349.146   3
   0  -3  -9 3065.55 325.778   1
   0   3  10 4394.87 473.323   3
   0  -3 -10 4086.75 380.835   1
   0   3  10 4328.58 386.973   4
   0   3  11 1236.91 276.928   3
   0   3  11 1300.88 231.309   4
   0   3  12 7096.24 556.840   4
   0   3  12 7341.55 711.138   3
   0   3  13 1101.45 280.094   3
   0   3  13 1616.36 305.955   7
   0   3  13 1207.37 238.555   4
   0  -3  13 1580.01 242.360  18
   0  -3  13 906.618 221.294  16
   0   3  13 948.291 233.269   8
   0  -3  14 690.353 207.701  16
   0   3  14 1168.35 280.908   8
   0   3  14 723.402 226.860   7
   0   3  14 1186.73 193.706   9
   0  -3  14 1159.65 245.547   7
   0   3  14 601.661 175.944   4
   0   3  15 2529.32 418.176   7
   0   3  15 2495.67 390.315   8
   0  -3  15 2509.84 370.191  16
   0  -3  16 860.781 250.935   5
   0  -3  16 1218.24 279.699  16
   0   3  16 1118.15 308.728   7
   0   3  16 1053.94 287.408   5
   0   3  16 1197.43 314.590   8
   0  -3  17 1409.24 312.173   5
   0  -3  17 1427.05 314.963  16
   0   3  17 1469.00 327.003   8
   0   3  17 1112.57 304.599   7
   0   3  17 1310.44 301.165   5
   0  -3  18 770.384 256.393   8
   0  -3  18 222.264 144.640   5
   0   3  18 552.703 237.598   8
   0  -3  18 679.736 218.427  16
   0   3  18 678.826 264.232   5
   0   3  19 457.181 200.471   5
   0  -3  19 35.1724 150.576   8
   0  -3  19 69.8261 143.182   5
   0   3  19-64.3662 142.710   8
   0  -3  19-63.1965 154.094  16
   0  -3  20 9.08758 133.430   8
   0  -3  20 108.442 142.464   5
   0   3  20-18.1437 132.470   8
   0  -3  20 83.9967 153.767  16
   0   3  20-16.1734 125.086   5
   0   3  21 570.093 170.153   5
   0  -3  21 725.450 187.024   8
   0  -3  21 854.569 196.154   5
   0  -3  22 1751.34 229.867   8
   0  -4   0 33871.5 1392.77   1
   0   4  -1 53758.7 1789.26   2
   0  -4  -1 65166.8 2083.88   1
   0   4  -2 42836.6 1457.96   2
   0  -4  -2 57152.8 1862.41   1
   0   4  -3 24778.0 907.122   2
   0  -4  -3 33906.2 1329.07   1
   0   4  -4 2730.07 200.875   2
   0  -4  -4 4649.52 445.129   1
   0  -4  -5 33564.6 1368.67   1
   0   4   6 54904.2 1774.65   3
   0  -4  -6 54421.9 1903.62   1
   0   4   7 426.298 134.368   3
   0  -4  -7 561.520 175.668   1
   0   4   8 40270.6 1463.34   3
   0  -4  -8 38465.6 1502.99   1
   0   4   8 34937.7 1239.49   4
   0  -4  -9 17738.9 908.151   1
   0   4   9 17356.5 925.317   3
   0   4   9 17208.6 791.805   4
   0   4  10 51341.6 1733.61   4
   0   4  10 51969.0 1946.08   3
   0  -4 -10 53676.4 1871.32   1
   0   4  11-255.574 124.078   3
   0   4  11 9.81393 71.4013   4
   0   4  12 45829.3 1708.82   4
   0   4  12 48429.6 2030.45   3
   0  -4  13 5365.51 518.843  16
   0   4  13 5076.64 530.644   8
   0   4  13 5180.51 547.583   7
   0   4  13 4540.54 447.834   4
   0  -4  13 5705.63 491.345  18
   0   4  14 25927.7 1395.68   7
   0   4  14 24965.7 1226.55   4
   0  -4  14 27288.5 1322.25  16
   0  -4  14 27404.3 1237.27  18
   0   4  14 25714.6 1354.21   8
   0   4  14 27529.6 1162.53   9
   0  -4  15 2888.58 422.973   5
   0   4  15 3203.08 468.297   7
   0   4  15 3311.76 477.004   8
   0   4  15 3533.50 371.190   9
   0   4  15 3278.52 467.423   5
   0  -4  15 3375.53 443.152  16
   0   4  16 31741.2 1612.59   7
   0   4  16 29202.2 1536.02   8
   0   4  16 31165.1 1583.55   5
   0   4  16 33207.7 1314.03   9
   0  -4  16 29345.4 1507.48   5
   0  -4  16 32033.5 1501.85  16
   0   4  17 412.688 226.452   8
   0  -4  17 562.519 209.230   5
   0   4  17 362.310 208.246   7
   0   4  17 711.747 233.264   5
   0  -4  17 274.909 204.239  16
   0   4  17 477.300 139.925   9
   0  -4  18 78448.6 2669.79  16
   0   4  18 77799.3 2766.78   5
   0   4  18 75774.4 2734.22   8
   0  -4  18 75475.8 2705.62   5
   0  -4  19 494.145 212.193  16
   0  -4  19 379.330 187.935   8
   0   4  19 566.588 228.151   5
   0   4  19 424.203 189.078   8
   0  -4  19 357.339 141.092   5
   0   4  20 60417.5 2108.59   5
   0  -4  20 62014.4 2093.14   8
   0  -4  20 56880.7 2056.00   5
   0  -4  20 59979.6 2062.35  16
   0  -4  21 2065.10 283.720   8
   0  -4  22 11277.2 582.385   8
   0  -5   0 0.98242 157.857   1
   0  -5  -1 2767.31 413.374   1
   0  -5  -2 812.567 249.564   1
   0  -5  -3 14789.4 948.925   1
   0  -5  -4 3588.33 464.240   1
   0  -5  -5 171.738 143.288   1
   0   5   6 7854.80 550.602   3
   0  -5  -6 5952.17 569.465   1
   0   5   7 17765.9 898.813   3
   0  -5  -7 18824.7 1055.59   1
   0   5   8 8108.87 583.672   3
   0  -5  -8 8628.57 690.136   1
   0   5   8 7816.15 460.269   4
   0   5   9 10374.3 573.093   4
   0   5   9 10106.4 697.752   3
   0  -5  -9 10729.1 763.484   1
   0  -5 -10 9592.81 693.092   1
   0   5  10 8908.51 679.391   3
   0   5  10 9679.10 587.850   4
   0   5  11 911.845 227.167   3
   0   5  11 1134.13 208.969   4
   0   5  12 279.790 153.364   8
   0  -5  12 253.824 118.122  18
   0   5  12 147.165 69.7375   4
   0   5  12 398.402 161.631   7
   0  -5  12 306.838 115.236  16
   0   5  13-84.7754 147.953   8
   0  -5  13 201.025 143.923  18
   0   5  13 199.740 136.051   7
   0  -5  13 14.7362 115.717  16
   0   5  14-96.4055 151.028   8
   0   5  14-417.014 176.083   5
   0  -5  14-13.7785 122.950  18
   0  -5  14-103.210 162.341  16
   0   5  14-63.5100 184.902   7
   0   5  14 38.0170 96.0241   9
   0  -5  14 229.217 124.246   5
   0   5  15 51.4890 140.183   7
   0   5  15 158.267 132.097   5
   0  -5  15-101.531 177.989  16
   0   5  15 89.7465 149.858   8
   0   5  15 84.5194 92.2613   9
   0  -5  15 14.8995 123.712  18
   0  -5  15-14.4580 92.3030   5
   0  -5  16 2444.08 379.732   5
   0  -5  16 2748.26 403.685  16
   0   5  16 3139.12 436.669   5
   0   5  16 2575.45 422.919   7
   0   5  16 2317.24 418.156   8
   0   5  16 2559.57 332.267   9
   0   5  17 617.906 176.603   5
   0   5  17 722.280 191.998   9
   0  -5  17 858.717 235.957   5
   0   5  17 726.776 282.937   8
   0  -5  17 829.470 245.940  16
   0   5  17 933.603 259.669   7
   0  -5  18 14379.1 901.974  16
   0  -5  18 12187.5 828.563   5
   0   5  18 13935.2 892.900   5
   0   5  18 13254.0 722.011   9
   0   5  19 2220.72 319.200   5
   0  -5  19 3038.86 391.152   8
   0  -5  19 3053.36 363.971   5
   0  -5  19 3067.71 398.885  16
   0  -5  20 5159.38 456.764  16
   0  -5  20 4085.24 380.047   5
   0   5  20 5114.07 423.639   5
   0  -5  20 5205.36 455.828   8
   0  -5  21 677.003 156.819   8
   0  -5  22 130.164 75.7217   8
   0  -6   0 167245. 5033.15   1
   0  -6   1 3003.79 468.656   1
   0  -6  -1 2993.60 454.751   1
   0  -6   2 141472. 4377.11   1
   0  -6  -2 138657. 4393.51   1
   0  -6  -3 15505.3 1076.21   1
   0  -6  -4 90529.3 3164.24   1
   0  -6  -5 756.886 248.313   1
   0  -6  -6 162228. 4811.96   1
   0   6   7-58.9258 67.3282   3
   0  -6  -7 189.081 131.109   1
   0  -6  -8 36810.3 1724.82   1
   0   6   8 35291.7 1455.74   3
   0   6   9 139.782 86.6259   3
   0  -6  -9 113.272 105.422   1
   0  -6 -10 9267.57 750.588   1
   0  -6  11 339.684 148.445  18
   0   6  12 45574.0 1794.98   7
   0  -6  12 49436.3 1769.70  18
   0   6  13 4423.86 558.538   8
   0   6  13 6342.53 598.387   7
   0  -6  13 5265.97 540.848  16
   0  -6  13 5277.27 516.270  18
   0   6  14 11456.6 921.518   8
   0   6  14 12859.6 903.183   7
   0  -6  14 13618.6 842.397  18
   0   6  14 12552.9 794.646   9
   0  -6  14 13421.4 888.117  16
   0   6  15 5541.00 509.094   9
   0   6  15 5715.90 596.700   7
   0  -6  15 5804.41 540.726  18
   0  -6  15 6172.32 600.503  16
   0   6  16 20555.1 1019.88   9
   0  -6  16 18799.8 1100.29  16
   0   6  16 19602.4 1155.03   7
   0   6  17 514.814 157.755   9
   0  -6  17 595.261 230.632  16
   0  -6  18 24177.7 1194.19  16
   0   6  18 24188.5 1035.41   9
   0   6  19 584.565 133.157   9
   0  -6  19 722.741 200.993   8
   0  -6  19 611.853 183.691  16
   0  -6  20 20095.9 926.274   8
   0  -6  20 19634.5 922.261  16
   0  -6  21 1272.33 187.059   8
   0  -7   0 163.526 217.834   1
   0  -7   1 11719.8 1011.98   1
   0  -7  -1 12208.1 1043.09   1
   0  -7  -2 25551.5 1558.21   1
   0  -7   2 26994.1 1578.62   1
   0  -7  -3 1068.63 330.816   1
   0  -7   3 1356.74 374.852   1
   0  -7   4 45.3624 126.192   1
   0  -7  -4 265.015 260.195   1
   0  -7   5 18865.8 1294.15   1
   0  -7  -5 17646.4 1228.58   1
   0  -7   6 5509.88 671.205   1
   0  -7  -6 4946.62 611.429   1
   0   7   7 5685.75 518.388   3
   0  -7  -7 4809.38 616.298   1
   0  -7   7 6235.93 666.751   1
   0  -7  -8 15994.0 1155.19   1
   0  -7  -9 229.529 176.358   1
   0  -7 -10 1238.75 288.777   1
   0  -7  10 1380.57 252.602  18
   0  -7  11 14524.6 871.554  18
   0  -7  11 14926.9 709.506  15
   0  -7  12 11995.3 820.982  16
   0  -7  12 13541.0 838.683  18
   0  -7  13 14671.0 926.344  16
   0   7  13 15109.8 928.161   7
   0  -7  13 14193.0 874.460  18
   0  -7  14 8606.58 667.622  18
   0  -7  14 8720.48 712.129  16
   0   7  14 8647.92 700.744   7
   0   7  15 4212.86 451.468   9
   0  -7  15 4703.49 487.046  18
   0  -7  15 4115.75 464.522  16
   0   7  15 3967.79 464.148   7
   0   7  16 2478.09 334.418   9
   0  -7  16 2125.57 343.416  16
   0   7  17 1476.64 246.304   9
   0  -7  17 2056.83 322.429  16
   0   7  18 802.692 170.155   9
   0  -7  18 721.766 209.703  16
   0  -7  19 249.536 139.936  16
   0  -7  19 97.0979 101.409   8
   0   7  19 402.340 117.459   9
   0  -7  20 195.151 92.4391   8
   0  -7  20 80.5024 106.569  16
   0  -7  21 1151.75 150.789   8
   0  -8   0 381021. 10503.1   1
   0  -8   1 5885.84 770.029   1
   0  -8  -1 6299.46 810.839   1
   0  -8   2 265421. 7772.80   1
   0  -8  -2 259469. 7695.09   1
   0  -8  -3 2401.65 490.828   1
   0  -8   3 2727.92 541.277   1
   0  -8   4 73544.7 3089.83   1
   0  -8  -4 70147.9 2971.82   1
   0  -8  -5 6309.34 761.019   1
   0  -8   5 7173.83 817.252   1
   0  -8  -6 34352.5 1904.51   1
   0  -8   6 38000.8 2014.72   1
   0  -8  -7 97.1052 179.761   1
   0  -8  -8 67248.4 2838.80   1
   0  -8   9 22936.9 998.364  15
   0  -8  -9 22205.2 1423.48   1
   0  -8  10 1770.48 297.698  18
   0  -8  10 1786.71 252.393  15
   0  -8 -10 1552.80 370.887   1
   0  -8  11 8332.20 533.398  15
   0  -8  11 7725.13 631.727  18
   0  -8  12 272.585 139.587  18
   0  -8  12 320.123 108.846  15
   0  -8  12 279.789 127.225  16
   0  -8  13 22746.0 1138.01  18
   0  -8  13 20384.5 1114.59  16
   0   8  14 3267.75 405.046   9
   0  -8  14 3459.58 420.626  18
   0  -8  14 3429.20 422.917  16
   0   8  15 3929.99 436.579   9
   0  -8  15 3754.04 422.607  18
   0  -8  15 3537.94 428.365  16
   0   8  16 31964.2 1323.20   9
   0  -8  16 30223.8 1349.01  16
   0   8  17-28.7004 78.5779   9
   0  -8  17 27.1452 127.953  16
   0  -8  18 22000.2 996.432  16
   0   8  18 21588.6 913.268   9
   0  -8  19 112.459 94.0008  16
   0  -8  19 207.351 91.6623   8
   0   8  19 193.301 70.6551   9
   0  -8  20 8421.02 455.637   8
   0  -9   0 182.477 183.036   1
   0  -9  -1 287.344 317.943   1
   0  -9   1 99.5222 230.718   1
   0  -9   2 101.597 202.424   1
   0  -9  -2 534.781 294.507   1
   0  -9   3 8914.57 1014.03   1
   0  -9  -3 8486.01 975.861   1
   0  -9  -4 7692.90 896.242   1
   0  -9   4 8645.22 974.833   1
   0  -9  -5 86.5191 150.838   1
   0  -9   5-223.859 152.054   1
   0  -9  -6-367.092 235.117   1
   0  -9   6-96.4767 181.359   1
   0  -9   6 222.552 92.3341  20
   0  -9   7 3975.19 407.111  20
   0  -9  -7 4412.68 681.686   1
   0  -9   7 3955.11 386.344  15
   0  -9  -8 1663.47 412.713   1
   0  -9   8 1962.05 286.163  15
   0  -9   9 1246.03 221.157  15
   0  -9  -9 1486.99 361.437   1
   0  -9 -10 3882.70 556.191   1
   0  -9  10 3778.58 437.863  18
   0  -9  10 4441.74 406.973  15
   0  -9  11 7.20171 86.8349  15
   0  -9  11-136.288 105.111  16
   0  -9  11 111.593 111.152  18
   0  -9  12 412.922 148.453  16
   0  -9  12 531.215 178.365  18
   0  -9  12 510.950 139.734  15
   0  -9  13 2919.88 291.250  15
   0  -9  13 2262.58 330.143  16
   0  -9  13 2341.24 338.071  18
   0  -9  14 4460.01 460.689  16
   0   9  14 5226.25 508.642   9
   0  -9  14 4836.21 472.641  18
   0  -9  15 705.533 179.548  18
   0  -9  15 509.522 163.533  16
   0   9  15 611.942 196.155   9
   0   9  16 95.7519 92.2999   9
   0  -9  16 101.887 91.7435  16
   0  -9  17 318.312 130.364  16
   0   9  17 283.635 119.214   9
   0  -9  18 1389.82 203.938  16
   0   9  18 1352.07 178.990   9
   0  -9  19 288.402 86.7377   8
   0   9  19 137.328 57.7216   9
   0 -10   0 18161.7 1527.08   1
   0 -10   0 14436.2 841.185  20
   0 -10  -1 942.418 210.769  20
   0 -10   1 1242.19 444.807   1
   0 -10  -1 1416.80 407.655   1
   0 -10   1 858.726 207.315  20
   0 -10  -2 13228.4 802.153  20
   0 -10   2 15924.4 876.068  20
   0 -10  -2 16528.7 1443.79   1
   0 -10   2 17480.9 1480.68   1
   0 -10   3 13627.1 1299.09   1
   0 -10   3 12484.4 763.208  20
   0 -10  -3 11214.0 730.919  20
   0 -10  -3 13140.2 1266.84   1
   0 -10  -4 36170.8 2160.71   1
   0 -10   4 33624.8 1395.52  20
   0 -10   4 38886.0 2231.84   1
   0 -10  -5 8702.88 1011.33   1
   0 -10   5 9263.11 1038.94   1
   0 -10   5 8859.85 646.903  20
   0 -10  -6 49832.6 2558.87   1
   0 -10   6 46935.4 1780.41  20
   0 -10   7 4498.30 459.658  20
   0 -10  -7 5037.17 765.332   1
   0 -10   7 4185.90 414.392  15
   0 -10  -8 30812.2 1892.82   1
   0 -10   8 32798.3 1336.22  15
   0 -10   9 14761.1 818.675  15
   0 -10  10 48213.0 1911.96  18
   0 -10  10 53197.8 1797.62  15
   0 -10  11 5096.63 431.475  15
   0 -10  11 4756.57 453.389  16
   0 -10  11 4632.43 482.714  18
   0 -10  12 38533.2 1562.92  16
   0 -10  12 40700.5 1632.58  18
   0 -10  13 613.671 169.838  18
   0 -10  13 755.020 180.246  16
   0 -10  13 715.022 150.681  15
   0  10  14 37491.7 1496.54   9
   0 -10  14 35051.5 1393.30  16
   0 -10  14 35937.6 1404.19  18
   0 -10  15 300.075 106.056  16
   0  10  15 400.864 158.982   9
   0 -10  16 6429.68 458.820  16
   0  10  16 7007.68 494.126   9
   0  10  17 3801.04 324.663   9
   0 -10  17 3809.70 313.711  16
   0  10  18 2356.11 211.101   9
   0 -10  18 2512.92 234.219   8
   0 -10  18 1961.74 185.508  16
   0 -11   0-993.006 388.357   1
   0 -11   0 84.1209 116.620  20
   0 -11  -1 774.141 330.819   1
   0 -11  -1 283.713 139.408  20
   0 -11   1 574.709 188.977  20
   0 -11   1 685.489 356.844   1
   0 -11   2 27.9790 265.194   1
   0 -11   2 23.2235 109.391  20
   0 -11  -2 163.148 111.615  20
   0 -11  -3 606.169 204.425  20
   0 -11  -3 749.489 339.655   1
   0 -11   3 702.789 187.360  20
   0 -11   4 790.436 353.081   1
   0 -11   4 2061.94 330.762  20
   0 -11  -4 2140.53 511.326   1
   0 -11  -4 1996.49 304.068  20
   0 -11  -5-210.790 222.824   1
   0 -11   5 210.688 139.003  20
   0 -11   6 23505.2 1165.14  20
   0 -11   6 21691.8 1070.28  15
   0 -11   7 1434.15 252.371  15
   0 -11   8 9158.64 637.108  15
   0 -11   9 1017.24 219.813  15
   0 -11   9 737.638 212.175  18
   0 -11  10 1816.81 264.930  15
   0 -11  10 1944.81 306.429  18
   0 -11  11 5758.05 513.745  18
   0 -11  11 6970.70 486.999  15
   0 -11  12-188.609 119.856  18
   0 -11  12-37.0970 66.2354  15
   0  11  13 5547.81 503.516   9
   0 -11  13 5675.56 389.291  15
   0 -11  13 5233.32 447.105  18
   0 -11  14 1461.97 203.725  16
   0  11  14 1142.16 226.248   9
   0 -11  14 1353.40 214.669  18
   0 -11  15-54.2867 64.0736  16
   0  11  15-33.5345 101.886   9
   0  11  16 63.2478 71.7063   9
   0  11  17 2958.82 242.369   9
   0 -12   0 43337.0 1739.60  20
   0 -12   1 208.729 133.600  20
   0 -12  -1 343.644 174.856  20
   0 -12  -2 15045.1 900.722  20
   0 -12   2 14998.2 912.946  20
   0 -12  -3 298.012 130.249  20
   0 -12   3 260.877 148.420  20
   0 -12  -4 7580.16 592.556  20
   0 -12   4 7613.23 628.088  20
   0 -12   5 127.880 118.597  20
   0 -12   5 225.723 116.155  15
   0 -12   6 29631.7 1287.36  15
   0 -12   7 19373.7 984.117  15
   0 -12   8 27634.9 1181.78  15
   0 -12   8 25218.1 1199.91  18
   0 -12   9 14829.6 794.836  15
   0 -12   9 13993.6 824.561  18
   0 -12  10 40988.2 1575.43  18
   0 -12  10 45104.0 1542.93  15
   0 -12  11 1996.25 247.682  15
   0 -12  11 1766.79 256.732  18
   0 -12  12 35572.8 1196.16  15
   0  12  12 32643.5 1347.48   9
   0 -12  12 32773.7 1245.47  18
   0  12  13 4162.13 393.227   9
   0 -12  13 4087.82 345.138  18
   0 -12  13 4325.54 300.082  15
   0  12  14 13851.6 700.269   9
   0  12  15 478.693 121.106   9
   0  12  16 2314.54 206.032   9
   0 -13   0 11.6601 118.785  20
   0 -13  -1 1713.69 300.563  20
   0 -13   1 2071.34 331.160  20
   0 -13  -2 4320.10 459.584  20
   0 -13   2 4171.41 459.234  20
   0 -13   3 139.606 128.839  15
   0 -13   3 192.434 161.496  20
   0 -13  -3 145.676 98.6176  20
   0 -13   4 170.164 131.563  15
   0 -13  -4 536.371 172.559  20
   0 -13   5 1586.64 262.764  15
   0 -13   6 4514.94 431.829  15
   0 -13   7 141.927 98.8230  18
   0 -13   7 255.352 145.909  15
   0 -13   8 1675.29 261.142  15
   0 -13   8 1882.35 274.697  18
   0 -13   9 4112.06 378.409  18
   0 -13   9 4759.23 400.495  15
   0 -13  10 67.9249 93.6171  18
   0 -13  10 197.852 105.748  15
   0 -13  11 489.677 129.699  18
   0 -13  11 437.849 109.201  15
   0  13  11 395.710 134.246   9
   0  13  12 419.948 122.715   9
   0 -13  12 733.741 125.428  18
   0 -13  12 824.675 130.178  15
   0  13  13-7.04696 71.2519   9
   0 -13  13-17.2940 37.7088  15
   0  13  14 27.5770 58.9079   9
   0 -14   0 5113.57 492.183  20
   0 -14   1 611.304 186.733  15
   0 -14  -1 433.883 161.888  20
   0 -14  -2 7002.51 554.121  20
   0 -14   2 5933.83 506.350  15
   0 -14   3 224.252 167.427  15
   0 -14   4 16715.4 873.858  15
   0 -14   5-119.072 170.625  15
   0 -14   6 8570.86 576.528  15
   0 -14   7 3460.81 340.512  15
   0 -14   8 11906.0 626.328  15
   0  14   9 485.401 121.530   9
   0 -14   9 644.092 147.501  15
   0 -14  10 11146.7 538.517  15
   0  14  10 11107.8 590.288   9
   0 -14  11 2052.16 189.881  15
   0  14  11 1889.31 217.073   9
   0 -14  12 12706.5 473.751  15
   0  14  12 13505.7 582.820   9
   0  14  13 1695.77 162.475   9
   0 -15   0 9.53922 90.5815  15
   0 -15   1 527.883 158.964  15
   0 -15  -1 485.788 129.305  15
   0 -15  -2 184.551 80.5412  15
   0 -15   2 188.866 137.483  15
   0 -15   3 162.171 98.1696  15
   0 -15  -3 27.1858 74.0466  15
   0 -15  -4 501.423 127.538  15
   0 -15   4 286.690 115.673  15
   0 -15   5 2471.29 271.101  15
   0 -15   6 1758.01 224.128  15
   0 -15   7 189.009 93.8897  15
   0  15   7 184.456 70.2345   9
   0 -15   8 3959.79 294.527  15
   0  15   8 3006.37 243.238   9
   0  15   9 552.855 97.6056   9
   0 -15   9 580.233 109.122  15
   0 -15  10 117.119 54.5615  15
   0 -16   0 28361.6 1015.39  15
   0 -16   1 3474.37 295.219  15
   0 -16  -1 3626.96 287.873  15
   0 -16  -2 12878.2 575.760  15
   0 -16   2 14552.3 642.743  15
   0 -16   3 3013.32 263.675  15
   0 -16  -3 2293.63 198.808  15
   0 -16   4 9390.20 486.177  15
   0 -16   5 489.703 111.209  15
   0 -16   6 7750.54 395.598  15
   0 -16   7 30.0401 45.0223  15
  -1   0  23-73.8384 84.1825   8
  -1   0  22 23994.2 1114.95   8
  -1   0  22 25190.5 1147.69   5
  -1   0  21 59.6720 152.526   5
  -1   0  21-144.607 171.540   8
  -1   0  20 3133.82 497.253   5
  -1   0  20 3485.92 467.263   8
  -1   0  19 95.7971 189.238   8
  -1   0  19-32.7415 186.819   5
  -1   0  18 4952.26 571.644   8
  -1   0  18 4670.54 512.664  16
  -1   0  18 4299.93 591.589   5
  -1   0  17 1.06012 173.572  16
  -1   0  17 3.35266 150.532   8
  -1   0  17-200.153 227.542   5
  -1   0  16 31887.3 1505.08   8
  -1   0  16 31027.0 1623.65   5
  -1   0  16 31353.1 1462.64  16
  -1   0  15-50.9720 117.355  16
  -1   0  15 86.2157 129.532   7
  -1   0  15-18.9900 139.092   8
  -1   0  14 33512.6 1503.21   7
  -1   0  14 33111.4 1404.48  16
  -1   0  12 1070.30 301.466   3
  -1   0  11-4.95868 87.0788   3
  -1   0  10 33515.3 1543.49   3
  -1   0  10 30824.5 1198.55   4
  -1   0   9 98.2626 108.950   3
  -1   0   9 38.5013 70.4486   4
  -1   0   8 29030.4 1051.39   4
  -1   0   8 33460.3 1349.25   3
  -1   0   7-0.35184 55.4643   4
   1   0  -7 23.5281 19.1103   1
  -1   0   7 34.6203 67.0737   3
  -1   0   6 121455. 2847.74   4
   1   0  -6 107935. 2625.79   1
  -1   0   5-5.99784 45.3267   4
   1   0  -5-7.95387 11.1311   1
  -1   0   4 36172.3 1119.27   2
  -1   0   3 22.7361 43.8612   2
  -1   0   2 54107.9 1478.62   2
  -1   0   2 57576.2 1371.02   1
  -1   0   1-22.9981 18.2234   1
  -1   0   0 211023. 4941.19   1
  -1   0  -1-13.4075 34.5638   1
  -1   0  -2 330713. 7754.94   1
  -1   0  -3 26.9552 44.8871   1
  -1   0  -4 338093. 8037.84   1
   1   0   5 80.0715 77.2730   3
  -1   0  -5 81.8546 82.0404   1
  -1   0  -6 1224.32 183.542   1
  -1   0  -7-22.3391 59.2174   1
  -1   0  -8 100746. 2980.45   1
   1   0   8 108174. 2915.49   4
  -1   0  -9 102.161 76.9740   1
   1   0   9-50.7178 84.1141   4
   1   0  10 35596.0 1381.19   4
   1   0  11 66.3643 122.394   4
   1   0  12 52869.1 1952.02   4
   1   0  13-513.324 185.272  10
   1   0  13-226.853 150.553   4
   1   0  14 8708.27 740.854  10
   1   0  14 7759.85 699.602   7
   1   0  14 7390.06 588.910  16
   1   0  14 7429.27 668.719   4
   1   0  15 76.0372 138.737   7
   1   0  15-179.986 199.749  10
   1   0  15 160.985 139.562  16
   1   0  16 12274.1 927.494   7
   1   0  16 11489.6 790.461  16
   1   0  16 11602.9 825.569   8
   1   0  17-371.353 163.257  16
   1   0  17-167.423 162.425   7
   1   0  17-165.635 121.622   8
   1   0  18 21009.3 1234.10   7
   1   0  18 21808.6 1118.32  16
   1   0  18 21535.6 1314.67   5
   1   0  18 20887.3 1144.72   8
   1   0  19-67.5222 153.384   8
   1   0  19 39.3779 203.767   5
   1   0  20 30681.8 1334.05   8
   1   0  20 31742.8 1488.36   5
   1   0  21-56.4737 109.965   5
   1   0  21-78.6904 127.474   8
   1   0  22 18774.2 833.267   5
   1   0  22 15947.2 693.894   8
  -1  -1  23 298.848 111.301   8
  -1   1  22 176.260 125.520   8
  -1  -1  22 386.316 164.257   8
  -1  -1  21 1342.54 286.585   5
  -1   1  21 1894.60 332.787   5
  -1  -1  21 1604.10 303.859   8
  -1   1  21 1582.21 251.828  13
  -1   1  21 1798.73 326.677   8
  -1  -1  20 1026.35 272.017   8
  -1   1  20 1032.87 283.634   8
  -1  -1  20 1211.78 300.244   5
  -1   1  20 991.784 276.608   5
  -1   1  19 3495.53 494.483   8
  -1  -1  19 2888.47 452.468   5
  -1  -1  19 3450.00 459.220  16
  -1   1  19 2665.90 463.172   5
  -1  -1  19 3340.94 475.183   8
  -1   1  18 4167.22 559.263   5
  -1  -1  18 3599.57 530.835   5
  -1  -1  18 4062.71 507.774   8
  -1   1  18 3943.85 510.703   8
  -1  -1  18 4059.89 493.793  16
  -1   1  17 2792.69 406.373  16
  -1   1  17 2786.47 462.791   5
  -1   1  17 2761.42 421.206   8
  -1  -1  17 3070.10 484.472   5
  -1  -1  17 3310.12 445.535   8
  -1  -1  17 2882.97 415.904  16
  -1   1  16 404.682 201.493  16
  -1   1  16 464.882 218.927   7
  -1   1  16 278.020 164.567   8
  -1  -1  16 83.0723 147.963   5
  -1  -1  16 458.790 221.189   8
  -1   1  16 228.625 173.519   5
  -1  -1  16 360.712 164.583  16
  -1   1  15 35.1288 133.956   8
  -1   1  15-2.52177 123.497   5
  -1  -1  15 65.2292 105.137   7
  -1  -1  15 40.6644 121.689   5
  -1   1  15 90.8957 138.906   7
  -1  -1  15 79.7002 144.854  16
  -1   1  15 63.2852 125.122  16
  -1   1  14 4295.70 434.429  16
  -1   1  14 4583.74 477.059   8
  -1   1  14 4075.51 610.519   3
  -1   1  14 4223.55 487.928   7
  -1  -1  14 4360.96 483.291   7
  -1  -1  14 4549.71 469.048  16
  -1   1  13 3620.94 556.312   3
  -1   1  12 15851.6 1116.23   3
  -1   1  11 170.035 90.6114   3
  -1   1  11 64.9416 75.3203   4
  -1   1  10 11432.6 631.662   4
  -1  -1  10 11329.2 870.093   3
  -1   1  10 12374.3 846.600   3
  -1  -1   9 3926.04 474.422   3
  -1   1   9 3844.52 322.795   4
  -1   1   9 4233.96 439.634   3
  -1  -1   8 12590.0 793.821   3
  -1   1   8 10854.8 525.519   4
  -1   1   8 11935.5 701.601   3
  -1   1   7 270.087 116.231   3
   1  -1  -7 134.048 47.4709   1
  -1  -1   7 68.8705 81.9713   3
  -1   1   7 107.431 58.8518   4
  -1   1   6 19320.1 819.263   3
   1  -1  -6 19132.4 624.999   1
  -1  -1   6 19973.1 905.665   3
  -1   1   6 18003.2 656.340   4
   1  -1  -5 41062.1 1146.49   1
  -1   1   5 41595.6 1150.64   4
  -1   1   4 111049. 2869.33   2
   1  -1  -4 100989. 2587.79   1
  -1  -1   3 35297.6 886.555   1
  -1   1   3 37337.6 1213.36   2
  -1  -1   3 37913.3 941.931   2
  -1   1   2 119842. 2945.18   2
  -1  -1   2 113119. 2684.60   1
  -1  -1   2 111529. 2807.04   3
  -1  -1   1-8.00949 21.2214   1
  -1   1   1-5.18075 42.7957   2
  -1  -1   1 25.3253 25.0812   3
  -1  -1   0 12650.3 452.403   1
  -1   1   0 13458.3 526.785   1
  -1   1  -1 825.646 124.545   1
  -1  -1  -1 707.097 98.2616   1
  -1   1  -2 5558.44 325.325   1
  -1  -1  -2 5297.79 287.787   1
   1   1   2 5589.02 222.142   3
   1   1   3 1948.92 153.050   3
  -1  -1  -3 2293.21 195.098   1
  -1   1  -3 2219.35 216.677   1
  -1   1  -4 929.214 163.912   1
   1   1   4 759.741 119.571   3
  -1  -1  -4 754.531 126.628   1
   1   1   5 10238.4 517.055   3
  -1   1  -5 9710.53 539.407   1
  -1  -1  -5 10291.9 513.388   1
   1   1   6 2324.29 260.654   3
  -1   1  -6 2619.52 277.453   1
  -1  -1  -6 2818.77 264.528   1
   1  -1   7 296.563 98.8943   4
  -1   1  -7 343.669 117.163   1
   1   1   7 279.757 116.892   3
  -1  -1  -7 246.159 82.7301   1
   1   1   8 3757.05 394.036   3
   1  -1   8 3572.13 325.219   4
  -1  -1  -8 3279.53 336.040   1
  -1   1  -8 3617.11 370.002   1
  -1  -1  -9 1149.32 203.460   1
   1   1   9 1245.19 212.863   4
  -1   1  -9 1281.52 230.070   1
   1  -1   9 1448.89 223.629   4
   1   1   9 1154.82 235.084   3
   1   1  10 783.422 195.108   4
   1  -1  10 543.323 150.614   4
  -1  -1 -10 467.343 156.167   1
   1   1  11 3166.57 375.841   4
   1  -1  11 3276.72 388.150   4
   1  -1  12 9634.93 699.489   4
   1   1  12 9584.89 699.404   4
   1  -1  13 161.788 147.490   4
   1  -1  13-210.149 129.965   7
   1   1  13-237.943 152.678   4
   1  -1  13 240.335 121.089  16
   1  -1  13-35.9312 119.767  10
   1   1  13-55.7386 106.326  10
   1   1  13 89.9106 153.879   7
   1   1  14 6335.48 630.505   7
   1  -1  14 6161.51 599.416   7
   1  -1  14 6761.63 580.605  16
   1   1  14 6003.15 580.964   4
   1   1  14 5802.80 613.809  10
   1   1  14 6271.87 551.682   8
   1  -1  14 6193.34 620.124  10
   1   1  14 6031.29 506.148  16
   1  -1  15 18467.1 1030.21  16
   1  -1  15 19069.2 1179.82  10
   1   1  15 18441.1 1042.86   8
   1   1  15 18700.1 1180.67  10
   1   1  15 17643.6 1081.48   4
   1  -1  15 17914.0 1104.68   7
   1   1  15 17594.5 963.730  16
   1   1  15 18857.7 1174.48   7
   1   1  16 4123.45 480.116   8
   1  -1  16 4430.92 531.543   7
   1   1  16 4553.15 479.130  16
   1  -1  16 4959.38 514.151  16
   1   1  16 4825.81 582.463   7
   1   1  17 1279.87 261.762  16
   1  -1  17 1137.28 271.160  16
   1   1  17 1380.61 293.497   8
   1   1  17 977.990 266.288   7
   1  -1  17 1229.07 283.722   8
   1  -1  17 1581.37 335.253   7
   1   1  18 4952.45 531.672   8
   1   1  18 4856.43 587.014   5
   1   1  18 5550.48 606.508   7
   1  -1  18 4523.55 567.004   5
   1  -1  18 5339.97 546.326   8
   1  -1  18 5748.52 541.960  16
   1  -1  19 1080.45 242.152  16
   1   1  19 558.907 231.630   5
   1  -1  19 612.012 244.865   5
   1   1  19 945.246 239.080   8
   1  -1  19 900.938 238.188   8
   1   1  20 764.150 258.956   5
   1  -1  20 879.457 258.264   5
   1   1  20 748.271 221.908   8
   1  -1  20 1040.85 237.847   8
   1   1  21 33.5728 116.739   5
   1  -1  21-40.4748 105.129   5
   1  -1  21 100.858 102.161   8
   1   1  21-32.0871 101.331   8
   1  -1  22-87.1977 79.8622   8
   1   1  22-47.3558 75.1751   5
   1  -1  22-70.2682 77.3198   5
  -1  -2  23 1929.96 228.964   8
  -1   2  22 569.132 127.327  13
  -1  -2  22 1405.88 246.241   8
  -1  -2  21 5572.60 536.650   5
  -1   2  21 5924.69 558.276   5
  -1  -2  21 5856.47 538.183   8
  -1   2  21 5836.89 542.832   8
  -1  -2  20 17025.7 1008.11   8
  -1  -2  20 15088.5 994.922   5
  -1   2  20 16002.6 1013.44   8
  -1   2  20 16859.0 1060.29   5
  -1   2  19-156.166 209.875   5
  -1   2  19 205.451 213.960   8
  -1  -2  19 1.18351 171.612   5
  -1  -2  19 250.647 193.642  16
  -1  -2  19-31.7494 180.352   8
  -1  -2  18 47487.0 1958.74   8
  -1   2  18 46874.5 2095.31   5
  -1  -2  18 44653.4 2035.46   5
  -1  -2  18 49254.0 1964.14  16
  -1   2  18 46885.9 2037.94   8
  -1  -2  17 273.551 184.122   5
  -1   2  17 251.649 180.755   8
  -1   2  17 339.431 227.343   5
  -1  -2  17 324.401 177.745   8
  -1  -2  17 184.934 157.745  16
  -1   2  16 44129.2 1972.81   7
  -1   2  16 45744.5 1951.08   8
  -1  -2  16 44328.2 1990.93   5
  -1  -2  16 46440.0 1886.49  16
  -1   2  16 44882.2 2030.79   5
  -1   2  15 1545.56 323.158   5
  -1  -2  15 477.203 190.776  16
  -1   2  15 380.856 197.929   8
  -1   2  15 309.235 161.643  16
  -1   2  15 278.135 177.304   7
  -1  -2  15 1003.44 278.715   5
  -1   2  15-5.94268 84.5977   3
  -1   2  15 806.180 171.557   9
  -1  -2  14 109977. 3272.95  16
  -1   2  14 111932. 3439.53   7
  -1   2  14 107830. 3325.92   8
  -1   2  14 103527. 3172.60  16
  -1   2  13 9257.79 875.369   3
  -1   2  12 78284.8 2906.11   3
  -1   2  11 8576.49 730.936   3
  -1   2  11 7450.68 525.570   4
  -1   2  10 16705.3 783.564   4
  -1   2  10 17801.1 1005.89   3
  -1   2   9 32759.4 1358.78   3
  -1   2   9 29923.6 1089.58   4
   1  -2  -9 29941.8 1028.81   1
   1  -2  -8 22391.4 831.360   1
  -1   2   8 21446.6 836.385   4
  -1  -2   7 13935.8 452.820   1
   1  -2  -7 15011.3 636.570   1
  -1   2   7 13781.8 580.523   4
  -1   2   7 15839.8 771.109   3
  -1  -2   7 14402.6 877.042   3
  -1  -2   6 49311.3 1733.56   3
  -1   2   6 45952.2 1305.06   4
  -1   2   6 50424.8 1584.36   3
  -1  -2   5 27457.6 1124.40   3
  -1   2   5 27864.2 1041.53   3
   1  -2  -5 24376.6 938.768   1
  -1  -2   5 28034.1 830.014   1
  -1   2   4 1098.75 219.582   2
  -1  -2   4 806.785 169.959   3
   1  -2  -4 858.675 147.994   1
  -1  -2   4 1074.98 121.609   1
  -1  -2   3 328085. 7806.85   1
  -1   2   3 342053. 8158.53   2
  -1   2   2 51977.1 1649.79   2
  -1  -2   2 50655.1 1444.89   1
  -1   2   1 18138.2 752.617   2
  -1  -2   1 16919.3 647.849   1
  -1  -2   0 37988.0 1186.21   1
  -1   2   0 40907.7 1261.45   2
  -1  -2  -1 48994.1 1441.30   1
   1   2   2 240661. 5629.78   3
  -1  -2  -2 247856. 5905.86   1
   1   2   3 927964. 21615.1   3
  -1   2  -3 999999. 22054.1   1
  -1  -2  -3 956035. 21888.4   1
   1   2   4 725757. 17874.1   3
  -1  -2  -4 744908. 18045.2   1
  -1   2  -4 818795. 18305.3   1
   1  -2   4 842263. 17905.5   4
  -1   2  -5 486874. 11532.4   1
  -1  -2  -5 465081. 11276.5   1
   1   2   5 472788. 11162.4   3
   1  -2   5 486925. 11155.6   4
  -1  -2  -6 369692. 9049.00   1
  -1   2  -6 357251. 9274.07   1
   1  -2   6 381434. 8962.00   4
   1   2   6 392239. 9020.95   3
   1   2   7 140782. 3609.98   3
  -1  -2  -7 135457. 3566.76   1
   1  -2   7 132860. 3474.28   4
  -1  -2  -8 62956.8 1970.31   1
   1   2   8 65705.8 2061.10   3
   1  -2   8 63987.7 1910.26   4
   1   2   9 2626.44 335.124   3
   1  -2   9 2979.36 321.005   4
  -1  -2  -9 3107.19 348.280   1
   1   2  10 9683.51 722.875   3
   1  -2  10 9624.99 626.154   4
  -1  -2 -10 8864.72 622.267   1
   1   2  10 9110.52 617.715   4
   1   2  11 183.559 145.392   4
   1  -2  11 234.380 110.931   4
   1   2  12 63265.4 2181.57   4
   1  -2  12 58411.8 2142.55   4
   1   2  13 10836.6 774.679   4
   1  -2  13 11194.6 751.009  16
   1  -2  13 11910.6 701.525  18
   1  -2  13 11702.8 815.455   4
   1  -2  13 10655.6 761.487   7
   1   2  13 12157.2 876.441   7
   1   2  13 11629.2 828.286  10
   1  -2  13 11803.9 819.525  10
   1   2  13 11125.7 730.973   8
   1  -2  14 18175.9 1048.87   7
   1   2  14 17300.0 915.620  16
   1  -2  14 18274.5 1096.80  10
   1   2  14 19221.3 1181.08   7
   1   2  14 17737.8 1052.52   4
   1   2  14 17479.2 1003.84   8
   1   2  14 18597.9 1122.37  10
   1  -2  14 19388.5 1044.69  16
   1  -2  15 3362.39 441.038   7
   1   2  15 3805.41 522.702   7
   1  -2  15 3767.70 454.089  16
   1   2  15 3733.20 448.398   8
   1   2  15 3859.94 406.803  16
   1   2  15 3291.14 431.592   4
   1   2  16 4256.32 549.124   7
   1  -2  16 3665.75 450.786  16
   1  -2  16 3956.16 491.922   7
   1   2  16 3573.22 460.068   8
   1   2  16 4014.62 424.314  16
   1   2  17 2064.54 346.218   8
   1  -2  17 2428.73 372.857  16
   1   2  17 2051.13 385.548   7
   1   2  18 9628.79 750.770   8
   1  -2  18 9423.77 728.343   8
   1   2  18 9307.52 810.268   7
   1  -2  18 9144.21 704.559  16
   1  -2  18 9677.16 820.607   5
   1   2  18 9969.53 840.473   5
   1   2  19 544.320 197.289   8
   1  -2  19 473.954 198.089   5
   1  -2  19 646.885 188.395  16
   1   2  19 157.588 157.485   5
   1  -2  19 831.849 213.423   8
   1  -2  20 12425.3 728.508  16
   1   2  20 12654.8 841.465   5
   1  -2  20 12186.5 822.234   5
   1  -2  20 12328.0 758.755   8
   1   2  20 12298.7 749.355   8
   1   2  21 3640.53 383.647   5
   1  -2  21 3423.00 352.729   8
   1   2  21 2733.69 290.685   8
   1  -2  21 3376.08 372.726   5
   1  -2  22 21150.3 823.110   8
   1  -2  22 20697.5 861.208   5
   1   2  22 22071.8 879.831   5
  -1  -3  23 1837.77 208.882   8
  -1  -3  22 1099.23 205.594   8
  -1   3  22 878.565 159.210  13
  -1  -3  21 7811.74 603.867   5
  -1   3  21 7680.79 613.341   5
  -1  -3  21 8175.13 610.505   8
  -1  -3  20 347.783 156.867  16
  -1   3  20 365.311 219.713   8
  -1   3  20 58.0965 153.217   5
  -1  -3  20 203.762 129.372   5
  -1  -3  20 35.7499 150.142   8
  -1   3  19 897.208 274.573   8
  -1   3  19 815.476 268.643   5
  -1  -3  19 849.590 248.691  16
  -1  -3  19 585.478 217.774   5
  -1  -3  19 795.057 247.932   8
  -1  -3  18 18291.2 1098.27  16
  -1   3  18 18731.3 1180.04   8
  -1  -3  18 16521.1 1103.28   5
  -1   3  18 18523.1 1193.10   5
  -1  -3  18 19464.4 1128.44   8
  -1  -3  17 6214.71 611.759  16
  -1   3  17 5829.19 664.702   5
  -1   3  17 5738.29 491.042   9
  -1   3  17 5656.61 635.165   8
  -1  -3  17 5435.17 607.572   5
  -1  -3  16 1407.85 314.158   5
  -1  -3  16 1664.05 326.365  16
  -1   3  16 1152.80 270.612   5
  -1   3  16 1549.78 345.425   7
  -1   3  16 1598.89 358.603   8
  -1   3  16 1487.17 242.895   9
  -1  -3  15 9684.23 799.902   5
  -1   3  15 10336.2 1003.72   3
  -1  -3  15 11455.3 807.985  16
  -1   3  15 11318.6 693.683   9
  -1   3  15 10406.1 842.505   5
  -1   3  15 11521.6 881.777   8
  -1   3  15 10611.1 850.169   7
  -1   3  14 286.493 157.693   7
  -1   3  14 599.167 234.036   3
  -1   3  14 599.871 160.791   9
  -1  -3  14 516.060 186.009  16
  -1   3  14 435.370 171.056   5
  -1   3  14 306.244 152.873   8
  -1  -3  14-17.7602 91.0185   5
  -1   3  13 3615.95 533.147   3
  -1   3  12 537.836 140.726   4
  -1   3  12 471.427 163.700   3
  -1   3  11 2470.67 287.664   4
  -1   3  11 2393.58 376.160   3
  -1   3  10 22509.9 945.700   4
  -1   3  10 24182.1 1214.28   3
   1  -3  -9 12016.6 620.451   1
  -1   3   9 10986.8 737.912   3
  -1   3   9 10479.7 554.064   4
  -1   3   8 80.5054 87.4887   3
   1  -3  -8 225.457 103.137   1
  -1   3   8 52.1639 48.6769   4
  -1  -3   7 575.026 112.630   1
  -1   3   7 453.782 92.1433   4
   1  -3  -7 323.986 117.401   1
  -1   3   7 542.421 139.918   3
   1  -3  -6 71616.6 2320.84   1
  -1   3   6 77005.0 2041.29   4
  -1   3   6 78198.7 2383.55   3
  -1  -3   5 3299.30 286.438   1
   1  -3  -5 3300.75 339.187   1
   1  -3  -4 355.715 131.631   1
  -1   3   4 492.767 188.441   2
  -1  -3   4 486.467 125.544   1
  -1   3   3 285741. 7045.73   2
  -1  -3   3 267950. 6710.80   1
  -1   3   2 228.741 152.471   2
  -1  -3   2 341.229 127.824   1
  -1   3   1 10731.4 628.622   2
  -1  -3   1 9889.29 567.599   1
  -1  -3   0 2750.56 293.175   1
  -1   3   0 3487.25 326.646   2
  -1   3  -1 2756.37 280.736   2
  -1  -3  -1 2517.04 280.438   1
  -1   3  -2 880.644 156.775   2
  -1  -3  -2 881.226 181.502   1
  -1  -3  -3 163.153 96.0087   1
   1   3   4 1269.47 139.417   3
   1  -3   4 1302.86 137.908   4
  -1  -3  -4 1473.24 234.155   1
  -1  -3  -5 10596.8 607.227   1
   1   3   5 9519.60 458.694   3
   1  -3   5 9497.00 460.664   4
  -1  -3  -6 4427.54 386.224   1
   1  -3   6 4645.89 334.186   4
   1   3   6 5283.89 353.335   3
   1  -3   7 36614.0 1259.82   4
  -1  -3  -7 35651.6 1356.10   1
   1   3   7 38078.8 1296.21   3
   1  -3   8 736.470 160.023   4
  -1  -3  -8 814.056 191.061   1
   1  -3   9 2174.69 272.104   4
   1   3   9 2350.26 313.220   3
  -1  -3  -9 2440.59 313.789   1
   1   3  10 7489.71 618.637   3
   1  -3  10 6828.67 526.271   4
   1   3  10 6889.50 527.766   4
  -1  -3 -10 7375.02 577.054   1
   1  -3  11 29600.4 1318.29   4
   1   3  11 32437.5 1494.01   3
   1   3  11 30111.8 1304.08   4
   1   3  12 770.487 212.938   4
   1   3  13 1705.21 332.725   7
   1   3  13 1888.43 329.684  10
   1  -3  13 1586.44 284.748  10
   1  -3  13 2163.03 340.902  16
   1   3  13 1546.99 286.225   8
   1  -3  13 1387.80 250.935   7
   1  -3  13 1591.07 258.619  18
   1   3  13 1660.55 306.837   4
   1  -3  14 2730.64 366.306  16
   1   3  14 2315.12 353.986   8
   1  -3  14 2232.75 357.843  10
   1  -3  14 2347.67 344.842   7
   1  -3  14 2643.10 346.602  18
   1   3  14 2433.82 406.988   7
   1   3  14 2158.67 354.063   4
   1   3  14 2261.50 379.868  10
   1  -3  15 6633.29 603.865   7
   1   3  15 5741.75 580.284   4
   1   3  15 5965.80 659.714   7
   1  -3  15 6580.43 611.780  16
   1   3  15 6419.06 609.423   8
   1   3  16 4488.19 526.364   8
   1   3  16 4486.69 581.575   7
   1  -3  16 5151.62 535.459  16
   1  -3  17 376.013 189.900  16
   1   3  17 429.579 233.798   5
   1   3  17 529.395 224.726   7
   1  -3  17 341.982 192.255   5
   1   3  17 362.857 203.324   8
   1   3  18 310.820 123.635   5
   1  -3  18 452.424 213.974   8
   1  -3  18 469.896 197.624   5
   1   3  18 557.758 254.284   7
   1   3  18 226.223 151.223   8
   1  -3  18 306.458 177.018  16
   1   3  19-53.1143 113.967   8
   1  -3  19-141.063 157.765   5
   1   3  19-422.627 191.078   5
   1  -3  19-71.1413 137.747  16
   1  -3  19-32.6027 152.721   8
   1   3  20 243.925 157.763   5
   1  -3  20 71.1801 113.122  16
   1  -3  20-21.1008 87.9698   5
   1  -3  20 42.8393 121.652   8
   1   3  20-81.2447 116.060   8
   1  -3  21 201.417 111.557   5
   1   3  21 131.685 99.6288   5
   1  -3  21 257.823 126.190   8
   1  -3  22 6274.94 379.421   8
  -1  -4  22 2185.50 268.494   8
  -1  -4  21 4810.47 445.721   8
  -1   4  20 8479.35 662.033   5
  -1  -4  20 8956.81 674.717   8
  -1  -4  20 8327.87 647.956   5
  -1  -4  20 9231.58 681.302  16
  -1  -4  19 133.000 197.860  16
  -1  -4  19 99.7589 122.694   5
  -1   4  19 107.507 150.359   5
  -1  -4  19-12.1307 171.358   8
  -1   4  19 131.908 195.626   8
  -1   4  18 79835.0 2917.25   8
  -1   4  18 80687.9 2517.17   9
  -1   4  18 80727.7 2861.43   5
  -1  -4  18 76539.7 2774.02   5
  -1  -4  18 82006.2 2773.13  16
  -1   4  17 5331.41 482.564   9
  -1  -4  17 4857.69 544.282  16
  -1  -4  17 4444.41 534.868   5
  -1   4  17 4954.62 586.909   5
  -1   4  17 5020.96 611.179   8
  -1   4  16 101001. 3429.42   7
  -1  -4  16 104797. 3306.79  16
  -1   4  16 105331. 3092.31   9
  -1   4  16 102416. 3420.77   5
  -1  -4  16 96497.1 3320.88   5
  -1   4  16 96988.6 3446.77   8
  -1   4  15 14185.8 1011.06   8
  -1  -4  15 12871.9 907.329   5
  -1   4  15 13109.8 965.504   7
  -1   4  15 14074.2 972.747   5
  -1  -4  15 15342.1 956.655  16
  -1   4  15 15063.6 833.279   9
  -1   4  14 41852.4 2110.30   3
  -1   4  14 45440.3 1663.71   9
  -1   4  14 45513.7 1875.92   5
  -1  -4  14 44022.5 1829.42   5
  -1   4  14 47014.3 1936.85   7
  -1  -4  14 49027.3 1855.82  16
  -1   4  14 44604.9 1935.41   8
  -1   4  13 1188.74 277.446   8
  -1   4  13 606.160 180.454   5
  -1   4  13 974.195 275.095   3
  -1   4  13 627.329 200.744   7
  -1  -4  13 865.312 214.338   5
  -1  -4  13 989.315 205.389  18
  -1   4  13 552.555 151.524   9
  -1  -4  13 942.934 226.244  16
  -1   4  12 50481.0 2133.89   3
  -1   4  11 835.065 174.183   4
  -1   4  11 694.964 208.610   3
  -1   4  10 86749.1 2487.26   4
  -1   4  10 90231.9 2938.63   3
  -1   4   9 3687.64 296.662   4
  -1   4   9 3459.06 406.657   3
   1  -4  -9 3842.49 394.179   1
   1  -4  -8 241408. 6279.31   1
  -1   4   8 239167. 5865.69   4
  -1   4   8 249006. 6351.31   3
  -1   4   7 6877.67 545.928   3
  -1   4   7 6648.19 352.140   4
  -1  -4   7 7769.01 501.087   1
   1  -4  -7 6188.52 523.898   1
   1  -4  -6 82740.6 2685.39   1
  -1   4   6 80351.3 2150.77   4
  -1  -4   5 9468.41 594.154   1
   1  -4  -5 8652.58 659.667   1
  -1   4   4 37221.2 1613.80   2
  -1  -4   4 35265.4 1353.11   1
   1  -4  -4 32389.5 1441.66   1
  -1   4   3 17434.2 1016.39   2
  -1  -4   3 17586.8 892.775   1
   1  -4  -3 16974.1 945.707   1
  -1  -4   2 53699.2 1854.17   1
  -1   4   2 54835.7 1988.03   2
  -1  -4   1 1875.55 283.792   1
  -1   4   1 1385.23 260.548   2
  -1  -4   0 92450.2 2781.93   1
  -1   4   0 92544.0 2800.44   2
  -1  -4  -1 46849.1 1679.71   1
  -1   4  -1 45297.4 1632.13   2
  -1  -4  -2 25710.3 1137.84   1
  -1   4  -2 26859.4 1089.45   2
  -1  -4  -3 73188.9 2302.22   1
  -1   4  -3 70903.0 2166.42   2
  -1   4  -4 186566. 4817.19   2
  -1  -4  -4 200296. 5073.01   1
   1   4   4 186012. 4664.37   3
   1   4   5 6117.00 371.676   3
  -1  -4  -5 6577.11 536.579   1
  -1   4  -5 5658.94 395.493   2
   1  -4   5 5865.92 351.456   4
  -1  -4  -6 418602. 10279.2   1
   1  -4   6 402546. 9876.50   4
   1   4   6 431421. 9915.88   3
  -1  -4  -7 27887.8 1207.12   1
   1   4   7 28870.7 1074.87   3
   1  -4   7 27003.8 1046.24   4
   1  -4   8 70.9421 74.0332   4
  -1  -4  -8 8.51997 68.0745   1
   1   4   8 144.323 83.5052   3
   1   4   9 63505.4 2125.04   3
  -1  -4  -9 62204.3 2154.74   1
  -1  -4 -10 1582.59 272.324   1
   1   4  10 1022.60 217.455   4
   1   4  11 1388.53 252.329   4
   1  -4  12 14425.3 798.661  18
   1   4  12 12490.3 809.755   4
   1   4  12 12420.0 879.721   7
   1  -4  13 2500.60 334.309  18
   1   4  13 2597.09 367.396   4
   1  -4  13 2313.93 338.349  10
   1   4  13 2500.87 389.494   7
   1   4  13 3012.81 398.935  10
   1   4  13 1953.84 324.805   8
   1  -4  13 2409.40 362.323  16
   1   4  14 48368.4 1668.86   9
   1   4  14 41573.5 1835.77   8
   1   4  14 45018.5 1832.63   4
   1  -4  14 46763.6 1894.22  16
   1   4  14 47864.8 2053.56   7
   1  -4  14 47197.8 1772.56  18
   1   4  15 1862.89 339.643   8
   1  -4  15 1228.35 278.735  16
   1   4  15 1337.91 319.572   7
   1   4  15 1478.65 272.683   4
   1   4  16 22363.1 1239.84   8
   1  -4  16 22230.9 1205.82  16
   1   4  16 23154.9 1352.63   7
   1   4  17 6119.95 652.947   7
   1   4  17 5494.84 596.843   5
   1   4  17 5777.85 581.552   8
   1  -4  17 5163.18 577.283   5
   1  -4  17 5329.99 551.657  16
   1   4  18 13275.9 859.864   8
   1  -4  18 14993.7 907.687  16
   1   4  18 12653.6 895.255   5
   1   4  18 14256.0 976.903   7
   1  -4  18 11570.1 847.553   5
   1  -4  19 2133.15 331.076   5
   1   4  19 1805.54 315.480   5
   1  -4  19 2244.19 334.236  16
   1  -4  19 2551.66 346.711   8
   1   4  20 5143.49 452.680   5
   1  -4  20 5246.15 450.152  16
   1  -4  20 5300.04 452.660   8
   1  -4  20 5118.17 452.609   5
   1  -4  21 27.3653 76.3019   8
   1   4  21 64.0549 66.4878   5
   1  -4  21 93.9512 68.6066   5
  -1  -5  22-53.9797 76.2370   8
  -1  -5  21 3496.79 351.443   8
  -1  -5  20 597.216 187.518  16
  -1  -5  20 410.257 186.474   8
  -1  -5  19 256.048 148.862  16
  -1   5  19 125.068 107.172   9
  -1  -5  19 70.4354 147.006   8
  -1  -5  19 187.007 109.668   5
  -1   5  19 87.8710 99.7191   5
  -1  -5  18 631.697 177.908  16
  -1   5  18 826.661 235.747   5
  -1  -5  18 690.239 197.747   5
  -1   5  18 491.185 152.278   9
  -1  -5  17 23.8353 115.412   5
  -1   5  17-5.62953 119.755   5
  -1   5  17 127.259 241.747   8
  -1   5  17 55.8665 106.164   9
  -1  -5  17-40.2966 135.580  16
  -1  -5  16 792.673 205.360  16
  -1   5  16 817.203 246.975   5
  -1  -5  16 777.830 214.278   5
  -1   5  16 625.269 179.012   9
  -1   5  16 1078.03 321.884   8
  -1   5  15 3504.32 477.769   7
  -1  -5  15 3550.21 448.796  16
  -1   5  15 3938.45 565.013   8
  -1  -5  15 3656.38 449.054   5
  -1   5  15 3849.69 422.419   9
  -1   5  15 4007.88 476.839   5
  -1  -5  14 158.279 147.079  16
  -1   5  14 328.548 161.379   9
  -1   5  14 481.632 188.580   5
  -1  -5  14-101.892 74.6326   5
  -1   5  14 66.3662 111.673   7
  -1   5  14-29.1449 180.065   8
  -1  -5  14 248.752 143.694  18
  -1   5  13 3938.56 450.798   5
  -1  -5  13 4668.55 441.151  18
  -1   5  13 3866.09 535.620   3
  -1   5  13 3537.09 447.616   7
  -1  -5  13 4492.99 472.410  16
  -1   5  13 4121.56 412.499   9
  -1   5  13 4410.07 529.505   8
  -1  -5  12 33.5084 119.602  18
  -1   5  12-65.3862 91.4772   3
  -1   5  11 1496.33 308.475   3
   1  -5 -10 7433.27 611.568   1
  -1   5  10 7351.95 655.545   3
  -1   5   9 536.144 172.588   3
   1  -5  -9 497.609 147.364   1
   1  -5  -8 12826.8 863.090   1
  -1   5   8 13588.1 856.158   3
  -1   5   7 14808.1 898.776   3
   1  -5  -7 14820.9 951.763   1
   1  -5  -6 1748.63 342.393   1
  -1  -5   6 2330.54 329.762   1
  -1  -5   5 156.823 105.110   1
   1  -5  -5 26.9985 136.365   1
   1  -5  -4 8725.95 735.150   1
  -1  -5   4 8769.53 672.207   1
  -1   5   3 6675.85 650.157   2
  -1  -5   3 6469.78 584.527   1
   1  -5  -3 5925.54 602.660   1
  -1   5   2 50153.1 2020.02   2
  -1  -5   2 50489.3 1934.75   1
  -1   5   1 234.576 184.345   2
  -1  -5   1 7.39568 130.094   1
  -1  -5   0 4731.40 497.667   1
  -1   5   0 4634.77 485.650   2
  -1   5  -1 17742.6 966.068   2
  -1  -5  -1 18495.7 1034.75   1
  -1  -5  -2 4386.16 487.391   1
  -1   5  -2 4270.62 430.883   2
  -1   5  -3 263.915 111.551   2
  -1  -5  -3 496.423 194.221   1
  -1  -5  -4 4274.79 462.181   1
  -1   5  -4 3556.74 348.469   2
   1   5   5 7443.39 455.231   3
  -1  -5  -5 7932.96 650.359   1
   1   5   6 63794.5 1937.13   3
  -1  -5  -6 67359.1 2358.95   1
  -1  -5  -7 13519.4 888.524   1
   1   5   7 14558.8 712.464   3
   1   5   8 23678.7 1006.24   3
  -1  -5  -8 21700.1 1150.58   1
  -1  -5  -9 23666.1 1218.08   1
   1   5  10 53086.6 1858.77   4
  -1  -5 -10 55747.4 2078.55   1
   1   5  11 31.9943 80.9887   4
   1  -5  12 8786.53 646.564  18
   1   5  12 8339.14 633.855   4
   1   5  12 9444.40 751.695   7
   1   5  13 4085.07 516.215   7
   1   5  13 3607.52 465.859   8
   1   5  13 3597.53 416.596   4
   1  -5  13 3835.03 430.207  18
   1  -5  13 3716.28 460.102  16
   1   5  14 821.736 252.738   8
   1   5  14 464.010 209.221   7
   1   5  14 498.068 163.671   4
   1  -5  14 1170.36 253.023  18
   1  -5  14 886.077 252.033  16
   1  -5  15 731.580 228.596  18
   1  -5  15 580.121 218.612  16
   1   5  15 583.361 202.069   8
   1   5  15 455.849 127.654   9
   1   5  15 264.794 161.232   7
   1   5  16 5444.29 451.274   9
   1  -5  16 5219.12 556.421  16
   1  -5  16 5187.00 548.574   5
   1   5  16 5344.81 568.417   5
   1   5  16 4634.82 558.482   7
   1   5  16 5045.16 557.628   8
   1   5  17 2342.28 379.144   5
   1   5  17 2626.78 411.743   7
   1  -5  17 2366.78 360.345   5
   1  -5  17 2743.40 399.148  16
   1  -5  18 4106.16 463.979  16
   1  -5  18 3455.86 414.505   5
   1   5  18 3655.81 427.739   5
   1  -5  19 736.439 205.263  16
   1   5  19 543.694 157.628   5
   1  -5  19 606.643 173.099   5
   1  -5  19 641.019 189.802   8
   1  -5  20 1057.60 203.144   8
   1   5  20 1196.05 190.983   5
   1  -5  20 1438.78 234.650  16
   1  -5  20 1444.25 203.435   5
   1  -5  21 2083.99 240.242   8
  -1  -6  21 33.3850 80.0062   8
  -1  -6  20 15468.1 817.568  16
  -1  -6  20 15922.7 829.505   8
  -1   6  20 14795.4 684.373   9
  -1  -6  19 1235.53 247.750   8
  -1   6  19 974.353 192.721   9
  -1  -6  19 780.641 200.011  16
  -1  -6  18 24716.9 1204.51  16
  -1   6  18 23301.1 1083.27   9
  -1  -6  17 2004.29 349.609  16
  -1   6  17 1681.00 281.036   9
  -1  -6  16 86611.7 2900.28  16
  -1   6  16 89343.8 2800.82   9
  -1   6  15 2388.40 341.412   9
  -1  -6  15 2535.60 392.324  16
  -1  -6  14 74229.3 2385.61  18
  -1   6  14 70855.5 2367.17   9
  -1   6  14 68760.4 2487.86   7
  -1  -6  14 70294.8 2448.52  16
  -1  -6  13 287.286 146.912  16
  -1  -6  13 333.259 161.849  18
  -1   6  13 151.945 159.553   8
  -1   6  13 171.577 143.993   7
  -1  -6  12 25516.1 1125.59  18
  -1   6  12 20362.8 1242.40   8
  -1   6  12 22595.2 1310.95   3
  -1  -6  12 23193.9 1125.15  16
  -1   6  12 21457.5 1100.18   7
  -1   6  11 24.0893 72.5714   3
  -1   6  10 38899.0 1734.38   3
   1  -6 -10 39278.8 1741.46   1
   1  -6  -9 687.895 222.696   1
  -1   6   9 831.326 219.123   3
  -1   6   8 105788. 3325.51   3
   1  -6  -8 101286. 3431.95   1
   1  -6  -7 4125.68 531.776   1
   1  -6  -6 39413.0 1900.89   1
  -1  -6   6 46529.8 1864.70   1
   1  -6  -5 4806.98 598.807   1
  -1  -6   5 4984.39 552.302   1
  -1  -6   4 47430.3 1967.89   1
   1  -6  -4 43996.1 2063.42   1
   1  -6  -3 20.0145 173.749   1
  -1  -6   3 121.740 132.135   1
  -1  -6   2 8279.66 739.780   1
   1  -6  -2 6571.25 698.714   1
  -1  -6   1 425.938 210.985   1
  -1   6   1 15.1272 129.606   2
  -1   6   0 54441.1 2198.11   2
  -1  -6   0 62454.4 2338.25   1
  -1   6  -1 26214.8 1342.96   2
  -1  -6  -1 31568.2 1515.04   1
  -1   6  -2 167271. 4986.21   2
  -1  -6  -2 205390. 5415.87   1
  -1   6  -3 35236.8 1490.66   2
  -1  -6  -3 42930.2 1808.45   1
  -1   6  -4 158000. 4721.97   2
  -1  -6  -4 226647. 5440.22   1
  -1  -6  -5 72939.2 2653.56   1
   1   6   5 71318.7 2155.88   3
  -1  -6  -6 262048. 7077.46   1
   1   6   6 254331. 6383.83   3
  -1  -6  -7 51699.5 2127.82   1
  -1  -6  -8 752.511 208.879   1
  -1  -6  -9 29.5219 112.852   1
  -1  -6 -10 1371.53 299.675   1
   1  -6  11 4012.83 328.191  15
   1   6  11 4052.02 456.922   7
  -1  -6 -11 3198.59 455.181   1
   1  -6  11 3486.33 409.337  18
   1   6  12 30986.7 1493.93   7
   1  -6  12 33109.4 1183.16  15
   1  -6  12 33621.8 1444.65  18
   1  -6  13 113.340 165.690  18
   1   6  13 163.517 125.888   7
   1  -6  14 37429.5 1556.39  18
   1  -6  14 36159.0 1649.23  16
   1   6  14 37338.0 1720.43   7
   1   6  15 6528.81 534.725   9
   1   6  15 5609.37 608.428   7
   1  -6  15 6347.82 616.048  16
   1  -6  15 6477.70 575.856  18
   1  -6  16 4131.41 477.256  16
   1   6  16 3403.45 453.083   7
   1   6  16 3755.98 384.118   9
   1   6  17 16195.6 798.022   9
   1   6  17 14961.7 962.295   7
   1  -6  17 17305.0 991.437  16
   1  -6  18 1461.49 280.445  16
   1  -6  19 546.121 180.012   8
   1  -6  19 479.637 144.713  16
   1  -6  20 5444.52 415.114   8
   1  -6  20 5699.01 424.718  16
   1  -6  21 10.0753 54.7934   8
  -1  -7  21-120.989 82.4232   8
  -1  -7  20 1556.48 222.096   8
  -1   7  20 1639.73 195.153   9
  -1   7  19 405.455 130.309   9
  -1  -7  19 330.613 137.193   8
  -1  -7  19 239.000 125.798  16
  -1   7  18 2.75246 82.9547   9
  -1  -7  18 236.169 160.002  16
  -1   7  17 549.583 169.229   9
  -1  -7  17 914.482 236.381  16
  -1   7  16 2285.44 337.848   9
  -1  -7  16 2013.04 334.060  16
  -1   7  15 5524.65 523.405   9
  -1  -7  15 5032.38 492.929  18
  -1  -7  15 5520.23 532.061  16
  -1  -7  14 10093.1 707.835  18
  -1  -7  14 9302.94 712.657  16
  -1   7  14 10270.7 726.397   9
  -1  -7  13 1293.07 255.252  16
  -1  -7  13 1426.46 268.428  18
  -1  -7  12 9189.58 652.903  18
  -1  -7  12 9620.95 684.141  16
  -1  -7  11-441.795 152.150  16
  -1  -7  11-91.5781 96.2640  18
  -1   7  10 980.017 241.453   3
   1  -7 -10 1141.43 315.640   1
   1  -7  -9 8991.10 835.997   1
  -1   7   9 7761.26 696.375   3
  -1   7   8 4080.66 496.889   3
   1  -7  -8 3652.09 519.580   1
   1  -7  -7 11737.6 986.981   1
  -1  -7   6-1.34084 87.4449   1
   1  -7  -6-75.2829 143.677   1
  -1  -7   5 42.3949 109.864   1
   1  -7  -5 93.8805 167.329   1
  -1  -7   4 20425.1 1281.86   1
   1  -7  -4 18152.2 1319.27   1
  -1  -7   3 5174.71 625.411   1
   1  -7  -3 5150.79 683.750   1
  -1  -7   2 2221.55 435.624   1
   1  -7  -2 1408.81 404.424   1
   1  -7  -1 5504.52 720.801   1
  -1  -7   1 6132.96 694.169   1
  -1  -7   0 23642.2 1424.94   1
   1  -7   0 22490.3 1497.95   1
  -1  -7  -1 5818.92 683.246   1
  -1  -7  -2 9475.28 868.391   1
  -1  -7  -3 1801.28 366.618   1
  -1  -7  -4-187.232 180.596   1
  -1  -7  -5 1404.20 325.748   1
  -1  -7  -6 5392.67 651.064   1
  -1  -7  -7 2097.07 395.878   1
  -1  -7  -8-69.3598 151.747   1
  -1  -7  -9 89.6568 181.670   1
  -1  -7 -10 1282.68 286.611   1
   1  -7  10 1184.79 187.419  15
   1  -7  11 444.668 174.312  18
   1  -7  11 536.264 136.475  15
   1  -7  12 1697.87 235.639  15
   1  -7  12 1303.71 268.296  18
   1   7  12 975.500 231.661   7
   1  -7  13 19.3854 126.254  18
   1  -7  13 162.670 77.2206  15
   1  -7  13 109.502 132.025  16
   1   7  13 14.4512 147.802   7
   1   7  14 597.836 215.525   7
   1  -7  14 836.093 211.645  16
   1  -7  15 1839.83 308.114  18
   1  -7  15 1883.58 333.066  16
   1   7  15 1884.58 283.671   9
   1   7  15 1517.33 305.954   7
   1  -7  16 3429.52 429.641  16
   1   7  16 2878.27 340.305   9
   1   7  16 3119.15 416.511   7
   1   7  17 2429.22 282.066   9
   1  -7  17 2225.97 337.021  16
   1   7  18 2126.31 229.029   9
   1  -7  18 2134.21 311.984  16
   1  -7  19 266.103 132.402  16
   1  -7  19 234.575 122.061   8
   1  -7  20-71.0689 64.1589  16
   1  -7  20-54.0880 78.7648   8
  -1   8  20 6905.49 376.831   9
  -1  -8  20 8535.02 469.346   8
  -1  -8  19 337.744 114.496   8
  -1  -8  19 328.819 127.175  16
  -1   8  18 11357.6 660.118   9
  -1  -8  18 11102.2 674.398  16
  -1   8  17 236.809 134.103   9
  -1  -8  17 86.1590 111.661  16
  -1  -8  16 14771.4 882.804  16
  -1   8  16 16593.4 912.890   9
  -1  -8  15 210.706 138.929  18
  -1   8  15-21.6364 127.748   9
  -1  -8  15 82.1369 106.899  16
  -1  -8  14 17927.2 971.057  18
  -1  -8  14 18385.6 1005.24  16
  -1   8  14 18246.6 1024.87   9
  -1  -8  13 977.061 225.585  18
  -1  -8  13 561.842 173.970  16
  -1  -8  12 1505.08 280.795  18
  -1  -8  12 1186.71 238.402  16
  -1  -8  11 1274.46 239.067  18
  -1  -8  11 1283.16 235.401  16
   1  -8 -10 81.9012 99.6014   1
  -1  -8  10 20.3721 73.1278  16
  -1  -8  10 184.645 80.0258  15
  -1  -8  10-105.253 129.415  18
   1  -8  -9 458.947 219.630   1
  -1  -8   9 241.475 118.083  15
  -1  -8   9-133.245 129.002  20
  -1  -8   9-288.982 129.240  18
  -1   8   8 122102. 3842.58   3
   1  -8  -8 116361. 4144.83   1
   1  -8  -7 7645.06 847.632   1
   1  -8  -6 102488. 3974.79   1
  -1  -8   6 121906. 3947.00   1
  -1  -8   5 855.042 248.054   1
   1  -8  -5 1575.25 409.057   1
   1  -8  -4 20055.4 1492.50   1
  -1  -8   4 20999.7 1392.21   1
   1  -8  -3 2847.46 565.816   1
  -1  -8   3 2680.72 474.216   1
  -1  -8   2 70453.9 2908.33   1
   1  -8  -2 68186.9 3069.45   1
  -1  -8   1 3214.14 558.947   1
   1  -8  -1 3493.11 609.477   1
   1  -8   0 183751. 6022.24   1
  -1  -8   0 188889. 5817.50   1
   1  -8   1 322.346 287.711   1
  -1  -8  -1 587.926 283.624   1
  -1  -8  -2 156071. 5070.35   1
   1  -8   2 160151. 5386.36   1
   1  -8   3 23876.2 1660.20   1
  -1  -8  -3 22987.5 1475.12   1
  -1  -8  -4 58313.1 2564.32   1
  -1  -8  -5 16086.3 1217.95   1
  -1  -8  -6 62388.0 2731.24   1
   1  -8   7 4992.25 709.969   1
  -1  -8  -7 5425.86 698.751   1
   1  -8   8 30486.6 1187.84  15
  -1  -8  -8 26555.5 1603.88   1
   1  -8   9 1193.47 206.335  15
  -1  -8  -9 655.860 239.709   1
   1  -8  10 7773.97 529.458  15
  -1  -8 -10 7226.01 762.446   1
   1  -8  11 1.25416 81.4919  15
   1  -8  11-110.694 179.764  18
   1  -8  12 28078.4 1102.22  15
   1  -8  12 25718.3 1296.60  18
   1  -8  13-60.4482 151.210  18
   1  -8  13-87.6839 160.997  16
   1  -8  13 2.90860 68.7784  15
   1  -8  14 19667.6 1039.41  18
   1  -8  14 18725.8 1072.45  16
   1  -8  15 1776.06 310.184  16
   1  -8  15 2086.19 331.944  18
   1   8  15 2165.07 301.878   9
   1   8  15 1330.58 235.134   7
   1   8  16 32482.7 1296.56   9
   1  -8  16 32569.2 1401.58  16
   1   8  17 5.01627 76.1948   9
   1  -8  17-0.72064 112.618  16
   1  -8  18 17942.6 856.235  16
   1   8  18 17670.0 724.858   9
   1  -8  19 1408.38 197.695  16
   1  -8  19 1278.83 193.508   8
  -1   9  19 136.371 61.5702   9
  -1  -9  19 169.529 73.5619   8
  -1   9  18 708.156 158.330   9
  -1  -9  18 726.443 151.052  16
  -1  -9  17 879.707 179.239  16
  -1   9  17 716.283 183.674   9
  -1   9  16 5674.49 489.248   9
  -1  -9  16 4818.65 435.909  16
  -1   9  15 1628.95 288.984   9
  -1  -9  15 1470.16 253.537  16
  -1  -9  14 4930.52 458.823  18
  -1  -9  14 4541.00 444.593  16
  -1   9  14 5933.93 548.827   9
  -1  -9  13 720.455 168.260  16
  -1   9  13 888.510 226.973   9
  -1  -9  13 564.060 169.705  18
  -1  -9  12 11232.9 616.606  15
  -1  -9  12 9701.75 662.702  16
  -1  -9  12 9956.31 690.168  18
  -1  -9  11 3545.45 410.167  18
  -1  -9  11 4261.04 384.570  15
  -1  -9  10 57138.2 2052.53  18
  -1  -9  10 61273.5 1971.95  15
  -1  -9   9 30738.8 1276.68  20
  -1  -9   9 27410.9 1246.61  18
  -1  -9   9 29010.8 1209.91  15
   1  -9  -9 28064.2 1751.66   1
  -1  -9   8 118.083 101.264  15
   1  -9  -8-150.453 196.891   1
  -1  -9   8 36.3880 84.2583  20
   1  -9  -7 131.686 182.008   1
  -1  -9   7-64.5208 86.0996  20
   1  -9  -6-636.326 286.643   1
  -1  -9   5-163.281 181.754   1
   1  -9  -5 210.464 175.771   1
   1  -9  -4 14378.3 1307.02   1
  -1  -9   4 15298.3 1247.28   1
  -1  -9   3 1293.87 364.756   1
   1  -9  -3 1512.24 475.161   1
   1  -9  -2 22150.3 1695.37   1
  -1  -9   2 23555.9 1581.00   1
  -1  -9   1 1304.89 391.051   1
   1  -9  -1 675.925 360.153   1
   1  -9   0 6338.29 906.693   1
  -1  -9   0 5946.86 775.687   1
  -1  -9  -1 469.009 274.731   1
   1  -9   1 743.617 286.845   1
  -1  -9  -2 3748.18 631.163   1
   1  -9   2 3153.39 613.100   1
   1  -9   3 2596.20 599.136   1
  -1  -9  -3 3078.18 558.732   1
   1  -9   4 494.783 301.566   1
  -1  -9  -4 868.506 326.885   1
  -1  -9  -5 304.691 172.970   1
   1  -9   5 118.062 308.192   1
   1  -9   5 19.5724 109.051  15
   1  -9   5-129.203 115.330  20
   1  -9   6 940.510 197.097  15
  -1  -9  -6 495.582 243.363   1
   1  -9   6 880.186 351.799   1
   1  -9   7-87.9076 109.061  15
  -1  -9  -7 208.802 177.471   1
  -1  -9  -8 7306.94 807.592   1
   1  -9   8 7978.07 560.930  15
  -1  -9  -9 2604.95 457.330   1
   1  -9   9 2338.03 296.501  15
   1  -9  10 5938.41 473.221  15
   1  -9  11 4811.93 528.518  18
   1  -9  11 6031.45 464.840  15
   1  -9  12 2481.22 289.621  15
   1  -9  12 2014.63 331.639  18
   1  -9  12 1840.29 311.281  16
   1  -9  13 233.299 138.018  16
   1  -9  13 359.818 153.620  18
   1  -9  13 224.928 95.0879  15
   1  -9  14 3739.98 419.308  18
   1  -9  14 3185.03 287.452  15
   1  -9  14 3017.19 382.737  16
   1  -9  15 89.7044 110.926  16
   1   9  15 222.098 111.669   9
   1  -9  15 69.4465 120.315  18
   1   9  16 391.938 122.091   9
   1  -9  16 522.884 149.939  16
   1   9  17 1006.64 163.869   9
   1  -9  17 1110.04 198.890  16
   1  -9  18-43.3201 74.8527  16
   1   9  18-27.3732 52.8653   9
   1  -9  19 337.793 85.3092   8
  -1 -10  18 8346.00 446.028   8
  -1  10  18 8649.01 478.061   9
  -1 -10  17 3648.29 297.960  16
  -1  10  17 4042.05 358.554   9
  -1  10  16 11929.6 695.331   9
  -1 -10  16 11876.3 626.767  16
  -1  10  15 338.186 153.976   9
  -1 -10  15 564.750 141.266  16
  -1  10  14 12855.8 803.812   9
  -1 -10  14 11408.8 666.941  16
  -1 -10  14 11644.2 686.382  18
  -1  10  13 159.136 181.482   9
  -1 -10  13 114.545 100.039  18
  -1 -10  12 48135.3 1561.80  15
  -1 -10  12 41042.1 1620.88  18
  -1 -10  11 3285.19 344.884  15
  -1 -10  11 3160.64 375.946  18
  -1 -10  10 10195.5 694.280  18
  -1 -10  10 10795.2 670.699  15
  -1 -10   9 8465.56 629.588  18
  -1 -10   9 8668.23 610.549  15
   1 -10  -8 1344.35 384.209   1
  -1 -10   8 1618.53 269.388  15
  -1 -10   8 1741.14 299.705  20
   1 -10  -7 3567.93 628.892   1
  -1 -10   7 4966.08 492.220  20
   1 -10  -6 29111.5 1940.40   1
  -1 -10   6 30457.5 1338.39  20
  -1 -10   5 470.311 187.444  20
   1 -10  -5 557.559 350.363   1
  -1 -10   4 16739.1 939.934  20
   1 -10  -4 16752.9 1482.11   1
  -1 -10   4 17316.3 1367.18   1
   1 -10  -3 546.926 159.670  20
  -1 -10   3 783.362 317.533   1
   1 -10  -3 719.969 347.693   1
  -1 -10   3 729.608 195.555  20
  -1 -10   2 26917.6 1748.84   1
  -1 -10   2 22228.3 1111.24  20
   1 -10  -2 19490.5 985.853  20
   1 -10  -2 27084.8 1942.57   1
  -1 -10   1-63.7088 116.139  20
   1 -10  -1-211.353 297.281   1
  -1 -10   1-48.6828 192.607   1
   1 -10  -1-100.483 136.124  20
  -1 -10   0 20908.4 1080.24  20
  -1 -10   0 23942.6 1662.92   1
   1 -10   0 25460.8 1922.45   1
   1 -10   0 20783.9 1015.85  20
   1 -10   1 6777.45 534.594  20
  -1 -10  -1 6708.84 888.228   1
  -1 -10  -1 6217.68 568.861  20
   1 -10   1 7298.09 1017.89   1
   1 -10   2 28211.1 1236.28  20
  -1 -10  -2 25115.2 1243.74  20
   1 -10   2 34823.5 2251.84   1
  -1 -10  -2 31882.8 1967.25   1
   1 -10   3 10972.5 1233.67   1
  -1 -10  -3 11316.9 1142.36   1
   1 -10   3 11197.8 711.376  20
  -1 -10  -3 8912.65 681.131  20
   1 -10   4 114646. 4461.83   1
   1 -10   4 103845. 3057.56  20
  -1 -10  -4 110625. 4134.48   1
  -1 -10  -5 34530.6 2065.67   1
   1 -10   5 33629.2 2136.46   1
   1 -10   5 31055.2 1313.60  20
  -1 -10  -6 83410.8 3421.76   1
   1 -10   6 73374.3 2389.30  15
   1 -10   7 228.669 111.331  15
  -1 -10  -7-138.136 182.436   1
   1 -10   8 32202.8 1317.54  15
   1 -10   9 6942.87 528.827  15
   1 -10  10 39734.8 1446.63  15
   1 -10  10 34382.2 1595.97  18
   1 -10  11 154.561 105.429  15
   1 -10  11 51.4110 122.806  18
   1 -10  12 44073.7 1481.68  15
   1 -10  12 42003.0 1690.04  18
   1 -10  13 2155.32 323.703  18
   1 -10  13 1751.58 224.027  15
   1 -10  13 1748.70 282.888  16
   1 -10  14 34909.5 1157.29  15
   1  10  14 33400.1 1365.97   9
   1 -10  14 32299.3 1349.66  16
   1 -10  14 33935.6 1360.56  18
   1 -10  15 2971.40 332.613  16
   1 -10  15 3138.38 339.814  18
   1  10  15 2863.30 324.433   9
   1  10  16 8091.38 497.126   9
   1 -10  16 7594.51 501.776  16
   1  10  17 1704.98 188.482   9
   1 -10  17 1924.31 219.028  16
   1 -10  18 4446.39 298.561   8
  -1 -11  17 109.035 55.9347   8
  -1  11  17 267.008 94.6398   9
  -1  11  16 769.543 164.682   9
  -1  11  15 1521.49 239.647   9
  -1  11  14-55.0406 129.113   9
  -1  11  13 76.9556 145.989   9
  -1 -11  13 117.652 96.8349  18
  -1 -11  12 169.126 110.693  18
  -1 -11  12 32.1855 71.3996  15
  -1  11  12 114.632 162.573   9
  -1 -11  11 3159.47 349.253  18
  -1 -11  11 3620.92 353.446  15
  -1 -11  10 10829.5 682.217  18
  -1 -11  10 11726.5 703.678  15
  -1 -11   9 49.3441 79.7636  18
  -1 -11   9 189.197 132.705  15
  -1 -11   8-188.026 113.211  18
  -1 -11   8-36.5960 119.661  15
  -1 -11   8 54.6003 128.632  20
  -1 -11   7 672.092 161.118  15
  -1 -11   7 970.546 241.087  20
  -1 -11   6 12480.3 822.333  20
  -1 -11   5 926.847 228.073  20
   1 -11  -5 2087.12 519.273   1
  -1 -11   4 3872.96 455.898  20
  -1 -11   4 5675.65 748.663   1
   1 -11  -4 5016.84 825.988   1
   1 -11  -4 4163.30 413.239  20
   1 -11  -3 154.550 107.384  20
  -1 -11   3 242.628 178.379  20
   1 -11  -3-13.1854 208.574   1
  -1 -11   3 449.543 246.343   1
  -1 -11   2 8187.78 671.031  20
  -1 -11   2 10541.0 1084.23   1
   1 -11  -2 10145.6 1194.87   1
   1 -11  -2 7230.92 585.957  20
  -1 -11   1 167.690 94.0449  20
   1 -11  -1 222.065 130.482  20
   1 -11  -1 338.621 279.070   1
   1 -11   0 107.835 121.760  20
   1 -11   0 310.041 176.386   1
  -1 -11   0 9.27250 240.265   1
  -1 -11   0-104.100 139.567  20
  -1 -11  -1 575.844 301.309   1
  -1 -11  -1 288.493 186.169  20
   1 -11   1-121.131 171.207   1
   1 -11   1 328.762 154.060  20
  -1 -11  -2 242.223 160.976  20
   1 -11   2 391.383 168.473  20
  -1 -11  -2 121.126 210.170   1
   1 -11   3-65.6763 126.821  20
   1 -11   3 385.052 260.615   1
  -1 -11  -3 90.8492 128.153  20
  -1 -11  -4 5338.70 796.807   1
   1 -11   4 4077.28 446.711  20
  -1 -11  -4 3961.11 449.937  20
   1 -11   4 5118.55 871.788   1
   1 -11   4 3915.89 405.169  15
  -1 -11  -5 1290.54 254.467  20
   1 -11   5 1497.06 268.899  15
   1 -11   6 1833.27 280.958  15
   1 -11   7 17744.3 921.842  15
   1 -11   8 1116.63 220.245  15
   1 -11   9 1186.97 227.007  15
   1 -11  10 685.975 179.194  15
   1 -11  10 392.791 137.810  18
   1 -11  11 2361.44 280.170  15
   1 -11  11 2019.83 286.191  16
   1 -11  11 1924.33 311.586  18
   1 -11  12 1636.02 251.162  16
   1 -11  12 1775.36 274.647  18
   1 -11  12 1617.39 225.430  15
   1 -11  13 1437.21 192.190  15
   1 -11  13 1727.74 269.685  18
   1 -11  13 1622.50 241.167  16
   1 -11  14 34.8462 72.2014  16
   1 -11  14 115.563 99.5226  18
   1  11  14 38.1206 97.5427   9
   1  11  15 256.838 95.6442   9
   1 -11  15 268.866 89.1963  16
   1 -11  16 1097.60 144.038  16
   1  11  16 1206.10 161.712   9
  -1  12  16 5987.24 372.491   9
  -1  12  15 1312.08 198.937   9
  -1  12  14 18669.3 859.576   9
  -1 -12  13 1886.77 194.653  15
  -1  12  13 1925.84 266.736   9
  -1 -12  12 40433.3 1295.72  15
  -1  12  12 38121.0 1466.39   9
  -1  12  11 93.9246 104.339   9
  -1 -12  11 73.9876 93.2203  15
  -1 -12  11 34.8014 63.6808  18
  -1 -12  10 61142.7 1970.49  18
  -1 -12  10 64982.7 2044.05  15
  -1 -12   9 1514.28 248.975  15
  -1 -12   8 34313.3 1405.08  15
  -1 -12   7 1249.03 255.608  20
  -1 -12   7 755.380 188.582  15
  -1 -12   6 20136.5 1048.35  15
  -1 -12   6 23362.8 1162.87  20
  -1 -12   5 2992.08 404.052  20
   1 -12  -4 33846.7 1394.91  20
  -1 -12   4 34198.9 1513.59  20
   1 -12  -3 10112.7 684.508  20
  -1 -12   3 8552.40 701.210  20
  -1 -12   2 35888.3 1570.68  20
   1 -12  -2 35499.6 1479.45  20
   1 -12  -1 343.599 154.729  20
  -1 -12   1 110.621 152.693  20
   1 -12   0 20431.8 1053.73  20
  -1 -12   0 18205.2 1069.34  20
   1 -12   1 3117.64 386.805  20
  -1 -12  -1 3630.27 446.134  20
  -1 -12  -2 12002.0 832.944  20
   1 -12   2 10878.1 717.205  15
   1 -12   3 244.539 154.081  15
  -1 -12  -3 253.825 172.389  20
   1 -12   4 6585.58 535.765  15
  -1 -12  -4 6642.58 587.210  20
  -1 -12  -5 1018.37 227.138  20
   1 -12   5 1358.60 245.531  15
   1 -12   6 4558.51 440.231  15
   1 -12   7 1513.59 257.196  15
   1 -12   8 23044.8 1039.18  15
   1 -12   9-47.2053 121.625  18
   1 -12   9 110.549 102.993  15
   1 -12  10 31346.1 1342.72  18
   1 -12  10 32471.5 1216.53  15
   1 -12  11 794.020 200.211  18
   1 -12  11 840.192 167.097  15
   1 -12  12 19265.1 898.345  18
   1 -12  12 19763.2 806.327  15
   1 -12  13 66.3163 102.904  18
   1 -12  13 208.124 81.4851  15
   1  12  13 202.721 106.129   9
   1  12  14 6112.06 419.552   9
   1  12  15 914.302 141.608   9
  -1  13  15-91.7575 51.9446   9
  -1  13  14 144.543 82.6895   9
  -1  13  13-35.8888 86.0673   9
  -1 -13  12 1289.26 157.804  15
  -1  13  12 1234.14 191.299   9
  -1 -13  11 112.966 72.1496  15
  -1  13  11-37.5930 101.062   9
  -1  13  10 1596.34 245.093   9
  -1 -13  10 1859.58 240.203  15
  -1 -13   9 1631.72 243.085  15
  -1 -13   8 147.230 106.652  15
  -1 -13   7 1101.65 216.152  15
  -1 -13   6 763.317 187.198  15
  -1 -13   5 453.150 160.437  15
  -1 -13   5 673.287 230.007  20
  -1 -13   4 436.118 209.005  20
  -1 -13   3 422.188 201.029  20
  -1 -13   2 11813.2 821.160  20
  -1 -13   1 221.303 174.049  20
  -1 -13   0 2670.12 378.643  20
   1 -13   0 2504.04 324.335  15
   1 -13   1 765.172 199.881  15
  -1 -13  -1 768.887 218.313  20
  -1 -13  -2 559.095 174.399  20
   1 -13   2 677.119 200.448  15
   1 -13   3 281.905 151.354  15
  -1 -13  -3 96.8747 104.443  20
  -1 -13  -4-41.7063 88.9789  20
   1 -13   4 105.474 108.930  15
   1 -13   5 5317.02 464.170  15
  -1 -13  -5 4166.07 426.661  20
   1 -13   6 422.491 166.458  15
   1 -13   7 51.4870 110.167  15
   1 -13   8 1118.82 222.482  18
   1 -13   8 1040.11 203.779  15
   1 -13   9 2713.65 289.911  15
   1 -13   9 2166.44 292.816  18
   1 -13  10 481.586 121.611  15
   1 -13  10 378.639 109.722  18
   1 -13  11 368.283 116.591  18
   1 -13  11 422.600 105.190  15
   1 -13  12 8063.14 416.824  15
   1  13  12 8592.26 517.118   9
   1 -13  12 8000.73 457.071  18
   1  13  13 110.157 73.2249   9
   1  13  14 57.9424 49.8083   9
  -1  14  13 100.753 47.2601   9
  -1  14  12 16342.6 663.240   9
  -1 -14  11 359.670 93.9062  15
  -1  14  11 349.836 102.024   9
  -1 -14  10 11613.0 557.462  15
  -1  14  10 11119.8 575.186   9
  -1 -14   9 81.1979 94.4611  15
  -1  14   9 142.636 80.9817   9
  -1  14   8 16144.9 743.694   9
  -1 -14   8 17633.6 811.124  15
  -1 -14   7 597.331 170.531  15
  -1  14   7 327.087 102.461   9
  -1 -14   6 28377.9 1192.88  15
  -1 -14   5 1475.86 267.363  15
  -1 -14   4 41276.1 1531.95  15
   1 -14  -4 35657.8 1327.07  15
   1 -14  -3 10834.4 641.494  15
  -1 -14   3 11691.8 734.048  15
  -1 -14   3 13122.1 827.175  20
   1 -14  -2 22837.9 1039.20  15
  -1 -14   2 28877.7 1285.01  20
   1 -14  -1 163.196 102.305  15
  -1 -14   1 161.581 148.455  20
   1 -14   0 10519.2 657.826  15
  -1 -14   0 10721.7 739.311  20
  -1 -14  -1 945.693 215.062  20
   1 -14   1 1206.68 228.731  15
   1 -14   2 7299.29 533.659  15
  -1 -14  -2 6308.10 548.178  20
   1 -14   3-87.1000 117.812  15
  -1 -14  -3-65.5923 96.2998  20
   1 -14   4 15363.6 789.168  15
  -1 -14  -4 14500.5 797.910  20
   1 -14   5 242.333 142.902  15
   1 -14   6 12079.4 661.387  15
   1 -14   7 3226.95 316.476  15
   1 -14   7 3084.43 326.417  18
   1 -14   8 21662.2 924.890  18
   1 -14   8 23321.1 906.733  15
   1 -14   9 650.994 131.987  18
   1 -14   9 815.148 142.331  15
   1 -14  10 15048.0 632.901  18
   1 -14  10 15308.7 628.818  15
   1  14  10 13900.6 675.059   9
   1  14  11 359.776 104.821   9
   1 -14  11 221.073 72.8655  15
   1 -14  11 336.748 79.7287  18
   1  14  12 6918.23 376.923   9
  -1 -15  10-62.1607 42.3985  15
  -1 -15   9 1554.92 170.551  15
  -1 -15   8 5971.64 381.127  15
  -1 -15   7 2074.48 234.863  15
  -1 -15   6 958.515 184.801  15
  -1 -15   5 3728.81 353.649  15
  -1 -15   4 5628.11 446.712  15
   1 -15  -3 2525.62 254.369  15
  -1 -15   3 2736.52 322.375  15
  -1 -15   2-20.9713 112.287  15
   1 -15  -2 80.3382 75.2131  15
   1 -15  -1 1496.83 218.032  15
  -1 -15   1 1473.08 239.753  15
   1 -15   0 2773.93 294.873  15
  -1 -15   0 2190.28 287.550  15
  -1 -15  -1 599.897 177.842  15
   1 -15   1 475.714 136.418  15
   1 -15   2 62.0063 87.1767  15
   1 -15   3 645.941 153.810  15
   1 -15   4 561.824 146.179  15
   1 -15   5 34.1267 93.4324  15
  -1 -15  -5 102.096 66.5428  15
   1 -15   6 321.616 97.1632  15
   1 -15   7 324.863 105.962  15
   1  15   8 575.330 113.957   9
   1 -15   8 684.272 120.716  15
   1 -15   9 1701.76 169.398  15
   1  15   9 1830.72 181.752   9
   1 -15  10 45.5096 39.5176  15
  -1 -16   7 10375.1 456.433  15
  -1 -16   6 25810.2 891.097  15
  -1 -16   5 2525.66 240.253  15
  -1 -16   4 18252.4 756.465  15
  -1 -16   3 2268.17 245.593  15
   1 -16  -2 18808.6 687.942  15
  -1 -16   2 20593.9 832.440  15
   1 -16  -1 545.239 105.634  15
  -1 -16   1 667.285 142.731  15
   1 -16   0 27276.5 930.171  15
  -1 -16   0 26388.8 1002.25  15
  -1 -16  -1 7186.57 444.874  15
   1 -16   1 7988.11 425.732  15
   1 -16   2 3148.47 259.863  15
  -1 -16  -2 3050.33 264.166  15
   1 -16   3 2679.32 232.597  15
  -1 -16  -3 2713.55 231.037  15
  -1 -16  -4 560.480 98.2122  15
   1 -16   4 531.430 104.738  15
   1 -16   5-34.6455 54.1744  15
   1 -16   6 3141.20 224.861  15
   1 -16   7 299.069 71.3968  15
  -2   0  23-60.7483 100.434   8
  -2   0  22 12807.8 796.194   8
  -2   0  21-64.6845 127.322  13
  -2   0  21-66.9197 187.743   5
  -2   0  21-10.6033 160.974   8
  -2   0  20 2618.36 422.439   8
  -2   0  20 2977.43 443.324   5
  -2   0  20 4052.73 466.562  13
  -2   0  19 46.5159 175.862   8
  -2   0  19 61.5354 204.529   5
  -2   0  18 12253.0 922.046   8
  -2   0  18 11181.0 948.456   5
  -2   0  17 60.8020 200.029   8
  -2   0  17 50.4795 146.308  16
  -2   0  17 116.092 173.418   5
  -2   0  16 51344.0 2053.65   8
  -2   0  16 49883.0 2006.54  16
  -2   0  16 51513.1 2189.91   5
  -2   0  15 23.6208 161.781  16
  -2   0  15-2.48327 127.443   5
  -2   0  14 168463. 4493.86   8
  -2   0  14 156855. 4629.51   5
  -2   0  14 156545. 4418.88  16
  -2   0  13 203.508 163.139   3
  -2   0  12 151905. 4842.38   3
  -2   0  11 246.412 159.850   3
  -2   0  10 182087. 5243.48   3
  -2   0   9-70.0401 105.468   3
  -2   0   8 161237. 4462.98   3
  -2   0   7-3.24380 69.5511   3
  -2   0   6 106395. 2943.14   2
  -2   0   6 106545. 2994.77   3
  -2   0   5-31.6627 71.7997   2
  -2   0   5 18.2656 74.7528   3
  -2   0   4 115726. 2988.90   3
  -2   0   4 111491. 3003.15   2
  -2   0   3-12.2036 42.8762   3
  -2   0   3 24.4312 35.6576   1
  -2   0   2 781092. 17919.0   1
  -2   0   1 24.0595 44.1174   1
  -2   0   0 48118.3 1400.87   1
  -2   0  -1 109.313 77.4368   1
  -2   0  -2 13495.9 617.840   1
  -2   0  -3-37.5854 95.8144   1
  -2   0  -4 5297.00 406.012   1
  -2   0  -5 30.4044 85.7985   1
  -2   0  -6 7739.21 551.754   1
  -2   0  -7 18.7272 106.164   1
  -2   0  -8 16065.3 911.139   1
  -2   0  -9-51.1365 91.8615   1
   2   0  10 55841.0 1936.74   4
  -2   0 -10 50658.2 2016.81   1
   2   0  11-26.9898 136.898   4
   2   0  12 15515.6 955.793   4
   2   0  13 120.019 122.407   4
   2   0  13 88.6978 121.986  10
   2   0  13-42.4267 92.8257  16
   2   0  13 135.904 121.899   7
   2   0  14 502.818 165.163   7
   2   0  14 368.611 167.851  16
   2   0  14 370.304 192.407  10
   2   0  15 52.3772 130.373  10
   2   0  15 286.091 169.270   8
   2   0  15 60.0537 129.838   7
   2   0  15-103.536 121.771  16
   2   0  16 16384.8 962.217   8
   2   0  16 15969.6 913.781  16
   2   0  16 15047.0 1070.16  10
   2   0  16 17152.8 1107.94   7
   2   0  17 100.747 94.1271  16
   2   0  17-81.1419 101.948   8
   2   0  18 24181.0 1304.17   7
   2   0  18 23706.6 1099.27  16
   2   0  18 24422.8 1172.62   8
   2   0  19-82.1964 117.897   8
   2   0  19-6.34653 144.177   5
   2   0  20 29887.4 1365.62   5
   2   0  20 30696.2 1192.08   8
   2   0  21-16.5409 101.408   5
   2   0  21 25.7030 59.8922   8
   2   0  22 4851.89 335.442   5
  -2  -1  23 4043.48 370.120   8
  -2   1  22 99.3703 78.2331  13
  -2  -1  22-1.56068 115.766   8
  -2   1  22 156.754 181.046   8
  -2  -1  21-148.063 151.037   5
  -2   1  21-8.94204 166.540   5
  -2   1  21-173.306 118.088  13
  -2   1  21-96.4110 163.762   8
  -2  -1  21 28.9583 184.344   8
  -2  -1  20 127.300 193.232   5
  -2   1  20-35.6630 207.437   8
  -2  -1  20-134.781 120.012  13
  -2  -1  20 269.515 190.998   8
  -2   1  20 302.216 191.101   5
  -2  -1  19 815.534 251.699   5
  -2   1  19 713.311 261.821   5
  -2  -1  19 397.631 174.011  13
  -2   1  19 688.331 285.939   8
  -2  -1  19 1091.70 282.080   8
  -2   1  18 1876.82 372.372   5
  -2   1  18 2762.00 442.291   8
  -2  -1  18 2563.40 417.494   8
  -2  -1  18 2336.08 383.453  16
  -2  -1  18 1995.21 407.951   5
  -2  -1  17 136.621 184.290   5
  -2   1  17-226.750 226.105   5
  -2   1  17-110.678 175.400   8
  -2  -1  17 256.697 194.145  16
  -2  -1  17 156.435 145.392   8
  -2   1  16 17428.8 925.844   9
  -2   1  16 16648.4 1067.51   8
  -2  -1  16 18152.3 1068.85  16
  -2  -1  16 16804.3 1039.73   8
  -2  -1  16 16423.2 1114.94   5
  -2   1  16 16411.1 1128.81   5
  -2  -1  15 17083.1 1006.22  16
  -2   1  15 17339.2 1049.92   8
  -2   1  15 17548.4 1010.15  16
  -2  -1  15 17907.9 1029.66   8
  -2   1  15 16470.6 1369.02   3
  -2   1  15 16593.8 885.124   9
  -2  -1  15 17743.4 1118.56   5
  -2   1  15 16738.4 1101.30   5
  -2   1  14 4665.84 467.866  16
  -2  -1  14 4098.52 434.004  16
  -2  -1  14 3778.03 464.767   5
  -2   1  14 3506.28 583.619   3
  -2   1  14 4116.89 453.356   8
  -2   1  14 3632.52 457.306   5
  -2  -1  13 140.079 141.708   3
  -2   1  13 519.466 214.403   3
  -2  -1  12 6487.67 745.324   3
  -2   1  12 6327.82 704.779   3
  -2  -1  11 16938.0 1179.58   3
  -2   1  11 16943.3 1105.21   3
  -2  -1  10 2095.51 385.430   3
  -2   1  10 2435.82 367.186   3
  -2  -1   9 10127.1 778.082   3
  -2   1   9 9771.84 717.901   3
  -2  -1   8 309.569 162.357   3
  -2   1   8 528.298 171.015   3
  -2  -1   7 70216.6 2158.49   3
  -2   1   7 72277.3 2095.58   3
  -2   1   7 65292.4 2109.84   2
  -2  -1   6 26486.8 883.284   2
  -2   1   6 28924.8 1102.13   3
  -2  -1   6 28330.3 1114.42   3
  -2   1   6 28674.1 1182.82   2
  -2  -1   5 18797.5 817.503   3
  -2  -1   5 18000.6 697.889   2
  -2   1   5 19909.6 915.445   2
  -2  -1   4 35487.2 1103.44   2
  -2   1   4 32998.7 1305.27   2
  -2  -1   4 34428.9 1189.35   3
  -2  -1   3 412.508 86.6678   3
  -2  -1   3 326.423 55.1223   1
  -2   1   3 214.210 109.282   2
  -2   1   2 3464.77 270.138   1
  -2  -1   2 3443.06 204.790   1
  -2  -1   2 3405.77 214.385   3
  -2  -1   1 17946.3 536.264   3
  -2  -1   1 18502.0 631.250   1
  -2   1   1 17271.5 717.815   1
  -2   1   0 154045. 3904.34   1
  -2  -1   0 153218. 3528.99   3
  -2  -1   0 150561. 3764.18   1
  -2   1  -1 60529.3 1835.64   1
  -2  -1  -1 63044.5 1744.29   1
  -2   1  -2 2547.78 272.339   1
  -2  -1  -2 2642.15 239.966   1
  -2   1  -3 3532.30 333.231   1
  -2  -1  -3 3536.25 295.475   1
  -2  -1  -4 1208.68 187.229   1
  -2   1  -4 1230.53 206.244   1
  -2   1  -5 4497.05 430.386   1
  -2  -1  -5 4435.47 367.876   1
  -2   1  -6 2101.39 288.346   1
  -2  -1  -6 2644.20 303.775   1
  -2  -1  -7 673.722 172.109   1
  -2   1  -7 754.320 193.380   1
  -2   1  -8 591.110 182.696   1
  -2  -1  -8 274.322 142.697   1
  -2   1  -9-84.1640 91.5904   1
   2  -1   9-17.4701 104.624   4
  -2  -1  -9-20.4841 100.892   1
   2  -1  10 1734.40 285.297   4
  -2   1 -10 1253.58 277.987   1
  -2  -1 -10 1413.50 270.768   1
   2   1  10 1681.07 294.138   4
   2   1  11 192.667 132.942   4
   2  -1  11 126.732 160.654   4
   2   1  12 1539.89 316.035   4
   2  -1  12 1420.57 294.640   4
   2   1  13 9299.68 776.186  10
   2  -1  13 8542.09 715.176   4
   2  -1  13 8822.49 729.930   7
   2  -1  13 9741.52 780.093  10
   2  -1  13 8633.87 650.078  16
   2   1  13 9215.38 781.558   7
   2   1  13 9598.05 759.977   4
   2  -1  14 98.9105 119.126  16
   2   1  14-74.6974 131.084   7
   2  -1  14-19.9653 107.551   7
   2   1  14 84.5538 160.682   4
   2   1  14 94.3247 153.205   8
   2   1  14-262.523 125.043  16
   2   1  14-16.3429 176.444  10
   2   1  15 1350.11 266.777   8
   2   1  15 1094.80 289.923  10
   2   1  15 1320.27 343.836   7
   2   1  15 863.994 236.210   4
   2  -1  15 1098.46 242.077  16
   2  -1  15 1098.09 291.272  10
   2  -1  15 1355.72 294.464   7
   2   1  15 832.446 180.568  16
   2   1  16 442.073 179.455  10
   2  -1  16 537.816 220.231  10
   2  -1  16 312.059 166.793   7
   2   1  16 500.563 189.276   4
   2   1  16 721.144 270.774   7
   2  -1  16 622.098 182.766  16
   2   1  16 668.017 178.677  16
   2   1  16 900.632 243.472   8
   2  -1  17 7585.22 625.160   8
   2  -1  17 6758.05 575.691  16
   2   1  17 7596.08 630.129   8
   2   1  17 7022.69 694.428   7
   2   1  17 7536.00 565.282  16
   2  -1  17 6838.99 655.627   7
   2   1  18 2950.17 375.825   8
   2  -1  18 1985.53 292.938  16
   2   1  18 2948.88 437.051   7
   2  -1  18 2774.78 361.985   8
   2  -1  18 2831.75 404.166   7
   2   1  19 267.117 112.564   8
   2   1  19 85.6620 126.416   5
   2  -1  19 78.1688 119.920   8
   2  -1  19 143.547 146.960   5
   2  -1  19 175.674 119.313  16
   2   1  20-88.3440 138.690   5
   2  -1  20-97.6897 144.302   5
   2   1  20 338.241 124.471   8
   2  -1  20 293.056 128.561   8
   2   1  21 15.4678 103.320   5
   2  -1  21 114.335 101.145   5
   2  -1  21-109.028 87.0957   8
  -2  -2  23 145.326 108.702   8
  -2  -2  22 5521.03 483.105   8
  -2   2  22 4617.48 408.577  13
  -2   2  21 280.121 185.884   8
  -2  -2  21 378.376 230.273   8
  -2  -2  20 9287.49 775.064   5
  -2   2  20 9994.67 825.195   8
  -2   2  20 10311.4 829.529   5
  -2  -2  20 10495.5 789.698   8
  -2  -2  19 9359.81 766.243   8
  -2  -2  19 10017.4 787.457  16
  -2   2  19 9369.00 835.494   8
  -2   2  19 9545.67 830.344   5
  -2  -2  19 8706.03 788.750   5
  -2   2  18 5651.33 650.675   5
  -2   2  18 7207.61 576.275   9
  -2  -2  18 6225.01 624.638  16
  -2  -2  18 7008.63 649.621  13
  -2  -2  18 6076.83 614.794   8
  -2  -2  18 5359.76 614.455   5
  -2   2  18 5918.18 661.715   8
  -2   2  17 5982.51 669.530   5
  -2   2  17 6746.96 703.911   8
  -2  -2  17 6093.27 624.871  16
  -2  -2  17 5422.07 621.975   5
  -2  -2  17 6518.51 626.668   8
  -2   2  17 6268.13 539.789   9
  -2   2  16 22423.3 1292.89   8
  -2  -2  16 23636.5 1257.11  16
  -2   2  16 24947.5 1140.50   9
  -2   2  16 23078.0 1360.44   5
  -2  -2  16 22517.2 1323.76   5
  -2  -2  15 585.629 210.220   5
  -2  -2  15 728.381 228.289  16
  -2   2  15 215.202 152.378   3
  -2   2  15 863.137 190.786   9
  -2   2  15 410.536 223.223   8
  -2   2  15 686.439 232.281   5
  -2  -2  14 113199. 3553.48   5
  -2   2  14 112259. 3567.84   5
  -2   2  14 112727. 3480.95   8
  -2   2  14 106008. 4022.57   3
  -2   2  14 112058. 3213.15   9
  -2  -2  14 114718. 3408.42  16
  -2   2  14 114626. 3549.75   7
  -2   2  13 13178.8 1074.85   3
  -2   2  12 93729.7 3325.52   3
  -2   2  11 31928.2 1565.39   3
  -2   2  10 18826.0 1077.49   3
  -2  -2  10 16958.5 1168.07   3
  -2  -2   9 63592.5 2450.56   3
  -2   2   9 64088.6 2249.25   3
   2  -2  -8 9534.75 469.242   1
  -2   2   8 9585.93 665.253   3
  -2  -2   8 9274.71 746.653   3
  -2  -2   7 120.940 100.405   3
  -2   2   7 125.434 92.8847   3
  -2   2   7 97.3506 122.154   2
   2  -2  -7 124.546 72.1781   1
  -2  -2   6 4927.75 453.934   3
   2  -2  -6 4288.76 334.792   1
  -2   2   6 5154.98 509.506   2
  -2   2   6 5140.24 429.873   3
  -2  -2   5 9859.45 615.612   3
  -2  -2   5 9443.24 348.670   2
  -2  -2   5 10283.9 321.266   1
  -2  -2   4 127146. 3534.87   3
  -2  -2   4 133628. 3202.17   1
  -2  -2   3 10779.9 536.090   3
  -2  -2   3 10990.3 437.937   1
  -2   2   3 10507.3 654.730   2
  -2   2   2 332088. 7949.55   2
  -2  -2   2 322542. 7605.63   3
  -2  -2   2 316008. 7579.43   1
  -2  -2   1 86199.6 2280.34   1
  -2   2   0 15302.6 785.677   1
  -2  -2   0 17022.9 669.831   1
  -2   2  -1 19470.8 924.409   1
  -2  -2  -1 18855.1 738.067   1
  -2   2  -2 291.304 156.484   1
  -2  -2  -2 169.027 100.225   1
  -2   2  -3 88228.9 2747.85   1
  -2  -2  -3 90070.0 2474.29   1
  -2   2  -4 98092.4 3063.63   1
  -2  -2  -4 104047. 2808.70   1
  -2  -2  -5 255695. 6347.06   1
  -2   2  -5 252479. 6683.88   1
  -2   2  -6 537819. 13163.4   1
  -2  -2  -6 533384. 12767.5   1
   2  -2   7 108400. 2997.33   4
  -2  -2  -7 113777. 3161.10   1
   2  -2   8 160264. 4147.72   4
  -2  -2  -8 156859. 4314.08   1
   2  -2   9 629.425 170.008   4
  -2   2  -9 382.098 174.993   1
  -2  -2  -9 652.499 176.902   1
   2  -2  10 55237.8 1954.78   4
  -2  -2 -10 56009.3 2073.83   1
   2  -2  11 12953.5 823.115   4
   2   2  11 12327.3 812.709   4
   2  -2  12 71123.7 2531.19  10
   2  -2  12 71383.8 2498.63   4
   2   2  12 72149.8 2569.49  10
   2   2  12 71381.8 2511.07   4
   2   2  12 76632.2 2681.09   7
   2  -2  13 3652.65 417.001  16
   2  -2  13 3133.16 445.449  10
   2   2  13 3227.52 435.069   4
   2  -2  13 3940.25 392.208  18
   2  -2  13 3191.70 422.523   4
   2   2  13 3015.08 364.986   8
   2  -2  13 3173.35 418.938   7
   2   2  13 3796.99 516.350   7
   2   2  13 3247.56 446.099  10
   2   2  14 1689.81 354.749  10
   2   2  14 1541.17 284.848   8
   2  -2  14 1580.93 314.158   7
   2  -2  14 2105.10 334.184  16
   2  -2  14 993.201 260.404  10
   2   2  14 2102.28 361.542   4
   2  -2  14 1339.16 294.716   4
   2   2  14 1557.50 350.463   7
   2  -2  15 2317.98 403.726  10
   2  -2  15 2564.60 381.328  16
   2   2  15 2287.20 418.608   7
   2   2  15 2754.25 368.131   8
   2  -2  15 2742.15 400.444   7
   2   2  15 2237.52 381.922   4
   2   2  15 2589.75 434.041  10
   2   2  16 3019.58 425.462   4
   2   2  16 3173.76 483.804   7
   2  -2  16 3369.62 454.635   7
   2  -2  16 3539.13 433.309  16
   2   2  16 3605.59 425.418   8
   2  -2  17 171.490 124.046  16
   2  -2  17 352.045 191.227   7
   2  -2  17 132.905 129.250   8
   2   2  17 138.376 133.508   8
   2   2  17-51.6566 156.112   7
   2  -2  18 19992.2 1049.82   8
   2   2  18 22072.0 1244.17   7
   2   2  18 21259.1 1061.97   8
   2  -2  18 19927.1 1037.43  16
   2   2  19 8.99857 150.588   5
   2   2  19 46.7000 82.2597   8
   2  -2  19 277.590 134.498   8
   2   2  19 68.3572 131.015   7
   2  -2  19 311.040 162.092  16
   2   2  20 12411.7 779.175   5
   2  -2  20 13298.1 712.506   8
   2  -2  20 12522.2 784.273   5
   2   2  21 70.4664 73.7112   5
   2  -2  21 235.929 90.6031   8
   2  -2  21 231.072 104.084   5
  -2  -3  23-19.8657 71.6741   8
  -2   3  22 3336.27 350.182  13
  -2  -3  22 4114.57 395.841   8
  -2  -3  21 4705.56 477.753   8
  -2   3  20 1360.45 315.795   8
  -2  -3  20 1147.89 280.510   5
  -2  -3  20 1608.64 312.964   8
  -2   3  20 1279.59 300.891   5
  -2   3  19 3397.69 502.848   8
  -2  -3  19 3902.75 494.559   8
  -2  -3  19 3830.44 505.991  16
  -2  -3  19 3505.24 480.924   5
  -2   3  19 4306.74 429.799   9
  -2   3  19 3596.44 492.715   5
  -2  -3  18 184.465 219.315  16
  -2   3  18 85.9706 88.9096   9
  -2   3  18-20.9466 168.748   8
  -2  -3  18 101.659 172.979   8
  -2  -3  18 120.858 146.655   5
  -2   3  18-128.862 185.022   5
  -2  -3  17-324.820 221.740   8
  -2   3  17-176.094 179.779   5
  -2   3  17-379.611 249.604   8
  -2   3  17 328.204 108.790   9
  -2  -3  17-82.3296 182.946  16
  -2  -3  17 120.134 143.607   5
  -2  -3  16 464.928 171.536   5
  -2  -3  16 510.425 187.398  16
  -2   3  16 556.208 251.249   8
  -2   3  16 701.216 218.511   5
  -2   3  16 604.511 173.442   9
  -2   3  15 633.017 260.984   3
  -2  -3  15 1407.58 282.206  16
  -2   3  15 1547.60 332.771   8
  -2  -3  15 577.130 208.569   5
  -2  -3  15 162.085 125.555  13
  -2   3  15 1430.12 295.104   5
  -2   3  15 978.334 205.034   9
  -2  -3  14 147.210 157.521  16
  -2   3  14 193.842 136.143   5
  -2   3  14 180.402 182.133   8
  -2  -3  14 210.565 175.205   5
  -2   3  14 43.4738 185.541   3
  -2   3  14 21.9090 98.3484   9
  -2   3  14 3.35266 126.571   7
  -2   3  13 963.385 287.308   3
  -2   3  12 4743.51 590.351   3
  -2   3  11 10546.1 839.851   3
  -2   3  10 28639.1 1416.05   3
  -2   3   9 19055.1 1055.18   3
   2  -3  -8 1220.72 184.410   1
  -2   3   8 1014.89 235.870   3
   2  -3  -7 2470.14 299.143   1
  -2   3   7 2977.57 366.260   3
  -2  -3   6 367.496 64.2136   1
  -2   3   6 521.995 220.813   2
   2  -3  -6 265.062 126.385   1
  -2  -3   5 9729.37 434.302   1
   2  -3  -5 8115.37 584.409   1
  -2   3   5 9887.82 754.439   2
  -2   3   4 10122.9 740.835   2
  -2  -3   4 9670.14 470.360   1
  -2  -3   3 53832.1 1613.24   1
  -2   3   3 57181.8 2024.32   2
  -2   3   2 51276.6 1846.64   2
  -2  -3   2 50187.8 1551.78   1
  -2  -3   1 183243. 4687.22   1
  -2   3   1 188892. 4958.23   2
  -2  -3   0 4977.24 390.846   1
  -2   3   0 5531.68 463.085   2
  -2  -3  -1 35147.3 1267.90   1
  -2  -3  -2 109384. 2803.79   1
   2   3   2 95881.4 2270.93   3
   2   3   3 3352.90 168.305   3
  -2  -3  -3 3304.31 320.424   1
  -2  -3  -4 38576.9 1381.25   1
   2   3   4 40558.2 1098.89   3
   2   3   5 27580.7 892.274   3
  -2  -3  -5 25834.2 1079.46   1
   2  -3   5 24715.0 919.566   4
  -2  -3  -6 652.798 168.995   1
   2  -3   6 609.103 136.158   4
   2   3   6 574.336 115.569   3
  -2  -3  -7 825.967 194.326   1
   2  -3   7 741.789 159.415   4
   2   3   7 1016.89 160.861   3
   2  -3   8 1040.42 203.716   4
  -2  -3  -8 1212.56 243.389   1
   2  -3   9 43255.0 1598.23   4
  -2  -3  -9 43869.6 1729.94   1
   2  -3  10 7754.50 596.041   4
  -2  -3 -10 8646.34 683.606   1
  -2  -3 -11 5755.62 563.592   1
   2  -3  11 4933.53 497.220   4
   2   3  11 5374.89 525.578   4
   2   3  12 189.287 158.452   4
   2   3  12 264.023 149.888  10
   2  -3  12 223.557 132.420  14
   2  -3  12-118.442 186.188   4
   2  -3  12 365.171 189.272  10
   2   3  12-67.2149 207.879   7
   2  -3  12 164.942 104.801  18
   2   3  13 5325.12 563.547   4
   2   3  13 5448.42 582.222  10
   2  -3  13 5466.82 486.529  18
   2   3  13 6977.97 697.906   7
   2  -3  13 5460.08 541.671  16
   2  -3  13 5418.75 559.768  10
   2  -3  13 5944.84 539.613   7
   2  -3  14 82.3579 101.636  18
   2  -3  14 214.862 165.004  10
   2  -3  14-17.2373 147.263  16
   2   3  14 319.759 210.800   7
   2  -3  14 34.0013 109.083   7
   2   3  14 211.960 167.624  10
   2   3  14 478.735 183.336   4
   2   3  15 5543.64 604.124  10
   2  -3  15 6352.48 590.376   7
   2   3  15 5201.18 555.097   4
   2   3  15 6549.48 702.509   7
   2  -3  15 6438.33 591.339  16
   2   3  15 6095.31 563.719   8
   2  -3  15 5493.25 595.125  10
   2  -3  16 3424.64 442.058  16
   2  -3  16 4049.18 469.378   7
   2   3  16 3638.48 426.126   8
   2   3  16 3526.86 458.647   4
   2   3  16 3399.30 508.727   7
   2  -3  17-47.7185 140.349  16
   2   3  17 151.401 205.299   7
   2   3  18 678.647 224.319   5
   2  -3  18 786.641 213.573   8
   2   3  18 373.385 206.426   7
   2  -3  18 620.024 183.503  16
   2  -3  18 874.487 268.286   5
   2  -3  19 186.792 98.9677   5
   2  -3  19 306.206 143.939  16
   2   3  19 208.731 134.223   5
   2  -3  19 80.2372 120.648   8
   2   3  20 235.235 99.9451   5
   2  -3  20 546.094 148.938   8
   2  -3  20 507.224 155.211   5
   2  -3  20 288.208 111.966  16
   2   3  21 5138.24 376.270   5
   2  -3  21 4880.71 339.407   8
   2  -3  21 4627.10 357.859   5
  -2  -4  22 164.344 99.3972   8
  -2  -4  21 656.231 191.759   8
  -2   4  20 289.318 116.749   9
  -2  -4  20 160.005 171.515   8
  -2   4  19 5070.89 557.743   5
  -2   4  19 5829.33 502.428   9
  -2  -4  19 6661.45 607.635   8
  -2  -4  19 4168.25 489.469   5
  -2  -4  19 5275.18 549.577  16
  -2   4  19 6153.63 670.552   8
  -2   4  18 1519.26 266.930   9
  -2   4  18 757.531 246.665   5
  -2  -4  18 1330.35 299.296  16
  -2   4  18 1651.28 377.907   8
  -2  -4  18 1613.73 311.536   8
  -2  -4  18 1115.82 260.973   5
  -2  -4  17 31.7087 143.322  16
  -2   4  17 288.311 220.257   8
  -2  -4  17-124.467 124.795   5
  -2   4  17-176.526 224.894   5
  -2   4  17-513.421 166.550   9
  -2   4  16 32570.6 1404.48   9
  -2   4  16 33905.2 1634.66   5
  -2   4  16 33886.3 1724.45   8
  -2  -4  16 32939.0 1536.23  16
  -2  -4  16 33883.1 1605.15   5
  -2  -4  15 11041.5 798.922  16
  -2   4  15 9696.30 971.310   3
  -2   4  15 10541.7 878.954   8
  -2   4  15 10010.9 686.527   9
  -2  -4  15 10425.1 804.355   5
  -2   4  15 11508.2 859.219   5
  -2  -4  14 51606.8 1939.88  16
  -2   4  14 50934.7 2110.87   8
  -2   4  14 48338.2 1962.73   5
  -2   4  14 49154.5 2370.81   3
  -2   4  14 51814.2 1821.69   9
  -2  -4  14 51403.1 1992.68   5
  -2  -4  13 172.573 108.152  16
  -2   4  13 255.360 108.543   9
  -2   4  13 106.224 118.013   3
  -2   4  13 248.106 177.324   7
  -2   4  13 192.264 176.127   8
  -2   4  12 102789. 3549.75   3
  -2   4  11 14271.7 1009.76   3
  -2   4  10 149556. 4474.48   3
  -2   4   9 9166.87 720.264   3
   2  -4  -9 7314.84 557.223   1
  -2   4   8 139916. 3982.82   3
   2  -4  -8 125074. 3727.90   1
   2  -4  -7 6344.46 561.054   1
  -2   4   7 7565.32 630.988   3
  -2   4   6 19323.9 1229.83   2
  -2  -4   6 19018.2 764.234   1
   2  -4  -6 16094.4 982.538   1
  -2   4   5 43390.6 1892.48   2
  -2  -4   5 41915.9 1366.63   1
  -2  -4   4 10974.6 609.054   1
  -2   4   4 12519.7 896.182   2
  -2  -4   3 15361.6 765.627   1
  -2   4   3 17773.0 1063.55   2
  -2  -4   2 712.202 177.112   1
  -2   4   2 911.436 262.240   2
  -2  -4   1 44430.2 1596.62   1
  -2   4   1 49445.1 1860.97   2
  -2  -4   0 74092.8 2327.19   1
  -2   4   0 76934.6 2518.70   2
  -2  -4  -1 1875.82 275.642   1
  -2   4  -1 2026.26 311.220   2
  -2   4  -2 220.568 145.114   2
  -2  -4  -2 249.394 137.462   1
   2  -4   3 42986.8 1227.23   4
  -2  -4  -3 46223.1 1650.97   1
   2   4   3 43553.5 1146.82   3
  -2   4  -3 42817.2 1677.01   2
   2  -4   4 229250. 5720.19   4
  -2  -4  -4 232233. 6157.77   1
   2   4   4 246364. 5623.46   3
  -2  -4  -5 18291.0 958.480   1
   2  -4   5 20022.3 784.974   4
   2  -4   6 354070. 8484.46   4
  -2  -4  -6 350135. 8791.01   1
   2  -4   7 65202.5 2007.40   4
  -2  -4  -7 66197.4 2238.04   1
  -2  -4  -8 395381. 10156.4   1
   2  -4   8 416972. 9933.40   4
   2  -4   9 18935.1 953.562   4
  -2  -4  -9 20110.3 1094.49   1
   2  -4  10 264598. 6901.92   4
  -2  -4 -10 270035. 7126.41   1
   2   4  11 310.442 175.949   4
  -2  -4 -11-37.8535 100.345   1
   2  -4  12 56908.5 2125.85  10
   2   4  12 56799.7 2152.83   4
   2   4  12 56873.2 2160.10  10
   2  -4  12 60804.9 2048.44  18
   2  -4  12 59991.5 2133.07  14
   2   4  12 62066.8 2365.63   7
   2  -4  13 16795.2 1022.31  10
   2   4  13 16961.1 1049.10  10
   2   4  13 17434.6 1044.64   4
   2  -4  13 18665.9 970.232  18
   2  -4  13 17738.4 1018.68  14
   2   4  13 17767.6 1154.11   7
   2   4  14 9410.13 779.332  10
   2  -4  14 10715.6 803.298  16
   2  -4  14 10057.8 700.405  18
   2  -4  14 9547.62 767.275  10
   2   4  14 9558.67 845.855   7
   2   4  14 9075.13 739.605   4
   2   4  15 220.843 150.269   7
   2  -4  15 290.598 174.618  16
   2   4  15 31.3904 67.4234   4
   2   4  16 11348.7 804.911   4
   2  -4  16 13033.1 875.859  16
   2   4  16 12472.7 955.665   7
   2   4  17 1390.81 278.908   5
   2  -4  17 1636.13 308.320  16
   2   4  17 1981.02 385.118   7
   2  -4  17 1574.94 306.988   5
   2  -4  18 11551.1 816.500   5
   2   4  18 13177.6 897.133   7
   2   4  18 11915.8 833.465   5
   2  -4  18 12847.5 798.383  16
   2   4  19 1784.55 280.553   5
   2  -4  19 1989.63 300.571   5
   2  -4  19 2058.21 275.649   8
   2  -4  19 2359.97 307.910  16
   2   4  20 239.087 100.321   5
   2  -4  20 379.152 132.388  16
   2  -4  20 153.759 98.8947   8
   2  -4  20 238.660 115.441   5
   2  -4  21 469.050 103.888   8
  -2  -5  22 167.037 78.7931   8
  -2  -5  21 172.343 115.171   8
  -2  -5  20 4327.19 450.343   8
  -2   5  20 4353.77 391.451   9
  -2   5  19 7636.46 569.791   9
  -2  -5  19 7800.01 633.819   8
  -2  -5  19 7483.78 630.237  16
  -2  -5  18 5466.24 557.304  16
  -2   5  18 5596.06 558.377   5
  -2  -5  18 5375.04 557.747   8
  -2  -5  18 5259.31 527.928   5
  -2   5  18 5599.64 510.949   9
  -2  -5  17-89.2018 137.928  16
  -2   5  17-99.9028 108.751   9
  -2  -5  17-36.9248 115.130   5
  -2   5  17 186.543 214.088   8
  -2   5  17-182.275 181.115   5
  -2   5  16 5896.18 598.315   5
  -2   5  16 6417.92 558.151   9
  -2   5  16 6193.77 703.476   8
  -2  -5  16 6198.34 596.244  16
  -2  -5  16 5938.11 586.553   5
  -2  -5  15 196.839 128.173   5
  -2   5  15 107.905 129.137   9
  -2   5  15 215.277 238.147   8
  -2   5  15-112.938 140.568   5
  -2  -5  15 105.368 111.624  16
  -2  -5  14 17461.0 988.745  16
  -2   5  14 17494.6 1008.03   5
  -2   5  14 16022.5 1227.67   3
  -2   5  14 17908.3 1179.16   8
  -2   5  14 17589.5 949.876   9
  -2  -5  14 17592.5 1008.81   5
  -2   5  13-91.0632 109.540   3
  -2  -5  13 51.2081 80.3821  18
  -2   5  13-23.7052 68.0150   9
  -2  -5  13 199.226 145.727  16
  -2   5  12 10577.9 909.387   3
  -2   5  12 11104.1 828.102   8
  -2   5  12 10735.6 667.309   9
  -2   5  11 5552.98 623.339   3
  -2   5  10 165.787 115.324   3
   2  -5  -9 11274.9 800.175   1
  -2   5   9 11636.5 870.921   3
  -2   5   8 805.157 234.461   3
   2  -5  -8 619.397 200.650   1
   2  -5  -7 8382.09 733.607   1
   2  -5  -6 12639.3 944.286   1
  -2  -5   6 15134.1 760.822   1
  -2   5   5 15739.7 1151.04   2
   2  -5  -5 13013.1 948.359   1
  -2  -5   5 14985.9 809.315   1
  -2   5   4 93.5704 185.836   2
  -2  -5   4 174.093 104.254   1
  -2   5   3-6.13746 137.711   2
  -2  -5   3 121.599 92.5234   1
  -2  -5   2 87449.5 2748.18   1
  -2   5   2 87627.0 3061.10   2
  -2   5   1 1848.99 352.124   2
  -2  -5   1 2116.53 316.561   1
  -2  -5   0 4418.49 457.416   1
  -2   5   0 4004.26 507.768   2
  -2   5  -1-21.2612 151.841   2
  -2  -5  -1 119.956 138.231   1
  -2   5  -2 4687.19 514.783   2
  -2  -5  -2 5932.28 545.821   1
  -2  -5  -3 8470.96 681.321   1
  -2   5  -3 8353.88 666.929   2
  -2  -5  -4 33123.0 1459.82   1
  -2   5  -4 29505.3 1375.28   2
  -2  -5  -5 3151.83 404.809   1
  -2   5  -5 2849.33 360.314   2
  -2  -5  -6-60.6369 97.9334   1
  -2  -5  -7 275.291 164.299   1
  -2  -5  -8 2802.83 396.001   1
  -2  -5  -9 5664.91 581.110   1
  -2  -5 -10 18393.1 1109.78   1
   2  -5  11 9431.37 530.793  15
   2   5  11 8540.98 668.467   4
   2  -5  11 9043.27 672.908  14
   2  -5  11 9563.08 674.631  18
  -2  -5 -11 8897.78 766.481   1
   2   5  11 9369.74 765.533   7
   2   5  12 7531.16 702.526   7
   2  -5  12 7969.63 486.126  15
   2  -5  12 6942.97 588.173  14
   2  -5  12 7084.06 597.057  10
   2  -5  12 7806.98 617.318  18
   2   5  12 6585.59 586.358  10
   2   5  12 6662.73 590.955   4
   2  -5  13 626.732 208.468  18
   2  -5  13 901.122 227.383  14
   2   5  13 234.998 147.597   4
   2  -5  13 38.4070 87.9026  10
   2   5  13 319.966 209.340   7
   2   5  13 128.870 119.416  10
   2  -5  14 8947.61 744.137  16
   2   5  14 8682.23 791.980   7
   2  -5  14 9051.14 672.547  18
   2   5  14 9002.03 708.478   4
   2  -5  15 2167.39 365.658  16
   2  -5  15 2339.07 328.023  18
   2   5  15 2357.44 338.185   4
   2   5  15 1628.72 337.587   7
   2   5  16 957.331 282.220   7
   2  -5  16 1024.12 270.247  16
   2  -5  17 2721.84 368.278  16
   2  -5  17 1864.03 305.206   5
   2   5  17 2215.20 355.088   5
   2   5  17 2036.77 354.914   7
   2  -5  18 2682.55 344.597   5
   2   5  18 2706.22 342.871   5
   2  -5  18 2742.54 344.933  16
   2   5  18 2544.38 365.873   7
   2  -5  19 1804.71 267.577  16
   2  -5  19 1777.33 243.655   5
   2  -5  19 1936.92 269.444   8
   2   5  19 1465.68 217.173   5
   2  -5  20 2743.55 278.968  16
   2  -5  20 2543.90 265.719   8
  -2   6  21 186.721 72.8534   9
  -2  -6  21-76.7977 92.3200   8
  -2  -6  20 13326.8 756.002   8
  -2   6  20 13334.9 699.136   9
  -2  -6  19 6274.68 546.108  16
  -2   6  19 6246.06 504.703   9
  -2  -6  19 6365.84 542.095   8
  -2  -6  18 8952.52 677.679  16
  -2   6  18 7886.82 603.336   9
  -2  -6  17 5941.33 562.027  16
  -2   6  17 6339.42 551.239   9
  -2   6  16 10296.4 722.792   9
  -2  -6  16 9387.13 726.901  16
  -2  -6  15 2206.95 351.373  16
  -2   6  15 2168.09 327.698   9
  -2  -6  14 39574.2 1640.63  16
  -2   6  14 41338.3 1639.42   9
  -2  -6  13 42840.3 1590.90  18
  -2   6  13 42468.7 1647.20   9
  -2   6  13 38824.9 1970.50   3
  -2  -6  13 41486.2 1646.70  16
  -2   6  12 94748.6 3511.38   3
  -2  -6  12 106936. 3027.39  18
  -2  -6  12 101695. 3056.68  16
  -2   6  12 102305. 3069.82   9
  -2   6  11 2270.76 417.895   3
  -2   6  10 101536. 3473.71   3
   2  -6  -9 1202.78 295.270   1
  -2   6   9 963.619 260.328   3
  -2   6   8 39226.5 1803.04   3
   2  -6  -8 36769.8 1780.51   1
   2  -6  -7 20281.6 1286.70   1
   2  -6  -6 90851.0 3455.73   1
  -2  -6   6 106006. 3109.64   1
   2  -6  -5 20873.3 1356.83   1
  -2   6   5 23671.6 1530.41   2
  -2  -6   5 23176.3 1159.80   1
  -2  -6   4 150970. 4321.27   1
  -2   6   4 155770. 4898.56   2
  -2   6   3 3889.17 581.540   2
  -2  -6   3 3708.62 443.888   1
  -2  -6   2 75443.7 2647.39   1
  -2   6   2 79294.8 2958.14   2
  -2   6   1 191.254 157.217   2
  -2  -6   1 83.7444 127.142   1
  -2  -6   0 39772.9 1727.36   1
  -2   6   0 37869.6 1819.60   2
  -2  -6  -1 10055.0 792.768   1
  -2   6  -1 9134.92 802.675   2
  -2  -6  -2 127743. 3831.35   1
  -2   6  -2 114168. 3793.67   2
  -2   6  -3 1680.38 311.777   2
  -2  -6  -3 1744.40 351.097   1
  -2   6  -4 347224. 9377.69   2
  -2  -6  -4 396505. 9666.32   1
  -2  -6  -5 107639. 3497.02   1
  -2  -6  -6 34317.4 1612.38   1
  -2  -6  -7 2716.18 418.990   1
  -2  -6  -8 2928.10 423.210   1
  -2  -6  -9 12133.6 905.533   1
   2   6  10 37192.2 1642.62   7
   2  -6  10 40850.6 1351.14  15
   2  -6  11-124.315 105.484  14
   2   6  11-233.162 151.582   7
   2   6  11-26.5295 76.5753   4
   2  -6  11 78.1515 99.3907  15
   2  -6  11-2.80361 115.903  18
   2   6  12 3999.17 506.678   7
   2  -6  12 3671.97 337.906  15
   2  -6  12 4269.60 453.498  14
   2   6  12 3661.01 424.124   4
   2  -6  12 3796.92 433.288  18
   2  -6  13 14222.1 703.516  15
   2  -6  13 14536.8 874.147  14
   2   6  13 13840.6 982.780   7
   2  -6  13 13490.5 873.356  18
   2  -6  14 12739.5 904.623  16
   2   6  14 12590.4 933.828   7
   2  -6  14 13701.6 848.413  18
   2  -6  15 3005.41 385.425  18
   2   6  15 2701.83 431.447   7
   2   6  15 2880.68 329.628   9
   2  -6  15 2474.49 395.302  16
   2   6  16 7237.84 667.615   7
   2  -6  16 8211.76 681.087  16
   2   6  17 2547.35 376.092   7
   2  -6  17 2388.53 349.863  16
   2  -6  18 4137.19 417.948  16
   2  -6  19 583.302 162.170  16
   2  -6  19 493.172 143.786   8
   2  -6  20 2417.25 240.953  16
   2  -6  20 2166.62 223.083   8
  -2  -7  21 188.685 80.0035   8
  -2   7  20 1159.29 183.842   9
  -2  -7  20 1062.25 198.241   8
  -2  -7  19 1467.40 239.286   8
  -2   7  19 1433.75 228.544   9
  -2  -7  19 1388.31 234.816  16
  -2   7  18 235.337 133.888   9
  -2  -7  18 127.139 131.446  16
  -2  -7  17 749.176 202.137  16
  -2   7  17 496.073 161.704   9
  -2  -7  16 22239.5 1157.47  16
  -2   7  16 25640.0 1212.90   9
  -2  -7  15 5224.27 520.993  16
  -2   7  15 5909.61 547.815   9
  -2  -7  14 14572.6 838.010  18
  -2  -7  14 13765.4 855.244  16
  -2   7  14 14898.6 901.826   9
  -2   7  13 11968.6 790.009   9
  -2  -7  13 11637.6 752.585  16
  -2  -7  13 11639.9 729.574  18
  -2   7  12 8776.78 850.065   3
  -2  -7  12 9734.10 644.780  18
  -2  -7  12 9381.87 648.315  16
  -2   7  11 852.011 247.406   3
  -2  -7  11 632.398 163.062  16
  -2  -7  11 829.371 166.253  18
  -2   7  10 8966.57 818.839   3
   2  -7  -9 8241.42 797.694   1
  -2   7   9 8135.42 773.098   3
   2  -7  -8 7079.73 764.215   1
  -2   7   8 6704.13 713.839   3
   2  -7  -7 11158.9 1010.10   1
   2  -7  -6 454.765 271.518   1
  -2  -7   6 299.181 158.381   1
   2  -7  -5 178.631 204.779   1
  -2  -7   5 370.719 174.162   1
   2  -7  -4 4086.16 649.711   1
  -2  -7   4 4966.88 569.492   1
  -2   7   3-200.573 212.496   2
   2  -7  -3 81.2558 191.280   1
  -2  -7   3-44.6422 120.257   1
  -2  -7   2 2119.08 388.970   1
  -2   7   2 2888.74 509.907   2
  -2   7   1 5582.46 694.178   2
  -2  -7   1 5744.81 625.299   1
  -2   7   0 23667.4 1471.54   2
  -2  -7   0 25468.1 1412.96   1
  -2  -7  -1 160.513 170.310   1
  -2   7  -1 121.537 199.922   2
  -2  -7  -2 3134.13 496.346   1
  -2   7  -2 2182.42 399.709   2
  -2  -7  -3 109.313 206.543   1
  -2   7  -3 207.365 136.045   2
  -2  -7  -4-13.8682 197.553   1
  -2  -7  -5 1834.65 393.263   1
  -2  -7  -6 2814.63 458.909   1
  -2  -7  -7 1231.76 290.642   1
  -2  -7  -8 211.604 189.910   1
   2  -7   9 7444.09 493.147  15
  -2  -7  -9 5927.32 667.376   1
   2  -7  10 64.9679 73.4649  15
   2   7  10-106.186 126.907   7
   2  -7  11 4607.59 517.794  18
   2  -7  11 5196.44 416.979  15
   2   7  11 5086.61 540.006   7
  -2  -7 -11 4696.43 579.222   1
   2  -7  12 2811.38 403.024  18
   2   7  12 2416.69 381.780   7
   2  -7  12 2966.53 314.333  15
   2  -7  13 3018.67 309.320  15
   2   7  13 3107.68 437.637   7
   2  -7  13 3009.17 396.078  18
   2  -7  14 13046.4 827.065  18
   2  -7  14 11324.2 838.745  16
   2   7  14 11807.9 865.140   7
   2  -7  15 2218.10 324.076  18
   2  -7  15 2038.11 349.963  16
   2   7  15 2062.33 285.137   9
   2   7  15 2023.90 347.747   7
   2   7  16 364.719 114.715   9
   2   7  16 137.835 111.984   7
   2  -7  16 298.119 181.228  16
   2  -7  17 588.605 199.811  16
   2  -7  18 13.2321 94.0266  16
   2  -7  19 134.584 90.6596  16
   2  -7  19 65.0292 73.2771   8
  -2  -8  20 7345.62 428.562   8
  -2   8  20 7376.04 433.924   9
  -2   8  19 779.260 170.795   9
  -2  -8  19 552.035 148.752   8
  -2   8  18 19847.7 947.808   9
  -2  -8  18 18029.2 895.121  16
  -2  -8  18 19546.8 928.032   8
  -2  -8  17 231.686 150.186  16
  -2   8  17 37.3705 116.773   9
  -2   8  16 11786.2 773.030   9
  -2  -8  16 11115.3 727.980  16
  -2  -8  15 857.074 205.002  16
  -2   8  15 1005.10 242.639   9
  -2  -8  14 18968.1 964.539  18
  -2   8  14 20844.7 1092.24   9
  -2  -8  14 19049.7 994.369  16
  -2  -8  13 9944.61 677.251  16
  -2  -8  13 10770.6 686.227  18
  -2   8  13 10538.5 756.573   9
  -2  -8  12 8079.40 581.896  18
  -2  -8  12 8045.85 588.043  16
  -2   8  12 8366.47 659.653   9
  -2   8  11 52683.4 2297.64   3
  -2  -8  11 56009.1 1889.55  18
  -2  -8  10 32166.4 1268.02  18
  -2   8  10 29347.6 1613.10   3
  -2   8   9-203.026 120.964   3
   2  -8  -9-504.727 242.944   1
   2  -8  -8 108369. 4022.15   1
  -2   8   8 116527. 3905.76   3
   2  -8  -7 7281.86 862.482   1
   2  -8  -6 108366. 4118.19   1
  -2  -8   5 5194.71 604.992   1
   2  -8  -5 4298.51 682.952   1
   2  -8  -4 51238.3 2665.34   1
  -2  -8   4 62087.8 2470.33   1
   2  -8  -3 302.676 226.292   1
  -2  -8   3-60.7183 135.390   1
   2  -8  -2 26312.6 1793.83   1
  -2  -8   2 27611.2 1571.87   1
  -2   8   1 7118.12 846.144   2
  -2  -8   1 7701.48 788.241   1
   2  -8  -1 6437.09 856.656   1
  -2  -8   0 31697.9 1705.92   1
  -2   8   0 26838.3 1665.20   2
  -2  -8  -1-115.828 191.069   1
  -2   8  -1-215.130 158.825   2
  -2  -8  -2 39487.2 1968.35   1
  -2   8  -2 31620.4 1723.20   2
  -2  -8  -3 206.431 211.874   1
  -2  -8  -4 26088.3 1588.10   1
  -2  -8  -5 222.003 194.283   1
  -2  -8  -6 69926.4 2863.62   1
  -2  -8  -7 2088.72 405.400   1
   2  -8   7 2756.02 303.218  15
  -2  -8  -8 6390.25 726.287   1
   2  -8   8 7201.72 506.592  15
  -2  -8  -9 68.5390 116.230   1
   2  -8   9 288.908 120.602  15
   2  -8  10 7825.89 526.661  15
  -2  -8 -10 7218.26 761.816   1
   2  -8  11-49.8909 152.659  18
   2  -8  11 117.178 87.0871  15
   2  -8  12 11640.6 818.942  18
   2  -8  12 11661.1 661.421  15
   2  -8  13 2557.93 376.515  18
   2   8  13 2542.75 369.400   7
   2  -8  13 2249.01 263.543  15
   2  -8  14 19372.1 1104.71  16
   2   8  14 20585.0 1079.29   7
   2  -8  14 20217.4 1050.85  18
   2   8  15 6582.48 550.866   7
   2  -8  15 7259.57 611.120  16
   2  -8  15 7503.57 579.402  18
   2   8  15 6604.34 505.292   9
   2   8  16 28388.1 1098.46   9
   2  -8  16 28075.3 1251.31  16
   2   8  17 2718.79 246.420   9
   2  -8  17 2667.51 312.150  16
   2  -8  18 29098.8 1105.09  16
   2  -8  19 1437.34 174.393   8
   2  -8  19 1090.54 148.336  16
  -2  -9  19 2474.68 232.751   8
  -2   9  19 2957.53 279.700   9
  -2  -9  18 1108.08 177.752   8
  -2   9  18 1572.34 231.374   9
  -2   9  17 8020.76 573.699   9
  -2  -9  17 7456.22 503.415  16
  -2   9  16 165.108 151.221   9
  -2  -9  16 86.8500 69.2353  16
  -2   9  15 2872.35 377.394   9
  -2  -9  15 2361.69 309.666  16
  -2  -9  14 110.560 81.8581  16
  -2   9  14-49.6837 152.617   9
  -2  -9  13 8937.22 599.292  18
  -2   9  13 8707.40 681.253   9
  -2  -9  12 3308.87 362.023  18
  -2   9  12 2921.74 397.180   9
  -2  -9  11 8963.95 601.815  18
  -2  -9  10 669.420 174.076  20
  -2  -9  10 655.721 162.893  15
  -2  -9   9 1490.43 258.383  20
   2  -9  -9 1308.84 319.278   1
  -2   9   9 1169.17 302.518   3
  -2  -9   9 1218.37 214.519  15
   2  -9  -8 3596.42 622.618   1
  -2  -9   8 3899.39 417.139  20
  -2   9   8 4727.44 620.885   3
  -2  -9   7 123.597 82.7851  20
   2  -9  -7 219.195 217.486   1
  -2  -9   6 7525.06 590.349  20
   2  -9  -6 6378.03 873.383   1
  -2  -9   5-251.711 176.005   1
   2  -9  -5-246.419 252.101   1
  -2  -9   4 2902.75 507.135   1
   2  -9  -4 3104.42 586.885   1
  -2  -9   3 76.3853 154.935   1
   2  -9  -3 397.935 273.803   1
   2  -9  -2 16847.1 1526.50   1
  -2  -9   2 21520.0 1438.51   1
  -2  -9   1 1624.00 417.816   1
   2  -9  -1 1599.27 483.844   1
   2  -9   0 11196.8 1220.76   1
  -2  -9   0 12176.7 1077.48   1
  -2  -9  -1 6794.32 828.585   1
   2  -9   1 5688.60 893.929   1
   2  -9   2 317.327 303.586   1
  -2  -9  -2 293.455 256.147   1
  -2  -9  -3 418.709 245.321   1
   2  -9   4 164.251 107.918  15
  -2  -9  -4 282.471 203.064   1
   2  -9   5-68.2900 117.360  15
  -2  -9  -5 357.118 256.068   1
  -2  -9  -6 1149.18 336.210   1
   2  -9   6 1423.06 236.362  15
  -2  -9  -7 86.8583 147.242   1
   2  -9   7 192.420 129.388  15
  -2  -9  -8 192.285 142.739   1
   2  -9   8 20.5264 95.5382  15
   2  -9   9 867.741 201.739  15
   2  -9  10 15702.7 806.194  15
   2  -9  11 10248.8 783.118  18
   2  -9  11 10613.7 638.784  15
   2  -9  12 1987.37 330.694  18
   2  -9  12 1651.22 239.396  15
   2  -9  13 27.0339 131.290  18
   2  -9  13 2.82917 149.494  16
   2  -9  13-35.2758 84.9004  15
   2  -9  14 564.070 205.206  18
   2  -9  14 366.124 155.655  16
   2  -9  15 3850.87 408.971  16
   2  -9  15 4371.97 422.828  18
   2   9  15 3689.59 356.323   9
   2  -9  16 3607.48 365.954  16
   2   9  16 4020.14 330.492   9
   2  -9  17 149.760 83.4937  16
   2   9  17 301.159 83.0702   9
   2  -9  18 632.712 123.171  16
  -2  10  19 44.6876 48.8591   9
  -2 -10  18 7300.58 390.647   8
  -2  10  18 10637.8 548.399   9
  -2  10  17 284.163 122.392   9
  -2  10  17 488.946 103.833  12
  -2 -10  17 441.485 116.600   8
  -2  10  16 24416.9 1088.62   9
  -2  10  15 86.7029 114.960   9
  -2  10  14 10460.0 717.735   9
  -2  10  13 1684.26 310.426   9
  -2 -10  13 1664.16 251.311  18
  -2 -10  12 25552.2 1073.28  18
  -2  10  12 24821.3 1225.50   9
  -2 -10  11 3823.40 368.564  15
  -2 -10  10 13511.7 809.216  20
  -2 -10  10 11355.5 703.384  15
  -2 -10   9 1263.80 235.707  15
  -2 -10   9 1203.33 244.378  20
   2 -10  -8 8803.74 981.691   1
  -2 -10   8 10374.6 716.575  20
  -2 -10   7 60209.0 2136.43  20
   2 -10  -7 57159.9 2840.41   1
   2 -10  -6 11014.8 1157.81   1
  -2 -10   6 10052.4 724.793  20
   2 -10  -5 21896.6 1747.77   1
  -2 -10   5 21364.5 1120.64  20
  -2 -10   4 47018.1 2244.35   1
  -2 -10   4 40325.9 1700.12  20
   2 -10  -4 44360.8 2619.26   1
   2 -10  -3 411.930 136.821  20
  -2 -10   3 670.405 204.930  20
   2 -10  -3 535.608 323.360   1
   2 -10  -2 30331.0 1273.60  20
  -2 -10   2 37892.8 2047.53   1
   2 -10  -2 35567.9 2377.16   1
  -2 -10   2 31438.6 1447.73  20
   2 -10  -1 1303.08 226.638  20
   2 -10  -1 1581.57 501.570   1
  -2 -10   1 1388.11 303.077  20
  -2 -10   1 879.187 327.067   1
   2 -10   0 10199.2 1261.72   1
  -2 -10   0 11551.9 1115.84   1
   2 -10   0 10007.9 665.587  20
  -2 -10   0 9177.65 728.039  20
  -2 -10  -1 921.322 242.033  20
  -2 -10  -1 1703.70 456.511   1
   2 -10   1 1500.74 487.116   1
   2 -10   1 838.447 198.494  20
   2 -10   2 13663.4 754.531  15
  -2 -10  -2 17742.4 1443.32   1
   2 -10   2 17855.4 1633.84   1
  -2 -10  -2 12682.8 889.372  20
   2 -10   3 5680.97 467.488  15
  -2 -10  -3 6561.75 850.542   1
   2 -10   3 6287.28 1004.23   1
  -2 -10  -3 4763.10 519.890  20
   2 -10   4 76314.6 3607.60   1
  -2 -10  -4 83469.0 3308.19   1
  -2 -10  -5 1611.01 310.348  20
   2 -10   5 2959.16 649.910   1
   2 -10   5 2662.53 331.641  15
  -2 -10  -5 2607.05 520.671   1
   2 -10   6 97373.2 4178.98   1
   2 -10   6 94419.5 2868.18  15
  -2 -10  -6 99832.4 3768.08   1
   2 -10   7 1353.69 239.361  15
   2 -10   8 39130.4 1476.09  15
   2 -10   9 9913.71 630.145  15
   2 -10  10 15055.4 982.444  18
   2 -10  10 16951.4 833.252  15
   2 -10  11 3552.49 346.694  15
   2 -10  11 3083.73 423.205  18
   2 -10  12 13172.7 858.159  16
   2 -10  12 15807.1 759.418  15
   2 -10  12 15509.6 914.463  18
   2 -10  13-43.6899 102.345  15
   2 -10  13 3.77809 129.844  18
   2 -10  13 48.0828 117.357  16
   2  10  14 13239.3 730.622   9
   2 -10  14 14096.7 775.057  18
   2 -10  14 12949.1 762.582  16
   2 -10  15 4132.41 379.823  16
   2 -10  15 4295.78 378.753  18
   2  10  15 3881.96 339.724   9
   2 -10  16 8904.31 515.174  16
   2  10  16 8256.06 448.134   9
   2 -10  17 550.560 115.413  16
  -2  11  18 349.996 79.4455   9
  -2  11  17 128.549 76.9652   9
  -2  11  17 166.936 60.5507  12
  -2  11  16 477.239 127.700   9
  -2  11  15 3220.66 348.288   9
  -2  11  14 608.681 191.680   9
  -2  11  13 1430.71 264.740   9
  -2  11  12 4614.04 461.115   9
  -2 -11  12 4912.24 377.383  15
  -2  11  11 1692.00 295.304   9
  -2 -11  11 2310.48 283.782  15
  -2 -11  10 290.780 120.151  15
  -2 -11   9 2720.64 360.903  20
  -2 -11   9 2630.57 333.422  15
  -2 -11   8 2876.91 359.688  15
  -2 -11   8 2867.72 378.372  20
  -2 -11   7 10265.6 751.210  20
  -2 -11   6 23627.0 1228.00  20
  -2 -11   5 11093.1 808.410  20
  -2 -11   4 246.542 171.571  20
   2 -11  -4 320.637 229.230   1
   2 -11  -3 897.912 373.153   1
  -2 -11   3 1095.49 334.550   1
   2 -11  -3 591.548 168.451  20
  -2 -11   3 631.343 236.918  20
  -2 -11   2 685.204 205.247  20
   2 -11  -2 947.218 498.459   1
  -2 -11   2 1129.37 338.233   1
   2 -11  -2 805.923 197.240  20
   2 -11  -1 2381.97 610.259   1
   2 -11  -1 1407.92 250.065  20
  -2 -11   1 1480.72 323.358  20
  -2 -11   1 1539.69 445.589   1
   2 -11   0 81.8795 245.328   1
   2 -11   0 153.772 117.328  15
  -2 -11   0-53.6320 123.768  20
  -2 -11  -1 672.910 229.748  20
   2 -11   1 1162.59 499.452   1
   2 -11   1 1071.15 217.250  15
  -2 -11  -1 1515.44 427.779   1
  -2 -11  -2 3519.03 634.197   1
  -2 -11  -2 2724.34 414.471  20
   2 -11   2 3063.55 356.508  15
   2 -11   2 4052.16 785.644   1
   2 -11   3-109.484 144.883  15
  -2 -11  -3-282.375 158.830  20
  -2 -11  -4 10269.5 799.875  20
   2 -11   4 11440.2 706.301  15
  -2 -11  -5 1014.00 253.991  20
   2 -11   5 1156.41 231.577  15
  -2 -11  -6 329.644 154.028  20
   2 -11   6 708.075 184.683  15
   2 -11   7 38.9294 120.058  15
   2 -11   8 5399.54 462.143  15
   2 -11   9 168.127 116.184  15
   2 -11  10-108.816 149.163  18
   2 -11  10-47.7361 121.726  15
   2 -11  11 1292.35 201.619  15
   2 -11  11 1235.71 242.003  16
   2 -11  11 1164.80 243.542  18
   2 -11  12 0.49131 82.2065  15
   2 -11  12 139.570 114.515  16
   2 -11  12 27.2210 131.078  18
   2 -11  13 989.526 189.691  16
   2 -11  13 1014.45 206.002  18
   2 -11  13 798.825 142.419  15
   2  11  14 5.27051 68.1489   9
   2 -11  14 1.06135 85.0057  18
   2 -11  14-37.2265 97.6124  16
   2  11  15 2113.94 223.348   9
   2 -11  15 2003.52 221.241  16
   2  11  16 372.133 76.6229   9
  -2  12  16 14429.3 615.097   9
  -2  12  16 10529.4 486.911  12
  -2  12  15 776.407 152.444   9
  -2  12  14 41439.9 1455.25   9
  -2  12  13 956.034 193.313   9
  -2 -12  12 50181.0 1520.35  15
  -2  12  12 45345.5 1679.81   9
  -2  12  11 87.6847 122.571   9
  -2 -12  11 466.099 135.974  15
  -2  12  10 35843.6 1465.27   9
  -2 -12  10 40312.4 1450.35  15
  -2 -12   9 5319.63 467.319  15
  -2  12   9 4683.91 446.087   9
  -2 -12   8 21636.7 1112.55  20
  -2 -12   8 19879.5 1016.70  15
  -2 -12   7 3391.08 431.765  20
  -2 -12   6 2008.23 344.995  20
  -2 -12   5 13874.9 910.756  20
   2 -12  -4 14938.6 779.615  15
  -2 -12   4 17451.7 1033.74  20
   2 -12  -3 3119.51 345.537  15
  -2 -12   3 3676.16 472.851  20
  -2 -12   2 51300.7 2032.99  20
   2 -12  -2 48340.5 1721.34  15
  -2 -12   1 323.241 218.066  20
   2 -12  -1 272.379 129.059  15
  -2 -12   0 21079.2 1196.18  20
   2 -12   0 20544.3 992.630  15
   2 -12   1 121.049 115.906  15
  -2 -12  -1 323.001 195.638  20
   2 -12   2 6373.25 517.790  15
  -2 -12  -2 5889.73 611.798  20
  -2 -12  -3 3823.98 486.468  20
   2 -12   3 3838.01 405.577  15
  -2 -12  -4 4808.71 520.121  20
   2 -12   4 6079.49 503.675  15
   2 -12   5 406.385 143.928  15
  -2 -12  -5 323.586 138.655  20
   2 -12   6 14472.5 794.227  15
   2 -12   7 625.749 187.690  15
   2 -12   8 58930.9 1910.77  15
   2 -12   9 5693.02 436.176  15
   2 -12   9 5143.13 521.251  18
   2 -12  10 42490.1 1645.52  18
   2 -12  10 43312.3 1451.04  15
   2 -12  10 41706.6 1517.87  16
   2 -12  11 254.274 107.461  16
   2 -12  11 200.271 108.803  15
   2 -12  11 311.276 145.758  18
   2 -12  12 26247.7 1065.32  18
   2 -12  12 25654.8 998.049  16
   2 -12  12 25715.6 936.840  15
   2  12  13 524.938 141.248   9
   2 -12  13 422.539 129.127  18
   2 -12  13 467.781 108.755  16
   2  12  14 3357.75 275.743   9
   2  12  15 399.885 81.2574   9
  -2  13  15 34.0304 59.0039   9
  -2  13  15 109.175 50.5644  12
  -2  13  14 1362.61 179.927   9
  -2  13  13 252.915 101.334   9
  -2 -13  12 912.264 130.276  15
  -2  13  12 987.941 182.695   9
  -2 -13  11 1977.00 220.415  15
  -2  13  11 1522.56 222.453   9
  -2 -13  10 1087.25 189.862  15
  -2  13  10 850.701 168.996   9
  -2 -13   9 3384.08 350.688  15
  -2  13   9 2820.74 305.587   9
  -2 -13   8 547.868 167.184  15
  -2  13   8 370.904 137.302   9
  -2 -13   7 1182.21 259.082  20
  -2  13   7 868.505 175.420   9
  -2 -13   7 1289.45 235.719  15
  -2 -13   6 2565.11 328.848  15
  -2 -13   6 3009.79 408.236  20
  -2 -13   5 6212.56 591.128  20
   2 -13  -4 2195.74 261.616  15
  -2 -13   4 2238.05 369.509  20
   2 -13  -3 4759.96 414.783  15
  -2 -13   3 5481.16 566.622  20
  -2 -13   2 26064.2 1318.98  20
   2 -13  -2 24283.6 1072.15  15
  -2 -13   1 7034.98 657.155  20
   2 -13  -1 7966.16 560.008  15
   2 -13   0 9020.15 604.194  15
  -2 -13   0 9049.29 742.530  20
   2 -13   1 3013.34 339.954  15
  -2 -13  -1 3263.98 432.988  20
  -2 -13  -2 377.211 192.673  20
   2 -13   2 142.392 119.679  15
  -2 -13  -3 4267.90 477.750  20
   2 -13   3 4232.60 408.732  15
   2 -13   4 294.326 137.406  15
  -2 -13  -4 191.740 136.558  20
  -2 -13  -5 64.1750 101.535  20
   2 -13   5 118.446 121.115  15
   2 -13   6 53.2590 124.958  15
   2 -13   7 383.413 144.724  15
   2 -13   8 93.1088 118.096  18
   2 -13   8 273.634 113.967  15
   2 -13   9-21.7376 115.659  18
   2 -13   9 21.1004 88.7084  15
   2 -13  10 37.4028 83.2172  18
   2 -13  10-0.42383 75.8074  15
   2 -13  11-12.0418 65.0361  15
   2 -13  11 27.7081 75.7985  18
   2 -13  12 1921.85 210.715  18
   2  13  12 1744.58 215.014   9
   2  13  13 1026.23 147.087   9
  -2  14  13 42.4242 54.7969  12
  -2  14  12 7551.72 391.181   9
  -2  14  11 3037.38 248.200   9
  -2 -14  11 3205.64 231.482  15
  -2  14  10 157.786 70.8942   9
  -2 -14  10 172.771 80.0513  15
  -2  14   9 4663.22 333.564   9
  -2 -14   9 5737.45 404.202  15
  -2 -14   8 12.0260 98.4638  15
  -2 -14   7 2638.67 305.507  15
  -2 -14   6 18670.8 931.639  15
  -2 -14   5 3782.59 432.785  20
  -2 -14   5 2974.63 367.696  15
  -2 -14   4 48909.2 1863.16  20
  -2 -14   3 1629.26 317.905  20
   2 -14  -3 1372.64 204.132  15
   2 -14  -2 96202.8 2776.31  15
  -2 -14   2 101930. 3132.91  20
   2 -14  -1-111.953 104.205  15
  -2 -14   1 176.191 165.808  20
   2 -14   0 53956.4 1805.98  15
  -2 -14   0 57136.5 2062.56  20
   2 -14   1 3519.00 343.468  15
  -2 -14  -1 3169.09 405.564  20
  -2 -14  -2 13146.6 837.860  20
   2 -14   2 14977.5 750.743  15
   2 -14   3 134.928 106.063  15
  -2 -14  -3 12.1083 115.209  20
   2 -14   4 6597.90 469.461  15
  -2 -14  -4 6394.71 513.233  20
   2 -14   5 4883.49 378.372  15
  -2 -14  -5 3777.42 358.110  20
   2 -14   6 13159.2 652.495  15
   2 -14   7 1303.93 192.874  15
   2 -14   7 996.673 197.337  18
   2 -14   8 13320.2 611.509  15
   2 -14   8 12579.5 683.943  18
   2 -14   9 24.5983 73.7210  18
   2 -14   9 34.9484 80.8644  15
   2 -14  10 7889.41 432.005  18
   2 -14  10 7689.16 397.301  15
   2 -14  11 49.8525 43.6449  18
   2  14  11 7.95707 46.4279   9
   2 -14  11 10.1416 41.5474  15
  -2  15  11 4042.96 263.878  12
  -2 -15  10 5167.94 268.522  15
  -2  15  10 4875.40 321.057  12
  -2 -15   9 5697.36 333.023  15
  -2 -15   8 733.893 138.957  15
  -2 -15   7-64.1172 98.8916  15
  -2 -15   6-55.6650 101.910  15
  -2 -15   5-71.5432 103.371  15
  -2 -15   4 1837.23 260.263  15
   2 -15  -3 316.337 87.2428  15
  -2 -15   3 357.354 142.102  15
  -2 -15   2 442.719 183.543  20
   2 -15  -2 246.324 83.1016  15
  -2 -15   2 107.529 115.086  15
  -2 -15   1 1598.74 274.043  20
   2 -15  -1 1756.82 208.923  15
  -2 -15   0 64.3342 107.742  20
   2 -15   0 147.068 84.8953  15
   2 -15   1 957.894 168.208  15
  -2 -15  -1 775.483 189.052  20
  -2 -15  -2 735.107 170.234  20
   2 -15   2 967.556 163.923  15
  -2 -15  -3 304.668 120.843  20
   2 -15   3 263.058 107.202  15
   2 -15   4-43.6291 85.9100  15
   2 -15   5 283.984 97.2911  18
   2 -15   5 80.0783 80.3342  15
   2 -15   6-77.4170 88.8910  18
   2 -15   6 78.9326 71.6776  15
   2 -15   7 40.5407 55.8252  15
   2 -15   7-41.4321 58.6896  18
   2  15   8 1656.96 180.894   9
   2 -15   8 1615.16 163.810  18
   2 -15   8 1717.93 171.806  15
   2  15   9 247.370 75.7051   9
   2 -15   9 373.637 81.4720  15
  -2 -16   7 1835.47 169.210  15
  -2 -16   6 27036.4 920.316  15
  -2 -16   5 1211.70 171.780  15
  -2 -16   4 18102.4 762.996  15
  -2 -16   3 621.484 139.467  15
  -2 -16   2 33796.1 1195.95  15
   2 -16  -1 285.084 68.2297  15
  -2 -16   1 184.523 102.371  15
   2 -16   0 36591.2 1098.57  15
  -2 -16   0 37088.6 1262.98  15
   2 -16   1-17.9986 45.2906  15
  -2 -16  -1-54.7202 89.1791  15
   2 -16   2 11110.0 472.191  15
  -2 -16  -2 9677.89 511.155  15
   2 -16   3 334.915 78.9861  15
  -2 -16  -3 201.819 77.3741  15
   2 -16   4 251.894 70.3349  15
  -2 -16  -4 186.712 60.6050  15
   2 -16   5 42.5588 43.9136  15
   2 -16   6 589.330 88.9675  15
  -3   0  23 12.3076 107.071   8
  -3   0  22 4826.96 425.795  13
  -3   0  22 4807.17 491.845   8
  -3   0  21 65.0893 112.831  13
  -3   0  21-112.887 173.762   8
  -3   0  20 9494.46 777.510  13
  -3   0  20 11035.8 858.272   8
  -3   0  19-161.543 211.719   5
  -3   0  19-114.358 225.006   8
  -3   0  18 8581.19 818.113   5
  -3   0  18 8307.00 758.114   8
  -3   0  17-18.9627 166.074   5
  -3   0  17-101.564 176.729   8
  -3   0  17-279.012 123.752   9
  -3   0  16 17240.2 975.669   9
  -3   0  16 16462.9 1042.26   8
  -3   0  16 17205.9 1150.61   5
  -3   0  15-56.5464 122.606  16
  -3   0  15-39.9032 145.096   5
  -3   0  15-1.87748 47.4360   9
  -3   0  15 41.9414 114.893   8
  -3   0  15-286.751 204.603   3
  -3   0  14 16303.6 1378.01   3
  -3   0  14 19213.4 1126.88   5
  -3   0  14 20052.5 1034.50   8
  -3   0  14 17998.0 996.017  16
  -3   0  13-470.339 225.616   3
  -3   0  12 52242.7 2380.93   3
  -3   0  11 27.4173 117.746   3
  -3   0  10 168526. 4972.97   3
  -3   0   9 623.220 222.558   3
  -3   0   8 310026. 7765.31   2
  -3   0   8 307049. 7907.85   3
  -3   0   7 98.6976 90.7264   3
  -3   0   7 77.2954 138.342   2
  -3   0   6 385896. 9496.87   3
  -3   0   6 392837. 9563.53   2
  -3   0   5 32.5135 87.5837   3
  -3   0   5 128.729 107.786   2
  -3   0   4 99573.5 2739.63   3
  -3   0   4 98232.1 2607.00   1
  -3   0   3-5.24324 52.8619   1
  -3   0   3 37.5788 54.2015   3
  -3   0   2 76389.2 2138.79   1
  -3   0   1 8.04709 81.7707   1
  -3   0   0 88666.1 2506.32   1
  -3   0  -1 29.6458 99.6366   1
  -3   0  -2 53191.2 1752.65   1
  -3   0  -3 97.5468 134.400   1
  -3   0  -4 25143.9 1118.33   1
  -3   0  -5-2.31883 93.5768   1
  -3   0  -6 137145. 3976.37   1
  -3   0  -7-20.0437 93.2308   1
  -3   0  -8 61684.3 2304.71   1
  -3   0  -9 340.473 179.045   1
   3   0  10 93666.7 2962.08   4
  -3   0 -10 89123.5 3179.57   1
   3   0  11 141.045 183.799   4
   3   0  12 4870.82 536.775   4
   3   0  12 4492.51 541.941  10
   3   0  12 4607.89 541.325   7
   3   0  13-131.957 140.762  10
   3   0  13 100.446 105.295  16
   3   0  13-2.54475 136.015   7
   3   0  14 21978.7 1297.62   7
   3   0  14 20663.5 1025.61  16
   3   0  14 21213.6 1302.42  10
   3   0  15-83.9021 150.718   8
   3   0  15-96.4534 203.682  10
   3   0  15-0.83267 61.4178  16
   3   0  15-163.744 145.953   7
   3   0  15-486.313 196.481   4
   3   0  16 28785.2 1525.05  10
   3   0  16 30380.8 1306.21   8
   3   0  16 29526.5 1516.58   7
   3   0  16 29081.0 1470.05   4
   3   0  16 29505.4 1254.26  16
   3   0  17 89.3403 128.749   8
   3   0  17 36.7620 120.373   7
   3   0  18 16494.3 991.645   7
   3   0  18 15701.6 816.279   8
   3   0  19-177.777 168.368   5
   3   0  20 3412.49 371.257   5
   3   0  21 85.0211 87.6229   5
  -3  -1  23 929.997 198.718   8
  -3   1  23 470.513 110.999  13
  -3   1  22-98.2048 94.5335  13
  -3   1  22-99.6387 149.321   8
  -3  -1  22 4.85596 142.427   8
  -3  -1  22 130.971 97.2032  13
  -3   1  21 8.22359 185.076   8
  -3  -1  21-188.660 160.251   8
  -3  -1  21-41.7764 93.7859  13
  -3   1  21-253.527 149.385  13
  -3  -1  20 443.097 196.062  13
  -3   1  20-108.479 237.025   8
  -3  -1  20 13.0097 169.572   8
  -3   1  19 1728.42 387.548   8
  -3   1  19 1836.12 292.808   9
  -3  -1  19 1949.05 367.347   8
  -3   1  19 1688.57 359.931   5
  -3  -1  19 1336.30 277.776  13
  -3  -1  19 2011.50 409.208   5
  -3  -1  18 780.372 262.388   8
  -3  -1  18 405.958 216.071   5
  -3   1  18 928.590 221.532   9
  -3   1  18 416.816 202.977   5
  -3   1  18 196.180 179.047   8
  -3  -1  17 500.976 249.669   5
  -3  -1  17 697.863 252.801   8
  -3   1  17 711.194 177.996   9
  -3   1  17 589.012 245.852   5
  -3   1  17 999.951 302.293   8
  -3  -1  16 7833.33 755.104   5
  -3   1  16 7741.19 623.659   9
  -3  -1  16 7819.47 685.033  16
  -3  -1  16 7457.15 671.247   8
  -3   1  16 7334.83 728.469   5
  -3   1  16 7019.84 683.262   8
  -3  -1  15 334.740 106.116   8
  -3  -1  15-49.7099 65.3503   9
  -3  -1  15 127.112 151.360   5
  -3   1  15 180.020 122.133   9
  -3   1  15 216.608 164.642   8
  -3   1  15 52.5036 130.258   5
  -3  -1  15 30.3761 117.424  16
  -3   1  15 276.916 262.753   3
  -3   1  14 1643.35 326.642   5
  -3   1  14 1651.26 247.837   9
  -3  -1  14 2314.94 520.976   3
  -3  -1  14 1531.33 265.478   8
  -3   1  14 1409.21 278.374   8
  -3  -1  14 1861.28 305.195  16
  -3   1  14 1958.38 445.918   3
  -3  -1  14 1740.25 319.801   5
  -3  -1  13 30332.3 1868.28   3
  -3   1  13 30056.6 1780.56   3
  -3   1  12 3561.47 537.162   3
  -3  -1  12 3225.43 544.720   3
  -3   1  11 17262.0 1133.80   3
  -3  -1  11 16874.4 1202.30   3
  -3   1  10 37703.0 1692.51   3
  -3  -1  10 35479.4 1754.45   3
  -3  -1   9-136.566 125.690   3
  -3   1   9 143.278 115.468   3
  -3   1   8 1702.19 309.952   2
  -3   1   8 1520.55 277.984   3
  -3  -1   8 1370.92 272.546   3
  -3   1   7 6785.46 587.998   2
   3  -1  -7 6112.35 320.598   1
  -3  -1   7 8339.41 605.348   3
  -3   1   7 9198.88 629.561   3
  -3  -1   7 8209.21 493.759   2
  -3   1   6 649.307 208.386   2
  -3  -1   6 773.150 171.899   3
  -3   1   6 1052.42 208.186   3
  -3  -1   6 714.176 151.319   2
  -3  -1   5 7734.93 328.113   1
  -3  -1   5 7570.73 504.097   3
  -3   1   5 7191.88 521.486   3
  -3  -1   5 6938.35 460.215   2
  -3   1   5 6979.79 563.459   2
  -3   1   4 437.941 150.248   2
  -3  -1   4 465.116 83.2321   1
  -3  -1   4 484.531 119.111   3
  -3  -1   3 1293.94 164.246   3
  -3  -1   3 1155.07 144.067   1
  -3   1   3 1390.75 202.741   1
  -3  -1   2 42339.8 1298.26   1
  -3   1   2 41882.0 1442.19   1
  -3  -1   2 41018.3 1215.69   3
  -3   1   1 5972.13 446.927   1
  -3  -1   1 6639.44 301.391   3
  -3  -1   1 6604.99 404.709   1
  -3   1   0 6468.59 472.520   1
  -3  -1   0 6547.61 422.587   1
  -3   1  -1 19336.9 918.600   1
  -3  -1  -1 20271.2 843.196   1
  -3   1  -2 68036.9 2193.06   1
  -3  -1  -2 67636.3 2058.37   1
  -3   1  -3 111.406 131.075   1
  -3  -1  -3 141.390 101.040   1
  -3   1  -4 61018.8 2100.10   1
  -3  -1  -4 58995.9 1959.88   1
  -3   1  -5 169.880 124.812   1
  -3  -1  -5 434.608 164.006   1
  -3  -1  -6 36.6152 97.0852   1
  -3   1  -6-57.0413 125.997   1
  -3   1  -7 1202.23 297.036   1
  -3  -1  -7 1147.07 227.534   1
  -3   1  -8 5324.82 595.721   1
  -3  -1  -8 5555.39 546.422   1
  -3  -1  -9-508.332 186.054   1
  -3   1  -9-166.742 135.123   1
  -3   1 -10 401.025 179.326   1
  -3  -1 -10 135.158 125.881   1
   3  -1  10 246.293 176.251   4
   3  -1  11-7.62269 155.505   4
   3   1  11 253.796 215.890   4
   3   1  12 4699.64 555.502  10
   3   1  12 4940.01 572.547   7
   3  -1  12 4595.75 521.658   7
   3  -1  12 5218.16 573.066   4
   3  -1  12 4192.32 428.731  16
   3   1  12 4330.31 512.597   4
   3  -1  12 4210.45 516.406  10
   3   1  13 13537.1 1008.61  10
   3  -1  13 14146.5 1020.57  10
   3   1  13 13469.2 1018.99   7
   3  -1  13 13890.1 834.977  16
   3  -1  13 13719.9 948.487   4
   3  -1  13 14733.1 994.286   7
   3   1  14 7196.03 713.618  10
   3  -1  14 6616.91 666.910   4
   3  -1  14 7294.61 597.358  16
   3  -1  14 7460.85 708.497   7
   3   1  14 7178.00 724.247   7
   3  -1  14 7423.93 728.799  10
   3  -1  15 3215.16 393.528  16
   3   1  15 3164.48 481.287   7
   3   1  15 2712.37 446.396  10
   3  -1  15 3012.89 441.832   4
   3  -1  15 2336.21 410.616  10
   3  -1  15 2530.71 409.608   7
   3   1  15 2135.25 370.238   4
   3  -1  16-29.3875 91.9205  16
   3   1  16-187.132 209.252  10
   3  -1  16 28.1872 100.023   8
   3   1  16 2.34161 61.3441   4
   3  -1  16-165.888 135.658   7
   3   1  16 281.686 190.919   7
   3  -1  17-202.514 141.896   7
   3  -1  17-161.886 127.981  16
   3   1  17-172.224 172.147   7
   3  -1  17 41.5223 97.6377   8
   3  -1  18 401.076 138.445  16
   3  -1  18 572.477 148.380   8
   3  -1  18 166.056 126.279   7
   3   1  18 248.805 165.661   7
   3  -1  19 4596.69 380.271   8
   3   1  19 4371.19 481.443   5
   3  -1  19 3972.83 457.265   5
   3   1  20 471.723 158.950   5
   3  -1  20 403.475 129.509   5
   3   1  21 711.070 135.797   5
   3  -1  21 748.972 148.836   5
  -3  -2  23 537.299 146.708   8
  -3   2  23 428.162 113.217  13
  -3  -2  22 5260.12 478.345   8
  -3   2  22 4946.91 453.016  13
  -3  -2  21-162.245 93.8068  13
  -3   2  21 77.6882 179.067   8
  -3  -2  21-13.6489 139.504   8
  -3   2  20 19011.2 955.884   9
  -3  -2  20 18175.8 1045.44  13
  -3  -2  20 18593.7 1094.15   8
  -3   2  20 18799.2 1186.53   8
  -3  -2  19 219.505 171.514   8
  -3  -2  19 631.891 228.944  13
  -3  -2  19 540.715 222.149   5
  -3   2  19 602.689 185.985   9
  -3   2  19 324.868 241.518   8
  -3   2  19 50.2320 178.170   5
  -3   2  18 6656.99 700.266   5
  -3  -2  18 6521.35 679.069   5
  -3   2  18 7109.59 601.352   9
  -3   2  18 6876.58 716.686   8
  -3  -2  18 6581.12 659.251   8
  -3  -2  18 7139.47 703.243  13
  -3  -2  17 9524.25 840.740   5
  -3   2  17 9244.81 840.452   5
  -3  -2  17 9895.47 797.723   8
  -3   2  17 9415.46 710.858   9
  -3   2  17 10608.5 882.085   8
  -3  -2  17 11427.4 899.633  13
  -3  -2  17 10205.3 810.190  16
  -3   2  16 14127.6 858.127   9
  -3  -2  16 13628.8 907.326   8
  -3   2  16 13677.3 988.587   8
  -3  -2  16 12707.8 967.641   5
  -3  -2  16 14340.3 946.719  16
  -3   2  16 13058.3 996.070   5
  -3  -2  15 3363.14 431.843  16
  -3   2  15 2830.42 430.928   5
  -3   2  15 3234.02 589.388   3
  -3  -2  15 3206.19 408.982   8
  -3   2  15 3022.20 381.768   9
  -3   2  15 2775.86 424.366   8
  -3  -2  15 2631.73 426.237   5
  -3  -2  14 41410.3 1782.27   5
  -3   2  14 42739.2 1587.05   9
  -3  -2  14 43916.5 1705.24  16
  -3   2  14 40387.1 1727.98   8
  -3   2  14 40631.5 2207.80   3
  -3   2  14 41764.0 1795.50   5
  -3   2  13 1474.69 353.671   3
  -3  -2  12 60710.0 2784.87   3
  -3   2  12 62927.4 2564.86   3
  -3  -2  11 145.745 189.342   3
  -3   2  11-122.847 123.235   3
  -3  -2  10 123102. 4172.91   3
  -3   2  10 130805. 3999.24   3
  -3   2   9 3091.93 424.078   3
  -3  -2   9 2985.25 456.539   3
  -3   2   8 103951. 3461.49   2
  -3  -2   8 105837. 3402.79   3
  -3   2   8 108743. 3318.60   3
  -3   2   7 779.910 237.605   2
   3  -2  -7 524.381 123.031   1
  -3   2   7 498.591 144.716   3
  -3  -2   6 219172. 5932.95   3
  -3   2   6 229511. 6001.17   3
  -3   2   6 232443. 6231.96   2
  -3  -2   6 228200. 5527.35   2
  -3  -2   5 14486.0 507.799   1
  -3   2   5 13553.2 881.439   2
  -3  -2   5 13032.0 735.632   3
  -3  -2   4 446267. 10964.0   3
  -3  -2   4 456327. 10709.2   1
  -3   2   3 188.504 155.936   2
  -3  -2   3 108.589 60.2167   1
  -3  -2   3 156.381 62.9231   3
  -3  -2   2 123584. 3064.34   3
  -3  -2   2 119285. 3135.53   1
  -3   2   1 11594.2 717.947   1
  -3  -2   1 10410.6 529.474   1
  -3   2   0 6189.75 544.236   1
  -3  -2   0 6199.24 403.967   1
  -3   2  -1 19432.9 1018.74   1
  -3  -2  -1 18908.0 817.203   1
  -3   2  -2 64360.7 2289.62   1
  -3  -2  -2 67018.7 2019.78   1
  -3   2  -3 10802.6 767.558   1
  -3  -2  -3 7805.54 531.975   1
  -3   2  -4 40918.3 1741.68   1
  -3  -2  -4 40123.7 1469.03   1
  -3   2  -5 34364.4 1645.80   1
  -3  -2  -5 38494.0 1455.26   1
  -3  -2  -6 44426.6 1666.42   1
  -3   2  -6 41787.6 1896.96   1
  -3   2  -7 11216.2 942.268   1
  -3  -2  -7 11806.6 778.210   1
  -3  -2  -8 23496.3 1181.41   1
  -3   2  -8 22096.5 1397.59   1
   3  -2   8 20792.6 1020.74   4
  -3  -2  -9 23855.6 1251.25   1
  -3   2  -9 20257.7 1397.62   1
   3  -2   9 23373.0 1111.32   4
  -3  -2 -10 87874.1 2954.52   1
   3  -2  10 87538.6 2744.15   4
  -3  -2 -11 53693.7 2197.41   1
   3  -2  11 54377.2 2013.21  14
   3   2  11 56805.6 2263.41   7
   3  -2  11 54103.0 2044.62   4
   3   2  11 49073.1 2063.69  10
   3   2  12 39881.8 1835.10  10
   3  -2  12 41808.3 1773.18   4
   3  -2  12 40210.4 1488.04  18
   3   2  12 42204.6 1802.89   4
   3  -2  12 41896.3 1745.02   7
   3  -2  12 41769.8 1745.86  14
   3   2  12 44454.3 1966.93   7
   3  -2  12 40516.8 1824.13  10
   3  -2  13 2866.55 464.532  10
   3  -2  13 2664.17 398.224   4
   3  -2  13 2747.03 411.825   7
   3   2  13 2923.22 429.818   4
   3   2  13 3006.31 477.387   7
   3   2  13 2552.00 432.797  10
   3  -2  13 2863.46 377.349  16
   3  -2  14 8743.59 684.618  16
   3  -2  14 8010.91 714.273   4
   3   2  14 9374.58 815.594  10
   3   2  14 9669.39 861.903   7
   3   2  14 8530.20 753.153   4
   3  -2  14 9342.11 757.979   7
   3  -2  14 8327.35 768.814  10
   3  -2  15 4468.76 552.948  10
   3   2  15 4628.20 578.134  10
   3   2  15 4120.66 515.611   4
   3  -2  15 4214.46 504.436   7
   3   2  15 4627.24 598.915   7
   3  -2  15 4246.16 474.727  16
   3   2  16 26305.8 1361.27   4
   3  -2  16 26145.1 1410.95  10
   3  -2  16 26053.8 1250.18  16
   3  -2  16 27573.6 1369.38   7
   3   2  16 26226.0 1458.93   7
   3   2  16 28281.0 1466.95  10
   3  -2  17-38.1588 96.9625  16
   3  -2  17 114.017 99.9544   8
   3  -2  17 79.8637 100.780   7
   3   2  17 59.8855 203.031   7
   3  -2  18 14707.1 792.562   8
   3  -2  18 14512.9 786.168  16
   3   2  18 14602.0 944.587   7
   3   2  19-127.623 142.277   5
   3  -2  19 96.5701 128.863   5
   3  -2  19-140.373 100.237   8
   3   2  19 170.512 130.597   7
   3  -2  19 232.999 105.704  16
   3   2  20 6021.97 468.163   5
   3  -2  20 5268.08 345.189   8
   3  -2  20 5725.80 456.099   5
   3   2  21 245.304 85.6451   5
   3  -2  21 277.263 77.5693   5
  -3   3  23 206.247 70.6326  13
  -3  -3  23 698.114 141.631   8
  -3  -3  22 518.177 161.934   8
  -3   3  22 362.860 135.775  13
  -3  -3  21 1086.21 246.963   8
  -3   3  20 902.245 201.361   9
  -3   3  20 581.681 265.996   8
  -3  -3  20 1094.58 264.632   8
  -3  -3  19 6971.43 641.954   8
  -3  -3  19 6256.94 612.963  13
  -3   3  19 6844.57 729.152   8
  -3   3  19 6342.67 559.630   9
  -3   3  18 119.278 157.555   5
  -3  -3  18 272.428 146.256  13
  -3   3  18 180.868 123.088   9
  -3   3  18-14.7460 202.866   8
  -3  -3  18-51.2039 147.164   8
  -3  -3  18 43.4425 161.437  16
  -3  -3  18 347.106 209.812   5
  -3  -3  17-209.673 152.832  13
  -3  -3  17 479.969 237.086  16
  -3   3  17 118.237 147.654   5
  -3   3  17 143.633 98.6595   9
  -3   3  17 384.851 209.378   8
  -3  -3  17 75.2748 147.982   8
  -3  -3  17 53.4304 124.148   5
  -3  -3  16 1286.88 311.821   5
  -3   3  16 1686.70 352.162   5
  -3   3  16 1582.60 290.454   9
  -3   3  16 1547.76 370.453   8
  -3  -3  16 1527.32 308.393   8
  -3  -3  16 1439.78 322.978  13
  -3  -3  16 1416.79 314.074  16
  -3   3  15 1004.63 274.141   5
  -3  -3  15 1403.50 301.057   5
  -3   3  15 1225.89 383.158   3
  -3   3  15 797.900 280.185   8
  -3  -3  15 1115.92 284.483  13
  -3   3  15 789.955 188.784   9
  -3  -3  15 672.282 217.429  16
  -3   3  14 23.7697 107.028   5
  -3  -3  14-36.4349 107.573  13
  -3   3  14 270.009 187.141   3
  -3  -3  14 476.315 196.569   5
  -3  -3  14 29.0983 119.487  16
  -3   3  14 25.3562 97.4859   9
  -3   3  14 158.123 183.800   8
  -3   3  13 12764.1 848.098   8
  -3   3  13 11930.3 1046.95   3
  -3   3  12 833.284 246.030   3
  -3   3  11-287.399 166.620   3
  -3   3  10 349.755 171.427   3
  -3   3   9 3529.30 457.290   3
  -3   3   8 14409.8 1051.10   2
  -3  -3   8 11690.6 906.037   3
   3  -3  -8 10714.5 666.395   1
  -3   3   8 13717.8 896.673   3
   3  -3  -7 4597.37 444.395   1
  -3   3   7 5000.79 520.606   3
  -3  -3   7 5184.37 551.373   3
  -3   3   7 6058.75 663.344   2
  -3   3   6 86456.5 3038.45   2
  -3  -3   6 88462.4 2166.12   1
  -3  -3   5 111445. 2806.67   1
  -3   3   5 106383. 3573.81   2
  -3  -3   4 4557.77 307.903   1
  -3   3   4 4168.65 517.636   2
  -3  -3   3 24157.1 887.760   1
  -3   3   3 22751.3 1211.60   2
  -3   3   2 12570.9 849.822   2
  -3  -3   2 13408.2 631.403   1
  -3  -3   1 48617.0 1572.79   1
  -3   3   1 49978.5 1923.14   2
  -3  -3   0 3882.26 339.941   1
  -3  -3  -1 1314.02 212.727   1
  -3  -3  -2 117342. 3224.75   1
  -3   3  -2 112365. 3650.07   1
  -3  -3  -3 513.812 164.342   1
  -3   3  -3 374.566 232.806   1
  -3   3  -4 9417.03 839.742   1
  -3  -3  -4 10811.1 656.782   1
  -3   3  -5 2592.58 434.787   1
  -3  -3  -5 3379.86 367.369   1
   3  -3   6 4195.54 368.395   4
  -3   3  -6 3819.75 565.878   1
  -3  -3  -6 4529.12 450.821   1
  -3   3  -7 15531.3 1182.48   1
  -3  -3  -7 16866.7 955.678   1
   3  -3   7 16770.6 834.638   4
   3  -3   8 1986.79 288.745   4
  -3  -3  -8 1853.98 316.299   1
  -3  -3  -9 19930.6 1141.57   1
   3  -3   9 20242.6 1032.80   4
   3  -3  10 198.018 176.876   4
  -3  -3 -10 139.351 114.090   1
   3  -3  11-150.600 116.904  10
   3   3  11 157.173 162.283  10
   3  -3  11-66.7465 85.4407  18
   3  -3  11-33.2080 102.850  14
  -3  -3 -11-303.075 147.398   1
   3  -3  11 40.4174 142.502   4
   3   3  11-82.2719 143.910   7
   3  -3  12 820.498 189.366  18
   3   3  12 716.127 238.302   4
   3  -3  12 860.898 248.836  14
   3  -3  12 824.761 256.832  10
   3   3  12 652.143 217.647  10
   3   3  12 534.070 195.579   7
   3  -3  12 747.572 245.141   4
   3   3  13-56.2137 166.634  10
   3  -3  13-46.8621 126.017  18
   3  -3  13-35.4462 150.506   4
   3   3  13-9.06844 140.231   4
   3  -3  13 428.427 225.621  14
   3  -3  13 14.5379 113.137  10
   3  -3  13-42.9537 86.1521   7
   3   3  13-117.218 232.800   7
   3   3  14 82.3758 142.930  10
   3  -3  14-208.731 155.266  10
   3  -3  14 79.2388 120.960  16
   3   3  14 59.7149 135.191   4
   3  -3  14 27.0087 108.410   7
   3   3  14 313.085 264.993   7
   3   3  15 165.112 175.283   4
   3   3  15 29.1490 119.990  10
   3   3  15-9.31094 195.336   7
   3  -3  15-38.8191 46.2999   7
   3  -3  15 183.445 140.273  16
   3   3  16 2596.08 364.714   4
   3   3  16 1914.79 391.013   7
   3  -3  16 1984.67 325.134  16
   3  -3  16 1961.63 320.552   7
   3   3  17 316.512 209.999   7
   3  -3  17 381.697 166.690  16
   3   3  18 66.6127 128.680   5
   3  -3  18 227.926 127.632   8
   3   3  18 203.653 139.933   7
   3  -3  18 257.729 161.322   5
   3  -3  18 211.698 110.930  16
   3   3  19 83.5581 123.914   7
   3  -3  19-32.4794 86.5732   5
   3  -3  19 197.786 107.658  16
   3   3  19 55.1777 110.179   5
   3  -3  19-26.8560 82.8911   8
   3  -3  20 680.330 144.802   5
   3   3  20 294.577 100.806   5
   3  -3  20 572.101 112.039   8
  -3  -4  22 5709.13 440.654   8
  -3   4  22 4735.16 424.723  13
  -3   4  21 571.824 145.354   9
  -3  -4  21 766.095 196.119   8
  -3   4  20 12456.7 754.077   9
  -3  -4  20 12460.0 809.774   8
  -3   4  19 126.264 104.744   9
  -3   4  19-91.0803 191.287   8
  -3  -4  19 77.7076 127.178   8
  -3   4  18 26321.8 1267.22   9
  -3  -4  18 26445.5 1359.34  16
  -3   4  18 27220.1 1537.34   8
  -3  -4  18 27932.5 1353.02   8
  -3   4  17 2555.71 473.398   8
  -3  -4  17 2407.98 389.010  16
  -3   4  17 2000.38 316.065   9
  -3  -4  17 2382.78 371.681   8
  -3  -4  17 1637.65 333.220  13
  -3   4  17 2054.13 365.764   5
  -3  -4  17 1968.50 367.088   5
  -3   4  16 38785.0 1617.03   9
  -3   4  16 40674.7 1816.07   5
  -3   4  16 39820.3 1935.00   8
  -3  -4  16 38383.6 1702.59  16
  -3  -4  16 38401.1 1757.29   5
  -3  -4  16 43163.6 1898.76  13
  -3   4  15 63.1780 111.192   5
  -3   4  15-288.468 168.263   3
  -3  -4  15-12.6975 150.392   5
  -3  -4  15-33.1568 131.596  16
  -3   4  15-88.6507 97.0882   9
  -3  -4  15 21.5898 140.123  13
  -3   4  15 250.264 201.471   8
  -3   4  14 57009.6 2196.10   5
  -3  -4  14 58692.7 2218.00   5
  -3   4  14 59214.8 2057.87   9
  -3  -4  14 60340.8 2153.81  16
  -3   4  14 58280.7 2671.08   3
  -3   4  14 58779.2 2343.28   8
  -3  -4  14 65577.0 2402.49  13
  -3  -4  13 5510.16 527.000   5
  -3   4  13 4525.85 474.957   5
  -3   4  13 5263.78 672.522   3
  -3  -4  13 5583.15 496.111  16
  -3   4  13 5862.56 592.979   8
  -3  -4  13 4994.67 558.301  13
  -3   4  13 5464.75 472.273   9
  -3   4  12 61151.4 2590.10   3
  -3   4  11 150.588 117.887   3
  -3   4  10 87904.6 3107.15   3
  -3   4   9 9174.45 786.118   3
  -3   4   8 107047. 3712.66   2
  -3   4   8 100693. 3285.02   3
  -3   4   7 12723.5 1040.79   2
   3  -4  -7 9926.55 772.600   1
  -3   4   6 215.380 236.638   2
  -3  -4   6 313.544 82.3016   1
  -3  -4   5 5394.55 368.615   1
  -3   4   5 5095.95 634.370   2
  -3  -4   4 1660.66 215.559   1
  -3   4   4 1277.17 313.032   2
  -3   4   3 15682.7 1082.23   2
  -3  -4   3 16902.6 799.566   1
  -3  -4   2 34507.6 1289.35   1
  -3   4   2 32047.3 1583.74   2
  -3  -4   1 52520.2 1780.46   1
  -3   4   1 50842.5 2079.88   2
  -3  -4   0 19344.7 912.951   1
  -3   4   0 16884.7 1062.26   2
  -3  -4  -1 10356.3 651.927   1
  -3   4  -1 10391.5 806.008   2
   3  -4   2 85477.8 2238.80   4
  -3  -4  -2 93863.8 2707.58   1
  -3  -4  -3 1632.36 265.731   1
   3  -4   3 1495.72 158.388   4
   3  -4   4 105358. 2833.56   4
  -3  -4  -4 114049. 3249.06   1
   3  -4   5 687.435 130.837   4
  -3  -4  -5 360.326 157.391   1
   3  -4   6 797.146 159.021   4
  -3  -4  -6 884.562 207.630   1
   3  -4   7 57474.9 1887.43   4
  -3  -4  -7 57486.1 2119.76   1
   3  -4   8 193495. 5032.35   4
  -3  -4  -8 181787. 5281.52   1
   3  -4   9 7927.22 610.095   4
  -3  -4  -9 7583.37 690.041   1
  -3  -4 -10 233295. 6782.01   1
   3  -4  10 259827. 6578.96   4
  -3  -4 -11 7287.51 695.876   1
   3  -4  11 7609.58 651.838  10
   3  -4  11 7062.94 623.484   4
   3  -4  11 8261.42 684.795  14
   3   4  11 8194.56 779.933   7
   3  -4  11 8132.80 585.650  18
   3   4  11 7415.16 657.391  10
   3  -4  12 116870. 3718.12  10
   3   4  12 116701. 3735.99  10
   3   4  12 116744. 3720.91   4
   3  -4  12 122631. 3505.54  18
   3  -4  12 123874. 3738.47  14
   3  -4  12 115556. 3694.99   4
   3   4  12 126723. 4028.03   7
   3   4  13 205.105 170.042  10
   3  -4  13 110.921 120.390  18
   3   4  13 20.2348 83.3805   4
   3  -4  13 368.857 191.024  14
   3  -4  13 80.1811 147.428  10
   3   4  13 224.137 170.048   7
   3   4  14 7452.34 698.574  10
   3   4  14 7134.99 659.955   4
   3  -4  14 7002.70 672.755  10
   3  -4  14 7252.25 565.930  18
   3  -4  14 7397.83 655.390  16
   3   4  14 7343.32 761.878   7
   3   4  15 9156.99 772.032  10
   3  -4  15 8940.31 742.141  10
   3  -4  15 9179.80 726.049  16
   3   4  15 10251.0 870.522   7
   3   4  15 8599.92 709.778   4
   3   4  16 14778.2 1030.79   7
   3  -4  16 14079.1 878.990  16
   3  -4  17 69.8523 143.250  16
   3   4  17 74.7233 182.834   7
   3   4  18 6632.78 558.258   5
   3  -4  18 7660.81 546.075  16
   3  -4  18 7444.03 532.776   8
   3  -4  18 6677.57 566.842   5
   3   4  18 7215.14 614.621   7
   3  -4  19 265.464 106.931   5
   3  -4  19 10.8263 71.3080  16
   3   4  19 56.7162 94.4038   5
   3  -4  19 40.0557 83.4058   8
   3  -4  20 1046.32 150.414   5
   3  -4  20 1025.01 142.176   8
   3   4  20 1034.50 146.344   5
   3  -4  20 1141.93 150.898  16
  -3  -5  22 3222.04 292.446   8
  -3   5  22 3159.05 319.729  13
  -3  -5  21 424.030 148.915   8
  -3   5  21 288.904 111.995   9
  -3   5  20 3873.13 395.791   9
  -3  -5  20 4303.44 433.302   8
  -3  -5  19 179.039 154.517   8
  -3   5  19 300.446 113.152   9
  -3  -5  18 5075.42 525.064  16
  -3   5  18 5247.25 511.853   9
  -3  -5  18 4510.33 492.700   8
  -3   5  17 33.4506 102.614   9
  -3  -5  17 239.377 158.918  16
  -3  -5  17-92.8126 189.464   8
  -3   5  16 11222.8 774.497   9
  -3  -5  16 12429.6 850.717  16
  -3   5  16 12093.2 1004.56   8
  -3  -5  15 33073.1 1510.48   5
  -3   5  15 31230.5 1480.46   5
  -3   5  15 33438.8 1426.65   9
  -3  -5  15 32022.8 1456.61  16
  -3   5  15 31034.4 1684.63   8
  -3   5  14 219.394 191.346   3
  -3  -5  14 305.417 129.536   5
  -3  -5  14 124.501 97.6698  16
  -3   5  14 624.706 259.509   8
  -3   5  14 64.7553 117.143   5
  -3   5  14-227.208 131.101   9
  -3  -5  13 2317.34 308.143  16
  -3  -5  13 2823.85 417.156  17
  -3   5  13 2454.74 424.789   8
  -3   5  13 2476.60 322.973   9
  -3   5  13 1961.03 299.040   5
  -3  -5  13 2454.00 388.484  13
  -3   5  13 2057.26 428.292   3
  -3   5  12 19552.6 953.312   9
  -3   5  12 19478.3 1145.52   8
  -3   5  12 18277.4 1284.76   3
  -3   5  11 30293.7 1648.04   3
  -3   5  10 3154.49 475.964   3
  -3   5   9 2887.49 443.851   3
  -3   5   8 345.535 153.067   3
   3  -5  -8-63.1591 88.8201   1
  -3   5   7 5831.52 764.872   2
   3  -5  -7 5514.16 625.350   1
  -3   5   6 186905. 5439.51   2
   3  -5  -6 145463. 4785.12   1
  -3   5   5 2141.06 476.944   2
  -3  -5   5 2807.70 318.216   1
  -3  -5   4 10854.6 684.084   1
  -3   5   4 10966.5 975.489   2
  -3  -5   3 1933.40 288.414   1
  -3   5   3 1681.73 389.077   2
  -3   5   2 1342.47 363.356   2
  -3  -5   2 2127.58 318.559   1
  -3  -5   1 9568.88 688.091   1
  -3   5   1 8118.65 787.541   2
  -3   5   0 5066.00 616.068   2
  -3  -5   0 4839.99 486.385   1
  -3   5  -1 303.838 180.294   2
  -3  -5  -1 84.7695 129.269   1
  -3  -5  -2 2596.46 354.491   1
  -3   5  -2 1674.53 365.947   2
  -3  -5  -3 66421.4 2291.04   1
  -3   5  -3 63725.5 2518.70   2
  -3  -5  -4 11312.9 781.704   1
  -3   5  -4 10033.5 838.428   2
  -3   5  -5 1908.58 344.560   2
   3  -5   5 2049.69 220.016   4
  -3  -5  -5 1376.71 285.517   1
   3  -5   6 9949.90 566.109   4
  -3  -5  -6 9487.10 740.307   1
   3  -5   7 36634.6 1332.55   4
  -3  -5  -7 32700.9 1563.52   1
   3  -5   8 5639.43 473.650   4
  -3  -5  -8 5704.04 587.023   1
   3  -5   9 2906.74 348.050   4
  -3  -5  -9 3208.59 470.044   1
   3  -5  10 668.940 193.428  18
   3  -5  10 379.567 111.881  15
  -3  -5 -10-1.34293 76.6834   1
   3  -5  10 361.956 174.430  14
   3   5  10 348.913 160.561   7
   3   5  11-206.863 131.308  10
   3  -5  11 166.943 109.421  18
   3  -5  11 59.7988 91.1320  10
   3  -5  11 534.906 147.356  15
   3  -5  11 173.480 129.474  14
   3   5  11 293.692 155.591   7
  -3  -5 -11 121.671 127.979   1
   3   5  12 3926.83 478.987  10
   3  -5  12 4050.57 492.312  14
   3  -5  12 4192.81 450.167  18
   3   5  12 3813.03 472.416   4
   3  -5  12 3472.07 429.351  10
   3   5  12 3463.82 517.758   7
   3   5  13 2959.92 420.150   4
   3  -5  13 3383.91 396.727  18
   3  -5  13 2995.03 403.191  10
   3   5  13 2771.97 404.495  10
   3  -5  13 2601.11 388.612  14
   3   5  13 2831.68 461.248   7
   3   5  14 237.601 145.763  10
   3   5  14 456.035 182.426   4
   3  -5  14 194.263 119.872  18
   3  -5  14 272.562 139.200  10
   3   5  14 179.649 169.239   7
   3  -5  14 164.195 130.788  16
   3  -5  15 733.770 223.085  16
   3   5  15 616.412 182.573   4
   3   5  15 452.717 241.549   7
   3  -5  16 254.090 162.467  16
   3   5  16 327.218 183.643   7
   3   5  17 2140.99 311.851   5
   3   5  17 2332.20 367.797   7
   3  -5  17 2318.42 322.938   5
   3  -5  17 2179.70 325.147  16
   3  -5  18 408.094 125.765   5
   3  -5  18 439.731 129.518   8
   3  -5  18 409.344 145.933  16
   3   5  18 434.811 169.890   7
   3   5  18 524.960 139.415   5
   3  -5  19 800.638 141.946   5
   3  -5  19 990.400 170.495  16
   3  -5  19 792.992 157.333   8
   3   5  19 731.921 130.447   5
   3  -5  20 103.101 59.0510  16
  -3   6  22 20543.3 853.560  13
  -3   6  21-11.5868 78.1484   9
  -3  -6  21 233.481 100.245   8
  -3   6  20 25968.8 1109.08   9
  -3  -6  20 26203.8 1111.84   8
  -3   6  19-334.383 143.921   9
  -3  -6  19 11.5101 106.140   8
  -3   6  18 11934.9 774.539   9
  -3  -6  18 10745.2 751.784  16
  -3  -6  18 11252.9 758.951   8
  -3   6  17 3568.60 419.526   9
  -3  -6  17 3470.18 428.343  16
  -3  -6  16 1228.35 260.204  16
  -3   6  16 965.718 235.652   9
  -3   6  15 6644.03 583.294   9
  -3  -6  15 5691.02 546.418  16
  -3  -6  14 206.072 111.190  16
  -3   6  14 137.892 106.321   9
  -3   6  13 17.0510 87.5805   9
  -3  -6  13 269.355 152.975  16
  -3   6  13-164.617 164.179   3
  -3  -6  12 48654.8 1738.53  16
  -3   6  12 50273.3 1810.91   9
  -3  -6  12 49437.7 1674.87  18
  -3   6  12 47322.8 2262.12   3
  -3   6  11 1238.55 234.263   9
  -3   6  11 932.969 284.320   3
  -3   6  10 85933.8 3218.08   3
   3  -6  -9 6688.05 684.865   1
  -3   6   9 7985.54 793.672   3
   3  -6  -8 55188.0 2391.08   1
  -3   6   7 77220.8 3248.52   2
   3  -6  -7 64373.0 2751.62   1
  -3   6   6 40991.0 2210.94   2
   3  -6  -6 36179.7 1915.71   1
  -3   6   5 14165.9 1213.95   2
  -3  -6   5 14853.2 869.111   1
  -3  -6   4 28552.4 1327.98   1
  -3   6   4 25867.0 1666.25   2
  -3  -6   3 7256.15 624.699   1
  -3   6   3 6630.94 782.045   2
  -3  -6   2 163431. 4641.67   1
  -3   6   2 149845. 5052.31   2
  -3  -6   1 44017.6 1821.54   1
  -3   6   1 40543.4 2063.78   2
  -3  -6   0 105405. 3319.20   1
  -3   6   0 95208.1 3591.17   2
  -3   6  -1 878.159 297.632   2
  -3  -6  -1 731.426 246.219   1
  -3  -6  -2 52920.8 2067.72   1
  -3   6  -2 47890.4 2216.33   2
  -3  -6  -3 66.7227 175.131   1
  -3   6  -3 17.4423 118.036   2
  -3  -6  -4 103557. 3315.44   1
  -3   6  -4 95206.8 3467.80   2
  -3  -6  -5 20007.6 1167.97   1
  -3  -6  -6 3041.83 445.388   1
  -3  -6  -7 372.138 194.952   1
  -3  -6  -8 4723.24 574.912   1
   3   6   9 2932.78 426.946   7
  -3  -6  -9 2382.49 420.453   1
   3  -6   9 3228.36 469.657  14
   3  -6   9 3539.34 329.635  15
   3  -6  10 59284.3 2167.64  18
   3  -6  10 61949.1 2347.75  14
   3  -6  10 66204.0 1970.26  15
   3   6  10 60452.6 2386.06   7
   3  -6  11 30448.5 1449.06  14
   3  -6  11 29763.5 1378.01  18
   3   6  11 30946.1 1567.26   7
   3  -6  11 32100.4 1205.02  15
   3   6  11 28495.5 1387.54   4
  -3  -6 -11 26817.2 1537.07   1
   3  -6  12 133605. 4016.14  14
   3  -6  12 133246. 3910.21  18
   3   6  12 130982. 3953.11   4
   3   6  12 130803. 4197.42   7
   3  -6  12 134964. 3631.91  15
   3  -6  13 10838.3 758.885  18
   3   6  13 11286.4 789.412   4
   3  -6  13 11581.7 810.134  14
   3   6  13 12455.9 947.430   7
   3  -6  14 57799.3 2226.88  16
   3   6  14 60519.0 2361.89   7
   3  -6  14 58105.2 2061.10  18
   3  -6  15 6255.66 592.936  16
   3   6  15 5614.88 598.009   7
   3  -6  15 6433.90 537.258  18
   3  -6  16 4024.40 443.750  16
   3   6  16 4081.70 486.993   7
   3  -6  17 537.448 172.535  16
   3   6  17 521.571 164.991   7
   3  -6  18 5300.80 425.062  16
   3  -6  19 1294.85 180.470  16
   3  -6  19 1383.78 177.698   8
  -3  -7  21 132.506 59.7531   8
  -3   7  21 304.580 88.7525   9
  -3  -7  20 301.065 119.902   8
  -3   7  20 241.260 110.389   9
  -3   7  19 1607.54 261.621   9
  -3  -7  19 1497.14 242.941   8
  -3   7  18 69.0801 128.274   9
  -3  -7  18 45.8461 95.7362   8
  -3  -7  17 389.038 170.551  16
  -3   7  17 224.433 138.741   9
  -3   7  16 34758.2 1484.25   9
  -3  -7  16 31483.0 1400.76  16
  -3  -7  15 1110.82 230.200  16
  -3   7  15 634.173 202.538   9
  -3   7  14 29530.4 1362.03   9
  -3  -7  14 28777.4 1285.59  16
  -3   7  13 52.6265 151.838   9
  -3  -7  13-214.648 104.072  16
  -3   7  12 8628.01 879.984   3
  -3   7  12 11813.6 768.195   9
  -3   7  11 8640.94 629.520   9
  -3   7  11 7363.38 799.601   3
  -3   7  10 11136.6 988.434   3
  -3   7  10 12687.8 740.540   9
  -3   7   9 1392.40 377.936   3
   3  -7  -9 1091.26 305.241   1
   3  -7  -8 32554.7 1835.99   1
   3  -7  -7 137.665 175.855   1
   3  -7  -6 4592.64 667.011   1
  -3   7   5 13001.4 1254.79   2
  -3  -7   5 15105.2 949.350   1
  -3   7   4 175.136 246.559   2
  -3  -7   4 512.886 188.677   1
  -3  -7   3 3713.10 489.769   1
  -3   7   3 2932.64 563.596   2
  -3  -7   2 6394.64 669.686   1
  -3   7   2 5238.70 730.359   2
  -3   7   1 3869.78 614.188   2
  -3  -7   1 3257.35 503.530   1
  -3  -7   0 387.053 183.391   1
  -3   7   0 126.418 131.306   2
  -3  -7  -1 6494.58 688.574   1
  -3   7  -1 6066.86 754.610   2
  -3   7  -2 3486.74 553.132   2
  -3  -7  -2 4413.58 559.344   1
  -3   7  -3 4441.03 609.178   2
  -3  -7  -3 4912.87 610.745   1
  -3  -7  -4 9659.88 834.337   1
  -3  -7  -5 107.389 141.422   1
  -3  -7  -6 3782.47 530.767   1
   3  -7   7 1259.12 205.485  15
  -3  -7  -7 692.985 246.868   1
   3  -7   8 1077.86 184.956  15
  -3  -7  -8 813.789 283.843   1
   3  -7   8 586.441 239.124  14
   3  -7   9-2.55592 99.4814  14
   3  -7   9-13.1139 101.147  15
  -3  -7  -9 174.145 148.065   1
   3   7   9 399.016 191.800   7
   3  -7  10 837.211 179.366  15
   3  -7  10 819.999 183.466  14
  -3  -7 -10 942.991 266.968   1
   3   7  10 598.473 214.365   7
   3  -7  11 0.98261 122.592  18
   3  -7  11 39.3716 99.6184  15
   3  -7  11 83.5088 112.928  14
   3   7  11 8.55982 122.007   7
   3  -7  12 4753.82 493.688  14
   3  -7  12 4879.54 407.584  15
   3   7  12 4430.32 535.377   7
   3  -7  12 4598.69 498.551  18
   3  -7  13-181.666 124.700  14
   3   7  13 304.437 157.582   7
   3  -7  13 345.996 180.077  18
   3  -7  14 25322.8 1303.99  16
   3  -7  14 26143.2 1201.76  18
   3   7  14 25015.1 1323.88   7
   3  -7  15 1159.02 247.399  18
   3  -7  15 810.036 239.777  16
   3   7  15 793.848 254.718   7
   3   7  15 1043.16 178.038   9
   3   7  16 11644.6 769.145   7
   3  -7  16 12497.9 780.442  16
   3   7  17 177.529 105.600   7
   3  -7  17 537.012 161.333  16
   3  -7  18 14.3485 70.5212  16
   3  -7  19 10.1664 53.8097  16
   3  -7  19 117.497 67.6572   8
  -3   8  20 12260.3 618.944   9
  -3   8  19 56.5889 105.208   9
  -3  -8  19 421.627 114.729   8
  -3   8  18 20290.9 987.610   9
  -3  -8  18 18926.3 873.863   8
  -3  -8  17 860.467 193.873   8
  -3  -8  17 730.185 164.182  16
  -3   8  17 975.551 226.570   9
  -3   8  16 12060.4 798.088   9
  -3  -8  16 10838.3 690.215  16
  -3   8  15 1241.48 256.584   9
  -3  -8  15 1602.82 244.073  16
  -3   8  14 4100.02 460.257   9
  -3   8  13 2966.81 392.516   9
  -3   8  12 3901.58 438.786   9
  -3   8  11 692.915 206.205   9
  -3   8  11 582.544 236.421   3
  -3   8  10 131855. 3743.95   9
  -3   8  10 125328. 4362.18   3
   3  -8  -9 16949.2 1274.06   1
  -3   8   9 16604.9 1250.92   3
   3  -8  -8 167104. 5512.14   1
   3  -8  -7 8045.47 949.946   1
   3  -8  -6 71038.7 3239.08   1
  -3  -8   5 2266.70 386.541   1
   3  -8  -5 1887.07 501.149   1
  -3   8   4 58884.6 2986.09   2
   3  -8  -4 52286.1 2802.78   1
  -3  -8   3 654.845 263.103   1
  -3   8   3 757.072 328.052   2
   3  -8  -3 423.190 274.527   1
  -3   8   2 60509.2 2945.12   2
  -3  -8   2 61915.1 2593.22   1
  -3   8   1 3943.88 679.807   2
  -3  -8   1 4343.15 600.924   1
  -3  -8   0 132155. 4245.79   1
  -3   8   0 109898. 4361.49   2
  -3  -8  -1 28209.2 1605.81   1
  -3   8  -1 24630.4 1667.33   2
  -3  -8  -2 83387.9 3132.74   1
  -3   8  -2 73833.7 3155.37   2
  -3  -8  -3 776.082 270.581   1
  -3  -8  -4 38934.6 1969.62   1
   3  -8   5 996.451 185.094  15
  -3  -8  -5 704.854 238.050   1
   3  -8   6 25910.3 1066.61  15
  -3  -8  -6 22306.5 1443.61   1
   3  -8   7 2970.75 312.979  15
  -3  -8  -7 1890.60 398.031   1
   3  -8   7 2696.98 439.448  14
   3  -8   8 7786.56 735.355  14
   3  -8   8 9591.59 600.407  15
  -3  -8  -8 9173.87 873.145   1
   3  -8   9 1332.03 223.462  15
   3  -8   9 1780.38 331.577  14
  -3  -8  -9 1560.51 327.787   1
   3  -8  10 33466.6 1505.55  14
   3  -8  10 30350.1 1234.36  15
   3  -8  11 2071.98 364.364  18
   3  -8  11 2137.40 334.480  14
   3  -8  11 2272.97 283.993  15
   3   8  11 2443.06 368.620   7
   3  -8  12 20415.4 1096.84  18
   3  -8  12 20091.6 907.910  15
   3   8  12 18658.1 1077.84   7
   3  -8  13 84.6104 128.297  18
   3   8  13 33.0042 132.274   7
   3  -8  14 12662.7 850.068  16
   3  -8  14 12633.6 776.163  18
   3   8  14 12297.6 793.788   7
   3   8  15 591.737 136.932   9
   3  -8  15 715.063 200.522  16
   3  -8  15 763.702 203.615  18
   3   8  15 362.307 131.676   7
   3   8  16 1999.18 259.643   7
   3  -8  16 2429.16 311.633  16
   3  -8  17 3150.60 317.329  16
   3  -8  18 5390.45 361.755  16
   3  -8  18 6163.73 371.644   8
  -3   9  20 769.978 124.854   9
  -3   9  19 322.786 122.401   9
  -3   9  18 1145.20 213.614   9
  -3  -9  17 820.346 166.649   8
  -3   9  17 936.162 213.294   9
  -3   9  17 1213.85 188.135  12
  -3   9  16 2168.43 325.857   9
  -3   9  15 4914.31 490.446   9
  -3   9  14-39.5695 147.884   9
  -3   9  13 27.9152 131.000   9
  -3   9  12 638.299 201.693   9
  -3   9  11 991.712 251.747   9
  -3  -9  10 12549.4 751.097  20
  -3   9  10 11909.5 775.251   9
   3  -9  -9 8415.44 933.789   1
  -3   9   9 9988.05 956.109   3
  -3  -9   9 10355.1 703.178  20
  -3  -9   8 371.959 147.161  20
   3  -9  -8-28.4344 181.580   1
  -3  -9   7 4456.32 466.258  20
   3  -9  -7 2970.52 599.617   1
  -3  -9   6 922.821 227.371  20
   3  -9  -6 326.152 242.855   1
  -3  -9   5 1562.94 276.519  20
   3  -9  -5 679.819 356.595   1
  -3  -9   4 1275.70 250.684  20
  -3  -9   4 708.473 256.998   1
   3  -9  -4 1160.15 411.464   1
   3  -9  -3 559.373 303.960   1
  -3  -9   3 1128.23 292.748   1
  -3  -9   2 9317.56 909.394   1
   3  -9  -2 7823.49 1066.29   1
  -3  -9   1 1093.27 306.838   1
  -3   9   1 1377.05 404.582   2
   3  -9  -1 1185.91 443.570   1
  -3  -9   0 2016.04 466.035   1
  -3   9   0 2164.15 511.540   2
  -3   9  -1 2099.87 478.666   2
  -3  -9  -1 2594.65 506.464   1
  -3  -9  -2-198.094 281.301   1
   3  -9   2-48.5566 103.920  15
   3  -9   3 8939.90 576.751  15
  -3  -9  -3 8423.12 903.290   1
  -3  -9  -4-53.4039 126.420   1
   3  -9   4 170.696 113.621  15
  -3  -9  -5 10063.8 975.897   1
   3  -9   5 10094.1 634.312  15
   3  -9   5 9580.96 925.445  14
   3  -9   6 322.440 131.234  15
  -3  -9  -6 905.479 292.614   1
   3  -9   7 7109.34 522.462  15
  -3  -9  -7 6578.01 760.416   1
   3  -9   8 4107.44 395.461  15
   3  -9   9 139.832 84.5150  15
   3  -9  10 48.3396 95.3674  15
   3  -9  10-44.3995 138.125  18
   3  -9  11 1775.99 343.792  18
   3  -9  11 1778.76 252.803  15
   3  -9  12 1727.09 235.221  15
   3  -9  12 1923.59 330.487  18
   3  -9  13 3315.35 418.983  16
   3  -9  13 2947.01 375.073  18
   3  -9  14 1125.02 228.184  18
   3  -9  14 1266.67 253.844  16
   3  -9  15 349.508 138.076  18
   3  -9  15 202.339 139.782  16
   3   9  15 251.683 103.207   9
   3  -9  16 538.980 150.560  16
   3   9  16 310.613 82.2862   9
   3  -9  17 1295.16 177.756  16
  -3  10  19 403.139 93.2264   9
  -3  10  18 13234.6 663.127   9
  -3  10  17 4074.75 370.877   9
  -3  10  17 3180.56 274.389  12
  -3  10  16 9820.99 643.743   9
  -3  10  15-2.25652 115.615   9
  -3  10  14 26160.3 1214.87   9
  -3  10  13 59.9073 119.586   9
  -3  10  12 19538.6 1036.34   9
  -3  10  11 891.813 217.443   9
  -3  10  10 33006.0 1420.84   9
  -3 -10  10 34145.3 1343.39  15
  -3 -10  10 34913.5 1431.48  20
  -3 -10   9 368.441 151.969  20
  -3  10   9 430.724 149.656   9
  -3 -10   8 81821.1 2741.34  20
  -3  10   8 86211.0 2620.12   9
   3 -10  -7 8232.25 1001.79   1
  -3 -10   7 8715.65 696.379  20
  -3 -10   6 44282.1 1825.18  20
   3 -10  -6 44235.3 2568.27   1
  -3 -10   5 4687.86 529.374  20
   3 -10  -5 4278.61 774.694   1
  -3 -10   4 41371.0 1783.95  20
   3 -10  -4 41923.0 2632.52   1
  -3 -10   3 14.6586 109.954   1
   3 -10  -3 401.034 300.923   1
  -3 -10   3 60.5533 151.711  20
   3 -10  -2 46272.8 2811.32   1
  -3 -10   2 51067.8 2354.05   1
  -3 -10   2 40428.0 1776.52  20
  -3 -10   1 1402.76 292.447  20
  -3 -10   1 1739.23 399.323   1
   3 -10  -1 1546.21 230.239  15
   3 -10  -1 1300.32 479.296   1
  -3 -10   0 43965.4 1938.36  20
   3 -10   0 46577.0 1651.16  15
  -3 -10  -1-171.628 179.655   1
   3 -10   1 281.444 216.007   1
   3 -10   2 45919.1 2890.53   1
   3 -10   2 40541.0 1542.30  15
   3 -10   3 267.652 280.455   1
  -3 -10  -3 280.628 202.910   1
   3 -10   3 52.4675 101.152  15
   3 -10   4 52540.6 3125.80   1
  -3 -10  -4 58174.1 2623.04   1
   3 -10   4 50960.6 1793.17  15
   3 -10   5 8276.46 583.626  15
   3 -10   5 8566.31 1158.91   1
   3 -10   6 6440.59 511.156  15
   3 -10   7 164.755 111.976  15
   3 -10   8 9244.23 604.936  15
   3 -10   9 5244.22 438.935  15
   3 -10  10 22940.5 992.674  15
   3 -10  10 20052.7 1148.53  18
   3 -10  11 21.1007 82.9633  15
   3 -10  11 158.582 155.571  18
   3 -10  12 11567.0 755.652  18
   3 -10  12 11536.9 616.206  15
   3 -10  13 113.260 114.418  18
   3 -10  13-79.3388 129.365  16
   3 -10  14 7761.91 549.306  16
   3  10  14 7231.83 475.730   9
   3 -10  14 8410.35 539.900  18
   3 -10  15 3509.03 324.483  16
   3  10  15 3045.03 257.136   9
   3 -10  16 7879.67 441.905  16
  -3  11  18 110.810 62.8025   9
  -3  11  17 1465.15 198.779   9
  -3  11  17 939.476 132.223  12
  -3  11  16-18.0751 87.3536   9
  -3  11  16-74.8350 72.6182  12
  -3  11  15 72.6902 98.8250   9
  -3  11  14 1105.57 220.745   9
  -3  11  13 432.003 170.773   9
  -3  11  12 2584.21 336.951   9
  -3  11  11 818.239 206.118   9
  -3 -11  11 1071.99 190.319  15
  -3 -11  10 1369.62 265.353  20
  -3 -11  10 801.172 172.070  15
  -3  11  10 1041.28 218.012   9
  -3 -11   9 3095.45 390.972  20
  -3  11   9 2638.28 333.151   9
  -3 -11   9 2790.91 344.142  15
  -3 -11   8 3052.87 392.888  20
  -3  11   8 3524.58 371.228   9
  -3 -11   7 13271.0 889.114  20
  -3  11   7 14024.3 752.585   9
  -3 -11   6 2423.69 380.142  20
  -3 -11   5 1020.69 263.379  20
  -3 -11   4 19931.7 1177.80  20
   3 -11  -3 423.153 143.458  15
  -3 -11   3 314.076 177.510  20
   3 -11  -2 1460.42 238.595  15
  -3 -11   2 1325.35 320.455  20
  -3 -11   1 1999.75 366.396  20
   3 -11  -1 2067.41 283.089  15
  -3 -11   1 2730.56 519.076   1
  -3 -11   0 8180.32 748.162  20
   3 -11   0 8105.96 567.932  15
   3 -11   1 1549.98 246.232  15
  -3 -11  -1 1231.78 296.086  20
  -3 -11  -2 11260.0 881.809  20
   3 -11   2 12209.2 719.680  15
  -3 -11  -3 1905.86 371.604  20
   3 -11   3 2135.53 292.560  15
   3 -11   4 21127.9 994.167  15
  -3 -11  -4 18778.1 1176.64  20
  -3 -11  -5 213.590 151.229  20
   3 -11   5 133.936 134.576  15
   3 -11   6 2869.19 332.900  15
  -3 -11  -6 2592.68 387.327  20
   3 -11   7 1320.42 235.790  15
   3 -11   8 2161.02 283.923  15
   3 -11   9 853.397 177.919  15
   3 -11  10-1.76485 157.320  18
   3 -11  10 187.316 108.752  15
   3 -11  11 505.791 185.464  18
   3 -11  11 545.705 128.015  15
   3 -11  12 110.267 98.3988  16
   3 -11  12 156.723 90.0475  15
   3 -11  12 97.5286 125.764  18
   3 -11  13 19.7615 95.4748  18
   3 -11  13 55.5934 81.0183  16
   3 -11  14-13.8392 72.5283  18
   3  11  14 109.172 58.9790   9
   3 -11  14 81.7223 74.2748  16
   3 -11  15 993.606 135.215  16
   3  11  15 848.026 109.774   9
  -3  12  16 18480.7 721.000   9
  -3  12  16 14886.5 609.134  12
  -3  12  15-42.2673 67.8974   9
  -3  12  15 71.3160 78.8957  12
  -3  12  14 18946.8 852.293   9
  -3  12  13 2557.31 296.477   9
  -3  12  12 34874.1 1333.68   9
  -3  12  11 56.0834 86.3337   9
  -3 -12  11 25.3262 69.1758  15
  -3  12  10 23848.8 1067.18   9
  -3 -12  10 26037.5 1082.41  15
  -3 -12   9 760.544 165.824  15
  -3 -12   9 1198.12 254.531  20
  -3 -12   8 6944.37 602.733  20
  -3 -12   8 6336.15 535.192  15
  -3  12   8 7348.95 510.398   9
  -3 -12   7 487.977 190.347  20
  -3 -12   6 50.2312 138.516  20
  -3 -12   5 566.417 232.694  20
  -3 -12   4 925.656 276.113  20
  -3 -12   3 4238.80 518.015  20
   3 -12  -3 4068.04 368.727  15
   3 -12  -2 973.656 178.665  15
  -3 -12   2 1325.66 297.150  20
  -3 -12   1 1002.13 295.473  20
   3 -12  -1 1091.33 203.126  15
  -3 -12   0 33071.5 1657.49  20
   3 -12   0 36675.8 1382.09  15
   3 -12   1 2649.85 323.897  15
  -3 -12  -1 2402.55 428.826  20
   3 -12   2 37527.8 1417.23  15
  -3 -12  -2 35590.9 1703.40  20
   3 -12   3 956.938 200.728  15
  -3 -12  -3 758.504 238.747  20
  -3 -12  -4 6796.22 647.465  20
   3 -12   4 7632.02 539.960  15
  -3 -12  -5 9104.57 735.640  20
   3 -12   5 10788.8 646.700  15
  -3 -12  -6 14087.5 905.532  20
   3 -12   6 18092.0 847.620  15
   3 -12   7-25.3321 120.032  15
   3 -12   8 39499.9 1402.16  15
   3 -12   9 933.636 176.583  15
   3 -12   9 892.132 245.095  18
   3 -12  10 42222.1 1408.16  15
   3 -12  10 44312.6 1628.94  18
   3 -12  11 2059.85 255.929  16
   3 -12  11 2186.97 227.386  15
   3 -12  11 2219.90 284.594  18
   3 -12  12 25860.7 988.432  18
   3 -12  12 22842.8 924.875  16
   3 -12  13 876.766 150.288  18
   3 -12  13 824.990 124.316  16
   3  12  13 987.094 152.516   9
   3  12  14 2987.83 214.665   9
  -3  13  15 201.581 61.5244  12
  -3  13  14 3734.52 297.947  12
  -3  13  14 3780.91 282.318   9
  -3  13  13 615.015 124.926   9
  -3  13  12 4932.64 364.492   9
  -3  13  11 75.3607 59.7909   9
  -3 -13  11 0.84055 58.4535  15
  -3 -13  10 6896.40 460.136  15
  -3  13  10 6827.08 449.632   9
  -3  13   9 2441.73 260.228   9
  -3 -13   9 2456.92 300.022  15
  -3 -13   8 2100.21 322.801  20
  -3 -13   8 2242.00 303.940  15
  -3 -13   7 12272.4 805.352  20
  -3 -13   7 10614.0 692.377  15
  -3 -13   6 32968.7 1482.93  20
  -3 -13   5 428.836 189.456  20
  -3 -13   4 14932.3 970.210  20
   3 -13  -3 4719.46 377.574  15
  -3 -13   3 4884.90 549.425  20
  -3 -13   2 2552.35 420.145  20
   3 -13  -2 2863.53 303.153  15
  -3 -13   1 1779.72 373.288  20
   3 -13  -1 2203.54 277.924  15
   3 -13   0 168.168 116.015  15
  -3 -13   0 421.432 211.969  20
  -3 -13  -1 120.242 157.230  20
   3 -13   1 60.3509 90.6550  15
  -3 -13  -2 2427.79 396.652  20
   3 -13   2 2607.11 300.246  15
  -3 -13  -3 1419.00 305.735  20
   3 -13   3 1918.83 266.707  15
  -3 -13  -4 4.84262 121.008  20
   3 -13   4 60.2553 122.810  15
  -3 -13  -5 301.657 151.368  20
   3 -13   5 214.460 125.408  15
  -3 -13  -6 87.8531 94.4970  20
   3 -13   6 245.872 95.1302  15
   3 -13   7 1067.30 194.803  15
   3 -13   8 255.963 155.371  18
   3 -13   8 24.1204 87.7921  15
   3 -13   9 83.7703 77.2722  15
   3 -13   9 113.835 113.510  18
   3 -13  10 466.999 131.708  18
   3 -13  10 417.465 106.576  15
   3 -13  11 523.774 122.409  18
   3 -13  12 1445.00 163.374  18
   3  13  12 1262.49 158.873   9
  -3  14  13 275.357 81.6173  12
  -3  14  12 13231.5 600.970  12
  -3  14  11 83.2199 93.1642  12
  -3 -14  10 15200.4 631.290  15
  -3 -14   9 2071.75 234.262  15
  -3 -14   8 1074.45 190.433  15
  -3 -14   7 11112.9 655.675  15
  -3 -14   6 8919.12 652.368  20
  -3 -14   6 8205.15 583.973  15
  -3 -14   5 13987.3 862.131  20
  -3 -14   4 35202.1 1505.40  20
  -3  14   4 33326.3 1175.21  12
  -3 -14   3 8640.60 699.615  20
  -3 -14   2 42466.8 1732.30  20
   3 -14  -2 40853.9 1352.75  15
  -3  14   2 40911.3 1394.29   6
  -3 -14   1 13570.7 885.739  20
   3 -14  -1 13987.5 674.384  15
  -3 -14   0 16733.5 999.989  20
   3 -14   0 18153.2 799.866  15
  -3 -14  -1 601.979 207.028  20
   3 -14   1 854.119 165.634  15
   3 -14   2 23629.1 936.101  15
  -3 -14  -2 20722.7 1097.43  20
   3 -14   3 4.80895 74.1826  15
  -3 -14  -3-143.213 154.799  20
  -3 -14  -4 9454.41 636.327  20
   3 -14   4 10463.1 556.259  15
  -3 -14  -5 1576.10 233.212  20
   3 -14   5 1740.68 217.775  15
   3 -14   6 19480.0 789.578  15
   3 -14   7 303.752 127.699  18
   3 -14   7 310.456 105.381  15
   3 -14   8 3999.60 290.986  15
   3 -14   8 3936.80 346.257  18
   3 -14   9 2342.30 206.592  15
   3 -14   9 2250.03 231.404  18
   3 -14  10 5647.14 334.850  18
  -3  15  10 250.570 78.4787   6
  -3  15  10 217.191 71.0686  12
  -3 -15   9 349.237 81.1418  15
  -3  15   9 114.681 64.7784  12
  -3 -15   8 1901.32 201.588  15
  -3  15   8 1445.68 169.789  12
  -3 -15   7-57.0325 90.8994  15
  -3  15   7 10.6345 49.1901  12
  -3 -15   6 5031.78 388.799  15
  -3  15   6 4567.43 309.854  12
  -3  15   6 4941.41 353.959   6
  -3  15   5 368.809 104.642   6
  -3 -15   5 408.817 135.630  15
  -3  15   5 476.860 90.6434  12
  -3 -15   4 2727.00 309.364  15
  -3 -15   4 3238.70 370.615  20
  -3  15   4 2523.10 243.018   6
  -3 -15   3 496.088 179.364  20
  -3 -15   2 548.001 191.076  20
  -3 -15   1 653.454 191.953  20
   3 -15  -1 515.687 104.481  15
  -3 -15   0 4227.36 417.221  20
   3 -15   0 4174.70 293.152  15
   3 -15   1 2239.29 217.252  15
  -3 -15  -1 2141.18 298.766  20
  -3 -15  -2 8747.93 575.433  20
   3 -15   2 8561.98 451.098  15
  -3 -15  -3 4177.27 361.891  20
   3 -15   3 4421.75 310.547  15
   3 -15   4 2289.84 216.821  15
  -3 -15  -4 2158.28 231.155  20
   3 -15   5 168.415 86.8914  18
   3 -15   5 230.718 77.0878  15
   3 -15   6 910.151 154.403  18
   3 -15   6 1006.20 135.335  15
   3 -15   7 240.942 63.1689  18
   3 -15   7 148.599 65.7390  15
   3 -15   8 664.723 95.8520  15
  -3 -16   6 17616.6 658.159  15
  -3 -16   5 5.59473 62.5873  15
  -3 -16   4 6336.06 398.457  15
  -3 -16   3 88.0361 75.6766  15
  -3 -16   2 27510.9 1019.52  15
  -3 -16   1 2318.18 245.768  15
  -3 -16   0 16917.0 714.361  15
   3 -16   0 14589.7 511.759  15
   3 -16   1 596.084 87.7699  15
  -3 -16  -1 482.043 112.579  15
   3 -16   2 22590.8 704.130  15
  -3 -16  -2 20753.6 805.349  15
   3 -16   3 3676.96 218.542  15
  -3 -16  -3 3518.56 255.807  15
   3 -16   4 18358.0 601.466  15
  -4   0  23-66.5790 64.0984  13
  -4   0  22 14538.0 866.465   8
  -4   0  22 14153.6 806.884  13
  -4   0  21 199.462 127.158  13
  -4   0  21-34.1233 164.528   8
  -4   0  20 8574.34 748.151   8
  -4   0  20 9181.10 765.159  13
  -4   0  19-171.451 123.690   9
  -4   0  19-58.8545 170.343   8
  -4   0  19-209.303 217.329  13
  -4   0  18 7794.43 745.287   8
  -4   0  18 7917.90 683.021   9
  -4   0  17 169.220 230.278   5
  -4   0  17 183.255 96.0441   9
  -4   0  17 49.1989 146.017   8
  -4   0  16 76675.2 2628.80  17
  -4   0  16 79143.6 2770.61   8
  -4   0  16 77018.8 2892.50   5
  -4   0  16 77592.1 2680.89   9
  -4   0  15 277.938 149.962   9
  -4   0  15 132.133 151.197   8
  -4   0  15 148.519 180.285   3
  -4   0  15 131.970 118.454  17
  -4   0  15 124.244 129.352   5
  -4   0  14 22219.3 1251.62   5
  -4   0  14 23902.1 1162.10   9
  -4   0  14 24000.9 1170.44  17
  -4   0  14 22144.9 1640.73   3
  -4   0  14 21708.6 1123.17   8
  -4   0  13-24.9838 185.948   3
  -4   0  12 1285.60 317.357   3
  -4   0  11 53.2621 107.343   3
  -4   0  10-22.2617 165.378   3
  -4   0   9 35.2789 98.7352   2
  -4   0   9 116.108 98.3445   3
  -4   0   8 145591. 4260.37   3
  -4   0   8 145325. 4237.18   2
  -4   0   7-41.5298 109.092   3
  -4   0   7-2.84150 82.5244   2
  -4   0   6 181569. 4719.96   3
  -4   0   6 164754. 4811.12   2
  -4   0   5-120.456 77.8543   3
  -4   0   5-38.0278 103.358   2
  -4   0   4 134677. 3603.67   1
  -4   0   4 132451. 3632.58   3
  -4   0   3 55.7072 55.4850   3
  -4   0   3 75.2704 88.4633   1
  -4   0   2 483509. 11591.3   1
  -4   0   1 147.975 125.196   1
  -4   0   0 189467. 5018.93   1
  -4   0  -1-77.5072 117.348   1
  -4   0  -2 7632.20 601.296   1
  -4   0  -3 101.185 159.632   1
  -4   0  -4 31802.2 1442.96   1
  -4   0  -5 106.326 125.692   1
  -4   0  -6 14240.2 953.380   1
  -4   0  -7-38.9140 114.394   1
  -4   0  -8 59913.3 2420.53   1
  -4   0  -9-126.619 135.143   1
   4   0  10 27128.6 1285.18  14
  -4   0 -10 27992.2 1610.81   1
   4   0  11 240.768 229.271   4
   4   0  11-118.200 163.650  14
   4   0  11 109.338 142.204   7
   4   0  12 10905.9 906.666  10
   4   0  12 10327.1 831.818   4
   4   0  12 11312.8 925.473   7
   4   0  13-86.1332 182.645  10
   4   0  13 22.8489 136.517   4
   4   0  13-119.936 210.899   7
   4   0  14 56902.2 2372.83  10
   4   0  14 54191.1 2236.40   4
   4   0  14 57282.4 2333.48   7
   4   0  15 18.8304 120.465   4
   4   0  15-164.152 157.535   7
   4   0  15-149.282 263.088  10
   4   0  16 46675.0 1973.52   7
   4   0  16 47579.6 2024.78  10
   4   0  17-31.4037 123.092   7
   4   0  18 36647.8 1490.81   7
   4   0  19-81.5130 130.244   5
   4   0  20 7237.39 465.121   5
  -4   1  23 173.328 70.8412  13
  -4   1  22-45.2112 91.4025  13
  -4  -1  22 168.713 136.154   8
  -4  -1  22 18.0635 91.6512  13
  -4   1  21 137.058 128.018  13
  -4   1  21 273.439 210.231   8
  -4  -1  21 247.662 145.775  13
  -4  -1  21 142.301 172.442   8
  -4  -1  20 434.538 220.441   8
  -4   1  20 213.225 201.052   8
  -4   1  20 412.380 171.424   9
  -4  -1  20 338.624 141.873  13
  -4   1  19 632.723 184.538   9
  -4   1  19 683.373 241.716   8
  -4  -1  19 848.354 270.015  13
  -4  -1  19 1126.28 279.109   8
  -4  -1  18 78.2676 111.298   9
  -4  -1  18-78.2771 184.878  13
  -4   1  18 109.622 117.433   9
  -4   1  18 99.1725 196.502   8
  -4  -1  18-104.225 165.553   8
  -4  -1  17 1122.88 317.020   5
  -4   1  17 1221.70 325.920   5
  -4  -1  17 1306.51 294.666   8
  -4  -1  17 1416.72 296.613   9
  -4   1  17 1720.13 320.531   9
  -4   1  17 1666.48 364.015   8
  -4  -1  17 1360.14 318.345  13
  -4  -1  16 1246.59 281.609   8
  -4  -1  16 1372.31 289.541  17
  -4   1  16 1488.95 277.812   9
  -4  -1  16 1084.82 261.806   9
  -4   1  16 1085.70 311.403   5
  -4  -1  16 1142.81 294.703   5
  -4   1  16 1371.62 318.935   8
  -4   1  16 1528.92 269.815  17
  -4  -1  15 323.639 177.778   5
  -4  -1  15 655.813 195.585  17
  -4  -1  15 668.946 223.282   9
  -4   1  15 439.896 184.912   8
  -4  -1  15 501.150 195.177   8
  -4   1  15 493.931 255.437   5
  -4   1  15 166.488 154.771   3
  -4   1  15 510.983 176.360   9
  -4   1  15 206.960 128.403  17
  -4  -1  14 255.494 124.763  17
  -4  -1  14 153.182 107.066   9
  -4   1  14 159.286 121.634   9
  -4   1  14 142.891 131.386   8
  -4   1  14 133.741 168.885   3
  -4  -1  14 32.1881 96.9217   8
  -4  -1  14 346.336 255.236   3
  -4   1  14 4.73836 145.366   5
  -4  -1  14-17.7843 131.818   5
  -4   1  13 516.836 237.476   3
  -4  -1  13-299.131 218.852   3
  -4   1  12 6581.92 753.715   3
  -4  -1  12 6552.69 811.875   3
  -4   1  11 9279.89 838.984   3
  -4  -1  11 8616.08 868.073   3
  -4  -1  10 40264.5 1927.15   3
  -4   1  10 40472.4 1852.24   3
  -4   1   9 63934.3 2462.31   2
  -4  -1   9 63145.9 2433.86   3
  -4   1   9 65026.4 2410.52   3
  -4  -1   8 1718.87 270.081   2
  -4   1   8 1717.22 355.787   2
  -4  -1   8 1321.59 290.089   3
  -4   1   8 1716.56 316.674   3
  -4  -1   7 4620.91 468.449   3
  -4   1   7 4523.55 471.639   3
  -4  -1   7 4275.80 428.729   2
  -4   1   7 4505.24 526.444   2
  -4   1   6 1429.93 281.842   2
  -4  -1   6 1891.45 277.795   3
  -4  -1   6 1835.54 277.750   2
  -4  -1   6 1919.67 188.481   1
  -4   1   6 1601.19 272.327   3
  -4  -1   5 7869.50 543.212   3
  -4   1   5 7319.29 566.669   3
  -4   1   5 7740.26 651.354   2
  -4  -1   5 8346.12 452.103   1
  -4  -1   4 50074.4 1492.40   1
  -4  -1   4 41695.0 1485.11   3
  -4  -1   3 36317.2 1242.50   1
  -4   1   3 32083.7 1360.50   1
  -4  -1   3 34259.6 1159.90   3
  -4  -1   2 183.749 97.9115   1
  -4  -1   2 158.423 56.0541   3
  -4   1   2 213.226 132.092   1
  -4  -1   1 3945.87 365.643   1
  -4   1   1 3996.36 420.302   1
  -4  -1   1 4832.01 273.270   3
  -4  -1   0 61.1226 105.322   1
  -4   1   0 103.346 95.3925   1
  -4  -1   0 48.1094 22.2376   3
  -4  -1  -1 58869.9 1968.79   1
  -4   1  -1 61440.8 2145.56   1
  -4  -1  -2 21088.3 1011.02   1
  -4   1  -2 22212.5 1148.06   1
  -4  -1  -3 74.5283 106.848   1
  -4   1  -3 206.546 187.894   1
  -4  -1  -4 4399.57 462.825   1
  -4   1  -4 5638.70 581.551   1
  -4   1  -5 841.807 250.031   1
  -4  -1  -5 623.745 198.362   1
  -4   1  -6 4511.52 558.492   1
  -4  -1  -6 4234.92 474.894   1
  -4   1  -7 71.0125 122.613   1
  -4  -1  -7 779.318 238.130   1
  -4   1  -8 1341.01 348.681   1
  -4  -1  -8 1425.67 314.321   1
  -4  -1  -9 3396.09 480.171   1
  -4   1  -9 3550.42 549.493   1
   4  -1  10 1167.99 277.866   4
   4  -1  10 1037.09 257.286  14
  -4  -1 -10 1274.46 317.072   1
   4   1  10 1866.49 388.652   7
  -4   1 -10 1283.47 381.180   1
   4   1  11 14788.9 1084.85   7
   4  -1  11 14933.9 952.731  14
   4  -1  11 14056.4 999.252   7
   4  -1  11 15718.9 998.736   4
   4   1  11 14113.9 980.956   4
  -4  -1 -11 14631.3 1113.84   1
   4   1  12 6735.03 720.067  10
   4   1  12 7298.80 753.994   7
   4  -1  12 5545.15 502.716  16
   4  -1  12 6790.97 662.415   4
   4  -1  12 6884.72 680.483   7
   4  -1  12 6317.80 691.929  10
   4  -1  13 3466.26 512.524  10
   4  -1  13 4437.33 447.634  16
   4   1  13 5018.34 614.442   7
   4  -1  13 4971.85 577.831   7
   4   1  13 4356.11 580.625  10
   4  -1  13 4196.72 528.869   4
   4  -1  14-40.1811 90.9403  16
   4  -1  14 173.674 149.958  10
   4   1  14-34.5688 176.573  10
   4   1  14 55.1798 177.909   7
   4  -1  14 83.1355 126.715   4
   4   1  14 43.9437 122.360   4
   4  -1  14 194.452 147.322   7
   4  -1  15 852.617 264.295  10
   4  -1  15 1016.55 205.818  16
   4   1  15 518.167 152.362   4
   4   1  15 1061.95 303.444   7
   4  -1  15 840.362 232.774   4
   4  -1  15 1151.51 277.292   7
   4   1  15 967.488 294.628  10
   4   1  16 117.853 171.654  10
   4  -1  16-264.727 260.005  10
   4  -1  16 102.857 102.541  16
   4  -1  16 321.669 115.397   7
   4   1  16-2.32820 144.294   7
   4  -1  17 4135.85 450.237   7
   4   1  17 4103.40 495.122   7
   4  -1  18 2779.63 332.972   7
   4   1  18 2701.88 362.039   7
   4  -1  19 787.554 191.459   5
   4   1  19 852.342 182.881   5
   4  -1  20 857.797 156.304   5
   4   1  20 1081.23 170.540   5
  -4  -2  23 1073.22 187.293   8
  -4   2  23 1115.62 184.192  13
  -4  -2  22 9693.36 644.065   8
  -4  -2  22 8479.15 541.858  13
  -4   2  22 8883.64 633.879  13
  -4   2  21 718.766 206.464  13
  -4  -2  21 997.581 217.614  13
  -4   2  21 815.544 174.287   9
  -4  -2  21 1016.17 240.858   8
  -4   2  20 8751.08 787.564   8
  -4  -2  20 7764.81 673.245   8
  -4  -2  20 8492.90 719.348  13
  -4   2  20 7597.89 613.285   9
  -4  -2  19 994.987 270.921   8
  -4   2  19 994.036 245.799   9
  -4   2  19 1069.04 337.928   8
  -4  -2  19 1039.91 287.967  13
  -4  -2  18 2312.67 382.570   8
  -4   2  18 2249.74 353.106   9
  -4   2  18 2514.86 439.431   8
  -4  -2  18 2756.38 448.958  13
  -4  -2  17 9800.16 782.361   8
  -4   2  17 8759.25 710.166   9
  -4   2  17 9306.77 835.321   8
  -4  -2  17 9253.57 839.633  13
  -4   2  17 9853.86 715.163  17
  -4  -2  16 22616.3 1349.42   5
  -4   2  16 24137.7 1401.16   5
  -4   2  16 23922.8 1233.44   9
  -4  -2  16 26671.9 1336.68   9
  -4   2  16 24099.7 1372.64   8
  -4  -2  16 26553.2 1302.94   8
  -4  -2  16 25617.8 1453.41  13
  -4  -2  16 24492.7 1303.09  17
  -4  -2  15 2235.63 360.191  17
  -4  -2  15 3178.78 435.792  16
  -4   2  15 3486.44 475.802   8
  -4  -2  15 3204.05 412.232   8
  -4   2  15 3501.85 495.364   5
  -4   2  15 3395.26 614.048   3
  -4  -2  15 2900.01 458.518  13
  -4  -2  15 2668.33 424.475   5
  -4   2  15 2756.45 372.131   9
  -4  -2  15 2775.23 407.556   9
  -4   2  14 39239.6 1752.15   5
  -4   2  14 39123.1 1578.67   9
  -4  -2  14 40259.3 1650.27  16
  -4   2  14 38718.9 1701.61   8
  -4  -2  14 39935.2 1587.66   8
  -4  -2  14 43715.3 1875.68  13
  -4  -2  14 41598.2 1717.67   9
  -4   2  14 43502.6 2307.36   3
  -4  -2  14 37946.7 1665.58  11
  -4  -2  14 39387.3 1755.24   5
  -4  -2  14 39029.3 1699.27  17
  -4  -2  13 5744.39 823.143   3
  -4   2  13 7074.95 823.586   3
  -4   2  13 6850.51 534.804   9
  -4  -2  12 49320.4 2500.48   3
  -4   2  12 49990.7 2299.16   3
  -4  -2  11 39661.7 2111.22   3
  -4   2  11 44369.2 2031.93   3
  -4   2  10 60893.7 2532.46   2
  -4  -2  10 57388.0 2531.58   3
  -4   2  10 61675.8 2418.87   3
  -4   2   9 372.748 231.604   2
  -4  -2   9 238.204 148.712   3
  -4   2   8 46320.7 1871.63   3
  -4  -2   8 42921.5 1881.00   3
  -4   2   8 41625.2 1996.25   2
  -4   2   7 2239.41 355.976   3
  -4  -2   7 2144.07 337.733   3
  -4   2   7 2566.07 433.777   2
  -4  -2   7 2247.36 263.502   2
  -4  -2   6 316845. 8372.54   3
  -4   2   6 327114. 8481.00   3
  -4  -2   6 344872. 8206.20   2
  -4   2   6 335330. 8796.27   2
  -4  -2   5 3633.59 379.128   3
  -4  -2   5 3944.55 290.642   1
  -4  -2   4 592712. 13629.3   1
  -4   2   4 611851. 14371.9   2
  -4  -2   3 29376.3 1037.75   3
  -4  -2   3 29360.1 1099.05   1
  -4   2   2 158216. 4677.53   1
  -4  -2   2 170873. 4083.55   3
  -4  -2   2 162472. 4325.34   1
  -4  -2   1 15575.0 491.663   3
  -4  -2   1 15553.8 780.161   1
  -4   2   1 17154.6 1028.55   1
  -4   2   0 4196.97 500.825   1
  -4  -2   0 4657.07 407.772   1
  -4   2  -1 324.862 148.290   1
  -4  -2  -1 424.927 149.673   1
  -4   2  -2 20411.5 1197.62   1
  -4  -2  -2 19862.9 972.898   1
  -4   2  -3 20451.9 1246.81   1
  -4  -2  -3 21022.1 1036.41   1
  -4   2  -4 57694.7 2377.68   1
  -4  -2  -4 55555.9 2011.90   1
  -4  -2  -5 1681.48 298.688   1
  -4   2  -5 1773.12 382.260   1
  -4  -2  -6 47109.2 1873.05   1
  -4   2  -6 47664.4 2225.76   1
  -4  -2  -7-27.2056 102.908   1
  -4   2  -7 153.802 151.965   1
  -4  -2  -8 40529.1 1790.64   1
  -4   2  -8 38521.9 2125.07   1
  -4  -2  -9 10411.4 854.330   1
  -4   2  -9 9021.94 977.695   1
   4  -2   9 10187.2 740.806   4
   4   2  10 76721.2 2936.05   7
   4  -2  10 81140.0 2678.19  14
  -4  -2 -10 79083.9 2912.54   1
   4  -2  10 76281.6 2642.85   4
   4   2  11 12854.7 968.824  10
   4   2  11 15218.4 1110.44   7
   4  -2  11 13977.8 727.338  18
  -4  -2 -11 12623.0 1012.48   1
   4  -2  11 13013.0 962.472  10
   4  -2  11 14464.6 956.121   7
   4  -2  11 15883.4 976.760  14
   4  -2  11 14110.9 943.777   4
   4  -2  12 22953.5 1366.59  10
   4   2  12 22114.3 1358.31  10
   4  -2  12 24496.5 1314.63   4
   4   2  12 24446.2 1461.47   7
   4  -2  12 24056.8 1037.66  18
   4  -2  12 25656.9 1336.53   7
   4  -2  12 24838.3 1324.98  14
   4  -2  13 481.581 230.494  10
   4   2  13 189.021 167.163   4
   4  -2  13-94.7124 137.972   4
   4  -2  13 434.983 174.441  16
   4  -2  13 126.822 145.096   7
   4   2  13 450.359 209.767   7
   4   2  13-209.999 195.851  10
   4  -2  14 25465.2 1420.56  10
   4   2  14 24877.4 1377.38   4
   4  -2  14 23114.9 1298.98   4
   4  -2  14 26674.2 1361.74   7
   4   2  14 23359.0 1376.45  10
   4   2  14 27786.4 1518.83   7
   4  -2  14 24698.5 1198.44  16
   4   2  15 2033.25 395.345  10
   4  -2  15 1960.93 390.102  10
   4  -2  15 2246.09 318.400  16
   4   2  15 2619.36 408.027   4
   4  -2  15 2113.03 349.273   7
   4   2  15 2594.38 444.118   7
   4  -2  16 34213.4 1614.35  10
   4   2  16 34918.1 1625.65  10
   4  -2  16 35752.9 1361.80   8
   4  -2  16 32043.6 1343.44  16
   4  -2  16 34608.2 1512.80   7
   4   2  16 34940.7 1670.71   7
   4  -2  17-57.6386 80.5150  16
   4  -2  17-96.1829 95.2221   8
   4  -2  17 27.9482 91.6110   7
   4   2  17-1.01732 159.175   7
   4  -2  18 8745.88 501.770  16
   4   2  18 9505.21 684.325   7
   4  -2  19 7.38775 101.818   5
   4   2  19 62.5112 99.1978   5
   4  -2  20 4567.97 332.950   5
   4   2  20 4553.64 329.701   5
  -4  -3  23 5654.31 374.687   8
  -4   3  23 6202.17 415.822  13
  -4  -3  22 903.880 194.957   8
  -4   3  22 494.320 147.257  13
  -4   3  21-11.2086 157.995  13
  -4  -3  21 7.33051 132.107   8
  -4  -3  21-43.2073 88.8264  13
  -4   3  21 65.3683 76.4025   9
  -4  -3  20 105.381 147.882   8
  -4   3  20-63.5751 137.735   9
  -4  -3  20 333.154 197.032  13
  -4   3  19 3115.11 399.439   9
  -4   3  19 3066.15 521.107   8
  -4  -3  19 3366.26 441.647   8
  -4  -3  19 3554.33 471.380  13
  -4   3  18 7174.82 631.383   9
  -4   3  18 7637.79 768.735   8
  -4  -3  18 7658.43 728.589  13
  -4  -3  18 6702.84 635.712   8
  -4   3  17 2962.05 477.350   8
  -4   3  17 2948.85 376.390  17
  -4   3  17 2244.00 356.650   9
  -4  -3  17 2612.95 395.688   8
  -4  -3  17 2556.95 448.121  13
  -4  -3  16 3814.20 491.966  17
  -4   3  16 3400.06 425.773   9
  -4  -3  16 3879.71 489.504  16
  -4   3  16 4373.85 574.872   8
  -4  -3  16 3809.54 462.297   8
  -4  -3  16 4033.36 538.129  13
  -4  -3  15 369.485 179.403   5
  -4   3  15 330.793 152.965   5
  -4  -3  15 583.727 183.410   9
  -4  -3  15 464.148 208.909  16
  -4   3  15 429.746 164.235   9
  -4   3  15 258.565 158.357   8
  -4  -3  15 482.827 191.629   8
  -4  -3  15-75.5805 113.548  13
  -4   3  15-51.9325 92.2082   3
  -4  -3  15 757.812 227.139  17
  -4  -3  14 297.707 145.312   5
  -4  -3  14 819.072 212.014   9
  -4  -3  14 416.668 183.225  13
  -4   3  14 118.089 108.462   9
  -4   3  14 184.129 165.273   8
  -4  -3  14 172.348 114.998   8
  -4   3  14 388.813 204.744   5
  -4   3  14 174.390 165.998   3
  -4  -3  14 419.541 169.209  17
  -4  -3  14 240.081 132.800  16
  -4  -3  14 685.142 230.958  11
  -4  -3  13 9770.34 739.831   5
  -4   3  13 8522.00 682.604   5
  -4  -3  13 8291.91 707.375  17
  -4   3  13 10015.4 664.702   9
  -4  -3  13 9150.05 652.018  16
  -4   3  13 9459.08 727.465   8
  -4   3  13 9491.72 951.258   3
  -4  -3  13 11430.5 848.061  13
  -4  -3  13 8681.19 705.333  11
  -4   3  12 5377.88 676.905   3
  -4   3  11 2671.23 446.740   3
  -4   3  10-220.720 161.051   3
  -4   3   9 1886.81 456.924   2
  -4   3   9 1841.57 360.285   3
  -4  -3   9 2392.25 428.523   3
  -4  -3   8 29655.2 1581.43   3
  -4   3   8 32112.1 1558.22   3
  -4   3   8 31885.5 1747.49   2
  -4  -3   7 10639.4 821.711   3
  -4   3   7 9623.81 784.221   3
  -4   3   7 11833.4 1012.57   2
  -4  -3   6 26813.4 1315.48   3
  -4   3   6 31213.5 1663.83   2
  -4   3   5 1652.27 371.491   2
  -4  -3   5 2319.96 308.443   3
  -4  -3   5 2537.42 243.322   1
  -4   3   4 10192.2 872.027   2
  -4  -3   4 11079.8 582.862   1
  -4   3   3 47928.4 2064.09   2
  -4  -3   3 48044.8 1586.06   1
  -4  -3   2 72909.4 2213.51   1
  -4   3   2 73476.9 2736.02   2
  -4  -3   1 3034.43 334.537   1
  -4  -3   0 1211.95 211.340   1
  -4   3  -1 2173.67 399.584   1
  -4  -3  -1 2611.18 312.230   1
  -4   3  -2 20579.3 1350.16   1
  -4  -3  -2 23415.0 1080.15   1
  -4  -3  -3-23.6734 116.205   1
  -4   3  -3-28.4915 253.137   1
  -4   3  -4 12852.9 1086.45   1
  -4  -3  -4 12915.4 810.877   1
  -4   3  -5 2163.59 462.823   1
  -4  -3  -5 2624.93 359.962   1
  -4   3  -6 995.009 297.249   1
  -4  -3  -6 1571.01 290.201   1
  -4  -3  -7 18113.7 1102.18   1
   4  -3   7 19808.9 976.098   4
  -4   3  -7 19193.6 1452.59   1
  -4  -3  -8 1844.46 352.119   1
  -4   3  -8 1691.91 441.924   1
   4  -3   8 1794.77 295.209   4
  -4  -3  -9 307.820 145.898   1
   4  -3   9 129.869 105.671   4
   4  -3  10 77.8951 78.9858  18
  -4  -3 -10-105.632 115.732   1
   4  -3  10 69.8887 134.751   4
   4  -3  10-314.629 197.488  14
   4   3  10 400.370 224.723   7
   4  -3  11 450.922 192.723  10
   4  -3  11 391.986 132.644  18
  -4  -3 -11 114.400 97.2520   1
   4  -3  11 411.668 223.185  14
   4   3  11 375.516 245.892   7
   4  -3  11 181.772 136.541   4
   4   3  11 205.580 185.814  10
   4  -3  12 596.030 156.979  18
   4   3  12 433.090 232.911  10
   4  -3  12 284.628 179.306  10
   4   3  12 773.047 216.209   4
   4  -3  12 393.413 198.055   4
   4  -3  12 471.627 188.502  14
   4   3  12-20.6431 224.541   7
   4  -3  13 399.286 154.378  18
   4  -3  13 359.982 212.410  14
   4   3  13 309.833 177.687   4
   4  -3  13 450.568 208.756  10
   4   3  13 405.299 203.822  10
   4  -3  13-17.0375 159.660   4
   4   3  13 282.564 207.727   7
   4   3  14 787.368 290.110   7
   4   3  14 802.609 237.006   4
   4  -3  14 724.885 211.889  16
   4  -3  14 531.153 210.109  10
   4  -3  14 1361.98 264.264   7
   4   3  14 295.586 173.318  10
   4   3  15 399.881 197.247  10
   4  -3  15 330.830 178.111  10
   4  -3  15 679.236 206.187  16
   4   3  15 614.479 191.375   4
   4  -3  15 352.421 139.917   7
   4   3  15 524.134 254.285   7
   4  -3  16 160.792 127.057  10
   4   3  16-79.9640 140.904  10
   4   3  16 129.225 179.787   7
   4  -3  16 91.1803 112.038  16
   4  -3  17 157.103 109.821  16
   4  -3  17 140.890 82.9300   8
   4   3  17 90.5624 155.935   7
   4  -3  18 93.7633 106.926   5
   4   3  18 20.9954 127.311   5
   4  -3  18 265.876 97.5044  16
   4   3  18 321.928 156.443   7
   4  -3  18 303.999 110.899   8
   4   3  19 909.217 168.999   5
   4  -3  19 1219.53 144.641  16
   4  -3  19 752.140 153.541   5
  -4   4  22 17763.4 883.203  13
  -4  -4  22 17677.9 791.163   8
  -4   4  22 15852.3 692.962   9
  -4   4  21-23.3290 81.1274   9
  -4  -4  21-47.9412 93.4817   8
  -4   4  20 11501.8 741.491   9
  -4  -4  20 11558.5 756.360   8
  -4   4  19 314.108 157.196   9
  -4  -4  19-94.5203 155.153   8
  -4  -4  19 435.015 207.258  13
  -4   4  18 33133.6 1497.89   9
  -4  -4  18 33901.2 1522.35   8
  -4  -4  18 34472.5 1660.91  13
  -4  -4  17 312.143 185.751  13
  -4  -4  17 617.046 213.302   8
  -4   4  17 422.450 160.386   9
  -4   4  17 420.108 260.792   8
  -4   4  16 28441.9 1363.58   9
  -4  -4  16 29204.9 1420.35  16
  -4   4  16 27808.0 1582.25   8
  -4  -4  16 30446.7 1389.22   8
  -4  -4  16 31060.4 1634.41  13
  -4  -4  15 412.327 189.506  16
  -4   4  15 335.739 123.610   9
  -4   4  15 257.595 193.034   8
  -4  -4  15 798.724 222.399  13
  -4  -4  15 638.882 194.059   8
  -4  -4  15 549.050 205.035  17
  -4  -4  14 50896.8 2181.54  17
  -4   4  14 53040.5 1965.89   9
  -4  -4  14 53354.2 1992.76  16
  -4   4  14 53061.7 2213.98   8
  -4   4  14 56431.7 2631.73   3
  -4  -4  14 58349.5 2333.30  13
  -4  -4  13 198.564 140.663  13
  -4  -4  13 403.426 165.460  16
  -4   4  13 201.924 109.061   9
  -4   4  13 350.721 204.915   8
  -4   4  13 341.942 251.778   3
  -4  -4  13-179.598 148.454  17
  -4  -4  13 787.423 252.644  11
  -4   4  12 31014.3 1258.65   9
  -4   4  12 30748.0 1430.61   8
  -4   4  12 30559.0 1758.30   3
  -4  -4  12 28010.8 1385.52  11
  -4   4  11 154.035 102.579   3
  -4   4  10 36076.6 1818.54   3
  -4   4   9 3077.78 562.347   2
  -4   4   9 2858.48 448.435   3
  -4   4   8 59500.4 2636.11   2
  -4   4   8 56627.5 2285.05   3
  -4   4   7 44948.5 2243.58   2
  -4   4   6 109154. 3946.55   2
  -4  -4   5 5649.65 400.365   1
  -4   4   5 4102.96 612.601   2
  -4  -4   4 42619.0 1470.52   1
  -4   4   4 41992.3 2058.60   2
  -4   4   3 2699.52 487.629   2
  -4  -4   3 2502.45 293.668   1
  -4  -4   2 8015.65 556.847   1
  -4   4   2 8081.40 802.740   2
  -4  -4   1 9216.46 622.666   1
  -4   4   1 9138.15 841.658   2
  -4  -4   0 64836.5 2142.61   1
  -4   4   0 64275.5 2606.39   2
  -4  -4  -1 3650.53 396.212   1
  -4  -4  -2 231903. 6113.01   1
  -4  -4  -3 1395.13 272.468   1
  -4  -4  -4 67140.7 2346.39   1
   4  -4   5 11637.7 637.419   4
  -4  -4  -5 11411.9 808.910   1
   4  -4   6 36350.9 1357.04   4
  -4  -4  -6 35063.1 1603.49   1
   4  -4   7 118.109 90.0987   4
  -4  -4  -7 111.268 119.941   1
   4  -4   8 70523.1 2296.75   4
  -4  -4  -8 64207.1 2536.95   1
  -4  -4  -9 4660.67 569.673   1
   4   4   9 5207.64 634.467   7
   4  -4   9 5939.15 425.650  15
   4  -4   9 5511.90 599.503  14
   4  -4   9 5811.66 535.276   4
  -4  -4 -10 64561.1 2561.36   1
   4  -4  10 64226.9 2129.28  18
   4  -4  10 60406.9 2336.39  10
   4   4  10 58972.1 2333.45  10
   4  -4  10 66389.4 2311.46   4
   4   4  10 63550.2 2642.91   7
   4  -4  11 10417.4 826.738  10
   4   4  11 10301.1 834.392  10
  -4  -4 -11 10982.3 920.615   1
   4  -4  11 10689.0 783.711   4
   4  -4  11 12838.3 913.499  14
   4   4  11 11343.0 975.596   7
   4  -4  11 11047.9 693.293  18
   4  -4  12 12306.9 927.243  10
   4  -4  12 13571.7 773.731  18
   4   4  12 12168.6 903.926   4
   4  -4  12 12395.5 869.361   4
   4  -4  12 12202.8 906.925  14
   4   4  12 12408.3 926.613  10
   4   4  12 12987.6 1034.34   7
   4   4  13 1587.04 318.778  10
   4  -4  13 2182.49 301.068  18
   4  -4  13 2143.68 357.050  14
   4   4  13 2418.12 383.750   4
   4  -4  13 2306.84 390.162  10
   4   4  13 2584.43 459.825   7
   4  -4  14 2503.00 399.125  10
   4   4  14 2435.35 389.862   4
   4  -4  14 2485.89 379.469  16
   4   4  14 3052.62 494.289   7
   4   4  14 2314.46 388.357  10
   4  -4  15 1365.99 294.823  10
   4   4  15 1450.93 304.704  10
   4  -4  15 1174.16 263.055  16
   4   4  15 1695.22 381.499   7
   4  -4  16 12046.7 748.314  16
   4   4  16 12156.2 882.541   7
   4  -4  17 1327.95 224.200  16
   4  -4  17 1666.73 241.920   8
   4   4  17 1204.63 270.289   7
   4  -4  18 2501.71 265.165  16
   4   4  18 2286.44 286.591   5
   4  -4  18 1888.22 260.946   5
   4  -4  18 2717.60 256.298   8
   4   4  18 2083.82 302.205   7
   4  -4  19 144.435 60.9790  16
   4  -4  19 61.9030 46.7291   5
   4   4  19 13.7980 48.5143   5
  -4   5  22 242.492 88.1334   9
  -4  -5  22 218.693 80.5232   8
  -4   5  22 459.423 121.846  13
  -4   5  21 568.489 150.859   9
  -4  -5  21 575.463 148.818   8
  -4   5  20 308.798 146.904   9
  -4  -5  20 402.740 155.595   8
  -4   5  19 2697.36 361.120   9
  -4  -5  19 2106.80 311.704   8
  -4  -5  18 946.773 243.976  13
  -4   5  18 914.011 223.705   9
  -4  -5  18 1117.46 238.967   8
  -4   5  17 846.880 238.048   9
  -4  -5  17 971.441 263.818  13
  -4  -5  17 1312.09 265.760   8
  -4   5  16 1862.77 299.942   9
  -4  -5  16 2252.62 327.726   8
  -4  -5  16 2755.56 458.859  13
  -4  -5  16 1710.36 316.263  16
  -4   5  15 706.073 212.929   9
  -4  -5  15 1084.46 312.239  13
  -4  -5  15 647.206 179.371  16
  -4  -5  14 993.348 315.480  17
  -4  -5  14 111.422 115.709  16
  -4   5  14 119.213 109.418   9
  -4  -5  14 272.518 178.047  13
  -4   5  14 705.554 300.247   3
  -4  -5  13 5040.17 595.138  13
  -4   5  13 3933.00 430.653   9
  -4  -5  13 4034.90 420.501  16
  -4   5  13 4181.60 655.091   3
  -4  -5  13 4885.05 613.168  17
  -4   5  12 5198.88 470.358   9
  -4   5  12 4739.94 663.815   3
  -4  -5  12 6051.42 637.142  13
  -4  -5  12 5389.90 580.437  11
  -4  -5  12 4572.91 570.431  17
  -4   5  11 21677.6 1435.69   3
  -4   5  10 34911.8 1841.37   3
  -4   5   9 44342.8 2419.11   2
  -4   5   9 40015.5 1992.97   3
  -4   5   8 15411.2 1344.87   2
   4  -5  -8 13570.3 1013.40   1
   4  -5  -7 1443.83 370.720   1
  -4   5   7 1451.43 422.084   2
  -4   5   6 11202.1 1085.29   2
  -4  -5   5 8473.68 544.438   1
  -4   5   5 6957.68 848.074   2
  -4  -5   4 19760.0 947.015   1
  -4   5   4 19053.1 1412.91   2
  -4   5   3 2533.35 501.993   2
  -4  -5   3 2332.12 313.771   1
  -4  -5   2 161179. 4394.59   1
  -4   5   2 153310. 5087.47   2
  -4   5   1 67.9510 194.385   2
  -4  -5   1 46.0506 137.881   1
  -4   5   0 1967.88 420.365   2
  -4  -5   0 2121.41 331.324   1
  -4   5  -1 289.365 249.002   2
  -4  -5  -1 34.0450 123.233   1
  -4   5  -2 2611.17 494.341   2
  -4  -5  -2 3493.78 427.330   1
  -4   5  -3 2519.11 468.128   2
  -4  -5  -3 2830.79 396.747   1
  -4   5  -4 10646.2 987.673   2
  -4  -5  -4 10964.0 813.807   1
  -4   5  -5 14221.4 1145.15   2
  -4  -5  -5 15422.5 993.963   1
  -4   5  -6 15440.5 1189.53   2
  -4  -5  -6 14788.7 999.527   1
   4  -5   7 50.6500 66.8259   4
  -4  -5  -7-73.4772 168.698   1
   4  -5   8 10700.2 696.515   4
   4  -5   8 13110.8 668.348  15
   4  -5   8 13162.7 968.590  14
  -4  -5  -8 10373.2 880.795   1
   4  -5   9 2584.70 287.326  15
   4  -5   9 2392.96 337.338   4
   4  -5   9 2411.25 422.786  14
   4   5   9 2464.98 453.388   7
  -4  -5  -9 2421.43 426.556   1
  -4  -5 -10 2141.39 403.833   1
   4  -5  10 1880.85 301.017  18
   4  -5  10 1550.70 289.854  10
   4   5  10 2088.29 342.447  10
   4  -5  10 2104.86 269.824  15
   4  -5  10 1814.34 305.750   4
   4  -5  10 1675.87 335.745  14
   4   5  10 1892.25 402.530   7
  -4  -5 -11 3770.54 555.414   1
   4   5  11 3693.25 559.835   7
   4   5  11 3536.23 459.550  10
   4  -5  11 4546.23 545.498  14
   4  -5  11 4291.28 444.746  18
   4  -5  11 4180.66 488.230  10
   4  -5  12 6695.08 629.878  10
   4   5  12 5913.58 611.280   4
   4  -5  12 6725.57 550.532  18
   4   5  12 5801.99 688.444   7
   4   5  12 6592.70 626.899  10
   4  -5  12 6516.28 634.078  14
   4  -5  13-73.9818 164.926  14
   4  -5  13-59.5757 99.0947  18
   4   5  13 100.637 101.431   4
   4  -5  13-349.493 158.996  10
   4   5  13-72.6691 193.380   7
   4   5  13 266.179 158.956  10
   4  -5  14 583.273 158.544  10
   4   5  14 436.899 155.777  10
   4  -5  14 611.090 152.989  18
   4   5  14 836.181 214.369   4
   4  -5  14 1188.48 279.062  16
   4   5  14 762.535 248.290   7
   4  -5  15 350.841 170.347  16
   4   5  15 302.592 199.578   7
   4   5  16 341.732 177.002   7
   4  -5  16 568.687 172.824  16
   4   5  17 494.690 144.879   5
   4  -5  17 414.271 134.764   5
   4  -5  17 277.652 136.399  16
   4   5  17 404.901 168.344   7
   4   5  18 1662.21 205.634   5
   4  -5  18 2430.14 256.562  16
   4  -5  18 2094.50 219.105   8
   4   5  18 2237.49 282.429   7
   4  -5  18 1978.29 212.766   5
   4  -5  19 1293.72 147.517  16
  -4   6  22 19487.1 815.642  13
  -4   6  21-7.08053 69.6815   9
  -4  -6  21-111.479 69.1982   8
  -4   6  20 23222.4 1042.42   9
  -4  -6  20 21794.4 943.468   8
  -4   6  19 633.107 196.278   9
  -4  -6  19 241.098 127.119   8
  -4   6  18 10934.1 752.252   9
  -4  -6  18 10765.3 695.463   8
  -4   6  17 381.619 183.106   9
  -4  -6  17 401.138 131.827   8
  -4   6  16 6925.34 609.222   9
  -4  -6  16 6778.74 589.803  16
  -4  -6  16 7128.24 577.192   8
  -4  -6  15 436.367 188.364  16
  -4   6  15 300.487 143.092   9
  -4   6  14 28707.5 1354.51   9
  -4  -6  14 29996.9 1327.95  16
  -4  -6  14 33280.5 1673.50  13
  -4  -6  13 198.848 102.056  16
  -4   6  13-149.296 155.612   9
  -4  -6  13-171.107 129.196  13
  -4   6  13-324.681 175.776   3
  -4  -6  12 44785.0 2003.26  13
  -4   6  12 44256.8 1692.91   9
  -4   6  12 44529.0 2234.01   3
  -4  -6  11 429.886 204.390  13
  -4  -6  11 410.581 228.107  17
  -4   6  11-307.989 162.437   3
  -4   6  11 68.7559 97.9415   9
  -4  -6  11-37.7852 157.001  11
  -4   6  10 60993.8 2699.55   3
  -4  -6  10 64437.0 2338.93  11
  -4   6   9 2196.09 440.992   3
  -4   6   8 141175. 4946.55   2
   4  -6  -8 112092. 4106.05   1
  -4   6   7 6930.72 962.040   2
   4  -6  -7 5167.84 661.422   1
  -4   6   6 33180.3 2072.12   2
  -4   6   5 3247.57 632.230   2
  -4  -6   5 3602.79 381.946   1
  -4  -6   4 18846.9 988.159   1
  -4   6   4 18208.5 1465.16   2
  -4  -6   3 40721.8 1650.87   1
  -4   6   3 38389.7 2183.32   2
  -4  -6   2 30002.9 1377.36   1
  -4   6   2 27687.1 1790.30   2
  -4  -6   1 105282. 3313.78   1
  -4   6   1 104017. 3964.26   2
  -4  -6   0 34592.8 1551.82   1
  -4   6   0 30758.0 1875.43   2
  -4  -6  -1 5279.28 556.447   1
  -4   6  -1 4696.51 687.922   2
  -4  -6  -2 69672.3 2494.80   1
  -4   6  -2 61786.2 2844.38   2
  -4  -6  -3 6974.32 665.655   1
  -4   6  -3 5929.21 749.690   2
  -4  -6  -4 21400.9 1232.34   1
  -4   6  -4 20062.3 1438.99   2
  -4  -6  -5-70.3726 171.613   1
  -4  -6  -6 4765.30 575.468   1
   4  -6   7 1474.93 217.138  15
   4  -6   7 1364.42 328.692  14
  -4  -6  -7 1707.48 375.519   1
   4  -6   8 7749.31 770.133  14
   4   6   8 6330.40 728.236   7
   4  -6   8 7672.89 515.036  15
  -4  -6  -8 6730.25 729.740   1
   4  -6   9 305.613 129.926  15
  -4  -6  -9 726.022 247.931   1
   4   6   9 612.923 273.291   7
  -4  -6 -10 7192.75 757.762   1
   4  -6  10 7543.47 521.160  15
   4  -6  10 6865.79 688.178  14
   4   6  10 6764.68 724.521   7
   4  -6  10 6296.54 574.044  18
   4  -6  11 1278.45 294.658  14
   4  -6  11 789.301 223.831  18
   4   6  11 929.991 267.389   7
   4  -6  12 58571.4 2235.88  14
   4  -6  12 60712.6 2089.63  18
   4   6  12 52681.4 2125.25   4
   4   6  12 59289.3 2404.38   7
   4  -6  13 6014.89 518.696  18
   4  -6  13 5173.97 545.797  14
   4   6  13 5641.15 629.649   7
   4   6  13 5392.02 528.729   4
   4   6  14 71946.0 2655.11   7
   4  -6  14 74014.1 2552.08  16
   4  -6  14 73106.6 2331.87  18
   4  -6  15 9488.05 696.489  16
   4   6  15 9293.23 742.296   7
   4   6  16 35370.9 1516.57   7
   4  -6  16 38328.1 1461.06  16
   4  -6  17 3545.98 346.732  16
   4   6  17 3422.98 365.331   7
   4  -6  18 6472.14 406.535  16
   4  -6  18 6227.22 364.767   8
  -4   7  21 140.316 76.7467   9
  -4   7  21 129.913 94.7435  13
  -4   7  20 1261.99 211.879   9
  -4   7  19 895.501 210.966   9
  -4  -7  19 707.450 145.855   8
  -4  -7  18 21.3327 76.3474   8
  -4   7  18 136.992 145.122   9
  -4   7  17 5518.81 533.550   9
  -4  -7  17 5492.14 460.310   8
  -4   7  16 925.667 235.626   9
  -4   7  16 917.626 188.331  12
  -4  -7  15 228.965 118.991  16
  -4   7  15 79.6707 157.764   9
  -4   7  14 751.361 228.312   9
  -4   7  13 6232.29 568.044   9
  -4   7  12 18560.2 996.765   9
  -4   7  12 17152.1 1304.60   3
  -4   7  11 12965.5 791.160   9
  -4   7  11 12910.4 1121.06   3
  -4   7  10 21243.6 1008.63   9
  -4   7  10 18803.1 1385.75   3
  -4   7   9 680.066 169.235   3
  -4   7   9 721.122 166.820   9
  -4  -7   9 819.909 250.061  11
   4  -7  -8 234.018 196.367   1
  -4   7   7 5748.89 887.482   2
   4  -7  -7 3859.61 639.178   1
  -4   7   6 135.813 253.710   2
   4  -7  -6-244.945 204.188   1
  -4   7   5 304.624 321.086   2
  -4  -7   4 7481.69 641.500   1
  -4   7   4 5816.39 868.087   2
  -4  -7   3 7885.60 692.047   1
  -4   7   3 7505.14 953.477   2
  -4  -7   2 10139.5 810.471   1
  -4   7   2 8922.50 1032.99   2
  -4   7   1 5129.87 783.882   2
  -4  -7   1 6527.42 660.622   1
  -4  -7   0 7552.20 720.682   1
  -4   7   0 7174.73 923.392   2
  -4  -7  -1 40386.5 1819.19   1
  -4   7  -1 34326.7 2122.74   2
  -4   7  -2 467.572 203.480   2
  -4  -7  -2 537.003 202.959   1
  -4   7  -3 3271.04 579.391   2
  -4  -7  -3 4199.50 552.028   1
  -4  -7  -4 28059.0 1529.44   1
  -4  -7  -5 1743.18 361.390   1
   4  -7   6 9634.46 575.281  15
   4  -7   6 8702.46 886.112  14
  -4  -7  -6 8459.75 827.027   1
   4  -7   7-486.011 230.783  14
   4  -7   7 170.176 104.485  15
   4   7   7-306.629 187.324   7
  -4  -7  -7 427.116 231.074   1
   4  -7   8 2737.84 312.247  15
   4  -7   8 2978.72 481.490  14
  -4  -7  -8 2287.61 430.941   1
   4   7   8 2164.21 386.631   7
   4  -7   9 3226.31 342.084  15
   4  -7   9 3098.87 486.086  14
  -4  -7  -9 2266.67 425.340   1
   4   7   9 2605.18 419.416   7
   4  -7  10 2695.80 386.703  18
   4  -7  10 3116.57 340.992  15
   4  -7  10 2843.35 433.936  14
   4   7  10 2836.06 429.162   7
   4  -7  11 3282.55 349.628  15
   4  -7  11 3311.40 426.978  18
   4  -7  11 3640.61 472.613  14
   4   7  11 3457.79 407.402   4
   4   7  11 3359.83 472.083   7
   4  -7  12 4490.18 473.104  18
   4  -7  12 4420.34 504.690  14
   4   7  12 4112.53 515.130   7
   4  -7  13 385.279 159.408  18
   4  -7  13 879.080 263.552  14
   4   7  13 677.643 236.705   7
   4  -7  14 111.038 108.882  18
   4  -7  14 172.962 166.616  16
   4   7  14 28.9269 138.809   7
   4  -7  15 82.1625 132.050  16
   4   7  15 249.566 150.799   7
   4  -7  16 9731.50 618.352  16
   4   7  16 9181.58 618.404   7
   4  -7  17 52.5499 72.6347  16
   4   7  17 44.8501 68.1717   7
   4  -7  18 1947.16 195.798  16
  -4   8  20 8329.85 507.217   9
  -4   8  19 183.584 114.163   9
  -4   8  18 9301.22 641.280   9
  -4   8  17 42.3554 140.056   9
  -4   8  17-5.66059 56.1532  12
  -4   8  16 25989.6 1241.71   9
  -4   8  16 24291.2 1078.90  12
  -4   8  15 445.390 199.622   9
  -4   8  14 13857.8 872.354   9
  -4   8  13 5835.85 546.715   9
  -4   8  12 1128.06 222.009   9
  -4   8  11 19538.1 1024.25   9
  -4   8  10 33226.2 1926.34   3
  -4   8  10 35256.9 1423.60   9
  -4   8   9 3903.22 395.851   9
  -4   8   9 3586.84 586.190   3
  -4   8   8 60862.1 1923.05   9
  -4  -8   8 57149.6 2039.76  20
  -4  -8   7 2401.28 347.508  20
   4  -8  -7 1856.17 463.606   1
  -4   8   6 70248.0 3449.16   2
   4  -8  -6 54700.5 2886.41   1
  -4   8   5 748.499 351.910   2
   4  -8  -5-551.838 310.884   1
  -4   8   4 76849.8 3749.53   2
  -4  -8   4 89411.4 3011.05   1
  -4   8   3 25.5091 173.659   2
  -4  -8   3 296.610 170.667   1
  -4  -8   2 64983.8 2528.40   1
  -4   8   2 57544.5 3054.36   2
  -4   8   1 418.259 276.770   2
  -4  -8   1 200.303 167.689   1
  -4  -8   0 121171. 3994.14   1
  -4   8   0 111633. 4522.80   2
  -4  -8  -1 924.513 305.586   1
  -4   8  -1 37.8099 154.930   2
  -4  -8  -2 117565. 3942.35   1
  -4   8  -2 107307. 4288.86   2
  -4  -8  -3 1631.03 403.286   1
   4  -8   3 1602.44 235.897  15
   4  -8   4 64080.0 1964.39  15
  -4  -8  -4 59809.5 2595.64   1
  -4  -8  -5 2028.05 424.923   1
   4  -8   5 2110.75 483.041  14
   4  -8   5 2121.11 273.911  15
   4  -8   6 10955.2 646.914  15
   4  -8   6 10793.3 1023.33  14
  -4  -8  -6 10328.4 958.092   1
  -4  -8  -7 1517.83 358.888   1
   4  -8   7 1174.69 218.415  15
   4  -8   7 883.413 306.987  14
   4  -8   8 21933.8 1012.38  15
   4  -8   8 22656.0 1375.88  14
   4  -8   9 295.891 123.467  15
   4  -8   9 58.8898 157.564  14
   4   8   9 177.700 131.592   7
   4  -8  10 7037.81 641.422  18
   4   8  10 7356.37 665.959   7
   4  -8  10 7327.19 526.587  15
   4  -8  10 7657.41 691.140  14
   4  -8  11 499.925 158.629  15
   4  -8  11 648.064 215.621  14
   4  -8  11 788.967 236.955  18
   4   8  11 637.096 214.600   7
   4  -8  12 10253.3 714.818  18
   4  -8  12 10345.9 731.853  14
   4   8  12 9928.04 751.276   7
   4  -8  13 433.812 166.514  18
   4   8  13 685.852 199.444   7
   4   8  14 22715.2 913.914   9
   4  -8  14 25408.2 1183.97  16
   4  -8  14 24429.8 1041.71  18
   4   8  14 22525.6 1088.79   7
   4  -8  15 5296.72 464.431  16
   4   8  15 5206.51 432.768   7
   4  -8  16 37279.4 1308.03  16
   4   8  16 33874.2 1199.85   7
   4  -8  17 3148.98 270.661  16
  -4   9  20 1033.18 146.819   9
  -4   9  19-1.58406 79.9562   9
  -4   9  18 413.918 139.484   9
  -4   9  17-10.1135 113.677   9
  -4   9  17 56.6504 63.2737  12
  -4   9  16 4184.34 438.512   9
  -4   9  16 4561.59 405.850  12
  -4   9  15 260.042 170.909   9
  -4   9  14 1622.56 303.707   9
  -4   9  13 1485.57 273.246   9
  -4   9  12 6932.23 581.947   9
  -4   9  11 34824.8 1463.62   9
  -4   9  10 9294.22 655.849   9
  -4  -9   9 20373.0 1058.82  20
  -4   9   9 20358.8 993.809   9
  -4  -9   8 1338.60 265.985  20
  -4   9   8 1487.42 238.399   9
   4  -9  -8 658.015 297.540   1
  -4  -9   7 882.773 249.708  20
  -4   9   7 911.520 184.120   9
   4  -9  -7 870.416 327.094   1
  -4  -9   6 9500.00 740.116  20
   4  -9  -6 6614.96 965.255   1
   4  -9  -5 633.138 362.154   1
  -4  -9   5 1044.28 250.879  20
  -4   9   4 15840.6 1544.19   2
   4  -9  -4 11383.8 1303.00   1
  -4   9   3 951.187 392.525   2
  -4  -9   3 1478.71 357.832   1
   4  -9  -3 645.514 275.722   1
  -4   9   2 1409.40 484.516   2
  -4  -9   2 1433.43 342.316   1
  -4   9   1 5556.73 883.520   2
   4  -9  -1 5817.29 434.733  15
  -4  -9   1 6656.10 740.813   1
  -4   9   0 20328.6 1678.23   2
   4  -9   0 20352.5 907.611  15
  -4  -9   0 23156.2 1458.19   1
  -4   9  -1-14.4818 66.3854   6
  -4   9  -1 5.18572 80.0498   2
  -4  -9  -1 469.461 229.532   1
   4  -9   1 320.067 115.236  15
   4  -9   2 2765.04 310.868  15
  -4  -9  -2 2955.45 533.891   1
   4  -9   3 2148.57 276.710  15
  -4  -9  -3 1944.29 418.860   1
   4  -9   4 1531.42 237.827  15
  -4  -9  -4 1004.78 306.252   1
   4  -9   4 1822.69 512.795  14
   4  -9   5 8832.72 593.159  15
   4  -9   5 9361.19 974.460  14
  -4  -9  -5 9380.09 930.407   1
   4  -9   6 9414.80 610.340  15
   4  -9   6 8635.06 886.404  14
   4  -9   7 10219.2 638.162  15
   4  -9   7 9204.98 869.325  14
   4  -9   8 9921.20 631.586  15
   4  -9   8 10669.5 892.180  14
   4  -9   9 4399.40 409.099  15
   4  -9   9 4626.73 554.719  14
   4  -9  10 3307.65 442.261  18
   4  -9  10 3382.05 356.017  15
   4  -9  10 3681.64 452.396  14
   4  -9  11 1341.50 302.746  18
   4  -9  11 1295.64 226.446  15
   4  -9  11 1420.28 266.463  14
   4  -9  12 213.279 156.681  18
   4  -9  12 293.465 145.429  14
   4  -9  13 127.332 135.635  18
   4  -9  13 102.293 128.745  16
   4  -9  14 490.134 149.886  18
   4   9  14 329.770 95.6516   9
   4  -9  14 287.698 142.030  16
   4  -9  15 143.417 111.660  16
   4  -9  16 454.766 119.036  16
  -4  10  19 3984.59 290.034   9
  -4  10  18 10614.9 583.084   9
  -4  10  17 337.733 125.302   9
  -4  10  17 293.209 81.1933  12
  -4  10  16 5267.70 414.188  12
  -4  10  16 6353.03 500.609   9
  -4  10  15 228.224 131.619   9
  -4  10  15 87.7903 100.985  12
  -4  10  14 21724.2 1068.00   9
  -4  10  13-40.4725 109.960   9
  -4  10  12 30596.4 1334.86   9
  -4  10  11-265.718 132.579   9
  -4 -10  10 17956.5 966.872  20
  -4  10  10 18961.7 967.407   9
  -4 -10   9 14193.2 889.045  20
  -4  10   9 15011.7 819.612   9
  -4 -10   8 20458.2 1147.04  20
  -4  10   8 23830.0 1036.59   9
  -4 -10   7 15039.8 969.572  20
   4 -10  -6 105389. 4589.60   1
  -4 -10   6 119782. 3700.39  20
   4 -10  -5 689.268 328.577   1
  -4 -10   5 277.285 145.729  20
  -4 -10   4 76502.6 2787.27  20
   4 -10  -4 76300.6 3793.86   1
  -4 -10   3 34137.1 1677.81  20
   4 -10  -3 37530.2 2556.96   1
  -4 -10   2 24384.4 1393.33  20
   4 -10  -2 23957.0 2043.08   1
   4 -10  -2 25591.3 1045.30  15
   4 -10  -1 63243.3 2049.87  15
   4 -10  -1 63326.1 3527.29   1
  -4 -10   0 3666.23 580.683   1
   4 -10   0 2714.97 315.227  15
   4 -10   0 4116.81 855.301   1
   4 -10   1 15934.8 806.067  15
  -4 -10  -1 17548.0 1289.73   1
  -4  10  -1 14792.1 769.685   6
   4 -10   2 24401.9 1082.47  15
  -4 -10  -2 28969.6 1710.00   1
   4 -10   3 1419.88 242.627  15
   4 -10   3 1197.44 389.117  14
   4 -10   4 102660. 2983.61  15
   4 -10   4 103418. 3929.63  14
   4 -10   5 6737.16 506.236  15
   4 -10   5 6295.40 766.273  14
   4 -10   6 37200.3 1405.13  15
   4 -10   6 38519.1 1925.35  14
   4 -10   7 1688.70 254.662  15
   4 -10   7 1758.36 356.718  14
   4 -10   8 17740.3 879.582  15
   4 -10   8 19471.3 1135.20  14
   4 -10   9 659.502 177.524  15
   4 -10   9 533.498 185.056  14
   4 -10  10 9750.66 737.923  18
   4 -10  10 9541.46 579.223  15
   4 -10  11 161.259 141.866  18
   4 -10  11 89.5096 88.9986  15
   4 -10  12 15607.4 827.645  18
   4 -10  13 2422.07 303.992  16
   4 -10  13 2787.95 300.700  18
   4 -10  14 11571.4 565.679  18
   4 -10  14 11090.9 606.679  16
   4 -10  15 1455.21 182.607  16
  -4  11  17 152.787 82.9747   9
  -4  11  17 297.739 77.0833  12
  -4  11  16 232.846 94.2835   9
  -4  11  16 132.040 80.9245  12
  -4  11  15 40.4081 88.6728   9
  -4  11  15 35.5267 79.3885  12
  -4  11  14 2488.10 307.983   9
  -4  11  13 9435.92 627.806   9
  -4  11  12 557.769 161.796   9
  -4  11  11 14127.5 790.688   9
  -4 -11  10-84.6455 105.529  20
  -4  11  10-60.2297 98.8675   9
  -4 -11  10-38.5087 82.8691  15
  -4 -11   9 192.972 122.486  20
  -4  11   9 421.707 130.764   9
  -4 -11   8 341.109 129.804  20
  -4 -11   7 758.376 220.188  20
  -4 -11   6 13457.3 947.085  20
  -4 -11   5 79.6819 172.895  20
  -4 -11   4 1608.22 359.878  20
  -4 -11   3 5558.03 631.749  20
  -4 -11   2 20233.9 1251.50  20
   4 -11  -2 19288.3 880.137  15
  -4 -11   1 11149.4 930.868  20
   4 -11  -1 12674.7 695.637  15
  -4 -11   0 7301.32 731.027  20
   4 -11   0 8044.32 544.986  15
  -4  11   0 8028.42 546.644   6
   4 -11   1 6606.77 492.589  15
  -4 -11  -1 5691.06 655.444  20
  -4 -11  -2 7121.89 738.220  20
   4 -11   2 8488.84 565.528  15
   4 -11   3 4075.86 390.289  15
   4 -11   3 3792.21 639.959  14
  -4 -11  -3 3292.52 498.347  20
  -4 -11  -4 18.1425 154.137  20
   4 -11   4 147.086 107.548  15
   4 -11   4 202.243 198.828  14
   4 -11   5 317.019 132.825  15
   4 -11   5 589.742 240.661  14
  -4 -11  -5 379.458 184.666  20
   4 -11   6 593.336 172.897  15
  -4 -11  -6 140.328 151.275  20
  -4 -11  -7 264.004 161.121  20
   4 -11   7 414.851 147.669  15
   4 -11   8 1770.24 246.690  15
   4 -11   9-172.648 226.210  18
   4 -11   9-72.4863 103.300  15
   4 -11  10 990.998 233.652  18
   4 -11  10 1360.89 207.673  15
   4 -11  11 65.2006 115.010  18
   4 -11  12-13.8702 112.225  18
   4 -11  12 75.2154 99.3882  16
   4 -11  13 508.318 125.073  16
   4  11  13 244.666 87.9553   9
   4 -11  13 407.828 114.400  18
   4 -11  14 213.883 80.3078  16
  -4  12  16 36356.2 1132.71  12
  -4  12  16 40790.3 1219.96   9
  -4  12  15 661.525 132.676   9
  -4  12  15 671.082 130.674  12
  -4  12  14 17116.0 778.163   9
  -4  12  14 17910.6 805.220  12
  -4  12  13 403.697 135.802   9
  -4  12  13 601.396 181.492  12
  -4  12  12 1446.24 219.956   9
  -4  12  11 11833.3 654.668   9
  -4 -12  10 5724.72 484.018  20
  -4  12  10 5153.88 407.240   9
  -4 -12  10 4824.32 395.843  15
  -4 -12   9 536.177 202.887  20
  -4 -12   9 457.520 140.681  15
  -4 -12   8 20000.5 1082.57  20
  -4 -12   7 7073.29 635.097  20
  -4 -12   6 26274.1 1352.84  20
  -4 -12   5 39.7117 197.672  20
  -4 -12   4 10632.0 867.953  20
  -4 -12   3 18734.1 1184.92  20
  -4  12   3 19117.0 871.959  12
  -4 -12   2 1919.37 398.995  20
   4 -12  -2 2024.62 248.542  15
  -4  12   1 1835.84 255.357   6
  -4 -12   1 2086.31 398.026  20
   4 -12  -1 2438.25 279.244  15
  -4 -12   0 5482.79 646.231  20
   4 -12   0 6543.03 474.140  15
  -4  12   0 6801.15 477.347   6
  -4 -12  -1 379.476 255.508  20
   4 -12   1 424.222 134.080  15
   4 -12   2 27506.2 1117.21  15
   4 -12   2 30177.6 1746.38  14
  -4 -12  -3 8913.95 795.286  20
   4 -12   3 9244.86 579.520  15
  -4 -12  -4 48922.5 2104.46  20
   4 -12   4 54063.0 1748.12  15
  -4 -12  -5 10202.6 799.544  20
   4 -12   5 10468.5 609.512  15
  -4 -12  -6 34880.5 1561.32  20
   4 -12   6 40881.8 1395.06  15
   4 -12   7 1076.33 202.116  15
   4 -12   8 14144.3 691.428  15
   4 -12   9 1822.02 295.720  18
   4 -12   9 1864.89 226.742  15
   4 -12  10 18919.5 883.287  18
   4 -12  10 17883.0 737.972  15
   4 -12  11 16.3221 83.7765  18
   4 -12  11 85.5965 64.3877  16
   4 -12  12 1541.85 188.805  18
   4 -12  12 1503.09 181.009  16
  -4  13  14 4378.95 315.283  12
  -4  13  14 3993.34 296.487   6
  -4  13  13 366.318 85.0412   9
  -4  13  13 340.134 104.220  12
  -4  13  12 15144.5 648.609   9
  -4  13  12 16865.5 769.524  12
  -4  13  11 15054.8 756.605  12
  -4 -13  10 22501.3 870.855  15
  -4  13  10 20207.4 939.205  12
  -4 -13   9 6013.18 496.468  20
  -4 -13   9 5745.87 433.672  15
  -4 -13   8 465.340 175.554  20
  -4 -13   8 182.362 117.650  15
  -4 -13   7 277.409 168.658  20
  -4 -13   6 1076.58 248.205  20
  -4 -13   5 158.246 194.338  20
  -4  13   5 21.3288 72.7975  12
  -4 -13   4 11.6664 187.719  20
  -4  13   4 35.0071 79.1634  12
  -4 -13   3 8557.71 750.985  20
  -4 -13   2 3970.96 522.601  20
   4 -13  -2 3359.80 293.532  15
  -4  13   2 3726.68 356.345   6
  -4 -13   1 4800.86 576.500  20
   4 -13  -1 5330.79 391.957  15
  -4  13   1 4962.57 396.112   6
   4 -13   0 8274.50 508.072  15
  -4 -13   0 7820.50 728.409  20
  -4 -13  -1 1502.08 355.384  20
   4 -13   1 1692.53 227.246  15
   4 -13   2 6230.23 439.163  15
  -4 -13  -2 5832.81 612.858  20
  -4 -13  -3 1238.27 289.573  20
   4 -13   3 1120.42 181.782  15
   4 -13   4 1677.08 229.651  15
  -4 -13  -4 977.488 251.930  20
  -4 -13  -5 1248.35 251.957  20
   4 -13   5 1137.86 176.425  15
  -4 -13  -6-152.963 109.063  20
   4 -13   6-8.19356 84.0111  15
   4 -13   7 631.109 144.307  15
   4 -13   8 1648.45 253.849  18
   4 -13   8 1628.01 195.284  15
   4 -13   9 1633.69 225.216  18
   4 -13   9 1592.85 194.219  16
   4 -13   9 1809.55 196.614  15
   4 -13  10 299.206 106.385  18
   4 -13  10 237.438 69.2127  16
   4 -13  11 1147.36 145.781  18
  -4  14  13 943.897 120.132  12
  -4  14  12 2569.28 227.408  12
  -4  14  12 2411.53 227.164   6
  -4  14  11 314.466 106.182   6
  -4  14  11 456.843 118.286  12
  -4 -14  10 4147.15 260.028  15
  -4  14  10 3976.17 322.987  12
  -4 -14   9 22.2679 73.9260  15
  -4  14   9 93.3813 67.2452  12
  -4 -14   8 21551.1 881.580  15
  -4  14   8 19502.3 839.847  12
  -4 -14   7 3746.12 356.550  15
  -4  14   7 3505.44 313.219  12
  -4 -14   7 4133.15 410.003  20
  -4 -14   6 19327.3 973.688  20
  -4 -14   6 16558.4 846.492  15
  -4  14   6 17091.1 755.524  12
  -4  14   5 71.4000 82.7291   6
  -4 -14   5 472.275 202.747  20
  -4  14   5 301.832 88.3008  12
  -4 -14   4 51814.4 1933.35  20
  -4  14   4 49935.7 1646.57   6
  -4 -14   3 8614.34 690.799  20
  -4  14   3 8972.71 524.693   6
  -4 -14   2 16582.5 992.982  20
  -4  14   2 17664.8 752.333   6
  -4 -14   1 11067.5 792.206  20
   4 -14  -1 10835.3 526.770  15
  -4 -14   0 400.391 190.608  20
   4 -14   0 432.797 111.167  15
  -4 -14  -1 10365.9 746.668  20
   4 -14   1 10995.0 547.409  15
  -4 -14  -2 1347.05 260.024  20
   4 -14   2 1198.29 172.149  15
  -4 -14  -3 1529.82 274.671  20
   4 -14   3 1544.31 195.166  15
  -4 -14  -4 13380.5 753.403  20
   4 -14   4 13710.6 614.072  15
  -4 -14  -5 872.167 171.868  20
   4 -14   5 1012.37 162.355  15
   4 -14   6 25521.5 900.010  15
   4 -14   7 834.798 127.324  15
   4 -14   7 779.978 154.359  18
   4 -14   8 6486.99 401.110  18
   4 -14   8 5993.91 328.112  15
   4 -14   9 315.820 80.8483  18
  -4  15  10 655.194 105.821   6
  -4  15   9 591.920 110.515   6
  -4  15   9 525.692 94.5727  12
  -4  15   8 36.8474 51.0967   6
  -4 -15   8 8.67490 47.7958  15
  -4  15   8 15.8638 40.4544  12
  -4  15   7 831.756 137.352   6
  -4 -15   7 715.576 132.059  15
  -4  15   7 545.569 99.9025  12
  -4  15   6 382.931 104.982   6
  -4 -15   6 197.515 92.7950  15
  -4  15   6 294.362 74.9199  12
  -4  15   5 353.348 90.9368   6
  -4 -15   5 478.969 150.967  20
  -4 -15   5 170.844 100.021  15
  -4 -15   4 2263.31 298.305  20
  -4 -15   4 1907.89 251.145  15
  -4  15   4 1798.77 182.079   6
  -4 -15   3 807.921 209.523  20
  -4 -15   2 126.718 119.959  20
  -4 -15   1 6315.76 509.050  20
  -4 -15   0 1274.59 240.566  20
   4 -15   0 1371.53 143.476  15
  -4 -15  -1 3077.25 340.180  20
   4 -15   1 2865.92 218.088  15
  -4 -15  -2 111.038 96.5688  20
   4 -15   2 192.517 66.6171  15
  -4 -15  -3 1571.51 204.156  20
   4 -15   3 1434.37 153.433  15
   4 -15   4 2317.69 190.794  15
  -4 -15  -4 2128.87 207.861  20
   4 -15   5 361.323 108.952  18
   4 -15   5 315.550 73.5909  15
   4 -15   6 1199.51 156.238  18
   4 -15   6 1464.91 135.760  15
  -4 -16   5 1271.78 145.202  15
  -4 -16   4 11259.1 510.179  15
  -4 -16   3 136.403 68.5420  15
  -4 -16   2 15132.7 649.397  15
  -4 -16   1 134.750 74.0007  15
  -4 -16   0 6426.43 385.693  15
  -4 -16  -1 890.806 129.371  15
  -4 -16  -2 3125.22 233.135  15
  -5   0  23 186.869 88.6163  13
  -5   0  22 11606.9 729.163  13
  -5   0  21 88.2674 133.040   8
  -5   0  21-128.559 126.045  13
  -5   0  21 155.648 109.517   9
  -5   0  20 425.145 190.312   9
  -5   0  20 572.978 232.326   8
  -5   0  20 241.291 168.251  13
  -5   0  19-18.7788 180.532   8
  -5   0  19-163.758 128.033   9
  -5   0  19-82.1698 189.221  13
  -5   0  18 10128.0 782.153  17
  -5   0  18 10478.9 813.441   9
  -5   0  18 10387.2 857.490   8
  -5   0  18 9969.45 863.451  13
  -5   0  17 86.8604 114.583   9
  -5   0  17-3.62378 153.796   8
  -5   0  17-134.970 198.668  13
  -5   0  17-102.210 117.174  17
  -5   0  16 18479.9 1117.53   9
  -5   0  16 18104.2 1109.40   8
  -5   0  16 17768.2 1099.59  17
  -5   0  15-18.2280 82.6432  17
  -5   0  15 197.913 117.727   9
  -5   0  15-209.174 156.500   8
  -5   0  15 283.404 250.716   3
  -5   0  14 2647.98 387.662   9
  -5   0  14 1883.63 315.145   8
  -5   0  14 2777.48 567.714   3
  -5   0  14 2024.43 339.650  17
  -5   0  14 2403.53 346.506  11
  -5   0  13 56.9860 89.0502   8
  -5   0  13 92.3719 97.3097  17
  -5   0  13 232.935 141.873   9
  -5   0  13 109.019 193.374   3
  -5   0  12 10368.4 1012.45   3
  -5   0  11 49.9143 111.894   3
  -5   0  10 9247.45 832.927   3
  -5   0   9 493.306 189.745   2
  -5   0   9 93.9855 162.828   3
  -5   0   8 305539. 8108.43   2
  -5   0   8 298179. 7944.12   3
  -5   0   7-194.550 144.049   2
  -5   0   7 12.1659 120.039   3
  -5   0   6 168834. 4632.79   3
  -5   0   6 161172. 4877.68   2
  -5   0   5 423.372 134.642   3
  -5   0   5 196.302 134.989   1
  -5   0   4 238753. 6150.57   1
  -5   0   4 230213. 5991.41   3
  -5   0   3 91.9283 96.5416   3
  -5   0   3 107.088 132.750   1
  -5   0   2 324360. 8240.26   1
  -5   0   1 42.3343 145.262   1
  -5   0   0 325739. 8354.15   1
  -5   0  -1-91.4498 125.267   1
  -5   0  -2 93568.0 3071.88   1
  -5   0  -3-100.816 136.033   1
  -5   0  -4 5225.97 573.080   1
  -5   0  -5-28.3325 174.137   1
  -5   0  -6 12508.9 978.036   1
  -5   0  -7 49.6081 142.913   1
  -5   0  -8 82209.4 3190.17   1
  -5   0  -9-235.569 171.629   1
   5   0   9 322.029 166.431  14
   5   0   9 387.217 236.610   7
   5   0  10 1559.94 311.429  14
  -5   0 -10 1488.06 389.659   1
   5   0  10 1220.97 353.224   7
   5   0  11 92.5524 195.700   4
   5   0  11-136.498 216.361   7
   5   0  12 8521.72 822.494  10
   5   0  12 7656.97 723.516   4
   5   0  12 7716.68 764.742   7
   5   0  13-150.389 231.026  10
   5   0  13-222.933 171.391   7
   5   0  13 130.665 134.275   4
   5   0  14 47987.6 2124.38  10
   5   0  14 47739.5 1998.71   4
   5   0  14 49712.1 2097.81   7
   5   0  15-228.819 221.094  10
   5   0  15-10.0699 142.816   7
   5   0  16 47778.6 1947.68  10
   5   0  16 46934.2 1870.46   7
   5   0  17-111.369 102.132   7
   5   0  18 17527.7 825.136   7
   5   0  19-80.1072 84.8394   5
  -5   1  23 3040.75 297.872  13
  -5  -1  22-33.9405 85.2116  13
  -5   1  22 35.6687 98.5904  13
  -5   1  21-78.9501 91.1640   9
  -5  -1  21 53.0493 132.194   8
  -5  -1  21 173.305 139.560  13
  -5   1  21-0.96131 157.604  13
  -5  -1  20 1005.56 219.805   9
  -5   1  20 1138.23 319.623   8
  -5  -1  20 1354.09 304.212   8
  -5  -1  20 1268.55 324.140  13
  -5   1  20 644.120 216.087  13
  -5   1  20 936.774 219.618   9
  -5   1  19 192.274 154.976   9
  -5  -1  19 461.345 199.057   9
  -5   1  19 365.009 232.991   8
  -5  -1  19 193.288 190.968   8
  -5   1  19 61.4643 89.7959  17
  -5  -1  19-146.128 202.324  13
  -5   1  19 97.9301 203.849  13
  -5   1  18 376.017 146.708  17
  -5  -1  18 544.377 197.608  17
  -5   1  18 329.180 167.801   9
  -5   1  18 569.939 282.809   8
  -5  -1  18 321.556 189.689   8
  -5  -1  18 281.828 208.275  13
  -5  -1  18 423.887 144.577   9
  -5  -1  17 264.717 194.760  17
  -5  -1  17-37.0712 117.885   9
  -5   1  17 105.402 128.006   9
  -5   1  17 224.593 192.695   8
  -5   1  17 496.609 181.969  17
  -5  -1  17 603.311 261.274   8
  -5  -1  17 88.0338 175.398  13
  -5   1  16 2071.92 343.100  17
  -5  -1  16 2562.99 409.719   9
  -5   1  16 2519.28 387.794   9
  -5   1  16 2014.97 389.237   8
  -5  -1  16 2358.05 374.725   8
  -5  -1  16 2435.27 428.443  13
  -5  -1  16 2185.48 398.451  17
  -5  -1  16 2483.12 377.806  11
  -5   1  15 1679.63 459.496   3
  -5  -1  15 1248.94 303.091  17
  -5   1  15 2142.84 338.791  17
  -5   1  15 1195.37 270.006   9
  -5  -1  15 1089.63 399.324   3
  -5   1  15 929.220 266.503   8
  -5  -1  15 1487.26 289.353   8
  -5  -1  15 1067.63 289.138  13
  -5  -1  15 1529.32 303.788   9
  -5  -1  15 1526.56 300.488  11
  -5  -1  14 6597.30 624.555   9
  -5   1  14 6710.08 603.538   9
  -5  -1  14 8361.04 1015.81   3
  -5   1  14 6349.64 596.902   8
  -5  -1  14 6890.66 579.287   8
  -5   1  14 7729.39 929.844   3
  -5  -1  14 6346.25 660.747  13
  -5  -1  14 6237.41 611.857  17
  -5  -1  14 5917.24 574.813  11
  -5  -1  13 297.341 143.547  11
  -5  -1  13-286.839 151.103  17
  -5  -1  13 293.000 145.324   9
  -5   1  13 143.795 117.941   9
  -5   1  13 238.895 150.584   8
  -5  -1  13 471.763 175.871   8
  -5   1  13 412.183 228.118   3
  -5  -1  13 655.611 309.078   3
  -5  -1  12 165.509 181.697   3
  -5   1  12-287.588 186.571   3
  -5  -1  11 10369.6 984.265   3
  -5   1  11 10752.5 952.307   3
  -5   1  10 2317.23 420.350   2
  -5  -1  10 2901.94 494.399   3
  -5   1  10 2290.81 414.733   3
  -5   1   9 1231.70 327.275   2
  -5  -1   9 1008.17 268.672   3
  -5   1   9 1036.63 283.495   3
  -5  -1   8 979.927 241.585   2
  -5   1   8 922.325 266.498   2
  -5  -1   8 804.045 211.215   3
  -5   1   8 738.722 220.067   3
  -5   1   7 11963.6 967.734   2
  -5  -1   7 14489.3 901.625   3
  -5   1   7 13286.2 886.641   3
  -5  -1   7 13735.8 897.928   2
  -5  -1   6 1887.64 299.626   3
  -5   1   6 1645.22 365.564   2
  -5   1   6 1977.15 307.235   3
  -5  -1   6 1802.90 322.202   2
  -5   1   5-3.77640 157.328   2
  -5  -1   5 257.529 109.180   1
  -5  -1   5 219.821 114.260   3
  -5   1   5 289.319 147.664   3
  -5  -1   4 12300.9 704.101   1
  -5  -1   4 11638.7 647.836   3
  -5   1   4 10668.8 774.644   1
  -5   1   3 7359.33 643.862   1
  -5  -1   3 8181.14 486.556   3
  -5  -1   3 8753.05 603.382   1
  -5   1   2 1236.73 281.646   1
  -5  -1   2 1338.01 246.855   1
  -5  -1   2 1347.08 168.003   3
  -5  -1   1 960.361 209.351   1
  -5   1   1 607.040 199.984   1
  -5  -1   0 202.501 150.789   1
  -5   1   0 549.207 209.549   1
  -5  -1  -1 48185.0 1848.62   1
  -5   1  -1 48086.0 2006.31   1
  -5  -1  -2 24253.6 1229.28   1
  -5   1  -2 25195.5 1376.05   1
  -5   1  -3 3484.28 492.932   1
  -5  -1  -3 3400.52 451.425   1
  -5   1  -4 8041.17 777.808   1
  -5  -1  -4 8053.83 708.963   1
  -5  -1  -5-35.4827 99.6784   1
  -5   1  -5 347.452 195.733   1
  -5   1  -6 1845.33 409.537   1
  -5  -1  -6 2743.67 429.903   1
  -5   1  -7 12075.7 1058.16   1
  -5  -1  -7 12416.9 971.363   1
  -5  -1  -8 13870.2 1067.30   1
  -5   1  -8 12880.0 1146.35   1
  -5   1  -9-53.6753 141.472   1
   5   1   9-305.226 157.013  14
   5  -1   9-167.063 156.327   7
   5  -1   9-241.999 155.768  14
   5   1   9 212.111 184.050   7
  -5  -1  -9 149.257 166.448   1
   5  -1  10 4338.34 521.023   4
   5  -1  10 4288.65 506.759  14
   5  -1  10 4200.82 571.132   7
   5   1  10 4585.38 646.965   7
  -5  -1 -10 4816.10 654.394   1
  -5   1 -10 4723.49 714.579   1
   5  -1  11 2080.86 373.259   4
  -5  -1 -11 1517.62 367.619   1
   5  -1  11 1539.93 335.771  14
   5  -1  11 1472.08 341.914   7
   5   1  11 1466.05 378.048   7
   5   1  12 5971.48 690.699  10
   5   1  12 6878.95 689.775   4
   5  -1  12 6680.32 655.082   4
   5  -1  12 7613.63 742.397   7
   5   1  12 6504.16 737.463   7
   5  -1  12 5991.76 693.528  10
   5   1  13 706.120 243.532   4
   5  -1  13 598.590 208.663   4
   5  -1  13 775.091 254.512   7
   5   1  13 1316.19 318.911   7
   5   1  13 541.309 261.348  10
   5  -1  13 318.975 205.831  10
   5  -1  14 649.468 263.237  10
   5   1  14 467.874 195.973   4
   5  -1  14 793.813 238.264   4
   5  -1  14 548.985 209.361   7
   5   1  14 1352.34 369.843   7
   5   1  14 685.748 272.272  10
   5  -1  15 5250.43 586.055  10
   5   1  15 5645.13 610.782   7
   5  -1  15 5499.69 559.807   7
   5   1  15 5056.95 592.857  10
   5  -1  16 365.777 215.815  10
   5   1  16-1.00556 175.618  10
   5  -1  16 74.3999 100.493   7
   5   1  16 77.1207 125.226   7
   5  -1  17 1132.58 214.678   7
   5   1  17 1142.05 248.391   7
   5   1  18 356.735 130.126   7
   5  -1  19-34.7715 69.6720   5
   5   1  19 1.98024 81.9277   5
  -5   2  23 240.975 96.3675  13
  -5   2  22 14574.8 688.572   9
  -5  -2  22 14688.4 773.449   8
  -5  -2  22 15262.2 778.290  13
  -5   2  22 15542.6 857.998  13
  -5   2  21 317.505 130.965   9
  -5  -2  21 525.681 179.114   8
  -5  -2  21 250.127 130.972  13
  -5   2  21 413.528 178.858  13
  -5   2  20 23129.1 1166.21   9
  -5  -2  20 24915.0 1245.20   8
  -5   2  20 23788.5 1304.81  13
  -5  -2  20 23961.8 1283.80  13
  -5  -2  19 4518.61 484.670   9
  -5   2  19 4311.11 495.025   9
  -5   2  19 4330.59 451.654  17
  -5   2  19 4598.38 589.008   8
  -5  -2  19 5181.42 549.038   8
  -5  -2  19 4442.77 558.799  13
  -5  -2  18 22119.0 1208.70   9
  -5   2  18 21218.2 1188.51   9
  -5   2  18 21506.6 1144.83  17
  -5   2  18 21482.6 1323.19   8
  -5  -2  18 21185.4 1196.17   8
  -5  -2  18 20304.2 1285.45  13
  -5  -2  18 21671.9 1225.19  17
  -5   2  17 5065.54 553.291   9
  -5  -2  17 5448.89 598.247  17
  -5   2  17 4530.07 504.309  17
  -5   2  17 4719.93 609.987   8
  -5  -2  17 5127.94 576.698   9
  -5  -2  17 4356.58 583.556  13
  -5  -2  17 4983.92 545.401   8
  -5  -2  16 34044.5 1654.74   9
  -5   2  16 32209.7 1545.72   9
  -5  -2  16 34956.3 1763.92  13
  -5  -2  16 35101.5 1701.78  17
  -5   2  16 37448.1 1624.02  17
  -5   2  16 33139.6 1663.49   8
  -5  -2  16 34407.4 1543.13   8
  -5  -2  16 34595.0 1640.07  11
  -5  -2  15 2450.13 438.162  17
  -5  -2  15 2398.48 409.114   9
  -5   2  15 2477.44 371.423   9
  -5  -2  15 2651.32 378.598   8
  -5   2  15 2710.94 417.289   8
  -5  -2  15 2142.63 408.964  13
  -5  -2  15 2612.59 411.759  11
  -5  -2  14 50799.8 2040.93   9
  -5   2  14 46453.2 1853.97   9
  -5  -2  14 46124.3 2013.19  17
  -5   2  14 46044.6 1923.10   8
  -5  -2  14 47295.2 1782.59   8
  -5   2  14 51090.3 2563.88   3
  -5  -2  14 51735.2 2158.03  13
  -5  -2  14 45650.5 1941.81  11
  -5  -2  13 7041.78 643.837   9
  -5   2  13 5321.67 508.901   9
  -5  -2  13 6126.91 618.411  17
  -5   2  13 5519.52 538.717   8
  -5   2  13 5694.24 754.728   3
  -5  -2  13 6573.11 667.929  13
  -5  -2  13 5402.96 554.997  11
  -5  -2  13 6024.04 853.619   3
  -5  -2  12 64842.9 2978.69   3
  -5   2  12 62445.7 2737.48   3
  -5   2  11 4700.12 657.242   2
  -5   2  11 4728.40 638.726   3
  -5  -2  11 3897.54 643.830   3
  -5   2  10 37545.0 1990.16   2
  -5  -2  10 35877.7 1925.83   3
  -5   2  10 35930.9 1816.37   3
  -5  -2   9 9900.97 886.173   3
  -5   2   9 9390.43 808.376   3
  -5   2   9 8760.62 899.137   2
  -5  -2   8 30770.6 1555.64   3
  -5   2   8 29624.3 1504.09   3
  -5   2   8 29976.8 1737.96   2
  -5  -2   7 19735.0 1129.21   3
  -5   2   7 19475.8 1140.14   3
  -5  -2   7 18730.2 1013.64   2
  -5   2   7 19546.2 1330.81   2
  -5  -2   6 47913.9 1815.32   3
  -5   2   6 45179.4 1888.36   3
  -5   2   6 45463.3 2130.27   2
  -5  -2   5 12602.0 663.786   1
  -5  -2   5 11034.5 697.041   3
  -5   2   5 10063.1 899.555   2
  -5  -2   4 138979. 3763.64   3
  -5  -2   4 146150. 3869.24   1
  -5  -2   3 5296.68 368.651   3
  -5  -2   3 4983.89 451.042   1
  -5  -2   2 80758.1 2491.94   1
  -5   2   2 73449.3 2815.95   1
  -5  -2   1 2731.63 344.884   1
  -5   2   1 2834.33 456.130   1
  -5  -2   0 34205.0 1445.17   1
  -5   2   0 37110.6 1794.52   1
  -5  -2  -1 85960.1 2788.85   1
  -5   2  -1 91276.1 3260.41   1
  -5  -2  -2 11157.8 779.950   1
  -5   2  -2 13274.8 1047.96   1
  -5  -2  -3 47657.4 1907.28   1
  -5   2  -3 52306.8 2334.09   1
  -5  -2  -4 46708.0 1937.79   1
  -5   2  -4 53654.0 2397.34   1
  -5  -2  -5 1755.54 325.328   1
  -5   2  -5 1711.58 431.070   1
  -5  -2  -6 89530.3 3102.08   1
  -5   2  -6 89387.7 3582.51   1
  -5  -2  -7 3730.01 518.767   1
  -5   2  -7 3637.85 646.068   1
  -5  -2  -8 48257.5 2172.23   1
  -5   2  -8 48841.9 2578.71   1
  -5  -2  -9 18959.0 1269.26   1
   5  -2   9 18715.8 1090.41   4
   5  -2   9 19871.6 1133.48  14
  -5   2  -9 16733.2 1436.94   1
   5  -2   9 19386.2 1177.24   7
   5   2   9 16446.1 1246.48   7
   5  -2  10 13345.5 911.605   4
  -5  -2 -10 13841.2 1092.54   1
  -5   2 -10 10147.4 1119.81   1
   5  -2  10 14590.6 973.791  14
   5  -2  10 14422.3 998.610   7
   5   2  10 13080.0 1103.98   7
  -5  -2 -11 836.726 262.017   1
   5  -2  11 318.036 174.530   4
   5  -2  11 365.006 197.278  14
   5  -2  11 304.613 174.719   7
   5   2  11 580.231 276.107   7
   5  -2  12 9342.48 848.451  10
   5   2  12 9081.99 842.944  10
   5  -2  12 8563.67 745.752   4
   5  -2  12 8860.96 759.145  14
   5  -2  12 9407.83 781.521   7
   5   2  12 9301.09 886.201   7
   5   2  12 8761.50 780.241   4
   5   2  13 1037.70 313.348  10
   5   2  13 987.815 269.145   4
   5  -2  13 981.940 249.405   4
   5  -2  13 893.548 203.605  16
   5  -2  13 1184.96 268.012   7
   5   2  13 1030.68 318.505   7
   5  -2  13 1253.55 314.850  10
   5  -2  14 40868.5 1879.70  10
   5  -2  14 40396.3 1733.51   4
   5  -2  14 41430.5 1570.18  16
   5  -2  14 42528.2 1773.31   7
   5   2  14 44159.4 1982.43   7
   5   2  14 40543.5 1798.96   4
   5   2  14 39625.1 1857.00  10
   5   2  15-204.950 215.355  10
   5  -2  15-97.3427 84.5957  16
   5  -2  15-125.967 159.313   7
   5   2  15 179.457 153.808   7
   5  -2  15-204.425 219.916  10
   5  -2  16 18653.3 1074.86  10
   5   2  16 18403.0 1064.84  10
   5  -2  16 19593.5 848.516  16
   5  -2  16 19606.9 970.527   7
   5   2  16 20290.6 1131.11   7
   5  -2  17-50.6754 75.8074   7
   5   2  17-271.824 181.975   7
   5   2  18 5571.54 451.103   7
   5   2  19-52.3695 77.3363   5
   5  -2  19-52.1360 68.2880   5
  -5   3  23 2110.44 239.005  13
  -5  -3  22 1492.37 209.292   8
  -5   3  22 1126.62 222.317  13
  -5   3  22 1160.81 184.094   9
  -5   3  21 7823.55 560.991   9
  -5   3  21 7883.82 648.182  13
  -5  -3  21 7778.08 564.104   8
  -5  -3  21 7361.01 577.122  13
  -5   3  20 2546.07 357.859   9
  -5  -3  20 3094.39 385.112   8
  -5  -3  20 2396.27 373.169  13
  -5   3  20 2376.10 385.310  13
  -5   3  19 785.569 197.391  17
  -5   3  19 513.394 214.672   9
  -5  -3  19 552.126 182.368   8
  -5  -3  19 920.722 287.072  13
  -5   3  18 3022.42 393.573  17
  -5  -3  18 2635.69 414.056  17
  -5   3  18 2503.45 386.683   9
  -5  -3  18 2510.47 377.387   8
  -5  -3  18 2889.96 442.440  13
  -5  -3  17 213.910 141.278   9
  -5   3  17 451.182 168.677  17
  -5   3  17 109.254 121.231   9
  -5   3  17 374.609 274.156   8
  -5  -3  17 280.232 146.000   8
  -5  -3  17 261.776 145.316  13
  -5  -3  17-1.35190 159.729  17
  -5  -3  16-141.712 143.574  17
  -5  -3  16 303.687 172.742   9
  -5   3  16 61.9850 120.531   9
  -5   3  16 160.806 183.750   8
  -5  -3  16 380.922 160.972   8
  -5  -3  16-111.570 160.117  13
  -5  -3  15 4921.45 595.564  17
  -5   3  15 3957.93 468.017   9
  -5   3  15 3812.61 523.116   8
  -5  -3  15 4696.10 473.621   8
  -5  -3  15 4508.92 600.352  13
  -5  -3  15 4478.11 577.607  11
  -5  -3  15 4245.70 537.722   9
  -5  -3  14 337.278 203.033  17
  -5  -3  14 486.426 234.525   9
  -5   3  14 387.821 162.495   9
  -5   3  14 640.499 249.262   8
  -5  -3  14 703.080 243.716  13
  -5   3  14 456.313 240.081   3
  -5  -3  14 817.835 261.909  11
  -5  -3  13 654.444 248.067  13
  -5   3  13 482.842 162.285   9
  -5   3  13 514.928 213.807   8
  -5  -3  13 608.643 235.038  17
  -5   3  13 575.373 221.618   3
  -5  -3  13 595.252 227.348   9
  -5  -3  13 446.087 203.072  11
  -5  -3  12 740.000 226.531  17
  -5   3  12 1013.30 213.934   9
  -5   3  12 1077.24 250.919   8
  -5  -3  12 768.683 226.757   9
  -5  -3  12 1178.30 277.085  13
  -5   3  12 856.009 287.093   3
  -5  -3  12 974.382 239.202  11
  -5   3  11 7546.73 797.735   3
  -5   3  10 3875.23 667.681   2
  -5  -3  10 4618.43 691.497   3
  -5   3  10 4354.94 571.737   3
  -5  -3   9 5436.46 673.561   3
  -5   3   9 5807.65 653.775   3
  -5   3   9 5729.18 767.849   2
  -5   3   8 14211.2 1035.92   3
  -5   3   8 13641.3 1197.45   2
  -5  -3   7 933.036 242.395   3
  -5   3   7 660.210 236.596   3
  -5   3   7 1004.75 343.457   2
  -5  -3   6 259108. 6893.89   3
  -5   3   6 262870. 7592.07   2
  -5  -3   5 303.661 140.594   3
  -5  -3   5 572.329 143.732   1
  -5   3   5 61.6512 183.700   2
  -5  -3   4 142361. 3819.59   1
  -5   3   4 129633. 4524.18   2
  -5   3   3 1284.62 369.172   2
  -5  -3   3 1837.07 268.541   1
  -5  -3   2 21282.6 1042.93   1
  -5  -3   1 234.033 120.418   1
  -5  -3   0 23237.2 1135.79   1
  -5   3  -1 4988.09 676.096   1
  -5  -3  -1 5238.57 522.003   1
  -5   3  -2 28309.2 1749.28   1
  -5  -3  -2 31500.5 1421.36   1
  -5   3  -3 15004.8 1258.70   1
  -5  -3  -3 15290.0 964.993   1
  -5  -3  -4 15464.9 996.043   1
  -5   3  -4 16123.3 1332.91   1
  -5  -3  -5 3522.00 473.831   1
  -5   3  -5 3524.55 612.949   1
  -5  -3  -6 15329.1 1030.30   1
  -5   3  -6 14932.3 1346.68   1
  -5  -3  -7 2331.57 405.263   1
  -5   3  -7 1925.82 460.419   1
  -5  -3  -8-371.079 182.636   1
   5  -3   8 180.733 161.222   4
   5  -3   8 31.6287 167.758  14
   5  -3   9 94.9286 138.158   4
  -5  -3  -9 226.535 200.650   1
   5  -3   9 7.30724 151.525  14
   5   3   9 170.335 191.879   7
   5  -3  10 4120.89 485.683   4
   5  -3  10 4334.43 530.011  14
  -5  -3 -10 5124.18 636.344   1
   5   3  10 4091.23 621.599   7
   5   3  11 2697.41 475.485  10
   5  -3  11 3382.34 443.279   4
   5  -3  11 2627.96 420.531  14
   5   3  11 3341.42 555.119   7
   5  -3  11 2866.51 469.472  10
   5  -3  12 229.628 173.198  10
   5   3  12 594.835 229.297  10
   5  -3  12 154.438 95.9484  18
   5   3  12 643.716 210.712   4
   5  -3  12 175.399 122.629   4
   5  -3  12 141.518 160.322  14
   5   3  12 46.9440 216.139   7
   5  -3  13 940.768 271.650  10
   5   3  13 645.022 210.356   4
   5  -3  13 454.336 165.238  16
   5  -3  13 767.086 204.375   4
   5   3  13 747.992 257.127  10
   5   3  13 274.347 177.063   7
   5  -3  14-68.9305 123.805  10
   5   3  14-167.590 170.905  10
   5   3  14 68.0575 158.276   7
   5   3  14 93.9938 106.058   4
   5  -3  14-109.513 92.8182  16
   5  -3  15 276.990 139.139  16
   5   3  15 86.3270 118.518  10
   5   3  15 51.2724 175.233   7
   5  -3  15-134.287 156.484  10
   5  -3  16 24.0008 104.450  10
   5   3  16 74.4926 114.012  10
   5  -3  16 311.074 126.671  16
   5   3  16 165.602 154.182   7
   5  -3  17-53.0217 66.0867  16
   5   3  17 21.3376 108.270   7
   5  -3  18 84.4928 86.5557   5
   5   3  18-50.2646 90.5382   5
   5   3  18-71.6639 76.7099   7
  -5   4  22 31031.7 1207.45  13
  -5   4  22 27129.2 1026.14   9
  -5   4  21 1069.77 211.569   9
  -5  -4  21 855.338 175.206   8
  -5   4  21 792.354 218.268  13
  -5   4  20 43560.7 1700.07   9
  -5  -4  20 45589.7 1646.72   8
  -5   4  19 1228.30 233.827  17
  -5   4  19 1242.47 276.039   9
  -5  -4  19 767.883 204.982   8
  -5  -4  19 1016.93 280.411  13
  -5   4  18 30188.8 1434.90   9
  -5   4  18 31815.4 1389.18  17
  -5  -4  18 29899.2 1357.24   8
  -5  -4  18 30149.3 1589.28  13
  -5  -4  17 468.477 224.109  17
  -5   4  17 554.775 203.378   9
  -5  -4  17 254.572 133.379   8
  -5  -4  17 610.127 248.370  13
  -5   4  16 23988.5 1257.59   9
  -5  -4  16 23997.5 1440.76  17
  -5  -4  16 25326.8 1203.08   8
  -5  -4  16 25800.2 1503.97  13
  -5   4  15 4873.83 518.311   9
  -5  -4  15 4462.63 590.015  17
  -5  -4  15 4619.06 609.035  13
  -5  -4  14 32110.4 1577.54   9
  -5   4  14 28700.7 1352.41   9
  -5  -4  14 27900.1 1596.07  17
  -5  -4  14 29849.3 1636.48  13
  -5  -4  14 29355.3 1541.92  11
  -5  -4  13 5141.03 592.758   9
  -5   4  13 5265.25 504.791   9
  -5  -4  13 5103.48 621.999  17
  -5   4  13 4578.53 691.975   3
  -5  -4  13 5757.72 656.262  13
  -5   4  13 4753.82 411.288  12
  -5  -4  13 4697.99 573.753  11
  -5  -4  12 12022.2 894.379   9
  -5  -4  12 12298.9 963.130  17
  -5   4  12 11573.3 671.516  12
  -5   4  12 12846.2 1130.33   3
  -5  -4  12 12736.9 957.264  13
  -5  -4  12 12542.5 907.339  11
  -5   4  12 12369.2 761.953   9
  -5   4  11 2035.26 441.153   3
  -5  -4  11 3026.54 423.648  11
  -5   4  10 50254.3 2660.09   2
  -5   4  10 50134.7 2305.17   3
  -5   4   9 10660.4 1106.30   2
  -5   4   9 8736.86 859.678   3
  -5   4   8 11085.0 939.309   3
  -5   4   8 11791.6 1145.79   2
  -5   4   7 5852.43 809.391   2
  -5   4   6 60843.5 2817.16   2
  -5   4   5 13632.7 1203.69   2
  -5  -4   5 15506.7 800.414   1
  -5   4   4 76914.7 3271.97   2
  -5  -4   4 85323.7 2596.04   1
  -5   4   3 10928.2 1044.84   2
  -5  -4   3 11418.1 725.660   1
  -5   4   2 74667.1 3126.18   2
  -5  -4   2 78007.8 2521.39   1
  -5   4   1 23396.5 1559.83   2
  -5  -4   1 26210.7 1218.95   1
  -5  -4   0 167229. 4696.54   1
  -5   4   0 167794. 5435.48   2
  -5  -4  -1 14800.4 920.538   1
  -5  -4  -2 185085. 5210.20   1
  -5  -4  -3 8995.60 740.247   1
  -5  -4  -4 55464.1 2196.27   1
   5  -4   5 130.616 99.1538   4
  -5  -4  -5 157.614 115.012   1
  -5  -4  -6 27540.5 1506.50   1
   5  -4   6 30364.7 1257.31   4
  -5  -4  -7 3289.15 493.484   1
   5  -4   7 2572.29 327.465   4
   5  -4   7 3610.45 331.979  15
   5  -4   7 3253.95 478.246  14
  -5  -4  -8 28927.6 1605.18   1
   5  -4   8 30140.4 1349.83   4
   5  -4   8 31814.1 1627.57  14
   5  -4   9 963.566 205.122  18
  -5  -4  -9 1148.55 341.458   1
   5  -4   9 934.118 220.755   4
   5  -4   9 885.429 277.507  14
   5   4   9 749.863 357.253   7
   5  -4  10 33999.7 1630.89  14
   5   4  10 28669.8 1741.09   7
  -5  -4 -10 33105.8 1759.94   1
   5  -4  10 32269.0 1459.76   4
   5  -4  10 31377.5 1287.84  18
   5   4  11 62.6183 130.776  10
   5  -4  11-30.5722 85.4263  18
   5  -4  11-351.206 148.928   4
   5  -4  11 271.518 208.943  14
   5   4  11-188.955 269.975   7
   5  -4  11 127.565 133.636  10
   5  -4  12 2908.28 465.566  10
   5  -4  12 2732.91 313.057  18
   5   4  12 2589.80 416.158   4
   5  -4  12 2307.18 355.460   4
   5  -4  12 2993.34 432.743  14
   5   4  12 3216.98 511.185   7
   5   4  12 2869.21 447.164  10
   5   4  13 6143.00 630.389  10
   5  -4  13 6856.80 642.157  14
   5   4  13 6540.92 629.228   4
   5   4  13 5749.27 674.471   7
   5  -4  13 7242.43 680.806  10
   5  -4  14 8557.75 721.462  10
   5   4  14 8739.38 727.789  10
   5  -4  14 9058.63 669.519  16
   5   4  14 9283.12 822.640   7
   5   4  15 1.83140 135.385  10
   5  -4  15-114.489 110.858  16
   5  -4  15-68.9299 126.900  10
   5   4  15 135.858 188.444   7
   5   4  16 7606.76 639.261   7
   5  -4  16 7930.24 523.399  16
   5  -4  16 7607.35 464.446   8
   5  -4  17 1154.10 172.799  16
   5   4  17 1171.43 233.278   7
   5   4  18 8311.76 451.820   5
   5  -4  18 7934.23 444.231   5
   5   4  18 9205.26 543.225   7
  -5   5  22 790.009 138.289   9
  -5   5  22 1067.57 181.603  13
  -5   5  21 631.850 168.235   9
  -5   5  21 378.177 159.861  13
  -5   5  20 404.264 161.997   9
  -5  -5  20 615.791 150.416   8
  -5   5  19 3013.78 398.104   9
  -5   5  19 3119.39 349.102  17
  -5  -5  19 2681.02 318.530   8
  -5  -5  18 4712.04 449.421   8
  -5   5  18 5185.44 536.036   9
  -5   5  17 6629.76 621.057   9
  -5  -5  17 6454.55 700.772  13
  -5   5  16 1862.40 335.436   9
  -5  -5  16 2401.88 438.853  13
  -5  -5  15 2642.52 498.092  17
  -5   5  15 2436.47 383.662   9
  -5  -5  15 2673.80 458.270  13
  -5  -5  14-50.0237 161.695  17
  -5   5  14-95.4053 169.762   9
  -5  -5  14 84.1787 196.821  13
  -5   5  14 363.141 130.185  12
  -5  -5  14 351.553 212.932  11
  -5   5  13 16860.1 869.139  12
  -5   5  13 15027.0 920.427   9
  -5  -5  13 15973.6 1210.26  17
  -5   5  13 16090.8 1304.66   3
  -5  -5  13 18440.1 1235.35  13
  -5  -5  13 15461.1 1089.18  11
  -5   5  12 368.201 146.885   9
  -5  -5  12 925.293 275.567  13
  -5   5  12 553.561 237.336   3
  -5  -5  12 1258.22 361.466  17
  -5  -5  12 493.878 242.957  11
  -5  -5  11 423.229 246.468  17
  -5   5  11 61.7169 96.9262   9
  -5  -5  11 368.253 183.547  13
  -5   5  11-91.7820 226.648   3
  -5  -5  11 343.704 176.062  11
  -5   5  10 1121.99 360.232   2
  -5   5  10 968.217 302.068   3
  -5   5   9 1704.18 487.316   2
  -5   5   9 1467.64 382.138   3
  -5   5   8 6204.78 749.070   3
  -5   5   8 6137.26 877.251   2
  -5   5   7 15679.6 1406.97   2
  -5   5   6 547.282 280.808   2
  -5   5   5 5606.01 830.038   2
  -5   5   4 1949.51 478.901   2
  -5  -5   4 1875.15 294.166   1
  -5  -5   3 8609.58 651.598   1
  -5   5   3 7896.36 932.674   2
  -5  -5   2 7892.83 639.317   1
  -5   5   2 7242.14 879.973   2
  -5   5   1 2248.59 508.604   2
  -5  -5   1 2457.48 365.889   1
  -5   5   0 1750.17 458.783   2
  -5  -5   0 1597.15 304.487   1
  -5   5  -1 24084.4 1668.66   2
  -5  -5  -1 26957.6 1348.04   1
  -5   5  -2 49.9434 218.326   2
  -5  -5  -2 217.831 183.799   1
  -5   5  -3 257.543 134.727   2
  -5  -5  -3-268.743 168.973   1
  -5   5  -4 15308.1 1326.47   2
  -5  -5  -4 15363.8 1047.10   1
  -5  -5  -5 822.512 240.155   1
  -5   5  -5 895.914 334.855   2
   5  -5   6 5122.24 403.459  15
   5  -5   6 5124.95 643.367  14
  -5   5  -6 5005.13 738.225   2
  -5  -5  -6 4568.90 592.319   1
   5  -5   7 2594.08 284.217  15
   5  -5   7 1955.00 422.030  14
  -5  -5  -7 2139.08 396.764   1
   5  -5   8 1404.71 229.990  15
   5  -5   8 1776.22 384.668  14
   5   5   8 1290.33 398.520   7
  -5  -5  -8 1079.33 242.731   1
   5  -5   9 346.213 155.854  18
  -5  -5  -9 204.101 134.865   1
   5  -5   9 565.524 252.995  14
   5   5   9 539.591 310.777   7
   5  -5  10 2675.53 414.147  10
   5  -5  10 3062.38 357.364  18
   5  -5  10 2988.38 477.955  14
   5   5  10 2690.21 499.640   7
   5   5  10 1701.71 336.785  10
   5   5  11 677.669 213.822  10
   5  -5  11 595.339 171.232  18
   5  -5  11 839.779 278.476  14
   5  -5  11 889.663 250.356  10
   5  -5  12 601.877 192.528  10
   5  -5  12 395.916 142.507  18
   5   5  12 163.429 124.650   4
   5  -5  12 468.935 192.596  14
   5   5  12 362.921 125.873  10
   5   5  12 356.555 180.183   7
   5  -5  13-110.610 109.503  18
   5   5  13-37.5964 79.0979   4
   5  -5  13-89.4206 101.571  10
   5   5  13-70.4631 113.027  10
   5  -5  13-129.142 177.524  14
   5   5  13-215.859 183.807   7
   5  -5  14 32.3927 110.315  10
   5   5  14-165.214 169.650  10
   5  -5  14 41.6551 111.211  16
   5   5  14 158.931 171.764   7
   5  -5  15 162.386 112.797  16
   5   5  15 55.9704 178.826   7
   5  -5  16 128.207 92.8210  16
   5   5  16 16.2575 118.847   7
   5  -5  17-92.9300 57.2737   5
   5   5  17 42.8350 56.0835   5
   5  -5  17 336.204 103.166  16
   5   5  17 287.776 117.040   7
  -5   6  21 385.699 117.618   9
  -5   6  21 242.649 115.055  13
  -5   6  20 12681.7 741.618   9
  -5   6  19 10659.0 719.687   9
  -5   6  19 9608.81 601.635  17
  -5   6  18 1481.33 293.112   9
  -5   6  17 939.874 246.671   9
  -5   6  16 1727.21 303.178   9
  -5   6  16 1731.19 247.687  12
  -5   6  15 155.189 155.049   9
  -5   6  15-39.1830 110.836  12
  -5   6  14 19008.6 1067.44   9
  -5   6  14 19891.6 992.771  12
  -5   6  13 1952.44 328.569   9
  -5   6  12 72820.1 2421.35   9
  -5   6  12 77594.6 3157.37   3
  -5  -6  12 71302.9 2742.43  11
  -5   6  11 1142.34 243.311   9
  -5   6  11 1246.45 354.602   3
  -5  -6  11 1730.88 425.648  17
  -5  -6  11 758.623 262.199  11
  -5   6  10 115501. 3184.75   9
  -5   6  10 111647. 4036.79   3
  -5  -6  10 106203. 3519.11  11
  -5  -6   9 5915.08 694.399  17
  -5   6   9 7052.38 989.367   2
  -5   6   9 5833.32 768.947   3
  -5  -6   9 6887.81 647.095  11
  -5   6   8 46335.7 2705.88   2
  -5   6   7 134.895 222.182   2
  -5   6   6 33498.2 2203.92   2
  -5   6   5 1382.80 456.577   2
  -5  -6   4 90872.0 2862.39   1
  -5   6   4 79833.3 3713.13   2
  -5  -6   3 8585.64 696.353   1
  -5   6   3 7358.25 996.493   2
  -5  -6   2 105812. 3325.48   1
  -5   6   2 95571.9 4087.01   2
  -5  -6   1 20647.3 1167.96   1
  -5   6   1 17392.1 1497.74   2
  -5  -6   0 88585.1 2966.31   1
  -5   6   0 76653.6 3532.40   2
  -5   6  -1 119.883 202.243   2
  -5  -6  -1 84.8127 131.306   1
  -5  -6  -2 76651.5 2764.31   1
  -5   6  -2 67152.7 3222.55   2
  -5   6  -3 1192.03 440.021   2
  -5  -6  -3 1164.13 299.104   1
  -5   6  -4 36551.0 2181.77   2
  -5  -6  -4 38786.6 1860.22   1
   5  -6   5 549.159 139.059  15
   5  -6   5 867.825 337.615  14
  -5  -6  -5 775.755 244.231   1
   5  -6   6 18123.5 839.825  15
   5  -6   6 16446.5 1255.26  14
  -5  -6  -6 15698.9 1165.49   1
   5  -6   7 1929.03 254.976  15
   5  -6   7 1872.27 412.542  14
  -5  -6  -7 1966.34 394.969   1
   5   6   7 973.502 299.149   7
  -5  -6  -8 37554.2 1913.79   1
   5  -6   8 39026.8 1416.45  15
   5  -6   8 37809.9 1905.94  14
   5  -6   9 253.196 138.084  18
   5  -6   9-247.755 267.577  14
   5   6   9 80.7045 213.101   7
   5  -6  10 51772.6 1912.03  18
   5  -6  10 55483.8 2254.71  14
   5   6  10 50864.6 2314.96   7
   5  -6  11 428.346 181.051  18
   5  -6  11 547.886 238.689  14
   5   6  11-2.77950 214.004   7
   5   6  12 24498.0 1274.76   4
   5  -6  12 28560.0 1191.13  18
   5  -6  12 27349.3 1383.36  14
   5   6  12 26221.1 1452.86   7
   5   6  13 3564.91 482.193   7
   5  -6  13 3738.45 369.596  18
   5  -6  13 3678.11 458.775  14
   5  -6  14 7284.38 587.686  16
   5   6  14 6918.47 634.770   7
   5  -6  15 40.3821 97.0900  16
   5   6  15 137.467 142.675   7
   5  -6  16 13377.9 674.532  16
   5   6  16 11434.4 699.591   7
   5  -6  17 128.550 67.4604  16
   5   6  17 36.3620 62.9578   7
  -5   7  21 5334.33 367.138   9
  -5   7  21 5384.91 379.545  13
  -5   7  20 3328.57 337.270   9
  -5   7  20 3746.31 376.387  13
  -5   7  19 2454.14 325.304   9
  -5   7  19 2572.66 270.673  17
  -5   7  18 4390.14 466.306   9
  -5   7  17 4128.13 473.046   9
  -5   7  16 2968.96 414.422   9
  -5   7  16 3327.87 352.223  12
  -5   7  15-46.6542 152.926   9
  -5   7  15 11.5536 101.550  12
  -5   7  14 4515.02 493.963   9
  -5   7  14 4266.94 449.681  12
  -5   7  13 930.183 242.189   9
  -5   7  12 621.754 197.390   9
  -5   7  11 4292.81 445.761   9
  -5   7  11 4944.33 695.607   3
  -5  -7  11 5127.00 626.627  11
  -5   7  10 30.1836 76.8017   9
  -5   7  10 121.456 125.939   3
  -5  -7  10 28.9801 206.693  11
  -5   7   9 103.959 84.5685   9
  -5   7   9 360.180 205.571   3
  -5  -7   9 180.697 180.219  11
  -5   7   8 3076.83 322.178   9
  -5   7   8 3270.06 718.119   2
  -5  -7   8 3083.86 440.442  11
  -5   7   7 1827.46 571.079   2
   5  -7  -7 1137.24 361.821   1
  -5   7   6 1353.60 494.577   2
  -5   7   5 1890.67 541.731   2
  -5   7   4 2677.67 654.783   2
  -5  -7   4 2484.06 366.218   1
  -5  -7   3 26716.1 1365.38   1
  -5   7   3 22882.3 1855.87   2
  -5  -7   2 13564.2 960.143   1
  -5   7   2 12404.0 1305.19   2
  -5   7   1 218.951 233.998   2
  -5  -7   1 352.870 182.594   1
  -5  -7   0 10245.6 858.317   1
  -5   7   0 9163.33 1138.52   2
  -5  -7  -1 18381.2 1187.49   1
  -5   7  -1 14470.9 1414.99   2
  -5   7  -2 2273.76 574.795   2
  -5  -7  -2 2013.63 373.262   1
  -5   7  -3 1871.13 497.321   2
   5  -7   3 2255.68 260.488  15
  -5  -7  -3 2258.66 427.366   1
   5  -7   4 5981.71 444.170  15
   5  -7   4 4918.56 716.946  14
  -5  -7  -4 5955.34 710.665   1
   5  -7   5 887.934 191.626  15
   5  -7   5 949.159 388.059  14
  -5  -7  -5 589.671 238.822   1
   5  -7   6 4863.42 426.836  15
   5  -7   6 4216.63 648.646  14
  -5  -7  -6 4667.60 628.524   1
   5  -7   7 275.417 129.407  15
   5  -7   7 136.170 151.308  14
  -5  -7  -7 67.7454 167.457   1
   5   7   7 439.874 273.702   7
   5  -7   8 5028.15 437.814  15
   5  -7   8 4895.18 627.434  14
   5   7   8 4417.77 608.297   7
   5  -7   9 661.655 177.260  15
   5  -7   9 615.932 252.432  14
   5   7   9 932.301 290.141   7
   5  -7  10 4036.48 448.775  18
   5  -7  10 4033.04 536.481  14
   5   7  10 4406.69 560.231   7
   5  -7  11-124.746 106.456  18
   5   7  11 201.854 109.551   4
   5  -7  11 321.521 189.348  14
   5  -7  12 15075.0 819.812  18
   5  -7  12 14510.1 930.936  14
   5   7  12 14917.2 988.607   7
   5  -7  13 300.083 137.338  18
   5   7  13 109.265 138.786   7
   5  -7  13 127.154 115.905  14
   5  -7  14 13306.7 793.150  16
   5   7  14 12516.6 806.491   7
   5  -7  15 215.424 111.022  16
   5   7  15 132.341 107.536   7
   5  -7  16 4038.56 331.454  16
   5   7  16 3452.20 316.034   7
   5  -7  17 511.964 95.6092  16
  -5   8  20 5088.85 377.551   9
  -5   8  20 4321.59 334.241  13
  -5   8  19 2603.27 242.788  17
  -5   8  19 3538.50 352.649   9
  -5   8  18 6.65262 108.614   9
  -5   8  17 6225.91 547.688   9
  -5   8  17 6364.10 438.119  12
  -5   8  16 21198.9 1109.09   9
  -5   8  16 21311.9 976.351  12
  -5   8  15 604.896 213.947   9
  -5   8  15 348.625 143.771  12
  -5   8  14 21311.9 1114.68   9
  -5   8  14 19971.0 1038.78  12
  -5   8  13 22.8358 116.594   9
  -5   8  12 22806.5 1147.11   9
  -5   8  11 3911.20 424.432   9
  -5   8  10 59379.0 2040.20   9
  -5   8   9 2344.49 306.010   9
  -5   8   9 2935.82 544.880   3
  -5   8   8 49221.4 1672.80   9
  -5  -8   8 46698.8 2031.80  11
  -5  -8   8 49413.0 1903.50  20
  -5   8   7 3583.46 746.593   2
  -5  -8   7 3097.21 421.319  20
   5  -8  -7 2380.02 548.126   1
  -5  -8   7 3637.53 474.036  11
   5  -8  -6 19162.3 1624.17   1
  -5  -8   6 23322.4 1228.60  11
  -5   8   5 209.722 269.552   2
  -5   8   4 50957.3 3001.00   2
  -5  -8   3 8490.59 752.722   1
  -5   8   3 7769.82 1086.09   2
  -5  -8   2 182077. 5287.30   1
  -5   8   2 160060. 6234.70   2
  -5   8   1 2729.29 635.098   2
  -5  -8   1 2786.25 469.357   1
  -5   8   1 2363.63 292.322   6
   5  -8   0 105628. 2913.81  15
  -5  -8   0 113104. 3767.12   1
  -5   8   0 102999. 4495.31   2
  -5   8   0 103658. 3009.13   6
  -5   8  -1 3881.87 748.978   2
   5  -8   1 3894.99 340.807  15
  -5  -8  -1 3418.67 546.392   1
  -5   8  -1 3894.14 364.810   6
  -5   8  -2 197.035 119.623   6
  -5  -8  -2 266.566 192.173   1
   5  -8   3 796.480 164.782  15
  -5  -8  -3 84.7977 139.199   1
   5  -8   4 10026.0 615.308  15
   5  -8   4 8512.82 984.777  14
  -5  -8  -4 10453.1 957.830   1
   5  -8   5 618.380 160.261  15
   5  -8   5 737.734 278.521  14
  -5  -8  -5 365.869 322.634   1
   5  -8   6 1122.27 218.372  15
   5  -8   6 1373.42 388.640  14
   5  -8   7 631.449 167.082  15
   5  -8   7 883.284 330.505  14
   5   8   7 777.925 278.005   7
   5   8   8 32248.7 1632.23   7
   5  -8   8 35771.7 1356.16  15
   5  -8   8 34716.5 1796.97  14
   5  -8   9 3877.42 388.418  15
   5  -8   9 4520.07 563.553  14
   5   8   9 4101.40 520.353   7
   5  -8  10 27288.5 1267.43  18
   5  -8  10 27082.8 1405.94  14
   5   8  10 26685.4 1372.88   7
   5  -8  11 1474.26 244.924  18
   5  -8  11 1805.15 326.547  14
   5   8  11 1670.77 309.166   7
   5  -8  12 8425.68 581.052  18
   5  -8  12 8167.25 639.778  14
   5   8  12 8462.63 658.829   7
   5  -8  13 188.012 120.688  18
   5   8  13 116.438 112.624   7
   5  -8  14 1511.47 239.333  16
   5   8  14 1566.13 231.593   7
   5  -8  15 141.202 96.5424  16
   5   8  15 35.3359 63.9160   7
   5  -8  16 16980.4 686.932  16
  -5   9  19 44.5815 77.1798   9
  -5   9  18 1764.02 264.010   9
  -5   9  17 203.342 127.173   9
  -5   9  17 472.299 112.922  12
  -5   9  16 1000.76 230.278   9
  -5   9  16 1224.28 211.501  12
  -5   9  15 67.3577 115.884   9
  -5   9  15 325.252 141.955  12
  -5   9  14 2204.64 333.299   9
  -5   9  14 2788.26 351.497  12
  -5   9  13 768.075 201.767   9
  -5   9  12 4055.36 438.263   9
  -5   9  11 1172.09 234.638   9
  -5   9  10 76.6905 90.4581   9
  -5  -9   9 914.372 221.658  20
  -5   9   9 830.855 192.373   9
  -5  -9   8 37341.5 1635.10  20
  -5  -9   7 4081.80 496.562  20
   5  -9  -7 2684.66 585.750   1
  -5  -9   6 9755.78 802.084  20
   5  -9  -6 6800.62 1026.92   1
  -5   9   5 739.440 397.390   2
   5  -9  -5 702.981 298.669   1
  -5   9   4 531.243 333.509   2
   5  -9  -4 475.162 291.510   1
  -5   9   3 1616.13 552.338   2
  -5   9   3 891.612 180.550  12
  -5   9   2 9377.46 1206.58   2
  -5  -9   2 11162.3 928.461   1
  -5   9   2 9110.76 567.800  12
  -5   9   1-41.9013 97.4024   6
   5  -9  -1 299.054 104.001  15
  -5  -9   1 290.678 165.064   1
  -5   9   0 843.527 187.226   6
  -5   9   0 1337.96 443.417   2
   5  -9   0 921.116 172.887  15
  -5  -9   0 668.360 243.315   1
   5  -9   1 6535.11 470.963  15
  -5  -9  -1 6636.70 774.877   1
  -5   9  -1 6474.85 485.865   6
   5  -9   2 14625.3 763.944  15
  -5   9  -2 14833.5 749.862   6
   5  -9   3 11851.0 674.870  15
   5  -9   3 9711.34 1068.00  14
  -5  -9  -3 11520.5 1036.34   1
   5  -9   4 42476.3 1519.89  15
   5  -9   4 38116.2 2230.49  14
   5  -9   5 1444.17 243.605  15
   5  -9   5 1160.86 404.236  14
   5  -9   6 5113.14 447.225  15
   5  -9   6 4022.20 643.442  14
   5  -9   7 1074.77 215.119  15
   5  -9   7 1102.34 345.744  14
   5  -9   8 3484.10 355.864  15
   5  -9   8 3946.82 531.850  14
   5  -9   9 1280.11 275.177  18
   5  -9   9 1250.97 212.679  15
   5  -9   9 1101.00 257.726  14
   5  -9  10-35.5053 120.771  18
   5  -9  10-91.2376 138.240  14
   5  -9  11 185.187 130.342  18
   5  -9  11 461.489 174.205  14
   5  -9  12 58.9519 91.4749  18
   5  -9  12 311.339 126.782  14
   5  -9  13 75.8485 80.0282  18
   5  -9  13 95.8155 104.543  16
   5  -9  14 904.532 172.886  16
   5  -9  15 513.722 111.284  16
  -5  10  18 8524.74 495.915   9
  -5  10  17 746.639 174.766   9
  -5  10  17 563.082 109.906  12
  -5  10  16 10206.5 634.165   9
  -5  10  16 9862.88 565.552  12
  -5  10  16 10115.0 539.216   6
  -5  10  15 248.382 132.928   9
  -5  10  15 330.322 143.670  12
  -5  10  14 27621.2 1222.68   9
  -5  10  14 28898.0 1223.16  12
  -5  10  13 35.6173 97.2401   9
  -5  10  13 323.749 183.820  12
  -5  10  12 53984.2 1910.47   9
  -5  10  11 1810.35 276.140   9
  -5  10  10 24111.7 1085.09   9
  -5 -10   9 5651.13 543.810  20
  -5  10   9 5617.04 452.953   9
  -5 -10   8 287.890 197.742  20
  -5 -10   7 5629.67 606.883  20
  -5 -10   6 241.598 152.419  20
  -5 -10   5 7672.07 742.344  20
  -5 -10   4 39409.1 1875.42  20
  -5  10   4 39725.7 1489.77  12
  -5  10   3 412.303 118.803  12
  -5  10   2 84565.5 2502.72  12
   5 -10  -1 27965.9 1081.31  15
  -5  10   1 25774.7 1148.87   6
   5 -10   0 7420.62 500.762  15
  -5  10   0 6529.95 499.870   6
   5 -10   1 6460.85 477.569  15
  -5  10  -1 6573.25 481.721   6
   5 -10   2 8843.94 569.055  15
   5 -10   3 140.122 111.154  15
   5 -10   3 73.9518 325.783  14
   5 -10   4 7703.92 546.007  15
   5 -10   4 8294.39 947.566  14
   5 -10   5 2350.86 299.863  15
   5 -10   5 1970.40 450.324  14
   5 -10   6 46286.7 1631.28  15
   5 -10   6 48567.3 2214.83  14
   5 -10   7 342.790 138.923  15
   5 -10   7 78.7706 165.067  14
   5 -10   8 52579.6 1759.59  15
   5 -10   8 54645.5 2143.03  14
   5 -10   9 615.722 191.621  18
   5 -10   9 659.513 170.932  15
   5 -10   9 873.404 205.274  14
   5 -10  10 15812.5 852.175  14
   5 -10  10 15511.4 851.979  18
   5 -10  11 52.9008 106.589  18
   5 -10  11 121.317 88.9084  14
   5 -10  12 13618.7 670.043  18
   5 -10  12 13130.5 741.956  16
   5 -10  13 3549.39 281.880  18
   5 -10  13 3526.81 324.025  16
   5  10  13 2585.48 207.191   9
   5 -10  14 7613.27 426.403  16
  -5  11  17 104.834 69.0364   9
  -5  11  16 3244.26 298.631   9
  -5  11  16 3128.01 265.925  12
  -5  11  16 2695.12 226.992   6
  -5  11  15 6.57764 69.8022   6
  -5  11  15 76.5246 85.2799   9
  -5  11  15 23.5192 85.7439  12
  -5  11  14 101.877 87.6520   9
  -5  11  14 79.2477 104.951  12
  -5  11  13 5074.35 427.083   9
  -5  11  13 5088.66 458.960  12
  -5  11  12 678.081 161.721   9
  -5  11  12 992.153 239.016  12
  -5  11  11 3868.48 372.734   9
  -5  11  11 4193.46 436.741  12
  -5  11  10 240.701 97.1853   9
  -5 -11  10 632.683 164.223  20
  -5 -11   9 2277.12 343.075  20
  -5 -11   8 41022.6 1733.61  20
  -5 -11   7 4079.67 512.963  20
  -5  11   6 66887.0 2205.59  12
  -5 -11   6 67079.5 2543.65  20
  -5 -11   5 1427.58 350.809  20
  -5  11   5 1557.90 256.242  12
  -5 -11   4 20501.6 1289.31  20
  -5  11   4 21119.5 976.058  12
  -5  11   3 4231.35 380.110  12
  -5 -11   3 3828.61 569.786  20
  -5  11   2 3178.92 313.304  12
  -5 -11   2 2718.11 474.946  20
  -5  11   2 2777.35 344.148   6
  -5  11   1 527.948 140.178   6
   5 -11  -1 353.141 115.569  15
  -5 -11   1 307.795 219.124  20
  -5 -11   0 15155.9 1135.77  20
   5 -11   0 15866.4 773.022  15
  -5  11   0 15634.1 800.132   6
  -5  11  -1 1461.15 211.763   6
   5 -11   1 1288.94 208.792  15
   5 -11   2 2295.00 284.113  15
   5 -11   2 2429.31 530.847  14
   5 -11   3 190.768 103.507  15
   5 -11   3 26.7278 216.101  14
   5 -11   4 2459.39 286.319  15
   5 -11   4 2070.53 462.652  14
   5 -11   5 1424.12 225.748  15
   5 -11   5 1537.45 362.019  14
   5 -11   6 622.791 176.520  15
   5 -11   6 549.219 185.149  14
  -5 -11  -6 539.512 184.670  20
  -5 -11  -7 1458.34 266.822  20
   5 -11   7 1971.60 261.588  15
   5 -11   7 2175.73 352.938  14
   5 -11   8 547.335 132.784  15
   5 -11   8 671.603 185.319  14
   5 -11   9 3122.80 367.154  18
   5 -11  10 651.828 177.987  18
   5 -11  11 474.802 126.580  18
   5 -11  12 1110.30 159.820  18
   5 -11  12 1093.81 171.076  16
   5 -11  13 205.605 72.8338  16
  -5  12  15 259.507 76.0683   6
  -5  12  15 306.476 80.2954   9
  -5  12  15 266.496 93.3628  12
  -5  12  14 10884.5 540.588   9
  -5  12  14 11459.7 590.868  12
  -5  12  14 11262.2 584.160   6
  -5  12  13 659.906 144.801   9
  -5  12  13 1012.88 198.421  12
  -5  12  12 9291.55 523.598   9
  -5  12  12 9329.59 594.620  12
  -5  12  11 138.186 110.080  12
  -5 -12  10 3697.80 369.166  20
  -5  12  10 2969.69 345.567  12
  -5 -12   9 4562.49 444.404  20
  -5 -12   9 4449.54 386.857  15
  -5  12   9 4756.44 445.444  12
  -5 -12   8 3414.68 418.343  20
  -5  12   8 3382.44 370.710  12
  -5 -12   7 168.935 134.010  20
  -5  12   7 13.6979 99.5362  12
  -5 -12   6 17016.9 1058.96  20
  -5  12   6 15537.2 824.072  12
  -5 -12   5 2840.35 451.761  20
  -5  12   5 3083.78 333.221  12
  -5 -12   4 18197.0 1172.73  20
  -5  12   4 17722.7 837.103  12
  -5  12   4 16798.6 884.378   6
  -5 -12   3 5185.04 631.612  20
  -5  12   3 5184.59 401.972  12
  -5  12   3 4953.20 448.968   6
  -5 -12   2 26140.0 1481.37  20
  -5  12   2 25064.2 1094.05   6
  -5  12   1 706.567 161.430   6
   5 -12  -1 659.616 152.335  15
  -5 -12   1 672.338 279.580  20
   5 -12   0 41899.7 1416.04  15
  -5  12   0 42562.7 1445.07   6
  -5 -12  -1 1093.02 327.017  20
   5 -12   1 1153.74 193.078  15
   5 -12   1 776.846 373.360  14
   5 -12   2 65117.3 1979.19  15
   5 -12   2 67340.7 2815.23  14
  -5 -12  -3 7068.56 719.556  20
   5 -12   3 9074.97 543.461  15
   5 -12   3 9347.60 876.271  14
   5 -12   4 54722.4 1729.10  15
   5 -12   4 61005.2 2329.46  14
  -5 -12  -5 140.547 147.215  20
   5 -12   5 652.587 164.597  15
   5 -12   5 521.972 201.326  14
   5 -12   6 28005.5 1049.45  15
  -5 -12  -6 26761.3 1277.45  20
  -5 -12  -7 1733.29 265.799  20
   5 -12   7 1792.23 222.164  15
   5 -12   8 25303.6 1113.08  18
   5 -12   8 25758.8 947.779  15
   5 -12   9 242.162 125.921  18
   5 -12  10 22237.6 854.306  18
   5 -12  10 18870.5 832.971  16
   5 -12  11 496.471 110.127  18
   5 -12  11 597.317 112.615  16
   5 -12  12 1230.06 129.514  18
  -5  13  14 4162.01 273.601  12
  -5  13  14 3585.35 248.695   6
  -5  13  13 52.4794 70.4140   6
  -5  13  13-59.9963 68.4162  12
  -5  13  12 906.031 161.895   6
  -5  13  12 1088.76 180.344  12
  -5  13  11 4111.89 353.062  12
  -5  13  11 3894.94 351.719   6
  -5  13  10 281.343 122.842   6
  -5  13  10 17.8414 82.4483  12
  -5 -13   9 1500.87 229.073  20
  -5 -13   9 1471.43 195.148  15
  -5  13   9 1528.08 223.363  12
  -5 -13   8 7155.36 557.398  20
  -5 -13   8 6295.53 458.314  15
  -5  13   8 6152.60 454.579  12
  -5  13   7 1341.60 228.449   6
  -5  13   7 1179.36 201.706  12
  -5 -13   7 1147.50 251.329  20
  -5  13   6 820.980 181.225   6
  -5 -13   6 1006.63 258.605  20
  -5  13   6 752.020 160.062  12
  -5  13   5 85.9116 84.8010   6
  -5 -13   5-84.7051 152.350  20
  -5  13   5 125.624 87.8450  12
  -5  13   4 78.2030 83.4556   6
  -5 -13   4 29.4982 172.051  20
  -5  13   4-32.8506 58.5426  12
  -5  13   3 1301.24 220.119   6
  -5 -13   3 1105.47 293.407  20
  -5  13   2 151.856 90.3951   6
  -5 -13   2 259.296 212.017  20
  -5  13   1 177.584 101.680   6
  -5 -13   1 256.072 217.865  20
   5 -13  -1 134.796 70.7066  15
   5 -13   0 75.3478 67.1043  15
  -5 -13   0 193.357 205.586  20
   5 -13   0 132.790 227.667  14
   5 -13   1 2208.91 239.862  15
  -5 -13  -1 1828.70 343.562  20
   5 -13   1 2190.51 433.024  14
  -5 -13  -2 87.2608 151.935  20
   5 -13   2 135.892 73.4606  15
   5 -13   2 86.4450 145.805  14
  -5 -13  -3 1029.66 253.515  20
   5 -13   3 1175.99 176.676  15
   5 -13   4 0.42514 76.9055  15
  -5 -13  -4 84.3919 116.658  20
  -5 -13  -5 764.947 195.459  20
   5 -13   5 559.585 118.888  15
  -5 -13  -6 452.789 114.422  20
   5 -13   6 731.171 134.359  15
   5 -13   7 468.153 140.432  18
   5 -13   7 295.254 83.8505  15
   5 -13   8 3768.25 320.320  18
   5 -13   9 302.766 90.3521  18
   5 -13   9 284.700 76.7131  16
   5 -13  10 1422.17 146.919  18
  -5  14  12 26870.3 872.199  12
  -5  14  12 27753.9 892.280   6
  -5  14  11 1863.12 188.917  12
  -5  14  11 1684.52 191.203   6
  -5  14  10 9112.99 467.520  12
  -5  14  10 8626.43 479.620   6
  -5  14   9 390.032 109.461   6
  -5  14   9 258.212 89.3195  12
  -5 -14   8 18634.6 744.691  15
  -5  14   8 18101.9 746.281  12
  -5  14   8 19067.7 808.726   6
  -5  14   7 549.975 148.993   6
  -5 -14   7 523.767 149.982  20
  -5 -14   7 594.287 139.200  15
  -5  14   7 560.053 125.268  12
  -5  14   6 27689.1 965.993  12
  -5  14   6 25840.9 1026.12   6
  -5  14   5 48.3527 72.6512   6
  -5  14   5 79.3811 59.0710  12
  -5 -14   4 24311.9 1155.29  20
  -5  14   4 23132.5 909.248   6
  -5 -14   3 2537.94 366.182  20
  -5  14   3 2502.84 244.916   6
  -5 -14   2 3010.55 398.199  20
   5 -14  -2 2848.82 408.410  14
  -5  14   2 2828.26 244.556   6
  -5 -14   1 1387.10 301.426  20
  -5 -14   0 2956.32 392.619  20
   5 -14   0 3779.79 260.826  15
  -5 -14  -1 139.436 136.657  20
   5 -14   1 83.3370 40.2950  15
  -5 -14  -2 1012.33 227.593  20
   5 -14   2 1132.05 147.104  15
  -5 -14  -3 310.012 143.209  20
   5 -14   3 235.052 80.8578  15
  -5 -14  -4 11091.3 619.080  20
   5 -14   4 10542.2 481.485  15
  -5 -14  -5-82.5432 72.4586  20
   5 -14   5 63.7677 56.2171  15
   5 -14   6 8464.41 485.136  18
   5 -14   7 59.2285 64.3026  18
   5 -14   8 11875.4 484.763  18
  -5  15   8 85.9540 49.0698   6
  -5  15   7 553.363 95.2856   6
  -5 -15   7 498.359 91.4410  15
  -5 -15   6 1237.39 161.730  15
  -5  15   6 1203.12 137.744   6
  -5  15   5 93.9595 46.2456   6
  -5 -15   5 93.3310 78.9222  20
  -5 -15   5-50.7337 65.1644  15
  -5 -15   4 253.053 136.473  20
  -5 -15   4 99.3942 88.7880  15
  -5  15   4 231.149 62.9161   6
  -5 -15   3 74.1839 94.2715  20
  -5 -15   2 271.181 131.227  20
  -5 -15   1 248.239 137.893  20
  -5 -15   0 273.610 114.304  20
  -5 -15  -1 85.5062 90.4801  20
  -5 -15  -2 1296.70 186.053  20
  -5 -15  -3 1346.73 163.317  20
   5 -15   4 4083.13 291.635  18
   5 -15   5 202.072 71.0457  18
  -6   0  23-262.198 91.0726  13
  -6   0  22 17750.7 903.847  13
  -6   0  21 122.046 174.623  13
  -6   0  20 4282.42 462.039   9
  -6   0  20 4460.32 456.211  17
  -6   0  20 4311.89 511.667  13
  -6   0  19-408.383 176.077  17
  -6   0  19 94.6912 132.676   9
  -6   0  19 15.5054 161.256   8
  -6   0  19 17.0472 206.079  13
  -6   0  18 61283.3 2381.98  17
  -6   0  18 65066.9 2426.32   8
  -6   0  18 63829.1 2540.38  13
  -6   0  18 60953.4 2383.07   9
  -6   0  17 203.524 155.220   8
  -6   0  17 208.629 166.954  17
  -6   0  17-44.4077 134.257   9
  -6   0  17-15.0018 216.133  13
  -6   0  16 43922.8 1924.57   9
  -6   0  16 43543.7 1848.46   8
  -6   0  16 42404.4 1991.78  13
  -6   0  16 41596.6 1897.59  17
  -6   0  16 42295.2 1802.30  11
  -6   0  15 76.4023 115.222  17
  -6   0  15 79.0426 124.152   9
  -6   0  15-128.882 139.338   8
  -6   0  15 54.5959 159.700  13
  -6   0  14 7215.56 674.138   9
  -6   0  14 7102.23 659.840  17
  -6   0  14 5911.66 561.587   8
  -6   0  14 6658.47 891.876   3
  -6   0  14 6935.50 708.398  13
  -6   0  14 6143.29 604.924  11
  -6   0  13-20.0805 113.708  11
  -6   0  13-54.6762 150.317  17
  -6   0  13 151.417 163.722   9
  -6   0  13-340.737 229.047   3
  -6   0  13 38.0166 140.501  13
  -6   0  12 9390.13 721.697   9
  -6   0  12 9781.79 740.818  17
  -6   0  12 8451.07 942.512   3
  -6   0  12 8697.99 735.765  13
  -6   0  12 7516.52 644.846  11
  -6   0  11 142.846 156.885   3
  -6   0  10 70932.2 2814.52   3
  -6   0   9-21.1720 107.093   3
  -6   0   9 127.771 154.099   2
  -6   0   8 206293. 5883.68   3
  -6   0   8 210246. 6179.57   2
  -6   0   7-33.5697 106.674   2
  -6   0   7 27.2609 67.4552   3
  -6   0   6 148042. 4208.18   3
  -6   0   6 140150. 4666.48   2
  -6   0   5 35.4489 102.227   1
  -6   0   5 91.8739 79.0458   3
  -6   0   4 209783. 5634.09   1
  -6   0   4 190039. 5194.47   3
  -6   0   3-129.456 126.025   1
  -6   0   3-88.9667 68.3248   3
  -6   0   2 1627.20 332.521   1
  -6   0   1-162.173 169.531   1
  -6   0   0 111347. 3649.93   1
  -6   0  -1 8.65989 158.587   1
  -6   0  -2 154641. 4765.27   1
  -6   0  -3-49.1202 135.434   1
  -6   0  -4 5308.21 670.898   1
  -6   0  -5 126.047 167.663   1
  -6   0  -6 2588.01 499.462   1
  -6   0  -7-160.991 179.254   1
   6   0   7-175.831 130.704  14
  -6   0  -8 21250.1 1507.39   1
   6   0   8 18269.7 1063.14  14
   6   0   9 147.248 161.125  14
   6   0   9-1.67382 218.054   7
  -6   0  -9 500.119 227.278   1
   6   0  10 3980.21 492.373  14
   6   0  10 4140.05 593.470   7
   6   0  11 242.818 166.352   4
   6   0  11-194.670 180.178   7
   6   0  12 23394.4 1438.01  10
   6   0  12 25095.5 1345.66   4
   6   0  12 24822.9 1426.80   7
   6   0  13-32.1770 187.181  10
   6   0  13-95.4209 132.179   4
   6   0  13 39.4122 133.097   7
   6   0  14 34743.7 1664.88  10
   6   0  14 34931.8 1604.22   7
   6   0  15-67.2994 171.224  10
   6   0  15-18.3291 108.637   7
   6   0  16 29007.2 1287.90  10
   6   0  16 26826.7 1183.44   7
   6   0  17 192.044 88.9227   7
   6   0  18 12672.7 616.795   5
  -6   1  23 4870.46 371.179  13
  -6  -1  22 39.8790 98.3764  13
  -6   1  22 148.142 104.618  13
  -6   1  21 6284.24 508.166   9
  -6  -1  21 5871.30 558.391  13
  -6   1  21 5687.92 555.622  13
  -6  -1  20 2585.75 359.005  17
  -6   1  20 2969.78 362.292  17
  -6  -1  20 2730.67 384.049   8
  -6   1  20 2880.27 381.690   9
  -6  -1  20 2637.79 408.032  13
  -6   1  20 2488.20 401.908  13
  -6  -1  19 634.627 229.352   9
  -6   1  19 103.713 143.265   9
  -6   1  19 299.487 167.781  17
  -6  -1  19 69.3247 131.450   8
  -6  -1  19-56.3062 173.736  13
  -6   1  19 140.386 165.220  13
  -6  -1  19 221.606 172.261  17
  -6   1  18 7725.11 698.235   9
  -6  -1  18 7973.73 731.135  17
  -6   1  18 7536.92 684.673  17
  -6   1  18 7837.43 730.144   8
  -6  -1  18 8929.92 726.385   8
  -6  -1  18 7518.91 754.535  13
  -6   1  18 7154.93 737.105  13
  -6  -1  18 7793.35 712.172   9
  -6  -1  17 12396.6 934.378   9
  -6   1  17 12035.8 895.830  17
  -6   1  17 12556.6 945.069   8
  -6  -1  17 13299.1 903.496   8
  -6  -1  17 12225.5 948.961  17
  -6  -1  17 12051.5 986.512  13
  -6   1  17 12160.8 976.075  13
  -6   1  17 12131.5 908.856   9
  -6  -1  17 13561.9 928.809  11
  -6   1  16 4098.77 519.067   9
  -6  -1  16 4325.81 571.595  17
  -6   1  16 4334.31 532.066   8
  -6  -1  16 4381.28 493.615   8
  -6  -1  16 3991.93 523.051   9
  -6   1  16 4843.41 615.986  13
  -6  -1  16 3736.42 536.217  13
  -6  -1  16 3702.23 496.007  11
  -6   1  16 4154.51 498.899  17
  -6  -1  15-82.9612 176.540   9
  -6   1  15 170.632 118.322  17
  -6   1  15-45.9921 148.404   9
  -6   1  15-249.241 181.559   8
  -6  -1  15 107.998 141.715   8
  -6  -1  15-550.318 239.315  13
  -6  -1  15-396.711 199.047  17
  -6  -1  15 80.3230 118.820  11
  -6  -1  14 215.936 190.221  17
  -6  -1  14 57.7669 140.174   9
  -6   1  14 163.535 143.888  17
  -6   1  14 128.100 113.378   9
  -6   1  14 43.4778 120.754   8
  -6  -1  14 503.186 250.461   3
  -6   1  14 201.362 174.610   3
  -6  -1  14-32.5143 171.658  13
  -6  -1  14 236.338 153.220  11
  -6  -1  13 4893.99 550.274   9
  -6   1  13 4123.03 481.413   9
  -6   1  13 3018.99 401.316   8
  -6  -1  13 3901.17 510.473  17
  -6  -1  13 4052.24 689.129   3
  -6  -1  13 4753.48 560.086  13
  -6   1  13 4627.83 699.422   3
  -6  -1  13 4268.52 498.997  11
  -6   1  13 4378.95 474.130  11
  -6  -1  12 2053.93 334.796  11
  -6   1  12 1629.33 269.624  11
  -6  -1  12 2218.97 355.202  17
  -6  -1  12 2037.46 365.471   9
  -6   1  12 2054.50 332.679   9
  -6  -1  12 1851.84 444.734   3
  -6   1  12 1878.32 441.652   3
  -6  -1  12 1881.24 343.814  13
  -6  -1  11 354.491 199.111   3
  -6   1  11 572.866 224.787   3
  -6  -1  10 2491.27 457.130   3
  -6   1  10 2120.40 416.605   3
  -6   1  10 2269.89 477.239   2
  -6   1   9 3256.58 564.039   2
  -6  -1   9 3497.27 507.132   3
  -6   1   9 3268.61 506.984   3
  -6  -1   8 19569.8 1172.16   3
  -6   1   8 18633.6 1148.78   3
  -6   1   8 17813.0 1328.30   2
  -6  -1   7 585.699 217.804   2
  -6   1   7 141.954 167.139   2
  -6  -1   7 410.829 148.961   3
  -6   1   7 496.076 180.953   3
  -6   1   6 577.288 256.836   2
  -6   1   6 476.563 172.154   3
  -6  -1   5 15391.2 901.553   1
  -6  -1   5 16948.3 873.493   3
  -6   1   5 13839.1 888.352   3
  -6   1   5 13451.6 1132.03   2
  -6   1   4 447.848 209.683   1
  -6  -1   4 285.400 121.805   1
  -6   1   4 493.525 174.813   3
  -6  -1   3 20453.9 1124.13   1
  -6   1   3 19178.3 1239.58   1
  -6  -1   2 36800.7 1609.33   1
  -6   1   2 35593.4 1783.14   1
  -6   1   1 88641.2 3204.62   1
  -6  -1   1 87327.2 2947.24   1
  -6  -1   0 25141.3 1326.34   1
  -6   1   0 26131.5 1506.17   1
  -6  -1  -1 492.702 164.987   1
  -6   1  -1 649.625 254.789   1
  -6   1  -2 60.3438 184.311   1
  -6  -1  -2 145.961 153.229   1
  -6  -1  -3 15334.4 1072.40   1
  -6   1  -3 15448.5 1176.64   1
  -6   1  -4-66.7035 151.714   1
  -6  -1  -4-687.230 261.265   1
  -6  -1  -5 23899.5 1418.14   1
  -6   1  -5 22639.0 1549.91   1
  -6  -1  -6 5934.71 697.967   1
  -6   1  -6 5231.68 723.432   1
   6   1   7 1015.91 225.603  14
   6  -1   7 1205.67 256.765  14
  -6   1  -7 1524.43 407.289   1
  -6  -1  -7 1529.08 396.243   1
  -6  -1  -8 7768.68 846.114   1
  -6   1  -8 7439.52 941.339   1
   6   1   8 6751.35 595.701  14
   6  -1   8 7006.59 655.712  14
   6  -1   8 5427.03 672.156   7
  -6  -1  -9 19519.6 1387.84   1
  -6   1  -9 19313.9 1551.57   1
   6   1   9 17738.7 1043.47  14
   6  -1   9 16570.9 1201.75   7
   6   1   9 15335.6 1246.09   7
   6  -1   9 18171.1 1087.46  14
   6  -1  10 5447.60 596.987   4
   6  -1  10 5371.96 579.145  14
   6  -1  10 5715.48 686.472   7
   6   1  10 5592.05 715.883   7
   6   1  11 3166.65 479.045   4
   6  -1  11 3748.12 494.454   4
   6  -1  11 3194.01 454.740  14
   6  -1  11 3210.48 482.957   7
   6   1  11 3404.39 549.598   7
   6  -1  12 1328.39 359.078  10
   6   1  12 1219.91 304.643   4
   6  -1  12 1451.80 288.389   4
   6  -1  12 1706.27 341.966   7
   6   1  12 1096.51 325.752   7
   6   1  12 1341.60 355.151  10
   6  -1  13 2364.29 432.888  10
   6   1  13 2346.70 431.811  10
   6   1  13 2372.53 377.321   4
   6  -1  13 2691.81 402.767   4
   6  -1  13 2551.74 406.183   7
   6   1  13 1959.05 399.562   7
   6  -1  14-47.7697 156.865  10
   6   1  14 141.332 189.590  10
   6  -1  14 233.916 112.159   7
   6   1  14 309.238 211.779   7
   6  -1  15-13.6733 138.323  10
   6   1  15-82.5386 151.623  10
   6  -1  15 15.0981 108.995   7
   6   1  15 97.5355 165.317   7
   6  -1  16-35.9674 110.980  10
   6   1  16-267.973 180.695  10
   6  -1  16 109.741 85.2870   7
   6   1  16-6.95052 96.3835   7
   6  -1  17 76.0335 67.1062   7
   6   1  17 232.475 99.6725   7
   6  -1  18 409.789 107.551   5
   6   1  18 478.012 113.076   5
  -6   2  23 14.0110 61.9109  13
  -6   2  22 9488.09 538.786   9
  -6   2  22 10742.3 668.970  13
  -6  -2  21 1191.02 266.809  13
  -6   2  21 924.198 233.452  13
  -6   2  21 1118.83 219.135   9
  -6   2  20 26894.7 1285.13   9
  -6   2  20 27383.3 1223.11  17
  -6  -2  20 29174.4 1272.03   8
  -6  -2  20 27893.8 1401.05  13
  -6   2  20 29242.2 1428.42  13
  -6   2  19 1949.39 322.076  17
  -6   2  19 2065.94 350.858   9
  -6  -2  19 1624.94 298.929   8
  -6  -2  19 1865.59 376.771  13
  -6   2  19 1714.84 339.047  13
  -6  -2  19 2040.67 371.482  17
  -6  -2  18 68939.0 2551.41   9
  -6   2  18 69175.9 2531.27   9
  -6  -2  18 67115.5 2606.84  17
  -6   2  18 67819.2 2466.70  17
  -6  -2  18 72693.5 2462.03   8
  -6  -2  18 67663.4 2681.16  13
  -6   2  18 68995.5 2672.70  13
  -6   2  17 21263.8 1231.14   9
  -6  -2  17 22852.9 1375.76  17
  -6  -2  17 22850.1 1190.80   8
  -6  -2  17 22006.9 1378.34  13
  -6   2  17 22661.3 1371.77  13
  -6   2  17 22226.7 1236.32  17
  -6  -2  17 22859.6 1314.61   9
  -6  -2  16 53277.0 2234.05   9
  -6   2  16 51286.8 2116.45   9
  -6  -2  16 52727.2 2296.39  17
  -6   2  16 50380.1 2169.55   8
  -6  -2  16 55772.1 2042.71   8
  -6  -2  16 52291.1 2326.29  13
  -6  -2  16 53357.7 2221.29  11
  -6   2  16 55016.4 2137.74  17
  -6  -2  15 5808.03 638.537   9
  -6   2  15 5836.28 607.695   9
  -6  -2  15 6143.89 688.430  17
  -6   2  15 6375.08 638.261   8
  -6  -2  15 5691.32 672.966  13
  -6  -2  15 5290.85 616.469  11
  -6  -2  14 18278.2 1174.66   9
  -6   2  14 18305.9 1094.22   9
  -6  -2  14 18097.6 1208.96  17
  -6   2  14 17195.1 1078.73   8
  -6   2  14 18856.0 1471.80   3
  -6  -2  14 19129.5 1265.00  13
  -6  -2  14 18409.6 1161.65  11
  -6  -2  13 37911.3 1737.22   9
  -6   2  13 36768.9 1589.70   9
  -6  -2  13 35647.8 1734.09  17
  -6   2  13 30185.8 1475.31   8
  -6  -2  13 35569.2 2176.99   3
  -6   2  13 34730.0 2004.97   3
  -6  -2  13 35306.2 1747.52  13
  -6  -2  13 34257.3 1640.54  11
  -6   2  12 12734.4 834.621   9
  -6  -2  12 13726.0 967.330  17
  -6   2  12 10340.0 746.167   8
  -6  -2  12 12168.2 1172.14   3
  -6   2  12 12479.7 1100.99   3
  -6  -2  12 12496.8 938.871  13
  -6  -2  12 13180.5 927.929   9
  -6  -2  12 13499.8 915.261  11
  -6  -2  11 2819.75 396.125  11
  -6   2  11 3298.60 387.971   9
  -6  -2  11 4179.38 505.431  17
  -6  -2  11 3655.62 459.891   9
  -6  -2  11 3928.64 643.679   3
  -6  -2  11 2982.26 435.642  13
  -6   2  11 3405.29 525.332   3
  -6  -2  10 30114.7 1721.87   3
  -6   2  10 27005.5 1761.47   2
  -6   2   9 3003.71 574.521   2
  -6   2   9 3777.52 529.641   3
  -6  -2   9 3307.95 506.578   3
  -6  -2   8 57122.9 2287.58   3
  -6   2   8 52165.5 2217.09   3
  -6   2   8 50771.7 2563.24   2
  -6   2   7 129.633 171.542   2
  -6  -2   7 111.422 71.5929   3
  -6   2   7-83.7461 139.112   3
  -6   2   6 50319.8 2073.38   3
  -6   2   6 51105.0 2459.88   2
  -6  -2   5 9216.35 647.341   1
  -6   2   5 7877.12 879.880   2
  -6   2   4 58398.0 2737.70   2
  -6  -2   4 66498.3 2246.34   1
  -6  -2   3 58.6566 74.5314   1
  -6  -2   2 59978.1 2200.28   1
  -6   2   2 57299.0 2525.78   1
  -6   2   1 1854.76 411.709   1
  -6  -2   1 2029.27 350.105   1
  -6  -2   0 103388. 3394.51   1
  -6   2   0 112036. 3969.97   1
  -6  -2  -1 4183.93 508.651   1
  -6   2  -1 4839.17 695.037   1
  -6  -2  -2 62382.8 2435.78   1
  -6   2  -2 69491.6 2970.33   1
  -6  -2  -3 38793.6 1812.50   1
  -6   2  -3 43264.2 2277.89   1
  -6  -2  -4 147933. 4655.77   1
  -6   2  -4 158485. 5325.72   1
  -6  -2  -5 13846.4 1044.42   1
  -6   2  -5 14991.4 1331.07   1
  -6  -2  -6 82961.7 3134.55   1
  -6   2  -6 85787.1 3678.53   1
  -6   2  -7 6651.37 910.160   1
   6   2   7 5737.08 513.160  14
   6  -2   7 7616.24 700.121  14
  -6  -2  -7 6945.35 753.160   1
  -6  -2  -8 17845.6 1261.01   1
  -6   2  -8 14999.3 1425.86   1
   6  -2   8 16079.5 1042.36  14
   6  -2   8 13212.4 1030.59   7
   6  -2   9 15996.0 1016.88   4
  -6  -2  -9 17716.1 1292.93   1
  -6   2  -9 16072.1 1458.96   1
   6  -2   9 17357.1 1163.46   7
   6   2   9 15054.9 1243.25   7
   6  -2   9 17818.7 1106.24  14
   6  -2  10 5828.32 622.379   7
   6  -2  10 4992.84 572.581  14
   6  -2  10 5222.40 565.639   4
   6   2  10 5585.83 748.737   7
   6  -2  11 216.039 152.476   4
   6  -2  11 177.488 184.175  14
   6  -2  11-117.031 134.263   7
   6   2  11 6.43156 214.230   7
   6   2  12 11914.6 894.947   4
   6  -2  12 12012.7 965.739  10
   6   2  12 11515.0 951.689  10
   6  -2  12 10809.0 811.469   4
   6  -2  12 12157.0 728.338  16
   6  -2  12 12647.0 890.983   7
   6   2  12 12679.8 1028.39   7
   6  -2  13 534.246 243.872  10
   6   2  13 536.232 189.764   4
   6  -2  13 215.342 130.409   7
   6   2  13 436.840 196.812   7
   6   2  13 383.380 183.068  10
   6   2  14 16652.1 1050.97  10
   6  -2  14 17710.3 1088.11  10
   6  -2  14 17128.2 947.778   7
   6   2  14 17361.3 1101.23   7
   6  -2  15-65.9677 171.042  10
   6   2  15-123.162 135.783  10
   6  -2  15 220.001 129.212   7
   6   2  15 72.1974 151.924   7
   6  -2  16 5885.24 511.360  10
   6   2  16 6256.07 523.096  10
   6   2  16 5717.84 507.980   7
   6   2  17-5.82430 77.8603   7
   6  -2  18 3822.74 284.557   5
   6   2  18 3825.81 285.785   5
  -6   3  22 324.681 100.895   9
  -6   3  22 442.989 154.276  13
  -6   3  21 357.210 122.671   9
  -6   3  21 161.322 124.181  13
  -6   3  20 6682.32 570.760   9
  -6   3  20 6530.67 517.344  17
  -6  -3  20 6205.65 597.115  13
  -6   3  20 6879.10 629.086  13
  -6  -3  19 4709.02 528.349  17
  -6   3  19 4844.92 523.211   9
  -6  -3  19 4136.41 437.759   8
  -6  -3  19 4237.57 540.829  13
  -6   3  19 4797.84 565.916  13
  -6   3  19 5134.95 499.731  17
  -6   3  18 12034.5 861.349   9
  -6  -3  18 11344.2 905.164  17
  -6   3  18 12333.9 839.671  17
  -6  -3  18 11414.7 944.941  13
  -6   3  18 11840.1 941.690  13
  -6  -3  17 64.1870 180.857  17
  -6   3  17 202.566 158.254  17
  -6   3  17 502.947 191.406   9
  -6  -3  17 426.420 224.067  13
  -6  -3  16 1859.58 380.585   9
  -6  -3  16 1336.09 324.238  17
  -6   3  16 1691.14 335.284   9
  -6  -3  16 1397.71 352.440  13
  -6  -3  16 1702.80 382.103  11
  -6  -3  15 225.533 176.152  17
  -6   3  15 197.335 128.279   9
  -6  -3  15 146.202 159.966  13
  -6  -3  15 351.660 171.227   9
  -6  -3  15 514.352 229.620  11
  -6  -3  14 2097.86 399.175   9
  -6  -3  14 1384.74 360.916  17
  -6   3  14 1425.68 292.002   9
  -6  -3  14 1728.77 367.882  13
  -6  -3  14 1202.86 315.061  11
  -6  -3  13 1046.60 321.120  17
  -6   3  13 1102.05 256.221   9
  -6  -3  13 1093.97 337.258   9
  -6  -3  13 1153.64 298.931  13
  -6   3  13 1296.98 358.151   3
  -6  -3  13 979.399 283.352  11
  -6  -3  12 641.377 246.985  11
  -6  -3  12 160.083 159.602  13
  -6  -3  12 557.489 215.290  17
  -6   3  12 742.272 196.252   9
  -6   3  12 676.585 266.676   3
  -6   3  12 735.452 168.212  12
  -6  -3  11 6825.70 657.290   9
  -6   3  11 5764.36 517.687   9
  -6   3  11 5370.45 802.253   2
  -6  -3  11 6410.46 672.811  17
  -6  -3  11 6166.49 641.571  13
  -6   3  11 4331.24 626.790   3
  -6   3  11 5987.44 462.970  12
  -6  -3  11 6049.33 610.562  11
  -6   3  10-392.330 268.412   2
  -6   3  10-282.365 160.060   3
  -6  -3   9 446.629 207.864   3
  -6   3   9 141.691 134.873   3
  -6   3   8 5408.18 644.746   3
  -6   3   8 6720.48 886.028   2
  -6   3   7-223.218 229.538   2
  -6   3   7 220.776 163.642   3
  -6   3   6 16863.4 1367.97   2
  -6   3   5 2576.37 517.024   2
  -6   3   4 1375.90 438.442   2
  -6  -3   4 2198.98 316.673   1
  -6  -3   3 12541.8 829.240   1
  -6   3   3 11235.0 1108.64   2
  -6  -3   2 172.841 116.496   1
  -6  -3   1 322.863 189.345   1
  -6  -3   0 489.886 189.736   1
  -6  -3  -1 83.4082 132.290   1
  -6   3  -1 371.663 271.620   1
  -6  -3  -2 344.802 183.532   1
  -6   3  -2 623.447 290.488   1
  -6  -3  -3 15085.5 1028.81   1
  -6   3  -3 13901.7 1310.48   1
  -6  -3  -4 2950.24 459.767   1
  -6   3  -4 2507.38 519.135   1
  -6  -3  -5 2162.21 415.573   1
  -6   3  -5 2319.68 521.005   1
  -6  -3  -6 256.219 146.542   1
   6  -3   6 338.686 177.129  14
  -6  -3  -7 3267.63 534.322   1
   6  -3   7 3106.73 489.523  14
  -6  -3  -8 5507.98 687.309   1
   6  -3   8 4067.49 467.470   4
   6  -3   8 5259.06 605.022  14
  -6  -3  -9 9413.70 902.511   1
   6  -3   9 10079.5 754.944   4
   6  -3   9 10782.2 873.040  14
   6   3   9 8746.68 945.083   7
   6  -3  10 989.651 241.105   4
   6  -3  10 832.507 249.596  14
   6   3  10 1019.18 363.516   7
   6  -3  11 653.569 202.711  10
   6  -3  11 807.287 221.386   4
   6  -3  11 444.029 190.137  14
   6   3  11 541.932 242.503  10
   6   3  11 335.545 277.819   7
   6  -3  12 2274.34 405.989  10
   6   3  12 2724.69 420.752   4
   6  -3  12 2376.41 346.275   4
   6  -3  12 2277.65 393.265  14
   6   3  12 2747.36 437.906  10
   6   3  12 2531.98 459.906   7
   6  -3  13 266.928 123.376  16
   6  -3  13 72.5395 134.869  10
   6   3  13 61.3825 179.286   7
   6   3  13 276.463 173.663  10
   6  -3  14-51.4997 113.916  10
   6   3  14 81.5166 133.001  10
   6  -3  14 11.5913 77.3127  16
   6   3  15 97.6617 109.341  10
   6  -3  15 361.696 121.721  16
   6   3  15 213.662 139.907   7
   6  -3  15 428.303 173.751  10
   6   3  16-46.3776 113.421   7
   6   3  17 469.183 134.097   7
  -6   4  22 2232.65 239.554   9
  -6   4  22 2509.87 286.257  13
  -6   4  21 262.943 137.708   9
  -6   4  21 340.000 144.879  13
  -6   4  20 19884.3 1016.68   9
  -6   4  20 18954.4 909.923  17
  -6   4  20 19908.4 1086.55  13
  -6   4  19 1121.49 267.641   9
  -6   4  19 1287.49 249.843  17
  -6   4  19 1161.95 280.466  13
  -6   4  18 28232.3 1392.89   9
  -6   4  18 28895.6 1344.45  17
  -6  -4  18 28835.8 1525.18  13
  -6  -4  17 191.952 180.544  17
  -6   4  17 468.024 194.094   9
  -6  -4  17 240.711 252.099  13
  -6   4  16 27189.5 1388.82   9
  -6  -4  16 27593.7 1619.86  17
  -6  -4  16 28081.2 1603.05  13
  -6  -4  15 143.319 223.164  17
  -6   4  15 294.578 193.675   9
  -6  -4  15 297.750 245.579  13
  -6  -4  15 553.667 269.639  11
  -6   4  14 5983.46 593.071   9
  -6  -4  14 4871.50 645.541  17
  -6  -4  14 6212.12 723.288  13
  -6   4  14 5847.16 466.376  12
  -6  -4  14 5060.55 630.924  11
  -6  -4  13 3007.26 507.507  17
  -6   4  13 2671.27 389.614   9
  -6  -4  13 3109.92 509.288  13
  -6   4  13 2947.34 545.701   3
  -6   4  13 2963.77 338.053  12
  -6  -4  13 2857.92 471.820  11
  -6   4  12 24058.6 1600.72   3
  -6   4  12 21984.5 1146.45   9
  -6  -4  12 21350.0 1401.32  17
  -6  -4  12 22618.7 1395.33  13
  -6   4  12 22510.4 1034.70  12
  -6  -4  12 23297.3 1337.86  11
  -6   4  11 15315.0 1436.34   2
  -6   4  11 15140.8 876.586   9
  -6  -4  11 16002.5 1158.33  17
  -6   4  11 14752.3 1203.30   3
  -6  -4  11 15412.5 1087.16  13
  -6   4  11 15847.2 826.432  12
  -6  -4  11 15445.5 1044.95  11
  -6   4  10 49562.0 2740.36   2
  -6   4  10 48410.5 1776.32   9
  -6  -4  10 51047.9 2192.66  17
  -6   4  10 47529.1 2312.36   3
  -6  -4  10 48379.6 2096.29  13
  -6   4  10 51565.0 1739.95  12
  -6  -4  10 48193.8 2012.54  11
  -6   4   9 1823.93 497.395   2
  -6   4   9 1262.71 348.182   3
  -6   4   8 71406.3 2891.93   3
  -6   4   8 72518.6 3395.19   2
  -6   4   7 285.447 323.817   2
  -6   4   6 50331.5 2688.23   2
  -6   4   5 555.189 309.550   2
  -6  -4   4 17407.1 975.411   1
  -6   4   4 14511.3 1325.09   2
  -6  -4   3 42231.2 1729.36   1
  -6   4   3 39563.2 2281.62   2
  -6  -4   2 71405.7 2522.08   1
  -6   4   2 66444.0 3131.94   2
  -6   4   1 1249.25 375.185   2
  -6  -4   1 1009.61 237.167   1
  -6  -4   0 73557.3 2675.82   1
  -6   4   0 75673.6 3368.61   2
  -6  -4  -1 634.199 212.539   1
  -6  -4  -2 110031. 3639.91   1
  -6  -4  -3 6393.37 681.381   1
  -6  -4  -4 80202.2 2983.95   1
  -6  -4  -5 177.476 185.467   1
   6  -4   5 211.805 225.555  14
  -6  -4  -6 25818.4 1499.51   1
   6  -4   6 27709.0 1549.50  14
  -6  -4  -7 4081.65 574.887   1
   6  -4   7 3473.52 552.118  14
   6  -4   8 23312.8 1395.07  14
  -6  -4  -8 25221.0 1536.53   1
   6  -4   9 2700.54 452.659  14
   6   4   9 2295.27 520.258   7
   6   4  10 16964.2 1297.84   7
   6  -4  10 18004.2 1153.47  14
   6   4  11-271.810 177.890  10
   6  -4  11-32.0733 185.953  14
   6  -4  11 29.1160 150.008  10
   6   4  11-142.292 239.010   7
   6   4  12 14182.5 948.658   4
   6  -4  12 14633.2 966.895  14
   6   4  12 13776.3 1062.60   7
   6  -4  12 13953.1 977.168  10
   6   4  12 13454.6 948.387  10
   6  -4  13 33.0238 95.2587  16
   6   4  13-49.8228 211.621   7
   6  -4  13-11.4123 113.179  10
   6   4  13-163.853 170.217  10
   6  -4  14 11239.2 775.246  10
   6   4  14 11349.1 777.760  10
   6  -4  14 12627.9 709.965  16
   6   4  14 13339.6 910.782   7
   6  -4  15 620.425 170.236  10
   6   4  15 602.719 167.281  10
   6  -4  15 640.626 137.069  16
   6   4  15 726.062 209.342   7
   6  -4  16 3245.81 254.664  16
   6   4  16 3553.13 375.538   7
   6   4  17 55.9679 67.3129   7
  -6   5  22 2924.17 276.151  13
  -6   5  21 546.343 152.083   9
  -6   5  21 372.852 133.881  13
  -6   5  20 3209.16 318.321  17
  -6   5  20 3910.19 426.625  13
  -6   5  20 3594.81 396.107   9
  -6   5  19 3166.01 408.453   9
  -6   5  19 2696.33 335.024  17
  -6   5  19 3483.18 462.210  13
  -6   5  18 14993.6 941.878   9
  -6   5  18 13401.8 836.929  17
  -6   5  17-73.8589 183.050   9
  -6   5  16 368.060 196.556   9
  -6  -5  16 776.262 344.402  13
  -6   5  15 3285.20 451.366   9
  -6  -5  15 3082.14 540.826  17
  -6  -5  15 3216.30 533.593  13
  -6   5  15 3426.22 361.425  12
  -6   5  14 17296.5 1043.29   9
  -6  -5  14 17789.3 1325.69  17
  -6  -5  14 18763.6 1295.20  13
  -6   5  14 17868.1 916.724  12
  -6  -5  14 17911.9 1230.99  11
  -6  -5  13 119.816 158.480  17
  -6   5  13 114.083 157.863   9
  -6  -5  13-67.2028 208.256  13
  -6   5  13 38.1756 94.8898  12
  -6  -5  13 187.777 255.916  11
  -6   5  12 9715.97 724.365   9
  -6  -5  12 11903.5 1053.87  17
  -6   5  12 9561.81 988.656   3
  -6  -5  12 11190.8 974.089  13
  -6   5  12 10416.7 683.197  12
  -6  -5  12 10024.5 878.599  11
  -6  -5  11 1784.28 431.131  17
  -6   5  11 1911.34 306.536   9
  -6  -5  11 2142.13 450.522  13
  -6   5  11 1538.86 404.480   3
  -6   5  11 1961.96 292.987  12
  -6  -5  11 1914.80 385.953  11
  -6   5  10-218.281 218.593   2
  -6  -5  10 429.536 290.121  17
  -6   5  10 201.444 109.649   9
  -6   5  10 213.964 153.774   3
  -6   5  10 143.195 108.029  12
  -6  -5  10 142.904 175.935  11
  -6  -5   9 55.5545 121.541  11
  -6   5   9 402.753 300.973   2
  -6  -5   9 46.1948 160.252  17
  -6   5   9 312.506 123.687   9
  -6   5   9-1.77907 94.1358   3
  -6   5   9 122.037 125.351  12
  -6   5   8 8492.88 903.194   3
  -6   5   8 9444.10 1142.71   2
  -6   5   7-127.081 278.752   2
  -6   5   6 7207.20 1000.57   2
  -6   5   5 13181.7 1344.98   2
  -6   5   4 547.517 307.728   2
  -6  -5   4 582.838 181.646   1
  -6   5   3 9633.99 1121.11   2
  -6  -5   3 10201.9 787.172   1
  -6   5   2 49765.9 2766.42   2
  -6  -5   2 58006.3 2217.82   1
  -6   5   1 17527.3 1517.92   2
  -6  -5   1 20015.9 1186.67   1
  -6   5   0 6411.16 914.519   2
  -6  -5   0 6655.18 673.304   1
  -6   5  -1 20239.1 1656.66   2
  -6  -5  -1 22054.2 1306.30   1
  -6   5  -2 680.220 327.066   2
  -6  -5  -2 497.088 223.990   1
  -6   5  -3 2671.61 585.585   2
  -6  -5  -3 3347.56 505.959   1
  -6  -5  -4 5014.70 630.683   1
  -6   5  -4 4862.23 784.929   2
   6  -5   4 5305.90 408.453  15
   6  -5   4 6100.67 764.790  14
  -6  -5  -4 4335.23 540.929  19
  -6  -5  -5 10110.3 917.421   1
  -6  -5  -5 9143.70 786.036  19
   6  -5   5 11491.2 638.188  15
   6  -5   5 11668.9 1056.18  14
  -6   5  -5 10040.2 1129.13   2
  -6  -5  -6 10.9503 114.078   1
   6  -5   6 95.6435 214.536  14
  -6  -5  -7 224.779 159.938   1
   6  -5   7-81.6302 205.309  14
   6  -5   8 4243.94 423.380  18
   6  -5   8 4570.05 615.149  14
   6   5   8 3837.86 649.776   7
   6  -5   9 1130.47 213.039  18
   6  -5   9 1154.01 329.134  14
   6   5   9 1403.07 428.857   7
   6  -5  10 4240.19 514.246  10
   6   5  10 3453.41 475.237  10
   6  -5  10 4136.50 386.763  18
   6  -5  10 3741.54 499.255  14
   6   5  10 3597.53 591.331   7
   6  -5  11 2064.29 351.938  10
   6   5  11 1928.77 333.814  10
   6  -5  11 1869.34 234.551  18
   6  -5  11 1597.96 335.824  14
   6   5  11 1346.20 373.316   7
   6  -5  12 311.819 138.121  10
   6  -5  12 285.607 108.268  18
   6  -5  12 359.477 203.996  14
   6   5  12 171.154 199.728   7
   6   5  12 207.822 125.198  10
   6  -5  13 3566.31 413.411  10
   6   5  13 3960.04 425.325  10
   6  -5  13 4095.17 425.804  16
   6   5  13 4180.27 537.942   7
   6  -5  14 1505.24 244.314  10
   6   5  14 1506.99 237.757  10
   6  -5  14 1299.40 223.790  16
   6   5  14 1295.61 291.330   7
   6  -5  15-128.534 88.4485  16
   6   5  15 35.5057 107.693   7
   6  -5  16 1223.43 150.329  16
   6   5  16 1174.47 207.558   7
   6   5  17 1162.71 156.123   7
  -6   6  21 2400.05 263.291  13
  -6   6  21 2659.47 276.066   9
  -6   6  20 23232.6 1018.24   9
  -6   6  20 22845.1 1034.53  13
  -6   6  19 2742.64 360.365   9
  -6   6  19 2294.63 287.915  17
  -6   6  19 2780.28 374.155  13
  -6   6  18 18295.2 1026.72   9
  -6   6  17 720.198 233.557   9
  -6   6  16 9633.71 752.671   9
  -6   6  16 10001.3 612.031  12
  -6   6  15 11678.2 840.272   9
  -6   6  15 12219.9 734.267  12
  -6   6  14 6096.78 582.906   9
  -6   6  14 5957.78 513.879  12
  -6   6  13 7177.04 632.525   9
  -6   6  13 7519.09 595.406  12
  -6  -6  13 7001.44 769.202  11
  -6   6  12 48626.0 1877.57   9
  -6  -6  12 45052.3 2320.92  17
  -6   6  12 50170.2 1836.77  12
  -6  -6  12 46987.9 2181.22  11
  -6  -6  11 698.599 351.490  17
  -6   6  11 197.422 149.332   9
  -6   6  11 580.394 244.466   3
  -6   6  11 204.718 158.039  12
  -6  -6  11 457.340 275.106  11
  -6   6  10 45554.0 2760.86   2
  -6   6  10 44649.3 1694.06   9
  -6  -6  10 43337.3 2219.82  17
  -6   6  10 44504.5 2316.03   3
  -6   6  10 45725.4 1714.33  12
  -6  -6  10 44781.5 2020.46  11
  -6   6   9 325.554 262.974   2
  -6  -6   9 117.253 243.086  17
  -6   6   9 182.732 186.102   3
  -6   6   9 228.117 130.014  12
  -6  -6   9 424.349 239.820  11
  -6   6   8 2928.18 691.888   2
  -6  -6   8 2814.69 503.059  17
  -6   6   8 2757.49 351.765  12
  -6   6   8 3085.26 548.186   3
  -6  -6   8 2609.00 406.106  11
  -6  -6   7 1128.98 257.269  11
  -6   6   7 1066.93 224.880  12
  -6   6   7 1605.64 501.807   2
  -6   6   6 17282.5 882.992  12
  -6   6   6 19411.0 1730.06   2
  -6   6   5 4288.28 795.117   2
  -6   6   4 42877.0 2651.88   2
  -6   6   3 6660.27 1018.18   2
  -6  -6   3 9189.84 773.709   1
  -6   6   2 78502.4 3784.78   2
  -6  -6   2 86708.8 3014.24   1
  -6   6   1 5238.64 883.612   2
  -6  -6   1 6449.46 661.195   1
  -6   6   0 79038.5 3801.26   2
  -6  -6   0 92011.5 3186.41   1
  -6   6  -1 1510.87 432.617   2
  -6  -6  -1 2567.79 460.094   1
  -6  -6  -2 137378. 4434.82  19
   6  -6   2 146793. 3834.78  15
  -6   6  -2 136142. 5362.27   2
  -6   6  -2 144358. 3887.25   6
  -6   6  -3 1689.04 498.085   2
   6  -6   3 2426.18 277.924  15
   6  -6   3 3078.60 611.976  14
  -6  -6  -3 2455.41 452.834   1
   6  -6   4 56096.3 1843.41  15
   6  -6   4 58869.4 2727.94  14
  -6   6  -4 53109.8 2881.01   2
  -6  -6  -4 58580.7 2517.33   1
   6  -6   5 3597.79 359.174  15
   6  -6   5 3696.58 662.472  14
  -6  -6  -5 3485.27 535.351   1
  -6  -6  -6 16724.3 1219.37   1
   6  -6   6 16449.6 843.897  15
   6  -6   6 17377.2 1312.21  14
   6  -6   7 20221.4 1354.91  14
   6   6   7 13834.2 1153.65   7
   6  -6   8 9905.78 906.384  14
   6   6   8 7989.87 854.214   7
   6  -6   9 1508.10 261.761  18
   6  -6   9 1760.10 395.488  14
   6   6   9 1592.00 371.485   7
   6  -6  10 10600.3 658.216  18
   6  -6  10 10018.6 833.776  14
   6   6  10 9594.26 880.879   7
   6  -6  11 324.094 112.824  18
   6  -6  11 414.563 216.241  14
   6   6  11 266.409 168.569   7
   6  -6  12 27062.9 1049.52  18
   6  -6  12 26342.4 1298.86  14
   6   6  12 24474.3 1347.85   7
   6  -6  13 814.387 216.544  16
   6   6  13 477.606 178.234   7
   6  -6  14 19635.9 905.773  16
   6   6  14 19507.7 1016.74   7
   6  -6  15-51.5478 73.8269  16
   6   6  15 46.4622 110.140   7
   6  -6  16 1419.43 157.664  16
   6   6  16 1594.95 203.435   7
  -6   7  20 4991.77 404.486   9
  -6   7  20 4288.52 361.241  13
  -6   7  19 276.351 99.9977  17
  -6   7  19 245.594 132.726   9
  -6   7  19 117.322 105.872  13
  -6   7  18 192.486 130.520   9
  -6   7  18 181.403 120.933  13
  -6   7  17 188.796 168.559   9
  -6   7  17-83.1273 69.3094  12
  -6   7  16-103.629 169.225   9
  -6   7  16 14.5542 89.9124  12
  -6   7  15 6878.34 621.089   9
  -6   7  15 6927.26 542.852  12
  -6   7  14 3559.02 440.252   9
  -6   7  14 4085.32 418.333  12
  -6   7  13 1558.14 297.019   9
  -6   7  13 1296.84 262.794  12
  -6   7  12 508.924 170.796   9
  -6   7  12 781.933 208.719  12
  -6   7  11 440.372 170.178   9
  -6   7  11 258.410 170.790  12
  -6  -7  11 515.676 268.331  11
  -6   7  10 8482.30 622.414   9
  -6   7  10 9717.60 703.666  12
  -6  -7  10 8767.11 841.373  11
  -6   7   9 3116.15 347.388   9
  -6   7   9 1920.40 553.586   2
  -6   7   9 2527.80 524.079   3
  -6   7   9 3158.88 388.007  12
  -6  -7   9 2836.66 461.930  11
  -6   7   8 1338.89 463.814   2
  -6   7   8 1586.07 273.671  12
  -6  -7   8 1327.82 294.369  11
  -6   7   7-15.6991 220.799   2
   6  -7  -7 656.914 271.829   1
  -6   7   7 229.517 145.179  12
  -6  -7   7 333.137 174.584  11
  -6   7   6 404.571 321.843   2
  -6   7   6 48.0456 89.8318  12
  -6  -7   6-72.4771 192.589  11
  -6   7   5 1766.48 570.573   2
  -6   7   5 1135.38 214.859  12
  -6   7   4 7012.46 1058.42   2
  -6   7   4 7990.23 554.731  12
  -6   7   4 7896.84 579.368   6
  -6   7   3-113.374 117.970   6
  -6   7   3 236.469 255.361   2
  -6  -7   3 395.471 170.404   1
  -6   7   3 73.9179 81.9135  12
  -6   7   2-5.28888 131.340   6
  -6   7   2 210.781 295.986   2
  -6  -7   2 380.386 185.683   1
  -6   7   2 337.721 118.334  12
  -6   7   1 1760.63 256.798   6
  -6   7   1 1574.00 453.511   2
  -6  -7   1 1559.62 341.429   1
  -6   7   1 1377.47 213.012  12
  -6   7   0 89.8784 85.1117   6
   6  -7   0 144.986 93.9281  15
  -6  -7   0 88.2717 194.954   1
   6  -7   1 27286.0 1060.62  15
  -6  -7  -1 26703.7 1569.73   1
  -6   7  -1 25288.4 2009.63   2
  -6   7  -1 27420.1 1125.97   6
   6  -7   2 239.818 106.993  15
  -6  -7  -2 100.996 127.580   1
  -6   7  -2 259.439 82.0843   6
  -6   7  -3 1311.30 448.387   2
   6  -7   3 420.519 125.150  15
   6  -7   3 856.470 440.587  14
  -6  -7  -3 339.941 215.645   1
   6  -7   4 23460.2 1027.56  15
   6  -7   4 23068.4 1660.91  14
  -6  -7  -4 25221.0 1558.62   1
   6  -7   5 662.123 164.598  15
   6  -7   5 743.727 390.756  14
   6  -7   6 19272.3 931.383  15
   6  -7   6 18880.5 1393.90  14
   6  -7   7 16462.1 1232.05  14
   6   7   7 13072.3 1098.24   7
   6  -7   8 8531.69 837.298  14
   6   7   8 8677.99 852.087   7
   6  -7   9 4082.61 425.669  18
   6  -7   9 4297.25 564.417  14
   6   7   9 4159.47 560.197   7
   6  -7  10 2168.10 299.766  18
   6  -7  10 1608.86 330.931  14
   6   7  10 1618.89 327.193   7
   6  -7  11 256.224 127.484  18
   6  -7  11 325.902 195.184  14
   6   7  11-25.4498 147.501   7
   6  -7  12 4613.84 371.216  18
   6  -7  12 5224.36 503.302  14
   6   7  12 4549.05 499.801   7
   6  -7  13 3300.24 363.923  16
   6   7  13 3161.32 386.192   7
   6  -7  14 2382.50 278.703  16
   6   7  14 2601.40 310.934   7
   6  -7  15 1001.31 155.448  16
   6   7  15 757.319 152.125   7
  -6   8  20 2010.51 215.810   9
  -6   8  19 7.56356 48.8359  17
  -6   8  19 83.6232 95.8851   9
  -6   8  18 7065.56 532.333   9
  -6   8  18 6250.24 469.618  13
  -6   8  17 1315.94 250.338   9
  -6   8  17 893.464 200.067  13
  -6   8  17 1132.37 177.624  12
  -6   8  16 39848.1 1611.58   9
  -6   8  16 39775.1 1442.61  12
  -6   8  15-97.0140 93.1999   6
  -6   8  15 179.182 147.925   9
  -6   8  15 9.43895 107.373  12
  -6   8  14 25154.9 1235.60   9
  -6   8  14 25330.9 1173.05  12
  -6   8  13 240.733 150.952   9
  -6   8  13-32.4655 143.350  12
  -6   8  12 14399.3 882.283   9
  -6   8  12 16589.2 946.177  12
  -6   8  11 1500.74 264.304   9
  -6   8  11 1885.27 322.325  12
  -6   8  10 33601.9 1400.69   9
  -6   8  10 35456.8 1503.49  12
  -6   8   9 5263.63 460.861   9
  -6   8   9 5586.37 525.165  12
  -6  -8   9 5974.33 685.626  11
  -6  -8   8 65242.5 2375.52  20
  -6   8   8 68345.4 2280.04  12
  -6  -8   8 62064.7 2535.73  11
  -6   8   7 74.1754 377.848   2
  -6   8   7 133.933 135.430  12
  -6  -8   7 499.303 238.263  11
  -6   8   6 64854.5 3504.33   2
  -6   8   6 62062.9 2022.77  12
  -6   8   5 2869.14 724.844   2
  -6   8   5 2165.78 304.424  12
  -6   8   4 19846.9 960.436  12
  -6   8   4 19114.9 996.262   6
  -6   8   4 17904.8 1762.28   2
  -6   8   3 18113.1 889.035  12
  -6   8   3 17880.6 1753.95   2
  -6   8   3 18884.6 965.188   6
  -6   8   2 79485.7 2414.54  12
  -6  -8   2 85563.6 3075.03   1
  -6   8   2 77766.5 3961.82   2
  -6   8   2 79419.5 2533.85   6
  -6   8   1 2940.82 727.219   2
  -6  -8   1 2404.90 432.593   1
  -6   8   1 3016.16 305.999  12
  -6   8   1 2939.02 343.956   6
   6  -8   0 133156. 3646.83  15
  -6   8   0 139580. 3813.77   6
   6  -8   1 18753.3 858.913  15
  -6  -8  -1 20015.8 1355.34   1
  -6   8  -1 18837.3 901.810   6
  -6   8  -1 15858.1 1598.71   2
   6  -8   2 13792.2 728.359  15
  -6  -8  -2 15060.3 1174.83   1
  -6   8  -2 14410.2 749.508   6
  -6   8  -2 11704.6 1335.43   2
   6  -8   3 1954.49 263.160  15
   6  -8   3 1793.09 538.137  14
   6  -8   4 1288.56 220.835  15
   6  -8   4 1750.60 494.080  14
   6  -8   5 5648.38 464.544  15
   6  -8   5 5452.86 778.309  14
   6   8   5 5158.86 629.413   7
   6  -8   6 661.006 173.183  15
   6  -8   6 1077.07 378.418  14
   6   8   6 940.201 299.870   7
   6  -8   7 18137.3 885.999  15
   6  -8   7 18060.8 1265.00  14
   6   8   7 16209.8 1135.82   7
   6  -8   8 6162.26 681.819  14
   6   8   8 5882.85 639.135   7
   6  -8   9 24.5836 108.447  18
   6  -8   9-51.3320 158.710  14
   6   8   9 266.281 195.592   7
   6  -8  10 27247.4 1156.47  18
   6  -8  10 27414.0 1337.30  14
   6   8  10 25436.5 1300.56   7
   6  -8  11 2733.56 296.039  18
   6  -8  11 2355.43 352.199  14
   6   8  11 2778.88 369.543   7
   6  -8  12 16025.6 722.337  18
   6   8  12 15689.7 848.782   7
   6  -8  12 14275.8 812.496  14
   6  -8  13 116.188 113.395  16
   6   8  13 124.567 74.3232   7
   6  -8  14 13934.9 645.538  16
   6   8  14 11809.5 576.699   7
   6  -8  15 343.258 84.0928  16
  -6   9  19 1843.65 210.794   9
  -6   9  18 4577.81 387.027   9
  -6   9  18 4252.63 333.606  17
  -6   9  17 89.8807 115.646   9
  -6   9  17 171.620 78.2522  12
  -6   9  16 1780.67 274.089   9
  -6   9  16 2101.02 255.049  12
  -6   9  15 143.004 88.2399   6
  -6   9  15 95.7649 116.326   9
  -6   9  15 286.215 124.132  12
  -6   9  14 1768.75 263.717   6
  -6   9  14 1678.65 286.489   9
  -6   9  14 2200.38 317.600  12
  -6   9  13 1875.41 299.412   9
  -6   9  13 2109.25 317.975  12
  -6   9  12 3480.29 399.314   9
  -6   9  12 3835.20 441.401  12
  -6   9  11 605.637 159.649   9
  -6   9  11 523.581 218.573  12
  -6   9  10 3414.35 363.774   9
  -6   9  10 3806.67 446.873  12
  -6  -9   9 7041.40 608.884  20
  -6   9   9 7597.39 613.599  12
  -6  -9   8 453.648 187.944  20
  -6   9   8 789.635 220.656  12
  -6  -9   7 4771.64 556.962  20
  -6   9   7 3984.40 434.179  12
  -6  -9   6 16710.2 1114.97  20
  -6   9   6 17241.1 932.255  12
  -6   9   5 9845.88 660.750  12
  -6   9   4 31665.3 1292.02  12
  -6   9   4 31094.5 1364.22   6
  -6   9   3 2330.95 289.121  12
  -6   9   3 2419.94 331.265   6
  -6   9   2 11.8167 99.9042   6
  -6   9   2 166.681 97.7108  12
  -6   9   1 9790.09 1256.26   2
  -6  -9   1 12127.1 1014.71   1
  -6   9   1 11018.1 703.235   6
   6  -9   0 26444.8 1059.54  15
  -6   9   0 26130.5 1141.68   6
   6  -9   1 2989.14 318.136  15
  -6   9  -1 2843.64 326.968   6
   6  -9   2 13.9805 87.7377  15
   6  -9   2 115.157 327.114  14
  -6   9  -2 117.714 68.9991   6
   6  -9   3 857.117 194.529  15
   6  -9   3 739.919 428.329  14
   6  -9   4 16420.2 834.618  15
   6  -9   4 16986.6 1383.69  14
   6  -9   5 239.087 140.779  15
   6  -9   5 32.0583 225.685  14
   6  -9   6 6108.80 470.733  15
   6  -9   6 5276.01 706.110  14
   6  -9   7 574.028 163.526  15
   6  -9   7 601.481 269.235  14
   6  -9   8 1799.39 375.187  14
   6  -9   9 1796.03 273.168  18
   6  -9   9 1834.38 334.253  14
   6  -9  10 1142.06 210.831  18
   6  -9  10 1254.00 264.932  14
   6  -9  11 3079.53 300.126  18
   6  -9  11 2791.84 327.082  14
   6  -9  12 2168.73 224.136  18
   6  -9  13-86.6498 86.0779  16
   6  -9  14-20.9368 57.3822  16
  -6  10  17 2108.60 243.808   9
  -6  10  17 1927.56 180.687  12
  -6  10  16 19639.1 881.530   9
  -6  10  16 19542.6 804.520  12
  -6  10  16 18715.8 723.791   6
  -6  10  15-133.178 81.4417   6
  -6  10  15 44.1250 97.9949   9
  -6  10  14 24448.4 1092.12   9
  -6  10  14 25298.6 1102.79  12
  -6  10  14 25403.1 1076.43   6
  -6  10  13 1125.89 230.073   6
  -6  10  13 855.275 195.053   9
  -6  10  13 900.958 210.764  12
  -6  10  12 16617.7 868.170   9
  -6  10  12 18577.4 969.746  12
  -6  10  11-72.8821 88.9375   9
  -6  10  11 44.8457 137.264  12
  -6  10  10 19358.2 1031.49  12
  -6 -10   9 10468.0 749.042  20
  -6  10   9 10149.0 718.719  12
  -6 -10   8 33273.2 1552.59  20
  -6  10   8 33147.2 1416.52  12
  -6 -10   7 890.311 251.433  20
  -6  10   7 845.160 205.185  12
  -6 -10   6 1440.44 333.180  20
  -6  10   6 1059.58 235.749  12
  -6 -10   5 25716.9 1474.62  20
  -6  10   5 28656.3 1211.32  12
  -6  10   5 26232.0 1231.65   6
  -6  10   4 8692.28 594.035  12
  -6  10   4 8190.27 626.012   6
  -6  10   3 13348.2 732.854  12
  -6  10   3 13158.6 791.980   6
  -6  10   2 17321.1 822.375  12
  -6  10   2 15966.6 877.457   6
  -6  10   1 1025.28 204.476   6
   6 -10   0 19735.1 882.867  15
  -6  10   0 20575.9 956.102   6
   6 -10   1 3912.16 360.369  15
  -6  10  -1 4094.73 373.293   6
   6 -10   2 32391.7 1247.46  15
   6 -10   2 29278.0 1935.26  14
  -6  10  -2 33598.7 1241.10   6
   6 -10   3 336.148 142.362  15
   6 -10   3 471.080 386.788  14
   6 -10   4 16900.0 823.265  15
   6 -10   4 16686.1 1311.13  14
   6 -10   5 1427.92 233.268  15
   6 -10   5 1229.81 379.632  14
   6 -10   6 25166.7 1046.81  15
   6 -10   6 25517.9 1453.93  14
   6 -10   7 5939.36 628.626  14
   6 -10   8 20465.2 1011.76  18
   6 -10   8 22071.8 1163.06  14
   6 -10   9 2851.46 332.326  18
   6 -10   9 2723.48 349.650  14
   6 -10  10 13375.0 673.761  18
   6 -10  10 13173.1 713.592  14
   6 -10  11 4106.07 312.149  18
   6 -10  11 3700.57 312.220  14
   6 -10  12 7384.66 377.517  18
   6 -10  12 6909.21 444.583  16
   6 -10  13 2208.87 202.662  16
  -6  11  16 431.212 104.526   9
  -6  11  16 391.399 92.1337  12
  -6  11  15 1113.76 159.007   6
  -6  11  15 1386.81 185.505   9
  -6  11  15 1207.24 175.703  12
  -6  11  14 169.356 80.6960   6
  -6  11  14 509.879 135.450   9
  -6  11  14 338.065 120.646  12
  -6  11  13-11.1819 96.8349   6
  -6  11  13 297.464 132.994   9
  -6  11  13 234.521 119.190  12
  -6  11  12 952.905 212.378   6
  -6  11  12 987.365 177.010   9
  -6  11  12 1047.32 218.402  12
  -6  11  11 1052.83 227.084   6
  -6  11  11 601.901 193.527  12
  -6  11  10 10779.2 699.402  12
  -6 -11   9 2033.85 315.004  20
  -6  11   9 2373.57 325.233  12
  -6 -11   8 181.763 132.386  20
  -6  11   8 574.146 176.490  12
  -6 -11   7 7783.19 692.183  20
  -6  11   7 8080.59 588.920  12
  -6  11   7 8210.14 629.227   6
  -6 -11   6 27537.1 1444.53  20
  -6  11   6 26860.3 1161.99  12
  -6  11   6 26069.6 1212.69   6
  -6  11   5 1366.64 260.921   6
  -6 -11   5 1155.83 302.152  20
  -6  11   5 1188.43 218.675  12
  -6 -11   4 18016.1 1198.16  20
  -6  11   4 17477.6 851.148  12
  -6  11   4 16174.7 887.187   6
  -6 -11   3 4983.99 635.290  20
  -6  11   3 5213.76 416.469  12
  -6  11   3 5380.36 473.727   6
  -6  11   2-19.5696 103.441   6
  -6 -11   2 114.915 190.728  20
  -6 -11   1 5773.27 693.497  20
  -6  11   1 6908.58 508.150   6
  -6  11   0 361.383 109.769   6
   6 -11   0 400.076 130.359  15
   6 -11   1 151.552 91.7902  15
   6 -11   1 246.357 344.744  14
  -6  11  -1 113.041 89.2889   6
   6 -11   2 2098.46 253.034  15
   6 -11   2 1957.41 474.358  14
   6 -11   3 44.9198 83.9611  15
   6 -11   3 174.935 274.800  14
   6 -11   4-72.7769 108.429  15
   6 -11   4-469.297 254.123  14
   6 -11   5 1795.65 230.655  15
   6 -11   5 2259.85 420.982  14
  -6 -11  -6-56.7127 155.274  20
   6 -11   6 80.3927 96.6913  15
   6 -11   6 333.901 194.699  14
  -6 -11  -7 825.644 177.620  20
   6 -11   7 681.211 202.282  14
   6 -11   8 64.7624 98.4267  18
   6 -11   8 171.808 103.739  14
   6 -11   9 667.378 146.243  18
   6 -11   9 851.418 154.357  14
   6 -11  10-52.0793 75.7177  18
   6 -11  11 520.961 100.881  18
   6 -11  11 399.776 100.997  16
   6 -11  12 116.068 52.1457  16
  -6  12  15 206.222 70.0394  12
  -6  12  14 23.1916 58.4864   6
  -6  12  14 8.13287 75.4778  12
  -6  12  13 1025.78 170.669   6
  -6  12  13 1069.24 182.958  12
  -6  12  12 7583.13 496.815  12
  -6  12  12 7267.52 494.156   6
  -6  12  11 2047.44 266.968   6
  -6  12  11 2453.23 291.030  12
  -6 -12  10 32538.4 1184.35  20
  -6  12  10 30852.1 1222.80  12
  -6  12  10 30260.5 1247.46   6
  -6  12   9 1714.90 280.068   6
  -6 -12   9 1698.37 259.832  20
  -6  12   9 1595.34 251.170  12
  -6 -12   8 28011.7 1269.87  20
  -6  12   8 27754.1 1147.27  12
  -6  12   8 28208.3 1209.48   6
  -6  12   7 203.502 139.787   6
  -6 -12   7 250.491 178.268  20
  -6  12   7 71.2716 105.203  12
  -6 -12   6 25012.1 1296.26  20
  -6  12   6 24817.9 1042.79  12
  -6  12   6 24031.7 1091.53   6
  -6  12   5 732.867 180.048   6
  -6 -12   5 653.465 227.570  20
  -6  12   5 767.117 164.183  12
  -6 -12   4 9371.72 803.999  20
  -6  12   4 9627.83 560.201  12
  -6  12   4 9512.87 614.785   6
  -6 -12   3 6658.60 699.763  20
  -6  12   3 6281.82 422.553  12
  -6  12   3 6642.54 489.439   6
  -6  12   2-37.4212 78.8924   6
  -6 -12   2 190.173 223.387  20
  -6 -12   1 6225.43 709.961  20
  -6  12   1 5990.79 435.929   6
  -6 -12   0 6644.68 728.048  20
   6 -12   0 6415.34 412.710  15
   6 -12   0 5718.67 776.384  14
  -6  12   0 7081.37 451.176   6
  -6 -12  -1 309.978 206.796  20
   6 -12   1 282.658 107.373  15
   6 -12   1 291.006 274.756  14
  -6 -12  -2 46158.4 2071.74  20
   6 -12   2 51144.2 1585.70  15
   6 -12   2 51440.9 2297.14  14
   6 -12   3 33.9525 63.2561  15
  -6 -12  -3 73.1441 183.554  20
   6 -12   3 43.4963 175.692  14
  -6 -12  -4 32887.7 1539.18  20
   6 -12   4 32660.9 1149.27  15
   6 -12   4 34409.7 1574.19  14
  -6 -12  -5 3834.77 451.121  20
   6 -12   5 3982.36 313.330  15
   6 -12   5 4176.83 455.406  14
  -6 -12  -6 11071.2 708.258  20
   6 -12   6 11366.6 681.301  14
  -6 -12  -7 356.113 115.055  20
   6 -12   7 167.474 98.2968  18
   6 -12   7 326.086 113.079  14
   6 -12   8 7715.66 467.813  18
   6 -12   9 899.772 141.174  18
   6 -12  10 5461.08 291.794  18
   6 -12  10 4860.55 305.245  16
  -6  13  13 27.7231 52.6408   6
  -6  13  13 32.6172 48.8775  12
  -6  13  12 9307.00 472.647  12
  -6  13  12 8661.68 465.007   6
  -6  13  11 3723.97 303.617  12
  -6  13  11 3664.20 304.598   6
  -6  13  10 9228.11 515.640  12
  -6  13  10 9454.01 535.999   6
  -6 -13   9 2723.17 279.405  20
  -6  13   9 2409.74 258.469  12
  -6  13   9 2325.95 269.097   6
  -6 -13   8 3763.06 366.569  20
  -6 -13   8 3658.84 298.769  15
  -6  13   8 3761.10 323.292  12
  -6  13   8 3697.79 343.755   6
  -6  13   7 117.906 91.7805   6
  -6 -13   7-65.1033 125.899  20
  -6  13   7 33.7097 81.6825  12
  -6  13   6 1615.73 226.227   6
  -6 -13   6 1818.91 303.158  20
  -6  13   6 1770.75 219.182  12
  -6  13   5 573.048 142.762   6
  -6  13   5 509.791 113.818  12
  -6  13   4 235.990 110.784   6
  -6 -13   4-59.5812 179.938  20
  -6 -13   3 3941.92 481.531  20
  -6  13   3 3518.48 316.055   6
  -6 -13   2 10899.9 835.306  20
   6 -13  -2 9134.45 878.059  14
  -6  13   2 10829.8 558.481   6
   6 -13  -1 7846.23 799.823  14
  -6 -13   1 8210.00 724.315  20
  -6  13   1 8148.42 451.234   6
  -6 -13   0 2755.73 425.263  20
   6 -13   0 3415.79 513.847  14
  -6 -13  -1 174.125 165.935  20
   6 -13   1 206.644 69.1874  15
   6 -13   1 473.470 203.495  14
  -6 -13  -2 717.649 239.755  20
   6 -13   2 935.852 143.245  15
   6 -13   2 1069.08 253.283  14
  -6 -13  -3 472.662 191.362  20
   6 -13   3 488.294 102.864  15
   6 -13   3 340.334 135.610  14
  -6 -13  -4 3550.08 397.631  20
   6 -13   4 4288.82 384.415  14
  -6 -13  -5 1433.55 222.148  20
  -6 -13  -6 81.0644 68.8595  20
   6 -13   6-83.1519 100.235  18
   6 -13   7 90.1746 64.4261  18
   6 -13   8 25.9328 45.4391  18
  -6  14  11 318.056 70.2419   6
  -6  14  10 19289.9 678.671  12
  -6  14  10 19221.9 705.213   6
  -6  14   9 693.674 123.843   6
  -6  14   9 570.170 101.548  12
  -6  14   8 10431.7 472.467  12
  -6  14   8 11470.5 532.389   6
  -6  14   7 164.484 71.7686   6
  -6 -14   7 252.370 120.282  20
  -6 -14   7 90.7346 60.5590  15
  -6  14   7 81.7786 43.1887  12
  -6 -14   6 24240.8 1009.81  20
  -6 -14   6 21996.3 864.610  15
  -6  14   6 21844.4 761.916  12
  -6  14   6 23772.8 857.967   6
  -6  14   5 808.812 134.181   6
  -6 -14   5 753.556 184.301  20
  -6 -14   4 20332.2 964.713  20
  -6  14   4 17836.3 694.138   6
   6 -14  -3 2758.73 396.971  14
  -6  14   3 3050.79 239.839   6
   6 -14  -2 5250.98 524.170  14
  -6 -14   2 6824.87 551.542  20
  -6 -14   1 2983.41 368.521  20
   6 -14  -1 2714.71 353.500  14
  -6 -14   0 4160.29 420.724  20
   6 -14   0 3582.56 368.605  14
  -6 -14  -1 75.3144 110.852  20
  -6 -14  -2 12213.7 690.053  20
  -6 -14  -3 883.832 169.037  20
  -6 -14  -4 29796.8 1027.04  20
   6 -14   5 2429.99 220.299  18
   6 -14   6 8482.09 389.117  18
  -6 -15   5 3076.36 262.950  20
  -6 -15   4 76.2971 58.9517  20
  -6 -15   4 75.1523 59.6867  15
  -6 -15   3 3595.97 308.900  20
  -6 -15   2 311.452 104.356  20
  -6 -15   1-20.5650 71.1490  20
  -6 -15   0 97.1963 81.1543  20
  -6 -15  -1-83.9654 48.0039  20
  -7   0  22 569.731 155.342  13
  -7   0  21-169.371 101.964  17
  -7   0  21-32.5893 114.329  13
  -7   0  20 17881.4 979.679   9
  -7   0  20 18124.3 997.612  17
  -7   0  20 18186.8 1079.51  13
  -7   0  19-35.4345 156.675   9
  -7   0  19 52.9543 114.390  17
  -7   0  19 130.564 222.363  13
  -7   0  18 34771.4 1639.94   9
  -7   0  18 35053.2 1657.21  17
  -7   0  18 34762.8 1742.61  13
  -7   0  17 163.312 188.402   9
  -7   0  17 147.404 147.932  17
  -7   0  17 276.543 257.729  13
  -7   0  17 230.106 143.936  11
  -7   0  16 56863.1 2316.69   9
  -7   0  16 55261.8 2302.32  17
  -7   0  16 56175.3 2401.40  13
  -7   0  16 56934.6 2233.80  11
  -7   0  15 118.263 174.294  17
  -7   0  15 6.30501 155.066   9
  -7   0  15-5.58686 166.454  13
  -7   0  15-79.9622 117.012  11
  -7   0  14 122425. 4099.77  13
  -7   0  14 128796. 4045.93  17
  -7   0  14 126526. 3983.51  11
  -7   0  14 125207. 4020.69   9
  -7   0  13-154.618 135.430  11
  -7   0  13-163.867 150.440  17
  -7   0  13 6.13377 169.207   9
  -7   0  13-388.837 211.297   3
  -7   0  13-247.580 131.442  13
  -7   0  12 22391.3 1267.19   9
  -7   0  12 22550.2 1248.88  17
  -7   0  12 23230.1 1586.00   3
  -7   0  12 22867.2 1306.14  13
  -7   0  12 22405.5 1239.97  11
  -7   0  11 56.3673 112.400  11
  -7   0  11-94.0030 138.235   9
  -7   0  11-138.258 103.885  17
  -7   0  11 294.665 185.437   3
  -7   0  11-113.823 108.561  13
  -7   0  10 141625. 4259.47   9
  -7   0  10 144472. 4669.17   3
  -7   0  10 139015. 4288.25  13
  -7   0  10 156622. 4295.46  17
  -7   0  10 141929. 4241.50  11
  -7   0   9 200.218 190.165   3
  -7   0   8 177749. 5189.45   3
  -7   0   8 176103. 5689.60   2
  -7   0   7 512.718 289.858   2
  -7   0   7-152.845 114.321   3
  -7   0   6 169067. 5568.62   2
  -7   0   5 444.425 204.345   1
  -7   0   4 11857.0 990.937   1
  -7   0   3 22.8057 134.930   1
  -7   0   2 3869.69 561.149   1
  -7   0   1 512.462 229.610   1
  -7   0   0 4082.73 618.907   1
  -7   0  -1 252.720 197.662   1
  -7   0  -2 53265.6 2457.80   1
  -7   0  -3 78.2810 143.342   1
  -7   0  -4 92211.6 3627.21   1
  -7   0  -5 190.563 102.242  19
  -7   0  -5 105.330 180.127   1
   7   0   5 394.494 200.763  14
  -7   0  -6 47811.7 2429.99   1
   7   0   6 41048.8 1732.07  14
   7   0   7 188.547 161.967  14
  -7   0  -7 183.592 218.598   1
   7   0   8 1914.75 338.643  14
   7   0   8 1298.76 411.529   7
   7   0   9-32.6167 129.316  14
   7   0   9 178.200 200.909   7
   7   0  10 593.925 232.902   4
   7   0  10 867.695 285.320   7
   7   0  11 170.105 135.661   4
   7   0  11-209.999 189.105   7
   7   0  12 23782.3 1396.46  10
   7   0  12 26635.1 1399.57   7
   7   0  13 22.1588 132.255   7
   7   0  13-228.465 216.285  10
   7   0  14 23389.6 1198.09  10
   7   0  14 23702.2 1135.61   7
   7   0  15 11.1496 118.083  10
   7   0  15-259.811 113.925   7
   7   0  16 8381.58 463.218   7
  -7   1  22 75.4856 105.310  13
  -7   1  21 11.6601 89.3405   9
  -7  -1  21 45.9998 99.7536  13
  -7   1  21 40.6089 135.068  13
  -7   1  21 28.4554 81.5201  17
  -7  -1  20 699.743 208.106  17
  -7   1  20 1076.88 235.059   9
  -7  -1  20 1017.99 254.599  13
  -7   1  20 1027.02 287.811  13
  -7   1  20 1031.28 225.307  17
  -7  -1  19 135.664 160.272  17
  -7   1  19 244.733 158.698   9
  -7   1  19 381.943 182.376  17
  -7  -1  19 490.979 245.918  13
  -7   1  19 413.741 217.715  13
  -7  -1  19 468.898 220.063   9
  -7  -1  18 6269.07 631.727   9
  -7   1  18 5601.95 601.830   9
  -7  -1  18 5663.19 622.751  17
  -7   1  18 5860.02 600.525  17
  -7  -1  18 4924.47 609.314  13
  -7   1  18 5077.36 597.963  13
  -7  -1  17 668.992 254.151  17
  -7   1  17 438.595 190.381  17
  -7   1  17 753.758 238.621   9
  -7  -1  17 317.945 202.438  13
  -7   1  17 530.282 239.267  13
  -7  -1  17 681.716 255.024   9
  -7  -1  17 796.731 234.134  11
  -7  -1  16 21667.1 1304.64   9
  -7   1  16 21967.7 1287.17   9
  -7  -1  16 23515.1 1381.47  17
  -7   1  16 21377.6 1257.30  17
  -7  -1  16 22311.4 1391.99  13
  -7   1  16 21192.2 1330.18  13
  -7  -1  16 23345.4 1317.72  11
  -7   1  15 30329.4 1546.98   9
  -7  -1  15 31616.9 1638.06  17
  -7   1  15 31024.3 1541.62  17
  -7  -1  15 29647.9 1571.83   9
  -7  -1  15 29828.0 1644.21  13
  -7   1  15 28575.9 1575.80  13
  -7  -1  15 28864.8 1545.97  11
  -7   1  15 30736.4 1477.26  11
  -7  -1  14 560.922 230.824  11
  -7   1  14 45.9129 118.823  11
  -7  -1  14 176.669 163.890   9
  -7   1  14 99.5331 132.692  17
  -7   1  14 589.368 243.893   9
  -7  -1  14 125.271 165.418  13
  -7   1  14 390.009 226.159  13
  -7  -1  14 29.4160 195.166  17
  -7  -1  13 35206.6 1729.26   9
  -7   1  13 35716.0 1674.04   9
  -7  -1  13 36194.1 1744.89  17
  -7   1  13 38930.4 1698.60  17
  -7  -1  13 38752.9 2184.10   3
  -7   1  13 34905.2 2051.24   3
  -7  -1  13 34145.3 1756.18  13
  -7   1  13 33891.4 1704.33  13
  -7  -1  13 33909.5 1678.92  11
  -7   1  13 35167.2 1618.89  11
  -7  -1  12-175.834 148.000  11
  -7   1  12-58.6683 98.1069  11
  -7  -1  12 231.726 168.619   9
  -7  -1  12 89.1326 139.781  17
  -7   1  12 69.0149 141.588   9
  -7  -1  12-328.300 217.318   3
  -7  -1  12 327.504 192.742  13
  -7   1  12 245.414 178.860   3
  -7   1  12 194.665 139.638  13
  -7  -1  11 1322.03 271.627  11
  -7   1  11 1305.39 274.220  11
  -7  -1  11 1835.16 360.183   9
  -7  -1  11 1177.70 275.526  17
  -7   1  11 1298.75 287.049   9
  -7  -1  11 1956.76 419.814   3
  -7  -1  11 1246.26 305.625  13
  -7   1  11 1671.51 308.212  13
  -7   1  11 1170.53 345.090   3
  -7   1  11 1729.10 249.982  12
  -7  -1  10 2602.75 388.120  11
  -7   1  10 2599.50 368.799  11
  -7  -1  10 2505.17 388.703   9
  -7  -1  10 2824.15 397.962  17
  -7   1  10 2437.04 349.572   9
  -7  -1  10 3022.65 508.114   3
  -7  -1  10 2272.66 385.675  13
  -7   1  10 2564.49 375.427  13
  -7   1  10 2790.60 468.604   3
  -7   1  10 3067.66 325.388  12
  -7   1   9 3873.91 662.530   2
  -7   1   9 3400.00 493.685   3
  -7   1   8 2681.48 520.644   2
  -7   1   8 3048.52 456.600   3
  -7  -1   7 244.126 264.152   2
  -7   1   7 561.620 266.419   2
  -7   1   7 126.475 117.430   3
  -7   1   6 3254.65 610.736   2
  -7   1   6 3507.50 444.456   3
  -7  -1   6 4174.84 635.274   2
  -7   1   5 53.0586 205.426   2
  -7   1   5-13.1534 70.1098   3
  -7   1   4 1344.21 348.122   1
  -7  -1   4 1245.27 322.607   1
  -7  -1   3 17817.0 1167.51   1
  -7   1   3 17171.1 1293.47   1
  -7  -1   2 16720.2 1145.85   1
  -7   1   2 17658.6 1330.67   1
  -7  -1   1 2179.11 416.897   1
  -7   1   1 2217.44 472.833   1
  -7   1   0 1247.35 356.812   1
  -7  -1   0 1227.87 319.422   1
  -7  -1  -1 17996.7 1248.53   1
  -7   1  -1 19436.1 1432.49   1
  -7   1  -2 1631.52 403.358   1
  -7  -1  -2 1911.42 411.169   1
  -7  -1  -3 12137.4 1038.16   1
  -7   1  -3 12627.7 1172.90   1
  -7  -1  -4 3937.62 606.842   1
  -7   1  -4 3898.86 659.661   1
  -7  -1  -5 11477.0 1042.71   1
  -7   1  -5 12200.1 1212.40   1
   7  -1   5 11456.0 845.124  14
  -7  -1  -5 9549.16 700.300  19
  -7   1  -5 12124.1 726.088  19
  -7  -1  -6 102.268 108.061  19
  -7  -1  -6 304.441 218.295   1
  -7   1  -6 25.4744 179.101   1
   7   1   6-183.668 132.966  14
   7  -1   6 403.553 200.390  14
  -7  -1  -7 5178.05 722.957   1
  -7   1  -7 6202.73 888.667   1
   7   1   7 4862.06 496.068  14
   7  -1   7 4916.36 549.379  14
   7   1   8 2964.70 404.035  14
   7  -1   8 3239.88 450.156  14
   7  -1   8 2658.26 498.179   7
   7  -1   9 6210.29 615.606  14
   7  -1   9 5915.87 709.495   7
   7   1   9 5557.95 744.117   7
   7  -1  10 918.017 246.428   4
   7  -1  10 827.573 260.878  14
   7  -1  10 876.850 272.346   7
   7   1  10 621.855 309.430   7
   7   1  11 4162.42 499.948   4
   7  -1  11 3867.66 461.663   4
   7  -1  11 3885.57 520.442   7
   7   1  11 3901.04 566.918   7
   7  -1  12 6133.03 678.915  10
   7   1  12 6622.04 685.602  10
   7  -1  12 6788.32 622.848   7
   7   1  12 6813.60 696.337   7
   7  -1  13 213.979 166.003  10
   7   1  13 123.016 225.684  10
   7  -1  13 95.6406 102.603   7
   7   1  13 320.148 160.264   7
   7  -1  14 36.2491 147.634  10
   7   1  14-27.0733 127.835  10
   7  -1  14 444.001 138.953   7
   7   1  14 80.5050 120.709   7
   7  -1  15 615.916 179.705  10
   7   1  15 649.155 179.119  10
   7  -1  15 459.390 130.343   7
   7   1  15 973.958 209.215   7
   7   1  16 736.090 141.222   7
  -7   2  22 4833.37 409.564  13
  -7   2  21 1917.15 244.120  17
  -7   2  21 2022.13 277.611   9
  -7   2  21 2196.85 326.170  13
  -7   2  20 11058.2 741.169   9
  -7  -2  20 10190.3 718.310  17
  -7   2  20 10050.0 686.862  17
  -7  -2  20 11009.9 796.585  13
  -7   2  20 11542.5 809.747  13
  -7   2  19 9020.60 718.698   9
  -7  -2  19 8575.78 734.720  17
  -7   2  19 7864.37 651.452  17
  -7  -2  19 8892.30 774.289  13
  -7   2  19 8765.74 749.201  13
  -7  -2  18 42277.4 1929.48  17
  -7   2  18 41747.3 1794.35  17
  -7  -2  18 44570.1 2004.91  13
  -7   2  18 43292.4 1929.89  13
  -7   2  18 43739.7 1862.57   9
  -7  -2  17 2186.49 395.766   9
  -7  -2  17 1736.57 382.968  17
  -7   2  17 2511.62 403.557  17
  -7   2  17 2392.99 414.043   9
  -7  -2  17 2513.20 456.547  13
  -7   2  17 1858.06 396.156  13
  -7  -2  17 2844.61 445.715  11
  -7   2  16 54733.3 2216.52   9
  -7  -2  16 52600.3 2329.12  17
  -7   2  16 54150.0 2166.07  17
  -7  -2  16 53962.6 2270.18   9
  -7  -2  16 54202.5 2381.80  13
  -7   2  16 53462.3 2273.71  13
  -7  -2  16 53182.7 2265.55  11
  -7  -2  15 14447.7 1066.94   9
  -7   2  15 15003.9 1026.57   9
  -7  -2  15 14605.3 1108.55  17
  -7   2  15 14791.7 1002.92  17
  -7  -2  15 15000.0 1124.18  13
  -7   2  15 14686.3 1073.68  13
  -7  -2  15 14638.8 1064.12  11
  -7  -2  14 23647.2 1402.22   9
  -7   2  14 24189.7 1326.96   9
  -7  -2  14 24473.2 1457.69  17
  -7  -2  14 22760.2 1424.91  13
  -7   2  14 24463.3 1396.85  13
  -7  -2  14 24242.3 1411.90  11
  -7  -2  13 5432.88 633.622   9
  -7   2  13 5508.20 588.276   9
  -7  -2  13 5784.72 673.250  17
  -7  -2  13 4823.42 622.346  13
  -7   2  13 5538.46 629.713  13
  -7  -2  13 5997.04 660.249  11
  -7   2  13 6548.17 596.081  11
  -7   2  12 26160.0 1352.03   9
  -7  -2  12 28269.7 1522.91  17
  -7   2  12 25007.5 1626.29   3
  -7  -2  12 27237.9 1514.14  13
  -7   2  12 26276.6 1389.86  13
  -7   2  12 26155.8 1129.09  12
  -7  -2  12 27193.7 1456.46  11
  -7   2  12 25030.9 1286.42  11
  -7  -2  12 29067.5 1516.77   9
  -7  -2  11 16343.4 1090.18   9
  -7   2  11 15225.4 952.543   9
  -7  -2  11 14949.4 1048.68  17
  -7   2  11 14295.7 1161.97   3
  -7  -2  11 15527.6 1083.64  13
  -7   2  11 14018.9 947.265  13
  -7   2  11 15931.3 819.298  12
  -7  -2  11 15208.6 1030.15  11
  -7   2  11 14513.6 920.297  11
  -7  -2  10 5619.29 601.626   9
  -7   2  10 4710.87 748.047   2
  -7   2  10 5353.45 520.328   9
  -7  -2  10 6590.12 641.323  17
  -7   2  10 4585.42 616.281   3
  -7  -2  10 5622.58 617.789  13
  -7   2  10 5486.01 543.139  13
  -7   2  10 5485.90 457.531  12
  -7  -2  10 5951.96 601.681  11
  -7   2  10 6533.03 576.921  11
  -7  -2   9 1025.23 248.517  11
  -7  -2   9 955.037 248.907  17
  -7  -2   9 553.612 215.931  13
  -7   2   9 763.900 246.605   3
  -7  -2   9 1098.29 275.775   9
  -7   2   9 1544.82 436.285   2
  -7   2   8 258.793 252.202   2
  -7   2   8-20.5531 66.1158   3
  -7   2   7 1677.30 468.424   2
  -7   2   7 1258.34 298.921   3
  -7   2   6 56007.2 2255.72   3
  -7   2   6 56853.1 2855.17   2
  -7   2   5 19307.7 1151.24   3
  -7   2   5 20024.7 1568.39   2
  -7  -2   4 96541.3 3156.22   1
  -7   2   4 81675.5 3675.82   2
  -7  -2   3 502.503 150.565   1
  -7  -2   2 51654.3 2158.98   1
  -7   2   2 48537.5 2455.61   1
  -7  -2   1 17787.5 1165.08   1
  -7   2   1 16938.6 1385.98   1
  -7   2   0 54163.7 2721.61   1
  -7  -2   0 54516.4 2305.40   1
  -7   2  -1 209.431 258.283   1
  -7  -2  -1 1382.16 341.649   1
  -7  -2  -2 67122.8 2727.71   1
  -7   2  -2 71579.6 3265.04   1
  -7  -2  -3 956.634 331.774   1
  -7   2  -3 777.932 347.369   1
  -7  -2  -4 140436. 4428.41   1
  -7   2  -4 145564. 5153.22   1
   7  -2   4 129579. 4086.74  14
  -7  -2  -5 820.585 189.665  19
  -7   2  -5 576.662 321.984   1
   7  -2   5 1231.59 312.473  14
  -7  -2  -6 73888.9 2900.19   1
  -7   2  -6 75936.9 3438.09   1
   7  -2   6 66798.6 2525.14  14
   7  -2   7 10676.0 857.266  14
  -7  -2  -7 11923.8 1075.42   1
  -7   2  -7 12365.8 1290.06   1
   7  -2   8 9593.04 795.681  14
   7  -2   8 8693.56 829.984   7
   7  -2   9 7802.49 660.834   4
   7  -2   9 6980.09 677.648  14
   7  -2   9 8119.53 765.151   7
   7   2   9 7211.34 861.058   7
   7  -2  10 882.644 233.241   4
   7  -2  10 1235.46 305.539  14
   7  -2  10 375.684 133.063   7
   7   2  10 1232.90 377.467   7
   7  -2  11 172.443 190.307  10
   7   2  11 347.404 243.612  10
   7   2  11 424.465 154.592   4
   7  -2  11 421.826 157.500   4
   7  -2  11-41.3527 169.668  14
   7  -2  11 282.347 157.513   7
   7   2  11 261.346 183.572   7
   7  -2  12 7853.44 733.505  10
   7   2  12 7797.60 736.755  10
   7  -2  12 7786.95 633.527   7
   7   2  12 8139.74 762.179   7
   7  -2  13-27.6691 168.609  10
   7  -2  13 220.390 112.137   7
   7   2  13 296.576 187.739   7
   7   2  13 212.188 144.943  10
   7  -2  14 14606.7 880.160  10
   7   2  14 14996.6 890.930  10
   7   2  14 14951.3 901.284   7
   7  -2  15-0.67674 88.3091  10
   7   2  15-60.0385 106.412  10
   7   2  15-94.1885 105.630   7
   7   2  16 9336.45 531.249   7
  -7   3  22 774.443 164.017  13
  -7   3  21 1990.24 271.320   9
  -7   3  21 1836.14 225.183  17
  -7   3  21 2288.04 319.446  13
  -7   3  20 1574.08 256.791  17
  -7   3  20 1559.23 279.262   9
  -7   3  20 1563.24 307.256  13
  -7  -3  19 4283.42 508.166  17
  -7   3  19 3940.70 440.059  17
  -7   3  19 4501.66 495.989   9
  -7  -3  19 4858.51 559.737  13
  -7   3  19 4550.90 525.357  13
  -7   3  18 3362.42 472.338   9
  -7   3  18 3028.37 411.476  17
  -7  -3  18 3459.07 502.027  17
  -7  -3  18 3886.63 552.639  13
  -7   3  18 3646.08 496.164  13
  -7   3  17 9916.49 802.840   9
  -7  -3  17 9529.82 881.362  17
  -7   3  17 10020.7 779.847  17
  -7  -3  17 10183.2 915.452  13
  -7   3  17 9823.86 839.104  13
  -7   3  16 57.1848 127.043  17
  -7   3  16-102.435 181.534   9
  -7  -3  16 68.3044 239.026  13
  -7   3  16 42.6539 158.194  13
  -7  -3  16 148.652 164.433  11
  -7   3  15 13149.3 950.759   9
  -7  -3  15 13641.9 1103.58  17
  -7  -3  15 13504.4 1081.07  13
  -7   3  15 13506.4 1004.78  13
  -7  -3  15 14708.4 1086.22  11
  -7   3  14 7493.14 700.218   9
  -7  -3  14 7084.81 739.863   9
  -7  -3  14 7337.81 803.596  17
  -7  -3  14 7624.71 791.178  13
  -7   3  14 7198.22 709.724  13
  -7  -3  14 7147.67 753.759  11
  -7  -3  13 2374.57 438.401  11
  -7  -3  13 2921.92 500.943   9
  -7  -3  13 2385.85 478.131  17
  -7   3  13 2018.23 361.774   9
  -7  -3  13 2484.40 470.412  13
  -7   3  13 2466.01 397.489  13
  -7   3  13 2083.67 285.436  12
  -7  -3  12 354.534 210.730  11
  -7   3  12 753.778 225.381  11
  -7  -3  12 1210.42 345.215   9
  -7  -3  12 699.140 300.533  17
  -7   3  12 755.649 236.684   9
  -7  -3  12 284.834 167.267  13
  -7   3  12 696.069 251.938  13
  -7   3  12 418.301 205.597   3
  -7   3  12 699.560 173.785  12
  -7   3  11 5935.84 567.795   9
  -7   3  11 6966.14 940.798   2
  -7  -3  11 6771.58 729.829  17
  -7   3  11 5908.00 735.283   3
  -7  -3  11 6497.26 715.887  13
  -7   3  11 5880.64 583.914  13
  -7   3  11 6680.99 521.872  12
  -7  -3  11 6009.83 639.369  11
  -7  -3  11 6571.67 699.087   9
  -7   3  11 6549.04 580.335  11
  -7   3  10 22224.8 1139.83   9
  -7  -3  10 24111.1 1394.43  17
  -7   3  10 21342.4 1420.32   3
  -7  -3  10 22631.8 1339.86  13
  -7   3  10 20942.6 1124.61  13
  -7   3  10 23477.6 1060.02  12
  -7  -3  10 23125.0 1301.96  11
  -7   3  10 22572.3 1140.11  11
  -7   3  10 22727.4 1769.41   2
  -7  -3   9 791.333 241.780  11
  -7   3   9 337.994 151.661  11
  -7   3   9 1115.80 427.402   2
  -7  -3   9 561.433 235.252  17
  -7   3   9 318.505 144.455   9
  -7  -3   9 651.088 241.442  13
  -7   3   9 297.888 183.802   3
  -7   3   9 297.001 136.817  12
  -7   3   8 15980.8 1166.46   3
  -7  -3   8 17039.3 1088.97  13
  -7   3   8 16780.2 1515.57   2
  -7  -3   8 17670.5 1054.96  11
  -7   3   7 527.043 298.652   2
  -7   3   7 948.326 263.619   3
  -7   3   6-91.7296 199.784   2
  -7   3   6 183.740 139.768   3
  -7   3   5 995.881 448.031   2
  -7   3   4 1731.81 511.566   2
  -7  -3   4 2533.95 393.407   1
  -7   3   3 3251.34 651.691   2
  -7  -3   3 3375.88 474.601   1
  -7  -3   2 6963.61 683.896   1
  -7   3   2 6441.74 920.063   2
  -7  -3   1 2371.67 416.963   1
  -7  -3   0 2391.62 419.733   1
  -7  -3  -1 11870.4 970.382   1
  -7  -3  -2 3377.84 530.225   1
  -7  -3  -3-123.050 143.765  19
  -7  -3  -3 198.535 169.284   1
   7  -3   3-212.051 249.044  14
  -7  -3  -4 1921.82 350.343  19
  -7  -3  -4 3031.80 505.004   1
   7  -3   4 2704.20 467.564  14
  -7  -3  -5 153.220 142.074  19
  -7  -3  -5 378.137 202.293   1
   7  -3   5 372.030 249.737  14
  -7  -3  -6 196.125 154.296  19
   7  -3   6 460.839 248.772  14
  -7  -3  -6 48.3354 127.062   1
   7  -3   7 9153.66 681.451   4
   7  -3   7 8935.30 817.843  14
   7  -3   8 1513.92 270.303   4
   7  -3   8 1919.43 383.330  14
   7  -3   9 123.324 103.242   4
   7  -3   9 665.609 251.965  14
   7   3   9 434.148 290.510   7
   7  -3  10 1163.53 291.163  14
   7   3  10 1264.37 417.834   7
   7   3  11 521.996 191.405   4
   7   3  11 431.305 225.335  10
   7  -3  11 391.814 222.533  14
   7  -3  11 235.105 190.838  10
   7   3  11-43.0064 265.042   7
   7  -3  12 1728.83 345.293  10
   7   3  12 1285.02 294.776  10
   7  -3  12 1728.23 243.724  16
   7   3  12 1790.16 345.536   7
   7   3  13 238.394 170.346  10
   7  -3  13 170.722 137.639  10
   7   3  13 284.910 210.167   7
   7  -3  14 1701.53 265.954  10
   7   3  14 1152.79 219.729  10
   7   3  14 1481.79 289.886   7
   7  -3  15 72.8625 72.4456  10
   7   3  15 101.944 90.0439  10
   7   3  15 245.208 135.709   7
   7   3  16 1157.49 172.746   7
  -7   4  21 7148.45 503.144   9
  -7   4  21 7429.40 536.955  13
  -7   4  20 225.076 128.400  17
  -7   4  20 314.493 135.123   9
  -7   4  20 217.457 128.881  13
  -7   4  19 566.904 184.043  17
  -7   4  19 731.036 229.827   9
  -7   4  19 512.831 185.963  13
  -7   4  18 31451.4 1474.89   9
  -7   4  18 29993.9 1382.96  17
  -7   4  18 31158.8 1502.50  13
  -7   4  17 7154.14 674.410   9
  -7  -4  17 7189.85 770.659  17
  -7   4  17 7845.26 668.037  17
  -7   4  17 6812.89 683.729  13
  -7   4  16 82364.3 2902.52   9
  -7  -4  16 84400.2 3241.81  17
  -7  -4  16 82425.5 3144.61  13
  -7   4  16 85542.6 3024.44  13
  -7  -4  16 84714.8 3111.37  11
  -7   4  15 14314.1 977.786   9
  -7  -4  15 14053.4 1165.41  17
  -7  -4  15 14124.3 1103.03  13
  -7   4  15 13722.1 1004.74  13
  -7   4  15 14600.9 768.272  12
  -7  -4  15 13421.7 1048.14  11
  -7   4  14 30588.5 1512.68   9
  -7  -4  14 33237.9 1857.01  17
  -7  -4  14 32555.5 1774.77  13
  -7   4  14 31590.2 1591.09  13
  -7   4  14 34010.0 1335.90  12
  -7  -4  14 31255.6 1703.41  11
  -7  -4  13 3028.99 539.651  17
  -7   4  13 2431.54 389.317   9
  -7  -4  13 3542.41 561.406  13
  -7   4  13 2541.75 412.494  13
  -7   4  13 2760.47 334.728  12
  -7  -4  13 2735.54 464.049  11
  -7   4  12 27284.3 1384.12   9
  -7  -4  12 29049.2 1655.47  13
  -7   4  12 30248.9 1461.49  13
  -7  -4  12 29895.7 1730.52  17
  -7   4  12 30333.8 1284.16  12
  -7  -4  12 30774.1 1644.49  11
  -7   4  11 28346.0 2055.55   2
  -7   4  11 27021.5 1328.67   9
  -7  -4  11 29460.4 1684.81  17
  -7   4  11 27633.9 1709.65   3
  -7  -4  11 28448.7 1611.51  13
  -7   4  11 28347.6 1355.25  13
  -7   4  11 29237.6 1255.44  12
  -7  -4  11 28901.9 1558.04  11
  -7  -4  10 355.772 150.110  11
  -7   4  10 427.909 138.195   6
  -7   4  10 195.726 111.660  11
  -7  -4  10 337.011 210.550  17
  -7   4  10 150.868 209.526   2
  -7   4  10 428.101 162.112   9
  -7   4  10 431.904 210.067   3
  -7   4  10 389.059 145.747  12
  -7   4   9 124.299 86.3855   6
  -7   4   9 320.890 137.216  11
  -7   4   9-47.6693 113.566   2
  -7  -4   9 123.678 185.917  17
  -7   4   9-192.950 112.607   9
  -7   4   9-94.5143 128.347   3
  -7   4   9 60.8504 78.5938  12
  -7  -4   8 2041.07 363.671  11
  -7   4   8 2040.09 605.585   2
  -7  -4   8 2624.19 444.940  17
  -7   4   8 2588.04 333.371   9
  -7   4   8 2650.76 324.508  12
  -7   4   8 3262.10 520.459   3
  -7   4   8 2971.01 334.348   6
  -7  -4   7 3165.03 417.572  11
  -7   4   7 3480.39 723.454   2
  -7  -4   7 2581.08 427.877  17
  -7   4   7 3322.78 364.623  12
  -7   4   7 2685.18 464.937   3
  -7   4   6 11489.0 1275.49   2
  -7   4   5 5779.45 874.892   2
  -7   4   4 68294.1 3358.13   2
  -7   4   3 76.0757 243.246   2
  -7  -4   3 78.8825 163.216   1
  -7  -4   2 42915.1 1910.97   1
  -7   4   2 37519.1 2394.87   2
  -7   4   1 865.431 373.047   2
  -7  -4   1 959.905 277.753   1
  -7   4   0 65628.1 3332.79   2
  -7  -4   0 68753.9 2676.58   1
  -7  -4  -1 4151.82 560.879   1
  -7  -4  -1 3672.64 476.508  19
  -7   4  -1 4053.29 757.527   2
   7  -4   2 73785.7 3083.54  14
  -7  -4  -2 70052.0 2632.72  19
  -7  -4  -3 127.354 162.856   1
   7  -4   3 560.740 286.923  14
  -7  -4  -3 300.099 164.571  19
  -7  -4  -4 60201.8 2511.47   1
   7  -4   4 56663.0 2512.98  14
  -7  -4  -5 35824.7 1873.59   1
   7  -4   5 33002.6 1789.85  14
   7  -4   6 74600.2 2885.56  14
  -7  -4  -6 84237.8 3118.71   1
   7  -4   7 1561.22 376.162  14
   7  -4   8 60100.5 2340.34  14
   7   4   8 41670.2 2306.14   7
   7  -4   9 3947.34 523.989  14
   7   4   9 2958.54 576.333   7
   7  -4  10 9820.85 840.050  10
   7   4  10 9614.17 820.868  10
   7  -4  10 11495.0 864.205  14
   7   4  10 11281.7 1006.42   7
   7  -4  11 5809.14 598.935  10
   7   4  11 5028.34 564.450  10
   7  -4  11 5888.11 589.243  14
   7   4  11 5297.83 656.919   7
   7   4  12 1452.65 285.510  10
   7  -4  12 1945.65 318.960  10
   7  -4  12 2142.13 280.836  16
   7  -4  12 2420.68 369.327  14
   7   4  12 2029.64 393.535   7
   7  -4  13 1676.82 277.342  10
   7   4  13 1277.78 238.391  10
   7  -4  13 1817.22 225.682  16
   7   4  13 2220.05 362.671   7
   7  -4  14 831.399 175.785  10
   7   4  14 817.327 160.103  10
   7  -4  14 966.507 142.636  16
   7   4  14 813.129 216.287   7
   7   4  15 290.100 118.163   7
   7   4  16 6257.38 390.457   7
  -7   5  21-108.548 85.6028   9
  -7   5  21 62.4516 82.8069  13
  -7   5  20 4548.70 419.634   9
  -7   5  20 3476.80 336.285  17
  -7   5  20 4869.55 441.783  13
  -7   5  19 12365.0 790.822   9
  -7   5  19 11170.7 702.859  17
  -7   5  19 12572.1 801.014  13
  -7   5  18 10527.8 773.406   9
  -7   5  18 10037.3 705.012  17
  -7   5  18 10133.7 762.238  13
  -7   5  17 14522.5 948.362   9
  -7   5  17 13506.3 923.695  13
  -7   5  16 13900.4 945.145   9
  -7   5  16 14473.6 988.318  13
  -7   5  15 8671.83 742.762   9
  -7  -5  15 8932.68 947.386  17
  -7   5  15 8600.60 752.035  13
  -7   5  15 9791.66 626.147  12
  -7  -5  15 8813.09 863.686  11
  -7   5  14 477.512 201.759   9
  -7  -5  14 656.155 334.281  17
  -7   5  14 417.734 169.349  13
  -7   5  14 600.313 157.683  12
  -7  -5  14 544.258 259.074  11
  -7  -5  13 35.7335 228.063  17
  -7   5  13-124.808 155.962   9
  -7   5  13-114.784 106.792  12
  -7  -5  13-127.491 186.264  11
  -7   5  12 5215.66 541.506   9
  -7  -5  12 6225.04 793.928  17
  -7   5  12 5570.87 563.213  13
  -7   5  12 5657.57 511.468  12
  -7  -5  12 5497.47 667.774  11
  -7   5  12 5729.22 479.051   6
  -7   5  11 1652.62 254.005   6
  -7   5  11 1593.73 476.912   2
  -7  -5  11 2258.38 506.359  17
  -7   5  11 1758.87 309.073   9
  -7   5  11 2088.81 320.743  12
  -7  -5  11 1597.38 353.790  11
  -7  -5  10-52.8011 204.646  11
  -7   5  10 73.5970 116.944   6
  -7  -5  10 297.707 278.385  17
  -7   5  10-50.0873 114.810   9
  -7   5  10-32.4888 125.835   3
  -7   5  10-44.6896 138.280  12
  -7  -5   9 1380.13 354.819  11
  -7   5   9 1181.70 236.382   6
  -7   5   9 785.414 417.306   2
  -7   5   9 1197.42 239.675   9
  -7   5   9 1378.72 368.109   3
  -7   5   9 1395.50 262.919  12
  -7  -5   9 1620.81 379.267  17
  -7  -5   8 1605.50 338.447  11
  -7   5   8 1141.01 226.828   6
  -7  -5   8 1623.81 409.602  17
  -7   5   8 1359.21 236.256   9
  -7   5   8 1243.14 474.118   2
  -7   5   8 1714.67 402.978   3
  -7   5   8 1493.22 263.372  12
  -7  -5   7 601.125 188.858  11
  -7   5   7 445.241 139.546   6
  -7  -5   7 369.086 225.295  17
  -7   5   7 618.208 256.216   3
  -7   5   7 641.505 183.368  12
  -7  -5   6 3087.96 421.798  11
  -7   5   6 3747.96 787.665   2
  -7  -5   6 3780.91 462.338  19
  -7  -5   6 3972.83 529.077  17
  -7   5   6 4229.41 410.297  12
  -7   5   6 4018.22 407.581   6
  -7   5   5 346.004 102.393   6
  -7  -5   5 202.538 177.244  17
  -7  -5   5 451.713 169.095  19
  -7   5   5 463.199 146.322  12
  -7   5   4 1597.05 523.334   2
  -7  -5   4 1931.36 361.104  19
  -7   5   4 2195.53 286.539  12
  -7   5   4 2289.64 296.978   6
  -7   5   3 411.932 140.315   6
  -7   5   3 187.680 226.628   2
  -7  -5   3 317.066 153.554  19
  -7  -5   3 123.964 107.524   1
  -7   5   3 240.998 126.405  12
  -7  -5   2 4501.32 562.166   1
  -7   5   2 4501.71 843.866   2
  -7  -5   2 3491.97 482.030  19
  -7   5   2 4727.64 420.791   6
  -7   5   1 3661.95 751.910   2
  -7  -5   1 2646.42 443.576   1
  -7  -5   1 2872.54 435.057  19
  -7   5   1 3091.90 327.221  12
  -7   5   1 3054.16 336.736   6
  -7  -5   0 5036.75 620.158   1
  -7   5   0 5161.91 888.488   2
  -7  -5   0 4620.61 572.502  19
  -7   5   0 4664.98 395.442  12
  -7   5   0 4459.41 408.557   6
  -7   5  -1 3295.94 688.647   2
  -7  -5  -1 3259.31 518.028   1
  -7  -5  -1 3441.58 489.784  19
  -7   5  -2 820.994 390.399   2
  -7  -5  -2 408.130 170.805   1
  -7  -5  -2 351.592 206.230  19
   7  -5   2 304.126 279.237  14
  -7   5  -3 33.7151 165.827   2
  -7  -5  -3 73.1101 157.749   1
  -7  -5  -3 28.7334 163.091  19
   7  -5   3-204.460 290.690  14
  -7  -5  -4 20455.5 1366.37   1
  -7  -5  -4 15882.1 1135.67  19
   7  -5   4 18537.0 1398.24  14
  -7   5  -4 20470.9 1709.77   2
  -7   5  -5 5059.28 842.845   2
  -7  -5  -5 5715.84 712.211   1
  -7  -5  -5 4519.74 585.920  19
   7  -5   5 5122.50 715.856  14
   7  -5   6 204.538 201.164  14
   7  -5   7 2432.44 449.375  14
   7  -5   8 961.777 301.626  14
   7   5   8 708.405 291.282   7
   7  -5   9 4023.57 542.303  14
   7   5   9 3998.07 606.155   7
   7  -5  10 9839.51 766.634  10
   7   5  10 9828.01 750.134  10
   7  -5  10 10500.6 827.490  14
   7   5  10 10467.2 941.723   7
   7  -5  11 2830.92 384.640  10
   7  -5  11 2472.59 390.316  14
   7   5  11 2466.73 356.066  10
   7   5  11 2413.12 439.808   7
   7  -5  12 8442.37 607.417  10
   7   5  12 8089.63 595.070  10
   7  -5  12 8597.45 663.351  14
   7   5  12 8064.19 700.397   7
   7  -5  13 76.6061 78.0655  10
   7   5  13-177.640 100.874  10
   7  -5  13-22.8522 79.6467  16
   7   5  13-61.0390 126.539   7
   7  -5  14 87.2085 63.3934  16
   7   5  14 36.2516 108.641   7
   7   5  15 424.089 114.927   7
  -7   6  21 2051.22 216.053   9
  -7   6  20 6708.54 478.891   9
  -7   6  20 5434.77 379.980  17
  -7   6  20 6341.76 444.440  13
  -7   6  19 1581.88 243.935  17
  -7   6  19 1837.14 285.051   9
  -7   6  19 1593.41 253.803  13
  -7   6  18 17348.4 964.941   9
  -7   6  18 16263.3 893.037  17
  -7   6  18 17232.3 943.711  13
  -7   6  17 8983.88 701.269   9
  -7   6  17 8196.73 655.958  13
  -7   6  16 12871.8 885.089   9
  -7   6  16 15190.1 941.531  13
  -7   6  16 14886.8 754.571  12
  -7   6  15 196.579 171.092   9
  -7   6  15 420.457 181.234  13
  -7   6  15 72.8299 87.7296  12
  -7   6  14 42606.1 1817.04   9
  -7   6  14 46179.2 1848.90  13
  -7   6  14 44489.6 1673.93  12
  -7  -6  14 43856.9 2114.34  11
  -7   6  13 4960.50 539.934   9
  -7   6  13 5143.63 490.964  12
  -7  -6  13 5826.56 690.813  11
  -7   6  13 5379.46 459.802   6
  -7   6  12 54063.5 2087.01   9
  -7   6  12 56009.0 2033.26  12
  -7  -6  12 56739.9 2461.91  11
  -7   6  12 57908.9 1982.48   6
  -7   6  11 192.348 121.608   6
  -7   6  11 274.540 156.704   9
  -7   6  11 203.249 159.232  12
  -7  -6  11 344.566 232.986  11
  -7   6  10 23597.2 1170.36   9
  -7   6  10 25240.2 1206.85  12
  -7  -6  10 24677.3 1466.23  11
  -7   6  10 25006.0 1181.95   6
  -7   6   9 194.859 113.795   6
  -7   6   9-357.534 286.001   2
  -7   6   9 134.723 130.331   9
  -7   6   9 205.242 159.969   3
  -7   6   9-5.21663 131.429  12
  -7  -6   9-76.0239 185.130  11
  -7   6   8 22691.6 1603.54   3
  -7   6   8 26287.4 1197.65  12
  -7  -6   8 22364.3 1342.39  11
  -7   6   8 24332.7 1179.35   6
  -7   6   8 25060.9 2078.94   2
  -7  -6   7 225.377 176.135  11
  -7   6   7 264.574 152.194   6
  -7   6   7 95.7680 120.326  12
  -7  -6   6 12427.2 917.735  19
  -7   6   6 12881.3 782.512  12
  -7  -6   6 11731.3 877.821  11
  -7   6   6 10379.4 1311.21   2
  -7   6   6 12846.2 792.118   6
  -7  -6   5 689.495 219.800  11
  -7   6   5 1013.46 242.420   6
  -7   6   5 539.166 390.498   2
  -7  -6   5 769.453 245.669  19
  -7   6   5 930.477 204.611  12
  -7   6   4 116121. 3289.29  12
  -7   6   4 111301. 4945.93   2
  -7   6   4 117008. 3347.62   6
  -7   6   3 11258.6 679.258  12
  -7  -6   3 8716.34 809.474  19
  -7   6   3 9009.32 1226.25   2
  -7   6   3 11212.0 703.404   6
  -7  -6   2 131058. 4131.18   1
  -7   6   2 125528. 3470.47  12
  -7   6   2 119783. 5131.59   2
  -7   6   2 129760. 3561.74   6
  -7   6   1 614.202 174.494   6
  -7  -6   1 391.811 211.924  19
  -7   6   1 590.198 156.014  12
  -7  -6   1 337.145 182.672   1
  -7  -6   0 14404.0 1096.94   1
  -7  -6   0 13198.9 1036.72  19
  -7   6   0 12035.3 686.958  12
  -7   6   0 14129.6 1505.69   2
  -7   6   0 13072.7 751.625   6
  -7   6  -1-10.8173 103.681   6
  -7  -6  -1 186.564 163.208  19
  -7  -6  -1-159.574 139.041   1
  -7  -6  -2 29654.2 1666.22   1
  -7  -6  -2 24842.9 1497.53  19
   7  -6   2 25225.4 1769.08  14
  -7   6  -2 27948.1 2089.39   2
  -7  -6  -3 29719.3 1695.67   1
   7  -6   3 25639.9 1770.95  14
  -7   6  -3 26919.6 2030.73   2
   7  -6   4 40643.0 2218.33  14
   7  -6   5 14697.3 1202.68  14
   7  -6   6 67541.1 2839.25  14
   7  -6   7 1424.92 368.626  14
   7   6   7 925.499 333.001   7
   7  -6   8 17157.5 1166.64  14
   7   6   8 14976.0 1190.01   7
   7  -6   9 14743.9 1014.68  14
   7   6   9 12159.8 1030.20   7
   7  -6  10 1260.76 323.851  14
   7   6  10 1140.03 295.097   7
   7  -6  11 13421.0 864.520  14
   7   6  11 13721.7 938.652   7
   7  -6  12 949.869 229.213  14
   7   6  12 1087.99 253.568   7
   7  -6  13 322.874 105.491  16
   7   6  13 136.190 91.0347   7
   7  -6  14 4195.62 294.143  16
   7   6  14 4180.38 365.774   7
   7   6  15 539.045 106.906   7
  -7   7  20 128.934 83.2157   9
  -7   7  19 364.988 119.288  17
  -7   7  19 575.948 167.029   9
  -7   7  19 301.228 107.907  13
  -7   7  18 2862.71 356.320   9
  -7   7  18 2310.84 294.925  17
  -7   7  18 2747.54 310.571  13
  -7   7  17 699.664 222.548   9
  -7   7  17 177.287 109.546  13
  -7   7  17 723.344 141.363  12
  -7   7  16-49.3047 158.118   9
  -7   7  16-103.276 118.532  13
  -7   7  16 41.4644 76.7863  12
  -7   7  15 1705.81 316.792   9
  -7   7  15 2360.27 302.196  12
  -7   7  14 1218.51 207.921   6
  -7   7  14 1182.03 268.992   9
  -7   7  14 1157.64 234.651  12
  -7   7  13 5100.45 524.411   9
  -7   7  13 5300.72 500.168  12
  -7   7  13 5148.65 463.815   6
  -7   7  12 27.9761 95.0286   6
  -7   7  12 53.5802 94.8075   9
  -7   7  12 150.758 129.871  12
  -7  -7  12 132.467 203.150  11
  -7   7  11-15.9272 103.121   6
  -7   7  11 139.687 140.006   9
  -7   7  11-42.9425 124.538  12
  -7  -7  11 328.304 236.133  11
  -7   7  10 10111.2 695.329   9
  -7   7  10 10218.7 733.811  12
  -7  -7  10 9083.00 875.251  11
  -7   7  10 10554.6 736.833   6
  -7   7   9 541.114 171.842   6
  -7   7   9 308.460 158.323  12
  -7  -7   9 688.669 298.625  11
  -7   7   8 1996.58 320.674   6
  -7   7   8 1998.70 321.786  12
  -7  -7   8 1798.77 369.020  11
  -7   7   7 109.337 133.994   6
  -7   7   7-247.755 257.165   2
  -7   7   7 176.881 151.828  12
  -7  -7   7-256.976 184.726  11
  -7   7   6 3327.57 752.031   2
  -7   7   6 4292.77 444.590  12
  -7   7   6 3585.78 423.019   6
  -7  -7   6 3875.09 512.442  11
  -7   7   5 1182.47 247.902   6
  -7   7   5 856.542 406.760   2
  -7   7   5 1590.00 264.109  12
  -7   7   4 99.9258 125.364   6
  -7   7   4 20.0895 103.578  12
  -7   7   3 10342.5 659.028  12
  -7   7   3 10629.7 1373.34   2
  -7   7   3 10557.5 711.250   6
  -7  -7   2 30909.8 1665.69   1
  -7   7   2 30620.4 1239.79  12
  -7   7   2 28837.8 2293.53   2
  -7   7   2 30273.3 1296.81   6
  -7  -7   1 28552.4 1612.61   1
  -7   7   1 25409.0 1089.42  12
  -7   7   1 26173.1 2166.41   2
  -7   7   1 25619.1 1156.16   6
  -7  -7   0 19837.1 1337.08   1
   7  -7   0 16572.8 790.718  15
  -7   7   0 20190.5 897.693  12
  -7   7   0 18741.7 1777.95   2
  -7   7   0 19893.4 967.223   6
  -7   7  -1 893.471 407.767   2
   7  -7   1 888.273 168.160  15
  -7   7  -1 778.071 189.812   6
  -7  -7  -1 1022.12 315.044   1
  -7   7  -2 4066.09 826.300   2
   7  -7   2 6715.77 908.588  14
   7  -7   3-101.939 303.455  14
   7  -7   4 24444.0 1675.16  14
   7  -7   5-38.5565 264.514  14
   7  -7   6 3466.64 564.472  14
   7   7   6 2474.44 504.785   7
   7  -7   7 140.660 228.727  14
   7   7   7-78.9502 203.627   7
   7  -7   8 5900.46 471.138  18
   7  -7   8 5356.99 638.167  14
   7   7   8 5062.66 631.836   7
   7  -7   9 3107.40 312.730  18
   7  -7   9 3264.22 461.349  14
   7   7   9 2623.27 440.460   7
   7  -7  10 1904.33 226.073  18
   7  -7  10 2045.70 345.250  14
   7   7  10 1760.02 311.786   7
   7  -7  11-44.4676 117.362  14
   7   7  11-282.417 179.352   7
   7   7  12 448.570 149.124   7
   7  -7  13 173.248 88.0014  16
   7   7  13 228.007 97.7112   7
   7  -7  14 547.634 96.4222  16
   7   7  14 612.681 121.453   7
  -7   8  19 299.005 82.4284  17
  -7   8  19 352.167 112.105   9
  -7   8  18 6151.80 466.373   9
  -7   8  18 5693.64 428.672  17
  -7   8  17 1137.80 231.107   9
  -7   8  17 1399.90 184.019  12
  -7   8  16 26989.7 1215.11   9
  -7   8  16 26653.6 1061.31  12
  -7   8  15 20.1766 87.1893   6
  -7   8  15 125.414 149.500   9
  -7   8  15-3.97879 86.5212  12
  -7   8  14 28929.7 1324.37   9
  -7   8  14 29213.2 1257.26  12
  -7   8  14 30155.3 1211.74   6
  -7   8  13 923.618 214.570   6
  -7   8  13 1119.75 245.993   9
  -7   8  13 1054.23 236.163  12
  -7   8  12 50388.7 1889.04   9
  -7   8  12 53447.8 1937.20  12
  -7   8  12 50067.7 1871.34   6
  -7   8  11 3610.44 406.746   9
  -7   8  11 3266.43 414.410  12
  -7   8  11 3692.20 434.389   6
  -7   8  10 35154.2 1511.17  12
  -7  -8  10 34797.7 1808.08  11
  -7   8  10 34599.7 1501.03   6
  -7   8   9 210.745 158.953   6
  -7   8   9 261.153 163.393  12
  -7  -8   9 460.508 262.202  11
  -7  -8   8 15881.9 1005.40  20
  -7   8   8 16827.7 955.635  12
  -7  -8   8 16863.8 1159.03  11
  -7   8   8 15516.2 940.429   6
  -7   8   7 246.793 144.455   6
  -7   8   7 253.947 157.621  12
  -7  -8   7 40.2494 125.003  11
  -7   8   6 47940.0 1786.44  12
  -7   8   6 46773.3 1822.51   6
  -7   8   5 488.243 183.207   6
  -7   8   5 572.656 185.502  12
  -7   8   4 23644.3 1094.57  12
  -7   8   4 23221.6 1141.13   6
  -7   8   3 3946.25 393.970  12
  -7   8   3 3124.93 396.679   6
  -7   8   2 10677.7 650.089  12
  -7   8   2 9964.14 685.237   6
  -7   8   1 4747.85 411.791  12
  -7   8   1 4485.72 436.806   6
   7  -8   0 1264.39 197.779  15
  -7   8   0 1447.58 247.946   6
   7  -8   1 51.9721 60.1800  15
  -7   8  -1 87.8251 77.8080   6
   7  -8   2 4368.90 388.734  15
   7  -8   2 4076.45 732.506  14
   7  -8   3 2992.86 642.581  14
   7  -8   4 9644.00 1017.99  14
   7  -8   5 1357.12 384.792  14
   7   8   5 509.227 223.362   7
   7  -8   6 23265.1 1437.39  14
   7   8   6 17453.3 1199.64   7
   7  -8   7 592.894 280.852  14
   7   8   7 481.608 209.414   7
   7  -8   8 40653.0 1480.13  18
   7  -8   8 43065.0 1852.58  14
   7   8   8 37519.3 1736.05   7
   7  -8   9 491.291 134.822  18
   7   8   9 379.947 166.627   7
   7  -8  10 38378.7 1255.96  18
   7  -8  10 37202.4 1506.00  14
   7   8  10 35694.7 1484.71   7
   7  -8  11 969.050 141.457  18
   7  -8  11 666.660 157.172  14
   7   8  11 766.540 172.107   7
   7  -8  12 10939.3 591.627  16
   7   8  12 10280.6 571.644   7
   7  -8  13 3354.91 266.078  16
  -7   9  18 167.228 87.1412   9
  -7   9  18 186.656 72.9086  17
  -7   9  17 5784.05 423.865   9
  -7   9  17 5491.98 329.907  12
  -7   9  16 731.642 174.046   9
  -7   9  16 624.261 139.330  12
  -7   9  15-210.589 87.5266   6
  -7   9  15-18.8280 95.2895   9
  -7   9  15 52.6282 76.8825  12
  -7   9  14 1260.26 217.274   6
  -7   9  14 899.974 194.278   9
  -7   9  14 931.211 197.937  12
  -7   9  13 95.7607 101.347   6
  -7   9  13 142.794 127.159   9
  -7   9  13 150.404 114.596  12
  -7   9  12 26.0395 103.970   6
  -7   9  12 12.1779 76.7420   9
  -7   9  12-21.5751 124.455  12
  -7   9  11 5171.83 498.343  12
  -7   9  11 4881.33 487.513   6
  -7   9  10 1692.14 289.784   6
  -7   9  10 1753.92 305.466  12
  -7   9   9 417.061 183.950   6
  -7   9   9 484.029 175.854  12
  -7   9   8 53.4339 130.039   6
  -7  -9   8-128.373 137.985  20
  -7   9   8-29.4708 134.003  12
  -7   9   7-56.5222 142.511   6
  -7  -9   7 75.4005 134.010  20
  -7   9   7-82.5334 109.095  12
  -7   9   6 454.843 168.062   6
  -7   9   6 332.478 156.259  12
  -7   9   5 212.221 137.790   6
  -7   9   5 296.726 136.295  12
  -7   9   4 17.3241 118.647   6
  -7   9   4 4.44217 123.001  12
  -7   9   3 13256.4 745.823  12
  -7   9   3 13045.5 790.293   6
  -7   9   2 7938.49 541.789  12
  -7   9   2 7765.93 581.893   6
  -7   9   1 25450.6 1137.77   6
   7  -9   0 4941.55 386.263  15
  -7   9   0 5251.28 449.572   6
   7  -9   1 836.650 169.799  15
   7  -9   1 771.503 460.167  14
  -7   9  -1 923.177 172.968   6
   7  -9   2 2182.25 266.145  15
   7  -9   2 2334.42 518.808  14
   7  -9   3 42.1342 278.239  14
   7  -9   4 1414.02 424.350  14
   7  -9   5-9.05566 251.194  14
   7  -9   6 572.302 266.769  14
   7  -9   7 174.293 121.198  18
   7  -9   7-25.0312 179.228  14
   7  -9   8 1028.44 185.368  18
   7  -9   8 1293.48 292.887  14
   7   9   8 1280.27 228.442   7
   7  -9   9 210.746 83.6941  18
   7  -9   9 438.099 168.864  14
   7   9   9 364.395 116.391   7
   7  -9  10 1577.58 180.941  18
   7  -9  10 1159.31 211.246  14
   7  -9  11 1615.08 156.459  18
   7  -9  11 1554.47 212.465  14
   7  -9  12 102.417 73.4562  16
  -7  10  17 2126.30 215.895  17
  -7  10  16 7698.53 446.767   9
  -7  10  16 8581.71 445.899  12
  -7  10  15 1221.12 164.042   6
  -7  10  15 1060.31 172.448   9
  -7  10  15 1280.76 192.971  12
  -7  10  14 16158.7 767.977   9
  -7  10  14 17374.1 817.149  12
  -7  10  14 16630.1 763.253   6
  -7  10  13 697.196 176.284   6
  -7  10  13 741.408 167.464   9
  -7  10  13 859.591 196.260  12
  -7  10  12 15311.4 840.531  12
  -7  10  12 15212.9 823.189   6
  -7  10  11 1429.24 256.503   6
  -7  10  11 1966.47 329.578  12
  -7  10  10 7246.08 577.761  12
  -7  10  10 6280.82 546.201   6
  -7  10   9 814.916 220.164   6
  -7 -10   9 644.551 178.159  20
  -7  10   9 359.639 156.456  12
  -7 -10   8 2987.04 416.445  20
  -7  10   8 3545.42 400.290  12
  -7  10   8 3443.86 410.410   6
  -7  10   7 1294.11 271.819   6
  -7 -10   7 1193.84 301.132  20
  -7  10   7 1476.28 271.388  12
  -7 -10   6 23844.1 1352.80  20
  -7  10   6 22977.8 1082.16  12
  -7  10   6 23743.4 1149.84   6
  -7  10   5 2450.25 337.308   6
  -7 -10   5 2149.05 402.328  20
  -7  10   5 2420.44 311.122  12
  -7  10   4 46971.8 1668.08  12
  -7  10   4 48404.7 1762.69   6
  -7  10   3 10559.8 627.996  12
  -7  10   3 10021.9 661.652   6
  -7  10   2 18188.0 842.051  12
  -7  10   2 18739.5 922.176   6
  -7  10   1 721.120 171.946   6
   7 -10   0 27985.9 1070.76  15
  -7  10   0 30312.5 1196.37   6
   7 -10   1-18.5241 68.8250  15
   7 -10   1 319.442 311.892  14
   7 -10   2 18408.6 831.412  15
   7 -10   2 19216.5 1453.06  14
   7 -10   3 358.511 267.987  14
   7 -10   4 22975.7 1435.93  14
   7 -10   5-206.919 211.618  14
   7 -10   6 13991.0 950.559  14
   7 -10   7 1703.56 246.375  18
   7 -10   7 1816.11 324.433  14
   7 -10   8 7382.74 470.512  18
   7 -10   8 6934.84 543.193  14
   7 -10   9 2048.36 214.121  18
   7 -10   9 2384.81 280.233  14
   7 -10  10 3565.93 241.777  18
   7 -10  10 3741.14 301.484  14
   7 -10  11 1867.05 200.779  16
  -7  11  15 577.265 111.540  12
  -7  11  14 1514.13 197.283  12
  -7  11  14 1450.33 180.299   6
  -7  11  13 3851.01 342.547  12
  -7  11  13 3805.36 330.249   6
  -7  11  12 113.288 107.612   6
  -7  11  12 13.9789 91.7768  12
  -7  11  11 1276.49 233.143   6
  -7  11  11 963.836 201.195  12
  -7  11  10 3114.80 355.018  12
  -7  11  10 3483.94 371.687   6
  -7  11   9 766.500 193.399   6
  -7 -11   9 1096.18 211.166  20
  -7  11   9 889.006 201.162  12
  -7 -11   8 4304.24 457.222  20
  -7  11   8 4779.24 427.982  12
  -7  11   8 4624.14 452.249   6
  -7  11   7 2045.82 296.399   6
  -7 -11   7 2441.32 364.382  20
  -7  11   7 2256.36 293.573  12
  -7 -11   6 7399.70 686.577  20
  -7  11   6 7499.05 533.908  12
  -7  11   6 7754.28 579.395   6
  -7  11   5 266.217 152.236   6
  -7 -11   5 567.265 222.590  20
  -7  11   5 327.629 123.709  12
  -7 -11   4 9512.04 840.130  20
  -7  11   4 7858.16 517.982  12
  -7  11   4 8396.55 580.682   6
  -7  11   3 747.496 181.224   6
  -7 -11   3 659.443 235.637  20
  -7  11   3 609.858 136.353  12
  -7  11   2 1595.01 236.512   6
  -7 -11   2 1159.50 335.393  20
  -7  11   1 10332.2 610.668   6
   7 -11   0 293.460 310.402  14
   7 -11   1 458.234 358.628  14
   7 -11   2 31.8013 234.375  14
   7 -11   3-30.6610 210.862  14
   7 -11   4-68.1318 163.022  14
  -7 -11  -5 164.051 169.683  20
   7 -11   5 191.523 165.739  14
  -7 -11  -6-0.83721 108.786  20
   7 -11   6-15.2207 125.472  14
  -7 -11  -7-70.7050 87.9504  20
   7 -11   7 128.853 101.022  18
   7 -11   7-49.7872 102.975  14
   7 -11   8 117.444 73.8608  18
   7 -11   8 225.755 100.183  14
   7 -11   9 966.267 119.986  18
   7 -11   9 763.999 113.449  14
   7 -11  10 4833.18 304.494  16
  -7  12  14 11108.8 483.494  12
  -7  12  13 224.697 74.3802   6
  -7  12  13 223.932 80.1557  12
  -7  12  12 12733.7 612.771  12
  -7  12  12 12349.8 593.489   6
  -7  12  11 262.337 99.5294   6
  -7  12  11 242.450 101.079  12
  -7  12  10 17216.1 787.458  12
  -7  12  10 18034.7 817.234   6
  -7  12   9 426.638 142.519   6
  -7 -12   9 431.136 134.064  20
  -7  12   9 398.020 127.641  12
  -7 -12   8 31592.7 1259.11  20
  -7  12   8 30178.0 1152.17  12
  -7  12   8 31130.2 1203.78   6
  -7  12   7 1536.94 237.918   6
[truncated: 144,591 more chars]
