# Supplementary material for: Beyond the Simple Copper(II) Coordination Chemistry with Quinaldinate and Secondary Amines
Source: Molecules. 2020 Mar 30;25(7):1573. doi: 10.3390/molecules25071573 (PMC7180772; doi:10.3390/molecules25071573)
Supplement: Supplementary file 1 [file molecules-25-01573-s001.zip › 8.cif]

data_8
_audit_creation_date               2020-02-14
_audit_creation_method
;
Olex2 1.2
(compiled 2018.05.29 svn.r3508 for OlexSys, GUI svn.r5506)
;
_shelx_SHELXL_version_number       '2018/3'
_audit_contact_author_address      ?
_audit_contact_author_email        ?
_audit_contact_author_name         ''
_audit_contact_author_phone        ?
_publ_contact_author_id_orcid      ?
_publ_section_references
;
Dolomanov, O.V., Bourhis, L.J., Gildea, R.J, Howard, J.A.K. & Puschmann, H.
 (2009), J. Appl. Cryst. 42, 339-341.

Sheldrick, G.M. (2015). Acta Cryst. C71, 3-8.
;
_chemical_name_common              ?
_chemical_name_systematic          ?
_chemical_formula_moiety           'C30 H34 Cu N4 O4'
_chemical_formula_sum              'C30 H34 Cu N4 O4'
_chemical_formula_weight           578.15
_chemical_melting_point            ?
loop_
  _atom_type_symbol
  _atom_type_description
  _atom_type_scat_dispersion_real
  _atom_type_scat_dispersion_imag
  _atom_type_scat_source
 'C' 'C' 0.0181 0.0091 'International Tables Vol C Tables 4.2.6.8 and 6.1.1.4'
 'H' 'H' 0.0000 0.0000 'International Tables Vol C Tables 4.2.6.8 and 6.1.1.4'
 'Cu' 'Cu' -1.9646 0.5888
 'International Tables Vol C Tables 4.2.6.8 and 6.1.1.4'
 'N' 'N' 0.0311 0.0180 'International Tables Vol C Tables 4.2.6.8 and 6.1.1.4'
 'O' 'O' 0.0492 0.0322 'International Tables Vol C Tables 4.2.6.8 and 6.1.1.4'

_shelx_space_group_comment
;
The symmetry employed for this shelxl refinement is uniquely defined
by the following loop, which should always be used as a source of
symmetry information in preference to the above space-group names.
They are only intended as comments.
;
_space_group_crystal_system        'monoclinic'
_space_group_IT_number             14
_space_group_name_H-M_alt          'P 1 21/n 1'
_space_group_name_Hall             '-P 2yn'
loop_
  _space_group_symop_operation_xyz
 'x, y, z'
 '-x+1/2, y+1/2, -z+1/2'
 '-x, -y, -z'
 'x-1/2, -y-1/2, z-1/2'

_cell_length_a                     11.8229(2)
_cell_length_b                     7.60560(10)
_cell_length_c                     16.2266(3)
_cell_angle_alpha                  90
_cell_angle_beta                   90.451(2)
_cell_angle_gamma                  90
_cell_volume                       1459.05(4)
_cell_formula_units_Z              2
_cell_measurement_reflns_used      3457
_cell_measurement_temperature      150.00(10)
_cell_measurement_theta_max        74.8900
_cell_measurement_theta_min        4.6230
_shelx_estimated_absorpt_T_max     0.934
_shelx_estimated_absorpt_T_min     0.607
_exptl_absorpt_coefficient_mu      1.384
_exptl_absorpt_correction_T_max    1.00000
_exptl_absorpt_correction_T_min    0.50495
_exptl_absorpt_correction_type     multi-scan
_exptl_absorpt_process_details
;
CrysAlisPro 1.171.39.46e (Rigaku Oxford Diffraction, 2018)
Empirical absorption correction using spherical harmonics,
 implemented in SCALE3 ABSPACK scaling algorithm.
;
_exptl_crystal_colour              blue
_exptl_crystal_density_diffrn      1.316
_exptl_crystal_density_meas        'not measured'
_exptl_crystal_density_method      'not measured'
_exptl_crystal_description         needle
_exptl_crystal_F_000               606
_exptl_crystal_size_max            0.4
_exptl_crystal_size_mid            0.1
_exptl_crystal_size_min            0.05
_exptl_transmission_factor_max     ?
_exptl_transmission_factor_min     ?
_diffrn_reflns_av_R_equivalents    0.0206
_diffrn_reflns_av_unetI/netI       0.0237
_diffrn_reflns_Laue_measured_fraction_full  1.000
_diffrn_reflns_Laue_measured_fraction_max  0.975
_diffrn_reflns_limit_h_max         14
_diffrn_reflns_limit_h_min         -9
_diffrn_reflns_limit_k_max         7
_diffrn_reflns_limit_k_min         -9
_diffrn_reflns_limit_l_max         20
_diffrn_reflns_limit_l_min         -18
_diffrn_reflns_number              6018
_diffrn_reflns_point_group_measured_fraction_full  1.000
_diffrn_reflns_point_group_measured_fraction_max  0.975
_diffrn_reflns_theta_full          67.684
_diffrn_reflns_theta_max           74.994
_diffrn_reflns_theta_min           4.645
_diffrn_ambient_environment        N~2~
_diffrn_ambient_temperature        150.00(10)
_diffrn_detector                   'CCD plate'
_diffrn_detector_area_resol_mean   10.4933
_diffrn_detector_type              Atlas
_diffrn_measured_fraction_theta_full  1.000
_diffrn_measured_fraction_theta_max  0.975
_diffrn_measurement_details
;
List of Runs (angles in degrees, time in seconds):

  # Type    Start    End  Width  t~exp~   \w     \q     \k     \f   Frames
--------------------------------------------------------------------------
  1  \w    -65.00  31.00   1.00    1.00    --  -41.63  37.00  60.00   96
  2  \w     18.00  81.00   1.00    1.00    --   41.63 -99.00   0.00   63
  3  \w     23.00  50.00   1.00    1.00    --   41.63-125.00  60.00   27
  4  \w     33.00  85.00   1.00    1.00    --   41.63-125.00-180.00   52
  5  \w      9.00  35.00   1.00    1.00    --   41.63 -99.00 150.00   26
  6  \w    130.00 178.00   1.00    4.00    --  109.50  61.00 150.00   48
  7  \w     38.00 134.00   1.00    4.00    --  109.50 -45.00 150.00   96
  8  \w     85.00 115.00   1.00    4.00    --  109.50  61.00 150.00   30
  9  \w     94.00 178.00   1.00    4.00    --  109.50 125.00  90.00   84
 10  \w     80.00 113.00   1.00    4.00    --  109.50-127.00 -67.00   33
 11  \w     36.00 132.00   1.00    4.00    --  109.50 -45.00   0.00   96
 12  \w    133.00 159.00   1.00    4.00    --  109.50 125.00 120.00   26
 13  \w     76.00 113.00   1.00    4.00    --  109.50 -77.00  90.00   37
;
_diffrn_measurement_device         'four-circle diffractometer'
_diffrn_measurement_device_type    'SuperNova, Dual, Cu at home/near, Atlas'
_diffrn_measurement_method         '\w scans'
_diffrn_orient_matrix_type        
 'CrysAlisPro convention (1999,Acta A55,543-557)'
_diffrn_orient_matrix_UB_11        -0.0090886000
_diffrn_orient_matrix_UB_12        -0.0975827000
_diffrn_orient_matrix_UB_13        0.0828325000
_diffrn_orient_matrix_UB_21        -0.0346625000
_diffrn_orient_matrix_UB_22        -0.1690539000
_diffrn_orient_matrix_UB_23        -0.0460351000
_diffrn_orient_matrix_UB_31        0.1253122000
_diffrn_orient_matrix_UB_32        -0.0538930000
_diffrn_orient_matrix_UB_33        -0.0059228000
_diffrn_radiation_monochromator    mirror
_diffrn_radiation_probe            x-ray
_diffrn_radiation_type             CuK\a
_diffrn_radiation_wavelength       1.54184
_diffrn_source                     'micro-focus sealed X-ray tube'
_diffrn_source_type                'SuperNova (Cu) X-ray Source'
_reflns_Friedel_coverage           0.000
_reflns_Friedel_fraction_full      .
_reflns_Friedel_fraction_max       .
_reflns_number_gt                  2749
_reflns_number_total               2937
_reflns_special_details
;
 Reflections were merged by SHELXL according to the crystal
 class for the calculation of statistics and refinement.
 
 _reflns_Friedel_fraction is defined as the number of unique
 Friedel pairs measured divided by the number that would be
 possible theoretically, ignoring centric projections and
 systematic absences.
;
_reflns_threshold_expression       'I > 2\s(I)'
_computing_cell_refinement         'CrysAlisPro 1.171.39.46e (Rigaku OD, 2018)'
_computing_data_collection         'CrysAlisPro 1.171.39.46e (Rigaku OD, 2018)'
_computing_data_reduction          'CrysAlisPro 1.171.39.46e (Rigaku OD, 2018)'
_computing_molecular_graphics      'Olex2 (Dolomanov et al., 2009)'
_computing_publication_material    'Olex2 (Dolomanov et al., 2009)'
_computing_structure_refinement    'ShelXL (Sheldrick, 2015)'
_computing_structure_solution      'SHELXT 2018/2 (Sheldrick, 2018)'
_refine_diff_density_max           0.358
_refine_diff_density_min           -0.692
_refine_diff_density_rms           0.072
_refine_ls_extinction_coef         .
_refine_ls_extinction_method       none
_refine_ls_goodness_of_fit_ref     1.060
_refine_ls_hydrogen_treatment      mixed
_refine_ls_matrix_type             full
_refine_ls_number_parameters       182
_refine_ls_number_reflns           2937
_refine_ls_number_restraints       0
_refine_ls_R_factor_all            0.0372
_refine_ls_R_factor_gt             0.0356
_refine_ls_restrained_S_all        1.060
_refine_ls_shift/su_max            0.000
_refine_ls_shift/su_mean           0.000
_refine_ls_structure_factor_coef   Fsqd
_refine_ls_weighting_details      
 'w=1/[\s^2^(Fo^2^)+(0.0531P)^2^+0.8068P] where P=(Fo^2^+2Fc^2^)/3'
_refine_ls_weighting_scheme        calc
_refine_ls_wR_factor_gt            0.0937
_refine_ls_wR_factor_ref           0.0951
_refine_special_details            ?
_atom_sites_solution_hydrogens     mixed
_atom_sites_solution_primary       ?
_atom_sites_solution_secondary     ?
loop_
  _atom_site_label
  _atom_site_type_symbol
  _atom_site_fract_x
  _atom_site_fract_y
  _atom_site_fract_z
  _atom_site_U_iso_or_equiv
  _atom_site_adp_type
  _atom_site_occupancy
  _atom_site_site_symmetry_order
  _atom_site_calc_flag
  _atom_site_refinement_flags_posn
  _atom_site_refinement_flags_adp
  _atom_site_refinement_flags_occupancy
  _atom_site_disorder_assembly
  _atom_site_disorder_group
 Cu1 Cu 0.500000 0.500000 0.500000 0.01317(12) Uani 1 2 d S T P . .
 O11 O 0.49051(9) 0.72262(14) 0.43659(7) 0.0167(2) Uani 1 1 d . . . . .
 O12 O 0.56101(11) 0.98696(14) 0.40726(8) 0.0217(3) Uani 1 1 d . . . . .
 N1 N 0.65704(10) 0.66856(17) 0.54939(8) 0.0158(3) Uani 1 1 d . . . . .
 N2 N 0.59233(10) 0.37975(17) 0.40626(8) 0.0148(3) Uani 1 1 d . . . . .
 C11 C 0.65152(13) 0.8235(2) 0.51344(9) 0.0164(3) Uani 1 1 d . . . . .
 C12 C 0.72566(15) 0.9637(2) 0.53248(12) 0.0260(4) Uani 1 1 d . . . . .
 H12 H 0.718495 1.071323 0.505754 0.031 Uiso 1 1 calc R . . . .
 C13 C 0.80809(15) 0.9385(3) 0.59085(13) 0.0303(4) Uani 1 1 d . . . . .
 H13 H 0.857422 1.029340 0.604489 0.036 Uiso 1 1 calc R . . . .
 C14 C 0.81786(13) 0.7739(2) 0.63023(10) 0.0231(3) Uani 1 1 d . . . . .
 C15 C 0.89895(15) 0.7374(3) 0.69295(12) 0.0314(4) Uani 1 1 d . . . . .
 H15 H 0.950418 0.823990 0.708512 0.038 Uiso 1 1 calc R . . . .
 C16 C 0.90240(15) 0.5774(3) 0.73068(11) 0.0328(4) Uani 1 1 d . . . . .
 H16 H 0.955044 0.556128 0.772389 0.039 Uiso 1 1 calc R . . . .
 C17 C 0.82611(15) 0.4437(3) 0.70649(11) 0.0291(4) Uani 1 1 d . . . . .
 H17 H 0.830119 0.334113 0.731735 0.035 Uiso 1 1 calc R . . . .
 C18 C 0.74610(15) 0.4732(2) 0.64625(11) 0.0235(3) Uani 1 1 d . . . . .
 H18 H 0.696436 0.384101 0.630793 0.028 Uiso 1 1 calc R . . . .
 C19 C 0.73964(12) 0.6402(2) 0.60777(9) 0.0182(3) Uani 1 1 d . . . . .
 C21 C 0.71668(13) 0.4036(2) 0.41360(10) 0.0196(3) Uani 1 1 d . . . . .
 H21A H 0.741030 0.369365 0.468520 0.023 Uiso 1 1 calc R . . . .
 H21B H 0.734745 0.527024 0.406394 0.023 Uiso 1 1 calc R . . . .
 C22 C 0.78157(14) 0.2955(2) 0.35020(11) 0.0256(4) Uani 1 1 d . . . . .
 H22A H 0.861942 0.318469 0.356038 0.031 Uiso 1 1 calc R . . . .
 H22B H 0.768982 0.171310 0.360074 0.031 Uiso 1 1 calc R . . . .
 C23 C 0.74308(15) 0.3420(2) 0.26314(11) 0.0258(4) Uani 1 1 d . . . . .
 H23A H 0.780533 0.265966 0.223874 0.031 Uiso 1 1 calc R . . . .
 H23B H 0.763727 0.462576 0.250845 0.031 Uiso 1 1 calc R . . . .
 C24 C 0.61530(15) 0.3202(2) 0.25515(10) 0.0256(4) Uani 1 1 d . . . . .
 H24A H 0.595961 0.196688 0.260100 0.031 Uiso 1 1 calc R . . . .
 H24B H 0.590681 0.360216 0.201169 0.031 Uiso 1 1 calc R . . . .
 C25 C 0.55395(14) 0.4248(2) 0.32156(10) 0.0209(3) Uani 1 1 d . . . . .
 H25A H 0.566232 0.549315 0.312194 0.025 Uiso 1 1 calc R . . . .
 H25B H 0.473361 0.402670 0.316868 0.025 Uiso 1 1 calc R . . . .
 C110 C 0.56047(13) 0.8483(2) 0.44685(9) 0.0159(3) Uani 1 1 d . . . . .
 H2 H 0.5792(18) 0.272(3) 0.4137(13) 0.022(5) Uiso 1 1 d . . . . .

loop_
  _atom_site_aniso_label
  _atom_site_aniso_U_11
  _atom_site_aniso_U_22
  _atom_site_aniso_U_33
  _atom_site_aniso_U_23
  _atom_site_aniso_U_13
  _atom_site_aniso_U_12
 Cu1 0.01315(18) 0.01011(18) 0.01625(18) 0.00151(10) 0.00045(11) -0.00020(10)
 O11 0.0188(5) 0.0125(5) 0.0188(5) 0.0015(4) -0.0036(4) -0.0012(4)
 O12 0.0282(6) 0.0141(6) 0.0228(6) 0.0037(4) -0.0012(5) -0.0017(4)
 N1 0.0139(6) 0.0166(6) 0.0169(6) -0.0002(5) 0.0009(5) -0.0005(5)
 N2 0.0143(6) 0.0123(6) 0.0177(6) 0.0013(5) 0.0010(5) -0.0005(5)
 C11 0.0170(7) 0.0142(7) 0.0180(7) -0.0020(6) 0.0011(5) -0.0007(6)
 C12 0.0263(9) 0.0169(7) 0.0346(9) 0.0000(7) -0.0041(7) -0.0050(7)
 C13 0.0246(8) 0.0251(9) 0.0411(10) -0.0091(8) -0.0076(7) -0.0065(7)
 C14 0.0168(7) 0.0293(9) 0.0232(8) -0.0095(7) -0.0013(6) 0.0017(6)
 C15 0.0211(8) 0.0422(11) 0.0307(9) -0.0155(8) -0.0085(7) 0.0048(7)
 C16 0.0232(8) 0.0519(12) 0.0233(9) -0.0081(8) -0.0069(7) 0.0139(8)
 C17 0.0227(8) 0.0422(11) 0.0225(8) 0.0079(8) 0.0005(7) 0.0111(8)
 C18 0.0185(8) 0.0305(9) 0.0215(8) 0.0043(7) 0.0004(6) 0.0022(6)
 C19 0.0136(7) 0.0248(8) 0.0164(7) -0.0021(6) 0.0016(5) 0.0022(6)
 C21 0.0134(7) 0.0197(8) 0.0257(8) -0.0031(6) 0.0007(6) 0.0003(6)
 C22 0.0185(7) 0.0247(8) 0.0336(9) -0.0039(7) 0.0049(6) 0.0025(6)
 C23 0.0302(9) 0.0187(8) 0.0286(9) -0.0004(7) 0.0125(7) -0.0008(7)
 C24 0.0310(9) 0.0256(9) 0.0201(8) -0.0012(6) 0.0020(6) 0.0017(7)
 C25 0.0219(8) 0.0238(8) 0.0172(7) 0.0027(6) 0.0001(6) 0.0025(6)
 C110 0.0178(7) 0.0140(7) 0.0159(7) -0.0011(5) 0.0023(5) 0.0007(6)

_geom_special_details
;
 All esds (except the esd in the dihedral angle between two l.s. planes)
 are estimated using the full covariance matrix.  The cell esds are taken
 into account individually in the estimation of esds in distances, angles
 and torsion angles; correlations between esds in cell parameters are only
 used when they are defined by crystal symmetry.  An approximate (isotropic)
 treatment of cell esds is used for estimating esds involving l.s. planes.
;
loop_
  _geom_bond_atom_site_label_1
  _geom_bond_atom_site_label_2
  _geom_bond_distance
  _geom_bond_site_symmetry_2
  _geom_bond_publ_flag
 Cu1 O11 1.9839(10) 3_666 ?
 Cu1 O11 1.9840(11) . ?
 Cu1 N1 2.3894(13) . ?
 Cu1 N1 2.3895(13) 3_666 ?
 Cu1 N2 2.0899(13) . ?
 Cu1 N2 2.0899(13) 3_666 ?
 O11 C110 1.2741(19) . ?
 O12 C110 1.235(2) . ?
 N1 C11 1.316(2) . ?
 N1 C19 1.372(2) . ?
 N2 C21 1.4852(19) . ?
 N2 C25 1.4841(19) . ?
 N2 H2 0.84(2) . ?
 C11 C12 1.413(2) . ?
 C11 C110 1.531(2) . ?
 C12 H12 0.9300 . ?
 C12 C13 1.367(3) . ?
 C13 H13 0.9300 . ?
 C13 C14 1.410(3) . ?
 C14 C15 1.420(2) . ?
 C14 C19 1.420(2) . ?
 C15 H15 0.9300 . ?
 C15 C16 1.363(3) . ?
 C16 H16 0.9300 . ?
 C16 C17 1.412(3) . ?
 C17 H17 0.9300 . ?
 C17 C18 1.373(2) . ?
 C18 H18 0.9300 . ?
 C18 C19 1.417(2) . ?
 C21 H21A 0.9700 . ?
 C21 H21B 0.9700 . ?
 C21 C22 1.528(2) . ?
 C22 H22A 0.9700 . ?
 C22 H22B 0.9700 . ?
 C22 C23 1.522(3) . ?
 C23 H23A 0.9700 . ?
 C23 H23B 0.9700 . ?
 C23 C24 1.524(2) . ?
 C24 H24A 0.9700 . ?
 C24 H24B 0.9700 . ?
 C24 C25 1.528(2) . ?
 C25 H25A 0.9700 . ?
 C25 H25B 0.9700 . ?

loop_
  _geom_angle_atom_site_label_1
  _geom_angle_atom_site_label_2
  _geom_angle_atom_site_label_3
  _geom_angle
  _geom_angle_site_symmetry_1
  _geom_angle_site_symmetry_3
  _geom_angle_publ_flag
 O11 Cu1 O11 180.0 3_666 . ?
 O11 Cu1 N1 75.92(4) . . ?
 O11 Cu1 N1 104.08(4) . 3_666 ?
 O11 Cu1 N1 104.08(4) 3_666 . ?
 O11 Cu1 N1 75.92(4) 3_666 3_666 ?
 O11 Cu1 N2 88.64(5) 3_666 . ?
 O11 Cu1 N2 88.64(5) . 3_666 ?
 O11 Cu1 N2 91.36(5) 3_666 3_666 ?
 O11 Cu1 N2 91.36(5) . . ?
 N1 Cu1 N1 180.0 . 3_666 ?
 N2 Cu1 N1 85.99(5) . 3_666 ?
 N2 Cu1 N1 94.01(5) . . ?
 N2 Cu1 N1 85.99(5) 3_666 . ?
 N2 Cu1 N1 94.01(5) 3_666 3_666 ?
 N2 Cu1 N2 180.0 . 3_666 ?
 C110 O11 Cu1 122.58(9) . . ?
 C11 N1 Cu1 107.22(9) . . ?
 C11 N1 C19 118.62(14) . . ?
 C19 N1 Cu1 133.96(11) . . ?
 Cu1 N2 H2 102.9(15) . . ?
 C21 N2 Cu1 114.25(10) . . ?
 C21 N2 H2 106.9(15) . . ?
 C25 N2 Cu1 114.53(9) . . ?
 C25 N2 C21 109.95(12) . . ?
 C25 N2 H2 107.5(15) . . ?
 N1 C11 C12 123.39(15) . . ?
 N1 C11 C110 117.09(13) . . ?
 C12 C11 C110 119.52(14) . . ?
 C11 C12 H12 120.6 . . ?
 C13 C12 C11 118.89(17) . . ?
 C13 C12 H12 120.6 . . ?
 C12 C13 H13 120.2 . . ?
 C12 C13 C14 119.61(16) . . ?
 C14 C13 H13 120.2 . . ?
 C13 C14 C15 123.42(17) . . ?
 C13 C14 C19 117.93(15) . . ?
 C19 C14 C15 118.61(17) . . ?
 C14 C15 H15 119.5 . . ?
 C16 C15 C14 120.93(18) . . ?
 C16 C15 H15 119.5 . . ?
 C15 C16 H16 120.0 . . ?
 C15 C16 C17 120.07(16) . . ?
 C17 C16 H16 120.0 . . ?
 C16 C17 H17 119.5 . . ?
 C18 C17 C16 121.00(19) . . ?
 C18 C17 H17 119.5 . . ?
 C17 C18 H18 120.2 . . ?
 C17 C18 C19 119.64(18) . . ?
 C19 C18 H18 120.2 . . ?
 N1 C19 C14 121.55(15) . . ?
 N1 C19 C18 118.72(15) . . ?
 C18 C19 C14 119.72(15) . . ?
 N2 C21 H21A 109.1 . . ?
 N2 C21 H21B 109.1 . . ?
 N2 C21 C22 112.48(13) . . ?
 H21A C21 H21B 107.8 . . ?
 C22 C21 H21A 109.1 . . ?
 C22 C21 H21B 109.1 . . ?
 C21 C22 H22A 109.5 . . ?
 C21 C22 H22B 109.5 . . ?
 H22A C22 H22B 108.1 . . ?
 C23 C22 C21 110.60(14) . . ?
 C23 C22 H22A 109.5 . . ?
 C23 C22 H22B 109.5 . . ?
 C22 C23 H23A 109.7 . . ?
 C22 C23 H23B 109.7 . . ?
 C22 C23 C24 110.02(14) . . ?
 H23A C23 H23B 108.2 . . ?
 C24 C23 H23A 109.7 . . ?
 C24 C23 H23B 109.7 . . ?
 C23 C24 H24A 109.4 . . ?
 C23 C24 H24B 109.4 . . ?
 C23 C24 C25 111.04(14) . . ?
 H24A C24 H24B 108.0 . . ?
 C25 C24 H24A 109.4 . . ?
 C25 C24 H24B 109.4 . . ?
 N2 C25 C24 112.92(13) . . ?
 N2 C25 H25A 109.0 . . ?
 N2 C25 H25B 109.0 . . ?
 C24 C25 H25A 109.0 . . ?
 C24 C25 H25B 109.0 . . ?
 H25A C25 H25B 107.8 . . ?
 O11 C110 C11 116.86(13) . . ?
 O12 C110 O11 125.36(14) . . ?
 O12 C110 C11 117.78(14) . . ?

loop_
  _geom_torsion_atom_site_label_1
  _geom_torsion_atom_site_label_2
  _geom_torsion_atom_site_label_3
  _geom_torsion_atom_site_label_4
  _geom_torsion
  _geom_torsion_site_symmetry_1
  _geom_torsion_site_symmetry_2
  _geom_torsion_site_symmetry_3
  _geom_torsion_site_symmetry_4
  _geom_torsion_publ_flag
 Cu1 O11 C110 O12 177.36(12) . . . . ?
 Cu1 O11 C110 C11 -2.17(18) . . . . ?
 Cu1 N1 C11 C12 174.85(14) . . . . ?
 Cu1 N1 C11 C110 -6.14(15) . . . . ?
 Cu1 N1 C19 C14 -173.74(11) . . . . ?
 Cu1 N1 C19 C18 6.2(2) . . . . ?
 Cu1 N2 C21 C22 173.01(11) . . . . ?
 Cu1 N2 C25 C24 -174.07(11) . . . . ?
 N1 C11 C12 C13 0.4(3) . . . . ?
 N1 C11 C110 O11 6.2(2) . . . . ?
 N1 C11 C110 O12 -173.37(14) . . . . ?
 N2 C21 C22 C23 57.16(19) . . . . ?
 C11 N1 C19 C14 0.4(2) . . . . ?
 C11 N1 C19 C18 -179.67(14) . . . . ?
 C11 C12 C13 C14 0.4(3) . . . . ?
 C12 C11 C110 O11 -174.76(15) . . . . ?
 C12 C11 C110 O12 5.7(2) . . . . ?
 C12 C13 C14 C15 -178.34(18) . . . . ?
 C12 C13 C14 C19 -0.7(3) . . . . ?
 C13 C14 C15 C16 178.02(17) . . . . ?
 C13 C14 C19 N1 0.3(2) . . . . ?
 C13 C14 C19 C18 -179.62(16) . . . . ?
 C14 C15 C16 C17 1.2(3) . . . . ?
 C15 C14 C19 N1 178.05(15) . . . . ?
 C15 C14 C19 C18 -1.8(2) . . . . ?
 C15 C16 C17 C18 -1.4(3) . . . . ?
 C16 C17 C18 C19 -0.1(3) . . . . ?
 C17 C18 C19 N1 -178.17(15) . . . . ?
 C17 C18 C19 C14 1.7(2) . . . . ?
 C19 N1 C11 C12 -0.8(2) . . . . ?
 C19 N1 C11 C110 178.25(13) . . . . ?
 C19 C14 C15 C16 0.4(3) . . . . ?
 C21 N2 C25 C24 55.69(18) . . . . ?
 C21 C22 C23 C24 -54.79(18) . . . . ?
 C22 C23 C24 C25 53.92(19) . . . . ?
 C23 C24 C25 N2 -55.34(19) . . . . ?
 C25 N2 C21 C22 -56.59(17) . . . . ?
 C110 C11 C12 C13 -178.64(16) . . . . ?

_shelx_res_file
;
TITL cua67_a.res in P2(1)/n
    cua67.res
    created by SHELXL-2018/3 at 09:39:46 on 14-Feb-2020
CELL 1.54184 11.8229 7.6056 16.2266 90 90.451 90
ZERR 2 0.0002 0.0001 0.0003 0 0.002 0
LATT 1
SYMM 0.5-X,0.5+Y,0.5-Z
SFAC C H Cu N O
UNIT 60 68 2 8 8

L.S. 10
PLAN  10
SIZE 0.4 0.1 0.05
MORE -1
HTAB 2.00000
BOND $H
CONF
LIST 6
fmap 2
acta
MERG 2
REM <olex2.extras>
REM <HklSrc "%.\\Cua67.hkl">
REM </olex2.extras>

WGHT    0.053100    0.806800
FVAR      69.19782
CU1   3    0.500000    0.500000    0.500000    10.50000    0.01315    0.01011 =
         0.01625    0.00151    0.00045   -0.00020
O11   5    0.490506    0.722620    0.436594    11.00000    0.01878    0.01246 =
         0.01879    0.00152   -0.00355   -0.00124
O12   5    0.561010    0.986960    0.407260    11.00000    0.02825    0.01409 =
         0.02282    0.00370   -0.00119   -0.00172
N1    4    0.657036    0.668561    0.549389    11.00000    0.01394    0.01659 =
         0.01690   -0.00016    0.00090   -0.00048
N2    4    0.592330    0.379753    0.406264    11.00000    0.01432    0.01230 =
         0.01768    0.00126    0.00101   -0.00047
C11   1    0.651524    0.823460    0.513441    11.00000    0.01704    0.01423 =
         0.01803   -0.00201    0.00113   -0.00072
C12   1    0.725658    0.963682    0.532481    11.00000    0.02634    0.01688 =
         0.03463    0.00000   -0.00414   -0.00503
AFIX  43
H12   2    0.718495    1.071323    0.505754    11.00000   -1.20000
AFIX   0
C13   1    0.808088    0.938462    0.590847    11.00000    0.02462    0.02506 =
         0.04110   -0.00907   -0.00757   -0.00653
AFIX  43
H13   2    0.857422    1.029340    0.604489    11.00000   -1.20000
AFIX   0
C14   1    0.817864    0.773898    0.630231    11.00000    0.01683    0.02927 =
         0.02316   -0.00953   -0.00133    0.00165
C15   1    0.898948    0.737444    0.692953    11.00000    0.02112    0.04222 =
         0.03068   -0.01555   -0.00847    0.00485
AFIX  43
H15   2    0.950418    0.823990    0.708512    11.00000   -1.20000
AFIX   0
C16   1    0.902401    0.577371    0.730679    11.00000    0.02320    0.05190 =
         0.02327   -0.00808   -0.00695    0.01395
AFIX  43
H16   2    0.955044    0.556128    0.772389    11.00000   -1.20000
AFIX   0
C17   1    0.826109    0.443735    0.706487    11.00000    0.02266    0.04223 =
         0.02253    0.00786    0.00053    0.01107
AFIX  43
H17   2    0.830119    0.334113    0.731735    11.00000   -1.20000
AFIX   0
C18   1    0.746101    0.473232    0.646249    11.00000    0.01854    0.03048 =
         0.02153    0.00426    0.00041    0.00219
AFIX  43
H18   2    0.696436    0.384101    0.630793    11.00000   -1.20000
AFIX   0
C19   1    0.739635    0.640230    0.607771    11.00000    0.01357    0.02478 =
         0.01638   -0.00207    0.00164    0.00223
C21   1    0.716682    0.403596    0.413596    11.00000    0.01338    0.01966 =
         0.02568   -0.00306    0.00071    0.00033
AFIX  23
H21A  2    0.741030    0.369365    0.468520    11.00000   -1.20000
H21B  2    0.734745    0.527024    0.406394    11.00000   -1.20000
AFIX   0
C22   1    0.781570    0.295540    0.350203    11.00000    0.01846    0.02473 =
         0.03363   -0.00391    0.00487    0.00252
AFIX  23
H22A  2    0.861942    0.318469    0.356038    11.00000   -1.20000
H22B  2    0.768982    0.171310    0.360074    11.00000   -1.20000
AFIX   0
C23   1    0.743083    0.342014    0.263135    11.00000    0.03018    0.01871 =
         0.02861   -0.00044    0.01253   -0.00082
AFIX  23
H23A  2    0.780533    0.265966    0.223874    11.00000   -1.20000
H23B  2    0.763727    0.462576    0.250845    11.00000   -1.20000
AFIX   0
C24   1    0.615301    0.320162    0.255155    11.00000    0.03099    0.02561 =
         0.02015   -0.00124    0.00197    0.00166
AFIX  23
H24A  2    0.595961    0.196688    0.260100    11.00000   -1.20000
H24B  2    0.590681    0.360216    0.201169    11.00000   -1.20000
AFIX   0
C25   1    0.553950    0.424834    0.321564    11.00000    0.02188    0.02375 =
         0.01717    0.00267    0.00008    0.00254
AFIX  23
H25A  2    0.566232    0.549315    0.312194    11.00000   -1.20000
H25B  2    0.473361    0.402670    0.316868    11.00000   -1.20000
AFIX   0
C110  1    0.560469    0.848295    0.446850    11.00000    0.01781    0.01403 =
         0.01592   -0.00110    0.00226    0.00065
H2    2    0.579181    0.271956    0.413670    11.00000    0.02198
HKLF 4


REM  cua67_a.res in P2(1)/n
REM wR2 = 0.0951, GooF = S = 1.060, Restrained GooF = 1.060 for all data
REM R1 = 0.0356 for 2749 Fo > 4sig(Fo) and 0.0372 for all 2937 data
REM 182 parameters refined using 0 restraints

END

WGHT      0.0531      0.8068

REM Instructions for potential hydrogen bonds
EQIV $1 -x+1, -y+1, -z+1
HTAB C18 O11_$1
EQIV $2 x, y-1, z
HTAB N2 O12_$2

REM Highest difference peak  0.358,  deepest hole -0.692,  1-sigma level  0.072
Q1    1   0.5784  0.4757  0.4370  11.00000  0.05    0.36
Q2    1   0.4656  0.4927  0.3212  11.00000  0.05    0.22
Q3    1   0.6644  0.6206  0.4710  11.00000  0.05    0.20
Q4    1   0.6888  0.8881  0.5223  11.00000  0.05    0.20
Q5    1   0.7833  0.7053  0.6227  11.00000  0.05    0.20
Q6    1   0.7399  0.6470  0.4802  11.00000  0.05    0.19
Q7    1   0.4634  0.7190  0.4212  11.00000  0.05    0.19
Q8    1   0.6961  0.2236  0.5858  11.00000  0.05    0.17
Q9    1   0.3557  0.4523  0.2642  11.00000  0.05    0.17
Q10   1   0.7561  0.4218  0.5179  11.00000  0.05    0.17
;
_shelx_res_checksum                96917
_shelx_hkl_file
;
   0   0   212646358  197402                                                    32173912   30.52    0.00  1.0000
   0   0   4 5268482  182793                                                    13188081   19.27    0.00  1.0000
   0   0   6 7907554  134121                                                     4831427    8.85    0.00  1.0000
   0   0   8 3785256  150236                                                     4387241    2.15    0.00  1.0000
   0   0  10 4095985  164595                                                     3847355   -0.90    0.00  1.0000
   0   0 -12 7439060  127002                                                     6898338   -1.46    0.00  1.0000
   0   0  12 7550500  152703                                                     7005667   -1.46    0.00  1.0000
   0   0  14  967942   56820                                                      805143   -1.25    0.00  1.0000
   0   0  16  948947   54111                                                      812046   -1.05    0.00  1.0000
   0   0  18  259281   24431                                                      208381   -0.76    0.00  1.0000
   0   0  18  235098   22559                                                      186762   -0.76    0.00  1.0000
   0   0  20 3083825   57099                                                     2984223   -0.41    0.00  1.0000
   0  -1  -115575795  128371                                                    28042148   19.45    0.00  1.0000
   0  -1   238574964  234118                                                    31494018    8.64    0.00  1.0000
   0  -1   3 7123028   75884                                                     2641346   15.05    0.00  1.0000
   0  -1   4 2841923  132474                                                     6588781   12.71    0.00  1.0000
   0  -1   520079796  292767                                                    26516562    9.64    0.00  1.0000
   0  -1   6 1337410  122745                                                     3926265   11.90    0.00  1.0000
   0  -1   7 2865496  140456                                                     4263672    5.37    0.00  1.0000
   0  -1   8  192038   76353                                                     1043911    8.42    0.00  1.0000
   0  -1   9 5243100  201028                                                     6047846    2.44    0.00  1.0000
   0  -1  10 3043909  125628                                                     2058872    4.47    0.00  1.0000
   0  -1  11 1267650  108805                                                     1403007    0.84    0.00  1.0000
   0  -1  12 1891898   74103                                                     1574166    1.74    0.00  1.0000
   0  -1 -12 1868339   58533                                                     1552756   -1.74    0.00  1.0000
   0  -1 -13 5096261  111516                                                     5128974    0.10    0.00  1.0000
   0  -1  13 5205836  141271                                                     5238703    0.10    0.00  1.0000
   0  -1  13 5028521  225453                                                     5060825    0.10    0.00  1.0000
   0  -1 -14 2048699   70303                                                     1933483   -0.59    0.00  1.0000
   0   1  14 2093283   87365                                                     1976802   -0.59    0.00  1.0000
   0  -1  14 2049844   87520                                                     1934643    0.59    0.00  1.0000
   0  -1  15 1548226   74787                                                     1483217   -0.38    0.00  1.0000
   0   1  15 1687793   78357                                                     1619946   -0.38    0.00  1.0000
   0  -1 -15 1595278   61807                                                     1529336   -0.38    0.00  1.0000
   0  -1  16   61942   17951                                                       70083    0.23    0.00  1.0000
   0   1  16   75742   18286                                                       84744   -0.23    0.00  1.0000
   0   1  17 2200845   79658                                                     2083041   -0.58    0.00  1.0000
   0  -1  17 2233465   77424                                                     2114851   -0.58    0.00  1.0000
   0   1  18   31399    9789                                                       30015   -0.06    0.00  1.0000
   0  -1  18   33551   10239                                                       32125    0.06    0.00  1.0000
   0   1  19  696181   35734                                                      647521   -0.43    0.00  1.0000
   0  -1  19  654600   30223                                                      607508   -0.43    0.00  1.0000
   0   1  20  892584   32661                                                      881548    0.08    0.00  1.0000
   0  -1  20  827844   29262                                                      817274   -0.08    0.00  1.0000
   0  -2   0 5616704   91305                                                     5336653   -0.86    0.00  1.0000
   0  -2   127068312  191562                                                    24686778    3.38    0.00  1.0000
   0  -2   2 9216513  161896                                                     9169438   -0.11    0.00  1.0000
   0  -2   2 9101198  125229                                                     9054419   -0.11    0.00  1.0000
   0  -2   3 1018806   25930                                                      194356    8.20    0.00  1.0000
   0  -2   4 2075782   94259                                                     2447058    1.78    0.00  1.0000
   0  -2   5 7757563  138743                                                     4523450    9.50    0.00  1.0000
   0  -2   6 4155006  159998                                                     5285843    3.76    0.00  1.0000
   0  -2   7 3439381  180747                                                     5938157    8.40    0.00  1.0000
   0  -2   8 5407602  209447                                                     7007448    4.64    0.00  1.0000
   0  -2   9  155016   69422                                                      670307    6.13    0.00  1.0000
   0  -2  1019596016  434271                                                    22198002    4.11    0.00  1.0000
   0  -2  11 1634202  150651                                                     2390439    3.86    0.00  1.0000
   0  -2  11 1616640   89455                                                     2369189    3.86    0.00  1.0000
   0  -2 -11 1593012   69330                                                     2340569   -3.86    0.00  1.0000
   0  -2  12 7104818  173158                                                     8154617    2.74    0.00  1.0000
   0  -2  12 7089968  286866                                                     8138707    2.74    0.00  1.0000
   0  -2 -12 7209581  135865                                                     8266576    2.74    0.00  1.0000
   0  -2  13 1113813   92917                                                      779291    2.49    0.00  1.0000
   0  -2 -13 1152590   44446                                                      811779   -2.49    0.00  1.0000
   0  -2  13 1183777   57517                                                      837987    2.49    0.00  1.0000
   0  -2  14  853366   61754                                                     1021361    1.25    0.00  1.0000
   0  -2 -14  883748   50787                                                     1054461    1.25    0.00  1.0000
   0  -2  15 1423885   71596                                                     1718455    1.70    0.00  1.0000
   0  -2 -15 1505217   65670                                                     1807694   -1.70    0.00  1.0000
   0   2  15 1581201   81855                                                     1890873   -1.70    0.00  1.0000
   0   2  16  874197   52169                                                      852112    0.17    0.00  1.0000
   0  -2  16  786082   45441                                                      765148    0.17    0.00  1.0000
   0  -2 -16  897394   44433                                                      875016    0.17    0.00  1.0000
   0   2  17 1037563   55412                                                     1177690   -0.96    0.00  1.0000
   0   2  18  196607   18987                                                      183749   -0.21    0.00  1.0000
   0  -2  19  282141   23186                                                      310440    0.38    0.00  1.0000
   0   2  19  310411   24829                                                      340061   -0.37    0.00  1.0000
   0  -3  -1  597356   58160                                                     1278389   -5.16    0.00  1.0000
   0  -3   1  713360   56553                                                     1445767   -5.16    0.00  1.0000
   0  -3   2 1618982   80065                                                     1486607    0.77    0.00  1.0000
   0  -3  -2 1519543   50299                                                     1391348   -0.77    0.00  1.0000
   0  -3   2 1534498   58180                                                     1405697    0.77    0.00  1.0000
   0  -3   3 7571330  173253                                                     6424113   -3.13    0.00  1.0000
   0  -3   3 7403000  129980                                                     6269134   -3.13    0.00  1.0000
   0  -3   413723140  254314                                                    13039083    1.35    0.00  1.0000
   0  -3   413870958  204999                                                    13183182    1.35    0.00  1.0000
   0  -3   532443992  418560                                                    32061514   -0.49    0.00  1.0000
   0  -3   533244590  358716                                                    32857406   -0.49    0.00  1.0000
   0  -3   6 1234727   76159                                                      939348    2.05    0.00  1.0000
   0  -3   723758668  409738                                                    24816176    1.55    0.00  1.0000
   0  -3   8 2972313  164619                                                     3661357    2.73    0.00  1.0000
   0  -3   9 2370345  155385                                                     2929344    2.48    0.00  1.0000
   0  -3  10 1543247  139063                                                     2113841    3.05    0.00  1.0000
   0  -3 -10 1690476   67468                                                     2285700   -3.05    0.00  1.0000
   0  -3 -11 1586990   66329                                                     2036812    2.41    0.00  1.0000
   0  -3  11 1489277  140705                                                     1925883    2.41    0.00  1.0000
   0  -3 -12  204753   12878                                                       53704   -3.18    0.00  1.0000
   0  -3  12  235076   31251                                                       69760    3.18    0.00  1.0000
   0  -3 -13 1789665   70978                                                     2152841    1.87    0.00  1.0000
   0  -3 -14 2065701   58812                                                     1498957   -3.07    0.00  1.0000
   0  -3 -15 8148389  136796                                                     8622573    1.18    0.00  1.0000
   0   3  15 8551999  165973                                                     9037619    1.18    0.00  1.0000
   0  -3 -16 1087707   53101                                                     1448457   -2.32    0.00  1.0000
   0   3  16 1175396   64198                                                     1549386   -2.32    0.00  1.0000
   0  -3  17 1374012   61704                                                     1461347    0.53    0.00  1.0000
   0   3  17 1472349   56099                                                     1562646    0.53    0.00  1.0000
   0   3  18  157671   15576                                                       98555   -1.20    0.00  1.0000
   0  -3  18  132689   13706                                                       79020    1.20    0.00  1.0000
   0  -3  19  641290   29132                                                      659289    0.16    0.00  1.0000
   0   3  19  634552   28281                                                      652387    0.16    0.00  1.0000
   0  -4   0 6528605  163918                                                     5833408   -2.02    0.00  1.0000
   0  -4  -1 1911900   79845                                                     1856633    0.29    0.00  1.0000
   0  -4   2 5212369  171478                                                     4668888   -1.76    0.00  1.0000
   0  -4   3   91006   29494                                                      119434   -0.63    0.00  1.0000
   0  -4   4 1245616   85822                                                     1058821   -1.26    0.00  1.0000
   0  -4   5  526474   59322                                                      485470   -0.42    0.00  1.0000
   0  -4   610595820  282585                                                    10249708   -0.77    0.00  1.0000
   0  -4   7  150114   37436                                                      166758    0.30    0.00  1.0000
   0  -4   8 1824709  128214                                                     1763124   -0.33    0.00  1.0000
   0  -4   9 1054097  108175                                                     1221409    1.13    0.00  1.0000
   0   4   9  753843   49855                                                      896218   -1.13    0.00  1.0000
   0  -4  10 1369339  117667                                                     1379658    0.06    0.00  1.0000
   0  -4 -10 1460539   56296                                                     1471197    0.06    0.00  1.0000
   0  -4  11   15221   12507                                                       -2448    1.78    0.00  1.0000
   0  -4 -11   80805    7921                                                       25904   -1.78    0.00  1.0000
   0  -4 -12 1219436   53798                                                     1294588    0.48    0.00  1.0000
   0  -4 -13  704794   33057                                                      478544   -2.13    0.00  1.0000
   0  -4  14 5190174  140490                                                     5469811    0.87    0.00  1.0000
   0  -4 -14 5293859  106871                                                     5576240    0.87    0.00  1.0000
   0  -4  15  170525   19776                                                       77689    1.94    0.00  1.0000
   0  -4 -15  181390   13417                                                       85047   -1.94    0.00  1.0000
   0   4  15  197056   17035                                                       95876   -1.94    0.00  1.0000
   0  -4  16 1314931   62303                                                     1460417    0.89    0.00  1.0000
   0  -4 -16 1370100   48824                                                     1518526    0.89    0.00  1.0000
   0   4  17  428290   24581                                                      330801   -1.14    0.00  1.0000
   0  -4  17  467759   27629                                                      365655    1.14    0.00  1.0000
   0  -4  18    8329    5272                                                       16327    0.53    0.00  1.0000
   0  -5   1  818142   75505                                                      700784   -0.97    0.00  1.0000
   0  -5   2  756174   80884                                                      757912    0.01    0.00  1.0000
   0  -5   3 4510991  192418                                                     4240962   -0.93    0.00  1.0000
   0  -5   4  500038   67242                                                      512114    0.12    0.00  1.0000
   0  -5   5 7198532  255976                                                     6844809   -0.96    0.00  1.0000
   0  -5  -6   23466    7425                                                       17555   -0.30    0.00  1.0000
   0  -5   6   17163   21016                                                       12160    0.30    0.00  1.0000
   0  -5   6   20131    7083                                                       14678    0.30    0.00  1.0000
   0  -5   7 3978244  198120                                                     3691417   -1.06    0.00  1.0000
   0  -5   7 4061899  105852                                                     3772016   -1.06    0.00  1.0000
   0  -5  -7 3999952   86204                                                     3712467   -1.06    0.00  1.0000
   0  -5  -8 1166856   47825                                                     1103910   -0.43    0.00  1.0000
   0  -5   8 1215062   61664                                                     1150810    0.43    0.00  1.0000
   0  -5   8 1203809  111497                                                     1139860    0.43    0.00  1.0000
   0  -5   9    8497   12823                                                       25441   -0.97    0.00  1.0000
   0  -5  -9   19284   11203                                                       42500   -0.97    0.00  1.0000
   0  -5 -10  151416   20016                                                      175404   -0.43    0.00  1.0000
   0  -5  10  111963   22937                                                      132686    0.43    0.00  1.0000
   0  -5 -11  146334   19499                                                      174598   -0.51    0.00  1.0000
   0  -5  11  121830   24863                                                      147722   -0.51    0.00  1.0000
   0  -5 -12   84272   12667                                                       66600   -0.46    0.00  1.0000
   0  -5  12   92606   18922                                                       74048    0.46    0.00  1.0000
   0  -5 -13 2315744   66937                                                     2350849    0.17    0.00  1.0000
   0  -5  13 2363276   91284                                                     2398869    0.17    0.00  1.0000
   0  -5 -14  179806   19447                                                      219812   -0.65    0.00  1.0000
   0  -5  14  183943   26779                                                      224399    0.65    0.00  1.0000
   0  -5  15 3295530   92028                                                     3446979    0.59    0.00  1.0000
   0  -5 -15 3301292   69609                                                     3452789    0.59    0.00  1.0000
   0  -5 -16    3196    4069                                                       10223   -0.64    0.00  1.0000
   0  -5  16    1991    5694                                                       -4298    0.64    0.00  1.0000
   0  -5  17 1405239   42967                                                     1485007    0.48    0.00  1.0000
   0  -6   0 6807516  124128                                                     6445182   -1.02    0.00  1.0000
   0  -6   0 7027328  271198                                                     6659111   -1.02    0.00  1.0000
   0  -6  -1 1066418   50947                                                     1086550   -0.14    0.00  1.0000
   0  -6  -1 1146945  112974                                                     1167820   -0.14    0.00  1.0000
   0  -6   1 1114420  112006                                                     1135000    0.14    0.00  1.0000
   0  -6   1 1109208   50932                                                     1129740    0.14    0.00  1.0000
   0  -6   2 6647249  123753                                                     6310863   -0.95    0.00  1.0000
   0  -6  -2 6586881  119822                                                     6252324   -0.95    0.00  1.0000
   0  -6   2 7228819  275936                                                     6877839   -0.95    0.00  1.0000
   0  -6  -2 6994250  268267                                                     6649370   -0.95    0.00  1.0000
   0  -6  -3 4550258  102006                                                     4641639   -0.31    0.00  1.0000
   0  -6   3 4749375  111118                                                     4842727    0.31    0.00  1.0000
   0  -6   3 4873398  235559                                                     4967956    0.31    0.00  1.0000
   0  -6  -4 6984468  122068                                                     6684251   -0.83    0.00  1.0000
   0  -6   4 6947901  133912                                                     6648261   -0.83    0.00  1.0000
   0  -6   5 1185156   58908                                                     1228399    0.28    0.00  1.0000
   0  -6   5 1136839  117793                                                     1179199    0.28    0.00  1.0000
   0  -6  -5 1069039   50050                                                     1110130   -0.28    0.00  1.0000
   0  -6   6  936600   49725                                                      837113   -0.76    0.00  1.0000
   0  -6  -6  969498   43871                                                      868187   -0.76    0.00  1.0000
   0  -6  -7   12858    6706                                                       11230   -0.11    0.00  1.0000
   0  -6   7    6151    7207                                                        5042    0.11    0.00  1.0000
   0  -6  -8 5894878  110921                                                     5662879   -0.70    0.00  1.0000
   0  -6   8 5903489  134603                                                     5671610   -0.70    0.00  1.0000
   0  -6   9  141675   23399                                                      152203   -0.20    0.00  1.0000
   0  -6  -9  148323   18824                                                      159090    0.20    0.00  1.0000
   0  -6 -10   78446   11592                                                       61616   -0.46    0.00  1.0000
   0  -6  10   50133   11985                                                       36891   -0.46    0.00  1.0000
   0  -6 -11  135428   15839                                                      114961    0.42    0.00  1.0000
   0  -6  11  133135   20512                                                      112850   -0.42    0.00  1.0000
   0  -6  12 1318357   61597                                                     1297398   -0.13    0.00  1.0000
   0  -6 -12 1345473   47573                                                     1324398   -0.13    0.00  1.0000
   0  -6  13   50048   14118                                                       59339   -0.29    0.00  1.0000
   0  -6 -13   77691   11819                                                       89170    0.29    0.00  1.0000
   0  -6 -14  273903   17955                                                      281960    0.11    0.00  1.0000
   0  -6  14  265619   24296                                                      273496    0.11    0.00  1.0000
   0  -6 -15   23278    4365                                                       23870   -0.03    0.00  1.0000
   0  -6  15   27675    7326                                                       28320    0.03    0.00  1.0000
   0  -7   1  697937   39295                                                      592659   -0.95    0.00  1.0000
   0  -7  -1  677205   37989                                                      573530   -0.95    0.00  1.0000
   0  -7   2  740798   44842                                                      747231    0.05    0.00  1.0000
   0  -7  -2  743015   42816                                                      749430   -0.05    0.00  1.0000
   0  -7   3 2286778   75847                                                     2137451   -0.72    0.00  1.0000
   0  -7  -3 2402109   72407                                                     2248870   -0.72    0.00  1.0000
   0  -7  -4  300226   26031                                                      297216   -0.04    0.00  1.0000
   0  -7   4  330167   29092                                                      327045    0.04    0.00  1.0000
   0  -7  -5  491252   31448                                                      447641   -0.46    0.00  1.0000
   0  -7   5  476672   33964                                                      433740   -0.46    0.00  1.0000
   0  -7  -6 1312197   52908                                                     1316348    0.03    0.00  1.0000
   0  -7   6 1311449   59601                                                     1315688   -0.03    0.00  1.0000
   0  -7  -7 4536382   95068                                                     4460580   -0.26    0.00  1.0000
   0  -7   7 4401263  108922                                                     4326451   -0.26    0.00  1.0000
   0  -7  -8 1500843   54067                                                     1537936    0.22    0.00  1.0000
   0  -7   8 1340056   61097                                                     1375118   -0.22    0.00  1.0000
   0  -7   9 4830514  113184                                                     4797187   -0.11    0.00  1.0000
   0  -7  -9 4992132   93488                                                     4958416   -0.11    0.00  1.0000
   0  -7 -10  601494   31816                                                      649127    0.43    0.00  1.0000
   0  -7  10  570804   39774                                                      617167   -0.43    0.00  1.0000
   0  -7 -11  834936   32645                                                      827470   -0.06    0.00  1.0000
   0  -7  11  739854   40339                                                      732839   -0.06    0.00  1.0000
   0  -7  12  108925   13158                                                       91788   -0.39    0.00  1.0000
   0  -7 -12  128867   10713                                                      110143    0.39    0.00  1.0000
   0  -7  13  273967   18422                                                      266381   -0.11    0.00  1.0000
   0  -8   0  762643   37910                                                      696022   -0.56    0.00  1.0000
   0  -8   1   23220    8450                                                       23845   -0.03    0.00  1.0000
   0  -8  -1   25665    7576                                                       26306    0.03    0.00  1.0000
   0  -8   2 2678263   74219                                                     2571457   -0.48    0.00  1.0000
   0  -8  -2 2658051   70235                                                     2551657   -0.48    0.00  1.0000
   0  -8   3  311134   26808                                                      322888   -0.15    0.00  1.0000
   0  -8  -3  353030   25814                                                      365558    0.15    0.00  1.0000
   0  -8  -4   12369    6324                                                       17554   -0.31    0.00  1.0000
   0  -8   4    5589    6189                                                        9223   -0.31    0.00  1.0000
   0  -8  -5 1369714   47918                                                     1419877    0.31    0.00  1.0000
   0  -8   5 1298601   54089                                                     1347318   -0.31    0.00  1.0000
   0  -8  -6  198425   16996                                                      188871   -0.16    0.00  1.0000
   0  -8   6  181494   19494                                                      172362   -0.16    0.00  1.0000
   0  -8   7  290383   23274                                                      263556   -0.37    0.00  1.0000
   0  -8  -7  295619   19099                                                      268510    0.37    0.00  1.0000
   0  -8   8  631994   34140                                                      626341   -0.05    0.00  1.0000
   0  -8  -8  641351   26831                                                      635655   -0.05    0.00  1.0000
   0  -8   9   24440    8445                                                       31316   -0.30    0.00  1.0000
   0  -8  -9   10536    4026                                                       15189    0.30    0.00  1.0000
   0  -8  10 2313206   53545                                                     2301559   -0.06    0.00  1.0000
   0  -9  -1 2845266   52865                                                     2795695   -0.21    0.00  1.0000
   0  -9   1 3031771   56541                                                     2980514   -0.21    0.00  1.0000
   0  -9   2  260763   16549                                                      254378   -0.09    0.00  1.0000
   0  -9  -2  272920   15813                                                      266370    0.09    0.00  1.0000
   0  -9   3 2119965   46871                                                     2088871   -0.15    0.00  1.0000
   0  -9   4    2517    2346                                                        3778   -0.16    0.00  1.0000
  -1   0  19 2639917   72136                                                     2759525    0.52    0.00  1.0000
  -1   0  17 2680071   97413                                                     2900014    0.95    0.00  1.0000
  -1   0  15  564928   53478                                                      703353    1.26    0.00  1.0000
  -1   0  13  227079   37373                                                      333525    1.46    0.00  1.0000
   1   0 -13  267148   31412                                                      381741    1.46    0.00  1.0000
   1   0 -1131996024  527811                                                    33047004    1.33    0.00  1.0000
  -1   0   9 1879274   98228                                                     1779134   -0.53    0.00  1.0000
  -1   0   7 7916254  150502                                                     5894297   -5.56    0.00  1.0000
  -1   0   5 1024436  101937                                                     3962425  -14.11    0.00  1.0000
  -1   0   380619912  263080                                                    52569432  -24.93    0.00  1.0000
   1   0   183814248  234670                                                    47883572  -32.24    0.00  1.0000
   1   0   185725544  207783                                                    49330860  -32.24    0.00  1.0000
   1   0   316297986  118847                                                     5931997  -23.10    0.00  1.0000
   1   0   5   26937   41339                                                      465872  -12.21    0.00  1.0000
   1   0   7 5890802  187095                                                     7412294   -4.26    0.00  1.0000
   1   0   9  608758   63411                                                      607858    0.01    0.00  1.0000
   1   0  11  199583   49330                                                      289005    1.31    0.00  1.0000
   1   0  1311867736  208355                                                    12440389    1.18    0.00  1.0000
   1   0  15  814404   57861                                                      939529    0.96    0.00  1.0000
   1   0  17 2946458   94623                                                     3140822    0.80    0.00  1.0000
   1   0  17 3047331   99730                                                     3244941    0.80    0.00  1.0000
   1   0  19  806864   40316                                                      878095    0.56    0.00  1.0000
  -1   1  20 1146299   37289                                                     1174070    0.19    0.00  1.0000
  -1  -1  19  523875   27168                                                      530122    0.06    0.00  1.0000
  -1   1  19  565039   34029                                                      571481   -0.06    0.00  1.0000
  -1   1  19  553557   31356                                                      559933   -0.06    0.00  1.0000
  -1  -1  18  109336   17733                                                      131899    0.47    0.00  1.0000
  -1   1  18  102954   18034                                                      124887    0.47    0.00  1.0000
  -1  -1  17  511210   40420                                                      503490   -0.08    0.00  1.0000
  -1   1  17  477263   38968                                                      469751    0.08    0.00  1.0000
  -1  -1  16 2507839   98820                                                     2626707    0.53    0.00  1.0000
  -1   1  16 2615129  100888                                                     2736366    0.53    0.00  1.0000
  -1   1  15   24812   14145                                                       17530    0.36    0.00  1.0000
  -1  -1  15   34972   12893                                                       26209   -0.36    0.00  1.0000
   1  -1 -15   37625    9958                                                       28512    0.36    0.00  1.0000
   1  -1 -14  103838   15553                                                       95368    0.19    0.00  1.0000
  -1  -1  14  103546   22627                                                       95065    0.19    0.00  1.0000
  -1   1  14  102255   21061                                                       93851    0.19    0.00  1.0000
   1  -1 -1312368423  179631                                                    12891084    1.06    0.00  1.0000
  -1  -1  1312477757  230597                                                    13002984   -1.06    0.00  1.0000
  -1  -1  12 1568690   75344                                                     1490417   -0.46    0.00  1.0000
   1  -1 -12 1595487   58587                                                     1516557   -0.46    0.00  1.0000
  -1  -1  11  547890   84366                                                      891083   -2.94    0.00  1.0000
  -1  -1  10 6301301  199657                                                     5729329   -1.68    0.00  1.0000
   1   1  -9  135523   59471                                                      651428   -6.33    0.00  1.0000
  -1  -1   9  158478   67115                                                      700685   -6.33    0.00  1.0000
  -1  -1   8 2821067  102728                                                     1967762   -3.99    0.00  1.0000
   1   1  -8 2697275   92417                                                     1864603   -3.99    0.00  1.0000
  -1  -1   7 1370473   31737                                                      228066  -10.00    0.00  1.0000
   1   1  -7 1483383   32987                                                      275450  -10.00    0.00  1.0000
  -1  -1   611658330  175352                                                     8408935   -7.42    0.00  1.0000
   1   1  -611093874  161591                                                     7930609   -7.42    0.00  1.0000
   1   1  -5   57968   29666                                                      336351  -11.84    0.00  1.0000
  -1  -1   5   64668   31441                                                      320836  -11.84    0.00  1.0000
  -1  -1   4 1392154  101031                                                     4055324  -12.03    0.00  1.0000
   1   1  -4 1261270   87475                                                     3829656  -12.03    0.00  1.0000
  -1  -1   313197688  131551                                                     8746661   -9.74    0.00  1.0000
  -1  -1   2 7119744   59882                                                     2214260  -17.02    0.00  1.0000
   1  -1  -1 8892730  109595                                                     7763661    2.82    0.00  1.0000
   1   1  -1 9092591   74824                                                     7950259   -2.82    0.00  1.0000
   1  -1   0 9556666   61295                                                     3065213  -19.33    0.00  1.0000
   1  -1   0 9381755   68578                                                     2966503  -19.33    0.00  1.0000
   1  -1   0 9555713   63999                                                     3064673  -19.33    0.00  1.0000
   1  -1   0 9394199   60270                                                     2973503  -19.33    0.00  1.0000
   1  -1   1 2727768   71035                                                     4291902   -6.06    0.00  1.0000
   1  -1   1 2698120   79996                                                     4254692   -6.06    0.00  1.0000
   1  -1   1 2633260   80288                                                     4173143   -6.06    0.00  1.0000
   1  -1   210699251   94072                                                     4414011  -16.87    0.00  1.0000
   1  -1   3  303197   67835                                                     1885003  -11.86    0.00  1.0000
   1   1   3  257318   27424                                                     1767904   11.86    0.00  1.0000
   1  -1   417091766  178271                                                    11033801  -11.72    0.00  1.0000
   1  -1   5   76636   68038                                                     1321838  -12.59    0.00  1.0000
   1  -1   615360757  223365                                                    11837694   -6.90    0.00  1.0000
   1  -1   7 1021200   24609                                                      104298   -9.92    0.00  1.0000
   1  -1   8 2305011   99606                                                     1644415   -3.40    0.00  1.0000
   1  -1   9  496457   94111                                                     1263789   -6.05    0.00  1.0000
   1  -1  10 1949489  116356                                                     1702715   -1.32    0.00  1.0000
   1  -1  11  212032   63262                                                      422483   -2.73    0.00  1.0000
   1  -1  1211389869  193601                                                    11200999   -0.41    0.00  1.0000
   1   1  1211527293  186777                                                    11336998   -0.41    0.00  1.0000
   1  -1  1211082898  328788                                                    10896602   -0.41    0.00  1.0000
  -1  -1 -1210865234  150631                                                    10680505   -0.41    0.00  1.0000
   1  -1  13   34221   33360                                                       62828   -0.95    0.00  1.0000
   1  -1  13   28458   15408                                                       54926   -0.95    0.00  1.0000
  -1  -1 -13   36242   12940                                                       65572    0.95    0.00  1.0000
   1   1  13    7914   10564                                                       23919    0.95    0.00  1.0000
   1  -1  14 4316114  125357                                                     4349231    0.11    0.00  1.0000
  -1  -1 -14 4284898  101741                                                     4317862    0.11    0.00  1.0000
   1   1  14 4511636  127348                                                     4545460    0.11    0.00  1.0000
   1  -1  15  508330   43724                                                      545620   -0.37    0.00  1.0000
   1   1  15  529646   45050                                                      567756    0.37    0.00  1.0000
   1  -1  16 3218702  103950                                                     3349570    0.52    0.00  1.0000
   1   1  16 3505630  106402                                                     3642287    0.52    0.00  1.0000
   1   1  17  181808   23107                                                      194712    0.21    0.00  1.0000
   1  -1  17  174554   23967                                                      187203   -0.21    0.00  1.0000
   1  -1  18 1763491   64198                                                     1872333    0.58    0.00  1.0000
   1   1  18 1757624   69376                                                     1866383    0.58    0.00  1.0000
   1   1  19      30    6561                                                       -2722    0.08    0.00  1.0000
   1  -1  19     699    3902                                                         439   -0.08    0.00  1.0000
   1   1  20    6873    4953                                                       11599    0.36    0.00  1.0000
  -1   2  19   10297    5199                                                        8093    0.17    0.00  1.0000
  -1   2  19   17749    8432                                                       14813    0.17    0.00  1.0000
  -1   2  18 2358935   69422                                                     2231130    0.61    0.00  1.0000
  -1   2  17   30509   12669                                                       29683    0.03    0.00  1.0000
  -1   2  16 1065109   55574                                                      873348    1.41    0.00  1.0000
   1  -2 -16 1082733   44885                                                      889314    1.41    0.00  1.0000
  -1  -2  15 2298638   90782                                                     2144781   -0.74    0.00  1.0000
  -1   2  15 2382486   90246                                                     2225980   -0.74    0.00  1.0000
   1  -2 -15 2434886   74114                                                     2276640   -0.74    0.00  1.0000
  -1  -2  14   20452   19623                                                       90515   -2.28    0.00  1.0000
   1  -2 -14   28790   17486                                                      107273    2.28    0.00  1.0000
  -1  -2  13  431627   34048                                                      261329   -2.10    0.00  1.0000
   1  -2 -13  491092   67723                                                      308051   -2.10    0.00  1.0000
   1  -2 -13  424327   26704                                                      255680   -2.10    0.00  1.0000
  -1  -2  12 3702234  134866                                                     4627079   -3.27    0.00  1.0000
   1  -2 -12 3868487  105293                                                     4812727    3.27    0.00  1.0000
  -1  -2  11 7815476  153392                                                     6470432   -3.63    0.00  1.0000
   1  -2 -11 7965362  117818                                                     6606661   -3.63    0.00  1.0000
  -1  -2  11 7807013  241694                                                     6462732   -3.63    0.00  1.0000
  -1  -2  10  725275   46428                                                      257094   -4.97    0.00  1.0000
  -1  -2   920072164  351222                                                    17288044   -4.65    0.00  1.0000
  -1  -2   8    1813   42384                                                      287601   -7.12    0.00  1.0000
  -1  -2   714205498  253431                                                    12042892   -4.31    0.00  1.0000
  -1  -2   6  132946   18267                                                       53799   -8.60    0.00  1.0000
  -1  -2   5 7654279  164579                                                     6710900   -2.54    0.00  1.0000
   1   2  -4 3084013   77064                                                     5453071   -8.35    0.00  1.0000
  -1  -2   4 3174471  137970                                                     5573140   -8.35    0.00  1.0000
  -1  -2   3 3682219  109208                                                     3806916   -0.46    0.00  1.0000
  -1  -2   2 4800692   79537                                                     6476872   -5.10    0.00  1.0000
   1  -2  -120211896  212837                                                    20609516    0.63    0.00  1.0000
  -1  -2   119796086  104944                                                    20189820    0.63    0.00  1.0000
   1  -2   033743620  235528                                                    32934604   -1.01    0.00  1.0000
   1  -2   033746960  267335                                                    32937904   -1.01    0.00  1.0000
   1  -2   033920652  296229                                                    33109504   -1.01    0.00  1.0000
   1  -2   1  533418   27595                                                      560827    0.27    0.00  1.0000
   1  -2   1  607744   41642                                                      636976    0.27    0.00  1.0000
   1  -2   1  503854   34737                                                      530502    0.27    0.00  1.0000
   1  -2   1  524327   24481                                                      551504    0.27    0.00  1.0000
   1  -2   212876014  219680                                                    16483352   -6.80    0.00  1.0000
   1  -2   212467982  201810                                                    16021257   -6.80    0.00  1.0000
   1  -2   3 2568840   87311                                                     2288090   -1.30    0.00  1.0000
   1  -2   3 2428107   81495                                                     2155381   -1.30    0.00  1.0000
   1  -2   4 1030593  104730                                                     2776925   -9.39    0.00  1.0000
   1  -2   5 5948854  147687                                                     4909586   -3.22    0.00  1.0000
   1  -2   6 1186756  121899                                                     2956044   -9.08    0.00  1.0000
   1  -2   713867705  258366                                                    11686395   -4.40    0.00  1.0000
   1  -2   8 1624647   63123                                                      602202   -7.19    0.00  1.0000
   1  -2   9 1993333   96976                                                     1236819   -4.32    0.00  1.0000
   1  -2  10 1249464   75343                                                      625253   -4.72    0.00  1.0000
   1  -2  1118610412  230156                                                    16702051   -3.28    0.00  1.0000
  -1  -2 -1117550548  175672                                                    15699259   -3.28    0.00  1.0000
   1  -2  1118633212  407163                                                    16723650   -3.28    0.00  1.0000
   1  -2  12  557292   56308                                                      301718   -2.84    0.00  1.0000
   1  -2  12  520806   31170                                                      275036   -2.84    0.00  1.0000
  -1  -2 -12  523478   24404                                                      276978    2.84    0.00  1.0000
   1  -2  13 1054266   50854                                                      810174   -1.83    0.00  1.0000
   1  -2  13 1141421   57314                                                      886789   -1.83    0.00  1.0000
   1  -2  13 1081000   97373                                                      833630   -1.83    0.00  1.0000
  -1  -2 -13 1108035   44504                                                      857469   -1.83    0.00  1.0000
   1   2  14  376846   28448                                                      232689    1.90    0.00  1.0000
  -1  -2 -14  362147   23147                                                      221170    1.90    0.00  1.0000
   1  -2  14  344229   26029                                                      207217   -1.90    0.00  1.0000
   1  -2  15   31323   10029                                                       20190   -0.50    0.00  1.0000
   1   2  15    7093    6757                                                        2431   -0.50    0.00  1.0000
  -1  -2 -15   20124    6843                                                       11437   -0.50    0.00  1.0000
   1   2  16   40193    7295                                                       13039    1.24    0.00  1.0000
   1  -2  16   63660    9888                                                       27561   -1.24    0.00  1.0000
   1  -2  17  383307   29553                                                      400703    0.20    0.00  1.0000
   1   2  17  369084   29430                                                      386084    0.20    0.00  1.0000
   1   2  18  266707   27845                                                      313501    0.63    0.00  1.0000
   1  -2  19  771699   34208                                                      800961    0.24    0.00  1.0000
   1   2  19  833057   37739                                                      863407    0.24    0.00  1.0000
  -1  -3  19   29540    4821                                                       14351   -0.75    0.00  1.0000
  -1   3  19   33949    5668                                                       17479    0.75    0.00  1.0000
  -1   3  18 2399972   59753                                                     2336089   -0.30    0.00  1.0000
  -1  -3  18 2672208   71384                                                     2604747   -0.30    0.00  1.0000
   1  -3 -17   40906   14436                                                      107610    1.81    0.00  1.0000
  -1   3  17   33918   15801                                                       96072    1.81    0.00  1.0000
  -1   3  16 5762230  127678                                                     5470271   -0.89    0.00  1.0000
   1  -3 -16 5944058  105854                                                     5647470   -0.89    0.00  1.0000
   1  -3 -15  393625   39814                                                      686859    2.90    0.00  1.0000
   1  -3 -1410166612  148837                                                     9481544   -1.58    0.00  1.0000
   1  -3 -13  115897    7436                                                       11666    3.36    0.00  1.0000
   1  -3 -12  127399   11685                                                       43719   -2.13    0.00  1.0000
  -1  -3  11  160352   60865                                                      391049   -3.24    0.00  1.0000
   1  -3 -11  196650   31939                                                      446735    3.24    0.00  1.0000
   1  -3 -10 3990053   83135                                                     3348530   -2.42    0.00  1.0000
  -1  -3  10 3848662  168402                                                     3218961   -2.42    0.00  1.0000
  -1  -3  10 3779813  104086                                                     3156022   -2.42    0.00  1.0000
  -1  -3   9 1479617   91181                                                     1031541   -2.90    0.00  1.0000
  -1  -3   8 3605527  150896                                                     3108582   -1.96    0.00  1.0000
  -1  -3   7 2095260  128975                                                     2574377   -2.26    0.00  1.0000
  -1  -3   615553475  302543                                                    15333863   -0.40    0.00  1.0000
  -1  -3   5   11314    3651                                                        -481   -1.53    0.00  1.0000
  -1  -3   5     182   10962                                                        8624   -1.53    0.00  1.0000
  -1  -3   4 1394133   92180                                                     1733754    1.96    0.00  1.0000
  -1  -3   4 1401065   62845                                                     1741484    1.96    0.00  1.0000
  -1  -3   3   60014   13044                                                       97428   -0.97    0.00  1.0000
  -1  -3   3   77904   24751                                                      119902   -0.97    0.00  1.0000
  -1  -3   210369877  119731                                                    12353389    4.25    0.00  1.0000
   1  -3  -1 5180145  120839                                                     5274523    0.30    0.00  1.0000
   1  -3  -1 5245365  129154                                                     5340333    0.30    0.00  1.0000
   1  -3   0   10760   11612                                                       61826    5.08    0.00  1.0000
   1  -3   0    3774   17238                                                       84648    5.08    0.00  1.0000
   1  -3   0    4954   18622                                                       79518    5.08    0.00  1.0000
   1  -3   1 1613741   49792                                                     1706395   -0.52    0.00  1.0000
   1  -3   1 1557906   72577                                                     1648965   -0.52    0.00  1.0000
   1  -3   1 1540606   51409                                                     1631165   -0.52    0.00  1.0000
   1  -3   1 1557478   82884                                                     1648525   -0.52    0.00  1.0000
   1  -3   2 4150369  131502                                                     5284843    3.77    0.00  1.0000
   1  -3   2 4245269  153796                                                     5391862    3.77    0.00  1.0000
  -1  -3  -2 4011364   75533                                                     5127674    3.77    0.00  1.0000
   1  -3   3 9828704  220262                                                    10338507   -1.16    0.00  1.0000
   1  -3   3 9689093  192270                                                    10195308   -1.16    0.00  1.0000
   1  -3   432065468  416791                                                    33080904    1.28    0.00  1.0000
   1  -3   431017778  367057                                                    32016614    1.28    0.00  1.0000
   1  -3   5 1495988   76514                                                     1203879   -1.82    0.00  1.0000
   1  -3   5 1571760   86560                                                     1271949   -1.82    0.00  1.0000
   1  -3   638456572  460887                                                    37636664   -0.96    0.00  1.0000
   1  -3   638571508  487734                                                    37750360   -0.96    0.00  1.0000
   1  -3   7 2415657  145333                                                     3004343   -2.58    0.00  1.0000
   1  -3   8 6841905  215082                                                     6048786   -2.25    0.00  1.0000
   1  -3   9 2478358  126712                                                     1870253   -2.98    0.00  1.0000
  -1  -3 -10 1196809   40428                                                      845920   -2.51    0.00  1.0000
   1   3  10 1138833   49962                                                      797294   -2.51    0.00  1.0000
   1  -3  10 1265276   94013                                                      903680   -2.51    0.00  1.0000
  -1  -3 -11  328316   16550                                                      131621    3.03    0.00  1.0000
   1  -3  11  321813   36552                                                      127527   -3.03    0.00  1.0000
   1  -3  12 2861322  163648                                                     2393089   -2.09    0.00  1.0000
  -1  -3 -12 2815128   71978                                                     2350729   -2.09    0.00  1.0000
  -1  -3 -13       6   11474                                                       45075    3.03    0.00  1.0000
  -1  -3 -14   73071    9130                                                       29448   -1.42    0.00  1.0000
   1   3  14  104941   14036                                                       50730   -1.42    0.00  1.0000
  -1  -3 -15 1531432   48034                                                     1116410    2.61    0.00  1.0000
  -1  -3 -16  162315   15091                                                      123241   -0.75    0.00  1.0000
   1   3  17  679416   46798                                                      874764    1.60    0.00  1.0000
   1  -3  17  695547   46417                                                      893053   -1.60    0.00  1.0000
   1   3  18  615332   33182                                                      585766   -0.28    0.00  1.0000
   1  -3  18  639731   33475                                                      609521   -0.28    0.00  1.0000
   1  -3  19  110777   12773                                                      141525   -0.63    0.00  1.0000
   1   3  19   94532   11860                                                      123108    0.63    0.00  1.0000
  -1   4  18   13520    3979                                                        4729    0.69    0.00  1.0000
  -1  -4  18   20794    4989                                                        9361   -0.68    0.00  1.0000
   1  -4 -17 1930263   47293                                                     1802444   -0.67    0.00  1.0000
  -1  -4  17 1934383   60651                                                     1806424   -0.67    0.00  1.0000
  -1  -4  16     401    9830                                                       17251   -1.61    0.00  1.0000
  -1   4  16    2100    8713                                                       24704    1.61    0.00  1.0000
   1  -4 -16    8056    9061                                                       40443    1.61    0.00  1.0000
  -1  -4  15 1881070   74884                                                     1713755   -0.90    0.00  1.0000
   1  -4 -15 1895401   57297                                                     1727434   -0.90    0.00  1.0000
   1  -4 -14    8056   12847                                                       56522    2.13    0.00  1.0000
   1  -4 -13 3731196   89735                                                     3561858   -0.64    0.00  1.0000
   1  -4 -12   98090   21851                                                      202972    1.98    0.00  1.0000
  -1  -4  11 1109236  107430                                                     1086500   -0.16    0.00  1.0000
   1  -4 -11 1291563   54544                                                     1267019   -0.16    0.00  1.0000
   1  -4 -10    1637    8919                                                       19164    1.41    0.00  1.0000
  -1  -4  10    9601   24900                                                      -52130   -1.41    0.00  1.0000
   1  -4  -9 4403136   95883                                                     4471300    0.23    0.00  1.0000
  -1  -4   9 4322838  203626                                                     4390381    0.23    0.00  1.0000
  -1  -4   8 4934397  206452                                                     4731638   -0.67    0.00  1.0000
   1  -4  -8 4979630   95584                                                     4775717    0.67    0.00  1.0000
  -1  -4   7 3131937  165741                                                     3271841    0.56    0.00  1.0000
  -1  -4   6  349702   52976                                                      353237    0.04    0.00  1.0000
  -1  -4   5 2462010  137576                                                     2670096    0.94    0.00  1.0000
  -1  -4   4 2627777  135891                                                     2728076    0.44    0.00  1.0000
  -1  -4   3 8344073  243914                                                     8920930    1.42    0.00  1.0000
  -1  -4   2 7612255  220302                                                     7456673    0.41    0.00  1.0000
   1  -4  -2 8219413  177453                                                     8057378   -0.41    0.00  1.0000
   1  -4  -112671106  241179                                                    13598978    1.85    0.00  1.0000
   1  -4   0  611067   58839                                                      611357    0.00    0.00  1.0000
   1  -4   0  649738   57469                                                      650036    0.00    0.00  1.0000
   1  -4   1  782609   67239                                                     1029231    1.87    0.00  1.0000
   1  -4   1  684755   73871                                                      916533    1.87    0.00  1.0000
   1  -4   2  104238   31017                                                      127448    0.49    0.00  1.0000
   1  -4   2  116447   24562                                                      140912    0.49    0.00  1.0000
   1  -4   3 9033065  204056                                                     9676183    1.52    0.00  1.0000
   1  -4   3 8704904  245984                                                     9336437    1.52    0.00  1.0000
   1  -4   4 1623291  102537                                                     1527926    0.55    0.00  1.0000
   1  -4   4 1650767   85449                                                     1554586    0.55    0.00  1.0000
   1  -4   5 1754913  120689                                                     1954852    1.06    0.00  1.0000
   1  -4   5 1546984   95124                                                     1735034    1.06    0.00  1.0000
   1  -4   6  307443   51233                                                      310822   -0.04    0.00  1.0000
   1  -4   7 1154055  103413                                                     1237889    0.55    0.00  1.0000
   1  -4   8 2556365  159692                                                     2760125   -0.90    0.00  1.0000
   1  -4   8 2773421   93574                                                     2985493   -0.90    0.00  1.0000
   1  -4   9 2697032   93174                                                     2712046    0.07    0.00  1.0000
   1   4   9 2346993   84094                                                     2360999    0.07    0.00  1.0000
   1  -4   9 2453626  156695                                                     2467948    0.07    0.00  1.0000
  -1  -4  -9 2519976   69607                                                     2534487    0.07    0.00  1.0000
  -1  -4 -10 3879626   84128                                                     3463609    1.57    0.00  1.0000
   1  -4  10 3979095  192094                                                     3557438   -1.57    0.00  1.0000
  -1  -4 -11 3639892   86888                                                     3553918   -0.33    0.00  1.0000
   1  -4  11 3591425  112284                                                     3506029   -0.33    0.00  1.0000
   1  -4  11 3611352  197359                                                     3525719   -0.33    0.00  1.0000
   1  -4  12 2502369  105207                                                     2954204   -1.97    0.00  1.0000
  -1  -4 -12 2599203   81134                                                     3059383    1.97    0.00  1.0000
   1  -4  13 4208745  120510                                                     4005054   -0.72    0.00  1.0000
  -1  -4 -13 4396278   93763                                                     4188043   -0.72    0.00  1.0000
  -1  -4 -14  350597   32634                                                      539008    2.05    0.00  1.0000
   1  -4  14  324893   42737                                                      506934   -2.05    0.00  1.0000
   1  -4  15  588566   39188                                                      490259   -0.97    0.00  1.0000
  -1  -4 -15  561780   28490                                                      465839   -0.97    0.00  1.0000
  -1  -4 -16 2501658   63813                                                     2850275    1.54    0.00  1.0000
   1  -4  16 2496405   84754                                                     2844555   -1.54    0.00  1.0000
   1   4  16 2330819   76642                                                     2667716    1.54    0.00  1.0000
   1  -4  17   84979   11479                                                       56422   -0.78    0.00  1.0000
   1   4  17   86095   10419                                                       57332   -0.78    0.00  1.0000
   1  -4  18   95561   13173                                                      127747   -0.70    0.00  1.0000
  -1  -5  17   18784    3936                                                       11469   -0.43    0.00  1.0000
   1  -5 -16 3025682   57279                                                     2887824   -0.58    0.00  1.0000
  -1  -5  16 2978283   71933                                                     2841405   -0.58    0.00  1.0000
   1  -5 -15  212854   19718                                                      255400    0.63    0.00  1.0000
  -1  -5  15  187865   24582                                                      227952   -0.63    0.00  1.0000
   1  -5 -14 2655263   66822                                                     2567837   -0.39    0.00  1.0000
  -1  -5  14 2719590   89187                                                     2630986   -0.39    0.00  1.0000
   1  -5 -13  570449   32062                                                      518120    0.51    0.00  1.0000
  -1  -5  13  611383   45052                                                      557224   -0.51    0.00  1.0000
   1  -5 -12  792780   42023                                                      821909    0.23    0.00  1.0000
  -1  -5  12  808189   55992                                                      837609    0.23    0.00  1.0000
  -1  -5  11   38672   13443                                                       51097   -0.42    0.00  1.0000
   1  -5 -11   38639   11746                                                       51073    0.42    0.00  1.0000
   1  -5 -10 1809143   61290                                                     1660715    0.81    0.00  1.0000
  -1  -5  10 1740116   76335                                                     1594506    0.81    0.00  1.0000
  -1  -5   9  107106   17347                                                       86401   -0.48    0.00  1.0000
  -1  -5   9   93883   28470                                                       74570   -0.48    0.00  1.0000
   1  -5  -9  113373   14662                                                       92049    0.48    0.00  1.0000
   1  -5  -8  581274   39193                                                      689882    0.98    0.00  1.0000
  -1  -5   8  596808   87478                                                      706837    0.98    0.00  1.0000
  -1  -5   8  548105   45976                                                      653742    0.98    0.00  1.0000
  -1  -5   7 1811209  142119                                                     1898633   -0.46    0.00  1.0000
  -1  -5   7 1773464   73438                                                     1859983   -0.46    0.00  1.0000
   1  -5  -7 1859183   63479                                                     1947623    0.46    0.00  1.0000
   1  -5  -6 2392592   72662                                                     2584267    0.88    0.00  1.0000
  -1  -5   6 2355488   81744                                                     2545627    0.88    0.00  1.0000
  -1  -5   6 2547216  165549                                                     2744795    0.88    0.00  1.0000
  -1  -5   5  290687   50466                                                      267605   -0.32    0.00  1.0000
   1  -5  -5  242387   20553                                                      221366    0.31    0.00  1.0000
  -1  -5   416632226  396924                                                    17107646    0.83    0.00  1.0000
  -1  -5   3  189500   41335                                                      181711   -0.13    0.00  1.0000
  -1  -5   2 5475488  226314                                                     5772779    0.90    0.00  1.0000
  -1  -5   1  825476   85224                                                      825566    0.00    0.00  1.0000
   1  -5  -1  817992   81280                                                      818010    0.00    0.00  1.0000
   1  -5   0 1646632  121293                                                     1814914    0.92    0.00  1.0000
   1  -5   1 1880699  125023                                                     1870443   -0.05    0.00  1.0000
   1  -5   1 1975965  118804                                                     1965452   -0.05    0.00  1.0000
   1  -5   2 1174905  104432                                                     1315658    0.91    0.00  1.0000
   1  -5   2 1192911  105942                                                     1334708    0.91    0.00  1.0000
   1  -5   3  985105   91267                                                      970317   -0.11    0.00  1.0000
   1  -5   3  868253   90559                                                      854373   -0.11    0.00  1.0000
   1  -5   4 4247121  201927                                                     4533360    0.99    0.00  1.0000
   1  -5   5 1217112   55287                                                     1182879   -0.23    0.00  1.0000
   1  -5   5 1252185  108358                                                     1217459   -0.23    0.00  1.0000
   1  -5   6 2067431  153635                                                     2291010    1.09    0.00  1.0000
   1  -5   6 1943815   78309                                                     2160781    1.09    0.00  1.0000
  -1  -5  -6 1791632   60928                                                     2000042    1.09    0.00  1.0000
   1  -5   7  279111   31016                                                      306503   -0.37    0.00  1.0000
  -1  -5  -7  265462   23919                                                      292209    0.37    0.00  1.0000
   1  -5   7  314933   60534                                                      343990   -0.37    0.00  1.0000
   1  -5   8 6449551  273076                                                     6820719    1.04    0.00  1.0000
   1  -5   8 6407370  148456                                                     6777340    1.04    0.00  1.0000
  -1  -5  -8 6066755  112678                                                     6426782    1.04    0.00  1.0000
   1   5   9  457221   38317                                                      497339    0.42    0.00  1.0000
   1  -5   9  503422   44353                                                      545413   -0.42    0.00  1.0000
  -1  -5  -9  529597   34525                                                      572709    0.42    0.00  1.0000
   1  -5  10 1262303   71095                                                     1374948    0.71    0.00  1.0000
  -1  -5 -10 1199120   52619                                                     1309028    0.71    0.00  1.0000
   1  -5  11   37224   16064                                                       49100   -0.41    0.00  1.0000
  -1  -5 -11   54749   12871                                                       68986    0.41    0.00  1.0000
   1  -5  12  117571   23373                                                      124621    0.15    0.00  1.0000
  -1  -5 -12  115451   15648                                                      122468    0.15    0.00  1.0000
  -1  -5 -13    1422    4273                                                       -3561    0.54    0.00  1.0000
   1  -5  13    3017   10907                                                        8586   -0.54    0.00  1.0000
  -1  -5 -14 1890695   53107                                                     1815704   -0.40    0.00  1.0000
   1  -5  14 1886785   72102                                                     1811854   -0.40    0.00  1.0000
  -1  -5 -15  639585   26574                                                      565094    0.69    0.00  1.0000
   1  -5  15  602924   35940                                                      530608   -0.69    0.00  1.0000
   1  -5  16 2706384   68033                                                     2581687   -0.55    0.00  1.0000
   1  -5  17  116103   10884                                                       93751   -0.50    0.00  1.0000
  -1  -6  15  821950   32639                                                      800226   -0.17    0.00  1.0000
   1  -6 -15  851609   26805                                                      829383   -0.17    0.00  1.0000
   1  -6 -14   67626    9066                                                       61578   -0.17    0.00  1.0000
  -1  -6  14   63875   11293                                                       58002    0.17    0.00  1.0000
   1  -6 -13 1344371   45104                                                     1338188   -0.04    0.00  1.0000
  -1  -6  13 1241288   55733                                                     1235399   -0.04    0.00  1.0000
   1  -6 -12   10357    6579                                                       16618   -0.39    0.00  1.0000
  -1  -6  12    1783    8517                                                        4811    0.39    0.00  1.0000
   1  -6 -11 1440575   53998                                                     1479707    0.23    0.00  1.0000
  -1  -6  11 1315787   64927                                                     1353098    0.23    0.00  1.0000
   1  -6 -10   10185    6363                                                        6835   -0.26    0.00  1.0000
  -1  -6  10     333    8282                                                       -1103    0.26    0.00  1.0000
  -1  -6   9 2849269   96923                                                     2970613    0.51    0.00  1.0000
   1  -6  -9 3021619   82657                                                     3146742    0.51    0.00  1.0000
   1  -6  -8  338829   27949                                                      344275    0.07    0.00  1.0000
  -1  -6   8  327742   32116                                                      333097   -0.07    0.00  1.0000
   1  -6  -7 3760516   93885                                                     3934105    0.64    0.00  1.0000
  -1  -6   7 3576835  104842                                                     3746177    0.64    0.00  1.0000
   1  -6  -6   16596    8345                                                       22112    0.29    0.00  1.0000
  -1  -6   6   28782   10001                                                       35921   -0.29    0.00  1.0000
  -1  -6   5 1959293   74121                                                     2099321    0.71    0.00  1.0000
   1  -6  -5 1984097   70414                                                     2124831    0.71    0.00  1.0000
  -1  -6   5 2053116  162294                                                     2196400    0.71    0.00  1.0000
  -1  -6   4 2465499  165559                                                     2383149   -0.38    0.00  1.0000
   1  -6  -4 2551216  159500                                                     2467438    0.38    0.00  1.0000
  -1  -6   4 2309490   75344                                                     2229810   -0.38    0.00  1.0000
   1  -6  -4 2294384   71636                                                     2214970    0.38    0.00  1.0000
   1  -6  -310722520  162926                                                    11118901    0.86    0.00  1.0000
   1  -6  -310911275  343494                                                    11311099    0.86    0.00  1.0000
  -1  -6   311242315  366582                                                    11648396    0.87    0.00  1.0000
   1  -6  -2  273190   24601                                                      247800    0.36    0.00  1.0000
  -1  -6   2  208610   50394                                                      186500   -0.36    0.00  1.0000
   1  -6  -2  284413   51900                                                      258495    0.36    0.00  1.0000
   1  -6  -1 3292180   94194                                                     3549579    1.00    0.00  1.0000
  -1  -6   1 3494156  208543                                                     3759096    1.00    0.00  1.0000
   1  -6  -1 3412436  197252                                                     3674407    1.00    0.00  1.0000
   1  -6   0 2883759  175507                                                     2912374    0.12    0.00  1.0000
  -1  -6   0 2674336   78795                                                     2701896   -0.12    0.00  1.0000
  -1  -6   0 2861677  182153                                                     2890184   -0.12    0.00  1.0000
   1  -6   0 2829390   84462                                                     2857735    0.12    0.00  1.0000
  -1  -6  -112170837  168635                                                    12666687    1.01    0.00  1.0000
   1  -6   112389707  369710                                                    12890384    1.02    0.00  1.0000
   1  -6   112328039  179239                                                    12827484    1.02    0.00  1.0000
  -1  -6  -112783624  390549                                                    13291681    1.01    0.00  1.0000
  -1  -6  -2  431233   30345                                                      414105    0.19    0.00  1.0000
   1  -6   2  435117   68385                                                      417911   -0.19    0.00  1.0000
   1  -6   2  495882   35498                                                      477503   -0.19    0.00  1.0000
  -1  -6  -3  740705   42887                                                      855690    0.93    0.00  1.0000
   1  -6   3  811306   50876                                                      931499    0.93    0.00  1.0000
   1  -6   3  857835  104446                                                      981309    0.93    0.00  1.0000
   1  -6   4  170921   41410                                                      154141   -0.30    0.00  1.0000
  -1  -6  -4  117340   15524                                                      103510    0.30    0.00  1.0000
   1  -6   4  126372   19225                                                      112004   -0.30    0.00  1.0000
   1  -6   5 2783111   95246                                                     2980203    0.84    0.00  1.0000
  -1  -6  -5 2772125   78411                                                     2968983    0.84    0.00  1.0000
   1  -6   5 2585266  191236                                                     2775345    0.84    0.00  1.0000
  -1  -6  -6 1357182   52402                                                     1330898    0.16    0.00  1.0000
   1  -6   6 1339315   64105                                                     1313208   -0.16    0.00  1.0000
   1  -6   7   95268   21897                                                      130949    0.77    0.00  1.0000
  -1  -6  -7   78144   15556                                                      110764    0.77    0.00  1.0000
  -1  -6  -8  458611   31178                                                      468863   -0.11    0.00  1.0000
   1  -6   8  415062   37680                                                      424819    0.11    0.00  1.0000
  -1  -6  -9 4046087   91825                                                     4213873    0.60    0.00  1.0000
   1  -6   9 3990787  116690                                                     4157433    0.60    0.00  1.0000
  -1  -6 -10  541636   31233                                                      505968   -0.36    0.00  1.0000
   1  -6  10  454067   37927                                                      421461    0.36    0.00  1.0000
   1  -6  11  279343   31492                                                      301885    0.30    0.00  1.0000
  -1  -6 -11  316596   24406                                                      340501    0.30    0.00  1.0000
   1  -6  12  670412   43185                                                      630498    0.36    0.00  1.0000
  -1  -6 -12  682002   31425                                                      641737   -0.36    0.00  1.0000
  -1  -6 -13  735005   30669                                                      738613    0.03    0.00  1.0000
   1  -6  13  783647   44857                                                      787448    0.03    0.00  1.0000
   1  -6  14   17418    7869                                                       15709    0.10    0.00  1.0000
   1  -6  15  163872   15473                                                      155608   -0.15    0.00  1.0000
   1  -7 -13     211    1936                                                        1298   -0.31    0.00  1.0000
  -1  -7  12  581642   29904                                                      582401    0.01    0.00  1.0000
   1  -7 -12  657097   27423                                                      657889    0.01    0.00  1.0000
   1  -7 -11  637027   30763                                                      685681   -0.43    0.00  1.0000
  -1  -7  11  562922   34683                                                      608664    0.43    0.00  1.0000
   1  -7 -10 1201620   44512                                                     1203059    0.01    0.00  1.0000
  -1  -7  10 1174714   51590                                                     1176230    0.01    0.00  1.0000
   1  -7  -9  782239   37084                                                      747540   -0.29    0.00  1.0000
  -1  -7   9  787529   42670                                                      752685    0.29    0.00  1.0000
  -1  -7   8 5458735  117389                                                     5512581    0.17    0.00  1.0000
   1  -7  -8 5516863  104289                                                     5570880    0.17    0.00  1.0000
   1  -7  -7 1416003   54039                                                     1402007   -0.09    0.00  1.0000
  -1  -7   7 1372052   58078                                                     1358178    0.09    0.00  1.0000
  -1  -7   6  730736   43399                                                      772494    0.35    0.00  1.0000
   1  -7  -6  734620   41401                                                      776530    0.35    0.00  1.0000
   1  -7  -5  983750   47172                                                      984432    0.00    0.00  1.0000
   1  -7  -4 6723596  127984                                                     6919739    0.54    0.00  1.0000
   1  -7  -3 5164706  111346                                                     5131564    0.11    0.00  1.0000
  -1  -7   3 4864611  111611                                                     4832317   -0.11    0.00  1.0000
  -1  -7   2 3691242   99080                                                     3909795    0.81    0.00  1.0000
   1  -7  -2 3708633   99183                                                     3927725    0.81    0.00  1.0000
  -1  -7   1 1141600   52883                                                     1115690   -0.18    0.00  1.0000
   1  -7  -1 1229438   55544                                                     1202629    0.18    0.00  1.0000
   1  -7   0   93900   19536                                                      142285    1.02    0.00  1.0000
  -1  -7   0  112632   19870                                                      165176    1.02    0.00  1.0000
  -1  -7  -1 1951547   66652                                                     1931033   -0.11    0.00  1.0000
   1  -7   1 2008908   73516                                                     1988092    0.11    0.00  1.0000
   1  -7   2  622389   38209                                                      521090    0.97    0.00  1.0000
  -1  -7  -2  676051   35816                                                      570231    0.97    0.00  1.0000
   1  -7   3  671700   42242                                                      669327    0.02    0.00  1.0000
  -1  -7  -3  633522   37085                                                      631279   -0.02    0.00  1.0000
   1  -7   3  667339   43059                                                      664973    0.02    0.00  1.0000
  -1  -7  -4 1424496   56485                                                     1538316    0.67    0.00  1.0000
   1  -7   4 1337518   62884                                                     1447897    0.67    0.00  1.0000
  -1  -7  -5   31681    7697                                                       30886   -0.03    0.00  1.0000
   1  -7   5   31599    9889                                                       30795    0.03    0.00  1.0000
   1  -7   6 6361731  135477                                                     6495842    0.38    0.00  1.0000
  -1  -7  -6 6770672  115833                                                     6908778    0.38    0.00  1.0000
   1  -7   7   13169   10491                                                       10440    0.18    0.00  1.0000
  -1  -7  -7    6375    5412                                                        4522   -0.18    0.00  1.0000
   1  -7   8 2864643   90008                                                     2913444    0.21    0.00  1.0000
  -1  -7  -8 3058077   73502                                                     3108402    0.21    0.00  1.0000
  -1  -7  -9  394607   23820                                                      359596   -0.41    0.00  1.0000
   1  -7   9  344410   29261                                                      311802    0.41    0.00  1.0000
   1  -7  10 2556646   80021                                                     2584787    0.13    0.00  1.0000
  -1  -7 -10 2788769   61017                                                     2818235    0.13    0.00  1.0000
   1  -7  11  487775   31955                                                      444865    0.45    0.00  1.0000
   1  -7  12  240218   21803                                                      248712    0.12    0.00  1.0000
   1  -7  13  377405   23181                                                      396544    0.22    0.00  1.0000
   1  -8 -10  224365   13543                                                      240952   -0.25    0.00  1.0000
  -1  -8   9 3034416   63683                                                     3044243    0.04    0.00  1.0000
   1  -8  -9 3450140   59682                                                     3460619    0.04    0.00  1.0000
  -1  -8   8   11828    4576                                                        6772    0.38    0.00  1.0000
   1  -8  -8   11276    3763                                                        6348   -0.38    0.00  1.0000
  -1  -8   7  159933   17701                                                      167259    0.13    0.00  1.0000
   1  -8  -7  180826   16722                                                      188610    0.13    0.00  1.0000
  -1  -8   6  808072   38108                                                      760293    0.39    0.00  1.0000
   1  -8  -6  868643   36247                                                      818987   -0.39    0.00  1.0000
  -1  -8   5  569303   32803                                                      545994    0.23    0.00  1.0000
   1  -8  -5  572788   31042                                                      549409    0.23    0.00  1.0000
   1  -8  -4 4355650   88268                                                     4271332   -0.29    0.00  1.0000
  -1  -8   4 4111329   89495                                                     4029374    0.29    0.00  1.0000
   1  -8  -3  222340   21931                                                      244165    0.33    0.00  1.0000
  -1  -8   3  199250   20800                                                      219939    0.33    0.00  1.0000
  -1  -8   2   50746    8978                                                       45510    0.17    0.00  1.0000
   1  -8  -2   39358    9190                                                       34786   -0.17    0.00  1.0000
  -1  -8   1 2799170   74454                                                     2914424    0.49    0.00  1.0000
   1  -8  -1 2769133   77449                                                     2883774    0.49    0.00  1.0000
  -1  -8   0   15713    5437                                                       13926    0.11    0.00  1.0000
   1  -8   0   21008    7683                                                       18943   -0.11    0.00  1.0000
  -1  -8  -1 2211498   64850                                                     2330749    0.57    0.00  1.0000
   1  -8   1 2394635   73888                                                     2518668    0.57    0.00  1.0000
   1  -8   2  782388   41582                                                      781228    0.01    0.00  1.0000
  -1  -8  -2  806876   37128                                                      805637   -0.01    0.00  1.0000
  -1  -8  -3 3352119   75308                                                     3466749    0.45    0.00  1.0000
   1  -8   3 3300582   87597                                                     3414339    0.45    0.00  1.0000
   1  -8   4   92587   15966                                                      102001    0.22    0.00  1.0000
  -1  -8  -4   78821   12079                                                       87560   -0.22    0.00  1.0000
   1  -8   5  817315   43295                                                      848026    0.24    0.00  1.0000
  -1  -8  -5  846128   35243                                                      877372    0.24    0.00  1.0000
   1  -8   6  275599   23262                                                      249634    0.37    0.00  1.0000
   1  -8   7  241642   22568                                                      248282    0.10    0.00  1.0000
   1  -8   8  200894   21108                                                      224635    0.37    0.00  1.0000
   1  -8   9  750825   35781                                                      759326    0.07    0.00  1.0000
   1  -8  10    4903    3971                                                        2911    0.23    0.00  1.0000
   1  -9  -4  563191   22299                                                      574912    0.11    0.00  1.0000
   1  -9  -3      15    2997                                                          17   -0.12    0.00  1.0000
   1  -9  -2 1304504   37708                                                     1327248    0.14    0.00  1.0000
   1  -9  -1  735034   29008                                                      743495   -0.07    0.00  1.0000
   1  -9   0 1824435   46683                                                     1861243    0.20    0.00  1.0000
   1  -9   1   15476    5069                                                       15447    0.00    0.00  1.0000
   1  -9   2 3455435   65246                                                     3497879    0.16    0.00  1.0000
   1  -9   3   91083   11143                                                       95463    0.10    0.00  1.0000
   1  -9   4 1261678   37778                                                     1275439    0.09    0.00  1.0000
   1  -9   5  117762   11589                                                      125445    0.16    0.00  1.0000
  -2   0  18 3169937   90582                                                     3024173   -0.60    0.00  1.0000
  -2   0  16 6592473  156285                                                     6218135   -1.07    0.00  1.0000
  -2   0  14  274764   31931                                                      184762   -1.36    0.00  1.0000
   2   0 -14  277906   22883                                                      187340   -1.36    0.00  1.0000
   2   0 -12 4209725   94759                                                     3807466   -1.45    0.00  1.0000
   2   0 -12 3543117  170123                                                     3174912   -1.45    0.00  1.0000
   2   0 -1011388322  297036                                                    11146900   -0.52    0.00  1.0000
  -2   0   8 9718238  199456                                                    11010401    2.90    0.00  1.0000
   2   0  -8 9482985  268526                                                    10759904    2.90    0.00  1.0000
  -2   0   6 1902624   99552                                                     4087224    9.26    0.00  1.0000
   2   0  -6 1990041  142970                                                     4214892    9.26    0.00  1.0000
   2   0  -432586686  403832                                                    48393168   18.00    0.00  1.0000
  -2   0   431254498  243338                                                    46766680   18.00    0.00  1.0000
   2   0  -2 5749964   27302                                                      311368   26.53    0.00  1.0000
   2   0   0 5918318   11581                                                      148392   29.53    0.00  1.0000
   2   0   0 5874608   13828                                                      141539   29.53    0.00  1.0000
   2   0   267629344  465691                                                    98148920   24.28    0.00  1.0000
   2   0   269166528  427069                                                    99999000   24.28    0.00  1.0000
   2   0   410409847  245759                                                    18094538   14.82    0.00  1.0000
   2   0   6 2890481  145903                                                     4641658    6.55    0.00  1.0000
   2   0   845567956  522436                                                    44302304    1.36    0.00  1.0000
   2   0  10 3210059  155283                                                     2994093   -0.88    0.00  1.0000
   2   0  12 9949061  170044                                                     9458845   -1.13    0.00  1.0000
   2   0  14 3951182  110737                                                     3712247   -0.88    0.00  1.0000
   2   0  16 4628132  112702                                                     4404091   -0.76    0.00  1.0000
   2   0  16 4482382  120630                                                     4261942   -0.76    0.00  1.0000
   2   0  18 2654572   77360                                                     2516278   -0.62    0.00  1.0000
  -2   1  19   47607    9847                                                       40403   -0.25    0.00  1.0000
  -2   1  18 1109536   53636                                                     1107630    0.01    0.00  1.0000
  -2  -1  18 1065402   46694                                                     1063471   -0.01    0.00  1.0000
  -2  -1  17 1419632   67020                                                     1338088   -0.50    0.00  1.0000
  -2   1  17 1440190   67963                                                     1358148   -0.50    0.00  1.0000
  -2  -1  16  354222   36837                                                      339235    0.18    0.00  1.0000
  -2   1  16  324661   34640                                                      310337   -0.18    0.00  1.0000
  -2  -1  15  830604   56943                                                      782407   -0.39    0.00  1.0000
  -2   1  15  868358   57883                                                      819107   -0.39    0.00  1.0000
   2  -1 -15  859811   45171                                                      810807   -0.39    0.00  1.0000
  -2  -1  14   63540   21912                                                       89370    0.68    0.00  1.0000
   2  -1 -14   52636   14719                                                       76319   -0.68    0.00  1.0000
  -2  -1  13  211697   32192                                                      221002    0.14    0.00  1.0000
   2  -1 -13  211773   51305                                                      221058    0.14    0.00  1.0000
   2  -1 -13  219270   24623                                                      228716    0.14    0.00  1.0000
   2  -1 -12 5363537  104574                                                     4783007   -1.86    0.00  1.0000
  -2  -1  12 5190551  135840                                                     4619659    1.86    0.00  1.0000
   2  -1 -11 3414447  201396                                                     3702027    1.10    0.00  1.0000
   2  -1 -10  442701   40454                                                      130764   -4.38    0.00  1.0000
   2   1 -10  418829   29369                                                      117961    4.38    0.00  1.0000
  -2  -1   9 1968027  120108                                                     2570897    2.89    0.00  1.0000
   2   1  -9 1957101  119987                                                     2558407    2.89    0.00  1.0000
  -2  -1   8   20662   26248                                                      153946    7.73    0.00  1.0000
   2   1  -8   29407   28682                                                      132945    7.73    0.00  1.0000
   2   1  -7 8639519  220990                                                    11076501    5.61    0.00  1.0000
  -2  -1   7 8725829  212402                                                    11174200    5.61    0.00  1.0000
   2   1  -6 5365421  185470                                                     9093548   10.08    0.00  1.0000
  -2  -1   6 5467356  173965                                                     9226107   10.08    0.00  1.0000
   2   1  -518088186  275287                                                    23850488    9.10    0.00  1.0000
  -2  -1   518190268  259060                                                    23967686    9.10    0.00  1.0000
  -2  -1   426787270  277832                                                    34102692    9.58    0.00  1.0000
   2   1  -371048520  427739                                                    87541120   13.37    0.00  1.0000
  -2  -1   370963112  399511                                                    87446320   13.37    0.00  1.0000
   2  -1  -275406232  490211                                                    81543768   -5.00    0.00  1.0000
   2   1  -274734736  372739                                                    80845976    5.00    0.00  1.0000
   2  -1  -1  181684   35913                                                      548675   16.83    0.00  1.0000
   2   1  -1  201376   30124                                                      515901   16.83    0.00  1.0000
   2  -1  -1  195659   23292                                                      525099   16.83    0.00  1.0000
   2  -1  -1  233937   33878                                                      466900   16.83    0.00  1.0000
   2   1   0 4880535   60475                                                     5715759   -2.62    0.00  1.0000
   2  -1   0 4727854  107232                                                     5550351    2.62    0.00  1.0000
   2  -1   0 4792153   87854                                                     5620000    2.62    0.00  1.0000
   2  -1   118130996  249655                                                    29305636   16.66    0.00  1.0000
   2  -1   117162822  225651                                                    28071150   16.66    0.00  1.0000
   2  -1   2  134069   49017                                                     1013131    9.24    0.00  1.0000
   2  -1   3 1652240  113579                                                     4749547   12.89    0.00  1.0000
   2  -1   4 9218607  218592                                                    14768867   11.64    0.00  1.0000
   2   1   4 9436749  138132                                                    15044765  -11.64    0.00  1.0000
   2  -1   529728706  375263                                                    36288776    8.24    0.00  1.0000
   2   1   529975570  244205                                                    36560972    8.24    0.00  1.0000
   2   1   6 3668050   56145                                                     1444797  -10.29    0.00  1.0000
   2  -1   6 3929473   86583                                                     1610466   10.29    0.00  1.0000
   2  -1   711559501  276699                                                    13750877    4.45    0.00  1.0000
   2  -1   8 1926778  153069                                                     3549988    7.15    0.00  1.0000
   2  -1   9 2487286  147818                                                     2918894    1.89    0.00  1.0000
   2  -1  10 1539601  135885                                                     2265810    3.81    0.00  1.0000
   2  -1  11 7827540  273468                                                     8086558    0.66    0.00  1.0000
   2  -1  12  144202   16700                                                       75684    1.51    0.00  1.0000
   2   1  12  150594   16030                                                       80311   -1.51    0.00  1.0000
  -2  -1 -12  167456   14161                                                       92746   -1.51    0.00  1.0000
   2  -1  12  128943   29411                                                       64747    1.51    0.00  1.0000
   2  -1  13 2187906   86399                                                     2212100    0.12    0.00  1.0000
   2   1  13 2378074   86840                                                     2403269    0.12    0.00  1.0000
  -2  -1 -13 1994652   66247                                                     2017732    0.12    0.00  1.0000
   2  -1  13 2185419  158471                                                     2209600    0.12    0.00  1.0000
   2  -1  14  601472   42464                                                      543321    0.55    0.00  1.0000
   2   1  14  683613   44689                                                      621473   -0.55    0.00  1.0000
   2  -1  14  565223   43142                                                      508896    0.55    0.00  1.0000
   2  -1  15 2003744   81967                                                     1932833   -0.36    0.00  1.0000
   2   1  15 2378269   83146                                                     2300829   -0.37    0.00  1.0000
   2  -1  16    2287    9951                                                        4964    0.33    0.00  1.0000
   2   1  16     851    6737                                                        2682   -0.33    0.00  1.0000
   2  -1  17 3765665   97645                                                     3599668   -0.62    0.00  1.0000
   2   1  17 3834775  105915                                                     3667157   -0.62    0.00  1.0000
   2   1  18  602058   37718                                                      577535   -0.23    0.00  1.0000
   2  -1  18  565417   33811                                                      541596    0.23    0.00  1.0000
   2  -1  19  141467   12607                                                      116702   -0.50    0.00  1.0000
   2   1  19  143130   15130                                                      118230   -0.50    0.00  1.0000
   2  -1  19  153860   13776                                                      127982   -0.50    0.00  1.0000
   2   1  20    4589    3646                                                        5267   -0.07    0.00  1.0000
  -2   2  19  272146   20999                                                      294901   -0.31    0.00  1.0000
  -2   2  18 2023659   67206                                                     1991322   -0.16    0.00  1.0000
  -2   2  17  170605   20443                                                      117981   -1.00    0.00  1.0000
  -2   2  16 1115798   64325                                                     1166160    0.34    0.00  1.0000
   2  -2 -16 1068759   50252                                                     1118060    0.34    0.00  1.0000
  -2  -2  15  330481   44790                                                      508745    2.00    0.00  1.0000
   2  -2 -15  340210   35579                                                      520800   -2.00    0.00  1.0000
  -2  -2  14   98297   15817                                                       44234    1.49    0.00  1.0000
   2  -2 -14   93944   11553                                                       41331    1.49    0.00  1.0000
  -2  -2  13  628959   39611                                                      349195    2.92    0.00  1.0000
   2  -2 -13  621694   29785                                                      343787   -2.92    0.00  1.0000
   2  -2 -13  570393   65576                                                      305921   -2.92    0.00  1.0000
   2  -2 -12 3793478  104322                                                     4644069    2.99    0.00  1.0000
  -2  -2  12 3566328  136502                                                     4392131    2.99    0.00  1.0000
  -2  -2  11 2158199   74369                                                     1410387    4.06    0.00  1.0000
   2  -2 -11 2203245   55947                                                     1446847   -4.06    0.00  1.0000
  -2  -2  1010808530  314201                                                    12878484    4.34    0.00  1.0000
  -2  -2   9  555162   28916                                                      119144    5.77    0.00  1.0000
  -2  -2   824649798  403636                                                    27976650    4.68    0.00  1.0000
  -2  -2   7 1021455   37285                                                      254189    7.30    0.00  1.0000
  -2  -2   6 7860424  207062                                                     9258487    3.45    0.00  1.0000
   2   2  -6 8430062  169185                                                     9875862    3.45    0.00  1.0000
   2   2  -5 1005618   72203                                                     2353019    7.66    0.00  1.0000
  -2  -2   5  854436   92326                                                     2118501    7.66    0.00  1.0000
   2   2  -4   60357   13671                                                      117699    1.40    0.00  1.0000
  -2  -2   4   41614   18330                                                       90836    1.40    0.00  1.0000
  -2  -2   3   70825   10338                                                       19998    5.88    0.00  1.0000
   2   2  -3   84059    5081                                                       13833    5.88    0.00  1.0000
   2  -2  -2 1222167   64075                                                     1227209   -0.03    0.00  1.0000
   2  -2  -1 3055154   90022                                                     2751526   -1.29    0.00  1.0000
   2  -2  -1 3236506   93908                                                     2923764   -1.29    0.00  1.0000
   2  -2  -1 3229636   91222                                                     2917234   -1.29    0.00  1.0000
   2  -2  -1 3351618   96685                                                     3033223   -1.29    0.00  1.0000
   2  -2   0 3263990   85867                                                     3231311   -0.13    0.00  1.0000
   2  -2   0 3131630   95004                                                     3099622   -0.13    0.00  1.0000
   2  -2   0 3244322  102005                                                     3211741   -0.13    0.00  1.0000
   2  -2   0 3144134   87948                                                     3112062   -0.13    0.00  1.0000
   2  -2   0 3196209   91428                                                     3163872   -0.13    0.00  1.0000
   2  -2   1 1566455   85563                                                     2428308    4.42    0.00  1.0000
   2  -2   1 1556041   95555                                                     2415338    4.42    0.00  1.0000
   2  -2   1 1648899   84320                                                     2530697    4.42    0.00  1.0000
   2  -2   1 1564512   74901                                                     2425888    4.42    0.00  1.0000
   2  -2   2 7110571  154803                                                     7479263    0.98    0.00  1.0000
   2  -2   2 6969764  155730                                                     7334834    0.98    0.00  1.0000
   2  -2   3  507529   78151                                                     1620426    8.08    0.00  1.0000
   2  -2   3  456169   75318                                                     1527576    8.08    0.00  1.0000
   2  -2   411574670  231298                                                    12872784    2.68    0.00  1.0000
   2  -2   5  228550   75541                                                     1186929    8.82    0.00  1.0000
   2  -2   612601058  282396                                                    14645969    4.00    0.00  1.0000
   2  -2   7 3616469  106622                                                     1870093    7.70    0.00  1.0000
   2  -2   8 9608672  284581                                                    11531496    4.27    0.00  1.0000
   2  -2   9 1241849  135101                                                     2253830    5.58    0.00  1.0000
   2  -2  10 4397287  228598                                                     5496931    3.57    0.00  1.0000
  -2  -2 -11   78617   22465                                                      268799   -3.43    0.00  1.0000
   2   2  11   89752   30909                                                      289073   -3.43    0.00  1.0000
   2  -2  11   71858   26937                                                      256170    3.43    0.00  1.0000
   2  -2  11   68303   50980                                                      249419    3.43    0.00  1.0000
   2  -2  12 4976480  132716                                                     5722099    2.33    0.00  1.0000
  -2  -2 -12 4660871  104020                                                     5383192    2.33    0.00  1.0000
   2  -2  13  655775  103227                                                      918584    2.14    0.00  1.0000
  -2  -2 -13  589789   42409                                                      840166   -2.14    0.00  1.0000
   2  -2  13  700612   55768                                                      971513    2.14    0.00  1.0000
   2  -2  14 2970254  100479                                                     3199112    0.94    0.00  1.0000
  -2  -2 -14 2925547   82828                                                     3152862    0.94    0.00  1.0000
   2  -2  15  711763   40658                                                      553049    1.44    0.00  1.0000
   2  -2  16 1019844   51757                                                     1012161   -0.05    0.00  1.0000
   2  -2  17    5576    6516                                                       17363    0.82    0.00  1.0000
   2   2  17   19883   13599                                                       39244   -0.82    0.00  1.0000
   2  -2  18  343425   24545                                                      318886   -0.31    0.00  1.0000
   2   2  18  403765   29068                                                      377119   -0.31    0.00  1.0000
   2  -2  18  415568   24018                                                      388530   -0.31    0.00  1.0000
   2  -2  19  128000   11795                                                      112920    0.31    0.00  1.0000
   2   2  19  126486   13271                                                      111498   -0.31    0.00  1.0000
  -2  -3  19  302662   19027                                                      309404    0.09    0.00  1.0000
  -2   3  19  315311   20253                                                      322201    0.09    0.00  1.0000
  -2   3  18  443062   24277                                                      340780   -1.18    0.00  1.0000
  -2  -3  18  445464   25368                                                      342850    1.18    0.00  1.0000
   2  -3 -17 5480569   95647                                                     5655500    0.53    0.00  1.0000
  -2   3  17 5187427  115644                                                     5357652    0.53    0.00  1.0000
   2  -3 -16  185493   27158                                                      359236   -2.43    0.00  1.0000
  -2   3  16  174853   33291                                                      344366   -2.43    0.00  1.0000
   2  -3 -15 1970238   70218                                                     2213780    1.21    0.00  1.0000
   2  -3 -14  733332   52599                                                     1179629   -3.31    0.00  1.0000
   2  -3 -13 8705491  150459                                                     9443005    1.77    0.00  1.0000
  -2  -3  12     406   18335                                                       66371    3.42    0.00  1.0000
   2  -3 -12     203   12405                                                       49841   -3.43    0.00  1.0000
  -2  -3  11 1001318   73125                                                     1319298    2.13    0.00  1.0000
   2  -3 -11 1095645   57587                                                     1427157    2.13    0.00  1.0000
  -2  -3  10   11737   20668                                                      102851    3.06    0.00  1.0000
   2  -3 -10    8200   14527                                                       91745   -3.06    0.00  1.0000
  -2  -3   9  798694   92439                                                     1079820    2.10    0.00  1.0000
  -2  -3   8 2619064  122483                                                     2102831    2.43    0.00  1.0000
  -2  -3   7  136279   24403                                                       83476    1.16    0.00  1.0000
  -2  -3   6  895320   82082                                                     1124220    1.65    0.00  1.0000
  -2  -3   511672309  244685                                                    11352998   -0.68    0.00  1.0000
  -2  -3   4 3424110  134871                                                     3693807    1.03    0.00  1.0000
  -2  -3   3 8289949  183616                                                     7216016   -2.78    0.00  1.0000
   2  -3  -2 2615733  101714                                                     2513428   -0.46    0.00  1.0000
   2  -3  -113643300  211832                                                    11614896   -4.12    0.00  1.0000
   2  -3  -113228802  196706                                                    11232699   -4.12    0.00  1.0000
   2  -3   0  265584   34811                                                      288397    0.31    0.00  1.0000
   2  -3   0  257597   28377                                                      280073    0.31    0.00  1.0000
   2  -3   0  252790   33703                                                      275059    0.31    0.00  1.0000
   2  -3   0  205833   32632                                                      225973    0.31    0.00  1.0000
   2  -3   0  263819   28595                                                      286558    0.31    0.00  1.0000
   2  -3   1 6201248  141898                                                     4984866   -3.71    0.00  1.0000
   2  -3   1 6286827  114628                                                     5061625   -3.71    0.00  1.0000
   2  -3   1 6079985  157162                                                     4876206   -3.71    0.00  1.0000
   2  -3   1 6134060  144331                                                     4924646   -3.71    0.00  1.0000
   2  -3   2  436983   39733                                                      350238    1.00    0.00  1.0000
   2  -3   2  378183   35914                                                      297819    1.00    0.00  1.0000
   2  -3   2  373317   41972                                                      293502    1.00    0.00  1.0000
   2  -3   312609222  231774                                                    11734095   -1.81    0.00  1.0000
   2  -3   313051197  246082                                                    12160591   -1.81    0.00  1.0000
   2  -3   4 1759611  106523                                                     2063362    1.59    0.00  1.0000
   2  -3   4 1611976   99812                                                     1903223    1.59    0.00  1.0000
   2  -3   5 9505431  237056                                                     9645693    0.33    0.00  1.0000
   2  -3   5 9891040  247571                                                    10034110    0.33    0.00  1.0000
   2  -3   6 1148370   75334                                                      822630    2.37    0.00  1.0000
   2  -3   6 1043429   70046                                                      734196    2.37    0.00  1.0000
   2  -3   718506130  375643                                                    19594924    1.80    0.00  1.0000
   2  -3   718205000  379291                                                    19285026    1.80    0.00  1.0000
   2  -3   8  824725   63278                                                      492792    2.97    0.00  1.0000
   2  -3   8  769019   60770                                                      449952    2.97    0.00  1.0000
   2  -3   9 5784786  242107                                                     6605861    2.38    0.00  1.0000
   2  -3   9 5823456  253544                                                     6647180    2.38    0.00  1.0000
  -2  -3 -10  150211   25061                                                      357435   -3.03    0.00  1.0000
   2  -3  10  144501   60132                                                      348598    3.03    0.00  1.0000
   2   3  10  166196   35201                                                      381874   -3.03    0.00  1.0000
  -2  -3 -11  294497   30435                                                      483842    2.21    0.00  1.0000
   2  -3  11  288613   74941                                                      476242    2.20    0.00  1.0000
   2   3  11  308107   42092                                                      501244    2.21    0.00  1.0000
   2  -3  11  342512   78295                                                      544822    2.20    0.00  1.0000
   2  -3  12 5791830  297106                                                     6816119    2.94    0.00  1.0000
  -2  -3 -12 5979180  118619                                                     7019027   -2.94    0.00  1.0000
  -2  -3 -13 1567947   51641                                                     1294718    1.65    0.00  1.0000
  -2  -3 -14  257858   31398                                                      483747   -2.71    0.00  1.0000
  -2  -3 -15  341497   22419                                                      266079    0.99    0.00  1.0000
   2  -3  15  344508   30089                                                      268693    0.99    0.00  1.0000
   2  -3  16 1120426   48460                                                      858914    1.90    0.00  1.0000
   2   3  16 1143853   50177                                                      879408   -1.90    0.00  1.0000
   2   3  17  748676   42660                                                      800104    0.42    0.00  1.0000
   2  -3  17  749003   41688                                                      800486    0.42    0.00  1.0000
   2   3  18   63192    8561                                                       37359   -0.84    0.00  1.0000
   2  -3  18   68449    8582                                                       41443    0.84    0.00  1.0000
  -2  -4  18  762916   30724                                                      813664    0.41    0.00  1.0000
  -2   4  17    1705    6039                                                       14142   -1.12    0.00  1.0000
  -2  -4  17    4991    8140                                                       21983    1.12    0.00  1.0000
   2  -4 -17    3631    6256                                                       19014   -1.12    0.00  1.0000
  -2   4  16  832214   47161                                                      931392    0.76    0.00  1.0000
  -2  -4  16  819170   49073                                                      917588    0.76    0.00  1.0000
   2  -4 -16  867990   39299                                                      969217    0.76    0.00  1.0000
  -2  -4  15  171037   31234                                                      298771    1.92    0.00  1.0000
   2  -4 -15  207083   26020                                                      345800   -1.92    0.00  1.0000
   2  -4 -14 1869207   65567                                                     2004612    0.70    0.00  1.0000
   2  -4 -13     598    9248                                                       28289   -2.07    0.00  1.0000
   2  -4 -12 3299180   87866                                                     3353270    0.21    0.00  1.0000
   2  -4 -11 1042438   54885                                                     1292898   -1.67    0.00  1.0000
   2  -4 -10 5795968  113502                                                     5706799   -0.27    0.00  1.0000
   2  -4 -10 5678749  285295                                                     5590490   -0.27    0.00  1.0000
  -2  -4  10 5568273  228891                                                     5480881   -0.27    0.00  1.0000
  -2  -4   9  373349   68351                                                      465290    1.03    0.00  1.0000
   2  -4  -9  447924   34079                                                      548235   -1.03    0.00  1.0000
   2  -4  -8 1740000   57175                                                     1638635   -0.56    0.00  1.0000
  -2  -4   8 1602294  115276                                                     1505087   -0.56    0.00  1.0000
  -2  -4   7  292902   47832                                                      266197    0.36    0.00  1.0000
  -2  -4   6   39307   17278                                                       20666   -0.79    0.00  1.0000
  -2  -4   5  166190   35366                                                      161298   -0.09    0.00  1.0000
   2  -4  -4 7459638  213839                                                     7057877   -1.08    0.00  1.0000
  -2  -4   4 7389448  219205                                                     6989608   -1.08    0.00  1.0000
   2  -4  -3   10208    8147                                                        6707    0.28    0.00  1.0000
  -2  -4   3   11863   13784                                                        8072   -0.28    0.00  1.0000
   2  -4  -2 7638126  181390                                                     7093447   -1.45    0.00  1.0000
   2  -4  -2 7202082  196642                                                     6673470   -1.45    0.00  1.0000
   2  -4  -1 9726702  221915                                                     9811652    0.20    0.00  1.0000
   2  -4  -1 9099617  203563                                                     9181788    0.20    0.00  1.0000
   2  -4  -1 9533720  232762                                                     9617824    0.20    0.00  1.0000
   2  -4   012377851  249673                                                    11586396   -1.65    0.00  1.0000
   2  -4   011639494  252499                                                    10872403   -1.65    0.00  1.0000
   2  -4   011867910  253578                                                    11093201   -1.65    0.00  1.0000
   2  -4   1 6094866  190700                                                     6145765   -0.15    0.00  1.0000
   2  -4   1 6201682  180923                                                     6253025   -0.15    0.00  1.0000
   2  -4   1 5658193  191259                                                     5707239   -0.15    0.00  1.0000
   2  -4   212859808  300200                                                    12116392   -1.52    0.00  1.0000
   2  -4   213496346  280723                                                    12734486   -1.52    0.00  1.0000
   2  -4   213822734  261060                                                    13051583   -1.52    0.00  1.0000
   2  -4   3 2579335  133813                                                     2666636   -0.39    0.00  1.0000
   2  -4   3 2379734  144479                                                     2463618   -0.39    0.00  1.0000
   2  -4   3 2470659  118375                                                     2556117   -0.39    0.00  1.0000
   2  -4   4 2165246  106014                                                     1924693   -1.21    0.00  1.0000
   2  -4   4 2224565  119426                                                     1980642   -1.21    0.00  1.0000
   2  -4   5 1928664  110743                                                     1937493   -0.05    0.00  1.0000
   2  -4   5 2241303  131740                                                     2250820   -0.05    0.00  1.0000
   2  -4   6   46813   23218                                                       72969   -0.78    0.00  1.0000
   2  -4   6   56471   28219                                                       84916   -0.78    0.00  1.0000
   2  -4   7  144623   29153                                                      108142    0.74    0.00  1.0000
   2  -4   7  111310   27933                                                       79630    0.74    0.00  1.0000
   2  -4   8 2392693  149413                                                     2347959   -0.21    0.00  1.0000
   2   4   8 2386716   81583                                                     2342039   -0.21    0.00  1.0000
   2  -4   8 2721368   89113                                                     2673646   -0.21    0.00  1.0000
   2  -4   8 2476674  147233                                                     2431158   -0.21    0.00  1.0000
   2  -4   9  599228   39278                                                      457448    1.41    0.00  1.0000
  -2  -4  -9  502267   26013                                                      373312   -1.41    0.00  1.0000
   2  -4   9  504484   63508                                                      375183    1.41    0.00  1.0000
   2   4   9  552717   36330                                                      416972   -1.41    0.00  1.0000
   2  -4  10 7778179  293238                                                     7876810    0.25    0.00  1.0000
   2   4  10 7564016  158882                                                     7661281    0.25    0.00  1.0000
  -2  -4 -10 7501955  120721                                                     7598822    0.25    0.00  1.0000
   2  -4  10 7950485  166801                                                     8050198    0.25    0.00  1.0000
   2  -4  11   61242    9598                                                       15329    1.78    0.00  1.0000
  -2  -4 -11   51404    5145                                                       10615   -1.78    0.00  1.0000
   2   4  11   69383   10485                                                       19519   -1.78    0.00  1.0000
   2  -4  12 5994216  147497                                                     6203075    0.61    0.00  1.0000
  -2  -4 -12 6019521  110500                                                     6228814    0.61    0.00  1.0000
   2  -4  13   56605   11845                                                       10161    1.98    0.00  1.0000
  -2  -4 -13   58836    4697                                                       11106   -1.98    0.00  1.0000
  -2  -4 -14  101001   16289                                                      146444    0.94    0.00  1.0000
   2  -4  14  108894   24338                                                      155918    0.94    0.00  1.0000
   2   4  15  422208   26786                                                      277263   -1.78    0.00  1.0000
  -2  -4 -15  454139   21406                                                      303249   -1.78    0.00  1.0000
   2  -4  15  460081   30733                                                      308120    1.78    0.00  1.0000
   2   4  16 2235403   68318                                                     2438398    0.96    0.00  1.0000
   2  -4  16 2324773   75738                                                     2531697    0.96    0.00  1.0000
   2   4  17  309209   22734                                                      396375   -1.06    0.00  1.0000
   2  -4  17  322793   26481                                                      411802    1.06    0.00  1.0000
   2  -4  18 1403449   40149                                                     1502567    0.59    0.00  1.0000
   2  -5 -16   16600    5067                                                        9164   -0.48    0.00  1.0000
  -2   5  16    1096    3307                                                       -1770   -0.48    0.00  1.0000
  -2  -5  16    1095    5525                                                        -499    0.48    0.00  1.0000
   2  -5 -15 3353489   70425                                                     3460649    0.42    0.00  1.0000
  -2  -5  15 3110418   85797                                                     3213741    0.42    0.00  1.0000
   2  -5 -14   19589    8061                                                       30700   -0.51    0.00  1.0000
  -2  -5  14   10025    9865                                                       18316    0.51    0.00  1.0000
   2  -5 -13  554504   33339                                                      552109   -0.02    0.00  1.0000
  -2  -5  13  535754   43053                                                      533367   -0.02    0.00  1.0000
  -2  -5  12  234261   32593                                                      262659    0.41    0.00  1.0000
   2  -5 -12  238148   24749                                                      266791   -0.41    0.00  1.0000
  -2  -5  11 1030938   59127                                                      943821   -0.63    0.00  1.0000
   2  -5 -11  970538   44734                                                      886146   -0.63    0.00  1.0000
  -2  -5  10   13748    7965                                                       22638    0.48    0.00  1.0000
   2  -5 -10   12206    8157                                                       20637   -0.48    0.00  1.0000
  -2  -5   9  576368   71822                                                      480961   -0.95    0.00  1.0000
   2  -5  -9  504540   30692                                                      415564   -0.95    0.00  1.0000
  -2  -5   9  522911   38155                                                      432241   -0.95    0.00  1.0000
  -2  -5   8  210437   27754                                                      249802    0.59    0.00  1.0000
   2  -5  -8  172827   54062                                                      208622   -0.59    0.00  1.0000
   2  -5  -8  208633   24172                                                      247796   -0.59    0.00  1.0000
  -2  -5   8  208737   54571                                                      247949    0.59    0.00  1.0000
  -2  -5   7  520040   65913                                                      436151   -0.88    0.00  1.0000
   2  -5  -7  548025   77384                                                      461763   -0.88    0.00  1.0000
  -2  -5   7  542491   35732                                                      456732   -0.88    0.00  1.0000
   2  -5  -7  532162   31042                                                      447212   -0.88    0.00  1.0000
   2  -5  -6  984195   43872                                                      905628   -0.58    0.00  1.0000
   2  -5  -6  881150   96408                                                      806897   -0.58    0.00  1.0000
  -2  -5   6  990996   96233                                                      912152    0.58    0.00  1.0000
   2  -5  -5 2265034  147516                                                     2109951   -0.76    0.00  1.0000
  -2  -5   5 2344442  144302                                                     2186721   -0.76    0.00  1.0000
   2  -5  -5 2293099   66503                                                     2137041   -0.76    0.00  1.0000
   2  -5  -4 1326152   52881                                                     1398088   -0.44    0.00  1.0000
  -2  -5   4 1169116  109124                                                     1236629    0.44    0.00  1.0000
   2  -5  -323671100  427598                                                    23150492   -0.78    0.00  1.0000
  -2  -5   323050264  458616                                                    22536496   -0.78    0.00  1.0000
  -2  -5   2 1221876  104964                                                     1189949    0.21    0.00  1.0000
   2  -5  -2 1258946   97456                                                     1226469   -0.21    0.00  1.0000
   2  -5  -110190661  280388                                                     9846162   -0.78    0.00  1.0000
   2  -5   0 1705555  118175                                                     1709275    0.02    0.00  1.0000
   2  -5   0 1811270  112377                                                     1815104    0.02    0.00  1.0000
   2  -5   1 1041775   88396                                                      936477   -0.76    0.00  1.0000
   2  -5   1 1077555   88918                                                      970415   -0.76    0.00  1.0000
   2  -5   2  654737   76541                                                      673856    0.17    0.00  1.0000
   2  -5   2  556231   70002                                                      573864    0.17    0.00  1.0000
   2  -5   3 2730239  149327                                                     2533767   -0.87    0.00  1.0000
   2  -5   3 2671526  156987                                                     2477218   -0.87    0.00  1.0000
   2  -5   4 2182460   76592                                                     2237120    0.27    0.00  1.0000
   2  -5   4 2262294  158921                                                     2317939    0.27    0.00  1.0000
   2  -5   4 2277518  148317                                                     2333349    0.27    0.00  1.0000
   2  -5   5 3259199  173134                                                     3003723   -1.04    0.00  1.0000
   2  -5   5 3133431  186924                                                     2883034   -1.04    0.00  1.0000
   2  -5   5 3478131   93639                                                     3214041   -1.04    0.00  1.0000
   2  -5   6   88464   18401                                                      103614    0.35    0.00  1.0000
   2   5   6   79208   16590                                                       93595   -0.35    0.00  1.0000
   2  -5   6  102815   42498                                                      119101    0.35    0.00  1.0000
   2  -5   6   90117   36393                                                      105403    0.35    0.00  1.0000
   2   5   7 2311098   77166                                                     2101331   -1.02    0.00  1.0000
   2  -5   7 2587916  184927                                                     2365629   -1.02    0.00  1.0000
   2  -5   7 2500694   84332                                                     2282270   -1.02    0.00  1.0000
   2  -5   7 2524683  158651                                                     2305189   -1.02    0.00  1.0000
   2  -5   8  442871   68601                                                      406345    0.40    0.00  1.0000
   2  -5   8  547197   88809                                                      506508    0.40    0.00  1.0000
   2   5   8  474115   36951                                                      436242   -0.40    0.00  1.0000
  -2  -5  -8  479159   28847                                                      441081   -0.40    0.00  1.0000
   2  -5   8  499943   39270                                                      461086    0.40    0.00  1.0000
   2   5   9 5128904  124644                                                     4893996   -0.76    0.00  1.0000
  -2  -5  -9 5293753   98513                                                     5055055   -0.76    0.00  1.0000
   2  -5   9 5516674  134826                                                     5273113   -0.76    0.00  1.0000
  -2  -5 -10 1112298   44884                                                     1056711   -0.38    0.00  1.0000
   2   5  10 1017500   56121                                                      964365   -0.38    0.00  1.0000
   2  -5  10 1067267   59607                                                     1012831    0.38    0.00  1.0000
   2  -5  11 1950835   81862                                                     1881933   -0.36    0.00  1.0000
  -2  -5 -11 2133253   61601                                                     2061072   -0.36    0.00  1.0000
   2  -5  12   34467   13262                                                       24315    0.43    0.00  1.0000
  -2  -5 -12   29692    5872                                                       20345   -0.43    0.00  1.0000
   2  -5  13  796851   50307                                                      810651    0.11    0.00  1.0000
  -2  -5 -13  814296   35800                                                      828263    0.11    0.00  1.0000
   2  -5  14   52109   16111                                                       73115    0.61    0.00  1.0000
   2  -5  15 2237425   70576                                                     2334619    0.46    0.00  1.0000
   2  -5  16 1377906   49028                                                     1478797    0.61    0.00  1.0000
   2  -5  17 2461770   51370                                                     2552797    0.41    0.00  1.0000
   2  -6 -15    8771    3856                                                       10147    0.10    0.00  1.0000
   2  -6 -14 1385875   41305                                                     1402867    0.10    0.00  1.0000
  -2  -6  14 1215721   45229                                                     1231639    0.10    0.00  1.0000
  -2  -6  13  374582   30055                                                      401278   -0.31    0.00  1.0000
   2  -6 -13  426498   26246                                                      454954    0.31    0.00  1.0000
   2  -6 -12 2295321   63234                                                     2284370   -0.05    0.00  1.0000
  -2  -6  12 2166865   75558                                                     2156391   -0.05    0.00  1.0000
  -2  -6  11  989542   54677                                                     1032671   -0.31    0.00  1.0000
   2  -6 -11  982604   45083                                                     1025581    0.31    0.00  1.0000
   2  -6 -10 4502599   96339                                                     4414021   -0.30    0.00  1.0000
  -2  -6  10 4436552  113837                                                     4348811   -0.30    0.00  1.0000
   2  -6  -9   41959   10674                                                       42366    0.01    0.00  1.0000
  -2  -6   9   48019   12290                                                       48456   -0.01    0.00  1.0000
   2  -6  -8 2634318   75512                                                     2524647   -0.49    0.00  1.0000
  -2  -6   8 2697522   86120                                                     2586457   -0.49    0.00  1.0000
   2  -6  -7   58101   13558                                                       67668   -0.28    0.00  1.0000
   2  -6  -6 2225008   69553                                                     2103341   -0.60    0.00  1.0000
  -2  -6   5  271337   55718                                                      240303    0.44    0.00  1.0000
   2  -6  -5  249164   23661                                                      219466   -0.44    0.00  1.0000
  -2  -6   4  263041   50403                                                      211148   -0.77    0.00  1.0000
   2  -6  -4  259375   23294                                                      207885   -0.77    0.00  1.0000
  -2  -6   3  399334   65419                                                      353284    0.54    0.00  1.0000
   2  -6  -3  413410   30860                                                      366532   -0.54    0.00  1.0000
   2  -6  -3  439632   61361                                                      391247   -0.54    0.00  1.0000
   2  -6  -2 9917854  155329                                                     9498825   -0.97    0.00  1.0000
  -2  -6   210569457  345984                                                    10137009   -0.97    0.00  1.0000
   2  -6  -210835292  320889                                                    10397107   -0.97    0.00  1.0000
   2  -6  -1   33973    7894                                                       24242   -0.41    0.00  1.0000
   2  -6  -1     819   15297                                                        -173   -0.41    0.00  1.0000
   2  -6   0 1135402   50676                                                      985377   -1.05    0.00  1.0000
   2  -6   0  913024   88373                                                      779039   -1.05    0.00  1.0000
  -2  -6   0 1086967  106749                                                      940400   -1.05    0.00  1.0000
   2  -6   1 1286602   58761                                                     1288999   -0.02    0.00  1.0000
   2  -6   1 1369126  119699                                                     1371598   -0.02    0.00  1.0000
   2  -6   2 2039357   71547                                                     1844353   -1.01    0.00  1.0000
   2  -6   2 2077151  142164                                                     1880303   -1.01    0.00  1.0000
   2  -6   3   60288   16504                                                       70819    0.30    0.00  1.0000
   2  -6   3   37992   18072                                                       46440    0.30    0.00  1.0000
   2  -6   4 1754754  139695                                                     1593736   -0.90    0.00  1.0000
   2  -6   4 1899363  140011                                                     1731685   -0.90    0.00  1.0000
   2  -6   4 1669877   68184                                                     1512896   -0.90    0.00  1.0000
   2  -6   5  585829   89355                                                      614554    0.27    0.00  1.0000
   2  -6   5  766459   50111                                                      799266    0.27    0.00  1.0000
   2  -6   6   63552   11532                                                       39577   -0.77    0.00  1.0000
   2  -6   7  529146   42135                                                      531385    0.02    0.00  1.0000
   2   6   8  994357   50332                                                      912666   -0.60    0.00  1.0000
   2  -6   8 1075033   57125                                                      989977   -0.60    0.00  1.0000
   2  -6   9  103226   21549                                                      113385   -0.22    0.00  1.0000
   2   6   9   69305   14523                                                       77673    0.22    0.00  1.0000
   2  -6  10 3394354  102602                                                     3299011   -0.38    0.00  1.0000
   2  -6  11  986132   56390                                                     1031181   -0.32    0.00  1.0000
   2  -6  12  488021   36397                                                      473211   -0.15    0.00  1.0000
   2  -6  13  678379   40773                                                      702907   -0.21    0.00  1.0000
   2  -6  14 1576330   54448                                                     1581826    0.03    0.00  1.0000
   2  -6  15  123061   13477                                                      123592   -0.01    0.00  1.0000
   2  -7 -13  754853   24892                                                      754307    0.00    0.00  1.0000
   2  -7 -12   21840    4782                                                       14638    0.39    0.00  1.0000
   2  -7 -11 1307831   42709                                                     1315498    0.05    0.00  1.0000
   2  -7 -10  704115   33199                                                      664155    0.35    0.00  1.0000
   2  -7  -9  865439   39541                                                      856511   -0.07    0.00  1.0000
   2  -7  -8  243218   23323                                                      255864    0.18    0.00  1.0000
   2  -7  -7 7262637  122376                                                     7161806   -0.27    0.00  1.0000
   2  -7  -6  686068   38981                                                      675574    0.09    0.00  1.0000
   2  -7  -5 6388735  119584                                                     6236414   -0.44    0.00  1.0000
   2  -7  -4       6    9889                                                       -4583   -0.03    0.00  1.0000
  -2  -7   4       6    7016                                                       -3291    0.04    0.00  1.0000
  -2  -7   3 1576270   58544                                                     1461757   -0.67    0.00  1.0000
   2  -7  -3 1703784   62390                                                     1584666   -0.67    0.00  1.0000
  -2  -7   2 1569649   60871                                                     1612306    0.24    0.00  1.0000
   2  -7  -2 1695895   66369                                                     1740144   -0.24    0.00  1.0000
   2  -7  -1  160614   17961                                                      109883   -1.00    0.00  1.0000
   2  -7   0 3593001   99622                                                     3667307   -0.28    0.00  1.0000
   2  -7   1  292380   33194                                                      386623   -1.17    0.00  1.0000
   2  -7   2  736904   46458                                                      754819   -0.15    0.00  1.0000
   2  -7   3 2688342   83503                                                     2472168   -0.97    0.00  1.0000
   2  -7   4  413486   34271                                                      405833   -0.09    0.00  1.0000
   2  -7   5 1869075   70794                                                     1760724   -0.58    0.00  1.0000
   2  -7   6  227611   25565                                                      216114   -0.18    0.00  1.0000
   2  -7   7 2618007   85144                                                     2551807   -0.30    0.00  1.0000
   2  -7   8  377952   31432                                                      347125   -0.37    0.00  1.0000
   2  -7   9 2789871   84810                                                     2750855   -0.17    0.00  1.0000
   2  -7  10  107100   18968                                                      129530   -0.47    0.00  1.0000
   2  -7  11 1169785   49101                                                     1151950   -0.12    0.00  1.0000
   2  -7  12  515436   29119                                                      484385   -0.32    0.00  1.0000
   2  -7  13 1134807   37653                                                     1120820   -0.09    0.00  1.0000
   2  -8 -10 1428426   33929                                                     1420157   -0.05    0.00  1.0000
   2  -8  -9    8343    4993                                                       13540    0.36    0.00  1.0000
   2  -8  -8  401216   22967                                                      390376   -0.12    0.00  1.0000
   2  -8  -7 1675424   50714                                                     1752494    0.42    0.00  1.0000
   2  -8  -6  714052   33540                                                      689757   -0.21    0.00  1.0000
   2  -8  -5  145305   17457                                                      166539    0.39    0.00  1.0000
   2  -8  -4  166551   17530                                                      154274   -0.22    0.00  1.0000
   2  -8  -3 2428628   69632                                                     2488998    0.28    0.00  1.0000
   2  -8  -2 1252232   49507                                                     1200959   -0.33    0.00  1.0000
   2  -8  -1  113491   16619                                                      122337    0.19    0.00  1.0000
   2  -8   0 3947442   90773                                                     3799946   -0.54    0.00  1.0000
   2  -8   1    4005    7760                                                        4719    0.08    0.00  1.0000
   2  -8   2 5109419  104479                                                     4931406   -0.57    0.00  1.0000
   2  -8   3 1315777   54563                                                     1340278   -0.15    0.00  1.0000
   2  -8   4 3334288   84897                                                     3236651   -0.39    0.00  1.0000
   2  -8   5  383399   30546                                                      416983   -0.38    0.00  1.0000
   2  -8   6  357172   26912                                                      341676   -0.19    0.00  1.0000
   2  -8   7    1131    6474                                                        4278   -0.46    0.00  1.0000
   2  -8   8  847090   38778                                                      833253   -0.11    0.00  1.0000
   2  -8   9   78350   11338                                                       64268   -0.38    0.00  1.0000
   2  -8  10  991016   35439                                                      973088   -0.13    0.00  1.0000
   2  -9  -5  475290   19267                                                      468555   -0.07    0.00  1.0000
   2  -9  -4  124306   10698                                                      121432    0.06    0.00  1.0000
   2  -9  -3  178218   13699                                                      175911   -0.04    0.00  1.0000
   2  -9  -2      22    4218                                                       -6009    0.07    0.00  1.0000
   2  -9  -1 1653149   43413                                                     1635795   -0.10    0.00  1.0000
   2  -9   0  119707   12039                                                      116389    0.07    0.00  1.0000
   2  -9   1  781598   30764                                                      765806   -0.13    0.00  1.0000
   2  -9   2   37391    7192                                                       37303    0.00    0.00  1.0000
   2  -9   3 2794038   57505                                                     2779385   -0.06    0.00  1.0000
   2  -9   4   26711    5978                                                       24483   -0.10    0.00  1.0000
   2  -9   5 1602570   40762                                                     1602686    0.00    0.00  1.0000
  -3   0  19 2031458   56890                                                     2068191    0.19    0.00  1.0000
  -3   0  17 3089624  105479                                                     3258161    0.68    0.00  1.0000
  -3   0  15 8002673  189661                                                     8457584    1.14    0.00  1.0000
   3   0 -13  385210   36610                                                      513144    1.38    0.00  1.0000
   3   0 -11 1470279  120968                                                     1656235    1.07    0.00  1.0000
   3   0  -9 5627070  201263                                                     5304083   -1.00    0.00  1.0000
   3   0  -7 3282547  111204                                                     2031702   -5.57    0.00  1.0000
   3   0  -5 5226208   98374                                                     2089861  -12.12    0.00  1.0000
   3   0  -359508312  542555                                                    82081864  -19.41    0.00  1.0000
   3   0  -1 8486808   65384                                                     1517677  -24.25    0.00  1.0000
   3   0  -1 8608216   56609                                                     1569266  -24.25    0.00  1.0000
   3   0   133824348  201692                                                    17878440  -22.90    0.00  1.0000
   3   0   134833484  187845                                                    18614134  -22.90    0.00  1.0000
   3   0   314692126  143970                                                     7354305  -16.17    0.00  1.0000
   3   0   316448055  163641                                                     8611123  -16.17    0.00  1.0000
   3   0   5  834568   20443                                                      101058   -8.59    0.00  1.0000
   3   0   5  949159   26172                                                      143336   -8.59    0.00  1.0000
   3   0   7   79372   35399                                                      239027   -2.99    0.00  1.0000
   3   0   7  218908   53669                                                      455693   -2.99    0.00  1.0000
   3   0   9 1211795   96590                                                     1230659    0.12    0.00  1.0000
   3   0   9 1060528   82971                                                     1078180    0.12    0.00  1.0000
   3   0  11 5894943  242679                                                     6245684    1.03    0.00  1.0000
   3   0  13 8868474  165480                                                     9243347    0.90    0.00  1.0000
   3   0  15 3546297  115165                                                     3751517    0.77    0.00  1.0000
   3   0  17  153026   24199                                                      192616    0.69    0.00  1.0000
   3   0  19   17386    7654                                                       27546    0.49    0.00  1.0000
  -3   1  19   47191   10511                                                       46332    0.03    0.00  1.0000
  -3  -1  18  864632   40302                                                      910663    0.35    0.00  1.0000
  -3   1  18 1009089   51930                                                     1058681    0.35    0.00  1.0000
  -3  -1  17   19961   13308                                                       21229   -0.06    0.00  1.0000
  -3   1  17   23329   14226                                                       24688    0.06    0.00  1.0000
  -3   1  16 1591384   80763                                                     1668305    0.43    0.00  1.0000
  -3  -1  16 1559710   79014                                                     1635895    0.43    0.00  1.0000
  -3   1  15   36066   14319                                                       25160    0.45    0.00  1.0000
  -3  -1  15   23099   14721                                                       14556   -0.45    0.00  1.0000
   3  -1 -15   19056    7139                                                       11395    0.45    0.00  1.0000
  -3  -1  14 5925760  160257                                                     5951837    0.08    0.00  1.0000
   3  -1 -14 6122584  123338                                                     6149265    0.08    0.00  1.0000
  -3  -1  13  170915   23856                                                      105533   -1.28    0.00  1.0000
   3  -1 -13  158536   16329                                                       95856    1.28    0.00  1.0000
   3  -1 -12  505599   31931                                                      443187   -0.65    0.00  1.0000
  -3  -1  12  627618   49677                                                      557794   -0.65    0.00  1.0000
   3  -1 -12  481704   69874                                                      420834   -0.65    0.00  1.0000
   3  -1 -11 3400297   94540                                                     4209323    3.00    0.00  1.0000
  -3  -1  11 3377364  127128                                                     4183643   -2.99    0.00  1.0000
   3  -1 -10 5996427  231628                                                     5339042   -1.99    0.00  1.0000
   3  -1  -9 1219951  143014                                                     2260720    5.76    0.00  1.0000
   3  -1  -8  704953   50074                                                      300948   -4.20    0.00  1.0000
  -3  -1   7  607545   12722                                                       42091   -8.28    0.00  1.0000
   3  -1  -7  707771   25703                                                       71298    8.28    0.00  1.0000
  -3  -1   656298656  370358                                                    49319856   -6.93    0.00  1.0000
   3   1  -656105800  473743                                                    49139360   -6.93    0.00  1.0000
   3  -1  -655730632  558430                                                    48787960   -6.93    0.00  1.0000
   3   1  -561411688  451593                                                    52177632   -8.84    0.00  1.0000
  -3  -1   561535028  356988                                                    52291332   -8.84    0.00  1.0000
  -3  -1   464949444  334224                                                    54147712  -10.10    0.00  1.0000
   3   1  -464888884  426969                                                    54092416  -10.10    0.00  1.0000
   3  -1  -3 1455682   50433                                                      591006    6.31    0.00  1.0000
  -3  -1   3 1431500   31765                                                      575610   -6.31    0.00  1.0000
   3  -1  -3 1365064   48018                                                      533794    6.31    0.00  1.0000
   3   1  -3 1367118   40357                                                      535055   -6.31    0.00  1.0000
   3  -1  -2 1880394   11086                                                      195687  -13.40    0.00  1.0000
   3   1  -2 1794309   22021                                                      168566  -13.40    0.00  1.0000
   3  -1  -2 1813166   26163                                                      174414  -13.40    0.00  1.0000
   3  -1  -2 1910207   27549                                                      205384  -13.40    0.00  1.0000
   3  -1  -2 1876340   26203                                                      194381  -13.40    0.00  1.0000
   3   1  -1 1231291   55661                                                     1127190   -0.69    0.00  1.0000
   3   1  -1 1403747   42600                                                     1292438   -0.69    0.00  1.0000
   3  -1  -1 1277108   62124                                                     1170980    0.69    0.00  1.0000
   3  -1  -1 1241015   56770                                                     1136430    0.69    0.00  1.0000
   3  -1  -1 1239635   35111                                                     1135110    0.69    0.00  1.0000
   3  -1   0 5485842   51970                                                     1735034  -14.78    0.00  1.0000
   3  -1   0 5271064   67205                                                     1615186  -14.78    0.00  1.0000
   3   1   0 5291409   45726                                                     1626435  -14.78    0.00  1.0000
   3  -1   0 5485895   72810                                                     1735065  -14.78    0.00  1.0000
   3  -1   1   75154   36569                                                      444754   -5.66    0.00  1.0000
   3   1   1   63558   26841                                                      415900    5.66    0.00  1.0000
   3  -1   1   61534   28855                                                      410646   -5.66    0.00  1.0000
   3  -1   1   51589   37319                                                      384264   -5.66    0.00  1.0000
   3  -1   1   47374   34778                                                      372603   -5.66    0.00  1.0000
   3  -1   2  171014   28918                                                      227249  -12.84    0.00  1.0000
   3  -1   2  178581   28284                                                      218702  -12.84    0.00  1.0000
   3  -1   2  191219   22834                                                      205172  -12.84    0.00  1.0000
   3  -1   3 5049515  101220                                                     2549867   -9.38    0.00  1.0000
   3  -1   3 5193274   90188                                                     2652316   -9.38    0.00  1.0000
   3  -1   4 5084791  111411                                                     2651506   -9.04    0.00  1.0000
   3  -1   4 5192077  100040                                                     2729136   -9.04    0.00  1.0000
   3  -1   5 6398714  124545                                                     3492169   -9.53    0.00  1.0000
   3   1   612238706  156418                                                     9773642   -5.37    0.00  1.0000
   3  -1   612118345  224889                                                     9666173   -5.37    0.00  1.0000
   3  -1   7 1928316   69279                                                      756066   -7.49    0.00  1.0000
   3  -1   810392672  255313                                                     9282527   -2.55    0.00  1.0000
   3  -1   9  415747   32408                                                      104045   -4.65    0.00  1.0000
   3  -1  10 2712228  147984                                                     2504968   -0.93    0.00  1.0000
   3  -1  11   57393    6788                                                        7782   -2.18    0.00  1.0000
   3  -1  11   22908   23800                                                       -6715   -2.18    0.00  1.0000
   3  -1  12 1860605   78363                                                     1812534   -0.26    0.00  1.0000
   3  -1  12 2089756   77803                                                     2038792   -0.26    0.00  1.0000
   3  -1  12 2048659  147734                                                     1998202   -0.26    0.00  1.0000
   3  -1  13  299009   36367                                                      367030   -0.85    0.00  1.0000
   3  -1  13  210230   50995                                                      267828   -0.85    0.00  1.0000
   3  -1  14 1268647   67258                                                     1301978    0.21    0.00  1.0000
   3   1  15  716984   52881                                                      767549    0.42    0.00  1.0000
   3  -1  15  755474   52335                                                      807411   -0.42    0.00  1.0000
   3   1  16 2752785   97344                                                     2890734    0.59    0.00  1.0000
   3  -1  16 2623011   89842                                                     2757685    0.59    0.00  1.0000
   3  -1  17   11577   10346                                                       16511   -0.30    0.00  1.0000
   3   1  17    5084    9843                                                        8494    0.30    0.00  1.0000
   3  -1  18 1145869   43314                                                     1234289    0.58    0.00  1.0000
   3   1  18 1305507   55136                                                     1399688    0.58    0.00  1.0000
   3  -1  18 1208614   50274                                                     1299378    0.58    0.00  1.0000
   3  -1  19   82800   10249                                                       76542   -0.16    0.00  1.0000
   3   1  19   85962   11698                                                       79583    0.16    0.00  1.0000
  -3   2  19 2456409   60600                                                     2508648    0.24    0.00  1.0000
  -3   2  18 1054693   50922                                                     1142220    0.60    0.00  1.0000
  -3   2  17  745947   48679                                                      744525   -0.01    0.00  1.0000
  -3   2  16  342130   42552                                                      479124    1.55    0.00  1.0000
  -3  -2  16  305135   39055                                                      435150   -1.55    0.00  1.0000
   3  -2 -16  383044   33795                                                      527328    1.55    0.00  1.0000
  -3  -2  15   72941   22554                                                      112046   -0.93    0.00  1.0000
   3  -2 -15   87405   17902                                                      129833   -0.93    0.00  1.0000
  -3  -2  14  339800   27525                                                      163980   -2.57    0.00  1.0000
   3  -2 -14  297886   19115                                                      135284    2.57    0.00  1.0000
   3  -2 -13 1131350   44674                                                      821338   -2.27    0.00  1.0000
  -3  -2  13 1420703   70099                                                     1070440   -2.27    0.00  1.0000
   3  -2 -12  360971   97183                                                      705124    3.45    0.00  1.0000
  -3  -2  12  347536   56360                                                      686295   -3.45    0.00  1.0000
   3  -2 -12  366081   40732                                                      712258    3.45    0.00  1.0000
   3  -2 -11 7360935  114594                                                     6040386   -3.68    0.00  1.0000
  -3  -2  11 7290547  158775                                                     5976757   -3.68    0.00  1.0000
   3  -2 -10 2153458  193953                                                     3205072    4.66    0.00  1.0000
   3  -2  -916013197  380448                                                    13574779   -4.58    0.00  1.0000
  -3  -2   8  936213  101176                                                     1927033   -6.07    0.00  1.0000
   3  -2  -8  859295  135046                                                     1815964    6.07    0.00  1.0000
  -3  -2   7  158030   47724                                                      466397   -4.12    0.00  1.0000
   3  -2  -7  164320   65308                                                      477081   -4.12    0.00  1.0000
  -3  -2   6  453000   16332                                                       42134   -6.75    0.00  1.0000
   3  -2  -6  534443   30305                                                       69311    6.75    0.00  1.0000
   3   2  -6  544422   15715                                                       72934   -6.75    0.00  1.0000
   3  -2  -524759730  399102                                                    23124992   -2.41    0.00  1.0000
  -3  -2   524435304  298618                                                    22811494   -2.41    0.00  1.0000
   3  -2  -412890178  243344                                                    10099710    5.95    0.00  1.0000
   3   2  -413205233  160904                                                    10378807   -5.95    0.00  1.0000
   3  -2  -3  931609   65399                                                      836017   -0.73    0.00  1.0000
   3   2  -3 1056193   47200                                                      954351   -0.73    0.00  1.0000
   3  -2  -3  996791   65774                                                      897823   -0.73    0.00  1.0000
   3  -2  -2  148826   39358                                                      350365    2.97    0.00  1.0000
   3  -2  -2  155408   27999                                                      360427    2.97    0.00  1.0000
   3  -2  -2  147912   38545                                                      348963    2.97    0.00  1.0000
   3  -2  -2  175489   40220                                                      390690    2.97    0.00  1.0000
   3  -2  -1   22102   10257                                                       24799   -0.13    0.00  1.0000
   3  -2  -1   25956   11563                                                       28873   -0.13    0.00  1.0000
   3  -2  -1   38327   12992                                                       41854   -0.13    0.00  1.0000
   3  -2   0  251430   22321                                                      142309   -1.79    0.00  1.0000
   3  -2   0  223356   18119                                                      121394   -1.79    0.00  1.0000
   3  -2   0  227799   22611                                                      124675   -1.79    0.00  1.0000
   3  -2   0  259782   25386                                                      148610   -1.79    0.00  1.0000
   3  -2   123982590  270602                                                    23503790   -0.71    0.00  1.0000
   3  -2   124865462  303858                                                    24377880   -0.71    0.00  1.0000
   3   2   124189492  148213                                                    23708388   -0.71    0.00  1.0000
   3  -2   123310506  277698                                                    22838494   -0.71    0.00  1.0000
   3  -2   125415952  328220                                                    24922976   -0.71    0.00  1.0000
   3  -2   211010638  172829                                                     8451264   -5.93    0.00  1.0000
   3  -2   210853592  202126                                                     8313746   -5.93    0.00  1.0000
   3  -2   211072331  188249                                                     8505324   -5.93    0.00  1.0000
   3  -2   325519886  310651                                                    24089284   -2.07    0.00  1.0000
   3  -2   326506156  374591                                                    25047776   -2.07    0.00  1.0000
   3  -2   4   31398   25792                                                      125409   -7.66    0.00  1.0000
   3  -2   4   51198   24946                                                       93060   -7.66    0.00  1.0000
   3  -2   4   32632   31832                                                      122978   -7.66    0.00  1.0000
   3  -2   5 6457562  178069                                                     5300983   -3.44    0.00  1.0000
   3  -2   5 6105809  158911                                                     4982745   -3.44    0.00  1.0000
   3  -2   6    1265   37910                                                      232124   -7.46    0.00  1.0000
   3  -2   7 9797373  232554                                                     8130898   -4.02    0.00  1.0000
   3  -2   8 4199350  214325                                                     6103206   -6.08    0.00  1.0000
   3  -2   9 7519857  233306                                                     6203915   -3.63    0.00  1.0000
   3  -2  10  577699   47017                                                      226857   -4.09    0.00  1.0000
   3   2  10  652326   28036                                                      274468    4.09    0.00  1.0000
   3  -2  11 8854412  152630                                                     7801501   -2.63    0.00  1.0000
   3  -2  11 9408434  297412                                                     8322056   -2.63    0.00  1.0000
   3   2  11 9056755  160168                                                     7991499   -2.63    0.00  1.0000
  -3  -2 -12   26598   14648                                                      113725    2.51    0.00  1.0000
   3  -2  12   42502   22251                                                      144631   -2.51    0.00  1.0000
   3  -2  12   14611   35281                                                       87037   -2.51    0.00  1.0000
   3  -2  13 3101286   94009                                                     2776065   -1.37    0.00  1.0000
  -3  -2 -13 2644613   67137                                                     2344809   -1.37    0.00  1.0000
   3  -2  14 1826606   81605                                                     2143671   -1.62    0.00  1.0000
   3   2  15  969601   56952                                                      937804   -0.23    0.00  1.0000
   3  -2  15  955564   51576                                                      924080   -0.23    0.00  1.0000
   3  -2  16   62610    9950                                                       33681   -0.96    0.00  1.0000
   3   2  16   85837   16327                                                       51204    0.96    0.00  1.0000
   3  -2  16   80400   11661                                                       47025   -0.96    0.00  1.0000
   3  -2  17  567189   34447                                                      596258    0.27    0.00  1.0000
   3  -2  17  574902   35761                                                      604166    0.27    0.00  1.0000
   3   2  17  583447   39748                                                      612963    0.28    0.00  1.0000
   3  -2  18     130    3925                                                         262   -0.40    0.00  1.0000
   3  -2  18     761    5278                                                       -8656   -0.40    0.00  1.0000
   3   2  18     761    6874                                                       -2220    0.40    0.00  1.0000
   3   2  19  186671   15972                                                      197556    0.18    0.00  1.0000
  -3  -3  18  507939   28804                                                      488518   -0.20    0.00  1.0000
  -3   3  18  532871   30346                                                      512913   -0.20    0.00  1.0000
  -3   3  17     146    8753                                                       11389    1.71    0.00  1.0000
   3  -3 -17     401    5916                                                        9754    1.71    0.00  1.0000
   3  -3 -16 1657766   53246                                                     1518796   -0.80    0.00  1.0000
   3  -3 -15  474985   23807                                                      237970    2.90    0.00  1.0000
   3  -3 -14 2266210   67416                                                     1986702   -1.38    0.00  1.0000
   3  -3 -13  498544   24276                                                      221901    3.39    0.00  1.0000
  -3  -3  12 5983173  153547                                                     5400602   -1.76    0.00  1.0000
   3  -3 -12 6057947  113632                                                     5471821   -1.76    0.00  1.0000
  -3  -3  11   56682   30261                                                      208425   -3.15    0.00  1.0000
   3  -3 -11   64194   55567                                                      222579    3.15    0.00  1.0000
   3  -3 -11   70039   24365                                                      233354    3.15    0.00  1.0000
   3  -3 -10  489707   65440                                                      316793   -1.98    0.00  1.0000
   3  -3 -10  443719   24811                                                      280027   -1.98    0.00  1.0000
  -3  -3  10  413202   31832                                                      255904   -1.97    0.00  1.0000
   3  -3  -9  529359   62981                                                      305922    2.52    0.00  1.0000
   3  -3  -9  543630   25142                                                      316794    2.52    0.00  1.0000
   3  -3  -8   26642   27456                                                       75781   -1.62    0.00  1.0000
  -3  -3   8   96398   36477                                                      178503   -1.62    0.00  1.0000
   3  -3  -7  652394   93288                                                      854022    1.68    0.00  1.0000
  -3  -3   7  701280   76545                                                      909799   -1.68    0.00  1.0000
   3  -3  -6  189634   44066                                                      168019   -0.37    0.00  1.0000
  -3  -3   6  192678   33373                                                      170904   -0.37    0.00  1.0000
   3  -3  -5 1821718  127404                                                     2006322    0.96    0.00  1.0000
  -3  -3   5 1983348  108331                                                     2175651   -0.96    0.00  1.0000
   3  -3  -424548678  419757                                                    25493472    1.36    0.00  1.0000
  -3  -3   425048430  364785                                                    26002468    1.36    0.00  1.0000
   3  -3  -424750142  403230                                                    25698770    1.36    0.00  1.0000
   3  -3  -3   47690   17334                                                       34707    0.46    0.00  1.0000
   3  -3  -3   36161   14808                                                       24989    0.46    0.00  1.0000
   3  -3  -2 6185962  191663                                                     7194696    2.81    0.00  1.0000
   3  -3  -2 6562743  192902                                                     7600602    2.81    0.00  1.0000
   3  -3  -2 6448226  167938                                                     7477323    2.81    0.00  1.0000
   3  -3  -2 6643630  199904                                                     7687631    2.81    0.00  1.0000
   3  -3  -1   33026   14497                                                       36951   -0.15    0.00  1.0000
   3  -3  -1   45709   18388                                                       50308   -0.15    0.00  1.0000
   3  -3  -1   37731   15651                                                       41919   -0.15    0.00  1.0000
   3  -3  -1   32836   12552                                                       36750   -0.15    0.00  1.0000
   3  -3   0 9524006  238980                                                    10915802    3.14    0.00  1.0000
   3  -3   0 9789773  230803                                                    11200199    3.14    0.00  1.0000
   3  -3   0 9161165  207903                                                    10527106    3.14    0.00  1.0000
   3  -3   0 9139524  203006                                                    10503906    3.14    0.00  1.0000
   3  -3   1 1659949   86729                                                     1517877   -0.81    0.00  1.0000
   3  -3   1 1529664   72177                                                     1393408   -0.81    0.00  1.0000
   3  -3   1 1771259   96845                                                     1624395   -0.81    0.00  1.0000
   3  -3   1 1621633   80390                                                     1481247   -0.81    0.00  1.0000
   3  -3   2 1881581  108058                                                     2288080    2.03    0.00  1.0000
   3  -3   2 1811156  117969                                                     2210350    2.03    0.00  1.0000
   3  -3   2 1846294  104124                                                     2249150    2.03    0.00  1.0000
   3  -3   3 1442131   96179                                                     1671125   -1.32    0.00  1.0000
   3  -3   3 1590054   98918                                                     1830084   -1.32    0.00  1.0000
   3  -3   3 1454506  107909                                                     1684445   -1.32    0.00  1.0000
   3  -3   4 1106152   84218                                                     1143340    0.25    0.00  1.0000
   3  -3   4 1142195   83148                                                     1179979    0.25    0.00  1.0000
   3  -3   4 1111434   95505                                                     1148710    0.25    0.00  1.0000
   3  -3   5 1171672   98046                                                     1495397   -2.03    0.00  1.0000
   3  -3   5 1090493   98242                                                     1403497   -2.03    0.00  1.0000
   3  -3   6 7538311  232825                                                     7073837   -1.24    0.00  1.0000
   3  -3   6 8090842  230232                                                     7609382   -1.24    0.00  1.0000
   3  -3   7     240   23574                                                       44867   -2.83    0.00  1.0000
   3  -3   7    3699   29040                                                       66115   -2.83    0.00  1.0000
   3  -3   813415766  324911                                                    12386789   -2.07    0.00  1.0000
   3  -3   813235179  339344                                                    12213291   -2.07    0.00  1.0000
   3   3   9   11319   18009                                                      103529    3.11    0.00  1.0000
   3  -3   9   18647   38559                                                      123862   -3.11    0.00  1.0000
   3  -3   9   13052   35445                                                      108655   -3.11    0.00  1.0000
   3   3  10  508122   31639                                                      313843   -2.20    0.00  1.0000
   3  -3  10  579832   68190                                                      370736   -2.20    0.00  1.0000
   3  -3  10  529674   60068                                                      330856   -2.20    0.00  1.0000
   3  -3  11 5025785  229493                                                     4153363   -2.94    0.00  1.0000
   3   3  11 5219726  122575                                                     4330011    2.94    0.00  1.0000
   3  -3  11 5645404  231967                                                     4718278   -2.94    0.00  1.0000
   3  -3  11 4762417  237080                                                     3914265   -2.94    0.00  1.0000
   3   3  12 2643384  104776                                                     3074883   -1.84    0.00  1.0000
   3  -3  13 2193750   96289                                                     2782145   -2.69    0.00  1.0000
   3  -3  14  258446   33490                                                      354803   -1.26    0.00  1.0000
   3   3  14  273008   35363                                                      371778   -1.26    0.00  1.0000
  -3  -3 -14  221618   23067                                                      311361   -1.26    0.00  1.0000
   3  -3  15      14   11918                                                       21789   -2.07    0.00  1.0000
   3   3  15     502   11221                                                       14746    2.07    0.00  1.0000
   3   3  16 1929868   67679                                                     1809314   -0.64    0.00  1.0000
   3  -3  16 1911485   65408                                                     1791494   -0.64    0.00  1.0000
   3   3  17   58874   14649                                                       99188    1.04    0.00  1.0000
   3  -3  17   62472   14479                                                      103817   -1.04    0.00  1.0000
   3  -3  18 1330579   39643                                                     1296668   -0.21    0.00  1.0000
   3   3  18 1394614   42381                                                     1359808   -0.21    0.00  1.0000
  -3  -4  17  367879   22993                                                      322806   -0.55    0.00  1.0000
  -3   4  17  386175   24897                                                      339958   -0.55    0.00  1.0000
   3   4 -17  312436   16261                                                      271014   -0.55    0.00  1.0000
   3  -4 -17  397790   20507                                                      350861   -0.55    0.00  1.0000
  -3   4  16  814247   39328                                                      638309    1.49    0.00  1.0000
  -3  -4  16  860495   39800                                                      679231   -1.49    0.00  1.0000
   3  -4 -16  879575   32382                                                      696295    1.49    0.00  1.0000
  -3  -4  15  266381   26192                                                      220935   -0.66    0.00  1.0000
   3  -4 -15  312434   22669                                                      263039   -0.66    0.00  1.0000
   3  -4 -14  566415   28530                                                      379094    1.97    0.00  1.0000
   3  -4 -13 2316819   71230                                                     2258050   -0.28    0.00  1.0000
   3  -4 -12  471223   27525                                                      312602    1.84    0.00  1.0000
   3  -4 -11 3735630   94805                                                     3816636    0.30    0.00  1.0000
   3  -4 -10  138744   59635                                                      215623    1.32    0.00  1.0000
   3  -4 -10  123822   22208                                                      196915    1.32    0.00  1.0000
   3  -4 -10  159451   57279                                                      241260    1.32    0.00  1.0000
   3  -4  -9  872481   46147                                                      962770    0.68    0.00  1.0000
   3  -4  -9  789034  107016                                                      875006    0.68    0.00  1.0000
  -3  -4   8     327   12191                                                        4267   -0.68    0.00  1.0000
   3  -4  -8   20574   26360                                                       36365    0.68    0.00  1.0000
   3  -4  -8   27378   10045                                                       45251    0.68    0.00  1.0000
   3  -4  -7 2426087  174474                                                     2610897    0.84    0.00  1.0000
   3  -4  -7 2539668  166496                                                     2728676    0.84    0.00  1.0000
   3  -4  -7 2686313   74604                                                     2880604    0.84    0.00  1.0000
  -3  -4   7 2524689  150154                                                     2713146    0.84    0.00  1.0000
   3  -4  -6 1877640  142106                                                     1912673    0.18    0.00  1.0000
   3  -4  -6 1918334  133946                                                     1953743    0.18    0.00  1.0000
  -3  -4   6 1989007  125710                                                     2025202   -0.18    0.00  1.0000
   3  -4  -5  440020   70360                                                      528858    0.92    0.00  1.0000
   3  -4  -5  390499   63280                                                      474426    0.92    0.00  1.0000
  -3  -4   5  392090   60056                                                      476180    0.92    0.00  1.0000
   3  -4  -4   29431   17538                                                       27813   -0.07    0.00  1.0000
  -3  -4   4   14695   13392                                                       13570    0.07    0.00  1.0000
   3  -4  -4   37543   17332                                                       35712   -0.07    0.00  1.0000
   3  -4  -3 4276255  178289                                                     4584279    1.06    0.00  1.0000
  -3  -4   3 4383044  183039                                                     4694828    1.06    0.00  1.0000
   3  -4  -3 4447879  173255                                                     4761918    1.06    0.00  1.0000
   3  -4  -2  186292   33503                                                      197831   -0.19    0.00  1.0000
   3  -4  -2  187178   32821                                                      198744   -0.19    0.00  1.0000
   3  -4  -2  183333   32886                                                      194781   -0.19    0.00  1.0000
   3  -4  -123086160  340415                                                    23905984    1.22    0.00  1.0000
   3  -4  -122815142  329217                                                    23630188    1.22    0.00  1.0000
   3  -4  -122487666  365178                                                    23296892    1.22    0.00  1.0000
   3  -4  -122620400  390823                                                    23431990    1.22    0.00  1.0000
   3  -4   0 1975649  114567                                                     1998622   -0.12    0.00  1.0000
   3  -4   0 2084397  117631                                                     2107991   -0.12    0.00  1.0000
   3  -4   0 1884366  106084                                                     1906803   -0.12    0.00  1.0000
   3  -4   120201482  364960                                                    20988512    1.25    0.00  1.0000
   3  -4   119342440  388427                                                    20112720    1.25    0.00  1.0000
   3  -4   119625382  351196                                                    20401218    1.25    0.00  1.0000
   3  -4   2 1231294   97820                                                     1214609    0.11    0.00  1.0000
   3  -4   2 1221829   87191                                                     1205209    0.11    0.00  1.0000
   3  -4   2 1276015   90969                                                     1259029    0.11    0.00  1.0000
   3  -4   3 3269703  153660                                                     3564088    1.15    0.00  1.0000
   3  -4   3 3062521  169909                                                     3347630    1.15    0.00  1.0000
   3  -4   3 3367822  160678                                                     3666497    1.15    0.00  1.0000
   3  -4   4 2738626  143973                                                     2734195    0.02    0.00  1.0000
   3  -4   4 2801947  139628                                                     2797465    0.02    0.00  1.0000
   3  -4   4 2598653  155293                                                     2594337    0.02    0.00  1.0000
   3  -4   5 1758305  125075                                                     1927113    0.90    0.00  1.0000
   3  -4   5 1637255  139004                                                     1800284    0.90    0.00  1.0000
   3  -4   5 1625402  116036                                                     1787854    0.90    0.00  1.0000
   3  -4   6  255855   41861                                                      215695   -0.60    0.00  1.0000
   3  -4   6  366400   52326                                                      318004   -0.60    0.00  1.0000
   3  -4   6  273200   53392                                                      231644   -0.60    0.00  1.0000
   3  -4   7  698695   81746                                                      742152    0.37    0.00  1.0000
   3   4   7  705853   44779                                                      749528    0.37    0.00  1.0000
   3  -4   7  637287   93627                                                      678820    0.37    0.00  1.0000
   3  -4   7  717540   84001                                                      761570    0.37    0.00  1.0000
   3  -4   7  785401   48547                                                      831437    0.37    0.00  1.0000
   3  -4   8 1124984   64120                                                     1320428   -1.28    0.00  1.0000
   3  -4   8 1076511  112477                                                     1267869   -1.28    0.00  1.0000
   3  -4   8  974330  124372                                                     1156760   -1.28    0.00  1.0000
   3  -4   8 1073102  112282                                                     1264169   -1.28    0.00  1.0000
   3   4   8 1019107   59329                                                     1205479    1.28    0.00  1.0000
   3  -4   9 6722024  146845                                                     6642851   -0.22    0.00  1.0000
   3  -4   9 6955822  269760                                                     6875279   -0.22    0.00  1.0000
   3  -4   9 6255766  301221                                                     6179395   -0.22    0.00  1.0000
   3   4   9 6520050  142587                                                     6442083   -0.22    0.00  1.0000
   3  -4   9 6381067  263640                                                     6303934   -0.22    0.00  1.0000
   3   4  10  223975   21837                                                      129169    1.64    0.00  1.0000
   3  -4  10  204759   46067                                                      114714   -1.64    0.00  1.0000
   3  -4  10  169847   32907                                                       88993   -1.64    0.00  1.0000
   3  -4  10  243865   23225                                                      144414   -1.64    0.00  1.0000
   3  -4  11 1161568   60511                                                     1072080   -0.61    0.00  1.0000
   3   4  11 1122499   60273                                                     1034561   -0.61    0.00  1.0000
   3   4  12  848277   46292                                                      629871    1.84    0.00  1.0000
   3  -4  12  779724   44448                                                      571075   -1.84    0.00  1.0000
   3   4  13 2918909   85932                                                     2707546   -0.91    0.00  1.0000
   3  -4  13 2948786   94228                                                     2736326   -0.91    0.00  1.0000
   3   4  14  473332   28284                                                      313638    1.85    0.00  1.0000
   3  -4  14  496825   32304                                                      332800   -1.85    0.00  1.0000
   3   4  15 5603012  104043                                                     5262353   -1.05    0.00  1.0000
   3  -4  15 5640369  114345                                                     5298563   -1.05    0.00  1.0000
   3   4  16 1311775   41287                                                     1104590    1.36    0.00  1.0000
   3  -4  16 1305047   46225                                                     1098290   -1.36    0.00  1.0000
   3  -4  17  877692   33122                                                      776470   -0.80    0.00  1.0000
  -3   5  16  207164   17143                                                      187798   -0.31    0.00  1.0000
   3  -5 -16  221644   14924                                                      201596   -0.31    0.00  1.0000
  -3  -5  16  175293   13805                                                      157510   -0.31    0.00  1.0000
  -3  -5  15   48185    8154                                                       35988   -0.43    0.00  1.0000
   3  -5 -15   68690    9677                                                       53937    0.43    0.00  1.0000
   3  -5 -14 2781247   68266                                                     2764305   -0.07    0.00  1.0000
   3   5 -14 2781129   68186                                                     2764305   -0.07    0.00  1.0000
  -3  -5  13  127663   22145                                                      148156   -0.40    0.00  1.0000
   3  -5 -13  161076   20054                                                      184000    0.40    0.00  1.0000
   3   5 -13  180461   21393                                                      204681   -0.40    0.00  1.0000
  -3  -5  12 5601209  140367                                                     5752589    0.46    0.00  1.0000
   3  -5 -12 5754616  112941                                                     5907867    0.46    0.00  1.0000
   3  -5 -11  905237   44275                                                      848734    0.44    0.00  1.0000
   3   5 -11 1010974   50403                                                      951134   -0.44    0.00  1.0000
  -3  -5  11  960937   55928                                                      902619   -0.44    0.00  1.0000
  -3  -5  10 1450745   73509                                                     1609186    0.92    0.00  1.0000
   3   5 -10 1531516   67861                                                     1694195    0.92    0.00  1.0000
   3  -5 -10 1399137   59766                                                     1554826    0.92    0.00  1.0000
   3  -5  -9   86914   13553                                                       63961    0.60    0.00  1.0000
  -3  -5   9   84221   14799                                                       61639   -0.60    0.00  1.0000
   3   5  -9   91460   13787                                                       67853   -0.60    0.00  1.0000
   3  -5  -8 1067917   52494                                                     1218149    1.01    0.00  1.0000
   3  -5  -8  972230  120517                                                     1115800    1.01    0.00  1.0000
   3   5  -8 1110670   57384                                                     1263689    1.01    0.00  1.0000
   3  -5  -7  131237   15989                                                       96919    0.73    0.00  1.0000
   3  -5  -7   61682   22111                                                       38971    0.73    0.00  1.0000
   3   5  -7  144690   16667                                                      108537   -0.73    0.00  1.0000
  -3  -5   7   91477   28095                                                       63262   -0.73    0.00  1.0000
   3  -5  -6 2041843  155928                                                     2213280    0.85    0.00  1.0000
   3   5  -6 2118242   75453                                                     2292720    0.85    0.00  1.0000
   3  -5  -6 2182358   71672                                                     2359479    0.85    0.00  1.0000
  -3  -5   6 2144649  154010                                                     2320189    0.85    0.00  1.0000
   3   5  -5 1035675   52481                                                     1144020   -0.75    0.00  1.0000
   3  -5  -5 1056029  107505                                                     1165500    0.75    0.00  1.0000
   3  -5  -5 1144706   51952                                                     1258569    0.75    0.00  1.0000
  -3  -5   5 1081636  107755                                                     1192299   -0.75    0.00  1.0000
  -3  -5   4 4939394  222510                                                     5165364    0.72    0.00  1.0000
   3  -5  -4 5178240  106471                                                     5409442    0.72    0.00  1.0000
   3  -5  -3 3262121   85009                                                     3407000    0.57    0.00  1.0000
   3  -5  -3 3329800  161460                                                     3476159    0.57    0.00  1.0000
  -3  -5   3 2965169  175040                                                     3103312   -0.57    0.00  1.0000
  -3  -5   216922254  406345                                                    17296144    0.65    0.00  1.0000
   3  -5  -218589808  376628                                                    18981230    0.65    0.00  1.0000
   3  -5  -1 1220322   97771                                                     1253379    0.21    0.00  1.0000
   3  -5   0 6774723  234063                                                     6987077    0.58    0.00  1.0000
   3  -5   1  172521   36582                                                      179966   -0.13    0.00  1.0000
   3  -5   1  138027   35715                                                      144695   -0.13    0.00  1.0000
   3  -5   1  208940   43615                                                      217125   -0.13    0.00  1.0000
   3  -5   2 2639333  149223                                                     2796125    0.69    0.00  1.0000
   3  -5   2 2408604  159577                                                     2558487    0.69    0.00  1.0000
   3  -5   2 2205942  142619                                                     2349479    0.69    0.00  1.0000
   3  -5   3  666771   76120                                                      631468   -0.32    0.00  1.0000
   3  -5   3  922260   48710                                                      880657   -0.32    0.00  1.0000
   3  -5   3  801181   89401                                                      762437   -0.32    0.00  1.0000
   3  -5   4 1976267  143328                                                     2161921    0.93    0.00  1.0000
   3   5   4 1903368   72750                                                     2085541    0.93    0.00  1.0000
   3  -5   4 1881484  153643                                                     2062732    0.93    0.00  1.0000
   3  -5   4 2137756   80779                                                     2330679    0.93    0.00  1.0000
   3   5   5  484591   35200                                                      448604    0.38    0.00  1.0000
   3  -5   5  485764   75677                                                      449786   -0.38    0.00  1.0000
   3  -5   5  491129   68070                                                      454949   -0.38    0.00  1.0000
   3  -5   5  559391   39392                                                      520732   -0.38    0.00  1.0000
   3  -5   6 3482127  198492                                                     3743306    0.99    0.00  1.0000
   3  -5   6 3372219  220786                                                     3629318    0.99    0.00  1.0000
   3   5   6 3340198  101258                                                     3596128    0.99    0.00  1.0000
   3  -5   6 3464122  107319                                                     3724637    0.99    0.00  1.0000
   3  -5   7   11988   10042                                                       18664   -0.39    0.00  1.0000
   3   5   7    9408    7323                                                       15414    0.39    0.00  1.0000
   3  -5   7   25123   22689                                                       34457   -0.39    0.00  1.0000
   3  -5   8 2748696  179559                                                     2924094    0.75    0.00  1.0000
   3   5   8 2523486   92649                                                     2691796    0.75    0.00  1.0000
   3  -5   8 2381865  195382                                                     2545327    0.75    0.00  1.0000
   3  -5   8 2589008   94209                                                     2759316    0.75    0.00  1.0000
   3   5   9 2819109   96719                                                     2905674    0.37    0.00  1.0000
   3  -5   9 2998203  100897                                                     3087513   -0.37    0.00  1.0000
   3   5  10 4297010  121317                                                     4419021    0.42    0.00  1.0000
   3  -5  10 4317252  122032                                                     4439450    0.42    0.00  1.0000
   3   5  11  546217   44258                                                      584343    0.37    0.00  1.0000
   3  -5  11  574062   45725                                                      613199   -0.37    0.00  1.0000
   3  -5  12  782761   49850                                                      793077    0.08    0.00  1.0000
   3  -5  13  267725   29720                                                      304738   -0.50    0.00  1.0000
   3  -5  14 2859977   81492                                                     2790885   -0.30    0.00  1.0000
   3  -5  15  165127   16953                                                      132016   -0.62    0.00  1.0000
   3  -5  16  469666   24373                                                      425100   -0.48    0.00  1.0000
   3  -6 -15  239207   14049                                                      235371   -0.06    0.00  1.0000
   3  -6 -14  519801   24278                                                      498501   -0.22    0.00  1.0000
   3  -6 -13 1523998   46892                                                     1524286    0.00    0.00  1.0000
   3  -6 -12 1329477   46787                                                     1279809   -0.31    0.00  1.0000
   3  -6 -11 2639329   72569                                                     2677746    0.17    0.00  1.0000
   3  -6 -10  139233   17431                                                      132113   -0.14    0.00  1.0000
   3  -6  -9 3440745   88207                                                     3541318    0.39    0.00  1.0000
   3  -6  -8   70444   15162                                                       77579    0.19    0.00  1.0000
   3  -6  -7 3974496   98052                                                     4126073    0.54    0.00  1.0000
   3  -6  -6  324806   26632                                                      289730    0.46    0.00  1.0000
   3  -6  -5   31775   11867                                                       51803    0.71    0.00  1.0000
  -3  -6   4  147802   46548                                                      185282   -0.66    0.00  1.0000
   3  -6  -4  204460   25049                                                      248169    0.66    0.00  1.0000
  -3  -6   3  403954   77909                                                      489888    0.93    0.00  1.0000
   3  -6  -3  427019   37052                                                      515336    0.93    0.00  1.0000
   3  -6  -2  391306   29459                                                      335046    0.67    0.00  1.0000
  -3  -6   2  357624   59353                                                      303936   -0.67    0.00  1.0000
  -3  -6   1  141108   35191                                                       91442    1.06    0.00  1.0000
   3  -6  -1   83259   12857                                                       46334    1.06    0.00  1.0000
   3  -6   0 2384892   79548                                                     2322679    0.29    0.00  1.0000
  -3  -6   0 2387309  168868                                                     2325069   -0.29    0.00  1.0000
   3  -6   0 2271465  148490                                                     2210760    0.29    0.00  1.0000
   3  -6   1 1304886   64275                                                     1478367    1.06    0.00  1.0000
   3  -6   1 1319667   64739                                                     1494097    1.06    0.00  1.0000
   3  -6   1 1230376  120813                                                     1398988    1.06    0.00  1.0000
   3  -6   2   12143    7984                                                       15527   -0.21    0.00  1.0000
   3  -6   2  145543   41811                                                      156746   -0.21    0.00  1.0000
   3  -6   3 5500126  251283                                                     5820288    0.97    0.00  1.0000
   3   6   3 5135857  119675                                                     5445671    0.97    0.00  1.0000
   3  -6   3 5321932  130483                                                     5636940    0.97    0.00  1.0000
   3  -6   4 1200367  113347                                                     1144550   -0.37    0.00  1.0000
   3   6   4 1190607   55667                                                     1135020    0.37    0.00  1.0000
   3  -6   4 1248519   60972                                                     1191579   -0.37    0.00  1.0000
   3  -6   4 1110585  116593                                                     1056921   -0.37    0.00  1.0000
   3   6   5 2006782   78634                                                     2165491    0.79    0.00  1.0000
   3  -6   5 1999696   83421                                                     2158061    0.79    0.00  1.0000
   3  -6   6   21739   10566                                                       18112   -0.19    0.00  1.0000
   3   6   6   32881    9493                                                       28381    0.19    0.00  1.0000
   3   6   7 1053004   58094                                                     1137010    0.58    0.00  1.0000
   3  -6   7 1086684   62148                                                     1172090    0.58    0.00  1.0000
   3   6   8  284755   29093                                                      279802   -0.07    0.00  1.0000
   3  -6   8  270496   29858                                                      265669    0.07    0.00  1.0000
   3   6   9 1336248   64070                                                     1396868    0.37    0.00  1.0000
   3  -6   9 1363752   67812                                                     1425117    0.37    0.00  1.0000
   3   6  10   19531    8409                                                       15445   -0.22    0.00  1.0000
   3  -6  10   28258   12861                                                       23294    0.22    0.00  1.0000
   3  -6  11 1919017   75216                                                     1959773    0.21    0.00  1.0000
   3  -6  12   14224    8091                                                       10429    0.25    0.00  1.0000
   3  -6  13 1482507   55936                                                     1495757    0.08    0.00  1.0000
   3  -6  14  402646   21716                                                      389993    0.14    0.00  1.0000
   3  -6  14  526497   29437                                                      512013    0.14    0.00  1.0000
   3  -6  15  299459   18216                                                      293710   -0.08    0.00  1.0000
   3  -7 -13   87992    9078                                                      100586   -0.30    0.00  1.0000
   3  -7 -12  863753   30871                                                      859223   -0.04    0.00  1.0000
   3  -7 -11  119700   13954                                                      137058   -0.35    0.00  1.0000
   3  -7 -10 1422668   47563                                                     1420737   -0.01    0.00  1.0000
   3  -7  -9  717672   36847                                                      748473   -0.26    0.00  1.0000
   3  -7  -8 5796694  106389                                                     5851808    0.16    0.00  1.0000
   3  -7  -7  632113   37492                                                      652472   -0.18    0.00  1.0000
   3  -7  -6 5530612  111499                                                     5646730    0.35    0.00  1.0000
   3  -7  -5      37    8354                                                       -4190   -0.09    0.00  1.0000
   3  -7  -4 1287312   57985                                                     1377248    0.56    0.00  1.0000
   3  -7  -3  388226   32185                                                      403841    0.18    0.00  1.0000
   3  -7  -2  815249   49098                                                      932020    0.90    0.00  1.0000
   3  -7  -1  956464   49386                                                      906822    0.37    0.00  1.0000
   3  -7   0   40310   15736                                                       81855    1.23    0.00  1.0000
   3  -7   1   28479   11150                                                       35467    0.28    0.00  1.0000
   3  -7   2 2878269   94641                                                     3172222    1.22    0.00  1.0000
   3  -7   3   44493   13857                                                       49031    0.15    0.00  1.0000
   3  -7   4 1104420   59235                                                     1228919    0.83    0.00  1.0000
   3  -7   5 1194168   58899                                                     1220359    0.17    0.00  1.0000
   3  -7   6  472160   38787                                                      511964    0.41    0.00  1.0000
   3  -7   7   73945   17366                                                       85899    0.31    0.00  1.0000
   3  -7   8 3555076   97498                                                     3603308    0.18    0.00  1.0000
   3  -7   9  383403   32815                                                      420807    0.43    0.00  1.0000
   3  -7  10 3338765   86308                                                     3363190    0.10    0.00  1.0000
   3  -7  11  259283   23998                                                      286002    0.37    0.00  1.0000
   3  -7  12 1170671   42329                                                     1179739    0.06    0.00  1.0000
   3  -7  13  160463   12725                                                      151183    0.17    0.00  1.0000
   3  -8 -10  229193   12913                                                      211905   -0.27    0.00  1.0000
   3  -8  -9  987831   32417                                                     1002031    0.10    0.00  1.0000
   3  -8  -8   29385    7612                                                       38759   -0.37    0.00  1.0000
   3  -8  -7 3896353   74264                                                     3952655    0.20    0.00  1.0000
   3  -8  -6  260667   21378                                                      289898   -0.40    0.00  1.0000
   3  -8  -5 1742134   55101                                                     1778484    0.20    0.00  1.0000
   3  -8  -4  120590   14213                                                      105108   -0.33    0.00  1.0000
   3  -8  -3  792687   39986                                                      817657    0.20    0.00  1.0000
   3  -8  -2  612419   34969                                                      589994   -0.21    0.00  1.0000
   3  -8  -1 1603565   58831                                                     1675705    0.41    0.00  1.0000
   3  -8   0  140641   17938                                                      136005   -0.09    0.00  1.0000
   3  -8   1 2827984   80109                                                     2969414    0.60    0.00  1.0000
   3  -8   2   65123   13340                                                       60850    0.12    0.00  1.0000
   3  -8   3 7499249  129259                                                     7702531    0.53    0.00  1.0000
   3  -8   4 1720719   59353                                                     1650245    0.39    0.00  1.0000
   3  -8   5 1572615   58131                                                     1628685    0.32    0.00  1.0000
   3  -8   6  254512   21505                                                      219823    0.51    0.00  1.0000
   3  -8   7  351798   26040                                                      365773    0.17    0.00  1.0000
   3  -8   8    3867    6678                                                        8960    0.47    0.00  1.0000
   3  -8   9  461823   25935                                                      474046    0.13    0.00  1.0000
   3  -8  10  242197   17204                                                      263956    0.31    0.00  1.0000
   3  -9  -4  508061   20996                                                      505852   -0.02    0.00  1.0000
   3  -9  -3    9767    3944                                                        9756    0.00    0.00  1.0000
   3  -9  -2 1728062   42706                                                     1724925   -0.02    0.00  1.0000
   3  -9  -1      20    4336                                                       -4090   -0.07    0.00  1.0000
   3  -9   0 1379372   40040                                                     1389648    0.06    0.00  1.0000
   3  -9   1  108774   11380                                                      105845   -0.06    0.00  1.0000
   3  -9   2 1173739   37104                                                     1182739    0.06    0.00  1.0000
   3  -9   3  256748   17233                                                      258873    0.03    0.00  1.0000
   3  -9   4 1727521   42393                                                     1729075    0.01    0.00  1.0000
   3  -9   5  110742    9951                                                      105930    0.11    0.00  1.0000
  -4   0  18 1660516   62930                                                     1608936   -0.29    0.00  1.0000
  -4   0  16 3684370  115395                                                     3465339   -0.84    0.00  1.0000
  -4   0  14 1762331   81864                                                     1549496   -1.19    0.00  1.0000
   4   0 -12 1541443  126122                                                     1339618   -1.21    0.00  1.0000
   4   0 -12 1528644   54832                                                     1327688   -1.21    0.00  1.0000
   4   0 -10 1486494  114875                                                     1459777   -0.16    0.00  1.0000
   4   0 -10 1518077  120859                                                     1491077   -0.16    0.00  1.0000
   4   0  -8  907892  101396                                                     1350318    3.02    0.00  1.0000
   4   0  -8  525191   83092                                                      872167    3.02    0.00  1.0000
   4   0  -6  789754  112147                                                     2090971    8.04    0.00  1.0000
   4   0  -6  812697  114915                                                     2128201    8.04    0.00  1.0000
   4   0  -4 2981708   54684                                                      587208   13.85    0.00  1.0000
   4   0  -2 3288130  198019                                                     9745993   18.87    0.00  1.0000
   4   0  -2 3592123  179113                                                    10264508   18.87    0.00  1.0000
   4   0   026317526  404367                                                    42608216   20.15    0.00  1.0000
   4   0   025578014  341342                                                    41665824   20.15    0.00  1.0000
   4   0   258084096  514914                                                    76655112   16.35    0.00  1.0000
   4   0   256051368  467990                                                    74317232   16.35    0.00  1.0000
   4   0   4 1296709  119328                                                     3382860   10.10    0.00  1.0000
   4   0   4 1092904  108739                                                     3048323   10.10    0.00  1.0000
   4   0   617942610  341301                                                    20718214    4.56    0.00  1.0000
   4   0   617277200  310854                                                    20002722    4.56    0.00  1.0000
   4   0   810529273  283128                                                    10923002    0.87    0.00  1.0000
   4   0   810336856  250669                                                    10727004    0.87    0.00  1.0000
   4   0  10  116972   31794                                                       83809   -0.76    0.00  1.0000
   4   0  12 5082986  129503                                                     4790557   -0.95    0.00  1.0000
   4   0  14 5492067  136300                                                     5218453   -0.85    0.00  1.0000
   4   0  16  165814   27044                                                      213751   -0.80    0.00  1.0000
   4   0  18  798476   37537                                                      726162   -0.60    0.00  1.0000
  -4   1  19  295192   21637                                                      278953   -0.22    0.00  1.0000
  -4   1  18  129764   19215                                                      131563   -0.04    0.00  1.0000
  -4  -1  17 1172793   57122                                                     1114860   -0.39    0.00  1.0000
  -4   1  17 1160265   59527                                                     1102630   -0.39    0.00  1.0000
  -4  -1  16  184078   27450                                                      201273    0.28    0.00  1.0000
  -4   1  16  197928   30525                                                      215716   -0.28    0.00  1.0000
  -4   1  15 4718342  138569                                                     4654519   -0.21    0.00  1.0000
   4  -1 -15 4839507  102860                                                     4774868   -0.21    0.00  1.0000
  -4  -1  15 4706037  137272                                                     4642479   -0.21    0.00  1.0000
  -4  -1  14  182519   24810                                                      129020    0.98    0.00  1.0000
   4  -1 -14  164468   17028                                                      113907   -0.98    0.00  1.0000
   4  -1 -13 3078601   85931                                                     3158402    0.33    0.00  1.0000
  -4  -1  13 3137763  119854                                                     3218411    0.33    0.00  1.0000
   4  -1 -12  551449   63730                                                      349193   -2.19    0.00  1.0000
  -4  -1  12  647490   45182                                                      426460    2.19    0.00  1.0000
   4  -1 -12  666565   31604                                                      441910   -2.19    0.00  1.0000
   4  -1 -12  656101   76391                                                      433398   -2.19    0.00  1.0000
   4  -1 -11 8076556  309139                                                     8578833    1.26    0.00  1.0000
  -4  -1  11 8051888  188061                                                     8553273    1.25    0.00  1.0000
   4  -1 -11 8200942  134226                                                     8707012    1.26    0.00  1.0000
   4  -1 -10  828534   62471                                                      377873   -4.26    0.00  1.0000
   4   1 -10  890133   59176                                                      419852    4.26    0.00  1.0000
   4   1  -9 2505779  155108                                                     3198941    2.97    0.00  1.0000
   4  -1  -9 2543107  174380                                                     3241251    2.97    0.00  1.0000
   4   1  -8  694824  107207                                                     1685305    6.70    0.00  1.0000
   4  -1  -8  662261  118609                                                     1634295   -6.70    0.00  1.0000
   4   1  -714736883  325173                                                    17702942    5.32    0.00  1.0000
   4  -1  -714640665  369378                                                    17597542    5.32    0.00  1.0000
   4  -1  -6 2726400  183947                                                     4853917   -7.96    0.00  1.0000
   4   1  -6 2708477  159711                                                     4830167    7.96    0.00  1.0000
   4  -1  -6 2779007  185235                                                     4924026   -7.96    0.00  1.0000
   4  -1  -5 9410590  284549                                                    13023083    7.80    0.00  1.0000
   4  -1  -5 9524635  285358                                                    13157183    7.80    0.00  1.0000
   4   1  -5 9283955  245165                                                    12874285    7.80    0.00  1.0000
   4  -1  -4   48385   53123                                                      486421   -6.89    0.00  1.0000
   4  -1  -4   49307   52434                                                      489334   -6.89    0.00  1.0000
   4   1  -4   32327   43429                                                      432002    6.89    0.00  1.0000
  -4  -1   4   35177   27158                                                      442263    6.89    0.00  1.0000
   4  -1  -3 5637872  212955                                                     9584074   10.40    0.00  1.0000
   4   1  -3 5456444  190930                                                     9347286   10.40    0.00  1.0000
   4  -1  -3 5550403  216086                                                     9469925   10.40    0.00  1.0000
  -4  -1   3 5226294  123193                                                     9045289   10.40    0.00  1.0000
   4   1  -2 4927178  150666                                                     5943127    3.15    0.00  1.0000
   4  -1  -2 5157276  167690                                                     6195774   -3.15    0.00  1.0000
   4  -1  -2 5327248  157325                                                     6381943   -3.15    0.00  1.0000
   4  -1  -1 8095990  126323                                                    13679778   12.31    0.00  1.0000
   4   1  -1 7598278  222647                                                    13030383   12.31    0.00  1.0000
   4  -1  -1 7931710  236718                                                    13465980   12.31    0.00  1.0000
   4   1  -1 7971522  169769                                                    13517778   12.31    0.00  1.0000
   4  -1  -1 7784592  218511                                                    13274081   12.31    0.00  1.0000
   4  -1   0 9371541  204110                                                    10345607    2.24    0.00  1.0000
   4  -1   0 9322338  191914                                                    10293908    2.24    0.00  1.0000
   4   1   0 8828899  144161                                                     9775242   -2.24    0.00  1.0000
   4  -1   0 9340515  138197                                                    10313008    2.24    0.00  1.0000
   4  -1   117574910  307908                                                    25154476   11.87    0.00  1.0000
   4   1   116743211  238407                                                    24157082   11.87    0.00  1.0000
   4  -1   117746252  317608                                                    25359374   11.87    0.00  1.0000
   4  -1   116760193  245179                                                    24177882   11.87    0.00  1.0000
   4  -1   2    6682   36730                                                      292102    6.62    0.00  1.0000
   4   1   2    5485   29188                                                      283839   -6.62    0.00  1.0000
   4  -1   2    3626   29404                                                      269299    6.62    0.00  1.0000
   4  -1   2    6791   37308                                                      292825    6.62    0.00  1.0000
   4  -1   3  234316   77822                                                     1261799    9.22    0.00  1.0000
   4  -1   3  256068   69396                                                     1311638    9.22    0.00  1.0000
   4  -1   3  187937   74637                                                     1150800    9.22    0.00  1.0000
   4  -1   411556252  291841                                                    15691859    8.10    0.00  1.0000
   4  -1   411299526  257152                                                    15392462    8.10    0.00  1.0000
   4  -1   411068707  281070                                                    15122865    8.10    0.00  1.0000
   4  -1   5    3621   37811                                                      227329    6.01    0.00  1.0000
   4  -1   5    3639   34285                                                      227469    6.01    0.00  1.0000
   4  -1   6 7774029  266211                                                    10790203    7.16    0.00  1.0000
   4  -1   6 8711057  261822                                                    11889394    7.16    0.00  1.0000
   4  -1   710645255  298923                                                    12152290    3.22    0.00  1.0000
   4  -1   712440362  303666                                                    14065474    3.22    0.00  1.0000
   4  -1   8  399351   26741                                                       80006    5.03    0.00  1.0000
   4  -1   8  511863   34119                                                      134217    5.03    0.00  1.0000
   4  -1   9 4711960  204522                                                     5106494    1.28    0.00  1.0000
   4  -1   9 4611773  207911                                                     5002175    1.28    0.00  1.0000
   4  -1  10   36499   12189                                                       -3285    2.76    0.00  1.0000
   4  -1  10   36499   14097                                                       -6691    2.76    0.00  1.0000
   4  -1  11 2513503   91097                                                     2596267    0.37    0.00  1.0000
   4   1  11 2635265   95126                                                     2719876    0.37    0.00  1.0000
   4   1  11 2598749   88941                                                     2682776    0.37    0.00  1.0000
   4  -1  11 2462599  163776                                                     2544527    0.37    0.00  1.0000
   4  -1  12   67904   11256                                                       31197    1.21    0.00  1.0000
   4   1  12   87332   16152                                                       44759   -1.21    0.00  1.0000
   4  -1  12   69975   23337                                                       32606    1.21    0.00  1.0000
   4  -1  13 4314367  121597                                                     4290432   -0.08    0.00  1.0000
   4   1  13 4370296  126110                                                     4346061   -0.08    0.00  1.0000
   4  -1  14  571789   41473                                                      515446    0.55    0.00  1.0000
   4   1  14  625490   46830                                                      566554   -0.55    0.00  1.0000
   4  -1  15 1080320   56283                                                     1009231   -0.50    0.00  1.0000
   4   1  15 1116697   59603                                                     1044421   -0.50    0.00  1.0000
   4  -1  16    8730    7045                                                       13368    0.32    0.00  1.0000
   4   1  16    1048    9594                                                        2973   -0.32    0.00  1.0000
   4  -1  16    8521    9593                                                       13109    0.32    0.00  1.0000
   4   1  17  989646   47646                                                      905960   -0.62    0.00  1.0000
   4  -1  17  947983   44885                                                      866037   -0.62    0.00  1.0000
   4  -1  18  328501   24689                                                      342693    0.18    0.00  1.0000
   4   1  18  301198   24746                                                      314813   -0.18    0.00  1.0000
   4   1  19 1354974   40113                                                     1293968   -0.38    0.00  1.0000
   4  -1  19 1295712   36085                                                     1236019   -0.38    0.00  1.0000
  -4   2  19  897779   33427                                                      856409   -0.32    0.00  1.0000
  -4   2  18  106062   16927                                                      116177   -0.22    0.00  1.0000
  -4   2  17  188378   22513                                                      132518   -1.01    0.00  1.0000
  -4   2  16 1700401   80766                                                     1779054    0.43    0.00  1.0000
   4  -2 -16 1666823   58087                                                     1744704    0.43    0.00  1.0000
  -4  -2  15      19   13030                                                       19137    2.06    0.00  1.0000
   4  -2 -15      92    7893                                                       23209   -2.06    0.00  1.0000
  -4  -2  14  143482   31875                                                      236041    1.54    0.00  1.0000
   4  -2 -14  169485   25325                                                      269146    1.54    0.00  1.0000
  -4  -2  13   42004   15787                                                      -12638    2.96    0.00  1.0000
   4  -2 -13   21727    5547                                                        3312   -2.96    0.00  1.0000
   4  -2 -12 2153300  189994                                                     2755905    2.78    0.00  1.0000
  -4  -2  12 2057382  108762                                                     2647246    2.78    0.00  1.0000
   4  -2 -12 2048195   77517                                                     2636826    2.78    0.00  1.0000
   4  -2 -12 1938050  185380                                                     2511648    2.78    0.00  1.0000
  -4  -2  11  206063   13638                                                       35599    3.83    0.00  1.0000
   4  -2 -11  145107    7556                                                       13379   -3.83    0.00  1.0000
   4  -2 -10 3577452  237627                                                     4665139    3.87    0.00  1.0000
  -4  -2  10 3654879  140349                                                     4753738    3.87    0.00  1.0000
   4  -2 -10 3686683   98312                                                     4789757    3.87    0.00  1.0000
   4  -2  -9  352473  100819                                                      884645   -5.00    0.00  1.0000
   4  -2  -8 8157377  314860                                                     9877282    4.13    0.00  1.0000
   4  -2  -7 3553239  219269                                                     5258843   -5.89    0.00  1.0000
   4  -2  -623102334  452008                                                    25191574    3.07    0.00  1.0000
   4   2  -623417654  331937                                                    25520570    3.07    0.00  1.0000
   4  -2  -623028882  445456                                                    25114876    3.07    0.00  1.0000
   4  -2  -5 3610205  195155                                                     5265733   -5.69    0.00  1.0000
  -4  -2   5 3470996  138647                                                     5097324    5.69    0.00  1.0000
   4  -2  -5 3657095  193083                                                     5322333   -5.69    0.00  1.0000
   4   2  -5 3983783  146825                                                     5714999    5.69    0.00  1.0000
   4  -2  -4 6043250  204400                                                     6536822    1.42    0.00  1.0000
   4   2  -4 6213436  155636                                                     6713460    1.42    0.00  1.0000
  -4  -2   4 5886215  150216                                                     6373153    1.42    0.00  1.0000
   4  -2  -4 6065904  202391                                                     6560381    1.42    0.00  1.0000
   4   2  -3 3095141  120657                                                     4131203    3.94    0.00  1.0000
   4  -2  -3 3188899  153247                                                     4239412   -3.94    0.00  1.0000
   4  -2  -3 3060542  151554                                                     4091213   -3.94    0.00  1.0000
   4  -2  -2 5410587  103428                                                     5542781    0.41    0.00  1.0000
   4  -2  -2 5192613  159089                                                     5322133    0.41    0.00  1.0000
   4  -2  -2 5141330  163890                                                     5270213    0.41    0.00  1.0000
   4  -2  -2 5417049  166350                                                     5549321    0.41    0.00  1.0000
   4  -2  -1 6447672  122772                                                     6294264   -0.44    0.00  1.0000
   4  -2  -1 6357966  168885                                                     6205634   -0.44    0.00  1.0000
   4  -2  -1 6343451  169691                                                     6191295   -0.44    0.00  1.0000
   4  -2   016941594  281415                                                    17216346    0.48    0.00  1.0000
   4  -2   017054482  219143                                                    17330144    0.48    0.00  1.0000
   4  -2   1 8539931  218912                                                    10035010    3.54    0.00  1.0000
   4   2   1 8143079  112582                                                     9604424   -3.54    0.00  1.0000
   4  -2   1 8001984  177077                                                     9451136    3.54    0.00  1.0000
   4  -2   1 8162997  204511                                                     9626054    3.54    0.00  1.0000
   4  -2   1 8569636  228930                                                    10067210    3.54    0.00  1.0000
   4  -2   211483156  248389                                                    12176691    1.45    0.00  1.0000
   4   2   211020582  159236                                                    11700595    1.45    0.00  1.0000
   4  -2   211015131  208611                                                    11694595    1.45    0.00  1.0000
   4  -2   211650009  266806                                                    12348490    1.45    0.00  1.0000
   4  -2   3  727693   29970                                                      190657    6.01    0.00  1.0000
   4  -2   3  718646   36680                                                      186040    6.01    0.00  1.0000
   4  -2   3  547764   26483                                                      104785    6.01    0.00  1.0000
   4  -2   412761835  296919                                                    14183372    2.79    0.00  1.0000
   4  -2   412534710  259988                                                    13943875    2.79    0.00  1.0000
   4  -2   412121226  301908                                                    13507579    2.79    0.00  1.0000
   4  -2   5  196521   75290                                                      813462    6.61    0.00  1.0000
   4  -2   5  187615   66640                                                      795236    6.61    0.00  1.0000
   4  -2   5  182703   77612                                                      785089    6.61    0.00  1.0000
   4  -2   6 6801008  227542                                                     8186427    3.65    0.00  1.0000
   4  -2   6 6836896  251657                                                     8225797    3.65    0.00  1.0000
   4  -2   6 6347086  251762                                                     7687652    3.65    0.00  1.0000
   4  -2   7 1472707   74068                                                      635030    6.01    0.00  1.0000
   4  -2   7 1313354   71431                                                      531956    6.01    0.00  1.0000
   4  -2   7 1452616   67549                                                      621861    6.01    0.00  1.0000
   4  -2   8 6669786  277548                                                     8004858    3.56    0.00  1.0000
   4  -2   8 6078976  269449                                                     7356305    3.56    0.00  1.0000
   4  -2   9   31202   17229                                                       18928    4.53    0.00  1.0000
   4  -2   9   42998   12816                                                       11419    4.53    0.00  1.0000
   4  -2  10 4474259  123551                                                     5323842    2.77    0.00  1.0000
   4   2  10 4767369  128015                                                     5643260    2.77    0.00  1.0000
   4  -2  10 4874652  243754                                                     5759819    2.77    0.00  1.0000
   4  -2  11 1104760   46948                                                      721542    2.91    0.00  1.0000
   4   2  11 1027351   47241                                                      659253   -2.91    0.00  1.0000
   4   2  11 1159013   49637                                                      765512   -2.91    0.00  1.0000
   4  -2  11 1142199   90703                                                      751858    2.91    0.00  1.0000
   4  -2  11  919764   82606                                                      573661    2.91    0.00  1.0000
   4  -2  12 2579281   97127                                                     2970514    1.69    0.00  1.0000
   4   2  12 2553134  101593                                                     2942654    1.70    0.00  1.0000
   4  -2  12 2786491  191000                                                     3192591    1.69    0.00  1.0000
   4   2  12 2575212   99279                                                     2966354    1.70    0.00  1.0000
   4  -2  12 2651577  205412                                                     3048063    1.69    0.00  1.0000
   4   2  13  895714   48691                                                      672169   -1.83    0.00  1.0000
   4  -2  13  908038   46757                                                      682851    1.83    0.00  1.0000
   4  -2  14  924530   55486                                                     1005941    0.60    0.00  1.0000
   4  -2  14  927396   53952                                                     1008931    0.60    0.00  1.0000
   4   2  14  898038   58323                                                      978341    0.60    0.00  1.0000
   4  -2  15  259954   23451                                                      188408    1.09    0.00  1.0000
   4  -2  15  269984   23043                                                      196961    1.09    0.00  1.0000
   4   2  15  292258   27924                                                      216049   -1.09    0.00  1.0000
   4   2  16  299773   29038                                                      291509   -0.11    0.00  1.0000
   4  -2  16  308486   25810                                                      300150   -0.11    0.00  1.0000
   4  -2  16  265283   24707                                                      257558   -0.11    0.00  1.0000
   4  -2  17   53694   10951                                                       70123    0.48    0.00  1.0000
   4   2  17   62863   15062                                                       80550   -0.48    0.00  1.0000
   4  -2  17   59540   12774                                                       76782    0.48    0.00  1.0000
   4   2  18  288896   21393                                                      274776   -0.19    0.00  1.0000
   4  -2  18  283944   18136                                                      270005   -0.19    0.00  1.0000
  -4   3  18  297576   20022                                                      230907   -0.94    0.00  1.0000
  -4  -3  18  200471   13621                                                      146538    0.94    0.00  1.0000
  -4   3  17    7636    8868                                                       13141    0.39    0.00  1.0000
   4  -3 -16   22407    6042                                                       -1689   -2.16    0.00  1.0000
   4  -3 -15 2518232   73792                                                     2743305    1.00    0.00  1.0000
   4  -3 -14  839691   52683                                                     1265079   -3.01    0.00  1.0000
   4  -3 -13 1952884   71999                                                     2235300    1.41    0.00  1.0000
   4  -3 -12   30248   19306                                                      149098   -3.06    0.00  1.0000
   4  -3 -11 3386877  231192                                                     3829446    1.68    0.00  1.0000
  -4  -3  11 3566285  129581                                                     4019974    1.68    0.00  1.0000
   4  -3 -11 3488356  232889                                                     3937305    1.68    0.00  1.0000
   4  -3 -11 3369828   93916                                                     3811316    1.68    0.00  1.0000
  -4  -3  10  279409   43736                                                      496961    2.54    0.00  1.0000
   4  -3 -10  278086   81799                                                      495172   -2.54    0.00  1.0000
   4  -3 -10  312918   34760                                                      541308   -2.54    0.00  1.0000
   4  -3 -10  267631   80425                                                      481187   -2.54    0.00  1.0000
   4   3 -10  250482   33270                                                      458119    2.54    0.00  1.0000
   4  -3  -9  201663   62187                                                      322921    1.72    0.00  1.0000
   4  -3  -9  284280   72017                                                      425588    1.72    0.00  1.0000
   4  -3  -9  294273   29579                                                      437796    1.72    0.00  1.0000
   4   3  -9  238894   30203                                                      369564    1.72    0.00  1.0000
   4  -3  -8  121718   29753                                                       52886   -1.71    0.00  1.0000
   4  -3  -8   52378   14486                                                       12089   -1.71    0.00  1.0000
   4  -3  -7 1434197  128785                                                     1609756    1.03    0.00  1.0000
   4  -3  -7 1394899  124778                                                     1568106    1.03    0.00  1.0000
   4  -3  -6 5307168  216084                                                     5025065   -0.90    0.00  1.0000
  -4  -3   6 5483592  176341                                                     5196954    0.89    0.00  1.0000
   4  -3  -6 5436346  212420                                                     5150784   -0.90    0.00  1.0000
   4  -3  -5 1536374  108334                                                     1482967   -0.31    0.00  1.0000
   4  -3  -5 1440344  109337                                                     1388648   -0.31    0.00  1.0000
  -4  -3   5 1577157   91905                                                     1523126   -0.31    0.00  1.0000
   4  -3  -4 2299479  125875                                                     2215700   -0.40    0.00  1.0000
  -4  -3   4 2087662  105092                                                     2007872    0.40    0.00  1.0000
   4  -3  -4 2222003  126022                                                     2139661   -0.40    0.00  1.0000
   4  -3  -3 9112127  231327                                                     8428084   -1.67    0.00  1.0000
   4  -3  -3 8764123  228883                                                     8093528   -1.67    0.00  1.0000
   4  -3  -2   53226   20217                                                       53657   -0.01    0.00  1.0000
   4  -3  -2   40840   19405                                                       41218   -0.01    0.00  1.0000
   4  -3  -2   24829   13206                                                       25124   -0.01    0.00  1.0000
   4  -3  -2   52282   14382                                                       52709   -0.01    0.00  1.0000
   4  -3  -1 7986405  164812                                                     7075347   -2.40    0.00  1.0000
   4  -3  -1 7615960  200033                                                     6726930   -2.40    0.00  1.0000
   4  -3   0   39654   20589                                                       55038    0.51    0.00  1.0000
   4  -3   0   57708   19494                                                       76006    0.51    0.00  1.0000
   4  -3   0   47424   17052                                                       64130    0.51    0.00  1.0000
   4  -3   1   68579    7438                                                       14758   -2.02    0.00  1.0000
   4  -3   1   73292   13515                                                       16986   -2.02    0.00  1.0000
   4  -3   1   19711   11320                                                       -3277   -2.02    0.00  1.0000
   4  -3   1   53752   10396                                                        8363   -2.02    0.00  1.0000
   4  -3   2 8796160  228340                                                     8399475    0.98    0.00  1.0000
   4  -3   2 8829242  208468                                                     8431804    0.98    0.00  1.0000
   4  -3   2 8801317  248297                                                     8404515    0.98    0.00  1.0000
   4  -3   3   52546   16912                                                       31537   -0.74    0.00  1.0000
   4  -3   3   40853   16634                                                       22644   -0.74    0.00  1.0000
   4  -3   3   32547   16428                                                       16581   -0.74    0.00  1.0000
   4  -3   4  356857   45992                                                      241017    1.54    0.00  1.0000
   4  -3   4  338328   38113                                                      225833    1.54    0.00  1.0000
   4  -3   4  279550   35548                                                      178323    1.54    0.00  1.0000
   4  -3   5 4686981  195285                                                     4888086    0.66    0.00  1.0000
   4  -3   5 4471599  178452                                                     4668078    0.66    0.00  1.0000
   4  -3   5 4360852  204467                                                     4554910    0.66    0.00  1.0000
   4  -3   6  427410   42959                                                      236696    2.41    0.00  1.0000
   4  -3   6  412392   49496                                                      225554    2.41    0.00  1.0000
   4  -3   6  429397   46426                                                      238175    2.41    0.00  1.0000
   4  -3   7 8614970  299252                                                     9302277    1.66    0.00  1.0000
   4  -3   7 8867220  280485                                                     9564325    1.66    0.00  1.0000
   4  -3   7 8099418  309506                                                     8766241    1.66    0.00  1.0000
   4   3   8  437391   45023                                                      758550   -3.02    0.00  1.0000
   4  -3   8  373286   79063                                                      673373    3.02    0.00  1.0000
   4  -3   8  379571   90431                                                      681806    3.02    0.00  1.0000
   4  -3   8  385706   84680                                                      690020    3.02    0.00  1.0000
   4  -3   9 1982660   79071                                                     2408219    2.07    0.00  1.0000
   4  -3   9 1950154   82485                                                     2372379    2.07    0.00  1.0000
   4  -3   9 2140719  170774                                                     2582107    2.07    0.00  1.0000
   4   3   9 2070840   85531                                                     2505328    2.07    0.00  1.0000
   4  -3   9 2105059  162807                                                     2542927    2.07    0.00  1.0000
   4  -3   9 1901867  173153                                                     2319089    2.07    0.00  1.0000
   4  -3  10  325882   42775                                                      603610    2.97    0.00  1.0000
   4   3  10  322292   42146                                                      598661   -2.97    0.00  1.0000
   4  -3  10  339427   89266                                                      621993    2.97    0.00  1.0000
   4   3  10  324458   44013                                                      601612   -2.97    0.00  1.0000
   4  -3  10  339045   91043                                                      621476    2.97    0.00  1.0000
   4  -3  10  303521   39355                                                      573033    2.97    0.00  1.0000
   4  -3  10  357789   84239                                                      646764    2.97    0.00  1.0000
   4  -3  11  502684   44995                                                      712886    1.95    0.00  1.0000
   4  -3  11  513766   48465                                                      726071    1.95    0.00  1.0000
   4   3  11  564685   49673                                                      786311    1.95    0.00  1.0000
   4  -3  11  506232   99860                                                      717110    1.95    0.00  1.0000
   4   3  11  521946   50109                                                      735726    1.95    0.00  1.0000
   4  -3  11  322609   82301                                                      494645    1.95    0.00  1.0000
   4  -3  11  524591   93192                                                      738929    1.95    0.00  1.0000
   4  -3  12 1923078   63479                                                     1446567    2.65    0.00  1.0000
   4   3  12 1782667   65883                                                     1325138   -2.65    0.00  1.0000
   4   3  12 1815954   67770                                                     1353858   -2.65    0.00  1.0000
   4  -3  12 1698819   62925                                                     1252989    2.65    0.00  1.0000
   4  -3  13 1103045   60192                                                     1331528    1.49    0.00  1.0000
   4  -3  13 1004227   61797                                                     1222729    1.49    0.00  1.0000
   4   3  13  992694   62367                                                     1209919    1.49    0.00  1.0000
   4  -3  14  214097   30783                                                      373498    2.14    0.00  1.0000
   4  -3  14  172554   30956                                                      317909    2.14    0.00  1.0000
   4   3  14  206298   33299                                                      363222   -2.14    0.00  1.0000
   4   3  15 1121734   57472                                                     1255859    0.89    0.00  1.0000
   4  -3  15 1166423   52274                                                     1303098    0.89    0.00  1.0000
   4  -3  15 1077736   55297                                                     1209259    0.89    0.00  1.0000
   4  -3  16   11881    9642                                                       37726    1.23    0.00  1.0000
   4   3  16   30820   12463                                                       68026   -1.23    0.00  1.0000
   4   3  17  966390   40333                                                     1014831    0.35    0.00  1.0000
   4  -3  17  946028   37324                                                      993876    0.35    0.00  1.0000
  -4   4  17     207    5758                                                        6313   -0.94    0.00  1.0000
   4   4 -17    4245    2887                                                       -1153    0.94    0.00  1.0000
  -4  -4  16   53247   12552                                                       73234    0.57    0.00  1.0000
   4  -4 -16   73276   12274                                                       96447    0.57    0.00  1.0000
   4   4 -16   64642   11478                                                       86502    0.57    0.00  1.0000
  -4  -4  15 1250971   61830                                                     1519236    1.65    0.00  1.0000
   4  -4 -15 1317668   51842                                                     1592616   -1.65    0.00  1.0000
  -4  -4  14 1008595   57669                                                     1062751    0.38    0.00  1.0000
   4  -4 -14 1166394   48876                                                     1224579    0.38    0.00  1.0000
   4  -4 -13   27342   14585                                                       85259   -1.83    0.00  1.0000
   4  -4 -12  725293   39908                                                      704056   -0.18    0.00  1.0000
   4  -4 -11  732908   36547                                                      561471   -1.54    0.00  1.0000
   4  -4 -10 1000475   46073                                                      907332   -0.69    0.00  1.0000
   4  -4  -9   58610   22623                                                       30961   -0.95    0.00  1.0000
   4  -4  -9   28207    7039                                                       10365   -0.95    0.00  1.0000
   4  -4  -8 2974517  186609                                                     2759895   -0.91    0.00  1.0000
   4  -4  -8 3199980   79678                                                     2977223   -0.91    0.00  1.0000
   4  -4  -8 2980787  181131                                                     2765935   -0.91    0.00  1.0000
   4  -4  -7   74843   32929                                                       88636   -0.35    0.00  1.0000
   4  -4  -7   34888   10830                                                       44491   -0.35    0.00  1.0000
   4  -4  -7   36349   25808                                                       46139   -0.35    0.00  1.0000
   4  -4  -6 4068919  201586                                                     3816526   -0.92    0.00  1.0000
   4  -4  -6 4358134   88848                                                     4096783   -0.92    0.00  1.0000
  -4  -4   6 4220245  176976                                                     3963125   -0.92    0.00  1.0000
   4  -4  -6 4163460  197446                                                     3908105   -0.92    0.00  1.0000
   4  -4  -5 2676115  157577                                                     2669156   -0.03    0.00  1.0000
   4  -4  -5 2638737  153010                                                     2631826   -0.03    0.00  1.0000
  -4  -4   5 2771210  146093                                                     2764015    0.03    0.00  1.0000
   4  -4  -4 5268736  203604                                                     5008925   -0.83    0.00  1.0000
  -4  -4   4 5066535  191836                                                     4811817   -0.83    0.00  1.0000
   4  -4  -4 5365583  202558                                                     5103365   -0.83    0.00  1.0000
   4  -4  -3  225389   40181                                                      218972    0.10    0.00  1.0000
  -4  -4   3  233382   42364                                                      226820   -0.10    0.00  1.0000
   4  -4  -3  224005   39162                                                      217607    0.10    0.00  1.0000
   4  -4  -214366100  300698                                                    13944375   -0.81    0.00  1.0000
   4  -4  -215737199  281473                                                    15295663   -0.81    0.00  1.0000
   4  -4  -1  339669   43486                                                      325579    0.18    0.00  1.0000
   4  -4  -1  394087   45857                                                      378899    0.18    0.00  1.0000
   4  -4  -1  363568   53552                                                      348986    0.18    0.00  1.0000
   4  -4   0 9982836  230478                                                     9603024   -0.88    0.00  1.0000
   4  -4   010739485  281257                                                    10345407   -0.88    0.00  1.0000
   4  -4   010672545  248809                                                    10279708   -0.88    0.00  1.0000
   4  -4   1   48537   19354                                                       45892    0.09    0.00  1.0000
   4  -4   1   24167   16401                                                       22311    0.09    0.00  1.0000
   4  -4   2 9390712  248103                                                     8995359   -0.94    0.00  1.0000
   4  -4   2 9420280  283648                                                     9024299   -0.94    0.00  1.0000
   4  -4   2 9378676  261900                                                     8983580   -0.94    0.00  1.0000
   4  -4   3  816246   77515                                                      812538    0.03    0.00  1.0000
   4  -4   3  842103   80960                                                      838337    0.03    0.00  1.0000
   4  -4   3  771936   86850                                                      768330    0.03    0.00  1.0000
   4  -4   4 3235052  158926                                                     3012743   -0.91    0.00  1.0000
   4  -4   4 3418963  160464                                                     3190312   -0.91    0.00  1.0000
   4  -4   4 3266053  176328                                                     3042663   -0.91    0.00  1.0000
   4  -4   5   22024   11264                                                       14429    0.41    0.00  1.0000
   4  -4   5   60889   30940                                                       47731    0.41    0.00  1.0000
   4  -4   5     800   23140                                                      -12164    0.41    0.00  1.0000
   4  -4   6 2303286  144401                                                     2188121   -0.55    0.00  1.0000
   4  -4   6 2288881  139816                                                     2174081   -0.55    0.00  1.0000
   4   4   6 2336013   75061                                                     2220020   -0.55    0.00  1.0000
   4  -4   6 2342925  162398                                                     2226760   -0.55    0.00  1.0000
   4  -4   6 2519957   79923                                                     2399429   -0.55    0.00  1.0000
   4   4   7  602738   37375                                                      493584   -1.06    0.00  1.0000
   4  -4   7  543955   67552                                                      440549    1.06    0.00  1.0000
   4  -4   7  539785   75182                                                      436797    1.06    0.00  1.0000
   4  -4   7  520490   63066                                                      419458    1.06    0.00  1.0000
   4  -4   7  630320   38547                                                      518591    1.06    0.00  1.0000
   4  -4   8  788131   92702                                                      799045    0.09    0.00  1.0000
   4  -4   8  564213   77189                                                      573453    0.09    0.00  1.0000
   4   4   8  712397   46682                                                      722774    0.09    0.00  1.0000
   4  -4   8  744952  102877                                                      755563    0.09    0.00  1.0000
   4  -4   8  741366   48194                                                      751952    0.09    0.00  1.0000
   4   4   9 5557981  138524                                                     6063326   -1.51    0.00  1.0000
   4  -4   9 5341400  289830                                                     5836728    1.51    0.00  1.0000
   4  -4   9 5468022  265014                                                     5969057    1.51    0.00  1.0000
   4  -4   9 6053958  269449                                                     6580581    1.51    0.00  1.0000
   4  -4   9 5581665  139680                                                     6087766    1.51    0.00  1.0000
   4  -4  10   42218   14889                                                       61569    0.62    0.00  1.0000
   4   4  10   61575   18065                                                       84566    0.62    0.00  1.0000
   4   4  11 4192760  126392                                                     4691758   -1.71    0.00  1.0000
   4  -4  11 4221732  124582                                                     4722258    1.71    0.00  1.0000
   4   4  12 4527635  125477                                                     4800847    0.91    0.00  1.0000
   4  -4  12 4455210  121993                                                     4726258    0.91    0.00  1.0000
   4  -4  13  743460   53047                                                      973586    1.80    0.00  1.0000
   4  -4  14 5717026  123391                                                     6081416    1.08    0.00  1.0000
   4  -4  15  172662   24376                                                      272287    1.53    0.00  1.0000
   4  -4  16 1088971   44574                                                     1230979    0.95    0.00  1.0000
   4  -4  17   74001    7039                                                       45805    0.84    0.00  1.0000
  -4   5  16  481385   25789                                                      453761   -0.29    0.00  1.0000
   4  -5 -16  501888   20871                                                      473673   -0.29    0.00  1.0000
   4  -5 -15 1907644   49153                                                     1928463    0.11    0.00  1.0000
   4   5 -15 1770826   44467                                                     1790774    0.11    0.00  1.0000
   4  -5 -14   30471    7795                                                       22096   -0.37    0.00  1.0000
   4   5 -14   20856    5424                                                       14039    0.37    0.00  1.0000
   4  -5 -13 9058156  128058                                                     8948699   -0.26    0.00  1.0000
   4   5 -13 9482506  138778                                                     9370356   -0.26    0.00  1.0000
   4  -5 -12   39167   10800                                                       28974   -0.40    0.00  1.0000
   4   5 -12   23813    8566                                                       16023    0.40    0.00  1.0000
   4  -5 -11 2003571   64481                                                     1851214   -0.79    0.00  1.0000
   4   5 -11 2003714   70300                                                     1851414   -0.79    0.00  1.0000
   4  -5 -10  279969   27534                                                      321078   -0.54    0.00  1.0000
   4   5 -10  344971   32821                                                      390470    0.54    0.00  1.0000
   4  -5  -9  369051   25772                                                      279839   -1.13    0.00  1.0000
   4   5  -9  395970   29012                                                      303387   -1.13    0.00  1.0000
   4  -5  -8  106584   18708                                                      140963   -0.71    0.00  1.0000
   4   5  -8   98948   19757                                                      132138    0.71    0.00  1.0000
   4  -5  -7 2425187   70618                                                     2195171   -1.09    0.00  1.0000
   4   5  -7 2346189   75827                                                     2120071   -1.09    0.00  1.0000
   4  -5  -6 1207546  107172                                                     1084580   -0.83    0.00  1.0000
   4  -5  -6 1221029   49618                                                     1097360   -0.83    0.00  1.0000
   4   5  -6 1233839   54059                                                     1109590    0.83    0.00  1.0000
  -4  -5   6 1131485  100500                                                     1012641    0.83    0.00  1.0000
   4   5  -5 4400041  103344                                                     4152403   -0.86    0.00  1.0000
  -4  -5   5 4275903  199827                                                     4031834   -0.86    0.00  1.0000
   4  -5  -5 4403726   97030                                                     4156123   -0.86    0.00  1.0000
   4  -5  -4 3586512   86482                                                     3374690   -0.82    0.00  1.0000
   4   5  -4 3534250   91876                                                     3324000    0.82    0.00  1.0000
  -4  -5   4 3293287  174550                                                     3090443    0.82    0.00  1.0000
   4   5  -3 4345924  100903                                                     4160633   -0.65    0.00  1.0000
  -4  -5   3 4223416  201547                                                     4040784   -0.65    0.00  1.0000
   4  -5  -3 4677006   99587                                                     4484860   -0.65    0.00  1.0000
   4   5  -2 2072511   73289                                                     2178281    0.52    0.00  1.0000
   4  -5  -2 2259443   73390                                                     2369699   -0.52    0.00  1.0000
  -4  -5   2 2022577  147549                                                     2127081    0.52    0.00  1.0000
   4  -5  -1 9742201  267062                                                     9530555   -0.49    0.00  1.0000
   4  -5  -1 9236793  143896                                                     9030740   -0.49    0.00  1.0000
   4   5   0   21501    8424                                                       22788    0.06    0.00  1.0000
   4  -5   0   25653    9323                                                       27046   -0.06    0.00  1.0000
   4  -5   0   15882   12988                                                       16983   -0.06    0.00  1.0000
   4  -5   1 4884616  197680                                                     4721538   -0.54    0.00  1.0000
   4   5   1 4360377  102905                                                     4206543   -0.54    0.00  1.0000
   4  -5   1 4740595  108294                                                     4579959   -0.54    0.00  1.0000
   4  -5   1 4957843  206860                                                     4793537   -0.54    0.00  1.0000
   4  -5   2  121938   27968                                                      109133    0.27    0.00  1.0000
   4  -5   2  139520   19384                                                      125799    0.27    0.00  1.0000
   4  -5   2  123084   34926                                                      110218    0.27    0.00  1.0000
   4   5   2  104411   16588                                                       92579   -0.27    0.00  1.0000
   4  -5   3 1347506  106367                                                     1218899   -0.82    0.00  1.0000
   4   5   3 1324400   56052                                                     1196979   -0.82    0.00  1.0000
   4  -5   3 1345014  117047                                                     1216529   -0.82    0.00  1.0000
   4  -5   3 1394189   59264                                                     1263319   -0.82    0.00  1.0000
   4  -5   3 1381151  107226                                                     1250909   -0.82    0.00  1.0000
   4  -5   4  294815   55254                                                      324489    0.38    0.00  1.0000
   4  -5   4  236253   56454                                                      262891    0.38    0.00  1.0000
   4   5   4  255527   28523                                                      283248   -0.39    0.00  1.0000
   4  -5   4  252703   28663                                                      280229    0.38    0.00  1.0000
   4  -5   4  226293   48399                                                      252379    0.38    0.00  1.0000
   4  -5   5 1072909   96374                                                      933130   -1.01    0.00  1.0000
   4   5   5 1022966   50347                                                      886549   -1.01    0.00  1.0000
   4  -5   5 1113217  114726                                                      970745   -1.01    0.00  1.0000
   4  -5   5 1029254   52111                                                      892448   -1.01    0.00  1.0000
   4  -5   6   81907   18998                                                       97424    0.37    0.00  1.0000
   4   5   6   64430   16290                                                       78277   -0.37    0.00  1.0000
   4  -5   6  101426   40246                                                      118617    0.37    0.00  1.0000
   4  -5   6   84206   30556                                                       99929    0.37    0.00  1.0000
   4  -5   7 5766258  279932                                                     5493151   -0.83    0.00  1.0000
   4   5   7 5574257  128066                                                     5305603   -0.83    0.00  1.0000
   4  -5   7 5864256  133507                                                     5588810   -0.83    0.00  1.0000
   4  -5   7 5822656  244556                                                     5548201   -0.83    0.00  1.0000
   4   5   8 2898365   95380                                                     2817725   -0.34    0.00  1.0000
   4  -5   8 2928354   96445                                                     2847194    0.34    0.00  1.0000
   4   5   9 4132783  114787                                                     4001914   -0.47    0.00  1.0000
   4  -5   9 4269578  116367                                                     4136573   -0.47    0.00  1.0000
   4   5  10  508229   40100                                                      474904   -0.34    0.00  1.0000
   4  -5  10  485633   38357                                                      453017    0.34    0.00  1.0000
   4   5  11  640330   45363                                                      623290   -0.15    0.00  1.0000
   4  -5  11  558801   41311                                                      542837   -0.16    0.00  1.0000
   4  -5  12 1484453   63234                                                     1411547    0.44    0.00  1.0000
   4  -5  13  691005   42272                                                      710991    0.17    0.00  1.0000
   4  -5  14   57100    9999                                                       39157    0.59    0.00  1.0000
   4  -5  15  928208   39852                                                      991573    0.47    0.00  1.0000
   4  -5  16   39582    8553                                                       55942    0.54    0.00  1.0000
   4  -5  16   48746    8615                                                       66746    0.54    0.00  1.0000
   4  -6 -14  681242   26676                                                      676252   -0.04    0.00  1.0000
   4  -6 -13  294610   20789                                                      313564    0.25    0.00  1.0000
   4  -6 -12  983825   39083                                                      965356   -0.13    0.00  1.0000
   4  -6 -11  178340   18949                                                      192068    0.23    0.00  1.0000
   4  -6 -10 1834636   60060                                                     1771864   -0.34    0.00  1.0000
   4   6 -10 1889617   62322                                                     1825754   -0.34    0.00  1.0000
   4  -6  -9    8272    7273                                                        8723   -0.04    0.00  1.0000
   4   6  -9   56509   12389                                                       57679    0.04    0.00  1.0000
   4   6  -8 4169732   98708                                                     4015384   -0.55    0.00  1.0000
   4  -6  -8 3671542   89009                                                     3526958   -0.55    0.00  1.0000
   4  -6  -7    5676    7579                                                       10177   -0.37    0.00  1.0000
   4   6  -7   13329    8131                                                       19879    0.37    0.00  1.0000
   4   6  -6 2174972   71401                                                     2029652   -0.72    0.00  1.0000
   4  -6  -6 2091368   67735                                                     1948853   -0.72    0.00  1.0000
   4  -6  -5 1042595   53018                                                     1138660   -0.66    0.00  1.0000
   4   6  -5 1109755   55470                                                     1208799    0.66    0.00  1.0000
   4   6  -4  613582   42893                                                      716638   -0.91    0.00  1.0000
   4  -6  -4  558400   40982                                                      656994   -0.91    0.00  1.0000
   4   6  -3 2311588   80317                                                     2485418    0.81    0.00  1.0000
   4  -6  -3 2253283   78380                                                     2424948   -0.81    0.00  1.0000
   4   6  -2  917873   52586                                                     1061701   -1.04    0.00  1.0000
   4  -6  -2  940915   52648                                                     1086520   -1.04    0.00  1.0000
  -4  -6   1   74411   39017                                                       96703    0.55    0.00  1.0000
   4   6  -1   91934   17921                                                      116549    0.55    0.00  1.0000
   4  -6  -1   93713   18451                                                      118552   -0.55    0.00  1.0000
  -4  -6   0 1934609  147813                                                     1733825   -1.07    0.00  1.0000
   4  -6   0 1928669   69275                                                     1728315   -1.07    0.00  1.0000
   4   6   0 1880525   67261                                                     1682645   -1.07    0.00  1.0000
   4   6   1  951879   51164                                                      954003   -0.02    0.00  1.0000
   4  -6   1  988608   52709                                                      990772    0.02    0.00  1.0000
   4  -6   2 3477881  181769                                                     3216581   -1.03    0.00  1.0000
   4   6   2 3304107   92224                                                     3049353   -1.03    0.00  1.0000
   4  -6   2 3513242   98113                                                     3250591   -1.03    0.00  1.0000
   4   6   3  203365   23333                                                      180156   -0.38    0.00  1.0000
   4  -6   3  219489   25192                                                      195349    0.38    0.00  1.0000
   4   6   4 8416102  152962                                                     8064808   -0.88    0.00  1.0000
   4  -6   4 8813257  162907                                                     8453684   -0.88    0.00  1.0000
   4   6   5  423290   37211                                                      452879   -0.32    0.00  1.0000
   4  -6   5  402520   37975                                                      431387    0.32    0.00  1.0000
   4   6   6 3106862   94489                                                     2953754   -0.63    0.00  1.0000
   4  -6   6 3100791   97686                                                     2947644   -0.64    0.00  1.0000
   4  -6   7    7675    9002                                                        6828    0.07    0.00  1.0000
   4  -6   7    6512    6957                                                        5734    0.07    0.00  1.0000
   4   6   7   27417    9553                                                       25794   -0.07    0.00  1.0000
   4   6   8 2111861   78027                                                     2032112   -0.40    0.00  1.0000
   4  -6   8 2166681   81375                                                     2085771   -0.40    0.00  1.0000
   4  -6   9  182504   25171                                                      175080   -0.13    0.00  1.0000
   4   6   9  176130   23856                                                      168839    0.13    0.00  1.0000
   4   6  10 2465269   81650                                                     2412758   -0.24    0.00  1.0000
   4  -6  10 2271644   80207                                                     2221320   -0.24    0.00  1.0000
   4  -6  11   37763   13218                                                       43954   -0.22    0.00  1.0000
   4  -6  12  484958   29067                                                      471206   -0.14    0.00  1.0000
   4  -6  12  516942   33777                                                      502741   -0.14    0.00  1.0000
   4  -6  13   12701    7860                                                       16093   -0.20    0.00  1.0000
   4  -6  13       2    3832                                                         244   -0.20    0.00  1.0000
   4  -6  14  547493   26918                                                      546122   -0.01    0.00  1.0000
   4  -6  14  473699   21510                                                      472424   -0.01    0.00  1.0000
   4  -7 -12   14815    4268                                                       10621    0.27    0.00  1.0000
   4  -7 -11  345863   21203                                                      349446    0.04    0.00  1.0000
   4  -7 -10  323500   21515                                                      302860    0.27    0.00  1.0000
   4  -7  -9 5032297   91755                                                     5020135   -0.04    0.00  1.0000
   4  -7  -8   14449    8062                                                       11039    0.22    0.00  1.0000
   4  -7  -7 1776842   59224                                                     1732865   -0.24    0.00  1.0000
   4  -7  -6  797168   42251                                                      818995    0.18    0.00  1.0000
   4  -7  -5 2616931   75356                                                     2513208   -0.47    0.00  1.0000
   4  -7  -4  199012   22420                                                      196427   -0.04    0.00  1.0000
   4  -7  -3 2308144   72591                                                     2148331   -0.77    0.00  1.0000
   4  -7  -2  150880   19727                                                      133546   -0.33    0.00  1.0000
   4  -7  -1 3203479   87146                                                     2928404   -1.13    0.00  1.0000
   4  -7   0   81954   14949                                                       68510   -0.35    0.00  1.0000
   4  -7   1      14    9091                                                        7322   -1.29    0.00  1.0000
   4  -7   2   42204   12559                                                       36614   -0.20    0.00  1.0000
   4  -7   3  330825   26579                                                      253606   -1.03    0.00  1.0000
   4   7   4  400256   30824                                                      386433    0.16    0.00  1.0000
   4  -7   4  390430   33413                                                      376831   -0.16    0.00  1.0000
   4  -7   5 3870830  100166                                                     3719767   -0.56    0.00  1.0000
   4   7   5 3732910   92653                                                     3584498   -0.56    0.00  1.0000
   4  -7   5 3709172  100372                                                     3561328   -0.56    0.00  1.0000
   4  -7   6   91882   17605                                                       82642   -0.23    0.00  1.0000
   4   7   6   63996   12776                                                       56318    0.23    0.00  1.0000
   4   7   7 2035868   66441                                                     1993322   -0.22    0.00  1.0000
   4  -7   7 2059252   72770                                                     2016582   -0.22    0.00  1.0000
   4   7   8  421291   28199                                                      392720    0.32    0.00  1.0000
   4  -7   8  445365   32506                                                      415936   -0.32    0.00  1.0000
   4  -7   9 3589318   89134                                                     3568568   -0.08    0.00  1.0000
   4  -7  10  188094   21144                                                      209652   -0.35    0.00  1.0000
   4  -7  11 1204515   44152                                                     1198269   -0.04    0.00  1.0000
   4  -7  12  354099   21554                                                      373948   -0.24    0.00  1.0000
   4  -7  12  314209   19860                                                      332922   -0.24    0.00  1.0000
   4  -8  -9  471593   20336                                                      450750    0.22    0.00  1.0000
   4  -8  -8 6374497   85049                                                     6317794   -0.16    0.00  1.0000
   4  -8  -7 1418300   42491                                                     1365608    0.32    0.00  1.0000
   4  -8  -6 1137631   39961                                                     1106870   -0.21    0.00  1.0000
   4  -8  -5     540    5437                                                        -382    0.34    0.00  1.0000
   4  -8  -4 1264147   46028                                                     1239599   -0.16    0.00  1.0000
   4  -8  -3   33539    9785                                                       39138    0.21    0.00  1.0000
   4  -8  -2  583708   32863                                                      556555   -0.26    0.00  1.0000
   4  -8  -1   87472   13329                                                       90020    0.06    0.00  1.0000
   4  -8   0 2369405   67493                                                     2263050   -0.50    0.00  1.0000
   4  -8   1   21858    8908                                                       19591   -0.11    0.00  1.0000
   4  -8   2 2805557   73053                                                     2671736   -0.58    0.00  1.0000
   4  -8   3  556298   32607                                                      519869   -0.36    0.00  1.0000
   4  -8   4 4844529   95972                                                     4712028   -0.44    0.00  1.0000
   4  -8   5 1321154   50888                                                     1401858   -0.50    0.00  1.0000
   4  -8   6  281144   21607                                                      263268   -0.25    0.00  1.0000
   4  -8   7  148386   17357                                                      173435   -0.45    0.00  1.0000
   4  -8   8   19541    5796                                                       17067   -0.13    0.00  1.0000
   4  -8   9   39458    6934                                                       30959   -0.33    0.00  1.0000
   4  -9  -3 1921293   40387                                                     1935923    0.08    0.00  1.0000
   4  -9  -2    3559    3239                                                        3486    0.01    0.00  1.0000
   4  -9  -1 1701970   40943                                                     1703095    0.01    0.00  1.0000
   4  -9   0  224088   14916                                                      219799    0.07    0.00  1.0000
   4  -9   1 1941008   43946                                                     1928363   -0.07    0.00  1.0000
   4  -9   2  136128   11811                                                      136746    0.01    0.00  1.0000
   4  -9   3  497688   21406                                                      491584   -0.06    0.00  1.0000
  -5   0  17 3289590   97918                                                     3426999    0.54    0.00  1.0000
  -5   0  15 2184443   97217                                                     2388239    0.97    0.00  1.0000
  -5   0  13  814324   65193                                                      956891    1.09    0.00  1.0000
   5   0 -13  883510   45259                                                     1031771    1.09    0.00  1.0000
   5   0 -11 1503759   57592                                                     1614686    0.64    0.00  1.0000
   5   0 -11 1417578  131847                                                     1525336    0.64    0.00  1.0000
   5   0  -9 4276022  193810                                                     3895825   -1.36    0.00  1.0000
   5   0  -7  370697   24139                                                       59835   -5.25    0.00  1.0000
   5   0  -5 5499308  131657                                                     2715696  -10.05    0.00  1.0000
   5   0  -3 6745270  115925                                                     2512868  -14.59    0.00  1.0000
   5   0  -1  218479  118464                                                     2735076  -17.11    0.00  1.0000
   5   0  -1  212824   99067                                                     2714976  -17.11    0.00  1.0000
   5   0   137935332  316003                                                    25737370  -15.66    0.00  1.0000
   5   0   337858596  376138                                                    29063840  -10.99    0.00  1.0000
   5   0   337469152  335699                                                    28722742  -10.99    0.00  1.0000
   5   0   542212052  451757                                                    37110368   -5.84    0.00  1.0000
   5   0   7 2250013  113938                                                     1868483   -1.92    0.00  1.0000
   5   0   9   36553   21845                                                       29413    0.28    0.00  1.0000
   5   0  11 1083983   63796                                                     1219279    0.91    0.00  1.0000
   5   0  13 2509078   97042                                                     2710226    0.90    0.00  1.0000
   5   0  15 2039638   83766                                                     2212810    0.86    0.00  1.0000
   5   0  17 3212252   86200                                                     3380980    0.67    0.00  1.0000
   5   0  19  177426   14181                                                      199431    0.37    0.00  1.0000
  -5   1  19  137877   13389                                                      134960    0.06    0.00  1.0000
  -5   1  18  588992   36771                                                      623079    0.32    0.00  1.0000
  -5  -1  17   65798   14333                                                       61234   -0.13    0.00  1.0000
  -5   1  17   72697   15140                                                       67904    0.13    0.00  1.0000
  -5  -1  16 1898739   80048                                                     1953073    0.28    0.00  1.0000
  -5   1  16 2070713   88056                                                     2127561    0.28    0.00  1.0000
  -5  -1  15    4697   10515                                                       14066   -0.72    0.00  1.0000
  -5   1  15    2510   12768                                                       -1910    0.72    0.00  1.0000
  -5  -1  14 3403128  119102                                                     3379080   -0.09    0.00  1.0000
   5  -1 -14 3341666   77317                                                     3317871   -0.09    0.00  1.0000
   5  -1 -14 3295150   84314                                                     3271521   -0.09    0.00  1.0000
  -5  -1  13  838701   68999                                                     1069220   -1.71    0.00  1.0000
   5  -1 -13  862470   49097                                                     1096120    1.71    0.00  1.0000
   5   1 -12 3813264   89155                                                     3620388   -0.72    0.00  1.0000
  -5  -1  12 3824378  127990                                                     3631217   -0.72    0.00  1.0000
   5  -1 -12 3994499  224453                                                     3796896   -0.72    0.00  1.0000
   5  -1 -12 3762585   87398                                                     3570878   -0.72    0.00  1.0000
  -5  -1  11  951170   78527                                                     1429927   -3.18    0.00  1.0000
   5  -1 -11  921737   53476                                                     1393788    3.18    0.00  1.0000
   5  -1 -11  905836  132422                                                     1374218    3.18    0.00  1.0000
   5   1 -11  909133   55711                                                     1378278   -3.18    0.00  1.0000
  -5  -1  10 3537997  110433                                                     3063133   -1.89    0.00  1.0000
   5   1 -10 3669119   84769                                                     3185221   -1.89    0.00  1.0000
   5   1 -10 3861096  172648                                                     3364260   -1.89    0.00  1.0000
   5  -1 -10 3788451  195332                                                     3296340   -1.89    0.00  1.0000
   5  -1 -10 3534048   76567                                                     3059333   -1.89    0.00  1.0000
   5  -1  -9 1428273   83926                                                      692371    5.24    0.00  1.0000
   5   1  -9 1481555   78315                                                      729549   -5.24    0.00  1.0000
   5  -1  -9 1541087   90671                                                      771569    5.24    0.00  1.0000
   5   1  -8 3113603  129407                                                     2243600   -3.85    0.00  1.0000
   5  -1  -8 3103656  144990                                                     2235180   -3.85    0.00  1.0000
   5  -1  -8 3279975  152263                                                     2385179   -3.85    0.00  1.0000
   5  -1  -7 3453323  215554                                                     5449132    6.87    0.00  1.0000
   5  -1  -7 3409282  217563                                                     5393772    6.87    0.00  1.0000
   5   1  -7 3575574  195534                                                     5602570   -6.87    0.00  1.0000
   5   1  -6 2886490  166851                                                     4494220   -6.07    0.00  1.0000
   5  -1  -6 2883786  189471                                                     4490670   -6.07    0.00  1.0000
   5  -1  -5  505276  100224                                                     1394668    6.78    0.00  1.0000
   5   1  -5  472366   87177                                                     1339588   -6.78    0.00  1.0000
   5  -1  -4 8081053  183828                                                     5179394   -8.18    0.00  1.0000
   5   1  -4 8171720  167275                                                     5251923   -8.18    0.00  1.0000
   5  -1  -3 2929721  108182                                                     1962133    4.48    0.00  1.0000
   5   1  -3 3032312  102402                                                     2046372   -4.48    0.00  1.0000
   5  -1  -3 2899045   98067                                                     1937043    4.48    0.00  1.0000
   5  -1  -216005873  246866                                                    10939702  -10.00    0.00  1.0000
   5  -1  -216231291  231133                                                    11126200  -10.00    0.00  1.0000
   5   1  -1  952291   72003                                                      996831   -0.33    0.00  1.0000
   5  -1  -1  933458   72239                                                      977593    0.33    0.00  1.0000
   5   1  -1 1039782   56061                                                     1086300   -0.33    0.00  1.0000
   5  -1  -1  878813   64981                                                      921652    0.33    0.00  1.0000
   5  -1   014066340  204537                                                     9144478  -10.48    0.00  1.0000
   5  -1   013779091  130596                                                     8913160  -10.48    0.00  1.0000
   5  -1   014108337  218317                                                     9178347  -10.48    0.00  1.0000
   5   1   013912380  159131                                                     9020669  -10.48    0.00  1.0000
   5  -1   110530916  204395                                                     8796051   -4.03    0.00  1.0000
   5   1   1 9926648  159897                                                     8244737    4.03    0.00  1.0000
   5  -1   110362165  213257                                                     8641883   -4.03    0.00  1.0000
   5  -1   110553149  153761                                                     8816371   -4.03    0.00  1.0000
   5  -1   2 4363925  104947                                                     2159411   -8.93    0.00  1.0000
   5   1   2 4076668   85096                                                     1958813   -8.93    0.00  1.0000
   5  -1   2 4185601   84278                                                     2034522   -8.93    0.00  1.0000
   5  -1   3 6100248  154199                                                     4091083   -6.45    0.00  1.0000
   5   1   3 6035520  131822                                                     4038264    6.45    0.00  1.0000
   5  -1   3 6088744  130056                                                     4081663   -6.45    0.00  1.0000
   5  -1   4    8991   23874                                                      119222   -6.35    0.00  1.0000
   5   1   4    7274   24556                                                      125921   -6.35    0.00  1.0000
   5  -1   4    5011   30096                                                      136395   -6.35    0.00  1.0000
   5  -1   4    3387   31566                                                      145856   -6.35    0.00  1.0000
   5  -1   5  138743    8654                                                        5692   -6.46    0.00  1.0000
   5  -1   5  200639   12419                                                       -6238   -6.46    0.00  1.0000
   5  -1   6 9669897  222361                                                     8095348   -3.81    0.00  1.0000
   5  -1   6 9043706  241966                                                     7523293   -3.81    0.00  1.0000
   5  -1   6 9252432  236586                                                     7713771   -3.81    0.00  1.0000
   5  -1   7  465124   85855                                                     1059391   -5.01    0.00  1.0000
   5  -1   7  375989   90839                                                      922457   -5.01    0.00  1.0000
   5  -1   7  354760   84481                                                      889031   -5.01    0.00  1.0000
   5  -1   8 6161118  209309                                                     5564281   -1.78    0.00  1.0000
   5  -1   8 6052636  216344                                                     5461211   -1.78    0.00  1.0000
   5  -1   9   45629    8372                                                        -153   -3.08    0.00  1.0000
   5  -1   9  122723   15838                                                       18689   -3.08    0.00  1.0000
   5  -1  10 3214888   97144                                                     3068583   -0.60    0.00  1.0000
   5   1  10 3171706   97786                                                     3026543   -0.59    0.00  1.0000
   5   1  10 3181430   91963                                                     3036043   -0.59    0.00  1.0000
   5  -1  10 2984304  171348                                                     2843405   -0.60    0.00  1.0000
   5  -1  11 1930052   85046                                                     2231570   -1.51    0.00  1.0000
   5   1  11 1966065   87298                                                     2270230    1.51    0.00  1.0000
   5   1  11 1896417   80351                                                     2195340    1.51    0.00  1.0000
   5  -1  11 1991306  158478                                                     2297400   -1.51    0.00  1.0000
   5  -1  12 4332599  120537                                                     4311701   -0.07    0.00  1.0000
   5   1  12 4469450  124841                                                     4448320   -0.07    0.00  1.0000
   5  -1  12 4462989  223887                                                     4441780   -0.07    0.00  1.0000
   5  -1  13  150983   21893                                                      116887   -0.67    0.00  1.0000
   5   1  13  179945   22926                                                      142555    0.67    0.00  1.0000
   5  -1  14 1158905   62775                                                     1208869    0.33    0.00  1.0000
   5   1  14 1161719   64199                                                     1211689    0.33    0.00  1.0000
   5  -1  15  174911   22321                                                      157097   -0.32    0.00  1.0000
   5   1  15  173802   23374                                                      156059    0.32    0.00  1.0000
   5  -1  16  540632   39178                                                      599499    0.56    0.00  1.0000
   5   1  16  494141   38600                                                      550424    0.56    0.00  1.0000
   5  -1  17  131703   17186                                                      124568   -0.14    0.00  1.0000
   5   1  17  114151   15631                                                      107495    0.14    0.00  1.0000
   5   1  18 1662206   52283                                                     1739464    0.43    0.00  1.0000
   5  -1  18 1694586   50604                                                     1772604    0.43    0.00  1.0000
  -5   2  18   64815   13284                                                       85016    0.53    0.00  1.0000
  -5   2  17  965448   51123                                                      960176   -0.04    0.00  1.0000
  -5   2  16   10349   13985                                                       39456    1.40    0.00  1.0000
  -5  -2  15  482286   37673                                                      400400   -0.89    0.00  1.0000
   5  -2 -15  484498   27735                                                      402360   -0.89    0.00  1.0000
  -5  -2  14   90171   12193                                                       18002   -2.40    0.00  1.0000
   5  -2 -14   85292    7261                                                       15859    2.40    0.00  1.0000
  -5  -2  13  600770   42804                                                      417135   -1.86    0.00  1.0000
   5  -2 -13  622916   31122                                                      435652   -1.86    0.00  1.0000
  -5  -2  12    3679   20437                                                       79002   -3.18    0.00  1.0000
   5   2 -12    1374   13279                                                       66298   -3.18    0.00  1.0000
   5  -2 -12     155   11044                                                       43249    3.18    0.00  1.0000
   5  -2 -11  242671   33823                                                       88842   -2.81    0.00  1.0000
  -5  -2  11  206295   17448                                                       67384   -2.81    0.00  1.0000
   5   2 -11  265812   16894                                                      103013   -2.81    0.00  1.0000
   5  -2 -11  221077   34555                                                       75975   -2.81    0.00  1.0000
   5  -2 -11  232590   13713                                                       82785   -2.81    0.00  1.0000
   5  -2 -10 1638606  110913                                                      994949    4.08    0.00  1.0000
  -5  -2  10 1639637   63875                                                      995753   -4.08    0.00  1.0000
   5  -2 -10 1661084  114747                                                     1012481    4.08    0.00  1.0000
   5  -2 -10 1630226   44250                                                      988421    4.08    0.00  1.0000
   5   2 -10 1565348   48787                                                      938051   -4.08    0.00  1.0000
   5  -2  -924302532  201848                                                    21999802   -3.45    0.00  1.0000
   5  -2  -925079768  507937                                                    22739596   -3.45    0.00  1.0000
   5  -2  -924886834  511655                                                    22555898   -3.45    0.00  1.0000
   5   2  -924582302  236409                                                    22265800   -3.45    0.00  1.0000
   5  -2  -8 8156378  257723                                                     6293304    5.01    0.00  1.0000
   5  -2  -8 8251296  261227                                                     6376713    5.01    0.00  1.0000
   5  -2  -732591444  544092                                                    30172530   -3.11    0.00  1.0000
   5  -2  -733070076  538569                                                    30633126   -3.11    0.00  1.0000
   5  -2  -6   24089   21065                                                       42924    5.23    0.00  1.0000
   5  -2  -6   13582   27936                                                       60440    5.23    0.00  1.0000
   5  -2  -5 4335866  171952                                                     3820366   -1.84    0.00  1.0000
   5   2  -5 4534092  139810                                                     4006794   -1.84    0.00  1.0000
   5  -2  -5 4279381  174277                                                     3767356   -1.84    0.00  1.0000
   5   2  -4  558557   31368                                                      202939   -4.28    0.00  1.0000
   5  -2  -4  626913   43746                                                      244926    4.28    0.00  1.0000
   5  -2  -3 5008862  177569                                                     4798207   -0.69    0.00  1.0000
   5  -2  -3 5196409  173949                                                     4981806   -0.69    0.00  1.0000
   5  -2  -2  597735   70968                                                      824075    1.94    0.00  1.0000
   5  -2  -2  567646   69766                                                      788678    1.94    0.00  1.0000
   5  -2  -1 2677066  122667                                                     2587557   -0.40    0.00  1.0000
   5  -2  -1 2800644  124413                                                     2709076   -0.40    0.00  1.0000
   5  -2   0 4278496  103952                                                     3884065   -1.41    0.00  1.0000
   5  -2   0 3756001  139386                                                     3387040   -1.41    0.00  1.0000
   5  -2   0 3948550  142728                                                     3570008   -1.41    0.00  1.0000
   5  -2   1 4490069  157348                                                     4202113   -1.00    0.00  1.0000
   5  -2   1 4282991  148873                                                     4001864   -1.00    0.00  1.0000
   5  -2   1 4650853  121499                                                     4357701   -1.00    0.00  1.0000
   5  -2   2  329978   18249                                                       79682   -4.21    0.00  1.0000
   5  -2   2  261848   21242                                                       48204   -4.21    0.00  1.0000
   5  -2   3 5242781  174951                                                     4578059   -2.16    0.00  1.0000
   5   2   3 5642581  129136                                                     4952236   -2.16    0.00  1.0000
   5  -2   3 5461263  150156                                                     4782368   -2.16    0.00  1.0000
   5  -2   3 5656679  188852                                                     4965346   -2.16    0.00  1.0000
   5  -2   4 1206945   62250                                                      519085   -5.45    0.00  1.0000
   5   2   4 1339232   51821                                                      607023    5.45    0.00  1.0000
   5  -2   4 1196056   53635                                                      511952   -5.45    0.00  1.0000
   5  -2   4 1284305   67079                                                      570232   -5.45    0.00  1.0000
   5  -2   5 6946074  215880                                                     5822188   -3.21    0.00  1.0000
   5  -2   5 7275899  226530                                                     6124475   -3.21    0.00  1.0000
   5  -2   5 7084466  192636                                                     5948947   -3.21    0.00  1.0000
   5  -2   6  980520  128057                                                     1873473   -5.46    0.00  1.0000
   5  -2   6  846703  124118                                                     1686625   -5.46    0.00  1.0000
   5  -2   6  953400  113643                                                     1835914   -5.46    0.00  1.0000
   5  -2   7 8401228  260292                                                     7079157   -3.43    0.00  1.0000
   5  -2   7 8137259  256902                                                     6837019   -3.43    0.00  1.0000
   5  -2   7 8365680  235679                                                     7046527   -3.43    0.00  1.0000
   5  -2   8  542957  108353                                                     1110800   -4.57    0.00  1.0000
   5  -2   8  508277  106191                                                     1060951   -4.57    0.00  1.0000
   5  -2   8  596916  102548                                                     1187429   -4.57    0.00  1.0000
   5   2   9   31393   20937                                                      139955   -2.84    0.00  1.0000
   5  -2   9   28678   38091                                                      134123   -2.84    0.00  1.0000
   5   2   9   28720   19800                                                      134245   -2.84    0.00  1.0000
   5  -2   9   51442   48809                                                      179513   -2.84    0.00  1.0000
   5  -2   9   25008   18944                                                      126039   -2.84    0.00  1.0000
   5  -2   9   18447   35496                                                      110689   -2.84    0.00  1.0000
   5  -2  10 4433013  127180                                                     5408041   -3.17    0.00  1.0000
   5  -2  10 4608473  120767                                                     5601660   -3.17    0.00  1.0000
   5   2  10 4564620  131673                                                     5553300    3.17    0.00  1.0000
   5  -2  10 4576959  239739                                                     5566910   -3.17    0.00  1.0000
   5  -2  10 4594832  268603                                                     5586620   -3.17    0.00  1.0000
   5   2  10 4602661  127774                                                     5595250    3.17    0.00  1.0000
   5  -2  10 4270219  247715                                                     5228073   -3.17    0.00  1.0000
   5  -2  11  148314   15197                                                       63518   -1.92    0.00  1.0000
   5   2  11  200126   19849                                                       98729   -1.92    0.00  1.0000
   5  -2  11  158551   14514                                                       70276   -1.92    0.00  1.0000
   5  -2  11  129555   28865                                                       51461   -1.92    0.00  1.0000
   5   2  11  204094   19153                                                      101522   -1.92    0.00  1.0000
   5  -2  11  183478   34865                                                       87176   -1.92    0.00  1.0000
   5  -2  11  228098   38704                                                      118686   -1.92    0.00  1.0000
   5  -2  12   23846   15666                                                       85984   -2.00    0.00  1.0000
   5   2  12   28220   19725                                                       94124    2.00    0.00  1.0000
   5   2  12   26757   19025                                                       91437    2.00    0.00  1.0000
   5  -2  12   16594   16180                                                       71624   -2.00    0.00  1.0000
   5  -2  13 6339562  137534                                                     6012066   -0.95    0.00  1.0000
   5   2  13 6641193  144785                                                     6305904   -0.95    0.00  1.0000
   5  -2  14   87140   19791                                                      144393   -1.22    0.00  1.0000
   5  -2  14   54464   18871                                                      101233   -1.22    0.00  1.0000
   5   2  14   84267   22499                                                      140689    1.22    0.00  1.0000
   5  -2  15  114238   15618                                                      106824   -0.16    0.00  1.0000
   5  -2  15  105791   16394                                                       98661   -0.16    0.00  1.0000
   5   2  15  112209   18598                                                      104899   -0.16    0.00  1.0000
   5  -2  16     441    5772                                                        3829   -0.59    0.00  1.0000
   5   2  16    1671    8449                                                       -5487    0.59    0.00  1.0000
   5   2  17  472937   30247                                                      486343    0.14    0.00  1.0000
   5  -2  17  521180   29270                                                      535186    0.14    0.00  1.0000
   5  -2  18     130    1767                                                        -149   -0.16    0.00  1.0000
   5  -2  18     130    2892                                                        -635   -0.16    0.00  1.0000
   5   2  18    2432    3335                                                        3685    0.16    0.00  1.0000
  -5   3  18   61482    9956                                                       65473   -0.11    0.00  1.0000
   5   3 -18   49066    6517                                                       52649   -0.11    0.00  1.0000
  -5   3  17  108385   20916                                                      174819    1.28    0.00  1.0000
  -5  -3  17   61974   12840                                                      114125   -1.28    0.00  1.0000
  -5   3  16  165491   20751                                                      131880   -0.63    0.00  1.0000
   5  -3 -16  164825   14477                                                      131286   -0.63    0.00  1.0000
   5  -3 -15   54072    6028                                                        5323    2.30    0.00  1.0000
   5  -3 -14 2445350   66992                                                     2211730   -1.10    0.00  1.0000
   5  -3 -13  193602   12651                                                       62641    2.74    0.00  1.0000
   5  -3 -12 2855159   76161                                                     2547837   -1.35    0.00  1.0000
   5  -3 -11    2121   10262                                                       48313    2.51    0.00  1.0000
   5  -3 -10 1778456  141279                                                     1507377   -1.53    0.00  1.0000
   5  -3 -10 1765833   57396                                                     1495757   -1.53    0.00  1.0000
   5   3 -10 1765541   63616                                                     1495577   -1.53    0.00  1.0000
   5  -3 -10 1776370  143586                                                     1505457   -1.53    0.00  1.0000
   5  -3  -9  627200  104129                                                      844560    1.83    0.00  1.0000
   5  -3  -9  495284   37889                                                      690235    1.83    0.00  1.0000
   5   3  -9  526618   44836                                                      727073   -1.83    0.00  1.0000
   5  -3  -9  539874   98632                                                      742701    1.83    0.00  1.0000
   5  -3  -8 4989973  229588                                                     4599979   -1.28    0.00  1.0000
   5   3  -8 5003705  113472                                                     4613129   -1.28    0.00  1.0000
   5  -3  -8 4705060   91093                                                     4326592   -1.28    0.00  1.0000
   5  -3  -8 4594347  222275                                                     4220452   -1.28    0.00  1.0000
   5  -3  -7   17442   21832                                                       40324    0.99    0.00  1.0000
   5  -3  -7     207   12501                                                        6909    0.99    0.00  1.0000
   5  -3  -6  991677   95679                                                      944621   -0.34    0.00  1.0000
   5  -3  -6  876716   89983                                                      832506   -0.34    0.00  1.0000
   5  -3  -5 1641244  123894                                                     1718315    0.43    0.00  1.0000
   5  -3  -5 1654986  123019                                                     1732375    0.43    0.00  1.0000
   5  -3  -4 2562735  147475                                                     2750246    0.83    0.00  1.0000
  -5  -3   4 2566364  122808                                                     2753926    0.83    0.00  1.0000
   5  -3  -4 2574174  149233                                                     2762095    0.83    0.00  1.0000
   5  -3  -3   38982   18135                                                       33637    0.20    0.00  1.0000
   5  -3  -2 3956619  174525                                                     4434180    1.68    0.00  1.0000
   5  -3  -2 4598219  192568                                                     5111985    1.68    0.00  1.0000
   5  -3  -1  265384   41617                                                      257923   -0.11    0.00  1.0000
   5  -3  -1  241315   41133                                                      234203   -0.11    0.00  1.0000
   5  -3   0 4391974  146022                                                     4938566    1.83    0.00  1.0000
   5  -3   0 3936287  167423                                                     4454600    1.83    0.00  1.0000
   5  -3   0 4105371  181053                                                     4634359    1.83    0.00  1.0000
   5  -3   1 4892752  154952                                                     5058645   -0.54    0.00  1.0000
   5  -3   1 4382580  167397                                                     4539659   -0.54    0.00  1.0000
   5  -3   1 4604081  184690                                                     4765047   -0.54    0.00  1.0000
   5  -3   2  441269   63913                                                      547489    1.09    0.00  1.0000
   5  -3   2  392143   52208                                                      492604    1.09    0.00  1.0000
   5  -3   2  460421   69239                                                      568799    1.09    0.00  1.0000
   5  -3   3  414429   63025                                                      509121   -1.01    0.00  1.0000
   5  -3   3  441574   57193                                                      539162   -1.01    0.00  1.0000
   5  -3   3  359887   63952                                                      448460   -1.01    0.00  1.0000
   5  -3   4 2712598  149032                                                     2685526   -0.12    0.00  1.0000
   5  -3   4 2699483  159373                                                     2672476   -0.12    0.00  1.0000
   5  -3   4 2557150  128796                                                     2530868   -0.12    0.00  1.0000
   5  -3   5  794917   87180                                                     1030771   -1.78    0.00  1.0000
   5  -3   5  858275   99798                                                     1102750   -1.78    0.00  1.0000
   5  -3   5  793135  102971                                                     1028741   -1.78    0.00  1.0000
   5  -3   6 4379018  199891                                                     4038464   -1.20    0.00  1.0000
   5  -3   6 4501898  183072                                                     4156503   -1.20    0.00  1.0000
   5  -3   6 4637931  215434                                                     4287252   -1.20    0.00  1.0000
   5  -3   7    2659   10502                                                       17114   -2.63    0.00  1.0000
   5   3   7    4497    6785                                                       13292    2.63    0.00  1.0000
   5  -3   7     149   20580                                                       37861   -2.63    0.00  1.0000
   5  -3   7     208   18228                                                       28208   -2.63    0.00  1.0000
   5  -3   810041592  328938                                                     9253987   -1.83    0.00  1.0000
   5  -3   8 9360849  326701                                                     8600963   -1.83    0.00  1.0000
   5  -3   810172325  309748                                                     9379506   -1.83    0.00  1.0000
   5   3   8 9954619  158191                                                     9170558   -1.83    0.00  1.0000
   5  -3   8 9528348  153783                                                     8761551   -1.83    0.00  1.0000
   5  -3   8 9323122  149873                                                     8564803   -1.83    0.00  1.0000
   5  -3   9 1974498  179154                                                     2575577   -2.88    0.00  1.0000
   5  -3   9 1787879  176817                                                     2361779   -2.88    0.00  1.0000
   5   3   9 1912544   86816                                                     2504658    2.88    0.00  1.0000
   5  -3   9 1951523  165582                                                     2549327   -2.88    0.00  1.0000
   5  -3   9 1859532   83951                                                     2444028   -2.88    0.00  1.0000
   5  -3   9 1760347   80363                                                     2330119   -2.88    0.00  1.0000
   5   3  10 6425379  127956                                                     5764809   -1.93    0.00  1.0000
   5  -3  10 6561992  278793                                                     5894037   -1.93    0.00  1.0000
   5   3  10 6466844  134716                                                     5804088   -1.93    0.00  1.0000
   5  -3  10 6139742  272062                                                     5494221   -1.93    0.00  1.0000
   5  -3  10 7038441  267539                                                     6346023   -1.93    0.00  1.0000
   5  -3  10 6464435  131946                                                     5801598   -1.93    0.00  1.0000
   5  -3  10 6280808  127451                                                     5627710   -1.93    0.00  1.0000
   5   3  11 1940973   66316                                                     1471477    2.60    0.00  1.0000
   5   3  11 1869851   68118                                                     1409637    2.60    0.00  1.0000
   5  -3  11 1908447   65494                                                     1443217   -2.60    0.00  1.0000
   5  -3  11 1895967   64534                                                     1432367   -2.60    0.00  1.0000
   5   3  1211688369  180959                                                    10932702   -1.62    0.00  1.0000
   5   3  1211575451  187076                                                    10823504   -1.62    0.00  1.0000
   5  -3  1211639939  177821                                                    10885702   -1.62    0.00  1.0000
   5  -3  1211488330  175572                                                    10739104   -1.62    0.00  1.0000
   5   3  13 1834329   64874                                                     1455507    2.13    0.00  1.0000
   5  -3  13 1819144   62885                                                     1442087   -2.13    0.00  1.0000
   5  -3  13 1839780   62632                                                     1460467   -2.13    0.00  1.0000
   5   3  14  204376   19816                                                      141792   -1.09    0.00  1.0000
   5  -3  14  192409   18211                                                      131871   -1.09    0.00  1.0000
   5  -3  14  188586   18358                                                      128710   -1.09    0.00  1.0000
   5   3  15  232056   27477                                                      333579    1.38    0.00  1.0000
   5  -3  15  220599   25200                                                      319796   -1.38    0.00  1.0000
   5  -3  15  225503   25277                                                      325695   -1.38    0.00  1.0000
   5   3  16  197901   17439                                                      167326   -0.52    0.00  1.0000
   5  -3  16  188179   15559                                                      158430   -0.52    0.00  1.0000
   5  -3  16  155506   13428                                                      128579   -0.52    0.00  1.0000
   5   3  17     988    3835                                                        4419    0.51    0.00  1.0000
  -5   4  17  988313   36756                                                      927604   -0.45    0.00  1.0000
   5  -4 -16   11831    6447                                                       34843    1.12    0.00  1.0000
   5   4 -16    8373    7185                                                       28691   -1.12    0.00  1.0000
   5  -4 -15  786223   32982                                                      729797   -0.47    0.00  1.0000
   5   4 -15  734055   33995                                                      679568   -0.47    0.00  1.0000
   5  -4 -14   40698   14178                                                       97132    1.59    0.00  1.0000
   5  -4 -13  144326   17376                                                      139916   -0.08    0.00  1.0000
   5  -4 -12   49335   16249                                                      111536    1.61    0.00  1.0000
   5  -4 -11  849372   45613                                                      908285    0.45    0.00  1.0000
   5  -4 -10  154005   23778                                                      228794    1.24    0.00  1.0000
   5  -4  -9 2527512   78155                                                     2706156    0.80    0.00  1.0000
   5  -4  -8  165492   50381                                                      200118    0.58    0.00  1.0000
   5  -4  -8  152510   20915                                                      185816    0.58    0.00  1.0000
   5  -4  -8  185150   54068                                                      221680    0.58    0.00  1.0000
   5  -4  -7 5369704  255233                                                     5655160    0.88    0.00  1.0000
   5  -4  -7 5414881  255976                                                     5701519    0.88    0.00  1.0000
   5  -4  -7 5234564  107691                                                     5516451    0.88    0.00  1.0000
   5  -4  -6 1792804  138842                                                     1809834    0.09    0.00  1.0000
   5  -4  -6 1821916  140092                                                     1839084    0.09    0.00  1.0000
   5  -4  -6 1882015   61556                                                     1899463    0.09    0.00  1.0000
   5   4  -6 1782848   67539                                                     1799864   -0.09    0.00  1.0000
   5  -4  -510516720  323087                                                    10852803    0.74    0.00  1.0000
   5  -4  -510291512  144570                                                    10624005    0.74    0.00  1.0000
   5   4  -510345838  162361                                                    10679204    0.74    0.00  1.0000
   5  -4  -5 9967449  318241                                                    10294708    0.74    0.00  1.0000
   5  -4  -4  110447   31897                                                      112969   -0.05    0.00  1.0000
  -5  -4   4  129119   34132                                                      131881    0.06    0.00  1.0000
   5  -4  -3 5948022  225443                                                     6141346    0.57    0.00  1.0000
  -5  -4   3 5799718  217498                                                     5990636    0.57    0.00  1.0000
   5  -4  -2 1513621  106623                                                     1492737   -0.12    0.00  1.0000
   5  -4  -1 7318898  232168                                                     7533003    0.57    0.00  1.0000
   5  -4  -1 7464512  260659                                                     7680721    0.57    0.00  1.0000
   5  -4   0  204815   34166                                                      195417   -0.15    0.00  1.0000
   5  -4   0  133651   37974                                                      126081   -0.15    0.00  1.0000
   5  -4   0  210896   37677                                                      201358   -0.15    0.00  1.0000
   5  -4   1 6813179  214067                                                     7074307    0.71    0.00  1.0000
   5  -4   1 6590316  245816                                                     6847179    0.71    0.00  1.0000
   5  -4   2  486053   58387                                                      493435   -0.08    0.00  1.0000
   5  -4   2  413929   62239                                                      420743   -0.08    0.00  1.0000
   5  -4   3 6883667  232953                                                     7194375    0.84    0.00  1.0000
   5  -4   3 6750995  272245                                                     7058727    0.84    0.00  1.0000
   5  -4   3 6870248  256573                                                     7180656    0.84    0.00  1.0000
   5  -4   4  874966   93338                                                      903311   -0.22    0.00  1.0000
   5  -4   4  940764   89008                                                      970147   -0.22    0.00  1.0000
   5   4   4  820731   45807                                                      848130    0.22    0.00  1.0000
   5  -4   4  849262   99195                                                      877190   -0.22    0.00  1.0000
   5  -4   5 1510653  129151                                                     1636205    0.72    0.00  1.0000
   5  -4   5 1418247  137429                                                     1539976    0.72    0.00  1.0000
   5   4   5 1261966   59789                                                     1376938    0.72    0.00  1.0000
   5  -4   5 1224845  108590                                                     1338148    0.72    0.00  1.0000
   5  -4   5 1433382   64607                                                     1555746    0.72    0.00  1.0000
   5  -4   6  165483   20191                                                      126177   -0.74    0.00  1.0000
   5   4   6  158199   18885                                                      119803    0.74    0.00  1.0000
   5  -4   6  189115   37244                                                      146913   -0.74    0.00  1.0000
   5  -4   6  174326   42248                                                      133914   -0.74    0.00  1.0000
   5  -4   6  184725   37136                                                      143047   -0.74    0.00  1.0000
   5   4   7  499216   37384                                                      480099    0.20    0.00  1.0000
   5  -4   7  427465   69313                                                      409790    0.20    0.00  1.0000
   5  -4   7  484236   70211                                                      465413    0.20    0.00  1.0000
   5  -4   7  386772   72114                                                      369969    0.20    0.00  1.0000
   5  -4   7  465843   36355                                                      447384    0.20    0.00  1.0000
   5  -4   8 3972050  209070                                                     3624368   -1.29    0.00  1.0000
   5  -4   8 4361545  208783                                                     3996834   -1.29    0.00  1.0000
   5  -4   8 3817808  222031                                                     3477099   -1.29    0.00  1.0000
   5   4   8 3904688  104146                                                     3559808    1.29    0.00  1.0000
   5  -4   8 3911960  103068                                                     3566978   -1.29    0.00  1.0000
   5  -4   9   63054   13905                                                       48678   -0.44    0.00  1.0000
   5   4   9   32262   10824                                                       22243   -0.44    0.00  1.0000
   5   4  10 1713986   68452                                                     1441957    1.56    0.00  1.0000
   5  -4  10 1612818   64222                                                     1349318   -1.56    0.00  1.0000
   5   4  11 6181013  138470                                                     5896347   -0.84    0.00  1.0000
   5  -4  11 6117035  131042                                                     5833868   -0.84    0.00  1.0000
   5   4  12 2587337   83285                                                     2227930    1.67    0.00  1.0000
   5  -4  12 2398924   75876                                                     2053202   -1.67    0.00  1.0000
   5  -4  13 1458632   57208                                                     1292258   -1.02    0.00  1.0000
   5  -4  14 1145190   54682                                                     1387538   -1.55    0.00  1.0000
   5  -4  15 1581658   49134                                                     1413747   -0.99    0.00  1.0000
   5  -4  16   34447    8735                                                       65414   -1.01    0.00  1.0000
   5  -4  17  508787   20472                                                      447896   -0.64    0.00  1.0000
   5  -5 -15  218331   16288                                                      238460    0.30    0.00  1.0000
   5   5 -15  212938   14839                                                      232852   -0.30    0.00  1.0000
   5  -5 -14 2865593   62463                                                     2877314    0.05    0.00  1.0000
   5   5 -14 3006633   66402                                                     3018673    0.05    0.00  1.0000
   5  -5 -13  354844   25590                                                      386603    0.38    0.00  1.0000
   5   5 -13  346691   27024                                                      378140   -0.38    0.00  1.0000
   5  -5 -12 1554456   55633                                                     1639215    0.48    0.00  1.0000
   5   5 -12 1583469   61653                                                     1668915    0.48    0.00  1.0000
   5  -5 -11  493299   34094                                                      541973    0.49    0.00  1.0000
   5   5 -11  507133   38021                                                      556468   -0.49    0.00  1.0000
   5  -5 -10 1830821   66737                                                     2024552    1.01    0.00  1.0000
   5   5 -10 1854344   74490                                                     2049182    1.01    0.00  1.0000
   5  -5  -9  624855   35573                                                      559822    0.61    0.00  1.0000
   5   5  -9  686815   41547                                                      618610   -0.61    0.00  1.0000
   5  -5  -8  117343   20696                                                      184627    1.26    0.00  1.0000
   5   5  -8  137741   24420                                                      210012    1.26    0.00  1.0000
   5  -5  -7  274899   27657                                                      327936    0.70    0.00  1.0000
   5   5  -7  287120   31558                                                      341236   -0.70    0.00  1.0000
   5   5  -6  955802   55872                                                     1115300    1.13    0.00  1.0000
   5  -5  -6 1062555   52651                                                     1230299    1.13    0.00  1.0000
   5   5  -5  688849   41154                                                      601795   -0.78    0.00  1.0000
   5  -5  -5  661334   36701                                                      576120    0.78    0.00  1.0000
   5   5  -4 2170466   79423                                                     2345309    0.84    0.00  1.0000
   5  -5  -4 2186266   74249                                                     2361659    0.84    0.00  1.0000
  -5  -5   4 2025819  147795                                                     2194850    0.84    0.00  1.0000
   5   5  -3 5168916  113969                                                     4958316   -0.67    0.00  1.0000
   5  -5  -3 5172578  107016                                                     4962096    0.67    0.00  1.0000
  -5  -5   3 4942230  222333                                                     4736348   -0.67    0.00  1.0000
   5   5  -211996220  179389                                                    12274990    0.58    0.00  1.0000
   5  -5  -212246972  171425                                                    12528788    0.58    0.00  1.0000
   5  -5  -1   61755   13200                                                       71770    0.28    0.00  1.0000
   5   5  -1   75341   15565                                                       86373   -0.28    0.00  1.0000
   5   5   0 3860016  103053                                                     4000934    0.51    0.00  1.0000
   5  -5   0 4014618  100199                                                     4158473    0.51    0.00  1.0000
   5  -5   1  199826   46043                                                      208000   -0.13    0.00  1.0000
   5   5   1  182333   22954                                                      190171    0.13    0.00  1.0000
   5  -5   1  210481   23632                                                      218868   -0.13    0.00  1.0000
   5  -5   1  189212   23670                                                      197168   -0.13    0.00  1.0000
   5   5   2 1901443   74370                                                     2045192    0.74    0.00  1.0000
   5  -5   2 2155012  142147                                                     2307899    0.74    0.00  1.0000
   5  -5   2 2103180   79279                                                     2254250    0.74    0.00  1.0000
   5  -5   2 2166453  157469                                                     2319739    0.74    0.00  1.0000
   5  -5   3   70128   13266                                                       58596   -0.33    0.00  1.0000
   5  -5   3   82941   25106                                                       70355   -0.33    0.00  1.0000
   5  -5   3   84723   13196                                                       71996   -0.33    0.00  1.0000
   5   5   3   66464   13547                                                       55233    0.33    0.00  1.0000
   5  -5   3   74373   22727                                                       62482   -0.33    0.00  1.0000
   5  -5   4  881552   98889                                                     1018581    1.01    0.00  1.0000
   5  -5   4 1082358  126052                                                     1233659    1.01    0.00  1.0000
   5  -5   4 1011734   58667                                                     1158180    1.01    0.00  1.0000
   5   5   4  914988   55118                                                     1054571    1.01    0.00  1.0000
   5  -5   4  850719   49359                                                      985417    1.01    0.00  1.0000
   5  -5   4  873860  102748                                                     1010311    1.01    0.00  1.0000
   5  -5   5  709288   86571                                                      750587   -0.35    0.00  1.0000
   5  -5   5  754811  103229                                                      797396   -0.35    0.00  1.0000
   5   5   5  710594   47552                                                      751931    0.35    0.00  1.0000
   5  -5   5  755357   50118                                                      797958   -0.35    0.00  1.0000
   5  -5   5  722013   44482                                                      763675   -0.35    0.00  1.0000
   5  -5   5  771175   93495                                                      814213   -0.35    0.00  1.0000
   5   5   6 2950454   98717                                                     3187581    0.98    0.00  1.0000
   5  -5   6 3136470  187071                                                     3380690    0.98    0.00  1.0000
   5  -5   6 3018424  101689                                                     3258091    0.98    0.00  1.0000
   5  -5   7   98998   17700                                                       85625   -0.32    0.00  1.0000
   5   5   7   99381   16948                                                       86004    0.32    0.00  1.0000
   5   5   8 1069541   61189                                                     1159870    0.62    0.00  1.0000
   5  -5   8 1060966   60679                                                     1150960    0.62    0.00  1.0000
   5   5   9  178363   26216                                                      197593    0.32    0.00  1.0000
   5  -5   9  165061   25013                                                      183604   -0.32    0.00  1.0000
   5   5  10 4786703  122721                                                     4855257    0.23    0.00  1.0000
   5  -5  10 4787203  120170                                                     4855946    0.23    0.00  1.0000
   5   5  11  465686   39360                                                      504181    0.40    0.00  1.0000
   5  -5  11  415876   35470                                                      452275   -0.40    0.00  1.0000
   5  -5  12   64268   13548                                                       60724   -0.10    0.00  1.0000
   5   5  12   42127   12584                                                       39258   -0.10    0.00  1.0000
   5  -5  13  451908   32504                                                      504374   -0.55    0.00  1.0000
   5  -5  14  377400   24184                                                      343397   -0.41    0.00  1.0000
   5  -5  15   12475    3604                                                        4968   -0.59    0.00  1.0000
   5  -5  15    1698    4810                                                       -4608   -0.59    0.00  1.0000
   5  -6 -14   45023    6562                                                       48806   -0.13    0.00  1.0000
   5  -6 -13  653345   27599                                                      667978    0.13    0.00  1.0000
   5  -6 -12  428599   24356                                                      409943   -0.21    0.00  1.0000
   5   6 -12  404807   22822                                                      386684    0.21    0.00  1.0000
   5  -6 -11 1250687   46481                                                     1294598    0.28    0.00  1.0000
   5   6 -11 1402228   50112                                                     1448847    0.28    0.00  1.0000
   5  -6 -10    1129    5795                                                        1580   -0.09    0.00  1.0000
   5   6 -10      38    4762                                                       -5296    0.09    0.00  1.0000
   5   6  -9 1108945   52365                                                     1188259    0.53    0.00  1.0000
   5  -6  -9 1025118   47353                                                     1101380    0.53    0.00  1.0000
   5   6  -8  538832   35748                                                      518720   -0.20    0.00  1.0000
   5  -6  -8  558132   34237                                                      537661    0.20    0.00  1.0000
   5   6  -7 3199140   92818                                                     3388640    0.75    0.00  1.0000
   5  -6  -7 3059246   85013                                                     3244771    0.75    0.00  1.0000
   5  -6  -6    1265    7881                                                        -635    0.51    0.00  1.0000
   5   6  -6    6227    7361                                                       13106   -0.51    0.00  1.0000
   5  -6  -5  113335   14899                                                       74276    0.92    0.00  1.0000
   5   6  -5  118773   15518                                                       78722    0.92    0.00  1.0000
   5   6  -4 1250239   55446                                                     1136390   -0.75    0.00  1.0000
   5  -6  -4 1223036   52008                                                     1110460    0.75    0.00  1.0000
   5   6  -3  766241   49563                                                      896739    1.03    0.00  1.0000
   5  -6  -3  803872   48421                                                      937413    1.03    0.00  1.0000
   5  -6  -2   67215   16035                                                       93851    0.68    0.00  1.0000
   5   6  -2   65129   16672                                                       91382   -0.68    0.00  1.0000
   5   6  -1 1688694   72203                                                     1882643    1.05    0.00  1.0000
   5  -6  -1 1679937   70498                                                     1873243    1.05    0.00  1.0000
   5   6   0  233957   26489                                                      248787   -0.22    0.00  1.0000
   5  -6   0  251756   27460                                                      267131    0.22    0.00  1.0000
   5   6   1 1465809   68859                                                     1645685    1.04    0.00  1.0000
   5  -6   1 1618008   70553                                                     1806614    1.04    0.00  1.0000
   5   6   2   66734   14223                                                       58279    0.24    0.00  1.0000
   5  -6   2   57408   12145                                                       49587   -0.24    0.00  1.0000
   5   6   3 4519454  118515                                                     4813477    0.98    0.00  1.0000
   5  -6   3 4714104  123001                                                     5014395    0.98    0.00  1.0000
   5  -6   4  119101   21122                                                      136227   -0.35    0.00  1.0000
   5   6   4  124003   20977                                                      141466    0.35    0.00  1.0000
   5   6   5 8117474  159020                                                     8426874    0.78    0.00  1.0000
   5  -6   5 8279909  163387                                                     8592713    0.78    0.00  1.0000
   5  -6   6  329093   32609                                                      316075   -0.17    0.00  1.0000
   5   6   6  318730   30762                                                      305921    0.17    0.00  1.0000
   5  -6   6  328126   26875                                                      315128   -0.17    0.00  1.0000
   5  -6   7 4962971  108715                                                     5122094    0.51    0.00  1.0000
   5  -6   7 5152484  126909                                                     5314593    0.51    0.00  1.0000
   5   6   7 5007044  123904                                                     5166764    0.51    0.00  1.0000
   5  -6   8  785821   42938                                                      792313    0.05    0.00  1.0000
   5  -6   8  806458   49320                                                      813035    0.05    0.00  1.0000
   5   6   8  864269   50651                                                      871074   -0.05    0.00  1.0000
   5   6   9 3105740   94171                                                     3182071    0.31    0.00  1.0000
   5  -6   9 2974098   82181                                                     3048653    0.31    0.00  1.0000
   5  -6   9 3107642   93610                                                     3183842    0.31    0.00  1.0000
   5  -6  10  151368   19927                                                      141689    0.18    0.00  1.0000
   5   6  10  161403   20663                                                      151404   -0.18    0.00  1.0000
   5  -6  10  153892   17327                                                      144131    0.18    0.00  1.0000
   5  -6  11  695912   36427                                                      717722    0.19    0.00  1.0000
   5  -6  11  672869   39034                                                      694317    0.19    0.00  1.0000
   5  -6  12  252701   19392                                                      239238    0.20    0.00  1.0000
   5  -6  12  249393   20865                                                      236019    0.20    0.00  1.0000
   5  -6  13   65585   10135                                                       68209    0.07    0.00  1.0000
   5  -6  13   55830    8589                                                       58253    0.07    0.00  1.0000
   5  -7 -12 1539060   33936                                                     1533106   -0.03    0.00  1.0000
   5  -7 -11    4176    3869                                                        6143   -0.20    0.00  1.0000
   5  -7 -10   91699   11302                                                       89422   -0.05    0.00  1.0000
   5  -7  -9    8858    5268                                                        6538   -0.19    0.00  1.0000
   5  -7  -8 1615634   52518                                                     1633865    0.10    0.00  1.0000
   5  -7  -7  741337   36528                                                      718861   -0.19    0.00  1.0000
   5  -7  -6 3456591   84122                                                     3549398    0.36    0.00  1.0000
   5  -7  -5  719448   38836                                                      709422   -0.09    0.00  1.0000
   5   7  -4 1950461   65564                                                     2076341    0.64    0.00  1.0000
   5  -7  -4 2080798   69765                                                     2210680    0.64    0.00  1.0000
   5   7  -3  709755   40277                                                      731787   -0.19    0.00  1.0000
   5  -7  -3  750359   42417                                                      773081    0.19    0.00  1.0000
   5   7  -2 3761813   95790                                                     4019194    0.94    0.00  1.0000
   5  -7  -2 3882001   98989                                                     4143493    0.94    0.00  1.0000
   5   7  -1   40884    9484                                                       32311   -0.32    0.00  1.0000
   5  -7  -1   39944   10849                                                       31470    0.32    0.00  1.0000
   5  -7   0  414094   36338                                                      523316    1.15    0.00  1.0000
   5   7   0  416780   35631                                                      526273    1.15    0.00  1.0000
   5   7   1   22635    9159                                                       27547   -0.22    0.00  1.0000
   5  -7   1   36526   12060                                                       42687    0.22    0.00  1.0000
   5   7   2    4318    7709                                                       19712    1.08    0.00  1.0000
   5  -7   2    5147   10049                                                       21443    1.08    0.00  1.0000
   5  -7   3  274265   26741                                                      263546    0.15    0.00  1.0000
   5   7   3  241133   23664                                                      231051   -0.15    0.00  1.0000
   5   7   4 2289787   76488                                                     2440868    0.71    0.00  1.0000
   5  -7   4 2384149   80012                                                     2538147    0.71    0.00  1.0000
   5   7   5   60123   13422                                                       65946   -0.17    0.00  1.0000
   5  -7   5   78098   15953                                                       84716    0.17    0.00  1.0000
   5  -7   6 4535590  103922                                                     4628119    0.31    0.00  1.0000
   5   7   6 4637056  103642                                                     4730768    0.31    0.00  1.0000
   5   7   7  199971   21181                                                      213127   -0.21    0.00  1.0000
   5  -7   7  183307   21529                                                      195946    0.21    0.00  1.0000
   5   7   8 1727732   58050                                                     1747034    0.11    0.00  1.0000
   5  -7   8 1695223   58261                                                     1714365    0.11    0.00  1.0000
   5   7   9   38271    7779                                                       31534   -0.26    0.00  1.0000
   5  -7   9   47093    9039                                                       39573    0.26    0.00  1.0000
   5  -7  10 1295192   43612                                                     1303738    0.05    0.00  1.0000
   5  -7  11  499620   23489                                                      476358    0.24    0.00  1.0000
   5  -8  -8   16912    4298                                                       13801   -0.18    0.00  1.0000
   5  -8  -7 2316567   51297                                                     2356809    0.19    0.00  1.0000
   5  -8  -6  101150   12455                                                      114068   -0.28    0.00  1.0000
   5  -8  -5 1406788   44965                                                     1436487    0.18    0.00  1.0000
   5  -8  -4  121610   13785                                                      111040   -0.22    0.00  1.0000
   5  -8  -3  464897   27790                                                      481719    0.18    0.00  1.0000
   5  -8  -2   16784    6602                                                       15779   -0.06    0.00  1.0000
   5  -8  -1 1831905   57032                                                     1896903    0.34    0.00  1.0000
   5  -8   0  396774   27111                                                      404795    0.09    0.00  1.0000
   5  -8   1  767266   38341                                                      828763    0.50    0.00  1.0000
   5  -8   2  101211   15458                                                      113408    0.27    0.00  1.0000
   5  -8   3  714515   36373                                                      769861    0.46    0.00  1.0000
   5  -8   4    7743    6461                                                       13469    0.40    0.00  1.0000
   5  -8   5 2358481   60807                                                     2426158    0.32    0.00  1.0000
   5  -8   6  131141   13112                                                      113838    0.36    0.00  1.0000
   5  -8   7   72832   10284                                                       78928    0.16    0.00  1.0000
   5  -8   8   17310    4434                                                       13301    0.23    0.00  1.0000
  -6   0  18 1115247   41127                                                     1068800   -0.32    0.00  1.0000
  -6   0  16 3790303  104043                                                     3585398   -0.77    0.00  1.0000
  -6   0  14 6208887  154967                                                     5893108   -0.93    0.00  1.0000
   6   0 -14 6151414  102760                                                     5837118   -0.93    0.00  1.0000
   6   0 -12  302941   27983                                                      356962   -0.68    0.00  1.0000
   6   0 -10 4778237  233457                                                     4916266    0.45    0.00  1.0000
   6   0  -8 2603230  179833                                                     3376820    3.23    0.00  1.0000
   6   0  -611805531  353083                                                    15490161    7.21    0.00  1.0000
   6   0  -4 3421500  220051                                                     6892159   11.19    0.00  1.0000
   6   0  -213513745  371372                                                    21608406   14.02    0.00  1.0000
   6   0  -213585567  327064                                                    21699206   14.02    0.00  1.0000
   6   0   0  555029   17759                                                       55960   14.16    0.00  1.0000
   6   0   0  654168   17303                                                       29844   14.16    0.00  1.0000
   6   0   236343640  493909                                                    46224384   11.11    0.00  1.0000
   6   0   423187670  427448                                                    27889850    6.72    0.00  1.0000
   6   0   6 9854124  302684                                                    11160199    2.91    0.00  1.0000
   6   0   610188152  276783                                                    11515496    2.91    0.00  1.0000
   6   0   8   43576   26740                                                       32971    0.39    0.00  1.0000
   6   0  10   13785    7923                                                        4891   -0.68    0.00  1.0000
   6   0  10   62686   22255                                                       41167   -0.68    0.00  1.0000
   6   0  12  827369   49564                                                      724171   -0.85    0.00  1.0000
   6   0  14 6733340  143140                                                     6447582   -0.80    0.00  1.0000
   6   0  16 4683634  102977                                                     4496290   -0.63    0.00  1.0000
   6   0  18 1545312   43703                                                     1488577   -0.33    0.00  1.0000
  -6   1  18       0    6136                                                       -8199    0.00    0.00  1.0000
  -6   1  17  310833   27677                                                      289519   -0.28    0.00  1.0000
  -6   1  16  224433   26827                                                      199791   -0.39    0.00  1.0000
  -6  -1  16  167606   20162                                                      146439    0.39    0.00  1.0000
  -6  -1  15 3584262  109120                                                     3566718   -0.07    0.00  1.0000
  -6   1  15 3881453  120028                                                     3863226   -0.07    0.00  1.0000
   6  -1 -15 3708013   73402                                                     3690197   -0.07    0.00  1.0000
  -6  -1  14   98196   26393                                                      160516    1.26    0.00  1.0000
   6  -1 -14   92111   16752                                                      152733   -1.26    0.00  1.0000
   6  -1 -14  100699   17681                                                      163737   -1.26    0.00  1.0000
   6   1 -14  105394   17789                                                      169682    1.26    0.00  1.0000
  -6  -1  13  245001   33370                                                      272332    0.39    0.00  1.0000
   6  -1 -13  289654   25057                                                      319355    0.39    0.00  1.0000
   6  -1 -13  262890   24588                                                      291220    0.39    0.00  1.0000
   6   1 -13  256353   24673                                                      284293    0.39    0.00  1.0000
  -6  -1  12    2920   11451                                                       12267    2.38    0.00  1.0000
   6   1 -12      31    9756                                                       29013    2.38    0.00  1.0000
   6  -1 -12    7453    4835                                                        6155   -2.38    0.00  1.0000
  -6  -1  11  984336   70363                                                     1142790    1.11    0.00  1.0000
   6   1 -11  913535   50403                                                     1066401    1.11    0.00  1.0000
   6  -1 -11 1004433   47421                                                     1164490    1.11    0.00  1.0000
   6  -1 -10 1086539   86479                                                      597798   -3.88    0.00  1.0000
  -6  -1  10 1136466   51631                                                      634906    3.88    0.00  1.0000
   6   1 -10 1135822   39598                                                      634425    3.88    0.00  1.0000
   6   1  -9  602730   46704                                                      902366    2.50    0.00  1.0000
   6   1  -9  543837   87183                                                      829967    2.50    0.00  1.0000
   6  -1  -9  546587   98446                                                      833322    2.50    0.00  1.0000
   6  -1  -8 3500855  154080                                                     2225480   -5.47    0.00  1.0000
   6   1  -8 3591914  138530                                                     2298149    5.47    0.00  1.0000
   6   1  -7  360755   29001                                                       85209    4.45    0.00  1.0000
   6  -1  -7  535865   43745                                                      179222    4.45    0.00  1.0000
   6  -1  -6   93901   68353                                                      522885   -6.01    0.00  1.0000
   6   1  -6   89892   62184                                                      513322    6.01    0.00  1.0000
   6   1  -5 9962448  298747                                                    12926284    6.33    0.00  1.0000
   6  -1  -510648568  334157                                                    13706177    6.33    0.00  1.0000
   6   1  -4   43616   11736                                                       14916    4.77    0.00  1.0000
   6  -1  -4   31143   14227                                                       23882   -4.77    0.00  1.0000
   6   1  -320731274  407808                                                    26052766    7.95    0.00  1.0000
   6  -1  -321428606  440892                                                    26834160    7.95    0.00  1.0000
   6  -1  -2  123245   20645                                                       50242   -1.83    0.00  1.0000
   6   1  -2  127614   22479                                                       53045    1.83    0.00  1.0000
   6  -1  -1 7507141  272088                                                    11255099    8.87    0.00  1.0000
   6  -1  -1 7039737  245300                                                    10681104    8.87    0.00  1.0000
   6  -1   0  275938   33723                                                      153225    1.93    0.00  1.0000
   6  -1   0  225088   27029                                                      115992    1.93    0.00  1.0000
   6   1   0  245141   22771                                                      130536   -1.93    0.00  1.0000
   6   1   1 1606478  115263                                                     3386610    8.26    0.00  1.0000
   6  -1   1 1424313  136004                                                     3119612    8.26    0.00  1.0000
   6  -1   1 1362305   93015                                                     3027513    8.26    0.00  1.0000
   6  -1   2 9517023  268142                                                    11658796    4.75    0.00  1.0000
   6   1   2 9723583  227372                                                    11887093   -4.75    0.00  1.0000
   6  -1   2 9510969  204730                                                    11652095    4.75    0.00  1.0000
   6  -1   310002332  296144                                                    12996883    6.38    0.00  1.0000
   6   1   310660323  265103                                                    13745776    6.38    0.00  1.0000
   6  -1   310339278  242595                                                    13380580    6.38    0.00  1.0000
   6  -1   4 1050958   57292                                                      412917    5.52    0.00  1.0000
   6  -1   4 1014361   45320                                                      390099    5.52    0.00  1.0000
   6   1   4 1049388   48748                                                      411912   -5.52    0.00  1.0000
   6  -1   5 7276454  267732                                                     8952299    4.25    0.00  1.0000
   6  -1   5 7370481  233862                                                     9056559    4.25    0.00  1.0000
   6   1   5 7116519  242318                                                     8774942    4.25    0.00  1.0000
   6  -1   6  304834   82096                                                      768191    4.68    0.00  1.0000
   6  -1   6  370367   77497                                                      870349    4.68    0.00  1.0000
   6   1   6  346049   80067                                                      832928   -4.68    0.00  1.0000
   6  -1   7 7226965  281839                                                     8129727    2.35    0.00  1.0000
   6  -1   7 7214322  251204                                                     8116317    2.35    0.00  1.0000
   6   1   7 7556867  269898                                                     8479264    2.35    0.00  1.0000
   6  -1   8 4498671  100174                                                     3616848    3.16    0.00  1.0000
   6  -1   8 4381625  194886                                                     3511979    3.16    0.00  1.0000
   6  -1   8 4272115  172226                                                     3414010    3.16    0.00  1.0000
   6  -1   9  871895   55143                                                     1004371    0.99    0.00  1.0000
   6   1   9  901144   55173                                                     1035661    0.99    0.00  1.0000
   6  -1   9  764836  103982                                                      889209    0.99    0.00  1.0000
   6   1   9  878869   50701                                                     1011771    0.99    0.00  1.0000
   6  -1   9  793612   95511                                                      920216    0.99    0.00  1.0000
   6  -1  10  101015   21602                                                       40096    1.70    0.00  1.0000
   6  -1  10  113270   14312                                                       47947    1.70    0.00  1.0000
   6   1  10   77680   12227                                                       25971   -1.70    0.00  1.0000
   6  -1  10  102051   27977                                                       40749    1.70    0.00  1.0000
   6   1  10  102662   11930                                                       41149   -1.70    0.00  1.0000
   6  -1  11 1838305   79389                                                     1895463    0.30    0.00  1.0000
   6   1  11 1893922   80498                                                     1951913    0.30    0.00  1.0000
   6  -1  11 1831490  160502                                                     1888543    0.30    0.00  1.0000
   6   1  11 1790063   73153                                                     1846453    0.30    0.00  1.0000
   6  -1  11 1734667  139357                                                     1790204    0.30    0.00  1.0000
   6  -1  12    1167   10985                                                        7412    0.75    0.00  1.0000
   6   1  12    4221    9600                                                       13657   -0.75    0.00  1.0000
   6  -1  13   67595   16456                                                       64226   -0.09    0.00  1.0000
   6   1  13   78002   17646                                                       74400   -0.09    0.00  1.0000
   6  -1  14  644631   45391                                                      675920    0.28    0.00  1.0000
   6   1  14  669244   47782                                                      701118   -0.28    0.00  1.0000
   6  -1  15 2067494   73229                                                     1991022   -0.39    0.00  1.0000
   6   1  15 2005023   73248                                                     1929823   -0.39    0.00  1.0000
   6  -1  16    8309    6984                                                        7451    0.07    0.00  1.0000
   6   1  16    6892    8316                                                        6106   -0.07    0.00  1.0000
   6   1  17  721583   34969                                                      677126   -0.38    0.00  1.0000
   6  -1  17  718964   34230                                                      674605   -0.38    0.00  1.0000
   6  -1  18   22980    5847                                                       23636    0.03    0.00  1.0000
   6   1  18   20862    5842                                                       21496   -0.03    0.00  1.0000
  -6   2  18  882732   35068                                                      864380   -0.14    0.00  1.0000
   6   2 -18  761012   25471                                                      743873   -0.14    0.00  1.0000
  -6   2  17   59518   11189                                                       37296   -0.73    0.00  1.0000
  -6   2  16  686418   47353                                                      732477    0.39    0.00  1.0000
   6  -2 -15   13127    8852                                                       53551   -1.68    0.00  1.0000
   6  -2 -15   14598    9714                                                       56481   -1.68    0.00  1.0000
  -6  -2  14  131256   26088                                                      195732    1.16    0.00  1.0000
   6  -2 -14  133330   19452                                                      198225    1.15    0.00  1.0000
  -6  -2  13 1580333   87606                                                     2060932    2.57    0.00  1.0000
   6  -2 -13 1629108   65270                                                     2116581   -2.57    0.00  1.0000
   6   2 -13 1707039   68193                                                     2205280    2.57    0.00  1.0000
  -6  -2  12  952562   70387                                                     1217199    1.84    0.00  1.0000
   6   2 -12  926151   53873                                                     1187319    1.84    0.00  1.0000
   6  -2 -12  926587   49378                                                     1187689    1.83    0.00  1.0000
   6  -2 -11  279593   34528                                                      573721   -3.30    0.00  1.0000
   6   2 -11  265734   38005                                                      553792    3.30    0.00  1.0000
   6   2 -1016879468  223155                                                    18315436    2.47    0.00  1.0000
   6  -2 -1016715714  187401                                                    18144838    2.47    0.00  1.0000
   6   2  -9  504223   52171                                                      986807    4.09    0.00  1.0000
   6  -2  -9  491782  110799                                                      969371   -4.09    0.00  1.0000
   6  -2  -9  461516   41446                                                      926685   -4.09    0.00  1.0000
   6  -2  -8 8264447  331003                                                     9356696    2.65    0.00  1.0000
   6   2  -8 8589940  160067                                                     9702483    2.65    0.00  1.0000
   6  -2  -7 1335067   88206                                                      708703   -4.52    0.00  1.0000
   6  -2  -6 7700154  289443                                                     8473553    1.96    0.00  1.0000
   6   2  -5 1562861  119708                                                     2354219    4.10    0.00  1.0000
   6  -2  -5 1772639  154535                                                     2610187   -4.10    0.00  1.0000
   6   2  -410557965  256123                                                    10993901    0.96    0.00  1.0000
   6  -2  -4 9951788  294314                                                    10375007    0.96    0.00  1.0000
   6  -2  -3    9611   16485                                                        7482   -2.66    0.00  1.0000
   6  -2  -2 2480888  132368                                                     2371269    0.51    0.00  1.0000
   6  -2  -2 2606427  133501                                                     2494038    0.51    0.00  1.0000
   6  -2  -1 7078221  226505                                                     7147897   -0.19    0.00  1.0000
   6  -2  -1 7454643  226781                                                     7526143   -0.19    0.00  1.0000
   6  -2   0    3331   11295                                                       12980    0.81    0.00  1.0000
   6  -2   0   10022   19752                                                       24440    0.81    0.00  1.0000
   6  -2   112321696  311544                                                    13570779    2.50    0.00  1.0000
   6  -2   113211729  232159                                                    14504070    2.50    0.00  1.0000
   6  -2   2 2299519  141266                                                     2666376    1.68    0.00  1.0000
   6  -2   2 2550459  114351                                                     2936094    1.68    0.00  1.0000
   6  -2   3 1530460  134257                                                     2328889    4.17    0.00  1.0000
   6  -2   3 1680127  114720                                                     2512698    4.17    0.00  1.0000
   6  -2   4 7678552  270778                                                     8750622    2.70    0.00  1.0000
   6  -2   4 8167188  236865                                                     9271747    2.70    0.00  1.0000
   6  -2   5  843697  118623                                                     1534326    4.62    0.00  1.0000
   6  -2   5  825111  102246                                                     1509227    4.62    0.00  1.0000
   6  -2   6 3772783  215660                                                     4679438    3.18    0.00  1.0000
   6  -2   6 3578452  210423                                                     4462720    3.18    0.00  1.0000
[truncated: 304,918 more chars]
