# Supplementary material for: Beyond the Simple Copper(II) Coordination Chemistry with Quinaldinate and Secondary Amines
Source: Molecules. 2020 Mar 30;25(7):1573. doi: 10.3390/molecules25071573 (PMC7180772; doi:10.3390/molecules25071573)
Supplement: Supplementary file 1 [file molecules-25-01573-s001.zip › 9.cif]

data_9
_audit_creation_date               2020-02-13
_audit_creation_method
;
Olex2 1.2
(compiled 2018.05.29 svn.r3508 for OlexSys, GUI svn.r5506)
;
_shelx_SHELXL_version_number       '2018/3'
_audit_contact_author_address      ?
_audit_contact_author_email        ?
_audit_contact_author_name         ''
_audit_contact_author_phone        ?
_publ_contact_author_id_orcid      ?
_publ_section_references
;
Dolomanov, O.V., Bourhis, L.J., Gildea, R.J, Howard, J.A.K. & Puschmann, H.
 (2009), J. Appl. Cryst. 42, 339-341.

Sheldrick, G.M. (2015). Acta Cryst. C71, 3-8.
;
_chemical_name_common              ?
_chemical_name_systematic          ?
_chemical_formula_moiety           'C30 H34 Cu N4 O4, C3 H5 N'
_chemical_formula_sum              'C33 H39 Cu N5 O4'
_chemical_formula_weight           633.23
_chemical_melting_point            ?
loop_
  _atom_type_symbol
  _atom_type_description
  _atom_type_scat_dispersion_real
  _atom_type_scat_dispersion_imag
  _atom_type_scat_source
 'C' 'C' 0.0033 0.0016 'International Tables Vol C Tables 4.2.6.8 and 6.1.1.4'
 'H' 'H' 0.0000 0.0000 'International Tables Vol C Tables 4.2.6.8 and 6.1.1.4'
 'Cu' 'Cu' 0.3201 1.2651 'International Tables Vol C Tables 4.2.6.8 and 6.1.1.4'
 'N' 'N' 0.0061 0.0033 'International Tables Vol C Tables 4.2.6.8 and 6.1.1.4'
 'O' 'O' 0.0106 0.0060 'International Tables Vol C Tables 4.2.6.8 and 6.1.1.4'

_shelx_space_group_comment
;
The symmetry employed for this shelxl refinement is uniquely defined
by the following loop, which should always be used as a source of
symmetry information in preference to the above space-group names.
They are only intended as comments.
;
_space_group_crystal_system        'monoclinic'
_space_group_IT_number             14
_space_group_name_H-M_alt          'P 1 21/n 1'
_space_group_name_Hall             '-P 2yn'
loop_
  _space_group_symop_operation_xyz
 'x, y, z'
 '-x+1/2, y+1/2, -z+1/2'
 '-x, -y, -z'
 'x-1/2, -y-1/2, z-1/2'

_cell_length_a                     14.0265(6)
_cell_length_b                     7.5246(4)
_cell_length_c                     14.4151(7)
_cell_angle_alpha                  90
_cell_angle_beta                   90.172(4)
_cell_angle_gamma                  90
_cell_volume                       1521.42(13)
_cell_formula_units_Z              2
_cell_measurement_reflns_used      3661
_cell_measurement_temperature      150.00(10)
_cell_measurement_theta_max        30.2400
_cell_measurement_theta_min        4.0260
_shelx_estimated_absorpt_T_max     0.750
_shelx_estimated_absorpt_T_min     0.580
_exptl_absorpt_coefficient_mu      0.764
_exptl_absorpt_correction_T_max    1.00000
_exptl_absorpt_correction_T_min    0.69172
_exptl_absorpt_correction_type     multi-scan
_exptl_absorpt_process_details
;
CrysAlisPro 1.171.39.46e (Rigaku Oxford Diffraction, 2018)
Empirical absorption correction using spherical harmonics,
 implemented in SCALE3 ABSPACK scaling algorithm.
;
_exptl_crystal_colour              blue
_exptl_crystal_density_diffrn      1.382
_exptl_crystal_density_meas        'not measured'
_exptl_crystal_density_method      'not measured'
_exptl_crystal_description         block
_exptl_crystal_F_000               666
_exptl_crystal_size_max            0.8
_exptl_crystal_size_mid            0.7
_exptl_crystal_size_min            0.4
_exptl_transmission_factor_max     ?
_exptl_transmission_factor_min     ?
_diffrn_reflns_av_R_equivalents    0.0202
_diffrn_reflns_av_unetI/netI       0.0335
_diffrn_reflns_Laue_measured_fraction_full  0.999
_diffrn_reflns_Laue_measured_fraction_max  0.869
_diffrn_reflns_limit_h_max         19
_diffrn_reflns_limit_h_min         -16
_diffrn_reflns_limit_k_max         10
_diffrn_reflns_limit_k_min         -6
_diffrn_reflns_limit_l_max         20
_diffrn_reflns_limit_l_min         -13
_diffrn_reflns_number              7848
_diffrn_reflns_point_group_measured_fraction_full  0.999
_diffrn_reflns_point_group_measured_fraction_max  0.869
_diffrn_reflns_theta_full          25.242
_diffrn_reflns_theta_max           30.346
_diffrn_reflns_theta_min           2.826
_diffrn_ambient_environment        N~2~
_diffrn_ambient_temperature        150.00(10)
_diffrn_detector                   'CCD plate'
_diffrn_detector_area_resol_mean   10.4933
_diffrn_detector_type              Atlas
_diffrn_measured_fraction_theta_full  0.999
_diffrn_measured_fraction_theta_max  0.869
_diffrn_measurement_details
;
List of Runs (angles in degrees, time in seconds):

  # Type    Start    End  Width  t~exp~   \w     \q     \k     \f   Frames
--------------------------------------------------------------------------
  1  \w    -83.00 -57.00   1.00    4.00    --  -14.36-178.00 -60.00   26
  2  \w    -20.00  92.00   1.00    4.00    --   14.52  19.00 -60.00  112
  3  \w     23.00  86.00   1.00    4.00    --   14.52  77.00 -60.00   63
;
_diffrn_measurement_device         'four-circle diffractometer'
_diffrn_measurement_device_type    'SuperNova, Dual, Cu at home/near, Atlas'
_diffrn_measurement_method         '\w scans'
_diffrn_orient_matrix_type        
 'CrysAlisPro convention (1999,Acta A55,543-557)'
_diffrn_orient_matrix_UB_11        0.0378676000
_diffrn_orient_matrix_UB_12        0.0437298000
_diffrn_orient_matrix_UB_13        -0.0231537000
_diffrn_orient_matrix_UB_21        0.0197750000
_diffrn_orient_matrix_UB_22        0.0252569000
_diffrn_orient_matrix_UB_23        0.0433752000
_diffrn_orient_matrix_UB_31        0.0270543000
_diffrn_orient_matrix_UB_32        -0.0796643000
_diffrn_orient_matrix_UB_33        0.0009872000
_diffrn_radiation_monochromator    mirror
_diffrn_radiation_probe            x-ray
_diffrn_radiation_type             MoK\a
_diffrn_radiation_wavelength       0.71073
_diffrn_source                     'micro-focus sealed X-ray tube'
_diffrn_source_type                'SuperNova (Mo) X-ray Source'
_reflns_Friedel_coverage           0.000
_reflns_Friedel_fraction_full      .
_reflns_Friedel_fraction_max       .
_reflns_number_gt                  3394
_reflns_number_total               3985
_reflns_special_details
;
 Reflections were merged by SHELXL according to the crystal
 class for the calculation of statistics and refinement.
 
 _reflns_Friedel_fraction is defined as the number of unique
 Friedel pairs measured divided by the number that would be
 possible theoretically, ignoring centric projections and
 systematic absences.
;
_reflns_threshold_expression       'I > 2\s(I)'
_computing_cell_refinement         'CrysAlisPro 1.171.39.46e (Rigaku OD, 2018)'
_computing_data_collection         'CrysAlisPro 1.171.39.46e (Rigaku OD, 2018)'
_computing_data_reduction          'CrysAlisPro 1.171.39.46e (Rigaku OD, 2018)'
_computing_molecular_graphics      'Olex2 (Dolomanov et al., 2009)'
_computing_publication_material    'Olex2 (Dolomanov et al., 2009)'
_computing_structure_refinement    'ShelXL (Sheldrick, 2015)'
_computing_structure_solution      'SHELXT 2018/2 (Sheldrick, 2018)'
_refine_diff_density_max           0.312
_refine_diff_density_min           -0.471
_refine_diff_density_rms           0.062
_refine_ls_extinction_coef         .
_refine_ls_extinction_method       none
_refine_ls_goodness_of_fit_ref     1.074
_refine_ls_hydrogen_treatment      mixed
_refine_ls_matrix_type             full
_refine_ls_number_parameters       219
_refine_ls_number_reflns           3985
_refine_ls_number_restraints       0
_refine_ls_R_factor_all            0.0403
_refine_ls_R_factor_gt             0.0315
_refine_ls_restrained_S_all        1.074
_refine_ls_shift/su_max            0.000
_refine_ls_shift/su_mean           0.000
_refine_ls_structure_factor_coef   Fsqd
_refine_ls_weighting_details      
 'w=1/[\s^2^(Fo^2^)+(0.0391P)^2^+0.4227P] where P=(Fo^2^+2Fc^2^)/3'
_refine_ls_weighting_scheme        calc
_refine_ls_wR_factor_gt            0.0793
_refine_ls_wR_factor_ref           0.0854
_refine_special_details            ?
_atom_sites_solution_hydrogens     mixed
_atom_sites_solution_primary       ?
_atom_sites_solution_secondary     ?
loop_
  _atom_site_label
  _atom_site_type_symbol
  _atom_site_fract_x
  _atom_site_fract_y
  _atom_site_fract_z
  _atom_site_U_iso_or_equiv
  _atom_site_adp_type
  _atom_site_occupancy
  _atom_site_site_symmetry_order
  _atom_site_calc_flag
  _atom_site_refinement_flags_posn
  _atom_site_refinement_flags_adp
  _atom_site_refinement_flags_occupancy
  _atom_site_disorder_assembly
  _atom_site_disorder_group
 Cu1 Cu 1.000000 0.500000 0.500000 0.01335(8) Uani 1 2 d S T P . .
 O11 O 1.01904(7) 0.72496(13) 0.43143(7) 0.0168(2) Uani 1 1 d . . . . .
 O12 O 0.96275(8) 0.98862(14) 0.38661(8) 0.0227(2) Uani 1 1 d . . . . .
 N1 N 0.86085(8) 0.66840(17) 0.53438(8) 0.0155(2) Uani 1 1 d . . . . .
 N2 N 0.93732(9) 0.38406(18) 0.38285(8) 0.0160(2) Uani 1 1 d . . . . .
 C11 C 0.87184(9) 0.82641(19) 0.49609(9) 0.0154(3) Uani 1 1 d . . . . .
 C12 C 0.80800(11) 0.9686(2) 0.51001(12) 0.0220(3) Uani 1 1 d . . . . .
 H12 H 0.818286 1.077754 0.481505 0.026 Uiso 1 1 calc R . . . .
 C13 C 0.73093(11) 0.9435(2) 0.56593(12) 0.0253(3) Uani 1 1 d . . . . .
 H13 H 0.688386 1.036135 0.576300 0.030 Uiso 1 1 calc R . . . .
 C14 C 0.71593(10) 0.7769(2) 0.60794(10) 0.0206(3) Uani 1 1 d . . . . .
 C15 C 0.63978(11) 0.7409(3) 0.66955(12) 0.0284(4) Uani 1 1 d . . . . .
 H15 H 0.595420 0.829405 0.682193 0.034 Uiso 1 1 calc R . . . .
 C16 C 0.63046(11) 0.5787(3) 0.71057(11) 0.0305(4) Uani 1 1 d . . . . .
 H16 H 0.581364 0.558625 0.752498 0.037 Uiso 1 1 calc R . . . .
 C17 C 0.69531(11) 0.4412(3) 0.68948(11) 0.0271(4) Uani 1 1 d . . . . .
 H17 H 0.686976 0.329336 0.715706 0.033 Uiso 1 1 calc R . . . .
 C18 C 0.77058(11) 0.4705(2) 0.63065(11) 0.0218(3) Uani 1 1 d . . . . .
 H18 H 0.813285 0.379284 0.617756 0.026 Uiso 1 1 calc R . . . .
 C19 C 0.78295(9) 0.6398(2) 0.58977(9) 0.0168(3) Uani 1 1 d . . . . .
 C21 C 0.98775(11) 0.4240(2) 0.29503(10) 0.0220(3) Uani 1 1 d . . . . .
 H21A H 1.055288 0.401104 0.303364 0.026 Uiso 1 1 calc R . . . .
 H21B H 0.980136 0.549186 0.280690 0.026 Uiso 1 1 calc R . . . .
 C22 C 0.95116(11) 0.3144(2) 0.21393(11) 0.0255(3) Uani 1 1 d . . . . .
 H22A H 0.963301 0.189509 0.225623 0.031 Uiso 1 1 calc R . . . .
 H22B H 0.984979 0.347936 0.158001 0.031 Uiso 1 1 calc R . . . .
 C23 C 0.84483(11) 0.3434(2) 0.19986(11) 0.0277(4) Uani 1 1 d . . . . .
 H23A H 0.821422 0.264215 0.151833 0.033 Uiso 1 1 calc R . . . .
 H23B H 0.833299 0.464731 0.180026 0.033 Uiso 1 1 calc R . . . .
 C24 C 0.79206(11) 0.3077(3) 0.29006(12) 0.0286(4) Uani 1 1 d . . . . .
 H24A H 0.725301 0.338026 0.282281 0.034 Uiso 1 1 calc R . . . .
 H24B H 0.796008 0.182137 0.304795 0.034 Uiso 1 1 calc R . . . .
 C25 C 0.83379(10) 0.4153(2) 0.36974(11) 0.0213(3) Uani 1 1 d . . . . .
 H25A H 0.823166 0.540619 0.357925 0.026 Uiso 1 1 calc R . . . .
 H25B H 0.800667 0.384580 0.426505 0.026 Uiso 1 1 calc R . . . .
 C110 C 0.95790(10) 0.8504(2) 0.43297(9) 0.0160(3) Uani 1 1 d . . . . .
 N3 N 0.5353(4) 1.1354(9) 0.4761(3) 0.0756(16) Uani 0.5 1 d . . . A -1
 C31 C 0.5392(3) 1.2867(9) 0.4747(3) 0.0504(12) Uani 0.5 1 d . . . A -1
 C32 C 0.5428(8) 1.444(2) 0.4800(10) 0.050(3) Uani 0.5 1 d . . . A -1
 H32A H 0.547179 1.492969 0.417923 0.060 Uiso 0.5 1 calc R . . A -1
 H32B H 0.600279 1.476979 0.513345 0.060 Uiso 0.5 1 calc R . . A -1
 C33 C 0.4573(11) 1.525(3) 0.5286(12) 0.090(7) Uani 0.5 1 d . . . A -1
 H33A H 0.400044 1.467720 0.507239 0.135 Uiso 0.5 1 calc GR . . A -1
 H33B H 0.454089 1.649521 0.514871 0.135 Uiso 0.5 1 calc GR . . A -1
 H33C H 0.463554 1.508377 0.594360 0.135 Uiso 0.5 1 calc GR . . A -1
 H2 H 0.9437(12) 0.280(2) 0.3933(11) 0.012(4) Uiso 1 1 d . . . B -1

loop_
  _atom_site_aniso_label
  _atom_site_aniso_U_11
  _atom_site_aniso_U_22
  _atom_site_aniso_U_33
  _atom_site_aniso_U_23
  _atom_site_aniso_U_13
  _atom_site_aniso_U_12
 Cu1 0.01377(12) 0.01066(13) 0.01563(13) 0.00142(9) 0.00258(8) 0.00041(9)
 O11 0.0178(5) 0.0127(5) 0.0199(5) 0.0014(4) 0.0053(4) 0.0011(4)
 O12 0.0298(6) 0.0146(5) 0.0236(6) 0.0052(4) 0.0066(5) 0.0026(4)
 N1 0.0143(5) 0.0170(6) 0.0151(6) 0.0001(5) 0.0017(4) 0.0003(5)
 N2 0.0174(5) 0.0122(6) 0.0184(6) 0.0023(5) 0.0018(4) 0.0013(5)
 C11 0.0161(6) 0.0148(7) 0.0153(6) -0.0015(5) -0.0003(5) 0.0014(6)
 C12 0.0232(7) 0.0156(7) 0.0270(8) -0.0006(6) 0.0010(6) 0.0048(6)
 C13 0.0200(7) 0.0228(8) 0.0330(9) -0.0066(7) 0.0018(6) 0.0085(7)
 C14 0.0147(6) 0.0261(8) 0.0211(7) -0.0079(6) 0.0012(5) 0.0011(6)
 C15 0.0178(7) 0.0376(10) 0.0299(9) -0.0133(8) 0.0068(6) -0.0010(7)
 C16 0.0183(7) 0.0513(12) 0.0219(8) -0.0080(8) 0.0069(6) -0.0098(8)
 C17 0.0210(7) 0.0387(10) 0.0216(8) 0.0053(7) 0.0016(6) -0.0095(7)
 C18 0.0174(7) 0.0270(9) 0.0209(7) 0.0036(6) 0.0017(6) -0.0006(6)
 C19 0.0134(6) 0.0224(8) 0.0145(6) -0.0020(6) 0.0007(5) -0.0004(6)
 C21 0.0198(7) 0.0284(9) 0.0178(7) 0.0012(6) 0.0033(5) -0.0023(7)
 C22 0.0294(8) 0.0284(9) 0.0189(7) -0.0027(6) 0.0011(6) 0.0040(7)
 C23 0.0304(8) 0.0285(9) 0.0242(8) -0.0034(7) -0.0079(6) 0.0026(7)
 C24 0.0200(7) 0.0317(10) 0.0340(9) -0.0051(7) -0.0039(6) -0.0030(7)
 C25 0.0169(6) 0.0218(8) 0.0250(8) -0.0013(6) 0.0012(6) 0.0003(6)
 C110 0.0184(6) 0.0142(7) 0.0154(6) -0.0020(5) 0.0004(5) -0.0007(6)
 N3 0.081(3) 0.103(5) 0.043(2) -0.011(3) -0.012(2) 0.044(3)
 C31 0.045(3) 0.077(4) 0.029(2) 0.002(2) -0.0100(18) 0.010(3)
 C32 0.043(5) 0.071(6) 0.036(4) 0.005(5) -0.017(3) -0.001(5)
 C33 0.098(10) 0.123(11) 0.050(5) 0.045(6) -0.038(5) -0.073(9)

_geom_special_details
;
 All esds (except the esd in the dihedral angle between two l.s. planes)
 are estimated using the full covariance matrix.  The cell esds are taken
 into account individually in the estimation of esds in distances, angles
 and torsion angles; correlations between esds in cell parameters are only
 used when they are defined by crystal symmetry.  An approximate (isotropic)
 treatment of cell esds is used for estimating esds involving l.s. planes.
;
loop_
  _geom_bond_atom_site_label_1
  _geom_bond_atom_site_label_2
  _geom_bond_distance
  _geom_bond_site_symmetry_2
  _geom_bond_publ_flag
 Cu1 O11 1.9787(10) . ?
 Cu1 O11 1.9787(10) 3_766 ?
 Cu1 N1 2.3805(12) . ?
 Cu1 N1 2.3805(12) 3_766 ?
 Cu1 N2 2.0921(12) . ?
 Cu1 N2 2.0921(12) 3_766 ?
 O11 C110 1.2757(17) . ?
 O12 C110 1.2381(17) . ?
 N1 C11 1.3201(19) . ?
 N1 C19 1.3722(17) . ?
 N2 C21 1.4828(19) . ?
 N2 C25 1.4826(18) . ?
 N2 H2 0.799(18) . ?
 C11 C12 1.410(2) . ?
 C11 C110 1.5245(19) . ?
 C12 H12 0.9300 . ?
 C12 C13 1.364(2) . ?
 C13 H13 0.9300 . ?
 C13 C14 1.408(2) . ?
 C14 C15 1.417(2) . ?
 C14 C19 1.421(2) . ?
 C15 H15 0.9300 . ?
 C15 C16 1.362(3) . ?
 C16 H16 0.9300 . ?
 C16 C17 1.412(3) . ?
 C17 H17 0.9300 . ?
 C17 C18 1.374(2) . ?
 C18 H18 0.9300 . ?
 C18 C19 1.414(2) . ?
 C21 H21A 0.9700 . ?
 C21 H21B 0.9700 . ?
 C21 C22 1.519(2) . ?
 C22 H22A 0.9700 . ?
 C22 H22B 0.9700 . ?
 C22 C23 1.520(2) . ?
 C23 H23A 0.9700 . ?
 C23 H23B 0.9700 . ?
 C23 C24 1.522(2) . ?
 C24 H24A 0.9700 . ?
 C24 H24B 0.9700 . ?
 C24 C25 1.521(2) . ?
 C25 H25A 0.9700 . ?
 C25 H25B 0.9700 . ?
 N3 C31 1.140(8) . ?
 C31 C32 1.185(16) . ?
 C32 H32A 0.9700 . ?
 C32 H32B 0.9700 . ?
 C32 C33 1.519(9) . ?
 C33 H33A 0.9600 . ?
 C33 H33B 0.9600 . ?
 C33 H33C 0.9600 . ?

loop_
  _geom_angle_atom_site_label_1
  _geom_angle_atom_site_label_2
  _geom_angle_atom_site_label_3
  _geom_angle
  _geom_angle_site_symmetry_1
  _geom_angle_site_symmetry_3
  _geom_angle_publ_flag
 O11 Cu1 O11 180.0 . 3_766 ?
 O11 Cu1 N1 103.85(4) 3_766 . ?
 O11 Cu1 N1 76.15(4) 3_766 3_766 ?
 O11 Cu1 N1 76.15(4) . . ?
 O11 Cu1 N1 103.85(4) . 3_766 ?
 O11 Cu1 N2 90.60(5) . . ?
 O11 Cu1 N2 89.40(5) . 3_766 ?
 O11 Cu1 N2 90.60(5) 3_766 3_766 ?
 O11 Cu1 N2 89.40(5) 3_766 . ?
 N1 Cu1 N1 180.0 . 3_766 ?
 N2 Cu1 N1 92.71(4) 3_766 3_766 ?
 N2 Cu1 N1 92.71(4) . . ?
 N2 Cu1 N1 87.29(4) 3_766 . ?
 N2 Cu1 N1 87.29(4) . 3_766 ?
 N2 Cu1 N2 180.0 . 3_766 ?
 C110 O11 Cu1 122.18(9) . . ?
 C11 N1 Cu1 107.19(8) . . ?
 C11 N1 C19 118.61(12) . . ?
 C19 N1 Cu1 133.82(10) . . ?
 Cu1 N2 H2 102.1(12) . . ?
 C21 N2 Cu1 113.84(9) . . ?
 C21 N2 H2 107.8(12) . . ?
 C25 N2 Cu1 116.48(9) . . ?
 C25 N2 C21 109.19(11) . . ?
 C25 N2 H2 106.7(12) . . ?
 N1 C11 C12 123.29(13) . . ?
 N1 C11 C110 116.75(12) . . ?
 C12 C11 C110 119.96(13) . . ?
 C11 C12 H12 120.5 . . ?
 C13 C12 C11 118.96(15) . . ?
 C13 C12 H12 120.5 . . ?
 C12 C13 H13 120.1 . . ?
 C12 C13 C14 119.81(14) . . ?
 C14 C13 H13 120.1 . . ?
 C13 C14 C15 123.61(15) . . ?
 C13 C14 C19 117.87(13) . . ?
 C15 C14 C19 118.48(16) . . ?
 C14 C15 H15 119.4 . . ?
 C16 C15 C14 121.11(16) . . ?
 C16 C15 H15 119.4 . . ?
 C15 C16 H16 120.0 . . ?
 C15 C16 C17 120.03(15) . . ?
 C17 C16 H16 120.0 . . ?
 C16 C17 H17 119.6 . . ?
 C18 C17 C16 120.80(17) . . ?
 C18 C17 H17 119.6 . . ?
 C17 C18 H18 120.1 . . ?
 C17 C18 C19 119.81(16) . . ?
 C19 C18 H18 120.1 . . ?
 N1 C19 C14 121.45(14) . . ?
 N1 C19 C18 118.86(13) . . ?
 C18 C19 C14 119.68(13) . . ?
 N2 C21 H21A 109.0 . . ?
 N2 C21 H21B 109.0 . . ?
 N2 C21 C22 112.71(13) . . ?
 H21A C21 H21B 107.8 . . ?
 C22 C21 H21A 109.0 . . ?
 C22 C21 H21B 109.0 . . ?
 C21 C22 H22A 109.5 . . ?
 C21 C22 H22B 109.5 . . ?
 C21 C22 C23 110.73(13) . . ?
 H22A C22 H22B 108.1 . . ?
 C23 C22 H22A 109.5 . . ?
 C23 C22 H22B 109.5 . . ?
 C22 C23 H23A 109.7 . . ?
 C22 C23 H23B 109.7 . . ?
 C22 C23 C24 109.88(13) . . ?
 H23A C23 H23B 108.2 . . ?
 C24 C23 H23A 109.7 . . ?
 C24 C23 H23B 109.7 . . ?
 C23 C24 H24A 109.4 . . ?
 C23 C24 H24B 109.4 . . ?
 H24A C24 H24B 108.0 . . ?
 C25 C24 C23 111.36(13) . . ?
 C25 C24 H24A 109.4 . . ?
 C25 C24 H24B 109.4 . . ?
 N2 C25 C24 112.74(12) . . ?
 N2 C25 H25A 109.0 . . ?
 N2 C25 H25B 109.0 . . ?
 C24 C25 H25A 109.0 . . ?
 C24 C25 H25B 109.0 . . ?
 H25A C25 H25B 107.8 . . ?
 O11 C110 C11 117.14(12) . . ?
 O12 C110 O11 125.03(13) . . ?
 O12 C110 C11 117.82(13) . . ?
 N3 C31 C32 175.3(9) . . ?
 C31 C32 H32A 108.9 . . ?
 C31 C32 H32B 108.9 . . ?
 C31 C32 C33 113.3(8) . . ?
 H32A C32 H32B 107.7 . . ?
 C33 C32 H32A 108.9 . . ?
 C33 C32 H32B 108.9 . . ?
 C32 C33 H33A 109.5 . . ?
 C32 C33 H33B 109.5 . . ?
 C32 C33 H33C 109.5 . . ?
 H33A C33 H33B 109.5 . . ?
 H33A C33 H33C 109.5 . . ?
 H33B C33 H33C 109.5 . . ?

loop_
  _geom_torsion_atom_site_label_1
  _geom_torsion_atom_site_label_2
  _geom_torsion_atom_site_label_3
  _geom_torsion_atom_site_label_4
  _geom_torsion
  _geom_torsion_site_symmetry_1
  _geom_torsion_site_symmetry_2
  _geom_torsion_site_symmetry_3
  _geom_torsion_site_symmetry_4
  _geom_torsion_publ_flag
 Cu1 O11 C110 O12 -174.78(11) . . . . ?
 Cu1 O11 C110 C11 4.48(16) . . . . ?
 Cu1 N1 C11 C12 -173.16(12) . . . . ?
 Cu1 N1 C11 C110 7.78(14) . . . . ?
 Cu1 N1 C19 C14 170.52(10) . . . . ?
 Cu1 N1 C19 C18 -8.4(2) . . . . ?
 Cu1 N2 C21 C22 170.40(10) . . . . ?
 Cu1 N2 C25 C24 -172.82(11) . . . . ?
 N1 C11 C12 C13 0.2(2) . . . . ?
 N1 C11 C110 O11 -8.87(18) . . . . ?
 N1 C11 C110 O12 170.44(13) . . . . ?
 N2 C21 C22 C23 57.47(18) . . . . ?
 C11 N1 C19 C14 -1.37(19) . . . . ?
 C11 N1 C19 C18 179.73(12) . . . . ?
 C11 C12 C13 C14 -0.6(2) . . . . ?
 C12 C11 C110 O11 172.03(13) . . . . ?
 C12 C11 C110 O12 -8.7(2) . . . . ?
 C12 C13 C14 C15 177.68(15) . . . . ?
 C12 C13 C14 C19 -0.1(2) . . . . ?
 C13 C14 C15 C16 -177.84(15) . . . . ?
 C13 C14 C19 N1 1.0(2) . . . . ?
 C13 C14 C19 C18 179.94(13) . . . . ?
 C14 C15 C16 C17 -2.3(2) . . . . ?
 C15 C14 C19 N1 -176.81(13) . . . . ?
 C15 C14 C19 C18 2.1(2) . . . . ?
 C15 C16 C17 C18 2.7(2) . . . . ?
 C16 C17 C18 C19 -0.7(2) . . . . ?
 C17 C18 C19 N1 177.25(14) . . . . ?
 C17 C18 C19 C14 -1.7(2) . . . . ?
 C19 N1 C11 C12 0.7(2) . . . . ?
 C19 N1 C11 C110 -178.34(11) . . . . ?
 C19 C14 C15 C16 -0.1(2) . . . . ?
 C21 N2 C25 C24 56.52(17) . . . . ?
 C21 C22 C23 C24 -53.91(19) . . . . ?
 C22 C23 C24 C25 53.29(19) . . . . ?
 C23 C24 C25 N2 -55.81(19) . . . . ?
 C25 N2 C21 C22 -57.54(17) . . . . ?
 C110 C11 C12 C13 179.27(14) . . . . ?

_shelx_res_file
;
TITL mob605s in P2(1)/n
    mob605.res
    created by SHELXL-2018/3 at 08:23:40 on 13-Feb-2020
CELL 0.71073 14.0265 7.5246 14.4151 90 90.172 90
ZERR 2 0.0006 0.0004 0.0007 0 0.004 0
LATT 1
SYMM 0.5-X,0.5+Y,0.5-Z
SFAC C H Cu N O
UNIT 66 78 2 10 8

L.S. 10
PLAN  10
SIZE 0.8 0.7 0.4
MORE -1
BOND $H
htab
CONF
LIST 6
fmap 2
acta
MERG 2
REM <olex2.extras>
REM <HklSrc "%.\\Mob605.hkl">
REM </olex2.extras>

WGHT    0.039100    0.422700
FVAR       6.91771
CU1   3    1.000000    0.500000    0.500000    10.50000    0.01377    0.01066 =
         0.01563    0.00142    0.00258    0.00041
O11   5    1.019041    0.724961    0.431429    11.00000    0.01777    0.01265 =
         0.01992    0.00144    0.00533    0.00113
O12   5    0.962754    0.988624    0.386612    11.00000    0.02982    0.01459 =
         0.02364    0.00521    0.00663    0.00260
N1    4    0.860849    0.668397    0.534385    11.00000    0.01430    0.01703 =
         0.01512    0.00011    0.00172    0.00026
N2    4    0.937324    0.384056    0.382850    11.00000    0.01739    0.01216 =
         0.01840    0.00227    0.00176    0.00134
C11   1    0.871845    0.826409    0.496094    11.00000    0.01612    0.01476 =
         0.01534   -0.00145   -0.00028    0.00141
C12   1    0.807998    0.968580    0.510013    11.00000    0.02325    0.01562 =
         0.02703   -0.00062    0.00096    0.00483
AFIX  43
H12   2    0.818286    1.077754    0.481505    11.00000   -1.20000
AFIX   0
C13   1    0.730926    0.943490    0.565930    11.00000    0.02004    0.02284 =
         0.03300   -0.00665    0.00181    0.00853
AFIX  43
H13   2    0.688386    1.036135    0.576300    11.00000   -1.20000
AFIX   0
C14   1    0.715927    0.776889    0.607935    11.00000    0.01468    0.02611 =
         0.02113   -0.00793    0.00118    0.00109
C15   1    0.639776    0.740857    0.669554    11.00000    0.01780    0.03757 =
         0.02993   -0.01327    0.00684   -0.00103
AFIX  43
H15   2    0.595420    0.829405    0.682193    11.00000   -1.20000
AFIX   0
C16   1    0.630465    0.578709    0.710574    11.00000    0.01832    0.05128 =
         0.02195   -0.00800    0.00690   -0.00979
AFIX  43
H16   2    0.581364    0.558625    0.752498    11.00000   -1.20000
AFIX   0
C17   1    0.695308    0.441160    0.689475    11.00000    0.02105    0.03867 =
         0.02164    0.00525    0.00156   -0.00947
AFIX  43
H17   2    0.686976    0.329336    0.715706    11.00000   -1.20000
AFIX   0
C18   1    0.770584    0.470485    0.630653    11.00000    0.01741    0.02697 =
         0.02094    0.00364    0.00170   -0.00057
AFIX  43
H18   2    0.813285    0.379284    0.617756    11.00000   -1.20000
AFIX   0
C19   1    0.782947    0.639773    0.589770    11.00000    0.01340    0.02238 =
         0.01448   -0.00196    0.00066   -0.00036
C21   1    0.987751    0.424030    0.295031    11.00000    0.01982    0.02838 =
         0.01782    0.00117    0.00329   -0.00228
AFIX  23
H21A  2    1.055288    0.401104    0.303364    11.00000   -1.20000
H21B  2    0.980136    0.549186    0.280690    11.00000   -1.20000
AFIX   0
C22   1    0.951163    0.314439    0.213935    11.00000    0.02941    0.02838 =
         0.01885   -0.00273    0.00113    0.00404
AFIX  23
H22A  2    0.963301    0.189509    0.225623    11.00000   -1.20000
H22B  2    0.984979    0.347936    0.158001    11.00000   -1.20000
AFIX   0
C23   1    0.844827    0.343417    0.199861    11.00000    0.03043    0.02850 =
         0.02421   -0.00335   -0.00792    0.00264
AFIX  23
H23A  2    0.821422    0.264215    0.151833    11.00000   -1.20000
H23B  2    0.833299    0.464731    0.180026    11.00000   -1.20000
AFIX   0
C24   1    0.792063    0.307710    0.290063    11.00000    0.02002    0.03172 =
         0.03399   -0.00512   -0.00392   -0.00296
AFIX  23
H24A  2    0.725301    0.338026    0.282281    11.00000   -1.20000
H24B  2    0.796008    0.182137    0.304795    11.00000   -1.20000
AFIX   0
C25   1    0.833789    0.415256    0.369744    11.00000    0.01695    0.02184 =
         0.02502   -0.00130    0.00123    0.00030
AFIX  23
H25A  2    0.823166    0.540619    0.357925    11.00000   -1.20000
H25B  2    0.800667    0.384580    0.426505    11.00000   -1.20000
AFIX   0
C110  1    0.957896    0.850425    0.432973    11.00000    0.01844    0.01424 =
         0.01543   -0.00201    0.00043   -0.00065

PART -1
N3    4    0.535318    1.135369    0.476103    10.50000    0.08095    0.10269 =
         0.04295   -0.01077   -0.01244    0.04358
C31   1    0.539185    1.286727    0.474696    10.50000    0.04539    0.07709 =
         0.02870    0.00207   -0.00999    0.01015
C32   1    0.542830    1.443784    0.479966    10.50000    0.04328    0.07120 =
         0.03647    0.00501   -0.01670   -0.00063
AFIX  23
H32A  2    0.547179    1.492969    0.417923    10.50000   -1.20000
H32B  2    0.600279    1.476979    0.513345    10.50000   -1.20000
AFIX   0
C33   1    0.457252    1.524809    0.528584    10.50000    0.09785    0.12256 =
         0.04985    0.04459   -0.03796   -0.07320
AFIX 137
H33A  2    0.400044    1.467720    0.507239    10.50000   -1.50000
H33B  2    0.454089    1.649521    0.514871    10.50000   -1.50000
H33C  2    0.463554    1.508377    0.594360    10.50000   -1.50000
AFIX   0

H2    2    0.943669    0.280426    0.393258    11.00000    0.01207
HKLF 4


REM  mob605s in P2(1)/n
REM wR2 = 0.0854, GooF = S = 1.074, Restrained GooF = 1.074 for all data
REM R1 = 0.0315 for 3394 Fo > 4sig(Fo) and 0.0403 for all 3985 data
REM 219 parameters refined using 0 restraints

END

WGHT      0.0391      0.4227

REM Instructions for potential hydrogen bonds
EQIV $1 -x+2, -y+1, -z+1
HTAB C18 O11_$1
HTAB C21 N1_$1
EQIV $2 x, y-1, z
HTAB N2 O12_$2

REM Highest difference peak  0.312,  deepest hole -0.471,  1-sigma level  0.062
Q1    1   0.9114  0.8383  0.4660  11.00000  0.05    0.31
Q2    1   0.7740  0.5627  0.6118  11.00000  0.05    0.29
Q3    1   0.7458  0.7000  0.5960  11.00000  0.05    0.29
Q4    1   0.8394  0.8938  0.5074  11.00000  0.05    0.25
Q5    1   0.9614  0.3996  0.3398  11.00000  0.05    0.25
Q6    1   0.7617  0.9286  0.5200  11.00000  0.05    0.25
Q7    1   0.8612  0.7418  0.5070  11.00000  0.05    0.25
Q8    1   0.9567  0.4128  0.4395  11.00000  0.05    0.25
Q9    1   0.9659  0.3599  0.2585  11.00000  0.05    0.24
Q10   1   0.8236  0.6571  0.5652  11.00000  0.05    0.24
;
_shelx_res_checksum                27641
_shelx_hkl_file
;
   0   0   2 378232. 1842.87   3
   0   0   2 405672. 2141.94   2
   0   0  -3 22.0109 58.9303   3
   0   0   3 81.5134 73.0900   2
   0   0   4 123704. 1695.59   2
   0   0  -4 120601. 1461.03   3
   0   0   4 126018. 1498.22   3
   0   0   5 136.025 127.857   2
   0   0  -5 137.475 103.073   3
   0   0   5 411.090 161.564   3
   0   0   6 102362. 1943.19   2
   0   0   6 102762. 1667.56   3
   0   0  -6 105694. 1682.85   3
   0   0   7 214.479 143.453   3
   0   0  -7 56.4936 92.5757   3
   0   0   7 159.802 156.837   2
   0   0   8 54375.4 1401.38   3
   0   0   8 54681.9 1660.77   2
   0   0   9 517.147 235.108   3
   0   0  -9 227.363 165.786   3
   0   0   9 403.400 259.876   2
   0   0  10 333060. 3942.15   3
   0   0  10 316898. 4582.07   2
   0   0  11 134.716 207.333   3
   0   0  12 1228.94 313.921   3
   0   0  13 123.967 254.219   3
   0   0  14 68023.0 2191.55   3
   0   0  15 544.979 277.562   3
   0   0  16 37687.3 1742.03   3
   0   0  17 1018.29 381.175   3
   0   0  18 13257.3 1162.05   3
   0   0  19 477.027 283.251   3
   0   1   0 181.495 53.0486   2
   0   1   1 236204. 1502.06   2
   0   1   2 139899. 1352.74   2
   0   1  -3 15558.1 495.474   3
   0   1   3 15836.9 534.642   2
   0   1  -4 1114.54 161.465   3
   0   1   4 1157.34 190.036   2
   0  -1   4 1204.26 181.197   3
   0   1   4 868.085 153.849   3
   0   1  -4 890.570 154.604   2
   0   1  -5 176290. 2219.08   2
   0  -1   5 180163. 2171.44   3
   0   1   5 177536. 2285.17   2
   0   1   5 183880. 2106.97   3
   0   1  -5 176820. 1992.47   3
   0   1  -6 5798.72 393.686   3
   0   1   6 5805.35 422.422   3
   0   1  -6 5156.74 412.666   2
   0  -1   6 5840.59 434.313   3
   0   1   6 6454.85 489.490   2
   0   1   7 53462.6 1485.14   2
   0  -1   7 55160.1 1393.57   3
   0   1  -7 54136.6 1279.42   3
   0   1  -7 54086.8 915.993   1
   0   1  -7 53024.7 1403.57   2
   0   1   7 53839.2 1329.14   3
   0   1  -8 7503.86 563.191   2
   0   1  -8 7401.35 346.026   1
   0  -1   8 8277.74 584.391   3
   0   1  -8 8928.16 560.702   3
   0   1   8 8145.24 638.834   2
   0   1   8 8240.56 565.661   3
   0   1  -9 95295.1 1916.30   3
   0   1   9 89214.6 2244.10   2
   0   1   9 88974.1 1923.36   3
   0   1  -9 92428.6 2086.62   2
   0  -1   9 91012.1 2019.40   3
   0   1  -9 84053.5 1101.93   1
   0   1  10 39754.0 1373.90   3
   0   1  10 39523.4 1607.90   2
   0  -1  10 40467.5 1439.77   3
   0   1 -10 41925.6 1346.17   3
   0  -1  11 7348.81 668.174   3
   0   1  11 7407.31 633.641   3
   0   1  11 7507.48 769.447   2
   0   1  12 36692.7 1443.51   3
   0   1  12 37812.1 1772.96   2
   0  -1  12 39445.0 1570.68   3
   0  -1  13 1888.95 407.411   3
   0   1  13 2008.56 388.358   3
   0   1  13 1808.18 433.258   2
   0   1  14 3399.62 634.226   2
   0   1  14 3893.71 550.089   3
   0  -1  14 3819.72 576.424   3
   0  -1  15 20369.6 1313.16   3
   0   1  15 18958.7 1211.23   3
   0   1  16 4926.56 667.059   3
   0  -1  16 5335.35 716.718   3
   0   1  17 490.135 286.450   3
   0  -1  17 296.153 269.077   3
   0   1  18 5861.05 780.963   3
   0  -1  18 5173.70 763.423   3
   0  -1  19-160.086 245.262   3
   0   1  19 285.425 258.847   3
   0  -2   0 145570. 1610.42   2
   0   2   0 147230. 1591.40   2
   0  -2  -1 361459. 2591.77   2
   0   2   1 366662. 2545.88   2
   0  -2  -2 129300. 1679.56   2
   0   2   2 133501. 1638.73   2
   0   2   3 4207.60 315.301   2
   0  -2  -3 4027.43 323.255   2
   0  -2  -4 29565.2 954.319   2
   0   2   4 28660.3 866.408   2
   0  -2  -5 12337.9 658.868   2
   0   2   5 12642.2 638.343   2
   0   2  -5 11805.9 572.636   3
   0   2   6 140284. 2256.62   2
   0  -2  -6 138773. 2334.78   2
   0   2  -6 135401. 1995.28   3
   0   2  -6 134300. 2230.99   2
   0   2  -7 130.507 91.4763   3
   0   2   7 354.921 185.870   3
   0   2  -7 52.7929 123.403   2
   0   2   7 361.922 178.295   2
   0   2  -8 221957. 3195.80   2
   0   2  -8 224675. 2850.13   3
   0  -2  -8 227844. 3356.54   2
   0   2   8 221218. 3304.59   2
   0   2   9 2525.61 419.690   2
   0   2   9 2502.07 370.104   3
   0   2  -9 2228.00 252.437   1
   0   2  -9 2303.87 317.451   3
   0   2  -9 2807.90 384.789   2
   0   2  10 68210.6 2080.66   2
   0   2 -10 68195.3 1364.53   1
   0   2  10 67420.0 1831.03   3
   0   2  11 42749.2 1514.03   3
   0   2  11 41156.6 1726.37   2
   0   2 -11 43801.9 1072.23   1
   0   2  12 6361.83 631.656   3
   0   2  12 6833.95 782.202   2
   0   2 -12 7077.23 407.938   1
   0   2  13 7674.45 857.999   2
   0   2  13 8260.12 747.187   3
   0   2  14 17701.0 1383.15   2
   0   2  14 17127.3 1107.30   3
   0   2  15 2926.35 501.960   3
   0   2  15 3706.64 699.178   2
   0   2  16 38482.2 2197.08   2
   0   2  16 36373.5 1721.77   3
   0   2  17 447.177 245.568   3
   0   2  18 3235.18 588.647   3
   0   2  19 701.601 266.028   3
   0   3   0-6.33692 85.3222   2
   0   3   1 20241.8 729.393   2
   0  -3  -1 20464.2 745.861   2
   0   3  -1 19410.3 726.410   2
   0  -3  -2 23157.4 819.032   2
   0   3   2 23094.8 790.583   2
   0  -3  -3 48300.7 1264.37   2
   0   3   3 47139.6 1192.74   2
   0   3   4 52268.0 1301.27   2
   0  -3  -4 54668.7 1443.22   2
   0  -3  -5 291081. 3469.45   2
   0   3   5 289381. 3184.57   2
   0   3  -6 26011.4 980.514   3
   0   3   6 23720.5 982.616   2
   0  -3  -7 76007.6 2016.22   2
   0   3   7 73628.3 1848.05   2
   0   3  -7 76564.7 1737.67   3
   0  -3  -8 10212.3 779.204   2
   0   3   8 8344.25 613.808   3
   0   3  -8 8322.34 589.054   3
   0   3   8 8570.27 688.330   2
   0   3  -8 8823.95 681.854   2
   0   3   9 37496.5 1335.82   3
   0   3   9 39787.2 1531.57   2
   0   3  10 3691.51 457.157   3
   0   3  10 3872.96 526.334   2
   0   3  11 34321.9 1426.21   3
   0   3 -11 36440.5 1240.64   1
   0   3  11 36261.4 1645.06   2
   0   3 -12 6903.75 531.672   1
   0   3  12 7360.86 252.645   1
   0   3  12 6857.55 681.112   3
   0   3  12 6770.67 771.180   2
   0   3  13 41095.8 1944.62   2
   0   3  13 39696.2 1641.28   3
   0   3  14-8.50194 254.494   2
   0   3  14 862.641 321.408   3
   0   3  15 55164.5 2545.30   2
   0   3  15 52448.3 2053.51   3
   0   3  16 11916.5 1263.99   2
   0   3  16 9620.31 925.338   3
   0   3  17 9061.91 922.725   3
   0   3  17 10550.8 1221.28   2
   0   3  18-225.641 208.482   3
   0   4   0 97626.0 1853.06   2
   0  -4  -1 7735.02 536.359   2
   0   4   1 7446.86 526.278   2
   0   4  -1 7227.12 521.705   2
   0  -4  -2 106047. 2019.53   2
   0   4   2 109331. 1966.00   2
   0   4  -2 106418. 2031.90   2
   0   4   3 584.157 186.238   2
   0  -4  -3 635.687 167.135   2
   0   4   4 25021.3 992.991   2
   0   4   5 13568.1 772.548   2
   0   4   6 67585.5 1751.22   2
   0  -4  -6 74545.4 2048.59   2
   0   4   7 34933.1 1334.22   2
   0  -4  -7 35697.7 1484.86   2
   0   4   8 67752.9 1944.98   2
   0   4   9 581.213 300.042   2
   0   4  10 19175.5 1061.66   3
   0   4  10 20194.2 1201.10   2
   0   4  11 46.9076 241.515   2
   0   4  11 71.5881 215.124   3
   0   4  12 36918.9 1631.11   3
   0   4  12 37916.3 1812.89   2
   0   4  13-257.971 390.385   2
   0   4  13-154.432 293.333   3
   0   4  14 9112.18 865.248   3
   0   4  14 8346.88 951.113   2
   0   4  15 522.822 330.953   2
   0   4  15 774.829 319.473   3
   0   4  16 14989.4 1423.86   2
   0   4  16 15201.2 1183.10   3
   0   4  17 868.905 376.385   3
   0   4  17 1331.38 563.632   2
   0   4  18 20377.2 1455.14   3
   0   5   0-169.983 201.490   2
   0   5  -1 13119.1 785.234   2
   0   5   1 13684.4 797.488   2
   0   5   2 427.524 212.013   2
   0   5  -2 196.196 162.599   2
   0   5  -3 162884. 2881.03   2
   0   5   3 162674. 2737.09   2
   0  -5  -4 6784.29 605.605   2
   0   5   4 6904.44 582.468   2
   0  -5  -5 66213.8 1984.34   2
   0   5   5 63351.0 1768.58   2
   0   5   6 15249.1 910.018   2
   0   5   7 17610.2 1007.56   2
   0   5   8 517.623 271.877   2
   0   5   9 3476.11 516.056   2
   0   5  10 5.38189 231.739   2
   0   5  11 10794.0 884.493   3
   0   5  11 12263.9 1014.10   2
   0   5  12 268.650 261.264   3
   0   5  12 453.928 302.293   2
   0   5  13 33266.2 1652.95   3
   0   5  13 36902.2 1914.54   2
   0   5  14-176.304 368.373   2
   0   5  14-64.4210 241.794   3
   0   5  15 5847.96 755.257   3
   0   5  15 6027.99 879.253   2
   0   5  16 2179.84 484.110   3
   0   5  16 3210.02 645.280   2
   0   6   0 83169.0 2170.06   2
   0   6  -1 8632.74 710.122   2
   0   6   1 9051.71 737.786   2
   0   6   2 89440.5 2199.28   2
   0   6  -2 93765.0 2327.68   2
   0   6   3 50749.2 1688.84   2
   0   6  -3 47937.1 1719.09   2
   0  -6  -3 53417.2 1796.45   2
   0   6  -4 92162.9 2399.36   2
   0   6   4 94196.7 2320.14   2
   0   6   5 454.511 222.459   2
   0   6  -5 74.3910 208.343   2
   0   6   6 34916.5 1447.03   2
   0   6   7 4080.22 539.893   2
   0   6   8 48581.6 1829.16   2
   0   6   9 3396.99 538.649   2
   0   6  10 35687.7 1703.05   2
   0   6  11 2862.40 550.710   2
   0   6  12 16444.1 1278.52   2
   0   6  12 13855.1 1087.78   3
   0   6  13-3.60490 220.208   3
   0   6  13 51.3334 267.666   2
   0   6  14 13366.5 1147.61   3
   0   6  14 12046.8 1206.87   2
   0   6  15 1628.56 425.457   3
   0   6  15 2002.53 541.246   2
   0   7   0-88.6367 244.585   2
   0   7  -1 7402.84 724.322   2
   0   7   1 6927.74 692.937   2
   0   7  -2 19173.9 1162.21   2
   0   7   2 18661.1 1095.94   2
   0   7   3 60087.8 2001.14   2
   0   7  -3 59259.9 2051.95   2
   0   7   4 13995.1 984.835   2
   0   7  -4 14425.2 1051.17   2
   0   7   5 4556.05 574.223   2
   0   7  -5 4018.15 587.916   2
   0   7   6 18269.2 1135.73   2
   0   7  -6 17818.0 1229.40   2
   0   7  -7 44966.5 1989.14   2
   0   7   7 45944.4 1836.58   2
   0   7   8 4861.90 641.532   2
   0   7   9 17794.1 1231.41   2
   0   7  10 2716.24 540.497   2
   0   7  11 12831.5 1145.88   2
   0   7  12 560.888 320.954   3
   0   7  12 509.553 310.834   2
   0   7  13 14481.8 1190.61   3
   0   7  13 13755.9 1244.18   2
   0   7  14 5708.44 863.238   2
   0   8   0 12835.5 1011.48   2
   0   8  -1-72.0184 237.770   2
   0   8   1 181.085 198.990   2
   0   8   2 38475.6 1722.96   2
   0   8  -2 39785.5 1800.24   2
   0   8   3 10760.8 915.968   2
   0   8  -3 10077.9 930.048   2
   0   8  -4 782.052 366.097   2
   0   8   4 711.463 286.281   2
   0   8   5 11096.3 949.518   2
   0   8  -5 11566.6 1023.05   2
   0   8   6 5014.89 661.218   2
   0   8  -6 5304.03 734.956   2
   0   8  -7 340.389 311.994   2
   0   8   7-77.8814 234.028   2
   0   8   8 31804.3 1672.06   2
   0   8  -8 32459.3 1832.50   2
   0   8   9 3716.89 641.393   2
   0   8  -9 3645.55 667.442   2
   0   8 -10 6066.79 844.625   2
   0   8  10 6978.30 853.710   2
   0   8  11 1820.33 530.317   2
   0   8  12 18720.9 1465.06   2
   0   8  13 1010.00 402.071   2
   0   9   0-333.276 310.339   2
   0   9   1 34951.0 1741.07   2
   0   9  -1 34435.2 1771.11   2
   0   9  -2 3070.75 539.067   2
   0   9   2 3384.07 562.804   2
   0   9  -3 24060.3 1523.78   2
   0   9   3 22739.1 1413.93   2
   0   9   4 598.278 291.378   2
   0   9  -4 239.522 267.820   2
   0   9   5 15344.0 1184.10   2
   0   9  -5 15037.1 1237.97   2
   0   9  -6 451.670 370.689   2
   0   9   6-45.4586 223.279   2
   0   9  -7 5549.70 774.812   2
   0   9   7 5198.93 717.892   2
   0   9   8 578.971 367.387   2
   0   9   9 3990.20 639.491   2
   0   9  10 1008.48 357.992   2
  -1   0  19 13568.1 1251.98   3
  -1   0  18 325.857 337.392   3
  -1   0  17 47338.2 2124.00   3
  -1   0  16 140.901 249.045   3
  -1   0  15 65758.6 2305.57   3
  -1   0  14 14.6612 191.052   3
  -1   0  13 3332.40 515.980   3
  -1   0  12-93.6794 196.045   3
  -1   0  11 54823.4 1756.82   3
  -1   0  10 253.475 230.371   3
  -1   0   9 136385. 2469.75   3
   1   0  -9 153534. 2612.59   3
  -1   0   8 56.9144 169.982   3
   1   0  -8 185.917 156.254   3
  -1   0   7 45462.8 1246.68   3
   1   0  -7 45999.3 1254.04   3
   1   0  -6 121.445 116.566   3
  -1   0   6 96.9029 155.325   3
   1   0  -5 139170. 1869.65   3
  -1   0   5 145389. 1897.16   3
  -1   0   4 285.586 140.465   3
  -1   0   3 888.731 169.136   3
  -1   0   2 453.595 105.279   3
   1   0   2 17.4416 49.6434   2
   1   0   2 101.778 52.2207   3
  -1   0  -2 179.804 50.7344   3
  -1   0  -3 533543. 2484.42   3
   1   0   3 553404. 2502.19   3
  -1   0  -4 78.2205 92.2600   3
   1   0   4 264.412 62.3327   1
   1   0   4 199.177 103.865   3
   1   0   4-50.9407 106.990   2
   1   0   5 33091.3 593.082   1
   1   0   5 33236.5 981.419   2
   1   0   5 36084.2 859.661   3
  -1   0  -5 35845.7 851.828   3
  -1   0  -5 34025.5 931.932   2
  -1   0  -6 73.1602 89.2645   2
   1   0   6 60.5495 134.634   2
  -1   0  -6 36.3116 86.9569   3
   1   0   6 248.034 135.118   3
   1   0   7 95533.4 1661.46   3
   1   0   7 91723.3 1969.38   2
   1   0   8 267.554 149.288   3
   1   0   8 76.6190 190.184   2
  -1   0  -8 91.6080 102.611   3
  -1   0  -9 72435.3 1832.05   2
  -1   0  -9 72774.3 1636.43   3
   1   0   9 71378.2 2041.79   2
   1   0   9 73659.8 1695.37   3
   1   0  10 48.0410 154.434   3
  -1   0 -10 81.1697 115.956   3
   1   0  10-222.322 242.374   2
   1   0  11 14667.8 1051.46   2
   1   0  11 16681.5 919.030   3
   1   0  12 129.507 211.671   3
   1   0  12-204.002 303.351   2
   1   0  13 68675.0 2048.04   3
   1   0  14 389.133 270.772   3
   1   0  15 53834.8 1966.81   3
   1   0  16-20.6804 243.732   3
   1   0  17 40036.2 1858.01   3
   1   0  18 113.497 250.697   3
   1   0  19 6217.87 813.277   3
   1   0  20-159.008 249.541   3
  -1   1  19 989.688 383.365   3
  -1  -1  19 777.554 340.966   3
  -1  -1  18 8935.77 1013.00   3
  -1   1  18 9908.07 1025.06   3
  -1   1  17 4347.81 667.784   3
  -1  -1  17 3485.99 596.357   3
  -1   1  16 6587.13 778.255   3
  -1  -1  16 7219.38 844.123   3
  -1  -1  15 3685.73 602.226   3
  -1   1  15 3000.72 493.074   3
  -1  -1  14 38276.7 1760.50   3
  -1   1  14 37548.1 1644.51   3
  -1  -1  13 432.650 269.597   3
  -1   1  13 388.888 244.467   3
  -1   1  12 921.859 336.252   2
  -1   1  12 1702.10 369.010   3
  -1  -1  12 1468.06 377.605   3
  -1  -1  11 87563.1 2284.52   3
  -1   1  11 85535.3 2164.46   3
  -1   1  11 86000.3 2510.89   2
   1   1 -10 34624.4 629.230   1
  -1   1  10 36916.7 1558.81   2
  -1   1  10 36637.0 1355.09   3
  -1  -1  10 35544.2 1372.61   3
  -1  -1   9 532.290 209.749   3
   1  -1  -9 501.376 179.891   2
   1   1  -9 392.133 147.724   3
   1   1  -9 159.314 108.070   2
  -1   1   9 540.770 241.531   2
   1   1  -9 376.699 86.2238   1
  -1   1   9 580.136 223.885   3
  -1  -1   8 53153.2 1502.34   3
  -1   1   8 50627.2 1601.36   2
  -1   1   8 52126.6 1433.46   3
   1   1  -8 53767.4 1414.16   3
   1   1  -7 12497.6 639.611   3
  -1  -1   7 13173.4 706.732   3
  -1   1   7 11985.2 727.193   2
  -1   1   7 13174.1 678.922   3
   1   1  -6 41759.7 1092.85   3
  -1   1   6 41662.1 1220.65   2
  -1  -1   6 42562.6 1187.35   3
   1  -1  -6 43555.5 1183.16   2
  -1   1   6 44245.8 1179.80   3
   1  -1  -5 24870.3 822.653   2
  -1   1   5 23863.9 794.632   3
  -1  -1   5 24045.0 835.057   3
  -1   1   5 22598.4 810.547   2
   1   1  -5 23540.5 765.877   3
  -1  -1   4 221844. 2312.27   3
  -1   1   4 223297. 2158.02   3
   1  -1  -4 223144. 2231.89   2
   1  -1  -3 76345.1 1152.40   2
  -1  -1   3 77764.9 1240.52   3
  -1   1   3 79873.1 1180.14   2
  -1   1   2 5801.91 264.646   2
   1  -1  -2 6061.14 270.367   2
   1  -1  -1 256099. 1374.34   2
  -1   1   1 265285. 1326.87   2
   1   1   0 132129. 1293.48   2
   1   1   1 44581.1 779.255   2
   1   1   2 52706.1 928.951   2
  -1   1  -2 48470.0 732.507   2
   1   1   3 183984. 1888.59   2
  -1   1  -3 183623. 1721.54   2
  -1   1  -3 187892. 1608.08   3
   1   1   4 2248.71 256.981   2
   1   1   4 1679.78 186.888   3
  -1   1  -4 1440.27 178.159   2
  -1   1  -4 1727.08 186.997   3
  -1   1  -4 1887.89 181.108   1
  -1   1  -5 41573.5 928.223   3
  -1   1  -5 41992.1 837.539   1
   1   1   5 42271.8 954.902   3
   1   1   5 42042.0 1122.83   2
   1  -1   5 43175.2 1027.34   3
  -1   1  -5 41120.3 1021.17   2
   1   1   6 131637. 1869.70   3
  -1   1  -6 130989. 1503.52   1
  -1   1  -6 128650. 1986.83   2
   1  -1   6 130619. 1932.42   3
  -1   1  -6 129453. 1761.75   3
   1   1   6 130982. 2189.95   2
  -1   1  -7 7920.47 535.538   2
  -1   1  -7 7824.98 483.376   3
   1   1   7 7528.99 579.897   2
  -1   1  -7 7694.60 371.953   1
   1   1   7 8126.58 509.857   3
   1  -1   7 7603.36 512.607   3
   1   1   8 12150.0 650.591   3
  -1   1  -8 11502.2 447.758   1
  -1   1  -8 12436.6 714.578   2
  -1   1  -8 11773.3 611.627   3
   1   1   8 12177.6 783.940   2
   1   1   9 435.179 191.256   3
   1   1   9 407.757 197.491   2
   1   1   9 285.088 58.7125   1
   1  -1   9 528.399 206.056   3
  -1   1  -9 449.417 163.881   2
   1  -1  10 33847.0 1283.08   3
   1   1  10 32182.2 1436.28   2
  -1   1 -10 35850.6 1211.67   3
   1   1  10 36127.3 1276.69   3
   1   1  11 7220.52 744.812   2
   1   1  11 8921.41 671.064   3
   1  -1  11 8839.84 701.556   3
   1   1  12 25357.1 1169.31   3
   1  -1  12 26166.9 1254.05   3
   1   1  12 26074.3 1460.22   2
   1   1  13 3860.28 506.233   3
   1   1  13 4247.49 651.019   2
   1  -1  13 4283.17 568.845   3
   1   1  14 17497.8 1074.79   3
   1  -1  14 17966.5 1151.12   3
   1   1  14 17639.8 1344.67   2
   1   1  15 655.936 341.379   2
   1  -1  15 973.663 320.196   3
   1   1  15 975.820 321.281   3
   1   1  16 12412.8 992.461   3
   1  -1  16 11363.9 1002.64   3
   1   1  17 1857.12 425.569   3
   1  -1  17 1623.44 406.471   3
   1   1  18 1043.01 352.766   3
   1  -1  18 533.942 236.203   3
   1   1  19 9567.51 974.970   3
   1   1  20 1289.04 447.018   3
  -1   2  19 14372.8 1254.52   3
  -1   2  18-319.383 270.551   3
  -1   2  17 2047.88 497.847   3
  -1   2  16 20071.1 1318.09   3
  -1   2  15 932.851 310.306   3
  -1   2  14 11241.7 1091.21   2
  -1   2  14 13589.2 1011.62   3
  -1   2  13 29725.4 1420.75   3
   1   2 -13 28671.6 756.769   1
  -1   2  13 26880.3 1592.65   2
  -1   2  12 9581.51 916.018   2
  -1   2  12 8758.24 741.953   3
   1   2 -12 8870.79 459.763   1
  -1   2  11 19729.9 1063.39   3
  -1   2  11 18689.5 1187.37   2
   1   2 -11 19102.9 704.161   1
  -1   2  10 638.885 244.796   3
  -1   2  10 683.354 277.821   2
  -1   2   9 208540. 3410.48   2
  -1   2   9 203187. 1190.61   1
  -1   2   9 208577. 3135.16   3
   1   2  -8 1152.41 260.850   2
  -1   2   8 812.109 235.049   2
   1  -2  -8 820.208 205.995   2
  -1   2   8 933.653 251.177   3
   1   2  -8 943.762 199.448   3
  -1   2   7 85272.4 1901.63   2
  -1   2   7 84339.4 1763.12   3
  -1   2   6 31264.3 1067.15   2
   1  -2  -6 31171.2 1074.53   2
   1   2  -6 30980.9 1001.55   3
  -1   2   6 30636.9 1009.46   3
   1  -2  -5 36961.0 1088.74   2
   1   2  -5 37609.1 1055.89   3
  -1   2   5 37531.6 1076.26   2
   1   2  -4 57274.2 1253.55   3
  -1   2   4 61337.0 1231.45   2
   1  -2  -4 59159.3 1272.96   2
  -1   2   3 17849.5 602.592   2
   1  -2  -3 17409.2 633.552   2
   1  -2  -2 125147. 1517.90   2
  -1   2   2 125053. 1428.94   2
  -1   2   1 19994.9 517.803   2
   1  -2  -1 18905.7 527.575   2
  -1  -2   0 231368. 2295.47   2
  -1   2   0 234191. 1712.02   2
   1   2   1 187556. 2031.62   2
  -1  -2  -1 184372. 2042.82   2
   1   2   2 26508.7 790.677   2
  -1  -2  -2 26865.1 817.513   2
   1   2   3 79623.0 1473.29   2
  -1  -2  -3 82529.1 1549.81   2
  -1  -2  -4 13557.4 658.043   2
   1   2   4 13189.9 631.283   2
  -1  -2  -5 168599. 2518.97   2
   1   2   5 165950. 2336.67   2
  -1   2  -5 164724. 2063.97   3
  -1   2  -6 169.910 105.962   2
  -1   2  -6 338.126 130.656   3
   1   2   6 291.579 178.198   2
  -1   2  -7 228627. 2665.22   3
   1   2   7 224273. 2730.71   3
  -1   2  -7 230151. 2628.86   1
   1   2   7 233977. 3182.50   2
  -1   2  -7 233349. 2983.12   2
   1   2   8 6387.33 586.911   2
  -1   2  -8 6337.57 530.362   2
  -1   2  -8 5379.11 403.153   1
  -1  -2  -8 5692.15 556.885   2
  -1   2  -8 6252.80 467.654   3
   1   2   8 5923.64 496.948   3
  -1   2  -9 123734. 2149.65   3
  -1   2  -9 118812. 1844.31   1
   1   2   9 113549. 2541.68   2
  -1   2  -9 120400. 2408.46   2
   1   2   9 115119. 2222.74   3
   1   2  10 15615.2 869.623   3
  -1   2 -10 15755.9 669.030   1
   1   2  10 17331.8 1070.19   2
   1   2  11 40146.2 582.587   1
  -1   2 -11 38744.5 1012.52   1
   1   2  11 38915.4 1418.45   3
   1   2  11 40561.8 1709.68   2
   1   2  12 287.422 253.790   2
   1   2  12 199.641 189.113   3
   1   2  13 765.758 229.250   3
   1   2  13 1089.40 371.035   2
   1   2  14 1421.39 439.230   2
   1   2  14 980.889 305.206   3
   1   2  15 17607.7 1137.72   3
   1   2  15 19918.9 1525.14   2
   1   2  16 12009.3 971.496   3
   1   2  16 10998.1 1197.67   2
   1   2  17 29888.2 1599.96   3
   1   2  17 33249.6 2152.54   2
   1   2  18 5299.74 689.984   3
   1   2  19 15863.5 1267.00   3
  -1   3  18 6828.26 855.543   3
  -1   3  17 517.060 288.113   3
  -1   3  16 41422.5 1915.74   3
  -1   3  16 43497.8 2333.43   2
  -1   3  15 329.996 266.650   3
  -1   3  15 389.136 420.863   2
  -1   3  14 72659.1 2353.90   3
  -1   3  14 75338.2 2847.97   2
  -1   3  13 8956.89 956.886   2
  -1   3  13 7976.46 769.375   3
  -1   3  12 99432.2 2872.56   2
   1   3 -12 102841. 2072.06   1
  -1   3  12 96666.3 2515.08   3
  -1   3  11 114.374 64.5299   1
  -1   3  11-8.74584 189.335   3
  -1   3  11 215.769 211.779   2
  -1   3  10 3137.44 458.938   3
  -1   3  10 2598.20 444.344   2
  -1   3   9 6496.73 585.402   3
  -1   3   9 5700.47 585.783   2
  -1   3   8 53988.5 1666.25   2
  -1   3   8 50817.1 1520.20   3
   1  -3  -8 55418.3 1770.13   2
  -1   3   7 30138.7 1173.44   2
   1   3  -7 30070.2 1103.40   3
  -1   3   6 269717. 3245.00   2
   1   3  -6 277090. 3288.47   3
   1  -3  -5 1016.47 217.423   2
  -1   3   5 1449.91 262.847   2
   1  -3  -4 318546. 3284.63   2
  -1   3   4 315421. 2998.59   2
  -1   3   3 156298. 2000.70   2
   1  -3  -3 159605. 2175.53   2
  -1   3   2 105777. 1584.14   2
   1  -3  -2 106150. 1640.16   2
  -1   3   1 8203.42 426.954   2
   1   3  -1 8616.58 525.688   2
   1  -3  -1 8054.36 430.163   2
   1   3   0 27889.7 933.131   2
  -1   3   0 28020.0 770.225   2
  -1  -3  -1 58891.0 1359.57   2
  -1   3  -1 57364.7 1134.89   2
   1   3   1 57851.3 1344.87   2
   1   3   2 81598.0 1610.71   2
  -1  -3  -2 81825.5 1646.79   2
  -1  -3  -3 3199.93 348.392   2
   1   3   3 2838.32 327.685   2
  -1  -3  -4 34235.7 1191.73   2
   1   3   4 34652.4 1121.86   2
   1   3   5 21747.1 932.429   2
  -1   3  -6 7272.21 519.159   3
   1   3   6 8298.60 608.616   2
  -1  -3  -7 46149.7 1599.26   2
  -1   3  -7 43529.5 1374.35   2
  -1   3  -7 46865.6 1325.20   3
   1   3   7 44899.7 1461.29   2
   1   3   8 10891.8 771.472   2
  -1   3  -8 11762.3 685.285   3
  -1   3  -8 11735.5 760.230   2
   1   3   9 933.446 267.133   3
   1   3   9 1432.61 341.854   2
  -1   3  -9 1421.15 255.874   1
   1   3  10 25426.0 1318.98   2
  -1   3 -10 23864.4 1013.02   1
   1   3  10 23588.9 1099.71   3
   1   3  11 1020.90 293.971   3
   1   3  11 433.917 278.827   2
  -1   3 -11 487.022 161.446   1
   1   3  12 69465.7 2387.02   2
   1   3  12 70741.4 2088.94   3
  -1   3 -12 69088.0 1677.00   1
   1   3  13 8261.91 883.456   2
   1   3  13 7351.08 710.212   3
   1   3  14 19412.8 1184.22   3
   1   3  14 18578.8 1382.87   2
   1   3  15 2978.65 505.140   3
   1   3  15 3669.74 704.273   2
   1   3  16 14169.3 1092.04   3
   1   3  16 15681.9 1443.47   2
   1   3  17 9040.82 907.366   3
   1   3  17 11064.8 1257.63   2
   1   3  18 9536.92 958.551   3
   1   3  19 1055.20 382.773   3
  -1   4  17 1878.55 425.423   3
  -1   4  17 2183.55 625.163   2
  -1   4  16 839.332 372.397   3
  -1   4  16 848.598 400.115   2
  -1   4  15 31535.0 1663.21   3
  -1   4  15 35332.2 2044.87   2
  -1   4  14 513.898 299.115   3
  -1   4  14-89.7573 231.176   2
  -1   4  13 32105.2 1751.90   2
  -1   4  13 30807.4 1543.31   3
  -1   4  12 37.7864 199.715   3
  -1   4  12 134.780 262.143   2
  -1   4  11 21606.9 1290.88   2
  -1   4  11 21589.3 1184.46   3
  -1   4  10 5610.14 649.625   2
  -1   4  10 6790.84 641.298   3
  -1   4   9 28143.3 1315.24   2
  -1   4   9 26919.1 1223.61   3
  -1   4   8 10093.3 756.001   2
  -1   4   7 22982.7 1066.16   2
   1  -4  -7 22599.0 1142.42   2
  -1   4   6 3222.40 400.170   2
  -1   4   5 84838.0 1809.77   2
   1  -4  -4-23.5926 103.398   2
  -1   4   4-18.9417 122.166   2
  -1   4   3 47826.6 1273.21   2
   1  -4  -3 47148.0 1335.23   2
   1   4  -2 4367.77 450.677   2
  -1   4   2 4707.14 393.800   2
   1  -4  -2 4261.17 383.226   2
   1  -4  -1 12915.6 648.692   2
   1   4  -1 13276.5 744.222   2
  -1   4   1 13332.9 645.066   2
   1   4   0 9845.74 647.457   2
  -1   4   0 9180.53 536.928   2
  -1  -4  -1 138135. 2390.28   2
  -1   4  -1 138749. 2084.02   2
   1   4   1 134815. 2326.39   2
  -1  -4  -2 83945.0 1885.94   2
  -1   4  -2 83936.7 1685.38   2
   1   4   2 87649.8 1888.27   2
   1   4   3 94301.4 1950.00   2
   1   4   4 60065.0 1630.43   2
   1   4   5 15159.0 839.479   2
  -1  -4  -5 15700.1 925.295   2
   1   4   6 638.345 249.586   2
  -1  -4  -6 552.338 216.417   2
   1   4   7 27960.2 1213.44   2
   1   4   8 11638.4 843.788   2
  -1   4  -8 10405.2 768.918   2
   1   4   9 65147.6 2044.77   2
   1   4  10 11865.9 831.065   3
   1   4  10 14107.2 1011.59   2
   1   4  11 36622.1 1719.30   2
   1   4  11 34793.0 1442.27   3
   1   4  12-28.8470 223.749   3
   1   4  12-276.263 343.030   2
   1   4  13 11200.0 1053.97   2
   1   4  13 11148.2 908.118   3
   1   4  14 13020.0 1195.20   2
   1   4  14 13748.9 1039.98   3
   1   4  15 10569.9 931.836   3
   1   4  15 9365.92 1065.62   2
   1   4  16 6910.85 788.553   3
   1   4  16 5816.38 905.059   2
   1   4  17 16905.2 1275.59   3
   1   4  17 16422.6 1534.49   2
   1   4  18 2985.89 594.502   3
  -1   5  16 1850.92 458.447   3
  -1   5  16 2850.41 659.526   2
  -1   5  15 601.557 352.598   2
  -1   5  15 230.325 237.678   3
  -1   5  14 48221.8 2073.75   3
  -1   5  14 47959.8 2273.32   2
  -1   5  13 1816.59 452.174   2
  -1   5  13 1566.76 423.659   3
  -1   5  12 35369.0 1789.90   2
  -1   5  12 33326.7 1594.44   3
  -1   5  11 1374.91 362.309   2
  -1   5  11 1106.29 313.921   3
  -1   5  10 2445.08 451.851   3
  -1   5  10 3103.73 517.139   2
  -1   5   9 371.693 255.414   2
  -1   5   8 3886.24 514.972   2
  -1   5   7 1527.47 330.057   2
  -1   5   6 48008.6 1538.98   2
   1  -5  -6 48262.5 1726.93   2
  -1   5   5 1289.29 274.372   2
   1  -5  -5 1434.29 312.315   2
  -1   5   4 88131.2 1937.15   2
  -1   5   3 3414.35 399.854   2
   1   5  -3 3489.43 459.431   2
   1   5  -2 15256.2 913.338   2
  -1   5   2 14715.6 766.569   2
   1  -5  -2 15000.5 802.379   2
   1   5  -1 29837.8 1239.29   2
  -1   5   1 29834.2 1098.36   2
   1   5   0 18083.6 959.503   2
  -1   5   0 18522.6 863.729   2
  -1   5  -1 3904.79 405.259   2
   1   5   1 3673.56 438.087   2
   1   5   2 64774.6 1806.81   2
  -1   5  -2 62482.5 1637.09   2
  -1  -5  -3 3932.69 477.983   2
  -1   5  -3 4429.57 478.254   2
   1   5   3 4180.99 489.902   2
  -1  -5  -4 132851. 2784.92   2
   1   5   4 131387. 2646.46   2
   1   5   5 185.954 202.676   2
   1   5   6 5994.36 600.295   2
   1   5   7-51.3127 185.301   2
   1   5   8 6909.56 679.819   2
   1   5   9 497.334 271.118   2
   1   5  10 14494.2 1061.23   2
   1   5  11 214.940 219.417   3
   1   5  11 703.969 346.149   2
   1   5  12 14130.9 1156.95   2
   1   5  12 13052.2 987.477   3
   1   5  13 1373.12 365.911   3
   1   5  13 1485.40 436.363   2
   1   5  14 17790.1 1237.00   3
   1   5  14 19342.4 1479.21   2
   1   5  15 3792.33 616.326   3
   1   5  15 2468.88 553.036   2
   1   5  16 2000.19 596.632   2
   1   5  16 1679.81 449.193   3
   1   5  17 843.421 323.223   3
  -1   6  16 374.608 302.391   2
  -1   6  15 1975.72 568.429   2
  -1   6  15 1754.65 475.449   3
  -1   6  14 1730.00 448.044   3
  -1   6  14 1674.71 458.122   2
  -1   6  13 11310.7 1101.00   2
  -1   6  13 10768.8 993.269   3
  -1   6  12 1169.68 414.006   3
  -1   6  12 701.662 320.310   2
  -1   6  11 28861.8 1593.84   2
  -1   6  11 26660.8 1475.76   3
  -1   6  10 2865.21 528.861   2
  -1   6   9 1970.60 443.402   2
  -1   6   8 239.483 187.846   2
  -1   6   7 71761.0 2096.97   2
  -1   6   6 820.213 271.748   2
   1   6  -5 25118.5 1361.64   2
  -1   6   5 26458.5 1201.82   2
   1   6  -4 9340.22 808.209   2
   1  -6  -4 8751.31 722.748   2
  -1   6   4 9672.91 706.844   2
  -1   6   3 37088.5 1379.75   2
   1  -6  -3 35921.7 1404.79   2
   1   6  -3 34013.4 1510.19   2
  -1   6   2 22824.4 1060.69   2
   1   6  -2 22698.3 1208.49   2
  -1   6   1 135553. 2583.13   2
   1   6  -1 138753. 2931.06   2
  -1   6   0 39410.5 1406.17   2
   1   6   0 39485.8 1564.78   2
  -1   6  -1 38919.8 1410.65   2
   1   6   1 39437.6 1569.13   2
   1   6   2 753.665 238.056   2
  -1   6  -2 793.256 242.893   2
   1   6   3 127307. 2759.13   2
  -1   6  -3 130510. 2673.78   2
  -1   6  -4 8791.06 721.594   2
   1   6   4 9141.92 773.095   2
   1   6   5 22763.4 1218.35   2
  -1   6  -5 23428.7 1229.23   2
   1   6   6 2076.82 393.686   2
   1   6   7 42861.5 1712.03   2
   1   6   8 255.432 252.265   2
   1   6   9 63527.6 2227.28   2
   1   6  10 4726.42 656.819   2
   1   6  11 22928.7 1456.29   2
   1   6  12 1762.89 433.317   3
   1   6  12 1983.59 472.564   2
   1   6  13 18716.8 1430.36   2
   1   6  13 16995.3 1217.42   3
   1   6  14 308.192 302.870   2
   1   6  14 843.392 305.418   3
   1   6  15 2047.16 487.736   3
   1   6  15 2604.04 618.311   2
  -1   7  14 961.791 471.725   2
  -1   7  13 940.078 405.466   3
  -1   7  13 936.010 365.114   2
  -1   7  12 8928.47 976.633   2
  -1   7  12 9582.60 968.734   3
  -1   7  11 185.662 292.071   2
  -1   7  10 10776.1 988.403   2
  -1   7   9 217.894 293.059   2
  -1   7   8 40359.9 1729.41   2
   1   7  -7 14787.8 1181.05   2
  -1   7   7 15068.2 1033.83   2
  -1   7   6 66946.8 2077.86   2
   1   7  -6 69066.3 2457.04   2
   1   7  -5 9442.23 919.571   2
  -1   7   5 9415.77 788.222   2
  -1   7   4 17894.7 1047.65   2
   1   7  -4 17084.9 1178.39   2
   1   7  -3 2672.29 481.378   2
  -1   7   3 3559.38 479.538   2
  -1   7   2 727.240 241.163   2
   1   7  -2 406.877 264.578   2
  -1   7   1 12296.9 852.439   2
   1   7  -1 11975.7 958.357   2
   1   7   0 3058.79 485.142   2
  -1   7   0 3727.25 502.292   2
   1   7   1 7534.86 757.539   2
  -1   7  -1 7299.62 682.650   2
  -1   7  -2 60218.7 1955.60   2
   1   7   2 57347.2 2022.28   2
  -1   7  -3 35190.4 1519.15   2
   1   7   3 33537.0 1564.20   2
   1   7   4 87273.5 2535.38   2
  -1   7  -4 90792.4 2501.33   2
  -1   7  -5 1223.48 345.254   2
   1   7   5 676.200 267.023   2
  -1   7  -6 44730.2 1867.10   2
   1   7   6 43683.0 1833.28   2
   1   7   7 5360.69 659.898   2
  -1   7  -7 4386.23 630.590   2
   1   7   8 15945.7 1146.70   2
   1   7   9 3158.37 565.344   2
   1   7  10 17619.4 1308.08   2
   1   7  11 871.360 378.954   2
   1   7  12 11838.2 1068.56   3
   1   7  12 11784.2 1158.18   2
   1   7  13 4.81224 360.491   2
   1   7  13 273.533 218.461   3
   1   7  14 667.175 352.182   2
  -1   8  13 4019.45 712.627   2
  -1   8  12 1795.69 495.981   2
  -1   8  11 7582.84 919.496   2
  -1   8  10 4994.86 732.871   2
   1   8 -10 4162.89 704.489   2
   1   8  -9 22461.7 1613.55   2
  -1   8   9 22014.3 1416.19   2
   1   8  -8 567.675 313.161   2
  -1   8   8-27.3362 191.193   2
   1   8  -7 9009.20 995.023   2
  -1   8   7 10992.2 936.207   2
  -1   8   6 562.740 279.504   2
   1   8  -6 409.248 321.740   2
  -1   8   5 7459.85 755.530   2
   1   8  -5 5665.72 750.451   2
  -1   8   4 1209.77 324.926   2
   1   8  -4 985.418 366.197   2
   1   8  -3 16758.1 1230.07   2
  -1   8   3 17296.4 1099.08   2
  -1   8   2 2509.14 459.712   2
   1   8  -2 1811.46 419.627   2
  -1   8   1 31075.8 1452.58   2
   1   8  -1 30892.9 1640.82   2
  -1   8   0 302.583 194.722   2
   1   8   0 668.373 332.587   2
  -1   8  -1 42688.0 1763.30   2
   1   8   1 39907.0 1829.61   2
   1   8   2 1240.75 366.091   2
  -1   8  -2 759.012 274.687   2
  -1   8  -3 4226.87 582.374   2
   1   8   3 4347.46 632.384   2
  -1   8  -4 31942.5 1591.37   2
   1   8   4 32113.8 1655.60   2
   1   8   5 290.584 273.351   2
  -1   8  -5 1159.55 375.866   2
  -1   8  -6 15145.4 1154.79   2
   1   8   6 13613.8 1098.07   2
   1   8   7 3979.27 614.694   2
  -1   8  -7 4537.89 672.048   2
  -1   8  -8 326.910 273.519   2
   1   8   8 492.300 344.554   2
   1   8   9 23629.2 1532.31   2
  -1   8  -9 22865.8 1550.17   2
  -1   8 -10 247.447 357.662   2
   1   8  10 639.055 326.298   2
   1   8  11 7462.06 947.127   2
   1   8  12 1158.43 490.119   2
   1   9 -10 15302.7 1420.99   2
   1   9  -9 370.523 317.940   2
  -1   9   8 9258.31 923.746   2
   1   9  -8 8220.15 1007.49   2
   1   9  -7-220.252 291.298   2
  -1   9   7 114.412 275.466   2
   1   9  -6 8734.54 1003.22   2
  -1   9   6 7825.57 806.236   2
  -1   9   5-198.876 219.082   2
   1   9  -5 563.822 317.695   2
   1   9  -4 8777.43 987.997   2
  -1   9   4 9718.83 897.211   2
   1   9  -3 451.781 293.689   2
  -1   9   3 920.282 300.213   2
   1   9  -2 47501.6 2188.87   2
  -1   9   2 48332.9 1944.59   2
  -1   9   1-655.990 293.814   2
   1   9  -1-514.025 395.560   2
   1   9   0 27805.4 1649.00   2
  -1   9   0 27448.8 1462.24   2
  -1   9  -1 13435.5 1046.84   2
   1   9   1 11742.6 1062.75   2
  -1   9  -2 20942.6 1340.09   2
   1   9   2 19670.5 1377.12   2
   1   9   3 27.5556 272.443   2
  -1   9  -3 321.690 239.673   2
   1   9   4 12575.2 1103.05   2
   1   9   5 44.2191 268.058   2
   1   9   6 6630.56 816.520   2
   1   9   7-255.322 222.794   2
   1   9   8 12394.3 1143.43   2
   1   9   9 576.564 313.012   2
   1   9  10 727.188 343.918   2
   1   9  11 1322.88 516.562   2
  -2   0  19-191.907 246.809   3
  -2   0  18 42652.3 2157.11   3
  -2   0  17 52.0678 261.010   3
  -2   0  16 4897.16 702.945   3
  -2   0  15 26.4804 249.997   3
  -2   0  14 7778.24 806.732   3
  -2   0  13-108.499 214.615   3
  -2   0  12 12058.6 896.067   3
  -2   0  11 232.891 232.237   3
  -2   0  10 23514.5 1116.79   3
  -2   0   9 110.599 171.283   3
   2   0  -9 129.032 137.008   2
   2   0  -9-72.2745 124.593   3
  -2   0   8 4716.10 470.331   3
   2   0  -8 5019.09 462.851   3
  -2   0   7 251.698 193.541   3
  -2   0   6 18613.9 784.326   3
  -2   0   5 187.113 143.528   3
  -2   0   4 59789.4 1154.63   3
  -2   0   3 853.877 188.673   3
  -2   0   2 768132. 3135.62   3
  -2   0   1 117.612 59.1797   3
   2   0   1 95.0595 53.1677   2
  -2   0  -1 27.7252 43.8178   2
   2   0   2 25185.0 568.726   2
  -2   0  -2 23945.5 578.753   2
   2   0   3 37.2534 67.9586   2
   2   0   3 159.728 76.4501   3
  -2   0  -3 136.566 77.5180   2
  -2   0  -3 235.853 76.8324   3
   2   0   4 590834. 3653.88   2
  -2   0  -4 591423. 2855.42   3
   2   0   4 588486. 2809.08   3
   2   0   5 52.9763 56.7619   1
   2   0   5 74.3826 109.149   3
   2   0   5-99.2248 125.594   2
  -2   0  -5 300.575 106.899   3
  -2   0  -5 49.8753 64.0130   2
   2   0   6 211615. 2156.78   3
  -2   0  -6 204264. 2526.45   2
   2   0   6 194211. 1854.77   1
   2   0   6 195553. 2626.08   2
  -2   0  -6 204236. 2117.66   3
   2   0   7 63.2539 141.020   2
   2   0   7-4.32449 98.7204   3
  -2   0  -7 79.0316 100.429   3
   2   0   7 44.6513 72.7975   1
  -2   0  -7 84.0268 97.2880   2
   2   0   8 147024. 1713.12   1
  -2   0  -8 151734. 2123.93   3
   2   0   8 154385. 2212.14   3
  -2   0  -8 153479. 2540.39   2
   2   0   9-60.9687 152.851   3
  -2   0  -9-84.4550 114.577   3
   2   0   9 254.245 232.545   2
  -2   0  -9 202.863 152.825   2
   2   0  10 43908.7 1705.99   2
  -2   0 -10 47702.7 1342.78   3
   2   0  10 47532.6 1401.44   3
   2   0  11 2.40309 165.429   3
  -2   0 -11-81.4134 138.423   3
   2   0  11-294.459 278.193   2
   2   0  12 20028.0 1293.65   2
   2   0  12 22030.3 1078.48   3
   2   0  13-60.7021 184.731   3
   2   0  13-260.386 299.945   2
   2   0  14 56375.7 1890.87   3
   2   0  15-279.275 251.114   3
   2   0  16 25412.1 1382.23   3
   2   0  17 156.701 166.757   3
   2   0  18 7609.47 847.046   3
   2   0  19-229.422 291.711   3
   2   0  20 1492.49 433.033   3
  -2  -1  19 18554.7 1534.92   3
  -2   1  19 16523.4 1367.32   3
  -2  -1  18 1826.58 539.558   3
  -2   1  18 1809.36 525.700   3
  -2   1  17 16968.0 1311.39   3
  -2  -1  17 16266.4 1332.57   3
  -2   1  16 1051.24 395.466   3
  -2  -1  16 108.441 273.358   3
  -2   1  15 23211.7 1402.48   3
  -2  -1  15 24262.2 1510.46   3
  -2   1  14 2062.66 430.809   3
  -2  -1  14 1266.54 406.999   3
  -2   1  13 17666.6 1112.09   3
  -2  -1  13 18285.8 1200.95   3
  -2  -1  12 40128.2 1668.59   3
  -2   1  12 39425.0 1561.97   3
  -2   1  11 108557. 2487.44   3
  -2  -1  11 104634. 2538.83   3
   2   1 -11 109841. 889.562   1
  -2   1  10 3957.62 483.321   3
  -2  -1  10 3937.68 503.503   3
   2   1 -10 3534.30 208.242   1
   2  -1  -9 15298.0 857.025   2
  -2  -1   9 15621.3 888.708   3
  -2   1   9 14210.3 918.275   2
  -2   1   9 16099.2 883.233   3
   2   1  -9 17543.0 880.647   3
  -2   1   8 78896.7 1813.94   3
  -2   1   8 78015.0 1981.29   2
   2   1  -8 83788.8 1822.46   3
  -2  -1   8 76819.0 1839.11   3
  -2   1   7 51604.5 1504.89   2
  -2  -1   7 53683.5 1461.99   3
  -2   1   7 54890.3 1426.79   3
  -2   1   6 3328.35 374.188   2
   2  -1  -6 3535.65 344.029   2
  -2  -1   6 3532.77 369.143   3
  -2   1   6 3763.98 362.362   3
  -2  -1   5 170808. 2290.81   3
  -2   1   5 175117. 2227.76   3
   2  -1  -5 179428. 2220.58   2
  -2   1   5 178252. 2348.54   2
   2  -1  -4 5599.30 359.004   2
  -2   1   4 5465.79 235.238   1
  -2   1   4 5573.28 373.176   3
  -2  -1   4 6146.50 410.189   3
  -2   1   4 5737.84 384.342   2
  -2   1   3 144903. 1652.12   3
  -2   1   3 148961. 1641.67   2
  -2  -1   3 144339. 1778.06   3
   2  -1  -3 147996. 1576.41   2
  -2   1   2 66439.1 937.282   1
   2  -1  -2 67205.7 882.258   2
  -2   1   2 68231.1 905.788   2
   2  -1  -1 454765. 2616.74   1
   2  -1  -1 447557. 1690.32   2
  -2   1   1 456964. 2567.38   1
  -2   1   0 84519.3 1149.60   1
   2   1   0 86314.4 1224.02   2
  -2   1  -1 3063.20 232.140   1
   2   1   1 3235.01 242.388   2
   2  -1   2 887969. 3114.13   2
  -2   1  -2 891240. 2938.76   2
  -2   1  -3 971119. 3813.38   2
   2   1   3 999999. 4865.11   2
  -2   1  -3 965198. 4232.70   1
   2  -1   3 984315. 4054.60   2
  -2   1  -3 992285. 3449.24   3
  -2   1  -4 311890. 2133.52   3
   2  -1   4 317239. 2744.34   2
  -2   1  -4 306672. 2477.73   2
   2   1   4 322745. 2919.93   2
  -2   1  -4 312582. 2416.35   1
  -2   1  -5 473301. 2942.66   3
   2  -1   5 478745. 3237.93   3
  -2   1  -5 477610. 3005.01   1
   2  -1   5 473860. 3800.20   2
   2   1   5 473572. 3044.22   3
   2   1   5 482030. 3867.01   2
  -2   1  -6 33245.1 846.898   3
   2  -1   6 33596.7 944.144   3
   2  -1   6 30994.5 1069.84   2
   2   1   6 32451.2 901.544   3
  -2   1  -6 31646.0 975.977   2
   2   1   6 32436.1 1089.46   2
  -2   1  -6 31190.2 785.539   1
   2   1   7 38721.9 1064.18   3
  -2   1  -7 39912.1 1187.27   2
   2  -1   7 37727.8 1271.65   2
   2  -1   7 38962.9 1099.97   3
  -2   1  -7 40186.7 1025.38   3
   2   1   7 37473.2 1284.37   2
  -2   1  -8 19283.2 881.098   2
   2   1   8 19021.5 980.321   2
   2  -1   8 19445.7 1000.56   2
   2   1   8 19883.1 805.560   3
  -2   1  -8 20950.1 791.309   3
   2  -1   8 20657.4 859.699   3
   2   1   9 64511.1 1036.00   1
   2  -1   9 66968.5 1986.90   2
   2  -1   9 70138.3 1681.28   3
  -2   1  -9 68757.8 1758.02   2
   2   1   9 69216.1 1967.24   2
  -2   1  -9 70200.8 1533.92   3
   2   1   9 68176.0 1584.95   3
   2   1  10 31494.6 738.942   1
   2   1  10 34240.3 1197.41   3
   2  -1  10 32869.8 1223.44   3
  -2   1 -10 35325.9 1160.69   3
   2   1  10 31766.0 1422.29   2
   2   1  11 22867.4 1279.23   2
   2  -1  11 23613.9 1103.96   3
   2   1  11 23041.1 1036.87   3
   2   1  12 822.442 242.857   3
   2  -1  12 1105.70 297.571   3
   2   1  12 779.499 324.505   2
   2   1  13 75588.1 2039.98   3
   2   1  13 74479.5 2624.43   2
   2  -1  13 74187.1 2151.09   3
   2   1  14-110.309 195.067   3
   2   1  14-10.6734 270.395   2
   2  -1  14-164.493 252.150   3
   2  -1  15 17919.3 1172.59   3
   2   1  15 17455.7 1390.55   2
   2   1  15 17077.6 1085.17   3
   2  -1  16-265.590 233.366   3
   2   1  16-1049.88 427.020   2
   2  -1  17 5089.18 696.552   3
   2   1  17 5802.03 708.425   3
   2   1  18 1292.02 372.762   3
   2   1  19 13707.8 1128.09   3
   2   1  20 2106.92 494.381   3
  -2   2  18 8195.46 942.377   3
  -2   2  17 3696.84 615.841   3
  -2   2  16 2774.99 540.103   3
  -2   2  15 20723.6 1308.69   3
  -2   2  14 4572.34 629.132   3
  -2   2  13 14617.8 1021.98   3
  -2   2  13 15022.1 1204.57   2
   2   2 -13 14681.7 542.971   1
  -2   2  12 7924.69 826.649   2
   2   2 -12 8757.15 465.433   1
  -2   2  12 8101.65 742.623   3
  -2  -2  12 7623.98 790.554   3
  -2  -2  11 5153.69 628.347   3
  -2   2  11 5814.66 678.009   2
  -2   2  11 5647.47 589.092   3
  -2   2  10 172375. 3018.74   3
  -2   2  10 175160. 3422.77   2
  -2   2   9 17681.2 952.548   3
  -2   2   9 15136.4 953.474   2
   2   2  -8 92811.7 1933.93   3
  -2   2   8 89094.2 2112.91   2
   2   2  -8 88948.5 2166.72   2
  -2   2   8 89421.4 1998.49   3
   2  -2  -8 93556.9 2060.05   2
  -2   2   7 13375.4 737.333   3
  -2   2   7 12454.0 738.738   2
  -2   2   7 12710.4 449.701   1
  -2   2   6 126657. 2138.05   2
   2  -2  -6 124885. 2087.22   2
  -2   2   6 116973. 1997.68   3
  -2   2   6 118153. 1450.42   1
  -2   2   5 9536.49 538.082   2
   2  -2  -5 10063.8 551.215   2
   2  -2  -4 70833.8 1332.32   2
  -2   2   4 71149.0 1315.17   2
  -2   2   3 8229.88 395.311   2
   2  -2  -3 7824.68 405.968   2
   2  -2  -2 52544.4 909.578   2
  -2   2   2 53754.6 864.708   2
  -2   2   1 10556.7 317.013   2
   2   2  -1 10662.3 548.852   2
   2  -2  -1 10856.1 342.978   2
  -2   2   0 52418.9 644.794   2
   2   2   0 54050.6 1185.90   2
   2   2   1 91758.3 1559.01   2
   2   2   2 503.555 158.698   2
   2   2   3 1737.38 254.206   2
  -2   2  -3 1814.00 181.530   2
   2   2   4 33929.8 1047.52   2
  -2   2  -4 31802.2 832.801   2
  -2   2  -5 27790.6 815.052   3
  -2   2  -5 26574.2 833.218   2
   2   2   5 27307.0 992.149   2
  -2   2  -5 27839.3 909.734   1
  -2   2  -6 42273.7 1137.73   1
  -2   2  -6 41096.3 1018.68   3
   2   2   6 41341.9 1282.96   2
  -2   2  -6 39263.3 1106.08   2
  -2   2  -7 21455.7 789.871   3
   2   2   7 22141.0 842.913   3
  -2   2  -7 22912.5 836.383   1
  -2   2  -7 22505.9 900.537   2
   2   2   7 23220.2 1031.20   2
   2   2   8 207699. 2699.45   3
  -2   2  -8 213161. 2556.38   1
  -2   2  -8 212321. 2614.68   3
   2   2   8 215514. 3288.90   2
  -2   2  -8 213836. 2973.78   2
   2   2   9 18908.1 893.387   3
  -2   2  -9 17598.3 734.053   1
  -2   2  -9 19287.4 950.827   2
   2   2   9 18733.8 1061.14   2
  -2   2  -9 18621.9 812.942   3
   2   2  10 83703.9 2328.26   2
  -2   2 -10 84792.2 1827.69   3
   2   2  10 83115.7 1943.61   3
  -2   2 -10 81499.1 1540.02   1
   2   2  11 1525.82 300.414   3
   2   2  11 1606.28 392.232   2
   2   2  12 15355.9 1123.90   2
   2   2  12 16413.1 482.978   1
   2   2  12 15371.0 909.328   3
   2   2  13 185.861 218.208   2
   2   2  13-354.560 247.337   3
   2   2  14 7558.76 904.435   2
   2   2  14 6891.44 681.814   3
   2   2  15 1630.65 505.481   2
   2   2  15 1104.03 320.100   3
   2   2  16 230.675 326.845   2
   2   2  16 542.332 276.135   3
   2   2  17 13410.0 1366.02   2
   2   2  17 12756.4 1028.85   3
   2   2  18 24463.2 1910.99   2
   2   2  18 23219.8 1440.03   3
   2   2  19 7522.13 877.017   3
  -2   3  18-534.423 371.501   3
  -2   3  17 2368.58 510.862   3
  -2   3  16 376.355 286.426   3
  -2   3  15 25071.2 1714.23   2
  -2   3  15 26189.7 1520.47   3
  -2   3  14 12510.4 1156.70   2
  -2   3  14 11975.5 985.325   3
  -2   3  13 111468. 3255.82   2
  -2   3  13 108811. 2810.71   3
  -2   3  12 23844.4 1436.43   2
  -2   3  12 24568.7 1294.82   3
  -2   3  11 17757.0 1168.14   2
  -2   3  11 17449.8 1058.70   3
  -2   3  10 668.778 237.798   3
  -2   3  10 704.581 281.361   2
  -2   3   9 42016.1 1008.51   1
  -2   3   9 45243.1 1621.59   2
  -2   3   9 43943.7 1498.55   3
  -2   3   8 31835.3 1220.14   3
   2  -3  -8 34004.9 1350.38   2
  -2   3   8 30813.2 1249.81   2
   2   3  -7 36611.0 1237.07   3
  -2   3   7 38101.2 1298.94   2
  -2   3   6 18581.1 856.051   2
   2  -3  -5 410092. 3942.14   2
  -2   3   5 422106. 3656.30   2
  -2   3   4 12350.7 586.389   2
   2  -3  -4 12110.2 618.004   2
  -2   3   3 382165. 2899.01   2
   2  -3  -3 361078. 3151.17   2
   2  -3  -2 68655.9 1227.15   2
  -2   3   2 70846.2 1162.91   2
   2   3  -1 60629.2 1477.14   2
   2  -3  -1 60727.3 1058.80   2
  -2   3   1 60004.0 1009.55   2
   2   3   0 1623.12 263.380   2
  -2   3   0 1649.20 172.193   2
  -2   3  -1 236135. 2026.49   2
   2   3   1 233462. 2875.00   2
  -2  -3  -1 230954. 2871.80   2
  -2  -3  -2 33928.8 1123.43   2
   2   3   2 31937.2 1080.19   2
   2   3   3 143450. 2263.38   2
  -2  -3  -3 144985. 2426.89   2
   2   3   4 30240.6 1113.28   2
   2   3   5 130783. 2343.77   2
  -2   3  -5 127150. 1993.95   2
   2   3   6 1049.46 261.055   2
  -2   3  -6 931.920 180.341   3
  -2  -3  -6 658.695 200.991   2
  -2   3  -6 567.368 162.598   2
  -2  -3  -7 2573.50 392.543   2
   2   3   7 2038.28 352.758   2
  -2   3  -7 2042.25 295.699   2
  -2   3  -7 2986.21 340.639   3
  -2   3  -7 2513.73 326.576   1
  -2   3  -8 198.861 147.629   1
  -2   3  -8 222.502 124.748   3
   2   3   8 385.249 217.330   2
  -2   3  -8 313.089 127.678   2
   2   3   9 7265.48 682.357   2
  -2   3  -9 7888.66 594.786   1
   2   3   9 8416.63 613.589   3
  -2   3  -9 7367.95 545.034   3
  -2   3  -9 7227.71 598.711   2
   2   3  10 1690.51 315.907   3
  -2   3 -10 1792.53 308.322   1
   2   3  10 1469.35 383.190   2
   2   3  11 64740.4 2208.26   2
   2   3  11 62609.6 1855.36   3
  -2   3 -11 64191.6 1647.72   1
   2   3  12 2267.36 489.036   2
  -2   3 -12 2651.87 332.266   1
   2   3  12 2705.73 441.647   3
   2   3  13 34255.0 1793.55   2
   2   3  13 31758.7 1418.58   3
   2   3  14 906.477 374.507   2
   2   3  14 278.751 209.912   3
   2   3  15 9245.42 840.882   3
   2   3  15 8996.24 1022.13   2
   2   3  16 289.626 196.148   3
   2   3  16 409.204 364.228   2
   2   3  17-157.490 438.877   2
   2   3  17 628.877 268.132   3
   2   3  18 252.744 214.862   3
   2   3  19 11228.4 1046.90   3
  -2   4  17 19321.1 1430.10   3
  -2   4  16 1293.23 499.307   2
  -2   4  16 492.952 268.356   3
  -2   4  15 739.277 395.645   2
  -2   4  15 1882.84 438.200   3
  -2   4  14 19336.3 1468.43   2
  -2   4  14 19361.3 1284.54   3
  -2   4  13 1965.78 479.882   3
  -2   4  13 2570.16 521.249   2
  -2   4  12 60877.1 2285.13   2
  -2   4  12 59634.3 2103.41   3
  -2   4  11 19726.5 751.327   1
  -2   4  11 19693.2 1157.23   3
  -2   4  11 19500.8 1230.44   2
  -2   4  10 21133.8 1144.99   3
  -2   4  10 19929.3 834.406   1
  -2   4  10 21895.7 1225.99   2
  -2   4   9 18627.1 1064.12   2
  -2   4   9 17763.4 1016.47   3
  -2   4   8 24280.6 1157.63   2
   2  -4  -7 10453.4 763.753   2
  -2   4   7 10572.2 730.222   2
  -2   4   6 19365.5 902.557   2
  -2   4   5 7680.72 536.844   2
   2  -4  -4 28219.3 1052.27   2
  -2   4   4 27842.9 943.892   2
  -2   4   3 30740.9 945.244   2
   2  -4  -3 31272.4 1035.11   2
  -2   4   2 121495. 1812.14   2
   2  -4  -2 118703. 1887.26   2
   2   4  -2 124950. 2435.64   2
   2   4  -1 16645.5 872.341   2
   2  -4  -1 16030.9 663.598   2
  -2   4   1 16090.6 636.652   2
  -2   4   0 72928.4 1367.24   2
   2   4   0 75831.5 1827.64   2
   2   4   1 72584.9 1795.56   2
  -2   4  -1 69497.9 1352.66   2
  -2   4  -2 85814.8 1581.05   2
   2   4   2 87497.4 1990.47   2
   2   4   3 624.203 198.355   2
   2   4   4 82265.2 2002.04   2
  -2  -4  -4 84138.8 2099.64   2
  -2  -4  -5 3732.11 477.100   2
   2   4   5 3222.47 430.873   2
   2   4   6 6830.55 612.129   2
   2   4   7 3877.52 496.586   2
  -2   4  -7 3644.90 406.304   3
  -2   4  -7 3471.24 404.322   2
   2   4   8 20656.8 1125.80   2
  -2   4  -8 24039.8 1112.34   2
   2   4   9 999.118 333.649   2
   2   4  10 47130.2 1605.64   3
   2   4  10 51235.4 1907.67   2
   2   4  11 3246.20 578.904   2
   2   4  11 2961.76 440.824   3
   2   4  12 17731.1 1265.19   2
   2   4  12 18236.4 1088.67   3
   2   4  13 9006.31 945.112   2
   2   4  13 8944.06 809.949   3
   2   4  14 6863.43 890.466   2
   2   4  14 6672.75 736.570   3
   2   4  15 61.1401 215.636   3
   2   4  15 182.299 323.299   2
   2   4  16 8270.64 1040.27   2
   2   4  16 9074.64 884.488   3
   2   4  17 19.9500 188.717   3
   2   4  17 767.206 436.488   2
   2   4  18 12427.6 1098.48   3
  -2   5  16 4660.32 710.604   3
  -2   5  16 5141.48 884.312   2
  -2   5  15 18193.1 1342.60   3
  -2   5  15 17830.7 1490.91   2
  -2   5  14 20.6433 272.936   2
  -2   5  14 16.0650 246.120   3
  -2   5  13 38948.1 1853.95   3
  -2   5  13 38379.6 1945.51   2
  -2   5  12 693.068 320.305   2
  -2   5  12 807.236 347.027   3
  -2   5  11 21086.5 1243.21   3
  -2   5  11 22387.9 1359.40   2
  -2   5  10 3416.31 504.436   3
  -2   5  10 3793.11 548.834   2
  -2   5   9 328.141 234.418   2
  -2   5   8 757.838 305.473   2
  -2   5   7 69331.2 1898.57   2
   2  -5  -6 7104.25 650.928   2
  -2   5   6 6471.17 560.778   2
  -2   5   5 43970.9 1354.94   2
  -2   5   4 8578.37 576.784   2
  -2   5   3 54553.5 1398.46   2
   2   5  -3 57339.1 1843.21   2
   2  -5  -3 52223.5 1470.80   2
  -2   5   2 13850.2 700.788   2
   2   5  -2 13980.9 899.855   2
   2  -5  -2 14657.5 749.734   2
   2   5  -1 30303.0 1299.11   2
  -2   5   1 28485.8 970.194   2
   2   5   0 13011.8 851.749   2
  -2   5   0 15062.3 727.614   2
   2   5   1 106159. 2411.41   2
  -2   5  -1 104336. 1930.85   2
   2   5   2 13384.7 864.818   2
  -2   5  -2 12791.2 696.933   2
  -2  -5  -2 12685.9 861.080   2
   2   5   3 274216. 3886.52   2
  -2   5  -3 271160. 3332.96   2
   2   5   4 9465.40 758.166   2
   2   5   5 23250.7 1186.62   2
   2   5   6 2379.45 416.980   2
   2   5   7 25193.2 1276.98   2
   2   5   8 911.280 322.071   2
   2   5   9 18482.2 1170.86   2
   2   5  10 5263.35 666.618   2
   2   5  11 68223.7 2144.37   3
   2   5  11 72028.9 2474.97   2
   2   5  12 3332.33 622.979   2
   2   5  12 2662.39 477.138   3
   2   5  13 31169.1 1539.52   3
   2   5  13 34631.6 1892.34   2
   2   5  14 1032.25 315.452   3
   2   5  14 665.717 357.839   2
   2   5  15 2161.43 480.584   3
   2   5  15 2292.94 608.111   2
   2   5  16-239.222 308.576   2
   2   5  16-170.458 235.936   3
   2   5  17 11932.5 1087.61   3
  -2   6  16 11533.8 1272.63   2
  -2   6  15-300.827 391.698   2
  -2   6  15-351.102 294.739   3
  -2   6  14 8097.01 927.897   3
  -2   6  14 8290.21 999.435   2
  -2   6  13-463.792 279.769   3
  -2   6  13 227.091 290.648   2
  -2   6  12 6960.10 828.342   2
  -2   6  12 6623.38 774.193   3
  -2   6  11 2572.56 481.781   3
  -2   6  11 2782.17 537.197   2
  -2   6  10 6172.59 711.689   2
  -2   6   9 333.869 255.423   2
  -2   6   8 30867.5 1408.56   2
  -2   6   7 147.587 173.300   2
  -2   6   6 10000.3 743.582   2
   2  -6  -5 4903.69 548.008   2
   2   6  -5 4251.43 602.742   2
  -2   6   5 5116.07 515.024   2
  -2   6   4 32925.2 1232.07   2
   2  -6  -4 34875.8 1372.26   2
   2   6  -4 32581.6 1541.20   2
  -2   6   3-125.283 179.671   2
   2   6  -3 103.998 232.992   2
  -2   6   2 10857.7 692.526   2
   2   6  -2 9705.98 837.775   2
   2   6  -1 3547.71 527.366   2
  -2   6   1 3016.03 372.344   2
   2   6   0 45875.5 1742.16   2
  -2   6   0 45786.2 1415.83   2
   2   6   1 2727.70 445.508   2
  -2   6  -1 2971.24 380.410   2
   2   6   2 107160. 2679.28   2
  -2   6  -2 112632. 2273.87   2
   2   6   3 4710.27 574.849   2
  -2   6  -3 4199.20 470.721   2
  -2   6  -4 1048.36 261.297   2
   2   6   4 1013.88 326.941   2
  -2   6  -5 862.336 281.229   2
   2   6   5 402.729 256.933   2
   2   6   6 46656.1 1830.09   2
   2   6   7 177.917 231.040   2
   2   6   8 43697.4 1842.68   2
   2   6   9 2403.92 507.423   2
   2   6  10 30750.2 1648.13   2
   2   6  11 14692.8 1194.54   2
   2   6  12 20771.6 1304.09   3
   2   6  12 21594.1 1495.35   2
   2   6  13 7254.33 926.735   2
   2   6  13 7035.08 776.901   3
   2   6  14 1340.42 458.339   2
   2   6  14 1554.05 438.755   3
   2   6  15 717.970 264.801   3
   2   6  15 802.017 403.361   2
  -2   7  15 3674.99 716.366   2
  -2   7  14 664.034 365.846   2
  -2   7  13 7255.94 877.313   3
  -2   7  13 6817.07 885.900   2
  -2   7  12 131.108 207.952   2
  -2   7  12-83.1216 290.721   3
  -2   7  11 5039.75 696.423   2
  -2   7  10 514.878 273.300   2
  -2   7   9 20967.6 1301.58   2
  -2   7   8 13525.6 990.507   2
  -2   7   7 58882.3 1961.06   2
   2   7  -7 57195.7 2371.08   2
   2   7  -6 646.636 375.667   2
  -2   7   6 861.373 289.613   2
   2   7  -5 78057.9 2635.90   2
  -2   7   5 77895.1 2092.26   2
   2   7  -4-70.5745 263.259   2
  -2   7   4 225.449 225.224   2
  -2   7   3 16414.1 940.895   2
   2   7  -3 15422.3 1130.51   2
   2   7  -2 11501.6 984.530   2
  -2   7   2 11520.7 790.019   2
   2   7  -1 3790.80 556.222   2
  -2   7   1 4044.34 475.424   2
  -2   7   0 27430.4 1200.42   2
   2   7   0 27319.4 1461.02   2
  -2   7  -1 4749.07 507.903   2
   2   7   1 4809.15 633.605   2
   2   7   2 21756.3 1313.21   2
  -2   7  -2 22049.3 1120.27   2
   2   7   3 21804.1 1296.31   2
  -2   7  -3 26030.4 1242.40   2
   2   7   4 10.6064 225.989   2
  -2   7  -4 120.517 206.413   2
   2   7   5 80253.1 2569.69   2
  -2   7  -5 82078.4 2343.53   2
   2   7   6 12585.0 1039.25   2
  -2   7  -6 14981.3 1045.20   2
  -2   7  -7 61729.5 2186.08   2
   2   7   7 54985.7 2148.78   2
   2   7   8 1046.76 372.149   2
   2   7   9 19030.2 1319.63   2
   2   7  10 2701.12 571.076   2
   2   7  11 9961.47 1024.19   2
   2   7  12 1063.80 392.812   2
   2   7  13 2850.04 567.350   3
   2   7  13 2161.39 563.697   2
   2   7  14 680.486 323.429   3
   2   7  14 520.293 393.082   2
  -2   8  13 12730.1 1235.34   2
  -2   8  12 7358.54 902.275   2
  -2   8  11 6880.63 842.246   2
  -2   8  10 13731.4 1136.89   2
   2   8 -10 13818.2 1333.44   2
  -2   8   9 182.713 268.614   2
   2   8  -9 556.167 293.096   2
   2   8  -8 19234.6 1486.07   2
  -2   8   8 21765.6 1307.42   2
  -2   8   7 1002.25 313.918   2
   2   8  -7 1117.40 411.411   2
   2   8  -6 4684.00 730.669   2
  -2   8   6 5179.17 603.632   2
  -2   8   5 1699.36 352.033   2
   2   8  -5 1360.21 399.321   2
   2   8  -4 12212.8 1110.23   2
  -2   8   4 12312.0 879.871   2
  -2   8   3 87.8658 161.092   2
   2   8  -3-211.110 265.652   2
   2   8  -2 44863.6 2064.19   2
  -2   8   2 47362.0 1697.98   2
   2   8  -1 938.606 328.466   2
  -2   8   1 1498.75 327.670   2
  -2   8   0 53531.5 1780.26   2
   2   8   0 53161.5 2222.28   2
  -2   8  -1 202.228 185.488   2
   2   8   1 577.664 315.309   2
   2   8   2 22647.2 1422.17   2
  -2   8  -2 24934.9 1280.39   2
   2   8   3 20498.4 1367.55   2
  -2   8  -3 20823.5 1187.41   2
   2   8   4 5065.39 726.695   2
  -2   8  -4 5487.50 640.651   2
   2   8   5 124.444 242.801   2
  -2   8  -5 422.187 249.100   2
   2   8   6 14786.4 1183.22   2
  -2   8  -6 18002.6 1203.43   2
   2   8   7 6036.13 792.646   2
  -2   8  -7 6565.37 768.031   2
   2   8   8 10386.5 1013.00   2
  -2   8  -8 10130.2 954.367   2
   2   8   9 2675.47 544.234   2
  -2   8  -9 2256.95 520.887   2
   2   8  10 6222.41 837.464   2
   2   8  11 625.506 385.775   2
   2   8  12 3691.49 702.330   2
   2   9 -10 5487.94 887.423   2
   2   9  -9 17533.7 1526.73   2
   2   9  -8 897.243 380.607   2
   2   9  -7 9959.71 1114.28   2
   2   9  -6 2541.26 562.917   2
   2   9  -5 11927.2 1180.60   2
   2   9  -4 1858.06 534.240   2
   2   9  -3 23257.8 1608.81   2
   2   9  -2-301.054 347.426   2
   2   9  -1 23146.1 1576.66   2
   2   9   0 1997.45 501.008   2
   2   9   1 29814.5 1748.04   2
   2   9   2 105.884 273.898   2
   2   9   3 3788.52 659.403   2
   2   9   4 3216.06 634.255   2
   2   9   5 2341.51 495.755   2
   2   9   6 152.634 259.581   2
   2   9   7 3019.64 599.161   2
   2   9   8 419.295 349.214   2
   2   9   9 1763.68 509.486   2
   2   9  10 976.622 433.845   2
   2  10  -4 4699.83 793.883   2
   2  10  -3 704.156 420.875   2
   2  10  -2 18555.2 1512.80   2
   2  10  -1-395.256 437.883   2
   2  10   0 25109.3 1706.68   2
   2  10   1 750.038 415.499   2
   2  10   2 6229.94 871.628   2
   2  10   3 465.206 272.247   2
   2  10   4 3646.24 670.796   2
   2  10   5 3199.41 632.796   2
   2  10   6 11281.8 1166.72   2
  -3   0  18-400.224 333.538   3
  -3   0  17 53251.8 2351.41   3
  -3   0  16-224.109 310.071   3
  -3   0  15 31713.5 1702.36   3
  -3   0  14 173.289 212.048   3
  -3   0  13 10554.9 916.384   3
  -3   0  12-59.9040 184.830   3
  -3   0  11 198296. 3487.15   3
  -3   0  10 35.1708 198.910   3
  -3   0   9 15472.7 902.469   3
  -3   0   8 280.341 214.948   3
   3   0  -8-101.798 130.905   2
  -3   0   7 215559. 2868.14   3
  -3   0   6 356.723 228.146   3
   3   0  -6 56.3019 95.5961   2
   3   0  -5 11982.7 615.690   2
  -3   0   5 16455.0 704.680   3
  -3   0   4 175.580 153.974   3
   3   0  -3 83452.7 1274.84   3
  -3   0   3 84820.8 1289.24   3
  -3   0   2 171.616 108.957   3
   3   0  -2 381.475 114.235   3
   3   0  -1 442949. 2191.73   3
  -3   0   1 460207. 2175.61   3
  -3   0   0 46.4899 33.0446   3
   3   0   0-55.7494 65.5833   2
   3   0   1 31806.0 654.161   2
  -3   0  -1 31499.1 659.058   2
   3   0   2 54.0402 66.7169   2
  -3   0  -2 27.7833 62.3690   2
   3   0   3 984649. 2543.33   3
   3   0   3 998706. 4363.37   2
  -3   0  -4 6.86463 42.6745   3
  -3   0  -4-80.2087 94.4226   2
  -3   0  -5 10331.0 397.539   3
   3   0   5 10624.3 405.193   3
   3   0   5 10309.1 555.737   2
  -3   0  -5 10451.9 555.530   2
  -3   0  -6-35.1494 77.2990   2
  -3   0  -6 8.21062 56.1720   3
   3   0   6 73.6160 101.474   1
   3   0   6 80.3508 83.1955   3
   3   0   7 984.299 174.261   3
  -3   0  -7 931.556 155.374   3
  -3   0  -7 930.535 218.427   2
   3   0   7 614.648 198.681   2
   3   0   7 885.650 159.075   1
  -3   0  -8-111.209 104.656   3
   3   0   8 13.9517 83.9006   1
  -3   0  -8-44.4602 87.5497   2
   3   0   8 39.2083 108.824   3
   3   0   8-143.607 194.200   2
  -3   0  -9 3986.50 365.958   3
   3   0   9 4140.37 388.481   3
   3   0   9 4040.01 510.261   2
  -3   0  -9 4841.73 502.850   2
   3   0   9 4535.96 363.168   1
   3   0  10 7.15303 128.759   3
   3   0  10-268.319 271.723   2
  -3   0 -10-5.63402 119.408   3
   3   0  11 12832.9 989.380   2
  -3   0 -11 12679.0 722.978   3
   3   0  11 13711.6 781.705   3
   3   0  12-434.830 312.065   2
   3   0  12 25.6923 150.867   3
   3   0  13 5209.85 743.002   2
   3   0  13 5183.44 547.661   3
   3   0  14-318.457 260.022   3
   3   0  14-117.440 261.661   2
   3   0  15 53082.7 1851.21   3
   3   0  15 52081.5 2435.84   2
   3   0  16-179.389 218.839   3
   3   0  17 13523.2 1046.89   3
   3   0  18-77.1679 180.067   3
   3   0  19 6443.17 790.528   3
   3   0  20 266.243 192.242   3
  -3  -1  18 17035.3 1452.15   3
  -3   1  18 18483.1 1445.86   3
  -3  -1  17 10103.4 1109.86   3
  -3   1  17 10097.8 1036.88   3
  -3   1  16 12967.6 1130.09   3
  -3  -1  16 12918.5 1177.26   3
  -3   1  15 770.416 313.903   3
  -3  -1  15 1259.51 386.563   3
  -3   1  14 39438.2 1765.01   3
  -3  -1  14 41536.5 1935.90   3
  -3   1  13 4825.97 608.362   3
  -3  -1  13 5080.90 659.857   3
  -3   1  12 66933.9 2086.16   3
  -3  -1  12 68672.4 2237.77   3
  -3   1  11 99.1693 200.002   3
  -3  -1  11 136.916 239.808   3
  -3   1  10 133890. 2699.83   3
  -3  -1  10 131410. 2791.17   3
  -3  -1   9 149.753 206.219   3
  -3   1   9 133.325 204.857   3
   3  -1  -9 304.255 159.924   2
  -3   1   8 44975.4 1408.59   3
   3  -1  -8 45897.4 1423.11   2
  -3  -1   8 41628.1 1397.05   3
  -3  -1   7 53781.0 1504.24   3
  -3   1   7 55407.6 1469.39   3
  -3  -1   6 76514.9 1683.53   3
   3  -1  -6 77468.6 1611.45   2
  -3   1   6 77897.0 1635.85   3
  -3   1   5 17082.0 730.640   3
  -3  -1   5 16387.3 744.767   3
   3  -1  -5 16498.0 676.184   2
  -3  -1   4 385199. 3283.93   3
   3  -1  -4 386303. 2976.89   2
  -3   1   4 383012. 3141.09   3
   3  -1  -3 188864. 1836.51   2
   3  -1  -3 194030. 1804.16   1
   3   1  -3 194189. 2042.15   3
  -3  -1   3 191462. 2123.20   3
  -3   1   3 191417. 1992.07   3
  -3   1   2 14557.3 498.074   3
   3  -1  -2 14362.1 518.520   1
   3  -1  -2 14060.1 425.629   2
   3   1  -2 13368.4 485.862   3
   3  -1  -1 32928.4 812.522   1
  -3   1   1 32765.5 764.917   1
  -3   1   0 47000.9 937.394   1
   3   1   0 49160.6 1036.29   2
  -3  -1  -1 303.783 108.910   2
  -3   1  -1 498.824 120.855   1
   3  -1   1 158.081 40.5649   2
   3   1   1 414.610 142.842   2
  -3   1  -1 172.049 42.7085   2
  -3   1  -2 14264.1 384.312   2
  -3  -1  -2 13350.6 572.531   2
   3  -1   2 14414.7 401.106   2
   3   1   2 15589.1 607.284   2
  -3   1  -2 15074.8 555.639   1
   3   1   3 21107.6 775.930   2
  -3   1  -3 20630.8 555.970   2
  -3   1  -3 21615.0 678.155   1
   3  -1   3 22382.2 606.593   2
  -3  -1  -3 21885.1 784.467   2
   3  -1   3 20522.4 733.467   1
  -3   1  -3 21056.4 471.460   3
  -3  -1  -4 632530. 4396.05   2
  -3   1  -4 626770. 2809.64   3
  -3   1  -4 632585. 3551.78   2
   3  -1   4 625322. 3735.23   2
   3  -1   5 541624. 3980.14   1
   3  -1   5 539838. 3950.45   2
   3   1   5 556655. 3138.55   3
  -3   1  -5 543607. 2916.13   3
  -3  -1  -5 552375. 4526.14   2
  -3   1  -5 541401. 3672.19   2
   3   1   5 545652. 4210.77   2
  -3   1  -6 424467. 2872.51   3
   3   1   6 434679. 3128.92   3
   3   1   6 432094. 4024.30   2
  -3   1  -6 431965. 3593.23   2
   3  -1   7 5433.61 405.367   3
  -3   1  -7 5748.05 375.416   3
  -3   1  -7 5297.38 439.749   2
   3  -1   7 4650.16 476.208   2
   3   1   7 5155.64 488.191   2
   3   1   7 5489.52 384.337   3
   3  -1   8 10995.7 614.295   3
  -3   1  -8 10698.8 660.053   2
   3  -1   8 10735.0 763.440   2
   3   1   8 11307.0 769.146   2
  -3  -1  -8 11323.0 750.707   2
   3   1   8 12506.1 624.679   3
   3  -1   9 1380.00 255.094   3
  -3   1  -9 1530.20 229.252   3
   3   1   9 1332.75 243.196   3
  -3   1  -9 1336.15 256.212   2
   3  -1   9 1305.32 326.094   2
   3   1   9 1170.70 296.226   2
   3   1  10 80420.4 1395.95   1
   3   1  10 86352.1 1841.66   3
   3  -1  10 80661.3 2318.78   2
   3   1  10 81728.4 2292.28   2
   3  -1  10 85722.9 1929.02   3
   3   1  11 4296.28 329.976   1
   3   1  11 3832.78 443.277   3
   3  -1  11 3994.28 570.067   2
  -3   1 -11 4459.46 435.502   3
   3  -1  11 4338.54 476.896   3
   3   1  11 4113.38 573.338   2
   3   1  12 25686.4 1102.38   3
   3  -1  12 28243.0 1232.47   3
   3   1  12 26645.2 1470.65   2
   3   1  13 36.9156 155.040   3
   3   1  13 461.083 300.813   2
   3  -1  13 74.5002 170.355   3
   3   1  14 43787.1 1600.85   3
   3  -1  14 42959.8 1666.88   3
   3   1  14 41060.5 2062.82   2
   3   1  15 5580.06 623.397   3
   3   1  15 5466.87 829.391   2
   3  -1  15 5031.81 605.947   3
   3  -1  16 15069.3 1079.48   3
   3   1  16 14485.2 1330.14   2
   3   1  16 14732.7 1027.56   3
   3   1  17 2889.43 621.404   2
   3   1  17 4122.51 589.774   3
   3   1  18 10237.9 922.277   3
   3   1  19 727.145 328.543   3
  -3   2  18 435.853 269.876   3
  -3   2  17 11152.5 1075.98   3
  -3   2  16-111.773 204.472   3
  -3   2  15 4925.46 658.827   3
  -3   2  14 5132.35 672.086   3
  -3  -2  13 1036.29 327.987   3
  -3   2  13 1374.38 374.604   3
  -3   2  12 1213.82 337.517   3
  -3  -2  12 884.364 304.389   3
  -3  -2  11 25699.3 1392.23   3
  -3   2  11 25258.7 1241.21   3
  -3  -2  10 4054.56 569.332   3
  -3   2  10 3855.09 502.574   3
  -3   2  10 4480.09 561.351   2
  -3   2   9 147469. 2917.56   2
  -3   2   9 147607. 2763.85   3
  -3   2   8 20481.7 983.099   3
   3  -2  -8 21448.6 993.488   2
  -3   2   8 20628.9 1026.89   2
  -3   2   7 43276.1 1378.63   3
  -3   2   7 42367.6 1387.17   2
   3  -2  -6 9838.16 586.913   2
  -3   2   6 8391.60 568.540   2
  -3   2   6 9049.22 418.390   1
  -3   2   6 9716.38 608.902   3
  -3   2   5 168608. 1907.67   1
  -3   2   5 174664. 2331.34   2
  -3   2   5 169847. 2346.30   3
   3  -2  -5 173982. 2279.53   2
   3  -2  -4 1835.35 218.387   2
  -3   2   4 1714.91 216.136   2
  -3   2   4 1751.33 204.834   1
   3  -2  -3 172076. 1780.30   2
   3   2  -3 172080. 2190.26   3
  -3   2   3 177177. 2079.84   1
  -3   2   2 31255.0 624.620   2
   3  -2  -2 30297.1 633.326   2
  -3   2   2 32031.2 908.409   1
  -3   2   1 153843. 2026.36   1
  -3   2   1 155270. 1046.83   2
   3  -2  -1 154772. 1101.69   2
   3   2  -1 158070. 2264.05   2
  -3   2   0 13610.8 615.685   1
   3   2   0 14039.2 665.322   2
   3   2   1 891.896 182.530   2
  -3   2  -1 638.288 149.246   1
   3   2   2 6242.86 464.237   2
  -3   2  -2 6406.74 245.337   2
  -3   2  -2 6553.86 444.622   1
  -3   2  -3 700.744 105.386   2
   3   2   3 648.304 188.963   2
  -3   2  -3 535.503 142.259   1
   3   2   4 95578.3 1872.10   2
  -3   2  -4 93146.5 1342.91   2
  -3   2  -4 97342.3 1728.91   1
   3   2   5 240756. 3044.86   2
  -3   2  -5 245528. 2816.57   1
  -3   2  -5 239232. 2432.88   2
  -3   2  -5 241495. 2314.08   3
  -3   2  -6 1073.44 181.367   3
  -3   2  -6 1188.24 206.457   2
  -3   2  -6 1346.79 230.976   1
  -3   2  -7 3945.16 330.847   3
   3   2   7 4368.70 477.504   2
  -3   2  -7 3642.89 353.305   1
   3   2   7 3545.46 344.500   3
  -3   2  -7 3945.08 379.835   2
  -3   2  -8 399.541 140.806   3
  -3   2  -8 128.211 118.419   1
   3   2   8 515.047 243.506   2
   3   2   8 586.680 210.003   3
  -3   2  -8 289.966 141.543   2
  -3   2  -9 94162.1 1735.08   1
  -3   2  -9 97039.6 2085.95   2
   3   2   9 92367.4 2320.28   2
   3   2   9 96005.3 1916.81   3
  -3   2  -9 97250.2 1793.26   3
  -3   2 -10 3400.36 362.154   3
   3   2  10 2975.64 385.163   3
   3   2  10 3532.74 517.135   2
   3   2  11 26575.8 1118.05   3
   3   2  11 27008.6 1403.62   2
   3   2  12 2608.67 380.577   3
   3   2  12 1529.79 388.730   2
   3   2  12 2015.02 223.881   1
   3   2  13 7200.20 642.841   3
   3   2  13 7411.40 394.374   1
   3   2  13 7033.17 815.499   2
   3   2  14 1192.27 361.189   2
   3   2  14 912.684 251.029   3
   3   2  15 19302.6 1487.55   2
   3   2  15 17193.8 1065.14   3
   3   2  16 2302.38 428.760   3
   3   2  16 1322.35 481.246   2
   3   2  17-165.583 196.345   3
   3   2  17 456.938 373.489   2
   3   2  18 1162.37 342.994   3
   3   2  18 850.940 355.580   2
   3   2  19 10221.6 965.240   3
  -3   3  17 14.6450 237.315   3
  -3   3  16 14934.4 1212.10   3
  -3   3  15 4445.66 657.635   3
  -3   3  14 10041.2 916.705   3
  -3   3  13 18792.9 1206.28   3
  -3   3  13 20835.5 1423.59   2
  -3   3  12 8652.10 867.435   2
  -3   3  12 9420.41 823.360   3
  -3   3  11 1049.80 336.659   3
  -3   3  11 1168.02 368.605   2
  -3   3  10 57407.3 1855.90   3
  -3   3  10 57981.5 1991.71   2
  -3   3   9 6128.26 377.089   1
  -3   3   9 7418.17 688.622   2
  -3   3   9 5960.93 592.178   3
  -3   3   8 16577.7 922.838   2
  -3   3   8 17147.8 924.609   3
   3  -3  -8 17305.3 943.812   2
  -3   3   8 16002.3 648.709   1
  -3   3   7 331.157 114.268   1
  -3   3   7 694.299 234.878   3
  -3   3   7 465.327 205.594   2
   3  -3  -6 218123. 2971.87   2
  -3   3   6 212619. 2613.74   1
   3  -3  -5 15811.4 746.773   2
  -3   3   5 15231.4 725.290   1
  -3   3   5 16359.4 718.661   2
   3  -3  -4 119177. 1892.68   2
  -3   3   4 123912. 1788.71   2
   3  -3  -3 15002.3 594.279   2
  -3   3   3 16073.4 570.154   2
  -3   3   2 87159.0 1163.36   2
   3  -3  -2 84589.2 1265.38   2
   3   3  -1 5027.01 471.935   2
   3  -3  -1 5051.58 268.937   2
  -3   3   1 5248.95 261.098   2
  -3   3   0 117057. 1101.22   2
   3   3   0 119087. 2164.00   2
   3   3   1 711.201 196.158   2
  -3  -3  -1 916.595 206.706   2
  -3   3  -1 934.231 116.069   2
   3   3   2 52858.2 1475.62   2
   3   3   3 155.855 163.127   2
  -3   3  -4 240907. 2382.42   2
   3   3   4 249631. 3302.57   2
   3   3   5 36085.2 1310.50   2
  -3   3  -5 37679.2 1283.98   1
  -3   3  -5 35868.5 997.663   2
  -3   3  -6 2243.04 277.763   3
   3   3   6 1804.55 326.214   2
  -3   3  -6 2028.64 269.261   2
  -3   3  -6 1727.21 282.521   1
   3   3   7 294.228 219.042   2
  -3   3  -7 157.528 128.307   3
  -3   3  -7 5.41169 140.853   1
  -3   3  -7 32.4652 105.678   2
  -3   3  -8 2075.57 307.165   2
   3   3   8 1920.30 364.282   2
  -3   3  -8 1614.39 280.910   1
  -3   3  -8 1883.04 272.601   3
   3   3   9 5795.83 510.793   3
  -3   3  -9 7343.93 584.106   1
   3   3   9 5955.36 639.544   2
  -3   3  -9 5298.34 507.133   2
  -3   3  -9 6480.09 501.549   3
   3   3  10 25112.7 1085.71   3
  -3   3 -10 26478.1 1080.23   1
   3   3  10 26422.5 1349.24   2
   3   3  11 235.457 180.786   3
  -3   3 -11 286.385 140.320   1
   3   3  11 524.126 277.089   2
   3   3  12 28105.4 1543.24   2
  -3   3 -12 26972.7 1071.11   1
   3   3  12 29920.4 1310.51   3
   3   3  13 5917.21 604.252   3
   3   3  13 5041.21 725.318   2
   3   3  14 21374.8 1180.35   3
   3   3  14 21401.2 1491.38   2
   3   3  15 252.488 183.015   3
   3   3  15 284.013 342.185   2
   3   3  16 439.023 248.319   3
   3   3  16-84.6738 247.221   2
   3   3  17-183.754 247.354   3
   3   3  17-120.366 365.156   2
   3   3  18 0.87919 354.306   3
   3   3  19-1485.89 393.313   3
  -3   4  17 12911.6 1190.28   3
  -3   4  16 8453.52 942.408   3
  -3   4  15 924.212 372.344   3
  -3   4  15 1239.36 434.532   2
  -3   4  14 27781.6 1561.69   3
  -3   4  14 26125.2 1678.21   2
  -3   4  13 16348.4 1178.63   3
  -3   4  13 16417.3 1285.98   2
  -3   4  12 4087.44 578.940   3
  -3   4  12 4182.33 648.248   2
  -3   4  11 67950.0 2224.89   3
  -3   4  11 67543.1 2305.53   2
  -3   4  10 15980.6 1016.79   3
  -3   4  10 17366.5 1107.65   2
  -3   4  10 16939.3 751.951   1
  -3   4   9 52739.0 1758.55   3
  -3   4   9 57325.5 1869.92   2
  -3   4   9 54907.8 1417.98   1
  -3   4   8 13676.1 858.549   2
   3  -4  -8 13288.8 910.917   2
  -3   4   8 12551.8 715.952   1
   3  -4  -7 45855.6 1586.92   2
  -3   4   7 44933.1 1449.91   2
  -3   4   6 12543.7 719.235   2
  -3   4   5 1156.47 225.559   2
   3  -4  -5 987.724 214.242   2
   3  -4  -4 12173.1 663.429   2
  -3   4   4 11285.4 580.816   2
   3  -4  -3 33894.6 1013.39   2
  -3   4   3 32616.7 919.293   2
  -3   4   2 13696.1 552.456   2
   3   4  -2 14239.8 863.448   2
   3  -4  -2 14741.8 618.352   2
   3  -4  -1 187047. 2040.76   2
   3   4  -1 187651. 3048.81   2
  -3   4   1 185177. 1920.17   2
  -3   4   0 30385.0 774.403   2
   3   4   0 31133.1 1249.45   2
  -3   4  -1 204179. 2047.22   2
   3   4   1 202577. 3167.96   2
   3   4   2 5981.26 566.000   2
  -3   4  -2 6739.22 405.946   2
  -3  -4  -3 60426.1 1797.86   2
   3   4   3 57461.9 1714.59   2
  -3  -4  -4 44.2738 147.842   2
   3   4   4 53.5561 182.532   2
   3   4   5 10406.3 770.922   2
  -3   4  -5 11003.5 606.126   2
  -3  -4  -5 11227.5 827.912   2
   3   4   6 14486.3 919.587   2
  -3   4  -6 15289.2 766.036   2
  -3   4  -7 59175.3 1573.66   2
  -3   4  -7 60465.2 1630.48   3
   3   4   8 637.057 282.260   2
  -3   4  -8 196.748 149.506   2
   3   4   9 5912.08 659.000   2
   3   4  10 7262.75 638.613   3
   3   4  10 7730.99 778.406   2
   3   4  11 9330.42 732.994   3
   3   4  11 9818.55 898.859   2
   3   4  12 993.772 262.470   3
   3   4  12 947.722 383.512   2
   3   4  13 19620.8 1388.21   2
   3   4  13 19182.4 1141.29   3
   3   4  14 3986.34 553.151   3
   3   4  14 3816.09 673.241   2
   3   4  15 3271.08 523.792   3
   3   4  15 4397.87 762.052   2
   3   4  16 915.266 317.029   3
   3   4  16 378.763 398.963   2
   3   4  17 15945.8 1179.41   3
   3   4  18 3703.95 600.259   3
  -3   5  16 32713.0 1854.04   3
  -3   5  16 35645.4 2175.82   2
  -3   5  15 780.120 357.611   3
  -3   5  15 864.074 453.585   2
  -3   5  14 45330.9 2104.95   3
  -3   5  14 43353.5 2216.15   2
  -3   5  13 2684.42 523.164   3
  -3   5  13 3587.46 641.645   2
  -3   5  12 33590.0 1669.94   3
  -3   5  12 33442.7 1745.17   2
  -3   5  11 364.170 288.564   3
  -3   5  11 199.146 226.055   2
  -3   5  10 2294.97 421.346   3
  -3   5  10 2311.60 436.095   2
  -3   5   9 11.5391 123.646   1
  -3   5   9 121.551 204.323   2
  -3   5   8 63868.8 1910.78   2
   3  -5  -7 13389.0 918.518   2
  -3   5   7 13582.0 843.194   2
  -3   5   6 47012.5 1451.83   2
   3  -5  -6 39049.7 1467.94   2
  -3   5   5 1784.51 282.973   2
   3  -5  -4 43855.7 1353.66   2
  -3   5   4 43899.7 1232.23   2
   3   5  -4 43326.7 1710.00   2
   3  -5  -3 31246.2 1075.34   2
   3   5  -3 32514.5 1451.58   2
  -3   5   3 31227.3 989.612   2
   3   5  -2 25146.5 1257.80   2
  -3   5   2 25785.0 866.837   2
   3  -5  -2 24626.2 913.272   2
  -3   5   1 1467.79 229.308   2
   3   5  -1 945.212 300.040   2
  -3   5   0 25343.9 843.463   2
   3   5   0 26721.5 1268.41   2
  -3   5  -1 34511.5 1003.19   2
   3   5   1 33261.6 1422.38   2
   3   5   2 208530. 3554.17   2
  -3   5  -2 210768. 2573.33   2
   3   5   3 20997.2 1146.78   2
  -3   5  -3 20042.9 855.919   2
   3   5   4 64112.4 1975.59   2
   3   5   5 12955.2 916.459   2
   3   5   6 36148.9 1561.07   2
  -3   5  -6 35896.5 1258.21   2
   3   5   7 1278.26 347.035   2
  -3   5  -7 1076.31 231.455   2
  -3   5  -8 7475.10 636.019   2
   3   5   8 7527.88 748.745   2
   3   5   9 7403.32 775.215   2
   3   5  10 23282.1 1389.78   2
   3   5  11 103.984 187.287   3
   3   5  11 726.252 388.658   2
   3   5  12 77677.4 2302.19   3
   3   5  12 84977.6 2846.88   2
   3   5  13 307.065 249.376   3
   3   5  13 1239.03 454.270   2
   3   5  14 28025.5 1509.78   3
   3   5  14 28016.8 1780.74   2
   3   5  15 3054.32 545.949   3
   3   5  15 3013.91 645.104   2
   3   5  16 10195.5 962.258   3
   3   5  16 11787.2 1264.09   2
   3   5  17 505.822 272.326   3
  -3   6  16 1648.00 546.779   2
  -3   6  15 18828.3 1545.36   2
  -3   6  14 1302.72 429.032   3
  -3   6  14 1560.17 504.496   2
  -3   6  13 4661.88 676.083   3
  -3   6  13 4258.72 689.087   2
  -3   6  12 258.943 226.417   3
  -3   6  12-30.1644 277.488   2
  -3   6  11 6341.83 750.406   3
  -3   6  11 5678.38 721.540   2
  -3   6  10 4393.46 600.095   2
  -3   6   9 15072.9 1027.60   2
  -3   6   8 2548.75 421.662   2
  -3   6   7 39074.3 1499.52   2
  -3   6   6 15205.0 876.800   2
   3  -6  -6 17332.4 1032.57   2
  -3   6   5 1899.44 324.164   2
   3  -6  -5 1720.34 332.074   2
   3   6  -5 1474.11 388.686   2
  -3   6   4 15684.8 806.720   2
   3   6  -4 15176.9 1082.92   2
  -3   6   3 31181.3 1097.82   2
   3   6  -3 31100.7 1536.14   2
   3   6  -2 2705.84 484.806   2
  -3   6   2 2455.93 305.996   2
  -3   6   1 23536.0 927.212   2
   3   6  -1 21769.5 1269.58   2
   3   6   0 20980.2 1227.12   2
  -3   6   0 22182.2 886.132   2
   3   6   1 1831.80 405.038   2
  -3   6  -1 2205.45 305.668   2
  -3   6  -2 5497.16 473.601   2
   3   6   2 4931.69 637.253   2
   3   6   3 16784.3 1106.05   2
  -3   6  -3 17233.2 865.109   2
   3   6   4 3348.23 542.132   2
  -3   6  -4 3337.19 404.812   2
   3   6   5 1302.33 371.233   2
  -3   6  -5 1456.78 300.973   2
   3   6   6 980.078 298.125   2
  -3   6  -7 55456.7 1767.17   2
   3   6   7 51359.4 2018.11   2
   3   6   8 828.059 341.274   2
   3   6   9 28118.1 1540.95   2
   3   6  10 223.294 264.471   2
   3   6  11 13834.5 1182.35   2
   3   6  12 1507.15 391.582   3
   3   6  12 1693.62 501.153   2
   3   6  13 8127.44 832.391   3
   3   6  13 8424.62 1009.11   2
   3   6  14 1432.85 406.506   3
   3   6  14 2107.93 555.220   2
   3   6  15 4227.14 647.328   3
   3   6  15 4562.17 802.009   2
   3   6  16 2537.73 538.463   3
  -3   7  15 2101.93 553.466   2
  -3   7  14 6783.13 928.081   2
  -3   7  13 4642.79 753.716   2
  -3   7  12 10111.6 1023.36   3
  -3   7  12 10491.2 1022.84   2
  -3   7  11 9096.39 917.412   2
  -3   7  11 8277.79 904.000   3
  -3   7  10 4814.18 664.705   2
  -3   7   9 9404.16 860.445   2
  -3   7   8 42687.5 1709.06   2
   3   7  -7 1607.09 481.849   2
  -3   7   7 1621.69 374.113   2
   3   7  -6 37317.6 1901.28   2
  -3   7   6 36537.2 1432.92   2
  -3   7   5 612.845 249.650   2
   3   7  -5 50.9545 264.872   2
   3   7  -4 25542.5 1523.52   2
  -3   7   4 27129.6 1141.00   2
  -3   7   3 3798.27 435.608   2
   3   7  -3 3028.06 564.433   2
   3   7  -2 50211.6 2090.40   2
  -3   7   2 50927.3 1495.48   2
  -3   7   1 986.480 223.044   2
   3   7  -1 971.643 342.618   2
   3   7   0 703.030 318.082   2
  -3   7   0 815.254 207.502   2
  -3   7  -1 25362.8 1082.25   2
   3   7   1 22224.7 1389.46   2
  -3   7  -2 21607.0 1023.98   2
   3   7   2 21922.0 1367.78   2
  -3   7  -3 5235.51 519.292   2
   3   7   3 4305.29 617.357   2
   3   7   4 20225.3 1335.23   2
  -3   7  -4 19700.8 1052.85   2
  -3   7  -5 853.974 275.776   2
   3   7   5 794.472 364.020   2
  -3   7  -6 52749.7 1840.33   2
   3   7   6 50699.1 2098.19   2
  -3   7  -7 3206.53 515.374   2
   3   7   7 3296.39 578.135   2
   3   7   8 98679.3 2988.48   2
   3   7   9 8406.31 928.973   2
   3   7  10 8337.89 938.122   2
   3   7  11 783.839 393.789   2
   3   7  12 16675.9 1396.96   2
   3   7  13-178.347 261.806   2
   3   7  13 98.1323 181.652   3
   3   7  14 2730.65 523.255   3
  -3   8  11 14375.3 1174.96   2
  -3   8  10 2852.43 549.902   2
   3   8 -10 3388.68 727.347   2
  -3   8   9 26638.2 1471.28   2
   3   8  -9 25399.0 1791.70   2
   3   8  -8-289.644 355.911   2
  -3   8   8 26.5733 241.249   2
  -3   8   7 10530.3 868.207   2
   3   8  -7 10111.0 1097.06   2
  -3   8   6 220.884 175.551   2
   3   8  -6 638.088 416.581   2
   3   8  -5 6352.61 844.975   2
  -3   8   5 7819.12 695.170   2
  -3   8   4 3359.97 444.828   2
   3   8  -4 2795.89 577.914   2
  -3   8   3 37171.7 1387.65   2
   3   8  -3 37461.2 1962.66   2
  -3   8   2 9475.45 697.258   2
   3   8  -2 9478.58 998.468   2
   3   8  -1 56409.6 2375.48   2
  -3   8   1 62382.6 1792.42   2
  -3   8   0-44.1932 239.334   2
   3   8   0 399.971 290.742   2
  -3   8  -1 38777.3 1402.62   2
   3   8   1 37724.0 1930.84   2
  -3   8  -2 5018.22 551.099   2
   3   8   2 4453.50 693.173   2
   3   8   3 8740.41 928.806   2
  -3   8  -3 8875.68 741.823   2
  -3   8  -4 1215.84 302.887   2
   3   8   4 1027.58 380.092   2
   3   8   5 18922.7 1400.42   2
  -3   8  -5 21456.8 1197.32   2
   3   8   6 3103.84 591.362   2
   3   8   7 56634.8 2385.42   2
   3   8   8 1469.20 449.265   2
   3   8   9 15110.2 1278.73   2
   3   8  10 1038.38 403.132   2
   3   8  11 893.555 489.397   2
   3   9 -10 1482.75 553.902   2
   3   9  -9 581.246 397.731   2
   3   9  -8 1714.44 549.389   2
   3   9  -7-900.436 417.921   2
   3   9  -6 9974.04 1136.66   2
   3   9  -5 10848.1 1168.82   2
   3   9  -4 21262.5 1586.63   2
   3   9  -3 94.4550 283.775   2
   3   9  -2 27796.8 1790.86   2
   3   9  -1 278.661 309.475   2
   3   9   0 22202.6 1585.86   2
   3   9   1-298.669 374.175   2
   3   9   2 21380.9 1522.36   2
   3   9   3 160.084 319.965   2
   3   9   4 8964.74 1031.38   2
   3   9   5 125.584 312.235   2
   3   9   6 1581.76 469.536   2
   3   9   7 1412.99 516.257   2
   3   9   8-40.5788 317.522   2
   3   9   9 7997.23 989.831   2
   3  10  -6 86.9244 404.092   2
   3  10  -5 1014.86 430.726   2
   3  10  -4 46.7158 346.911   2
   3  10  -3 11848.3 1267.99   2
   3  10  -2-117.614 464.069   2
   3  10  -1 8503.03 1065.85   2
   3  10   0-253.838 369.527   2
   3  10   1 11986.2 1215.75   2
   3  10   2 490.864 288.007   2
   3  10   3 22819.0 1678.61   2
   3  10   4 1010.79 439.299   2
   3  10   5 9670.02 1094.46   2
   3  10   6 5091.16 826.298   2
  -4   0  18 13674.1 1302.08   3
  -4   0  17-13.3726 210.510   3
  -4   0  16 16969.9 1330.00   3
  -4   0  15 194.944 260.710   3
  -4   0  14 39416.7 1848.87   3
  -4   0  13 121.705 193.155   3
  -4   0  12 41333.0 1726.57   3
  -4   0  11 75.6558 264.300   3
  -4   0  10 78805.7 2156.92   3
  -4   0   9 137.814 202.145   3
   4   0  -9 86.6010 61.2576   1
  -4   0   8 17840.9 931.104   3
   4   0  -8 19541.8 976.633   2
  -4   0   7-63.6046 158.260   3
   4   0  -6 248379. 3068.00   2
  -4   0   6 246075. 2969.18   3
   4   0  -5 26.8545 74.6204   3
  -4   0   5 290.401 174.076   3
   4   0  -4 53564.4 1200.68   3
  -4   0   4 51878.9 1158.78   3
  -4   0   3 331.645 143.540   3
   4   0  -3 322.076 142.791   3
  -4   0   2 254190. 2059.65   3
   4   0  -2 249390. 2064.92   3
  -4   0   1 177.198 84.8445   3
   4   0  -1 261.700 102.673   3
  -4   0   0 640395. 2232.68   3
   4   0   0 630723. 2252.92   3
   4   0   0 635142. 3294.67   2
   4   0   1-36.3715 80.6536   2
  -4   0  -1 252.732 79.7635   2
   4   0   2 222367. 2077.57   2
  -4   0  -2 217229. 2103.33   2
  -4   0  -3 13.6417 81.7201   2
   4   0   3-76.4646 99.3354   2
   4   0   4 24602.3 460.798   3
   4   0   4 24292.0 792.679   2
   4   0   5-124.510 126.795   2
   4   0   5 4.44021 52.2981   3
  -4   0  -5-30.4099 84.1460   2
  -4   0  -6 42777.6 1251.84   2
   4   0   6 42713.4 1256.11   2
   4   0   7 38.2279 88.7931   3
   4   0   7 58.2781 96.8503   1
  -4   0  -7 6.40176 88.0362   2
   4   0   7 74.7232 161.367   2
   4   0   8 40443.9 1154.92   1
   4   0   8 41156.3 1436.17   2
   4   0   8 42693.5 1065.49   3
  -4   0  -8 42657.5 1410.11   2
   4   0   9 26.4209 99.3520   3
  -4   0  -9 206.847 144.434   2
   4   0   9 116.145 134.666   1
   4   0   9-153.017 237.794   2
   4   0  10 48055.7 1765.38   2
   4   0  10 51980.0 1367.49   3
   4   0  10 51078.2 1348.95   1
   4   0  11-109.053 150.104   3
   4   0  11-65.9803 249.250   2
   4   0  12 12547.8 1039.22   2
   4   0  12 12962.5 775.585   3
   4   0  13-188.491 220.020   3
   4   0  13-275.645 282.657   2
   4   0  14 45551.0 1588.01   3
   4   0  14 43486.2 2142.44   2
   4   0  15 214.485 266.676   2
   4   0  15-3.83965 153.991   3
   4   0  16 28541.4 1899.19   2
   4   0  16 28433.9 1394.92   3
   4   0  17 383.074 236.370   3
   4   0  18 4715.00 636.820   3
   4   0  19-192.592 224.544   3
  -4  -1  18 831.030 416.342   3
  -4   1  18 1719.15 516.214   3
  -4  -1  17 314.426 332.632   3
  -4   1  17 559.468 366.490   3
  -4  -1  16 2307.23 543.123   3
  -4   1  16 3082.24 598.912   3
  -4  -1  15 34411.0 1884.11   3
  -4   1  15 33833.7 1765.50   3
  -4   1  14-109.894 222.482   3
  -4  -1  14 146.504 252.827   3
  -4   1  13 25636.7 1396.47   3
  -4  -1  13 26210.4 1500.40   3
  -4  -1  12 8122.56 809.984   3
  -4   1  12 7740.84 739.457   3
  -4  -1  11 41225.6 1687.34   3
  -4   1  11 40918.6 1603.60   3
  -4  -1  10 3105.78 489.097   3
  -4   1  10 2575.14 411.643   3
  -4  -1   9 71590.4 2004.79   3
  -4   1   9 76565.7 1998.42   3
  -4   1   8 22723.8 1046.03   3
   4   1  -8 19266.2 1016.83   2
  -4  -1   8 20770.2 1033.75   3
   4  -1  -8 21629.1 997.919   2
  -4  -1   7 26527.5 1096.06   3
  -4   1   7 26250.5 1049.15   3
  -4  -1   6 207.798 165.165   3
   4  -1  -6 206.400 123.690   2
  -4  -1   5 217933. 2760.28   3
   4  -1  -5 216418. 2041.89   1
  -4   1   5 219183. 2643.42   3
   4   1  -4 9359.98 503.954   3
  -4  -1   4 9098.55 540.565   3
  -4   1   4 9828.76 534.035   3
   4  -1  -4 9128.47 441.717   1
   4  -1  -4 9019.67 479.160   2
   4   1  -3 64474.5 1223.50   3
  -4  -1   3 65021.1 1292.37   3
   4  -1  -3 65863.2 1214.49   1
  -4   1   3 66177.2 1247.59   3
   4   1  -2 9518.64 428.754   3
  -4   1   2 9436.76 423.688   3
   4  -1  -2 8922.18 468.769   1
   4  -1  -1 11729.8 548.959   1
  -4   1   1 11163.7 410.301   3
   4   1  -1 12425.6 461.094   3
   4   1   0 9954.86 521.538   2
   4  -1   0 10598.9 292.183   2
  -4  -1  -1 163646. 2083.76   2
   4  -1   1 172729. 1238.87   2
  -4   1  -1 165042. 1255.14   2
   4   1   1 171751. 2122.25   2
   4   1   2 21633.2 777.535   2
  -4   1  -2 21279.7 528.136   2
   4  -1   2 21055.5 506.316   2
  -4  -1  -2 20947.2 773.943   2
   4   1   3 50686.0 1265.28   2
  -4   1  -3 53215.2 972.044   2
  -4  -1  -3 54082.5 1302.67   2
   4  -1   3 53453.4 961.604   2
  -4   1  -4 4369.68 214.956   3
   4  -1   4 4373.71 399.966   1
  -4  -1  -4 4147.64 393.644   2
   4   1   4 5351.68 430.957   2
   4  -1   4 4701.79 337.874   2
  -4   1  -4 4080.75 302.295   2
   4   1   5 151594. 2346.17   2
  -4  -1  -5 155903. 2451.23   2
  -4   1  -5 152021. 1433.72   3
   4  -1   5 153589. 2125.19   2
  -4   1  -5 155043. 2015.94   2
   4  -1   5 156654. 2314.71   1
   4   1   5 161181. 1595.96   3
  -4  -1  -6 23780.1 1023.04   2
   4   1   6 26025.3 729.832   3
   4   1   6 23619.5 964.364   2
  -4   1  -6 23143.3 639.095   3
   4  -1   6 23151.4 920.584   1
   4  -1   6 22626.6 908.852   2
  -4   1  -6 23995.1 862.242   2
  -4   1  -7 157029. 1815.73   3
   4   1   7 161413. 1978.62   3
   4  -1   7 153293. 2553.00   2
  -4  -1  -7 161168. 2811.95   2
   4   1   7 157325. 2668.17   2
  -4   1  -7 159954. 2399.74   2
   4  -1   7 159161. 2462.05   1
  -4   1  -8 12630.1 568.342   3
  -4  -1  -8 13046.4 837.172   2
   4  -1   8 11121.2 779.606   2
   4   1   8 12571.8 601.267   3
   4   1   8 12445.1 805.003   2
  -4   1  -8 12206.5 715.485   2
   4   1   9 65131.5 1452.78   3
   4  -1   9 60992.3 1903.73   2
   4   1   9 63177.4 1918.60   2
   4  -1   9 62655.5 1490.91   3
  -4   1  -9 64403.2 1730.30   2
   4   1  10 7860.29 540.045   3
  -4   1 -10 7842.27 519.255   3
   4  -1  10 7949.75 577.849   3
   4  -1  10 7907.46 753.046   2
   4   1  10 6876.83 684.417   2
   4   1  10 8203.21 509.813   1
   4   1  11 92326.8 1701.13   1
   4   1  11 88820.4 2529.60   2
   4  -1  11 86378.0 2558.43   2
   4   1  11 90882.0 1916.80   3
   4  -1  11 94430.7 2067.64   3
   4   1  12 17672.8 746.587   1
   4   1  12 16636.6 871.928   3
   4  -1  12 16183.0 1179.62   2
   4   1  12 17168.7 1184.02   2
   4  -1  12 17732.5 954.823   3
   4   1  13 32505.5 1711.79   2
   4   1  13 32461.5 1281.04   3
   4  -1  13 32637.7 1352.42   3
   4  -1  14 328.561 178.914   3
   4   1  14 389.198 222.134   3
   4   1  14 977.613 406.520   2
   4   1  15 24143.6 1221.57   3
   4   1  15 26333.3 1738.07   2
   4   1  16 401.725 238.440   3
   4   1  16 569.715 302.995   2
   4   1  17 15441.6 1052.24   3
   4   1  17 15873.1 1481.39   2
   4   1  18 706.594 267.266   3
   4   1  18-575.741 365.752   2
   4   1  19 8084.99 841.506   3
  -4   2  18 8168.78 968.283   3
  -4   2  17 2575.51 530.893   3
  -4   2  16 13740.8 1156.40   3
  -4   2  15 574.122 315.001   3
  -4   2  14 10656.0 956.698   3
  -4  -2  13 3818.42 594.935   3
  -4   2  13 4530.15 609.823   3
  -4   2  12 35875.5 1596.39   3
  -4  -2  12 36210.9 1761.86   3
  -4   2  11 14720.8 975.807   3
  -4  -2  11 14396.4 1072.71   3
  -4   2  10 99604.4 2406.00   3
  -4  -2  10 94625.0 2602.30   3
  -4   2   9 1492.11 343.588   3
  -4  -2   9 2005.44 408.660   3
   4  -2  -8 45395.3 1441.47   2
  -4   2   8 43551.2 1481.30   3
  -4   2   7 459.454 206.045   3
  -4   2   6 167905. 2562.90   3
   4  -2  -6 163692. 2388.32   2
  -4   2   5 10807.3 509.543   1
   4  -2  -5 10774.8 566.618   2
  -4   2   5 11350.2 627.537   3
  -4   2   4 66204.3 1292.93   1
  -4   2   4 69175.7 1455.43   3
   4  -2  -4 66438.5 1255.46   2
   4   2  -4 67199.7 1448.51   3
   4  -2  -3 1112.85 150.065   2
   4   2  -3 1073.99 183.613   3
  -4   2   3 903.927 171.918   1
   4  -2  -2 282817. 1854.21   2
  -4   2   2 283824. 2825.36   1
  -4   2   1 101075. 1727.32   1
   4   2  -1 99943.7 1912.50   2
  -4   2   0 251189. 2788.22   1
   4   2   0 248304. 2946.99   2
  -4   2  -1 17075.6 741.359   1
   4   2   1 17990.9 798.504   2
  -4   2  -2 33471.8 1037.87   1
   4   2   2 33191.1 1098.39   2
  -4   2  -2 32033.1 504.745   2
   4   2   3 16625.3 793.637   2
  -4   2  -3 17288.8 480.563   2
  -4   2  -3 17857.0 764.668   1
   4   2   4 83448.4 1821.86   2
  -4   2  -4 80558.1 1228.66   2
  -4   2  -4 83613.5 1678.10   1
  -4   2  -5 44783.1 1218.85   1
  -4   2  -5 43781.3 1021.41   2
   4   2   5 45717.6 1403.83   2
  -4   2  -5 44285.3 950.040   3
  -4   2  -6 261521. 2746.01   2
  -4   2  -6 264429. 2991.86   1
   4   2   6 257844. 3402.40   2
  -4   2  -7 46356.0 1254.79   1
   4   2   7 46535.4 1149.06   3
  -4   2  -7 46338.3 1261.29   2
  -4   2  -7 45836.4 1061.86   3
   4   2   7 46028.8 1507.39   2
  -4   2  -8 153971. 2031.87   3
   4   2   8 154653. 2213.21   3
  -4   2  -8 157043. 2497.49   2
   4   2   8 154317. 2894.93   2
  -4   2  -9 16218.7 706.998   3
   4   2   9 14449.6 739.245   3
   4   2   9 16183.2 990.873   2
  -4   2  -9 15573.5 842.437   2
   4   2  10 9257.55 614.249   3
   4   2  10 10649.8 859.699   2
  -4   2 -10 8733.54 556.461   3
   4   2  11 539.891 171.750   3
  -4   2 -11 699.679 190.875   3
   4   2  11 613.928 302.621   2
   4   2  12 14269.8 1095.16   2
   4   2  12 15014.8 855.103   3
   4   2  13 1141.28 281.565   3
   4   2  13 1096.14 192.326   1
   4   2  13 814.201 242.858   2
   4   2  14 6296.45 614.246   3
   4   2  14 6191.03 813.166   2
   4   2  15 1226.17 301.756   3
   4   2  15 825.362 358.555   2
   4   2  16 22868.6 1702.41   2
   4   2  16 23455.8 1270.04   3
   4   2  17-286.570 212.388   3
   4   2  17 420.446 328.591   2
   4   2  18 7256.97 772.604   3
   4   2  18 8455.65 1170.58   2
   4   2  19 729.692 292.226   3
  -4   3  17 12192.9 1146.41   3
  -4   3  16 1327.85 429.301   3
  -4   3  15 5013.73 710.335   3
  -4   3  14 16533.3 1200.24   3
  -4   3  13 608.881 306.207   3
  -4   3  12 2378.40 436.129   3
  -4   3  11 8894.65 793.053   3
  -4   3  11 8622.39 836.024   2
  -4   3  10 71224.1 2113.78   3
  -4   3  10 69003.3 2188.84   2
  -4   3   9 2641.49 434.556   2
  -4   3   9 2379.30 406.178   3
  -4   3   8 310.211 234.359   3
   4  -3  -8 1.04016 120.883   2
  -4   3   8 466.684 129.065   1
  -4   3   8 24.1290 166.914   2
  -4   3   7 138951. 2521.87   3
  -4   3   7 143108. 2550.01   2
  -4   3   6 7322.25 544.257   2
   4   3  -6 6934.54 559.130   3
  -4   3   6 7273.49 492.766   1
  -4   3   6 7088.44 576.807   3
   4  -3  -6 7355.74 538.186   2
   4  -3  -5 102723. 1837.62   2
  -4   3   5 103715. 1810.59   2
  -4   3   5 105336. 1906.41   1
   4  -3  -4 16276.4 669.513   2
  -4   3   4 15785.5 628.422   2
  -4   3   4 16081.9 758.491   1
   4  -3  -3 16877.6 605.657   2
  -4   3   3 16919.7 567.722   2
  -4   3   3 17797.5 822.892   1
  -4   3   2 24252.9 973.112   1
  -4   3   2 26119.8 586.030   2
   4   3  -2 25967.9 1113.84   2
   4  -3  -2 25764.0 632.923   2
   4   3  -1 19171.1 941.321   2
  -4   3   1 19987.1 404.973   2
  -4   3   1 19268.0 870.732   1
   4  -3  -1 18731.8 421.778   2
   4   3   0 1506.74 287.731   2
  -4   3   0 1495.44 257.801   1
  -4   3  -1 96039.2 1996.04   1
   4   3   1 94710.9 2053.66   2
  -4   3  -2 1068.55 222.635   1
  -4   3  -2 1607.17 124.654   2
   4   3   2 1600.32 285.224   2
   4   3   3 181229. 2901.89   2
  -4   3  -3 185021. 2824.70   1
   4   3   4 7287.42 598.689   2
  -4   3  -4 7273.72 377.173   2
  -4   3  -4 7042.48 566.526   1
  -4   3  -5 36046.3 938.002   2
  -4   3  -5 38070.0 1300.71   1
   4   3   5 35777.0 1343.66   2
   4   3   6 49288.2 1625.70   2
  -4   3  -6 51915.1 1554.87   1
  -4   3  -6 48890.5 1209.75   2
  -4   3  -6 49758.4 1243.15   3
   4   3   7 37610.7 1455.62   2
  -4   3  -7 41557.3 1380.72   1
  -4   3  -7 38677.2 1169.11   2
  -4   3  -7 36820.6 1093.03   3
  -4   3  -8 2781.68 381.718   1
  -4   3  -8 2936.87 361.845   2
  -4   3  -8 3018.68 323.149   3
   4   3   9 29572.8 1113.06   3
  -4   3  -9 29828.2 1163.01   2
  -4   3  -9 31516.0 1190.34   1
   4   3   9 30325.8 1403.69   2
  -4   3  -9 30363.5 1050.45   3
   4   3  10 1194.17 357.160   2
  -4   3 -10 963.019 240.396   1
   4   3  10 1313.70 280.613   3
   4   3  11 43710.8 1479.51   3
   4   3  11 43182.2 1833.45   2
   4   3  12 17.4472 142.240   3
   4   3  12 382.494 335.069   2
   4   3  13 28615.8 1276.08   3
   4   3  13 31364.5 1718.44   2
   4   3  14 1894.33 472.486   2
   4   3  14 1773.63 372.010   3
   4   3  15 3100.22 630.907   2
   4   3  15 2542.24 419.880   3
   4   3  16 358.186 232.910   3
   4   3  16 145.188 272.245   2
   4   3  17 302.605 205.633   3
   4   3  17 172.047 331.222   2
   4   3  18 531.289 271.028   3
  -4   4  16 26792.0 1668.17   3
  -4   4  15 472.738 285.000   3
  -4   4  14 20878.6 1368.12   3
  -4   4  13 10494.3 962.737   3
  -4   4  13 9814.97 1004.57   2
  -4   4  12 2429.14 477.515   2
  -4   4  12 3054.88 525.812   3
  -4   4  11 1457.05 394.174   3
  -4   4  11 906.573 318.830   2
  -4   4  10 71042.6 2253.61   2
  -4   4  10 67717.9 2111.87   3
  -4   4  10 70164.0 1495.55   1
  -4   4   9-143.359 218.620   3
  -4   4   9-144.655 225.483   2
  -4   4   9-13.2844 67.4990   1
  -4   4   8 100471. 2049.19   1
   4  -4  -8 111614. 2581.35   2
  -4   4   8 109451. 2428.53   2
  -4   4   8 103424. 2415.80   3
  -4   4   7 20933.6 984.584   2
  -4   4   7 21900.1 966.069   1
  -4   4   6 14242.6 749.529   2
  -4   4   6 13257.8 777.176   1
  -4   4   5 3245.61 390.856   1
   4  -4  -5 3650.71 383.957   2
  -4   4   5 3385.08 353.410   2
   4  -4  -4 16404.5 739.237   2
  -4   4   4 17635.5 697.523   2
  -4   4   4 17225.7 920.423   1
  -4   4   3 30718.3 1232.60   1
   4  -4  -3 30046.9 887.841   2
  -4   4   3 30241.5 829.194   2
   4   4  -3 29749.2 1332.94   2
   4  -4  -2 47356.2 996.879   2
  -4   4   2 48666.6 922.361   2
   4   4  -2 47852.3 1641.21   2
   4   4  -1 7410.43 654.901   2
  -4   4   1 7865.60 325.094   2
  -4   4   0 206740. 1598.27   2
   4   4   0 207328. 3352.85   2
  -4   4  -1 29135.2 631.437   2
   4   4   1 29793.0 1276.33   2
  -4  -4  -1 29501.0 1288.47   2
  -4   4  -2 223293. 1944.08   2
  -4  -4  -2 225239. 3527.15   2
  -4   4  -2 227234. 3541.93   1
   4   4   2 217920. 3462.44   2
  -4   4  -3 9787.28 744.868   1
  -4  -4  -3 9932.93 766.227   2
   4   4   3 9459.79 752.813   2
  -4   4  -3 8981.44 421.279   2
   4   4   4 72262.3 1980.02   2
  -4   4  -4 74438.2 1323.11   2
   4   4   5 23479.0 1191.99   2
  -4   4  -5 22415.7 798.196   2
   4   4   6 58122.7 1902.33   2
  -4   4  -6 56810.5 1352.80   2
  -4   4  -7 47.0200 89.5299   2
   4   4   7 86.2534 235.039   2
   4   4   8 33619.1 1497.53   2
  -4   4  -8 33828.3 1210.13   3
  -4   4  -8 33906.4 1206.92   2
   4   4   9 1082.09 371.276   2
  -4   4  -9 781.932 196.469   2
   4   4  10 13646.4 853.160   3
   4   4  10 16239.2 1122.71   2
   4   4  11 2784.77 528.194   2
   4   4  11 3488.73 451.015   3
   4   4  12 2505.98 406.574   3
   4   4  12 2015.17 471.854   2
   4   4  13 2363.78 403.782   3
   4   4  13 2254.23 524.834   2
   4   4  14 13190.8 971.360   3
   4   4  14 13352.3 1226.99   2
   4   4  15 135.580 185.316   3
   4   4  15-67.0089 354.478   2
   4   4  16 20344.4 1621.87   2
   4   4  16 19822.3 1251.63   3
   4   4  17-62.7048 154.084   3
   4   4  18 4854.37 662.995   3
  -4   5  15 39955.4 2020.85   3
  -4   5  14 4996.51 779.455   2
  -4   5  14 4656.74 704.778   3
  -4   5  13 30996.6 1684.67   3
  -4   5  13 31856.9 1796.77   2
  -4   5  12 1698.16 431.074   3
  -4   5  12 1403.78 416.520   2
  -4   5  11 6932.82 755.496   3
  -4   5  11 7409.06 790.460   2
  -4   5  10 65.8890 200.427   2
  -4   5  10 110.762 223.284   3
  -4   5   9 29102.3 1406.34   3
  -4   5   9 30733.5 1402.08   2
  -4   5   9 29125.2 1218.60   1
  -4   5   8 26364.3 1213.77   2
  -4   5   8 24915.7 1166.69   1
  -4   5   7 48093.5 1650.88   1
  -4   5   7 50973.3 1594.01   2
   4  -5  -7 50213.4 1732.66   2
  -4   5   6 820.774 214.075   2
   4  -5  -5 43600.8 1396.60   2
  -4   5   5 42539.1 1272.63   2
   4  -5  -4 1662.23 264.245   2
   4   5  -4 1932.21 440.369   2
  -4   5   4 1732.59 257.590   2
   4  -5  -3 29789.5 966.877   2
   4   5  -3 31156.6 1450.96   2
  -4   5   3 29870.5 903.955   2
   4   5  -2 4751.58 591.583   2
   4  -5  -2 4672.89 371.950   2
  -4   5   2 5206.76 353.029   2
   4   5  -1 39319.5 1610.27   2
  -4   5   1 39842.0 927.678   2
   4   5   0 1137.11 310.833   2
  -4   5   0 1508.87 190.969   2
   4   5   1 102267. 2578.89   2
  -4   5  -1 97184.7 1514.21   2
   4   5   2 6489.22 678.522   2
  -4   5  -2 6538.15 407.147   2
   4   5   3 102258. 2604.98   2
  -4   5  -3 104419. 1724.51   2
   4   5   4 46082.9 1727.24   2
   4   5   5 67206.7 2142.38   2
  -4   5  -5 66194.4 1498.29   2
   4   5   6 9337.15 829.147   2
  -4   5  -6 9388.67 593.227   2
   4   5   7 23452.0 1316.67   2
  -4   5  -7 24284.4 1009.70   2
  -4   5  -8 4475.31 466.310   2
   4   5   8 5178.87 669.345   2
   4   5   9 19902.0 1258.11   2
   4   5  10 1352.55 407.550   2
   4   5  11 23692.1 1232.69   3
   4   5  11 28200.2 1615.40   2
   4   5  12 2560.65 440.204   3
   4   5  12 2813.49 584.193   2
   4   5  13 42986.9 1761.43   3
   4   5  13 45532.6 2214.67   2
   4   5  14 2746.69 476.256   3
   4   5  14 3459.43 670.941   2
   4   5  15 27316.1 1511.04   3
   4   5  15 30518.4 1957.21   2
   4   5  16 417.633 249.347   3
   4   5  17 9422.28 932.924   3
  -4   6  15 770.826 359.753   2
  -4   6  14 4727.51 723.946   3
  -4   6  14 4494.28 763.068   2
  -4   6  13 747.848 300.439   3
  -4   6  13 133.924 249.801   2
  -4   6  12 16660.5 1246.52   3
  -4   6  12 18112.6 1339.01   2
  -4   6  11 3302.09 574.486   3
  -4   6  11 3894.81 593.932   2
  -4   6  10 7712.42 818.963   3
  -4   6  10 7012.23 730.611   2
  -4   6   9 13280.9 953.898   2
  -4   6   8 45906.1 1668.55   2
  -4   6   7 2086.59 355.426   2
   4   6  -6 12007.6 1057.12   2
  -4   6   6 13127.0 799.459   2
   4  -6  -6 12823.9 861.960   2
  -4   6   5 136.318 162.952   2
   4   6  -5 103.887 223.397   2
   4   6  -4 20517.2 1316.85   2
  -4   6   4 22057.7 903.037   2
   4   6  -3 10204.9 922.019   2
   4  -6  -3 10140.1 636.431   2
  -4   6   3 10697.3 591.819   2
   4   6  -2 58132.6 2137.82   2
  -4   6   2 61032.5 1335.76   2
  -4   6   1 578.657 137.187   2
   4   6  -1 1004.17 363.752   2
  -4   6   0 24120.4 833.431   2
   4   6   0 22872.9 1330.08   2
  -4   6  -1 16264.3 708.754   2
   4   6   1 16165.1 1131.08   2
  -4   6  -2 4816.73 395.521   2
   4   6   2 4288.93 603.288   2
  -4   6  -3 23498.4 935.004   2
   4   6   3 22119.1 1327.42   2
  -4   6  -4 913.760 206.303   2
   4   6   4 885.756 301.700   2
   4   6   5 8998.24 864.756   2
  -4   6  -5 8869.71 646.099   2
  -4   6  -5 8155.05 575.460   2
   4   6   6 25407.6 1457.99   2
  -4   6  -6 26317.6 1080.96   2
   4   6   7 11.9552 276.673   2
  -4   6  -7-0.50738 56.8161   2
   4   6   8 29025.0 1587.49   2
   4   6   9 1827.42 463.688   2
   4   6  10 15022.7 1201.14   2
   4   6  11 6899.64 869.443   2
   4   6  12 8261.66 814.515   3
   4   6  12 7368.19 914.313   2
   4   6  13 168.118 241.374   3
   4   6  13 782.529 414.862   2
   4   6  14 13205.7 1081.07   3
   4   6  14 15405.7 1415.65   2
   4   6  15-277.311 273.999   3
   4   6  16 3811.55 641.054   3
  -4   7  14 1415.22 491.940   2
  -4   7  13 12963.4 1195.41   2
  -4   7  12 2919.36 576.764   3
  -4   7  12 2396.91 532.412   2
  -4   7  11 17266.6 1297.08   3
  -4   7  11 16989.0 1240.33   2
  -4   7  10 6360.89 727.706   2
  -4   7   9 32417.2 1532.27   2
  -4   7   8 46.5747 165.122   2
   4   7  -8 45.3967 270.976   2
   4   7  -7 37371.2 2003.79   2
  -4   7   7 41232.9 1556.69   2
   4   7  -6 986.747 370.347   2
  -4   7   6 1226.53 289.197   2
   4   7  -5 17217.8 1328.66   2
  -4   7   5 17283.9 898.446   2
  -4   7   4 9316.33 636.588   2
   4   7  -4 8777.88 936.298   2
  -4   7   3 15373.8 775.065   2
   4   7  -3 13837.7 1164.00   2
   4   7  -2 230.793 280.716   2
  -4   7   2 108.541 127.409   2
  -4   7   1 22130.0 888.707   2
   4   7  -1 22213.7 1416.62   2
  -4   7   0 228.490 124.963   2
   4   7   0 122.397 266.506   2
   4   7   1 19009.4 1330.60   2
  -4   7  -1 19266.2 834.791   2
  -4   7  -2 668.373 196.966   2
   4   7   2 177.616 290.865   2
  -4   7  -3 19057.6 905.117   2
   4   7   3 15393.6 1185.17   2
   4   7   4 3587.77 605.301   2
  -4   7  -4 4197.76 460.995   2
  -4   7  -5 29432.0 1227.52   2
   4   7   5 28119.8 1618.86   2
   4   7   6 12668.1 1119.74   2
  -4   7  -6 13428.5 899.385   2
   4   7   7 19285.0 1364.60   2
  -4   7  -7 21391.8 1178.39   2
   4   7   8 266.841 298.741   2
   4   7   9 19553.9 1426.09   2
   4   7  10 2526.89 570.405   2
   4   7  11 17067.3 1396.28   2
   4   7  12 675.697 345.641   2
   4   7  13 8139.30 870.231   3
   4   7  13 9706.39 1121.20   2
   4   7  14 357.337 233.794   3
   4   8 -11-53.3356 349.343   2
   4   8 -10 23141.8 1780.14   2
   4   8  -9 287.336 297.628   2
   4   8  -8 10849.2 1181.55   2
   4   8  -7 792.224 424.257   2
   4   8  -6 10729.4 1152.36   2
   4   8  -5-157.632 385.370   2
   4   8  -4 15145.2 1311.62   2
   4   8  -3 9899.60 1061.65   2
   4   8  -2 104506. 3314.70   2
   4   8  -1 57.2381 318.337   2
   4   8   0 31105.3 1803.95   2
   4   8   1 445.049 367.058   2
   4   8   2 10397.7 1055.94   2
   4   8   3-105.888 322.998   2
   4   8   4 18016.4 1395.06   2
   4   8   5-340.203 311.147   2
   4   8   6 14999.8 1277.24   2
   4   8   7 8831.96 993.492   2
   4   8   8 58464.9 2530.77   2
   4   8   9 7597.25 945.624   2
   4   8  10 6099.86 867.125   2
   4   8  11 3814.61 776.242   2
   4   9  -9 8.76148 253.446   2
   4   9  -8 2248.04 589.416   2
   4   9  -7-135.800 403.025   2
   4   9  -6-336.860 386.960   2
   4   9  -5 3458.10 731.552   2
   4   9  -4-14.0697 318.143   2
   4   9  -3 24001.1 1728.63   2
   4   9  -2 2757.91 622.824   2
   4   9  -1 23339.2 1681.52   2
   4   9   0-81.2011 335.012   2
   4   9   1 13878.5 1295.32   2
   4   9   2-501.077 423.302   2
   4   9   3 26297.5 1763.79   2
   4   9   4 242.322 377.296   2
   4   9   5 11112.7 1183.34   2
   4   9   6 513.865 391.818   2
   4   9   7 3394.51 680.014   2
   4   9   8 823.721 397.941   2
   4   9   9 137.944 363.981   2
   4  10  -6 5940.14 947.818   2
   4  10  -5 8361.03 1129.25   2
   4  10  -4 9263.96 1162.96   2
   4  10  -3 2611.21 655.057   2
   4  10  -2 3158.50 677.186   2
   4  10  -1 2795.74 670.431   2
   4  10   0 9280.22 1144.41   2
   4  10   1-227.940 387.813   2
   4  10   2 7788.27 1045.77   2
   4  10   3 1140.31 447.561   2
   4  10   4 12501.6 1302.62   2
   4  10   5 4158.73 752.426   2
  -5   0  18 208.690 264.254   3
  -5   0  17 2970.52 610.109   3
  -5   0  16-286.886 380.906   3
  -5   0  15 50321.8 2219.73   3
  -5   0  14-88.1060 245.714   3
  -5   0  13 77155.4 2516.15   3
  -5   0  12-8.50955 251.464   3
  -5   0  11 121189. 2871.02   3
   5   0 -10 71.2813 65.6062   1
  -5   0  10-90.1620 228.581   3
  -5   0   9 124117. 2615.56   3
  -5   0   8-87.0245 183.777   3
   5   0  -8 558.876 195.083   2
  -5   0   7 52925.4 1539.84   3
   5   0  -7 56754.6 1562.47   3
  -5   0   6 193.498 181.221   3
   5   0  -5 195289. 2584.60   3
  -5   0   5 191540. 2525.14   3
  -5   0   4 230.948 155.135   3
   5   0  -4 199.814 121.303   3
  -5   0   3 17829.7 656.077   3
   5   0  -3 17670.5 658.153   3
   5   0  -2 165.673 112.505   3
  -5   0   2 164.520 101.569   3
  -5   0   1 587277. 2918.61   3
   5   0  -1 578990. 2946.13   3
  -5   0   0 116.689 61.9967   3
   5   0   0 85.7101 55.0631   3
   5   0   0 59.3118 84.4567   2
   5   0   1 51756.5 1058.17   2
   5   0   1 54312.1 519.028   3
  -5   0  -2 14.1943 68.2655   2
   5   0   2 10.2556 89.6040   2
  -5   0  -3 28831.2 894.136   2
   5   0   3 31615.2 918.200   2
   5   0   4 20.1206 31.2615   3
   5   0   4 26.3631 104.993   2
  -5   0  -4-6.08370 95.6933   2
   5   0   5 8040.41 292.254   3
   5   0   5 7304.99 492.378   2
  -5   0  -5 7101.80 503.015   2
   5   0   6 19.5692 60.1311   3
  -5   0  -6 43.5780 99.2364   2
   5   0   6 16.7673 114.915   2
   5   0   7 1591.74 278.005   2
   5   0   7 2123.04 298.452   1
   5   0   7 2094.94 218.491   3
  -5   0  -7 2294.18 332.785   2
   5   0   8 5.36228 94.2897   3
  -5   0  -8-80.1777 170.210   2
   5   0   8 43.9716 104.285   1
   5   0   8 74.6245 143.234   2
   5   0   9 26721.7 869.923   3
   5   0   9 24495.2 1191.18   2
   5   0  10 116.737 120.113   3
   5   0  10 215.026 198.130   2
   5   0  11 2326.71 302.514   3
   5   0  11 2112.25 428.153   2
   5   0  12 146.336 133.043   3
   5   0  12-211.955 232.136   2
   5   0  13 28657.3 1164.97   3
   5   0  13 28070.8 1640.82   2
   5   0  14 322.557 218.905   3
   5   0  14 211.262 322.478   2
   5   0  15 32132.7 1932.73   2
   5   0  15 33963.9 1411.10   3
   5   0  16 101.954 188.307   3
   5   0  16-324.669 371.577   2
   5   0  17 17581.3 1111.84   3
   5   0  18 233.430 204.641   3
  -5   1  18 1698.32 531.774   3
  -5  -1  18 736.976 334.331   3
  -5  -1  17-337.740 389.657   3
  -5   1  17-279.385 342.838   3
  -5   1  16 7774.31 925.425   3
  -5  -1  16 8636.48 1027.05   3
  -5   1  15 5799.52 772.532   3
  -5  -1  15 6663.36 882.750   3
  -5   1  14 60726.5 2294.84   3
  -5  -1  14 62228.3 2470.58   3
  -5  -1  13 3676.95 605.065   3
  -5   1  13 3681.17 562.399   3
  -5  -1  12 29774.9 1556.14   3
  -5   1  12 30856.8 1484.85   3
  -5  -1  11 1074.48 338.826   3
  -5   1  11 2182.88 430.082   3
  -5  -1  10 32295.1 1455.58   3
  -5   1  10 33567.6 1413.43   3
  -5  -1   9 1963.40 410.811   3
  -5   1   9 1826.51 383.629   3
  -5   1   8 41258.6 1438.15   3
   5  -1  -8 41854.3 1395.93   2
  -5   1   7 827.198 266.371   3
   5   1  -7 847.165 213.684   3
   5  -1  -7 567.213 185.501   3
  -5  -1   7 247.612 183.432   3
   5  -1  -7 667.964 143.439   1
  -5   1   6 201702. 2774.63   3
  -5  -1   6 198473. 2902.63   3
   5  -1  -6 201496. 2186.43   1
   5  -1  -6 201678. 2739.05   2
   5  -1  -5 124430. 1767.60   1
   5  -1  -5 119856. 1974.44   2
  -5   1   5 120374. 2025.18   3
  -5  -1   5 119683. 2126.69   3
  -5   1   4 26687.8 878.703   3
   5  -1  -4 24759.1 812.565   1
  -5  -1   4 24211.7 892.012   3
   5  -1  -4 24617.1 817.938   2
   5   1  -4 24947.8 847.772   3
  -5   1   3 181013. 2140.59   3
   5  -1  -3 178358. 2206.18   1
  -5  -1   3 176566. 2208.81   3
   5   1  -3 178919. 2126.83   3
   5   1  -2 14997.2 565.409   3
   5  -1  -2 15880.9 683.667   1
  -5   1   2 16276.5 582.340   3
  -5   1   1 17311.8 534.197   3
   5   1  -1 16374.1 733.308   2
   5  -1  -1 17299.8 735.631   1
   5   1  -1 16318.5 535.254   3
   5   1   0 251513. 2780.69   2
   5  -1   0 256599. 1775.34   2
  -5   1   0 248757. 1732.15   3
   5   1   0 253558. 1963.58   3
   5  -1   1 204648. 1599.91   2
  -5   1  -1 201171. 1683.57   2
   5  -1   2 75530.8 1069.26   2
  -5   1  -2 74416.9 1098.17   2
   5   1   2 76819.4 1555.07   2
  -5  -1  -2 73171.1 1547.94   2
  -5   1  -3 55773.7 1064.78   2
   5  -1   3 58504.5 1463.22   1
  -5  -1  -3 55957.1 1403.08   2
   5  -1   3 52661.1 1012.43   2
  -5   1  -3 55400.6 603.615   3
   5   1   3 53603.2 1310.51   2
  -5   1  -4 74865.3 1364.92   2
  -5  -1  -4 76188.7 1726.47   2
  -5   1  -4 75633.4 794.047   3
   5  -1   4 75755.8 1354.59   2
   5   1   4 74923.4 1651.67   2
   5   1   5 25338.1 1002.60   2
   5   1   5 26885.6 617.414   3
  -5   1  -5 26499.5 549.225   3
  -5  -1  -5 26128.7 1071.29   2
  -5   1  -5 26672.4 887.062   2
   5  -1   5 25127.7 883.415   2
   5  -1   5 27010.4 1048.93   1
  -5   1  -6 32169.6 693.683   3
   5   1   6 34915.1 794.340   3
  -5  -1  -6 31919.5 1224.36   2
  -5   1  -6 32052.7 1042.56   2
   5  -1   6 29996.7 1049.31   2
   5   1   6 31286.6 1149.56   2
  -5   1  -7 33306.1 1141.14   2
   5  -1   7 34205.2 1219.72   2
  -5  -1  -7 32919.1 1289.04   2
  -5   1  -7 34648.3 807.413   3
   5   1   7 33688.9 1264.97   2
   5   1   7 36172.9 878.659   3
  -5   1  -8 26723.8 1086.51   2
  -5   1  -8 26083.7 782.084   3
   5   1   8 27367.7 827.137   3
   5  -1   8 25412.9 1133.82   2
   5   1   8 26582.6 1178.28   2
  -5  -1  -8 27340.1 1241.37   2
  -5   1  -9 6690.23 428.664   3
   5  -1   9 7243.02 675.575   2
   5   1   9 6870.44 653.803   2
   5   1   9 7319.44 469.561   3
  -5   1  -9 7226.47 596.330   2
   5   1  10 33466.1 1059.31   3
  -5   1 -10 33474.2 1014.63   3
   5  -1  10 30364.1 1442.99   2
   5   1  10 31368.0 1454.49   2
   5   1  11 6112.18 480.559   3
  -5   1 -11 5750.38 445.187   3
   5  -1  11 5082.94 644.535   2
   5   1  11 6480.59 712.729   2
  -5   1 -12 3466.25 373.505   3
   5  -1  12 3611.33 586.203   2
   5   1  12 4052.31 597.932   2
   5   1  12 4047.91 424.498   3
   5   1  13 4117.16 450.207   3
   5  -1  13 3091.41 570.468   2
   5   1  13 4300.31 421.477   1
   5   1  13 3810.16 616.615   2
   5   1  14 41148.8 2042.71   2
   5   1  14 43108.0 1497.94   3
   5   1  15 2645.39 412.842   3
   5   1  15 1937.10 537.658   2
   5   1  16 4802.25 560.282   3
   5   1  16 4362.68 771.916   2
   5   1  17-495.629 215.841   3
   5   1  17 1057.80 425.597   2
   5   1  18 10644.2 1276.11   2
   5   1  18 10979.9 895.779   3
  -5   2  17 10577.7 1075.71   3
  -5   2  16 3047.82 607.762   3
  -5   2  15 7729.99 866.673   3
  -5   2  14 123.654 199.822   3
  -5   2  13 18061.2 1206.20   3
  -5  -2  13 19896.5 1392.22   3
  -5   2  12 15955.2 1073.73   3
  -5  -2  12 14029.9 1129.87   3
  -5   2  11 57308.1 1950.97   3
  -5  -2  11 55606.6 2132.27   3
  -5  -2  10-58.1471 287.351   3
  -5   2  10-89.2986 258.172   3
  -5   2   9 111751. 2478.92   3
  -5   2   8 5691.69 559.678   3
   5  -2  -8 5493.82 508.262   2
  -5   2   7 112600. 2292.16   3
  -5   2   6 54057.7 1512.92   3
   5  -2  -6 53652.6 1398.31   2
  -5   2   5 92313.6 1831.65   3
   5  -2  -5 93874.7 1699.00   2
  -5   2   4 4624.25 398.888   3
   5  -2  -4 4983.27 359.837   2
  -5   2   3 149381. 2054.65   3
   5   2  -3 153092. 2174.19   3
   5  -2  -3 149855. 1695.36   2
  -5   2   2 3208.31 317.524   1
   5  -2  -2 3215.25 351.941   1
   5   2  -2 2902.20 290.806   3
   5  -2  -2 3398.23 218.406   2
  -5   2   1 124036. 1993.56   1
   5  -2  -1 127180. 903.042   2
   5  -2  -1 124478. 2195.46   1
   5   2  -1 128797. 2286.08   2
   5  -2   0 102676. 2042.27   1
  -5   2   0 102575. 1829.77   1
   5   2   0 104597. 2041.37   2
   5   2   1 184621. 2703.38   2
  -5   2  -1 190242. 2529.29   1
  -5   2  -2 49790.5 1304.98   1
  -5   2  -2 47763.5 647.585   2
   5   2   2 49842.3 1430.87   2
  -5   2  -3 53142.5 883.795   2
   5   2   3 55341.4 1518.75   2
   5  -2   3 53650.6 921.439   2
  -5   2  -4 10845.6 460.744   2
   5   2   4 10359.1 685.599   2
   5  -2   4 10720.4 498.250   2
  -5   2  -4 10874.2 635.406   1
   5   2   5 52392.6 1572.10   2
  -5   2  -5 51432.0 986.774   3
   5  -2   5 54502.7 1285.49   2
  -5   2  -5 51176.5 1114.14   2
  -5   2  -5 55934.2 1435.97   1
  -5   2  -6 1035.26 156.517   3
   5   2   6 1514.31 318.128   2
   5  -2   6 1265.76 257.187   2
  -5   2  -6 1206.55 208.510   2
  -5  -2  -6 1402.64 307.682   2
  -5   2  -7 317421. 2652.27   3
   5   2   7 316712. 2902.68   3
   5  -2   7 309923. 3728.36   2
  -5   2  -7 312150. 3317.34   2
   5   2   7 317433. 4046.91   2
   5   2   8 47766.1 1192.25   3
  -5   2  -8 47566.1 1085.63   3
   5  -2   8 47390.9 1591.32   2
   5   2   8 46699.9 1621.46   2
  -5   2  -8 47631.2 1383.34   2
  -5   2  -9 215271. 2481.13   3
   5   2   9 227493. 2777.59   3
   5   2   9 218127. 3675.64   2
  -5   2  -9 219187. 3152.20   2
   5   2  10 8721.11 581.555   3
  -5   2 -10 8783.13 534.976   3
   5   2  10 8428.26 774.284   2
  -5   2 -11 5032.19 429.904   3
   5   2  11 5060.81 661.142   2
   5   2  11 4710.52 454.529   3
   5   2  12 8836.96 643.461   3
   5   2  12 9394.46 908.835   2
   5   2  13 3910.88 467.413   3
   5   2  13 2411.07 516.669   2
   5   2  14 317.855 191.717   3
   5   2  14-533.798 395.748   2
   5   2  15 12667.8 862.524   3
   5   2  15 11443.7 1146.35   2
   5   2  16 12.6061 177.741   3
   5   2  16 271.486 291.688   2
   5   2  17 8864.94 788.881   3
   5   2  17 9279.56 1149.49   2
   5   2  18 166.902 198.824   3
  -5   3  17 4329.33 711.296   3
  -5   3  16 25495.1 1608.12   3
  -5   3  15 1818.41 437.658   3
  -5   3  14 25350.0 1520.56   3
  -5   3  13 5174.78 671.283   3
  -5   3  12 3141.97 506.327   3
  -5   3  11 8189.96 790.002   3
  -5   3  10 19358.4 1131.06   3
  -5   3   9 70701.7 2040.37   3
  -5   3   8 17693.0 991.907   3
   5  -3  -8 18169.6 956.395   2
  -5   3   7-47.6042 174.078   3
  -5   3   6 133274. 2430.79   3
   5  -3  -6 138209. 2276.99   2
   5  -3  -5 267.044 100.888   2
   5   3  -5 334.150 190.198   3
  -5   3   5 364.925 123.441   1
   5  -3  -4 76063.3 1399.20   2
  -5   3   4 77069.1 1712.46   1
   5   3  -4 80258.7 1807.66   3
   5  -3  -3 5666.73 336.462   2
  -5   3   3 6456.24 511.179   1
  -5   3   2 1825.78 289.345   1
   5  -3  -2 2334.27 175.414   2
   5   3  -2 1881.21 329.302   2
   5   3  -1 68483.8 1861.04   2
  -5   3   1 68015.4 1690.11   1
  -5   3   0 2276.84 318.921   1
   5   3   0 2262.78 361.687   2
  -5   3  -1 4096.18 433.800   1
   5   3   1 3489.70 449.801   2
  -5   3  -2 107213. 2183.31   1
   5   3   2 103959. 2274.91   2
  -5   3  -3 455.561 82.1117   2
  -5   3  -3 694.406 218.388   1
   5   3   3 310.215 178.613   2
  -5   3  -4 21921.1 1013.94   1
  -5   3  -4 19423.9 575.906   2
   5   3   5 26259.8 1199.31   2
  -5   3  -5 27310.6 1124.65   1
  -5   3  -5 24870.8 754.466   2
  -5   3  -6 7653.06 605.354   1
   5   3   6 7092.84 652.796   2
  -5   3  -6 7526.21 464.188   2
  -5   3  -6 6803.55 453.995   3
  -5   3  -7 1769.78 255.600   2
  -5   3  -7 1857.25 250.863   3
   5   3   7 1352.41 358.479   2
  -5   3  -7 1862.71 307.331   1
  -5   3  -8 49296.1 1241.94   3
  -5   3  -8 50245.6 1401.27   2
   5   3   8 49609.8 1773.26   2
  -5   3  -9 4074.12 381.700   3
   5   3   9 3537.06 399.652   3
  -5   3  -9 4146.37 441.251   2
   5   3   9 3611.28 526.208   2
  -5   3 -10 33372.3 1088.85   3
   5   3  10 36215.4 1628.91   2
   5   3  10 33839.7 1208.38   3
   5   3  11 564.037 287.025   2
   5   3  11 530.849 201.703   3
   5   3  12 43841.0 1514.66   3
   5   3  12 42286.0 1927.80   2
   5   3  13 4804.67 706.140   2
   5   3  13 4908.65 534.352   3
   5   3  14 1907.50 357.137   3
   5   3  14 1273.49 416.370   2
   5   3  15-3.29295 150.534   3
   5   3  15-192.444 320.163   2
   5   3  16 3282.54 676.544   2
   5   3  16 4045.71 535.430   3
   5   3  17-202.798 218.654   3
   5   3  17-1194.34 458.065   2
  -5   4  16-315.502 337.091   3
  -5   4  15 24354.9 1557.32   3
  -5   4  14 7694.05 869.525   3
  -5   4  13 53149.8 2138.20   3
  -5   4  12 1369.86 403.324   3
  -5   4  11 28605.6 1475.02   3
  -5   4  10 12021.5 942.817   3
  -5   4  10 11768.6 930.940   2
  -5   4   9 21174.8 890.086   1
  -5   4   9 21561.0 1167.01   3
  -5   4   9 21112.7 1153.24   2
   5  -4  -8 1924.13 348.438   2
  -5   4   8 1483.34 332.855   2
  -5   4   8 1565.47 355.591   3
  -5   4   8 946.416 221.220   1
  -5   4   7 72856.7 1989.19   3
  -5   4   7 69713.0 1756.39   1
  -5   4   7 74874.4 1890.47   2
  -5   4   6 7152.21 582.973   1
  -5   4   6 6948.89 535.759   2
   5  -4  -6 6756.24 551.410   2
   5  -4  -5 22570.6 907.420   2
  -5   4   5 23483.5 883.084   2
  -5   4   5 24510.6 1081.91   1
  -5   4   4 165.843 103.621   1
  -5   4   4 546.530 146.107   2
   5  -4  -4 290.960 108.735   2
   5   4  -3 44489.7 1698.98   2
  -5   4   3 41566.9 936.503   2
   5  -4  -3 44923.3 1005.47   2
  -5   4   3 46425.2 1534.02   1
   5  -4  -2 5356.45 290.570   2
   5   4  -2 5606.07 615.131   2
  -5   4   2 5546.16 279.305   2
  -5   4   2 5551.98 552.286   1
  -5   4   1 115374. 955.497   2
  -5   4   1 115962. 2499.83   1
  -5   4   0 63.7755 99.4527   1
   5   4   0 182.405 227.717   2
   5   4   1 96533.0 2380.35   2
  -5   4  -1 99282.2 2350.48   1
   5   4   2 3364.12 478.114   2
  -5   4  -2 3798.50 184.719   2
  -5   4  -2 3811.88 171.582   2
   5   4   3 141961. 2940.28   2
  -5   4  -3 136430. 1336.14   2
   5   4   4 837.741 296.774   2
  -5   4  -4 707.255 130.010   2
   5   4   5 123183. 2792.63   2
  -5   4  -5 115911. 1678.07   2
   5   4   6 19215.3 1136.35   2
  -5   4  -6 19228.1 759.752   2
  -5   4  -7 64495.0 1625.76   3
  -5   4  -7 63730.9 1489.03   2
   5   4   7 65667.5 2105.32   2
   5   4   8 4364.46 598.938   2
  -5   4  -8 3659.50 390.631   2
  -5   4  -8 4037.47 417.414   3
  -5   4  -9 34547.1 1250.48   2
   5   4   9 36185.6 1635.26   2
   5   4  10 250.760 252.502   2
   5   4  10 657.452 247.140   3
   5   4  11 7755.71 654.165   3
   5   4  11 9806.49 957.436   2
   5   4  12 594.764 236.571   3
   5   4  12 276.051 274.341   2
   5   4  13 3357.71 473.627   3
   5   4  13 3863.38 681.822   2
   5   4  14 623.287 237.396   3
   5   4  14 74.7232 264.480   2
   5   4  15 14781.9 1034.13   3
   5   4  15 13978.6 1320.66   2
   5   4  16 4525.31 589.771   3
   5   4  16 5718.73 900.011   2
   5   4  17 20473.1 1278.32   3
  -5   5  15-71.7836 286.378   3
  -5   5  14 25443.7 1601.56   3
  -5   5  13 6537.12 799.245   3
  -5   5  12 32323.2 1699.72   3
  -5   5  12 29722.4 1659.85   2
  -5   5  11 1798.62 392.519   3
  -5   5  11 2713.17 519.368   2
  -5   5  10 13785.1 1017.44   2
  -5   5  10 12286.7 973.290   3
  -5   5   9 9053.67 788.021   2
  -5   5   9 7812.36 748.453   3
   5  -5  -8 64252.5 2007.85   2
  -5   5   8 60417.2 1824.82   1
  -5   5   8 63173.3 1906.21   2
   5  -5  -7 26273.3 1218.76   2
  -5   5   7 27379.0 1170.67   2
  -5   5   6 43999.7 1361.18   2
  -5   5   5 224.393 118.369   2
   5  -5  -5 49.4146 104.362   2
   5   5  -4 30815.1 1552.99   2
  -5   5   4 31152.4 957.773   2
   5  -5  -4 28894.6 989.670   2
   5  -5  -3 4992.76 376.320   2
   5   5  -3 4731.88 622.228   2
  -5   5   3 5823.53 372.384   2
   5   5  -2 14655.2 1029.90   2
  -5   5   2 15699.3 536.554   2
  -5   5   1 272.812 80.5760   2
   5   5  -1 49.2856 260.221   2
   5   5   0 51704.3 1902.67   2
  -5   5   0 52389.6 759.977   2
  -5   5  -1 318.331 75.1462   2
   5   5   1-49.1030 320.894   2
  -5   5  -2 93076.0 1208.30   2
   5   5   2 91985.0 2558.91   2
   5   5   3 25100.4 1363.22   2
  -5   5  -3 24986.6 669.393   2
  -5   5  -3 26510.4 746.929   2
  -5   5  -4 25692.0 767.704   2
  -5   5  -4 28556.8 887.985   2
   5   5   4 27198.0 1392.01   2
   5   5   5 2181.05 436.699   2
  -5   5  -5 1699.34 214.763   2
   5   5   6 12413.9 989.731   2
  -5   5  -6 11187.6 601.995   2
   5   5   7 1403.30 392.806   2
  -5   5  -7 1107.69 202.606   2
   5   5   8 2743.20 510.821   2
  -5   5  -8 2091.15 302.555   2
   5   5   9 881.902 326.138   2
   5   5  10 25725.9 1515.12   2
   5   5  11 4566.92 548.363   3
   5   5  11 4543.15 705.928   2
   5   5  12 13015.0 929.354   3
   5   5  12 11303.6 1097.08   2
   5   5  13 8232.95 765.021   3
   5   5  13 9886.78 1075.76   2
   5   5  14 4345.17 606.399   3
   5   5  14 6212.74 907.163   2
   5   5  15 123.389 233.294   3
   5   5  15-131.618 410.430   2
   5   5  16 10115.9 935.583   3
   5   5  17 209.891 211.117   3
  -5   6  13 2960.98 598.386   3
  -5   6  13 2290.91 524.630   2
  -5   6  12 4137.19 651.793   3
  -5   6  12 4385.83 666.013   2
  -5   6  11 22216.2 1408.81   3
  -5   6  11 23338.3 1422.11   2
  -5   6  10 38.4110 263.454   3
  -5   6  10 563.055 270.668   2
  -5   6   9 40408.3 1654.30   2
  -5   6   9 37794.7 1746.86   3
  -5   6   8 149.313 170.064   2
  -5   6   7 18990.5 989.192   2
  -5   6   6 633.367 181.733   2
   5   6  -6 911.238 353.406   2
   5   6  -5 31127.9 1688.59   2
  -5   6   5 30163.6 1078.50   2
   5  -6  -4 6264.66 498.657   2
   5   6  -4 7649.86 838.150   2
  -5   6   4 6865.65 489.428   2
   5   6  -3 83038.5 2657.62   2
  -5   6   3 87082.5 1581.21   2
   5   6  -2 161.982 290.234   2
  -5   6   2 162.636 83.9080   2
  -5   6   1 45051.1 947.963   2
   5   6  -1 42431.5 1871.39   2
   5   6   0 16084.6 1162.08   2
  -5   6   0 18163.0 577.307   2
  -5   6  -1 25170.9 697.215   2
   5   6   1 25352.7 1448.05   2
  -5   6  -2 45.2897 67.1825   2
   5   6   2-14.5440 242.509   2
  -5   6  -3 518.324 130.348   2
   5   6   3 488.807 324.572   2
   5   6   4 8740.54 860.717   2
  -5   6  -4 9629.30 520.913   2
  -5   6  -4 10935.1 597.623   2
  -5   6  -5 154.751 82.3827   2
  -5   6  -5 105.539 122.747   2
   5   6   6 409.984 292.837   2
  -5   6  -6 582.168 154.294   2
   5   6   7 33580.6 1749.60   2
   5   6   8 4705.75 690.832   2
   5   6   9 10657.9 1031.73   2
   5   6  10 2054.45 464.903   2
   5   6  11 21675.3 1517.78   2
   5   6  12-70.4718 276.240   2
   5   6  12-529.157 322.850   3
   5   6  13 12829.3 1014.09   3
   5   6  13 15719.9 1386.14   2
   5   6  14 725.958 218.293   3
   5   6  14 956.424 483.691   2
   5   6  15 4669.78 668.092   3
   5   6  16 3154.51 567.750   3
  -5   7  12 20546.4 1463.92   3
  -5   7  12 21535.6 1449.77   2
  -5   7  11 2161.64 515.897   3
  -5   7  11 663.509 269.677   2
  -5   7  10 19816.5 1384.94   3
  -5   7  10 17998.2 1201.28   2
  -5   7   9 2025.47 413.508   2
   5   7  -8 34647.0 2011.85   2
  -5   7   8 37752.7 1530.39   2
  -5   7   7 3979.38 483.796   2
   5   7  -7 3404.94 688.770   2
   5   7  -6 32220.7 1845.74   2
  -5   7   6 37826.2 1348.04   2
   5   7  -5 1008.34 413.533   2
  -5   7   5 1021.67 214.237   2
   5   7  -4 15628.8 1263.78   2
  -5   7   4 16697.2 804.192   2
  -5   7   3 7752.44 512.640   2
   5   7  -3 7241.63 881.400   2
  -5   7   2 8827.62 500.209   2
   5   7  -2 10189.3 1011.03   2
   5   7  -1 75.9596 285.704   2
  -5   7   1 41.2690 81.3904   2
   5   7   0 1329.50 396.419   2
  -5   7   0 1663.24 203.548   2
  -5   7  -1 702.809 139.055   2
   5   7   1 709.048 342.222   2
  -5   7  -2 38029.8 1038.95   2
   5   7   2 39718.7 1970.92   2
  -5   7  -3 4213.81 396.053   2
   5   7   3 3621.79 610.058   2
   5   7   4 42040.9 1992.51   2
  -5   7  -4 47082.1 1309.01   2
   5   7   5 10533.1 1048.27   2
  -5   7  -5 9173.03 637.178   2
  -5   7  -6 37769.2 1361.99   2
   5   7   6 34590.7 1877.90   2
   5   7   7 7517.94 897.926   2
   5   7   8 8910.28 968.982   2
   5   7   9-1.07814 217.155   2
   5   7  10 5613.37 816.277   2
   5   7  11 733.721 397.720   2
   5   7  12 27739.7 1851.81   2
   5   7  13 143.883 223.494   3
   5   7  14 4355.33 644.026   3
   5   8 -11 17957.0 1606.71   2
   5   8 -10 390.932 457.481   2
   5   8  -9 8014.12 1069.97   2
   5   8  -8 1376.55 498.996   2
   5   8  -7 3733.79 716.022   2
   5   8  -6 536.970 326.324   2
   5   8  -5 1795.52 502.775   2
   5   8  -4 10361.8 1108.09   2
   5   8  -3 65716.2 2710.89   2
   5   8  -2 2446.51 560.751   2
   5   8  -1 38640.7 2080.77   2
   5   8   0-462.167 446.287   2
   5   8   1 26714.1 1740.65   2
   5   8   2 212.846 308.698   2
   5   8   3 6311.99 846.571   2
   5   8   4 424.793 296.174   2
   5   8   5 22956.6 1629.95   2
   5   8   6 3.49522 271.687   2
   5   8   7 25048.7 1701.81   2
   5   8   8-321.592 295.264   2
   5   8   9 2063.01 555.464   2
   5   8  10 24772.1 1732.17   2
   5   9  -8 893.818 466.077   2
   5   9  -7 1775.38 524.289   2
   5   9  -6 351.945 420.405   2
   5   9  -5 782.481 463.154   2
   5   9  -4 4105.09 760.926   2
   5   9  -3 3274.78 708.652   2
   5   9  -2 9636.09 1143.25   2
   5   9  -1 1384.61 413.395   2
   5   9   0 14164.8 1372.72   2
   5   9   1 2545.59 610.731   2
   5   9   2 19644.3 1567.14   2
   5   9   3 325.380 273.741   2
   5   9   4 16416.3 1446.84   2
   5   9   5 1630.92 536.452   2
   5   9   6 23235.6 1705.18   2
   5   9   7 2867.28 659.483   2
   5   9   8 5521.88 880.123   2
   5  10  -4 7643.21 1100.96   2
   5  10  -3 5393.67 936.202   2
   5  10  -2 1845.86 547.855   2
   5  10  -1 15540.2 1509.34   2
   5  10   0 2379.24 651.326   2
   5  10   1 4368.92 791.869   2
   5  10   2 71.8014 313.536   2
   5  10   3 6537.34 986.558   2
  -6   0  17-169.021 248.354   3
  -6   0  16 1106.51 438.002   3
  -6   0  15-502.132 351.407   3
  -6   0  14 852.820 359.659   3
  -6   0  13-159.542 301.066   3
  -6   0  12 45429.4 1889.67   3
  -6   0  11-192.753 233.550   3
   6   0 -11 196.994 84.9245   1
   6   0 -10 62823.9 1122.87   1
  -6   0  10 60289.2 1978.70   3
  -6   0   9-75.5144 195.804   3
   6   0  -8 719.956 206.816   2
  -6   0   8 696.682 261.374   3
   6   0  -7 84.2456 112.278   3
  -6   0   7-9.08697 193.313   3
  -6   0   6 103981. 2075.61   3
  -6   0   5 473.189 201.758   3
   6   0  -4 265682. 2862.01   3
  -6   0   4 255629. 2792.35   3
  -6   0   3 124.821 132.597   3
   6   0  -3 103.731 126.873   3
   6   0  -2 183324. 1997.51   3
  -6   0   2 182543. 1948.28   3
   6   0  -1 120.503 84.4626   3
   6   0  -1-41.5416 136.778   2
   6   0   0 471617. 3493.62   2
  -6   0   0 461575. 2314.12   3
   6   0   1 66.6005 96.0493   2
   6   0   1 56.6445 32.6174   3
  -6   0  -1-0.28179 73.8562   2
   6   0   2 5380.89 398.189   2
  -6   0  -2 5428.06 397.159   2
  -6   0  -3-86.3358 101.863   2
   6   0   3 73.4823 102.413   2
   6   0   4 139365. 2108.90   2
  -6   0  -4 141035. 2213.45   2
   6   0   5-77.6876 142.979   2
  -6   0  -5-52.9838 114.530   2
  -6   0  -6 268644. 3388.22   2
   6   0   6 268495. 3262.06   2
   6   0   7 113.785 82.0485   3
   6   0   7 122.252 158.043   2
  -6   0  -7-79.1584 152.045   2
  -6   0  -8 54351.2 1706.62   2
   6   0   8 53825.5 1682.09   2
   6   0   8 53306.3 1053.98   3
   6   0   9 153.957 98.7346   3
   6   0   9-68.2417 198.687   2
   6   0  10 59808.4 1991.73   2
   6   0  10 59295.1 1320.16   3
   6   0  11 76.8938 122.808   3
   6   0  11-208.800 264.487   2
   6   0  12 8742.27 876.074   2
   6   0  12 9084.41 603.017   3
   6   0  13 113.002 141.790   3
   6   0  13 20.3800 248.412   2
   6   0  14 112197. 3439.38   2
   6   0  14 116222. 2394.85   3
   6   0  15 61.4715 144.000   3
   6   0  15-72.2691 334.458   2
   6   0  16 45801.7 1650.57   3
   6   0  16 45054.7 2408.08   2
   6   0  17-681.853 392.149   2
  -6   1  17 6460.90 890.326   3
  -6  -1  17 6407.55 940.282   3
  -6  -1  16 371.276 312.844   3
  -6   1  16 300.268 300.290   3
  -6  -1  15 25670.6 1702.74   3
  -6   1  15 26297.5 1629.29   3
  -6  -1  14-183.473 225.214   3
  -6   1  14-19.5037 263.577   3
  -6   1  13 34210.6 1694.11   3
  -6  -1  13 36280.3 1853.94   3
  -6   1  12 11186.4 925.819   3
  -6  -1  12 11188.1 1000.45   3
  -6   1  11 30004.0 1435.48   3
  -6  -1  11 31928.1 1572.52   3
  -6  -1  10 631.859 303.042   3
  -6   1  10 1456.58 359.068   3
  -6   1   9 32042.4 1355.46   3
   6  -1  -9 30735.4 858.645   1
  -6  -1   9 32278.2 1423.70   3
  -6  -1   8 210.045 252.106   3
  -6   1   8 97.9999 209.861   3
   6  -1  -8-88.0203 130.508   2
   6  -1  -8 60.3073 96.1870   1
   6   1  -7 68256.3 1749.96   3
   6  -1  -7 69672.5 1822.25   3
   6  -1  -7 69163.0 1386.13   1
  -6   1   7 67856.6 1760.81   3
  -6  -1   7 67444.3 1841.66   3
   6   1  -6 10559.0 660.749   3
   6  -1  -6 9698.44 543.025   1
  -6   1   6 10799.6 685.998   3
  -6  -1   6 10078.0 687.748   3
   6  -1  -5 97981.1 1729.91   1
  -6   1   5 94814.3 1844.58   3
  -6  -1   5 98842.1 1981.92   3
   6   1  -4 19240.1 775.250   3
   6  -1  -4 18449.6 779.548   1
  -6  -1   4 18457.9 804.875   3
  -6   1   4 19659.7 786.619   3
   6   1  -3 2469.11 262.233   3
  -6   1   3 2342.09 262.306   3
  -6  -1   3 2040.50 263.303   3
   6  -1  -3 2665.36 306.007   1
   6   1  -2 40478.7 972.386   3
   6  -1  -2 39653.3 1184.67   1
  -6   1   2 42801.7 974.988   3
   6   1  -1 28998.2 750.424   3
   6  -1  -1 30557.5 1055.20   1
   6   1  -1 29040.6 1035.08   2
  -6   1   1 29919.5 743.154   3
   6  -1  -1 30909.2 769.824   2
   6   1   0 41774.9 1215.98   2
  -6   1   0 44475.7 782.843   3
   6   1   0 41889.3 811.160   3
   6  -1   0 43835.1 850.418   2
  -6  -1  -1 144736. 2314.14   2
   6   1   1 148472. 2265.46   2
   6   1   1 148283. 1427.58   3
  -6  -1  -2 7424.34 526.820   2
  -6   1  -2 7626.64 212.854   3
   6  -1   2 7311.75 376.344   2
   6   1   2 7734.98 536.023   2
  -6   1  -2 7279.00 380.706   2
   6   1   3 232998. 2911.37   2
  -6   1  -3 234678. 2329.53   2
  -6  -1  -3 231243. 3016.28   2
   6  -1   3 224552. 2216.08   2
   6   1   4 4837.83 462.872   2
  -6   1  -4 4982.23 380.948   2
  -6  -1  -4 5017.51 462.315   2
  -6   1  -4 4837.93 160.640   3
   6  -1   4 5515.23 388.811   2
  -6   1  -5 106232. 942.282   3
   6   1   5 104486. 1146.71   3
  -6   1  -5 101269. 1801.00   2
  -6  -1  -5 108191. 2250.00   2
   6  -1   5 100499. 1778.24   2
   6   1   5 102266. 2066.65   2
   6   1   6 4745.70 283.217   3
  -6   1  -6 4847.80 252.871   3
  -6   1  -6 4609.62 417.835   2
  -6  -1  -6 4456.44 494.309   2
   6  -1   6 5083.55 446.255   2
   6   1   6 5167.08 505.677   2
   6   1   7 1739.38 188.309   3
   6   1   7 1646.04 298.867   2
  -6   1  -7 1406.51 162.660   3
  -6   1  -7 1279.29 227.530   2
  -6  -1  -7 2011.25 348.466   2
   6  -1   7 1358.54 267.896   2
   6   1   8 43426.3 997.640   3
  -6   1  -8 42334.5 915.651   3
   6  -1   8 38988.2 1426.14   2
  -6   1  -8 43081.9 1431.34   2
   6   1   8 41037.8 1500.13   2
  -6   1  -9 10697.1 747.254   2
   6   1   9 9951.05 520.172   3
   6  -1   9 8501.20 720.945   2
   6   1   9 9224.51 761.382   2
  -6   1  -9 9277.41 466.701   3
   6  -1  10 14164.1 909.979   1
  -6   1 -10 14984.0 641.536   3
   6  -1  10 14378.5 1004.99   2
   6   1  10 15190.9 1020.74   2
   6   1  10 15532.8 681.630   3
   6   1  11 8852.42 556.954   3
  -6   1 -11 8534.28 518.707   3
   6  -1  11 8837.40 843.595   2
   6   1  11 9091.06 845.738   2
   6   1  12 7118.11 531.172   3
  -6   1 -12 7214.96 511.644   3
   6  -1  12 7260.82 827.191   2
   6   1  12 6304.90 754.007   2
   6   1  13 13282.8 763.200   3
   6  -1  13 11114.5 1055.58   2
   6   1  13 11477.9 1051.99   2
   6   1  14 4089.60 453.951   3
   6  -1  14 3260.55 592.278   2
   6   1  14 3724.94 674.458   2
   6   1  15 18566.4 1458.95   2
   6   1  15 17982.9 979.299   3
   6   1  16-860.562 258.800   3
   6   1  16 19.6000 313.328   2
   6   1  17 4977.98 855.577   2
  -6   2  17-61.7374 249.666   3
  -6   2  16 3966.77 679.881   3
  -6   2  15-277.031 326.289   3
  -6   2  14 12397.2 1073.68   3
  -6   2  13 14.2709 271.743   3
  -6   2  12 11132.5 931.068   3
  -6  -2  12 10807.4 1025.44   3
  -6   2  11 17668.5 1122.35   3
  -6  -2  11 19030.2 1279.49   3
  -6   2  10 32705.9 1442.96   3
  -6   2   9 3481.77 470.276   3
  -6   2   8 67850.7 1890.57   3
   6  -2  -8 72474.2 1895.28   2
  -6   2   7 3037.79 423.557   3
  -6   2   6 90547.1 1984.04   3
   6   2  -6 91940.2 1980.19   3
   6  -2  -6 89008.7 1805.87   2
   6  -2  -5 6801.62 515.727   1
   6  -2  -5 7540.60 488.480   2
  -6   2   5 7702.92 559.258   3
   6  -2  -4 83780.8 1816.67   1
  -6   2   4 85517.8 1700.32   3
   6  -2  -4 83653.8 1466.99   2
   6   2  -3 7609.62 490.742   3
  -6   2   3 8782.50 510.437   3
   6  -2  -3 7727.87 398.097   2
   6  -2  -3 8358.96 581.684   1
   6   2  -2 96224.8 1691.63   3
  -6   2   2 93266.3 1560.99   3
   6  -2  -2 94114.5 1164.72   2
   6  -2  -2 98238.4 2034.05   1
   6   2  -2 98850.7 2157.32   2
   6   2  -1 690.198 159.198   3
   6  -2  -1 742.990 238.392   1
   6  -2  -1 612.668 79.3027   2
   6   2  -1 438.628 179.880   2
   6  -2  -1 699.455 85.2851   2
   6   2   0 48144.4 1462.64   2
  -6  -2  -1 22211.5 1011.04   2
   6   2   1 22508.2 997.380   2
  -6  -2  -2 5287.57 497.874   2
  -6   2  -2 5163.35 237.673   2
   6  -2   2 5347.06 237.810   2
   6   2   2 5450.17 517.898   2
  -6  -2  -3 214.909 165.577   2
   6  -2   3 115.852 73.6885   2
   6   2   3-5.24132 158.170   2
  -6   2  -4 87915.9 1375.58   2
   6   2   4 85479.4 1993.05   2
   6  -2   4 90482.2 1459.41   2
  -6  -2  -4 90574.7 2147.66   2
  -6   2  -5 12480.8 584.864   2
   6   2   5 12545.3 807.602   2
  -6   2  -5 12648.2 457.976   3
   6  -2   5 12685.7 630.420   2
  -6  -2  -5 13237.3 858.898   2
  -6   2  -6 85668.8 1217.94   3
  -6   2  -6 85690.8 1643.27   2
   6   2   6 83481.2 2098.93   2
   6  -2   6 84983.7 1807.09   2
  -6   2  -7 8938.79 579.945   2
   6   2   7 10143.2 507.476   3
  -6   2  -7 8994.31 416.817   3
   6  -2   7 9586.87 672.318   2
   6   2   7 9256.30 736.441   2
  -6   2  -8 99936.2 2053.49   2
   6   2   8 99828.2 1674.02   3
  -6   2  -8 96515.6 1480.03   3
   6  -2   8 101245. 2322.00   2
   6   2   8 96927.2 2390.06   2
   6   2   9 3439.04 503.436   2
   6   2   9 3892.96 370.718   3
   6  -2   9 3411.05 484.408   2
  -6   2  -9 3394.39 424.005   2
  -6   2  -9 3296.34 298.522   3
  -6   2 -10 149199. 2089.47   3
   6  -2  10 149144. 3239.98   2
   6   2  10 156313. 2325.34   3
   6   2  10 151204. 3264.69   2
   6   2  11 4971.14 449.181   3
  -6   2 -11 4842.84 407.819   3
   6   2  11 4674.27 623.289   2
   6   2  12 19526.1 913.596   3
   6   2  12 19853.6 1341.78   2
   6   2  13 14736.4 825.018   3
   6   2  13 15346.9 1210.05   2
   6   2  14 13393.0 819.150   3
   6   2  14 13743.3 1213.16   2
   6   2  15 920.921 258.969   3
   6   2  15 698.615 413.878   2
   6   2  16 10003.5 1113.01   2
   6   2  16 10408.1 790.774   3
   6   2  17 2288.95 573.296   2
  -6   3  16 3301.83 622.642   3
  -6   3  15 22784.6 1511.59   3
  -6   3  14-15.0133 320.605   3
  -6   3  13 30678.4 1632.29   3
  -6   3  12 2946.25 484.247   3
  -6   3  11 2006.86 418.740   3
  -6   3  10 31082.8 1443.73   3
  -6   3   9 1630.08 378.909   3
  -6   3   8 3161.05 470.919   3
   6  -3  -8 3916.64 451.489   2
  -6   3   7 33418.5 1318.40   3
  -6   3   6 3543.39 440.986   3
   6  -3  -6 3357.58 363.563   2
  -6   3   5 75933.4 1791.24   3
   6  -3  -5 76873.1 1537.60   2
  -6   3   4 11252.3 676.959   1
   6  -3  -4 11219.1 530.433   2
  -6   3   3 29152.4 1097.22   1
   6  -3  -3 26316.9 695.447   2
   6  -3  -2 2886.67 171.605   2
  -6   3   2 3074.14 370.335   1
   6   3  -2 3527.66 455.818   2
  -6   3   1 7852.92 582.278   1
   6   3  -1 6788.18 626.177   2
  -6   3   0 64294.5 1696.06   1
   6   3   0 60480.1 1815.40   2
  -6   3  -1 83927.4 1955.41   1
   6   3   1 78872.8 2066.21   2
   6   3   2 513.478 244.710   2
  -6   3  -2 345.773 179.038   1
  -6   3  -3 27373.9 1142.39   1
  -6   3  -3 25011.8 496.615   2
   6   3   3 25988.8 1210.94   2
  -6   3  -4 3413.09 411.252   1
  -6  -3  -4 3193.55 446.460   2
  -6   3  -4 3314.22 245.071   2
   6   3   4 2749.92 414.901   2
   6   3   5 52311.4 1764.08   2
  -6   3  -5 49294.3 1059.87   2
   6   3   6 2756.58 450.025   2
  -6   3  -6 2498.22 270.889   2
  -6   3  -6 3315.59 308.264   3
   6   3   7 15929.7 1015.08   2
  -6   3  -7 16445.7 744.748   2
  -6   3  -7 16114.7 667.775   3
   6   3   8 828.608 310.211   2
  -6   3  -8 756.507 189.551   2
  -6   3  -8 582.185 144.802   3
  -6   3  -9 113686. 1884.42   3
   6   3   9 114306. 2073.52   3
   6   3   9 115777. 2831.26   2
  -6   3  -9 111866. 2229.09   2
  -6   3 -10 3092.01 330.810   3
   6   3  10 3315.53 545.732   2
   6   3  10 3163.81 385.576   3
   6   3  11 111301. 2250.62   3
   6   3  11 112153. 3027.46   2
   6   3  12 526.533 221.103   3
   6   3  12 685.952 335.638   2
   6   3  13 5104.31 521.510   3
   6   3  13 4792.61 742.708   2
   6   3  14 3229.15 446.042   3
   6   3  14 4505.73 722.442   2
   6   3  15 15481.1 1373.78   2
   6   3  15 16448.9 999.665   3
   6   3  16 3427.83 477.223   3
   6   3  16 5245.45 839.909   2
  -6   4  16 6419.43 842.702   3
  -6   4  15 1293.38 358.621   3
  -6   4  14 15016.2 1214.78   3
  -6   4  13 17344.0 1259.72   3
  -6   4  12 82155.3 2637.01   3
  -6   4  11 9905.92 919.104   3
  -6   4  10 47323.6 1856.99   3
  -6   4   9 32618.3 1478.18   3
   6  -4  -8 1987.32 345.455   2
  -6   4   8 2301.28 440.787   3
  -6   4   7 50986.0 1517.34   1
  -6   4   7 56441.2 1776.49   3
   6  -4  -6 3898.94 408.597   2
  -6   4   6 3735.23 427.353   1
  -6   4   5 3117.93 401.794   1
   6  -4  -5 3172.85 338.638   2
   6  -4  -4 25480.2 827.056   2
  -6   4   4 26861.0 1182.35   1
  -6   4   3 5157.01 533.303   1
   6  -4  -3 4575.60 295.401   2
   6   4  -3 4698.98 593.265   2
   6  -4  -2 70198.6 807.305   2
   6   4  -2 70909.3 2164.65   2
  -6   4   2 71246.1 1966.90   1
   6   4  -1 5127.59 590.988   2
   6   4   0 79234.6 2248.64   2
   6   4   1 2471.30 447.300   2
   6   4   2 95121.0 2478.86   2
  -6   4  -3 4353.64 188.020   2
  -6   4  -3 4564.82 176.807   2
   6   4   3 4844.90 604.865   2
   6   4   4 42319.5 1678.19   2
  -6   4  -4 43013.8 784.656   2
   6   4   5 2372.47 447.780   2
  -6   4  -5 2372.95 223.678   2
   6   4   6 67333.7 2179.08   2
  -6   4  -6 60778.4 1272.92   2
   6   4   7 11700.4 944.373   2
  -6   4  -7 12527.4 634.196   2
  -6   4  -7 11900.7 686.335   3
   6   4   8 75177.1 2371.82   2
  -6   4  -8 71210.3 1683.96   3
  -6   4  -8 73319.1 1666.80   2
  -6   4  -9 13579.1 776.535   2
  -6   4  -9 15253.1 778.962   3
   6   4   9 14760.4 1091.85   2
   6   4  10 14168.4 843.652   3
   6   4  10 15063.9 1126.81   2
   6   4  11 529.162 299.532   2
   6   4  11 711.580 230.965   3
   6   4  12 16772.5 996.150   3
   6   4  12 17230.7 1305.27   2
   6   4  13 2582.31 421.970   3
   6   4  13 3268.41 614.427   2
   6   4  14 6502.88 660.759   3
   6   4  14 7646.66 963.606   2
   6   4  15 733.675 292.559   3
   6   4  15 93.8699 340.255   2
   6   4  16 15877.7 1079.59   3
   6   4  16 17617.4 1535.96   2
  -6   5  14 3667.37 660.022   3
  -6   5  13 7228.98 866.260   3
  -6   5  12 177.804 318.808   3
  -6   5  11 20650.8 1361.14   3
  -6   5  10 12031.1 989.712   3
  -6   5   9 9611.46 839.357   3
  -6   5   8 5370.45 627.204   3
  -6   5   8 4687.58 528.297   2
  -6   5   7 46551.6 1502.69   2
   6  -5  -6 19318.4 941.987   2
  -6   5   6 19783.3 901.323   2
  -6   5   5 57702.9 1401.35   2
   6  -5  -5 56695.3 1446.69   2
   6   5  -5 55010.5 2172.41   2
   6  -5  -4-3.78499 75.7550   2
  -6   5   4 37.7186 92.6728   2
   6   5  -4-23.4896 282.342   2
   6  -5  -3 8832.08 434.209   2
  -6   5   3 9276.11 424.668   2
   6   5  -3 8321.11 834.411   2
   6   5  -2-229.954 338.342   2
   6   5  -1 36437.0 1661.14   2
   6   5   0 2483.18 506.819   2
   6   5   1 59205.2 2122.57   2
   6   5   2 4447.74 594.034   2
  -6   5  -3 166276. 1237.01   2
   6   5   3 160844. 3520.41   2
  -6   5  -3 159373. 1098.63   2
  -6   5  -4 68679.5 1156.76   2
   6   5   4 65320.3 2237.83   2
  -6   5  -4 64790.0 978.034   2
   6   5   5 4684.09 653.630   2
  -6   5  -5 4230.11 306.823   2
   6   5   6 57793.1 2177.99   2
  -6   5  -6 58404.5 1247.86   2
  -6   5  -7 1083.36 199.925   2
   6   5   7 914.885 355.144   2
  -6   5  -8 11981.6 682.810   2
   6   5   8 12578.6 1047.59   2
   6   5   9 16459.3 1219.05   2
   6   5  10 826.338 378.188   2
   6   5  11 17574.3 1050.41   3
   6   5  11 17674.5 1342.49   2
   6   5  12 5343.36 817.327   2
   6   5  12 3987.61 516.687   3
   6   5  13 19200.3 1156.48   3
   6   5  13 21442.1 1570.82   2
   6   5  14 1018.06 288.742   3
   6   5  14 963.540 465.296   2
   6   5  15 1628.39 373.528   3
   6   5  15 2661.20 622.531   2
   6   5  16 3377.18 533.253   3
  -6   6  13 1799.50 474.309   3
  -6   6  12 8273.52 931.440   3
  -6   6  11 1184.76 394.781   3
  -6   6  10 17780.9 1231.31   3
  -6   6  10 19117.7 1198.78   2
  -6   6   9 611.802 282.527   3
  -6   6   9 143.645 172.674   2
  -6   6   8 32968.3 1381.39   2
  -6   6   7 4655.41 504.637   2
   6   6  -6 38304.2 1976.10   2
  -6   6   6 40181.8 1314.86   2
  -6   6   5 242.867 128.556   2
   6   6  -5-105.878 338.597   2
   6   6  -4 61589.1 2396.81   2
   6  -6  -4 60341.8 1364.62   2
  -6   6   4 65164.0 1377.23   2
   6   6  -3 1272.77 409.902   2
  -6   6   3 1404.32 188.730   2
  -6   6   2 77188.5 1091.70   2
   6   6  -2 74433.2 2559.90   2
   6   6  -1 1506.12 402.420   2
  -6   6   1 1709.16 126.338   2
   6   6   0 18448.8 1287.49   2
   6   6   1 557.957 293.162   2
   6   6   2 27779.6 1577.75   2
  -6   6  -3 3953.23 224.271   2
  -6   6  -3 3898.95 205.235   2
   6   6   3 3334.69 576.199   2
   6   6   4 32323.6 1683.82   2
  -6   6  -4 32472.6 743.168   2
  -6   6  -4 35546.8 862.209   2
  -6   6  -5 3504.47 318.737   2
   6   6   5 3726.33 642.315   2
   6   6   6 10266.8 995.219   2
  -6   6  -6 10967.9 657.707   2
   6   6   7 1279.27 441.189   2
   6   6   8 15655.3 1232.23   2
   6   6   9 1847.20 507.498   2
   6   6  10 21999.8 1518.23   2
   6   6  11 1251.47 442.020   2
   6   6  12 18177.0 1173.30   3
   6   6  12 22151.9 1611.07   2
   6   6  13 1083.12 448.517   2
   6   6  13 1154.43 315.940   3
   6   6  14 4179.50 588.824   3
   6   6  15 26.1218 191.326   3
  -6   7  11 9711.17 1009.71   3
  -6   7  10 3341.51 597.891   3
   6   7  -9 20659.6 1611.96   2
   6   7  -8 1142.13 460.095   2
   6   7  -7 43599.2 2243.81   2
   6   7  -6 4255.08 718.435   2
   6   7  -5 31748.9 1868.39   2
   6   7  -4 599.358 335.967   2
   6   7  -3 55355.0 2406.15   2
   6   7  -2 1983.60 522.737   2
   6   7  -1 244.585 261.565   2
   6   7   0 568.101 335.288   2
   6   7   1 9213.96 984.799   2
   6   7   2 193.571 284.643   2
   6   7   3 44689.2 2152.24   2
   6   7   4 16207.1 1281.56   2
   6   7   5 13543.4 1201.72   2
   6   7   6 504.113 361.070   2
   6   7   7 23314.7 1604.11   2
   6   7   8 205.745 235.022   2
   6   7   9 1443.76 487.140   2
   6   7  10 1311.32 482.836   2
   6   7  11 9623.26 1087.45   2
   6   7  12-179.558 240.527   2
   6   7  13 5993.58 746.852   3
   6   7  14 1799.09 447.675   3
   6   8 -10 23895.3 1870.41   2
   6   8  -9 1081.11 479.474   2
   6   8  -8 1975.81 617.892   2
   6   8  -7 52.0011 306.645   2
   6   8  -6 618.585 365.657   2
   6   8  -5 1144.54 466.927   2
   6   8  -4 20763.3 1594.86   2
   6   8  -3 2200.55 593.776   2
   6   8  -2 23202.0 1667.99   2
   6   8  -1 1311.76 445.422   2
   6   8   0 10975.5 1151.63   2
   6   8   1 3758.06 723.298   2
   6   8   2 22369.1 1628.83   2
   6   8   3 503.669 395.950   2
   6   8   4 19003.1 1491.95   2
   6   8   5 1786.18 498.435   2
   6   8   6 29274.0 1896.86   2
   6   8   7 1390.45 511.935   2
   6   8   8 10206.2 1159.02   2
   6   8   9 281.345 390.893   2
   6   9  -7 3912.90 804.787   2
   6   9  -6 276.076 352.072   2
   6   9  -5 9376.93 1180.38   2
   6   9  -4 1457.39 537.810   2
   6   9  -3 8575.53 1094.72   2
   6   9  -2-268.915 462.233   2
   6   9  -1 2857.41 636.628   2
   6   9   0 12235.5 1300.07   2
   6   9   1 18194.7 1585.60   2
   6   9   2 3150.15 681.358   2
   6   9   3 14500.3 1387.78   2
   6   9   4 540.314 411.270   2
   6   9   5 13412.2 1357.01   2
   6   9   6-114.493 311.515   2
  -7   0  17 8046.80 1024.76   3
  -7   0  16 13.9352 266.198   3
  -7   0  15 19793.3 1437.16   3
  -7   0  14-262.482 320.554   3
  -7   0  13 1477.45 437.560   3
  -7   0  12-286.365 330.514   3
   7   0 -12 14.1485 66.1553   1
  -7   0  11 82373.6 2475.22   3
   7   0 -11 87062.7 1438.31   1
  -7   0  10-292.594 305.651   3
   7   0 -10 28.4810 85.5082   1
  -7   0   9 35638.5 1476.65   3
  -7   0   8-242.670 259.675   3
  -7   0   7 12244.5 784.486   3
  -7   0   6 59.8526 152.926   3
   7   0  -6 20.6240 120.132   3
  -7   0   5 77600.5 1713.53   3
  -7   0   4-108.535 127.085   3
   7   0  -4 244.082 146.322   3
  -7   0   3 540114. 3839.76   3
   7   0  -3 537335. 3885.42   3
   7   0  -2 90.3926 101.217   3
  -7   0   2-61.0441 88.1240   3
  -7   0   1 598650. 3200.46   3
   7   0  -1 612022. 4377.01   2
  -7   0   0 83.0469 66.5598   3
   7   0   0 96.1379 52.5554   3
   7   0   0-0.61804 137.774   2
   7   0   1 2833.13 312.017   2
  -7   0  -2-74.8058 100.163   2
   7   0   2-113.880 132.652   2
   7   0   3 150537. 2232.12   2
  -7   0  -3 150865. 2295.51   2
   7   0   4 286.275 152.098   2
  -7   0  -4 1042.44 226.021   2
   7   0   5 72455.4 1668.91   2
  -7   0  -5 72527.6 1759.50   2
   7   0   6 9.05643 136.930   2
  -7   0  -6 261.687 173.082   2
  -7   0  -7 55926.1 1709.12   2
   7   0   7 56467.6 1643.11   2
   7   0   8 50.5833 72.9211   3
   7   0   8 14.4394 160.458   1
  -7   0  -8 335.842 178.304   2
   7   0   8 181.502 156.874   2
   7   0   9 2614.10 379.696   1
   7   0   9 3308.44 478.555   2
   7   0   9 2734.78 255.799   3
   7   0  10 147.430 93.6825   3
   7   0  10-66.7781 164.323   1
   7   0  10-39.5236 214.994   2
   7   0  11 1105.12 203.681   3
   7   0  11 1215.15 311.549   1
   7   0  12 101.563 154.042   1
   7   0  12-22.9574 108.418   3
   7   0  12-33.4516 214.804   2
   7   0  13 44791.7 1342.80   3
   7   0  13 44403.1 2048.22   2
   7   0  13 45948.0 1684.18   1
   7   0  14 175.564 142.299   3
   7   0  14 354.889 263.536   2
   7   0  15 8658.45 666.290   3
   7   0  15 9096.75 1036.82   2
   7   0  16 60.8679 277.137   2
   7   0  17 11784.7 1292.32   2
   7   0  18-1126.27 438.276   2
  -7  -1  17 273.224 311.844   3
  -7   1  17 694.435 413.070   3
  -7   1  16 30879.0 1863.63   3
  -7  -1  16 28175.4 1895.60   3
  -7  -1  15 2901.10 632.687   3
  -7   1  15 2805.58 577.051   3
  -7  -1  14 16671.7 1338.63   3
  -7   1  14 17684.1 1322.67   3
  -7  -1  13 368.591 347.092   3
  -7   1  13 225.825 276.963   3
  -7   1  12 21383.3 1305.36   3
  -7  -1  12 21494.3 1394.29   3
  -7  -1  11 903.867 357.350   3
  -7   1  11 471.606 239.246   3
  -7   1  10 78727.5 2242.66   3
  -7  -1  10 78385.5 2386.93   3
   7  -1  -9 13125.5 630.095   1
  -7   1   9 12328.8 869.549   3
  -7  -1   9 13076.6 938.627   3
  -7  -1   8 50654.8 1736.24   3
  -7   1   8 51693.7 1655.06   3
   7  -1  -8 52298.6 1307.65   1
   7  -1  -8 50214.6 1625.36   2
   7  -1  -7 145.976 108.368   1
   7  -1  -7 179.678 148.165   2
  -7   1   6 112936. 2197.88   3
   7  -1  -6 114693. 2030.77   1
  -7  -1   6 113215. 2314.26   3
   7   1  -6 119343. 2249.94   3
  -7  -1   5 802.251 214.905   3
  -7   1   5 712.237 226.382   3
   7  -1  -5 845.647 222.751   1
  -7   1   4 150328. 2226.49   3
  -7  -1   4 144023. 2282.53   3
   7   1  -3 1603.38 227.942   3
  -7   1   3 1696.74 230.004   3
   7  -1  -3 1150.33 252.156   1
   7  -1  -2 48086.3 1409.67   1
   7   1  -2 46381.1 1060.87   3
  -7   1   2 48127.5 1060.84   3
   7  -1  -1 131100. 1703.87   2
   7   1  -1 125958. 1614.28   3
  -7   1   1 129680. 1563.54   3
   7   1  -1 125394. 2279.92   2
   7  -1  -1 132050. 2355.80   1
   7   1   0 59703.1 1004.89   3
  -7   1   0 58887.5 933.613   3
   7   1   0 57192.4 1512.87   2
   7   1   1 6227.21 294.815   3
  -7   1  -1 6569.41 262.000   3
   7  -1   1 6042.02 365.066   2
   7   1   1 5931.62 495.322   2
  -7  -1  -1 6019.20 504.817   2
   7  -1   2 88963.1 1428.82   2
  -7   1  -2 86550.3 1440.30   2
  -7  -1  -2 87081.1 1912.24   2
   7   1   2 91342.2 1014.33   3
   7   1   2 87423.7 1886.07   2
  -7   1  -2 92139.5 703.714   3
  -7  -1  -3 15151.4 812.259   2
   7   1   3 15113.6 799.099   2
  -7   1  -3 16085.1 655.293   2
   7  -1   3 15843.3 625.152   2
   7   1   4 183542. 2835.98   2
  -7   1  -4 184303. 2383.66   2
   7  -1   4 187678. 2284.27   2
   7  -1   5 1381.36 235.849   2
   7   1   5 1241.27 120.871   3
  -7  -1  -5 1185.93 267.332   2
   7   1   5 1665.65 310.070   2
  -7   1  -5 1364.30 235.278   2
   7   1   6 142435. 2627.75   2
   7   1   6 146377. 1377.56   3
  -7   1  -6 144107. 2388.46   2
   7  -1   6 155545. 2925.17   1
  -7  -1  -6 151844. 2878.05   2
   7  -1   6 141678. 2346.85   2
  -7   1  -7 4367.93 235.368   3
  -7   1  -7 3953.92 426.459   2
   7  -1   7 4371.15 523.580   1
   7  -1   7 4115.31 448.680   2
   7   1   7 4484.14 283.108   3
   7   1   7 5089.23 530.903   2
   7   1   8 2701.91 236.704   3
   7   1   8 2182.79 400.534   2
  -7   1  -8 2812.89 217.394   3
  -7   1  -8 2090.22 326.301   2
   7  -1   8 2683.71 411.457   1
   7  -1   8 2160.89 366.451   2
   7   1   9 13425.0 561.892   3
   7  -1   9 13557.6 919.033   2
   7   1   9 14061.9 952.620   2
   7  -1   9 14899.0 968.339   1
   7   1  10 971.898 176.004   3
   7  -1  10 848.025 283.362   2
   7  -1  10 949.137 258.464   1
   7   1  10 1493.03 361.711   2
   7   1  11 6295.27 585.709   1
   7  -1  11 6179.01 651.409   1
   7  -1  11 5473.45 673.771   2
   7   1  11 5448.89 688.388   2
   7   1  11 5969.84 432.844   3
   7   1  12 16312.6 936.838   1
   7   1  12 14165.3 713.742   3
   7  -1  12 13507.6 1111.47   2
   7   1  12 14239.3 1121.49   2
   7   1  13 295.146 211.732   1
   7   1  13 259.180 171.510   3
   7  -1  13-75.2368 243.187   2
   7   1  13-11.7747 248.802   2
   7   1  14 2682.14 398.722   1
   7   1  14 3094.48 372.726   3
   7  -1  14 2600.52 563.471   2
   7   1  14 1756.01 495.899   2
   7   1  15 2513.51 358.558   3
   7  -1  15 1223.61 426.276   2
   7   1  15 2154.19 514.652   2
   7   1  16 3849.59 744.510   2
   7   1  17-425.853 329.030   2
  -7   2  16-23.5586 338.931   3
  -7   2  15 6372.22 826.148   3
  -7   2  14 390.718 365.912   3
  -7   2  13 5718.23 744.912   3
  -7   2  12 5183.45 688.767   3
  -7   2  11 39116.4 1686.72   3
  -7   2  10 3519.66 527.402   3
  -7   2   9 12377.0 876.319   3
  -7   2   8 57896.3 1790.23   3
   7  -2  -8 63749.5 1783.97   2
  -7   2   7 1302.86 294.752   3
   7  -2  -6 5637.47 485.749   1
  -7   2   6 5858.34 531.105   3
   7  -2  -6 4995.39 439.855   2
   7   2  -5 103228. 2056.56   3
   7  -2  -5 97110.7 1785.01   2
  -7   2   5 102314. 2058.64   3
   7  -2  -5 102184. 2094.80   1
  -7   2   4 3503.17 384.500   3
   7  -2  -4 3142.30 302.387   2
   7  -2  -4 3893.01 438.608   1
  -7   2   3 95934.3 1750.60   3
   7  -2  -3 95823.6 1475.30   2
   7  -2  -3 95638.0 2101.13   1
  -7   2   2 14504.0 632.640   3
   7   2  -2 14717.2 887.107   2
   7  -2  -2 14902.8 516.089   2
   7   2  -2 15701.4 687.831   3
   7  -2  -2 14937.5 852.068   1
   7  -2  -1 42867.7 724.560   2
   7   2  -1 40860.1 1431.79   2
  -7   2   1 40356.0 977.429   3
   7  -2  -1 42396.1 1458.23   1
   7   2  -1 41344.6 1077.09   3
   7  -2   0 98788.1 934.865   2
   7   2   0 99643.5 1612.64   3
   7  -2   0 100584. 2295.99   1
   7   2   0 99053.6 2202.29   2
   7   2   1 1401.22 300.803   2
   7  -2   1 1424.19 113.832   2
  -7  -2  -1 1385.55 270.361   2
  -7  -2  -2 80306.4 2014.03   2
  -7   2  -2 82573.0 1080.19   2
   7   2   2 82686.2 2017.74   2
   7  -2   2 81738.5 1001.34   2
  -7  -2  -3 17062.7 947.406   2
   7   2   3 17830.1 954.095   2
   7  -2   3 17124.2 555.704   2
  -7   2  -3 16143.9 545.677   2
   7  -2   4 334.959 193.578   1
  -7  -2  -4 586.825 198.901   2
   7  -2   4 461.332 129.562   2
  -7   2  -4 427.156 121.502   2
   7   2   5 113172. 2484.76   2
  -7   2  -5 103115. 1713.90   2
   7  -2   5 112209. 1858.99   2
  -7  -2  -5 110462. 2552.28   2
   7  -2   5 114913. 2689.76   1
  -7   2  -5 104954. 1205.41   3
  -7   2  -6 458.263 92.0045   3
   7   2   6 637.312 269.831   2
   7  -2   6 121.580 214.793   1
  -7   2  -6 786.831 191.395   2
   7  -2   6 411.245 154.670   2
   7   2   7 54557.1 1795.85   2
  -7   2  -7 55477.4 966.399   3
  -7   2  -7 57136.2 1507.07   2
   7  -2   7 55424.9 1947.60   1
   7   2   7 55826.1 1120.33   3
   7  -2   7 56698.4 1614.31   2
  -7   2  -8 16064.9 856.625   2
  -7   2  -8 16815.1 578.998   3
   7   2   8 19024.4 722.602   3
   7  -2   8 16560.2 958.859   2
   7   2   8 15588.8 993.058   2
   7   2   9 2221.49 428.234   2
  -7   2  -9 2761.15 253.754   3
   7   2   9 2702.82 295.071   3
  -7   2  -9 2538.00 377.502   2
   7  -2   9 2150.22 402.262   2
   7   2  10 22246.1 846.660   3
  -7   2 -10 22373.3 780.318   3
   7  -2  10 21392.2 1225.75   2
   7   2  10 21667.5 1275.98   2
  -7   2 -11 35891.6 1049.76   3
   7  -2  11 34193.4 1670.25   2
   7   2  11 36575.5 1709.43   2
   7   2  11 37435.9 1157.80   3
   7   2  12 9399.46 610.056   3
   7   2  12 10201.0 977.037   2
   7   2  13 25852.5 1039.14   3
   7   2  13 24508.1 1564.81   2
   7   2  13 26997.2 1176.12   1
   7   2  14 3962.46 682.974   2
   7   2  14 3857.81 441.100   3
   7   2  15 18309.2 968.698   3
   7   2  15 19151.0 1503.87   2
   7   2  16 171.474 214.042   2
   7   2  17 992.002 384.437   2
  -7   3  16 30835.9 1831.51   3
  -7   3  15 1160.92 451.713   3
  -7   3  14 21931.3 1450.29   3
  -7   3  13 379.009 320.702   3
  -7   3  12 19083.9 1258.27   3
  -7   3  11 5730.86 667.923   3
  -7   3  10 92049.6 2500.07   3
  -7   3   9 3394.56 509.195   3
  -7   3   8 86214.4 2252.01   3
   7  -3  -8 83731.0 2057.31   2
  -7   3   7 13690.8 878.992   3
  -7   3   6 115368. 2378.75   3
   7  -3  -6 112610. 2090.93   2
   7  -3  -5 676.804 159.860   2
  -7   3   5 640.761 254.270   3
   7   3  -4 50031.4 1466.38   3
  -7   3   4 47233.0 1378.39   3
   7  -3  -4 46011.3 1070.66   2
   7   3  -3 8568.60 757.596   2
   7  -3  -3 7885.88 378.138   2
   7   3  -3 8511.05 604.900   3
   7  -3  -2 48800.6 667.676   2
   7   3  -2 47202.9 1693.60   2
  -7   3   1 2903.14 388.855   1
   7   3  -1 2634.02 410.185   2
  -7   3   0 106714. 2257.27   1
   7   3   0 102015. 2442.94   2
  -7   3  -1 4512.83 482.130   1
   7   3   1 4047.56 515.167   2
  -7  -3  -2 32172.0 1405.64   2
   7   3   2 33533.1 1416.71   2
   7   3   3 9576.73 775.486   2
  -7   3  -3 10160.6 293.715   2
   7   3   4 44444.9 1649.84   2
  -7   3  -4 43099.3 861.970   2
  -7   3  -5 7956.31 437.383   2
   7   3   5 8636.54 763.092   2
  -7   3  -6 7389.61 472.497   2
  -7   3  -6 7645.21 438.779   3
   7   3   6 6873.01 687.274   2
   7   3   7 8408.20 769.275   2
  -7   3  -7 7758.29 529.534   2
  -7   3  -7 7755.54 439.619   3
  -7   3  -8 64215.6 1624.22   2
  -7   3  -8 64396.4 1307.58   3
   7   3   8 66256.4 2162.33   2
   7   3   9 1558.89 395.619   2
  -7   3  -9 1171.03 242.726   2
  -7   3  -9 1497.39 212.406   3
   7   3   9 1594.77 249.177   3
  -7   3 -10 98912.4 1746.98   3
   7   3  10 102024. 2006.16   3
   7   3  11 11969.0 726.287   3
   7   3  11 11153.7 1013.17   2
   7   3  12 63928.4 1693.33   3
   7   3  12 60762.3 2375.30   2
   7   3  13 15493.1 872.306   3
   7   3  13 14725.5 1237.72   2
   7   3  14 15667.6 911.580   3
   7   3  14 17971.0 1436.39   2
   7   3  15 2092.34 348.074   3
   7   3  15 1472.62 480.426   2
   7   3  16-343.551 333.270   2
  -7   4  15 6654.04 876.238   3
  -7   4  14 1189.71 453.385   3
  -7   4  13 22065.2 1431.40   3
  -7   4  12-42.7647 275.651   3
  -7   4  11 50918.0 2025.17   3
  -7   4  10 6475.67 721.909   3
  -7   4   9 74809.4 2286.23   3
   7  -4  -8 27542.6 1224.40   2
  -7   4   8 28362.6 1338.98   3
  -7   4   7 127.347 206.873   3
   7  -4  -6 35070.1 1188.02   2
  -7   4   6 33748.5 1358.01   3
  -7   4   6 35406.2 1326.94   1
   7  -4  -5 2589.36 308.329   2
   7  -4  -4 1700.20 205.650   2
   7   4  -4 1769.43 416.039   2
   7   4  -3 27499.6 1428.47   2
   7  -4  -3 27107.8 629.539   2
   7   4  -2 7413.78 755.633   2
   7   4  -1 61757.2 2084.21   2
   7   4   0 119.363 243.884   2
   7   4   1 91620.4 2516.44   2
   7   4   2 5034.96 622.641   2
   7   4   3 38503.9 1660.48   2
  -7   4  -4 25.2325 45.6085   2
   7   4   4-205.300 295.736   2
  -7   4  -5 18213.8 593.309   2
   7   4   5 16927.7 1111.54   2
  -7   4  -6 4854.34 354.782   2
   7   4   6 4834.33 655.584   2
   7   4   7 13051.3 1026.74   2
  -7   4  -7 12694.2 692.238   3
  -7   4  -7 12544.8 633.822   2
  -7   4  -8 2172.80 298.489   2
   7   4   8 2669.33 499.102   2
  -7   4  -8 2369.97 315.075   3
  -7   4  -9 19657.9 855.735   3
  -7   4  -9 17725.6 880.710   2
   7   4   9 19858.3 1282.15   2
   7   4  10 5115.76 501.641   3
   7   4  10 5525.90 708.936   2
   7   4  11 14294.2 851.418   3
   7   4  11 15255.5 1223.95   2
   7   4  12 156.274 239.909   2
   7   4  12 377.562 197.982   3
   7   4  13 2262.95 530.727   2
   7   4  13 3467.11 466.443   3
   7   4  14 2696.95 421.803   3
   7   4  14 2997.49 641.830   2
   7   4  15 16165.5 1447.53   2
   7   4  15 15328.1 984.896   3
  -7   5  14 20851.3 1479.91   3
  -7   5  13 938.707 437.146   3
  -7   5  12 23273.8 1501.80   3
  -7   5  11 3361.43 591.264   3
  -7   5  10 3597.58 582.893   3
  -7   5   9 12255.1 954.384   3
  -7   5   8 52196.2 1880.13   3
  -7   5   7-212.998 300.807   3
   7  -5  -6 21905.7 963.316   2
   7  -5  -5 2216.23 271.607   2
   7   5  -5 2665.51 567.411   2
   7   5  -4 31086.5 1646.76   2
   7  -5  -4 32400.0 857.259   2
   7   5  -3 12420.5 1040.98   2
   7   5  -2 28733.9 1536.45   2
   7   5  -1 1875.14 419.030   2
   7   5   0 29791.9 1557.14   2
   7   5   1 2601.13 489.917   2
   7   5   2 161485. 3608.24   2
   7   5   3 1005.13 389.389   2
   7   5   4 22842.2 1371.55   2
  -7   5  -5 873.798 118.707   2
   7   5   5 569.190 290.158   2
   7   5   6 5441.13 725.193   2
  -7   5  -6 5359.86 349.418   2
   7   5   7 99498.0 2971.80   2
  -7   5  -7 98134.8 1689.40   2
   7   5   8 948.521 370.548   2
   7   5   9 5606.51 767.293   2
   7   5  10 11044.2 1064.07   2
   7   5  11 365.516 311.384   2
   7   5  11 411.800 222.169   3
   7   5  12 13189.5 907.438   3
   7   5  12 14360.7 1283.23   2
   7   5  13 17.8736 360.266   2
   7   5  13-152.779 194.649   3
   7   5  14 16.7023 185.848   3
   7   5  14 231.440 304.994   2
  -7   6  13 10033.3 1062.18   3
  -7   6  12 1003.08 419.313   3
  -7   6  11 8486.87 908.391   3
  -7   6  10 303.712 262.720   3
  -7   6   9 6613.44 769.861   3
  -7   6   8 363.834 259.852   3
   7   6  -7 46397.9 2272.67   2
   7   6  -6 7764.60 946.264   2
   7   6  -5 62047.3 2494.37   2
   7   6  -4 2812.31 570.744   2
   7   6  -3 83681.2 2833.66   2
   7   6  -2-249.834 340.784   2
   7   6  -1 37620.3 1892.47   2
   7   6   0 3059.09 583.711   2
   7   6   1 10996.8 1045.75   2
   7   6   2 60.3365 305.139   2
   7   6   3 38144.9 1926.27   2
   7   6   4 5506.31 751.120   2
   7   6   5 31439.7 1752.16   2
   7   6   6-262.364 368.321   2
   7   6   7 53483.5 2338.48   2
   7   6   8 804.057 382.548   2
   7   6   9 27038.7 1707.89   2
   7   6  10 10902.4 1103.92   2
   7   6  11 11421.1 1163.38   2
   7   6  12 779.142 431.582   2
   7   6  12 33.9075 168.605   3
   7   6  13 13420.7 1002.62   3
   7   6  13 14429.7 1384.81   2
   7   6  14 113.663 206.639   3
  -7   7  11 2697.62 575.031   3
  -7   7  10 4258.99 679.782   3
   7   7 -10 3726.22 742.118   2
  -7   7   9 6072.30 800.074   3
   7   7  -9 5007.78 873.331   2
   7   7  -8 15292.0 1411.42   2
   7   7  -7 562.374 407.801   2
   7   7  -6 23464.7 1685.37   2
   7   7  -5 543.389 370.530   2
   7   7  -4 38188.7 2082.08   2
   7   7  -3 798.615 342.666   2
   7   7  -2 6897.21 908.386   2
   7   7  -1 9989.38 1048.07   2
   7   7   0 20044.0 1501.48   2
   7   7   1 160.585 290.504   2
   7   7   2 28848.7 1787.08   2
   7   7   3 22767.2 1584.62   2
   7   7   4 24045.2 1592.05   2
   7   7   5 406.160 344.107   2
   7   7   6 14053.2 1285.70   2
   7   7   7 224.179 307.734   2
   7   7   8 6360.13 891.247   2
   7   7   9-101.102 293.507   2
   7   7  10 23819.1 1705.55   2
   7   7  11 349.129 381.333   2
   7   7  13 292.396 241.898   3
   7   8  -9 12094.9 1332.08   2
   7   8  -8 2169.45 625.423   2
   7   8  -7 5164.58 898.572   2
   7   8  -6-636.920 475.160   2
   7   8  -5 7085.50 981.471   2
   7   8  -4 650.227 416.839   2
   7   8  -3 30018.6 1947.15   2
   7   8  -2 1279.55 515.053   2
   7   8  -1 6.34131 297.540   2
   7   8   0-108.756 414.327   2
   7   8   1 1078.17 422.185   2
   7   8   2 1906.94 573.197   2
   7   8   3 8595.11 1042.47   2
   7   8   4 5148.43 835.377   2
   7   8   5 27076.0 1851.44   2
   7   8   6 41.6592 248.312   2
   7   8   7 12743.9 1304.43   2
   7   8   8 1375.13 496.125   2
   7   9  -5 254.129 336.225   2
   7   9  -4 10830.2 1246.20   2
   7   9  -3 1627.06 571.455   2
   7   9  -2 13909.4 1414.21   2
   7   9  -1 4797.69 837.925   2
   7   9   0 3842.89 739.364   2
   7   9   1 2555.49 573.911   2
   7   9   2 16098.6 1508.90   2
   7   9   3 379.779 362.682   2
   7   9   4 23971.8 1839.42   2
   7   9   5-735.709 481.811   2
  -8   0  16 3635.17 707.859   3
  -8   0  15-160.461 328.500   3
  -8   0  14 35322.9 1868.85   3
  -8   0  13-563.120 398.614   3
  -8   0  12 27584.2 1541.91   3
   8   0 -12 29532.4 882.088   1
  -8   0  11-401.729 335.264   3
   8   0 -11 60.4917 84.5337   1
  -8   0  10 14995.2 1043.37   3
   8   0 -10 14906.4 722.085   1
  -8   0   9-40.7714 237.084   3
  -8   0   8 2730.20 436.107   3
  -8   0   7-269.249 254.856   3
   8   0  -6 5613.82 510.342   3
  -8   0   6 4075.30 450.581   3
  -8   0   5-67.2042 179.295   3
  -8   0   4 97645.6 1832.53   3
  -8   0   3 61.9202 123.584   3
   8   0  -3 40.7252 91.0063   3
   8   0  -2 123595. 1741.62   3
   8   0  -2 121122. 2179.97   2
   8   0  -1 4.34335 68.8159   3
   8   0  -1 129.447 134.103   2
   8   0   0 29993.3 656.916   3
   8   0   0 28182.3 990.872   2
   8   0   1-70.4947 136.867   2
  -8   0  -2 64091.4 1568.64   2
   8   0   2 64509.9 1514.68   2
   8   0   3 65.0573 135.313   2
  -8   0  -3-22.2661 126.191   2
  -8   0  -4 149195. 2514.64   2
   8   0   4 151045. 2429.45   2
  -8   0  -5 126.571 122.490   2
   8   0   5 117.736 176.815   2
  -8   0  -6 336182. 4112.93   2
   8   0   6 322127. 3807.78   2
   8   0   7 260.502 192.993   2
  -8   0  -7 79.2576 151.238   2
   8   0   8 14407.5 896.122   2
   8   0   8 14289.1 924.650   1
   8   0   9-8.52228 193.367   1
   8   0   9 786.292 305.263   2
   8   0  10 13278.9 933.452   1
   8   0  10 12772.0 957.937   2
   8   0  11 0.67584 188.832   1
   8   0  11-194.266 243.707   2
   8   0  12 54610.1 2177.28   2
   8   0  12 57557.4 1971.57   1
   8   0  13-16.3785 239.739   1
   8   0  13-71.3208 241.152   2
   8   0  14 29466.0 1448.84   1
   8   0  14 29127.8 1775.36   2
   8   0  15 199.121 242.386   2
   8   0  16 8730.02 1093.85   2
   8   0  17-804.478 420.172   2
  -8  -1  16-14.6004 395.262   3
  -8   1  16-159.973 369.525   3
  -8   1  15 29437.7 1792.56   3
  -8  -1  15 29389.4 1890.91   3
  -8  -1  14 1405.81 442.904   3
  -8   1  14 2706.77 542.502   3
  -8   1  13 8585.69 916.446   3
  -8  -1  13 8610.22 964.668   3
  -8  -1  12 2551.92 512.904   3
  -8   1  12 3190.16 560.616   3
  -8   1  11 14128.3 1037.12   3
  -8  -1  11 14807.0 1124.42   3
  -8  -1  10 1218.67 378.141   3
  -8   1  10 1174.49 315.716   3
   8  -1 -10 1539.39 237.763   1
  -8  -1   9 40141.2 1673.92   3
   8  -1  -9 42642.6 1263.64   1
  -8   1   9 38769.2 1546.76   3
  -8   1   8 12405.2 841.526   3
  -8  -1   8 11399.8 856.249   3
   8  -1  -8 11737.3 691.198   1
  -8   1   7 21273.3 1037.00   3
   8  -1  -7 21461.4 952.489   1
   8  -1  -7 20385.1 1020.22   2
  -8  -1   7 20696.1 1081.14   3
  -8   1   6 22974.7 1018.27   3
   8  -1  -6 23428.7 1006.90   1
   8   1  -6 25197.0 1059.68   3
  -8  -1   6 22814.3 1071.55   3
  -8   1   5 69707.6 1654.84   3
   8  -1  -5 70013.6 1752.86   1
   8   1  -5 73268.0 1707.04   3
  -8  -1   5 72828.2 1791.56   3
   8  -1  -4 5130.23 504.780   1
  -8   1   4 5016.58 434.851   3
  -8  -1   4 4460.51 427.327   3
  -8   1   3 64025.3 1376.38   3
   8   1  -3 65390.3 1426.50   3
   8  -1  -3 62329.5 1707.46   1
   8   1  -2 20460.5 738.424   3
  -8   1   2 21580.7 735.890   3
   8   1  -2 20604.1 1007.07   2
   8  -1  -2 20988.1 1004.81   1
   8   1  -1 143199. 1783.10   3
   8  -1  -1 147663. 1962.00   2
   8   1  -1 143777. 2549.14   2
   8  -1  -1 144111. 2671.83   1
  -8   1   1 149898. 1740.57   3
   8  -1   0 1158.87 190.485   2
   8  -1   0 1551.08 329.249   1
  -8   1   0 1061.04 142.833   3
   8   1   0 1025.16 228.656   2
   8   1   0 1211.20 158.236   3
  -8   1  -1 25639.1 521.509   3
   8   1   1 26142.4 608.821   3
   8  -1   1 25341.2 788.465   2
   8   1   1 25466.6 1067.56   2
  -8   1  -2 29331.2 376.460   3
   8   1   2 29694.4 564.907   3
   8  -1   2 27868.2 850.246   2
  -8  -1  -2 28244.6 1156.13   2
  -8   1  -2 28727.9 909.357   2
   8   1   2 28697.4 1146.20   2
   8   1   3 100204. 882.946   3
   8  -1   3 98211.3 1647.30   2
  -8   1  -3 92716.2 1694.74   2
  -8  -1  -3 98532.5 2178.21   2
   8   1   3 93788.2 2064.09   2
   8   1   4 30667.6 1211.03   2
  -8   1  -4 29533.9 1005.12   2
   8  -1   4 30039.6 962.617   2
  -8  -1  -4 30512.4 1239.67   2
   8   1   5 142026. 2667.76   2
   8   1   5 148504. 965.384   3
   8  -1   5 147426. 2936.92   1
  -8   1  -5 140997. 2332.23   2
  -8  -1  -5 144290. 2804.87   2
   8  -1   5 143736. 2257.04   2
   8   1   6 12476.6 812.194   2
   8   1   6 13013.3 338.377   3
   8  -1   6 14162.2 967.571   1
  -8   1  -6 12508.9 747.517   2
  -8  -1  -6 13566.4 900.900   2
   8  -1   6 11992.3 702.400   2
   8  -1   7 34130.8 1496.03   1
  -8   1  -7 33147.7 1272.40   2
   8  -1   7 33192.2 1264.52   2
   8   1   7 33195.6 627.001   3
   8   1   7 33221.5 1347.25   2
   8   1   8 5540.89 300.764   3
  -8   1  -8 5637.38 555.857   2
   8  -1   8 5213.42 602.962   1
   8  -1   8 5455.71 556.231   2
   8   1   8 4912.48 565.501   2
   8   1   9 65909.7 1130.06   3
   8  -1   9 62543.6 1983.81   2
   8  -1   9 65093.8 2112.84   1
   8   1   9 60333.1 2005.87   2
   8   1  10 217.092 221.391   2
   8  -1  10-20.7752 191.924   1
   8   1  10 258.896 109.858   3
   8  -1  10 42.4517 163.906   2
   8   1  11 15521.1 650.943   3
   8   1  11 16458.7 981.601   1
   8  -1  11 13608.6 1026.36   1
   8  -1  11 14349.3 1068.02   2
   8   1  11 16377.6 1155.98   2
   8   1  12 545.671 150.853   3
   8   1  12 520.698 224.038   1
   8  -1  12 829.300 354.747   2
   8   1  12 748.729 303.580   2
   8  -1  13 45506.9 2133.57   2
   8   1  13 46870.3 1260.13   3
   8   1  13 49413.6 2194.57   2
   8   1  14 3362.61 472.128   1
   8  -1  14 3244.68 638.762   2
   8   1  14 2815.13 588.002   2
   8  -1  15 7467.95 956.050   2
   8   1  15 7026.10 936.869   2
   8   1  16 5.32669 213.068   2
   8   1  17 1331.45 490.828   2
  -8   2  16 3666.42 667.339   3
  -8   2  15-162.721 339.827   3
  -8   2  14 9683.48 977.161   3
  -8   2  13 270.399 289.541   3
  -8   2  12 5442.32 710.567   3
  -8   2  11 59.3594 277.385   3
  -8   2  10 102446. 2653.65   3
  -8   2   9 148.410 252.142   3
  -8   2   8 3061.59 445.904   3
   8  -2  -8 2859.21 402.076   2
  -8   2   7 41164.9 1454.21   3
   8  -2  -7 41823.3 1408.46   1
  -8   2   6 3830.26 452.246   3
   8  -2  -6 4083.16 454.974   1
   8   2  -5 43569.1 1359.36   3
  -8   2   5 43203.5 1349.61   3
   8  -2  -5 40394.5 1193.52   2
   8  -2  -5 42934.5 1466.18   1
   8   2  -4 56062.6 1485.77   3
  -8   2   4 54939.3 1455.31   3
   8  -2  -4 55285.7 1315.48   2
   8  -2  -4 56456.4 1712.58   1
  -8   2   3 18483.4 795.888   3
   8  -2  -3 16916.8 673.404   2
   8  -2  -3 18078.8 999.848   1
  -8   2   2 96917.5 1696.32   3
   8   2  -2 94982.0 2332.35   2
   8  -2  -2 96639.4 2331.87   1
   8   2  -2 96722.9 1759.48   3
   8   2  -1 23046.1 802.861   3
   8   2  -1 23057.5 1128.20   2
  -8   2   1 24642.4 785.180   3
   8  -2  -1 26173.1 1247.15   1
   8  -2  -1 25094.3 628.813   2
  -8   2   0 14005.8 541.997   3
   8  -2   0 14361.3 435.095   2
   8  -2   0 14693.8 954.679   1
   8   2   0 13197.0 858.643   2
   8   2   0 14901.7 633.079   3
  -8   2  -1 11164.4 452.162   3
   8  -2   1 11584.0 863.429   1
   8   2   1 10898.8 773.635   2
   8   2   1 11577.3 534.362   3
   8  -2   1 11582.2 385.527   2
  -8  -2  -2 31843.7 1348.22   2
   8   2   2 31588.5 1313.58   2
   8  -2   2 33645.9 708.994   2
  -8   2  -3 29856.5 797.921   2
  -8  -2  -3 30782.2 1337.81   2
   8   2   3 30137.2 1294.17   2
   8  -2   3 32523.9 799.252   2
   8  -2   3 32945.6 1477.00   1
  -8  -2  -4 39256.5 1536.98   2
   8   2   4 37673.2 1430.58   2
   8  -2   4 38359.2 997.287   2
  -8   2  -4 37037.0 978.276   2
   8  -2   4 39442.6 1645.13   1
  -8   2  -5 24662.6 502.663   3
   8   2   5 23572.2 1186.93   2
  -8   2  -5 24582.1 886.283   2
   8  -2   5 25187.9 902.973   2
   8  -2   5 24375.0 1317.11   1
  -8   2  -6 18757.2 456.712   3
   8   2   6 19019.3 1084.25   2
  -8   2  -6 19352.0 847.369   2
   8  -2   6 18942.3 862.531   2
   8  -2   6 19155.6 1190.39   1
   8   2   7 6091.16 648.931   2
   8  -2   7 6715.04 712.959   1
  -8   2  -7 6861.85 305.295   3
   8   2   7 6792.71 381.092   3
  -8   2  -7 6102.71 502.511   2
   8  -2   7 6415.92 558.209   2
  -8   2  -8 64577.6 1026.32   3
   8   2   8 65760.2 1231.99   3
   8  -2   8 65413.1 2254.79   1
  -8   2  -8 62084.6 1712.23   2
   8  -2   8 64173.6 1880.76   2
   8   2   8 59611.3 1972.54   2
   8   2   9 1522.25 382.673   2
  -8   2  -9 1615.30 188.074   3
   8   2   9 1298.12 188.201   3
  -8   2  -9 1940.39 335.792   2
   8  -2   9 1771.16 353.769   2
   8   2  10 664.238 270.877   2
   8   2  10 307.308 127.116   3
  -8   2 -10 84.8286 66.4683   3
   8  -2  10 547.839 258.008   2
   8   2  11 10037.2 562.382   3
   8  -2  11 8675.29 837.991   2
   8   2  11 9646.54 907.270   2
   8   2  12 240.874 111.490   3
   8  -2  12 87.7815 268.590   2
   8   2  13 10891.8 648.501   3
   8   2  13 10568.6 797.186   1
   8   2  13 12104.5 1120.30   2
   8   2  14 51723.1 2387.04   2
   8   2  15 2703.25 606.705   2
   8   2  16 1121.92 423.895   2
  -8   3  15 24594.7 1610.01   3
  -8   3  14 677.125 418.213   3
  -8   3  13 4138.68 658.980   3
  -8   3  12 1831.96 436.891   3
  -8   3  11 10267.2 916.620   3
  -8   3  10 30679.8 1481.75   3
  -8   3   9 139742. 3029.82   3
  -8   3   8 30731.0 1392.84   3
   8  -3  -8 31061.0 1262.33   2
  -8   3   7 188057. 3251.47   3
  -8   3   6 15324.8 903.859   3
   8  -3  -6 14723.2 760.024   2
  -8   3   5 87479.2 2022.72   3
   8  -3  -5 86875.7 1649.63   2
   8  -3  -4 186.281 111.330   2
  -8   3   4 283.558 173.615   3
  -8   3   3 50985.8 1387.65   3
   8   3  -3 49694.2 1869.08   2
   8  -3  -3 51168.2 947.177   2
   8   3  -3 50409.5 1459.70   3
   8  -3  -2 11348.6 319.769   2
   8   3  -2 10594.2 850.660   2
   8  -3  -2 11032.1 313.048   2
   8   3  -1 39656.8 1613.48   2
   8   3   0-236.404 262.265   2
   8   3   1 102359. 2550.26   2
   8   3   2 6874.51 686.109   2
   8   3   3 36806.7 1559.73   2
  -8   3  -4 1027.59 136.737   2
   8   3   4 1175.17 316.448   2
   8   3   5 15679.0 1050.80   2
  -8   3  -5 15242.6 608.021   2
  -8   3  -6 33815.5 881.527   3
   8   3   6 35737.5 1591.97   2
  -8   3  -6 34312.4 1009.30   2
  -8   3  -7 57338.4 1128.88   3
   8   3   7 57269.5 2041.34   2
  -8   3  -7 58061.3 1459.01   2
   8   3   8 936.225 365.329   2
  -8   3  -8 665.208 144.239   3
  -8   3  -8 629.193 185.315   2
  -8   3  -9 56790.5 1202.06   3
  -8   3  -9 58693.3 1705.11   2
   8   3   9 59429.3 1402.91   3
   8   3   9 56499.2 2099.31   2
   8   3  10 2096.12 463.272   2
   8   3  10 1818.25 288.798   3
   8   3  11 80822.7 1797.06   3
   8   3  11 80833.0 2687.29   2
   8   3  12 6613.00 539.755   3
   8   3  12 6352.42 790.646   2
   8   3  13 48066.4 1470.97   3
   8   3  13 50310.0 2299.64   2
   8   3  14 4324.55 767.798   2
   8   3  15 15707.9 1407.89   2
   8   3  16 1110.25 460.153   2
  -8   4  15 815.877 329.553   3
  -8   4  14 6994.74 892.199   3
  -8   4  13 496.580 337.022   3
  -8   4  12 33639.6 1738.21   3
  -8   4  11 10002.2 922.656   3
  -8   4  10 22608.2 1343.91   3
  -8   4   9 25656.4 1369.32   3
   8  -4  -8 39948.3 1476.41   2
  -8   4   8 42129.4 1686.32   3
  -8   4   7 7317.14 675.187   3
   8  -4  -6 6560.48 505.402   2
  -8   4   6 6821.58 626.719   3
  -8   4   5 10397.6 748.194   3
   8  -4  -5 9616.21 561.753   2
   8  -4  -4 6411.36 367.418   2
   8   4  -4 6352.20 743.672   2
   8  -4  -3 2921.10 169.015   2
   8   4  -3 2785.40 503.898   2
   8   4  -2 32976.1 1591.76   2
   8   4  -1 6043.09 688.231   2
   8   4   0 65703.7 2219.07   2
   8   4   1 7714.94 771.496   2
   8   4   2 45764.2 1866.24   2
   8   4   3 45439.6 1861.99   2
   8   4   4 32949.3 1596.21   2
   8   4   5 22003.2 1309.31   2
  -8   4  -5 24421.9 635.237   2
   8   4   6 16208.8 1166.42   2
  -8   4  -6 16378.1 628.738   2
  -8   4  -7 989.273 209.755   3
   8   4   7 1005.05 363.267   2
  -8   4  -7 1052.16 189.157   2
  -8   4  -8 5016.07 407.752   3
  -8   4  -8 5236.41 461.886   2
   8   4   8 4456.06 650.186   2
   8   4   9 7358.27 824.834   2
   8   4  10 309.239 297.933   2
   8   4  10 96.2793 148.444   3
   8   4  11 725.105 361.687   2
   8   4  11 927.441 242.458   3
   8   4  12 6446.31 856.058   2
   8   4  12 5626.50 546.135   3
   8   4  13 12716.4 832.513   3
   8   4  13 10880.1 1118.54   2
   8   4  14 15438.2 1377.93   2
   8   4  15 7012.64 997.024   2
  -8   5  14 1357.79 424.090   3
  -8   5  13 8095.02 936.236   3
  -8   5  12 368.636 251.211   3
  -8   5  11 6032.50 772.623   3
  -8   5  10 862.455 347.547   3
  -8   5   9 17287.2 1178.29   3
  -8   5   8 582.833 334.393   3
  -8   5   7 40484.4 1649.64   3
  -8   5   6 2474.82 435.847   3
   8   5  -6 2839.52 577.150   2
   8  -5  -5 415.650 126.600   2
   8   5  -5-60.5222 308.101   2
   8   5  -4 32441.4 1739.42   2
   8  -5  -4 34702.0 737.646   2
   8   5  -3 4371.07 663.241   2
   8   5  -2-265.904 349.158   2
   8   5  -1 52147.3 2138.11   2
   8   5   0 596.234 374.506   2
   8   5   1 110408. 3095.79   2
   8   5   2 3340.14 609.354   2
   8   5   3 54842.5 2195.03   2
   8   5   4 978.505 365.726   2
   8   5   5 13986.9 1124.32   2
   8   5   6 1484.44 426.336   2
   8   5   7 30893.2 1726.53   2
   8   5   8 9390.57 970.420   2
   8   5   9 21170.6 1467.73   2
   8   5  10 7449.17 884.278   2
   8   5  11 11636.6 817.390   3
   8   5  11 10081.5 1046.66   2
   8   5  12 1686.38 505.637   2
   8   5  12 1834.17 344.402   3
   8   5  13 2153.38 589.087   2
   8   5  13 1950.10 375.365   3
  -8   6  12 10124.3 1047.83   3
  -8   6  11 973.847 350.168   3
  -8   6  10 978.457 362.159   3
  -8   6   9 771.637 330.905   3
  -8   6   8 31776.4 1603.24   3
   8   6  -8 30625.2 1929.62   2
  -8   6   7 922.447 327.952   3
   8   6  -7 1271.28 440.998   2
   8   6  -6 12944.7 1213.23   2
   8   6  -5-95.2960 299.316   2
   8   6  -4 75601.1 2815.55   2
   8   6  -3 328.198 327.668   2
   8   6  -2 75006.1 2738.57   2
   8   6  -1 5.09772 322.465   2
   8   6   0 17107.3 1305.60   2
   8   6   1 96.6453 316.964   2
   8   6   2 39483.7 1999.38   2
   8   6   3 72.9807 291.229   2
   8   6   4 267.164 235.747   2
   8   6   5 4055.50 675.626   2
   8   6   6 79281.7 2890.70   2
   8   6   7 832.430 393.800   2
   8   6   8 60110.6 2566.82   2
   8   6   9 738.657 393.169   2
   8   6  10 25758.6 1709.62   2
   8   6  11 4024.52 719.893   2
   8   6  12 12467.8 946.208   3
   8   6  12 14136.4 1343.30   2
  -8   7  10 889.334 378.253   3
   8   7 -10 1385.61 475.861   2
  -8   7   9 1928.29 497.951   3
   8   7  -9 1288.94 499.569   2
  -8   7   8 1394.81 458.451   3
   8   7  -8 1019.55 526.801   2
   8   7  -7 37024.1 2198.72   2
   8   7  -6 315.240 353.667   2
   8   7  -5 17343.9 1460.06   2
   8   7  -4-479.085 480.427   2
   8   7  -3 13179.7 1247.73   2
   8   7  -2 9343.82 1057.34   2
   8   7  -1 16796.6 1407.02   2
   8   7   0 9022.81 1049.19   2
   8   7   1 32430.4 1952.69   2
   8   7   2 86.0878 331.693   2
   8   7   3 44155.4 2276.12   2
   8   7   4 8420.39 996.694   2
   8   7   5 9285.56 1062.13   2
   8   7   6-82.3172 264.452   2
   8   7   7 11870.1 1207.62   2
   8   7   8 673.368 390.036   2
   8   7   9 11485.0 1204.00   2
   8   7  10 3657.55 735.501   2
   8   7  12-465.672 252.190   3
  -8   8   8 795.424 356.548   3
   8   8  -8 1392.64 554.590   2
   8   8  -7 1714.22 579.558   2
   8   8  -6 21903.7 1746.58   2
   8   8  -5 1474.38 515.117   2
   8   8  -4 19281.0 1601.12   2
   8   8  -3-18.8735 329.953   2
   8   8  -2 14714.8 1413.61   2
   8   8  -1 1333.88 475.931   2
   8   8   0 5227.89 860.850   2
   8   8   1 1774.95 473.152   2
   8   8   2 92.3746 338.618   2
   8   8   3 3338.32 698.293   2
   8   8   4 11159.7 1217.97   2
   8   8   5 410.000 365.754   2
   8   8   6 9764.25 1167.09   2
   8   8   7-255.691 417.481   2
   8   9  -3 12217.5 1370.16   2
   8   9  -2-112.104 408.269   2
   8   9  -1 6699.97 987.502   2
   8   9   0 198.806 365.881   2
   8   9   1 19614.4 1706.01   2
   8   9   2-463.042 524.391   2
  -9   0  16 388.043 342.654   3
  -9   0  15 18649.4 1470.03   3
  -9   0  14-157.686 287.346   3
  -9   0  13 63771.4 2450.11   3
   9   0 -12 93.1780 96.5423   1
  -9   0  12 21.6640 239.469   3
  -9   0  11 91475.9 2727.42   3
   9   0 -11 101551. 1963.56   1
  -9   0  10-453.659 337.164   3
   9   0 -10 78.6453 102.302   1
  -9   0   9 25938.3 1319.82   3
  -9   0   8-272.896 264.417   3
  -9   0   7 1510.39 321.083   3
  -9   0   6-63.9148 188.462   3
   9   0  -5 200853. 2852.07   3
  -9   0   5 192441. 2858.54   3
  -9   0   4-48.4575 167.292   3
  -9   0   3 49396.6 1222.46   3
   9   0  -3 54492.4 1301.73   3
  -9   0   2 38.1130 104.842   3
   9   0  -2 182.564 93.1817   3
   9   0  -2-102.474 163.609   2
   9   0  -1 52476.5 1468.96   2
   9   0  -1 54483.5 1053.09   3
  -9   0   1 55220.8 1091.14   3
   9   0   0 63.6421 119.205   2
   9   0   1 35148.9 1165.83   2
   9   0   2-13.8916 153.465   2
  -9   0  -2-80.0943 128.679   2
  -9   0  -3 85921.7 1954.50   2
   9   0   3 87824.5 1876.00   2
   9   0   4-11.0665 157.574   2
  -9   0  -4-76.3523 129.372   2
   9   0   5 237312. 3241.97   2
  -9   0  -5 239565. 3445.65   2
   9   0   6-61.4338 192.467   2
  -9   0  -6 3.39133 113.060   2
  -9   0  -7 15729.8 965.230   2
   9   0   7 14717.0 879.412   2
   9   0   8 241.907 225.904   2
   9   0   8 116.577 186.911   1
   9   0   9 43315.3 1685.92   1
   9   0   9 41402.1 1636.39   2
   9   0  10 62.0177 234.216   1
   9   0  10 80.0686 221.116   2
   9   0  11 3454.74 537.907   1
   9   0  11 3115.70 514.271   2
   9   0  12-115.303 211.450   1
   9   0  12-209.604 257.982   2
   9   0  13 8821.14 941.524   2
   9   0  13 8956.61 839.906   1
   9   0  14 81.1990 234.149   2
   9   0  15 12641.1 1248.75   2
   9   0  16 191.569 335.452   2
   9   0  17 8903.65 1165.27   2
  -9   1  16 12878.0 1262.09   3
  -9  -1  16 11933.7 1304.72   3
  -9  -1  15 405.518 339.059   3
  -9   1  15 1154.12 437.560   3
  -9   1  14 18000.8 1382.73   3
  -9  -1  14 18141.9 1459.50   3
  -9  -1  13 190.738 267.459   3
  -9   1  13-56.7023 292.899   3
  -9   1  12 25597.8 1490.80   3
  -9  -1  12 25150.4 1569.17   3
   9  -1 -11 3258.02 365.739   1
  -9  -1  11 2624.59 518.230   3
  -9   1  11 3563.52 561.691   3
  -9  -1  10 2919.44 496.106   3
  -9   1  10 2397.58 441.530   3
   9  -1 -10 2832.54 360.249   1
   9  -1  -9-0.46183 112.352   1
  -9  -1   9-84.8483 239.019   3
  -9   1   9 146.023 195.006   3
   9  -1  -8 21479.9 1012.54   1
  -9   1   8 20132.0 1086.69   3
  -9  -1   8 19861.3 1142.93   3
   9  -1  -7 4572.00 482.146   1
  -9   1   7 4414.32 503.281   3
   9  -1  -7 4280.32 493.359   2
  -9  -1   7 4713.30 550.618   3
  -9   1   6 24560.2 1075.08   3
   9  -1  -6 25478.0 1122.80   1
  -9  -1   6 24576.8 1142.12   3
   9  -1  -5 50224.1 1603.51   1
   9   1  -5 51626.9 1477.44   3
  -9   1   5 50269.2 1434.42   3
  -9  -1   5 48465.5 1496.36   3
   9  -1  -4 18985.1 997.231   1
  -9   1   4 19523.7 848.393   3
   9  -1  -3 18737.5 1011.52   1
  -9   1   3 19297.6 774.707   3
  -9   1   2 45352.5 1080.47   3
   9   1  -2 45102.3 1124.25   3
   9   1  -2 44483.4 1525.15   2
   9  -1  -2 43863.6 1220.05   2
   9  -1  -2 47067.9 1595.94   1
   9   1  -1 1734.23 214.048   3
   9  -1  -1 1944.58 384.963   1
  -9   1   1 1586.71 192.223   3
   9  -1  -1 1960.97 259.429   2
   9   1  -1 1479.99 296.512   2
   9   1   0 116137. 1497.24   3
   9  -1   0 119651. 1853.65   2
  -9   1   0 118836. 1392.21   3
   9   1   0 118276. 2389.25   2
   9  -1   0 121877. 2619.25   1
   9  -1   1 40962.1 1556.27   1
  -9   1  -1 39369.5 664.980   3
   9   1   1 39452.8 774.915   3
   9  -1   1 38974.3 1069.85   2
   9   1   1 38339.2 1372.52   2
   9   1   2 207770. 1476.85   3
   9  -1   2 199494. 2417.94   2
   9   1   2 200090. 3134.26   2
  -9  -1  -2 202166. 3267.04   2
   9  -1   3 2662.57 304.463   2
   9   1   3 2735.49 132.096   3
  -9   1  -3 2790.95 322.172   2
   9  -1   3 3038.95 483.773   1
  -9  -1  -3 2558.28 375.273   2
   9   1   3 1998.20 348.662   2
  -9  -1  -4 68424.5 1939.25   2
   9  -1   4 70478.2 2122.06   1
   9   1   4 64798.1 1830.44   2
   9  -1   4 65839.5 1483.58   2
  -9   1  -4 67291.9 1596.33   2
   9   1   5 14870.1 898.403   2
   9  -1   5 15125.5 1003.88   1
  -9   1  -5 13567.3 752.655   2
   9  -1   5 14298.3 738.455   2
  -9  -1  -5 14254.1 914.950   2
   9   1   6 6728.96 626.988   2
   9  -1   6 7207.07 724.025   1
  -9   1  -6 6551.91 554.040   2
   9  -1   6 6016.40 526.704   2
   9  -1   7 6407.76 707.979   1
  -9   1  -7 6880.91 603.510   2
   9  -1   7 7081.55 599.394   2
   9   1   7 7350.00 671.369   2
   9   1   7 6191.77 194.453   3
  -9   1  -8 11341.7 808.287   2
   9  -1   8 12172.3 974.543   1
   9  -1   8 11736.6 821.541   2
   9   1   8 10849.3 829.362   2
   9   1   8 11189.5 337.872   3
   9   1   9 981.918 131.169   3
   9   1   9 854.983 319.254   2
   9  -1   9 668.929 287.458   1
   9  -1   9 893.716 256.093   2
   9  -1  10 51894.6 1923.47   2
   9   1  10 53983.1 2000.62   2
   9  -1  10 57616.9 2115.99   1
   9   1  10 53441.2 992.377   3
   9   1  11 3569.60 503.438   1
   9  -1  11 3302.32 542.567   1
   9  -1  11 3107.17 528.112   2
   9   1  11 3025.07 549.909   2
   9   1  11 3278.88 285.871   3
   9  -1  12 26347.6 1501.74   1
   9  -1  12 25123.7 1497.15   2
   9   1  12 27723.3 1605.41   2
   9   1  12 26257.3 1336.32   1
   9   1  13 6301.29 678.572   1
   9  -1  13 5459.31 770.603   2
   9   1  13 4442.43 687.926   2
   9  -1  14 11915.4 1166.18   2
   9   1  14 13603.9 1016.76   1
   9   1  14 12973.7 1193.36   2
   9  -1  15 1075.23 400.729   2
   9   1  15 1106.04 383.172   2
   9  -1  16 4558.37 784.059   2
   9   1  16 4525.35 784.623   2
   9   1  17 875.298 402.718   2
  -9   2  16 242.429 288.287   3
  -9   2  15 2042.83 525.258   3
  -9   2  14 320.601 349.598   3
  -9   2  13 17672.3 1292.02   3
  -9   2  12 275.857 281.161   3
  -9   2  11 26804.4 1451.50   3
  -9   2  10 1851.74 442.419   3
  -9   2   9 19597.0 1140.15   3
   9  -2  -8 2931.46 407.960   1
  -9   2   8 2610.03 421.997   3
   9  -2  -8 2412.28 362.693   2
  -9   2   7 111107. 2456.26   3
   9  -2  -7 110794. 2340.22   2
   9  -2  -7 118232. 2526.50   1
  -9   2   6 44357.9 1466.64   3
   9  -2  -6 47529.0 1621.08   1
  -9   2   5 28967.0 1136.77   3
   9  -2  -5 29698.8 1072.75   2
   9  -2  -5 29819.4 1305.83   1
   9   2  -4 48.6038 108.889   3
  -9   2   4 280.158 177.217   3
   9  -2  -4 605.912 166.064   2
   9  -2  -4 89.3213 218.379   1
  -9   2   3 80507.4 1673.53   3
   9   2  -3 76916.2 2263.30   2
   9  -2  -3 76555.3 1473.48   2
   9  -2  -3 80277.3 2225.76   1
  -9   2   2 3927.16 363.136   3
   9  -2  -2 3563.92 301.024   2
   9   2  -2 3107.78 479.874   2
   9   2  -1 75658.3 1495.90   3
   9   2  -1 72147.8 2077.75   2
  -9   2   1 77532.6 1442.60   3
   9  -2  -1 75868.7 2220.35   1
   9  -2  -1 70990.0 1170.18   2
   9   2   0 371.765 121.417   3
   9  -2   0 446.165 266.771   1
  -9   2   0 127.190 94.7829   3
   9   2   0 21.1622 211.921   2
   9  -2   0 239.834 85.7432   2
   9   2   1 542.973 235.593   2
   9   2   1 883.819 169.910   3
   9  -2   1 846.684 133.711   2
   9  -2   1 756.127 287.759   1
  -9   2  -1 489.069 124.274   3
   9   2   2 519.018 237.139   2
   9  -2   2 520.893 102.321   2
   9   2   2 342.071 101.601   3
  -9   2  -2 691.604 106.745   3
   9  -2   2 469.145 265.795   1
  -9   2  -3 19137.1 444.947   3
  -9   2  -3 18729.5 684.610   2
   9   2   3 17777.2 1051.12   2
   9  -2   3 19575.3 1200.97   1
   9  -2   3 19296.9 655.962   2
  -9   2  -4 3834.78 340.888   2
   9  -2   4 4233.32 351.478   2
   9   2   4 3825.76 496.806   2
   9  -2   4 4018.75 587.455   1
  -9   2  -4 3878.21 172.121   3
  -9   2  -5 15091.9 279.074   3
   9   2   5 15709.4 1004.56   2
   9  -2   5 14803.2 717.806   2
  -9   2  -5 14466.3 702.701   2
   9  -2   5 16711.5 1149.99   1
   9   2   6 11856.1 878.873   2
  -9   2  -6 11917.0 263.266   3
  -9   2  -6 9986.07 630.252   2
   9  -2   6 11985.9 702.957   2
   9  -2   6 12264.4 993.434   1
   9   2   7 24785.9 1291.06   2
   9   2   7 28319.0 714.988   3
  -9   2  -7 27359.8 1110.04   2
   9  -2   7 27316.0 1140.33   2
   9  -2   7 27211.2 1503.50   1
   9   2   8 8779.12 423.740   3
  -9   2  -8 8280.56 303.528   3
  -9   2  -8 7534.51 620.220   2
   9  -2   8 8109.59 685.361   2
   9   2   8 7701.37 745.772   2
   9   2   9 24599.1 733.398   3
  -9   2  -9 25031.1 601.721   3
   9  -2   9 25487.8 1505.92   1
  -9   2  -9 24555.9 1177.14   2
   9  -2   9 24747.8 1264.09   2
   9   2   9 23936.3 1335.12   2
   9   2  10 1272.18 385.031   2
   9   2  10 1080.77 179.757   3
   9  -2  10 1719.91 383.235   2
   9   2  11 15401.0 641.658   3
   9  -2  11 13745.3 1079.33   2
   9   2  11 14722.2 1135.73   2
   9   2  12 12636.8 619.593   3
   9  -2  12 12212.5 1046.78   2
   9   2  12 13232.5 1126.16   2
   9   2  13 2035.29 382.845   1
   9   2  13 2503.32 581.139   2
   9   2  14 18590.1 1455.51   2
   9   2  15 5370.73 841.794   2
   9   2  16 6841.43 966.222   2
  -9   3  15 6998.41 914.370   3
  -9   3  14 9049.42 978.029   3
  -9   3  13 1143.73 381.316   3
  -9   3  12 629.390 292.425   3
  -9   3  11 566.099 291.632   3
  -9   3  10 22197.8 1303.77   3
  -9   3   9 7980.78 760.846   3
  -9   3   8 79137.7 2219.30   3
   9  -3  -8 79294.4 2039.10   2
  -9   3   7 11424.9 843.922   3
  -9   3   6 217245. 3431.81   3
   9  -3  -6 216998. 2910.26   2
   9  -3  -5 670.280 179.712   2
  -9   3   5 388.039 179.256   3
  -9   3   4 56841.0 1623.88   3
   9   3  -4 52093.2 2022.88   2
   9  -3  -4 54984.5 1190.52   2
   9  -3  -3 320.949 92.6722   2
   9   3  -3 302.037 156.226   3
  -9   3   3 338.933 157.767   3
   9   3  -3 214.905 234.990   2
   9   3  -2 54907.8 1989.10   2
  -9   3   2 59903.7 1449.22   3
   9  -3  -2 57725.1 2064.48   1
   9  -3  -2 59624.3 749.745   2
   9  -3  -2 60400.5 751.988   2
   9   3  -2 60352.2 1567.54   3
   9  -3  -1 1116.27 338.660   1
  -9   3   1 1545.44 253.286   3
   9   3  -1 1323.63 357.371   2
   9  -3   0 91684.0 2689.68   1
   9   3   0 94619.3 2549.83   2
   9  -3   1 6038.02 735.067   1
   9   3   1 6019.37 668.272   2
   9  -3   2 11253.6 990.113   1
   9   3   2 10520.9 866.716   2
   9  -3   3-240.995 351.128   1
   9   3   3 194.917 258.667   2
  -9   3  -4 35540.5 786.486   2
   9   3   4 34723.0 1568.98   2
   9   3   5 26809.6 1389.42   2
  -9   3  -5 24671.6 785.158   2
   9   3   6 6619.63 717.945   2
  -9   3  -6 6527.81 454.620   2
  -9   3  -6 6316.83 354.793   3
  -9   3  -7 13092.8 496.566   3
   9   3   7 14530.6 1076.65   2
  -9   3  -7 12887.6 702.876   2
   9   3   8 48759.4 1979.15   2
  -9   3  -8 50344.5 989.324   3
   9   3   8 51686.5 1219.99   3
  -9   3  -8 49225.7 1471.37   2
   9   3   9 1422.90 364.496   2
   9   3   9 1815.47 251.154   3
  -9   3  -9 2368.27 354.817   2
   9   3  10 39428.1 1139.73   3
   9   3  10 34962.7 1741.62   2
   9   3  11 231.312 242.421   2
   9   3  11 32.5098 109.006   3
   9   3  12 2415.11 529.338   2
   9   3  12 2109.95 287.789   3
   9   3  13 5808.49 829.207   2
   9   3  14 21314.0 1599.72   2
   9   3  15 520.169 335.722   2
  -9   4  14 8256.93 969.786   3
  -9   4  13 24165.1 1555.72   3
  -9   4  12 778.220 315.531   3
  -9   4  11 33906.8 1720.36   3
  -9   4  10 2339.54 497.373   3
  -9   4   9 32935.4 1586.92   3
  -9   4   8 1883.18 415.509   3
  -9   4   7 14584.6 980.336   3
  -9   4   6 10929.3 808.838   3
   9  -4  -6 10967.1 648.656   2
   9  -4  -5 18348.2 751.334   2
  -9   4   5 17647.5 973.015   3
   9   4  -5 18425.9 1321.45   2
   9  -4  -4 23421.4 649.174   2
  -9   4   4 21601.2 1041.20   3
   9   4  -4 23605.3 1437.56   2
   9   4  -3 27413.9 1527.95   2
  -9   4   3 27803.5 1145.53   3
   9   4  -2 3565.38 569.689   2
   9   4  -1 32094.5 1621.60   2
   9   4   0 2179.22 463.104   2
   9   4   1 64608.1 2284.98   2
   9   4   2 7921.97 821.440   2
   9   4   3 21137.7 1330.85   2
   9   4   4 3444.61 568.356   2
   9   4   5 26555.6 1489.25   2
  -9   4  -5 28427.7 566.778   2
  -9   4  -6 1908.80 216.030   2
   9   4   6 1965.73 427.986   2
   9   4   7 53238.7 2171.97   2
  -9   4  -7 57375.2 1337.78   3
   9   4   8 6350.98 774.930   2
   9   4   9 508.185 306.780   2
   9   4  10 26596.5 1051.27   3
   9   4  10 25956.7 1598.55   2
   9   4  11 3134.71 615.394   2
   9   4  11 4688.77 471.474   3
   9   4  12 8246.72 956.230   2
   9   4  13 4125.25 728.496   2
   9   4  14 1055.48 399.258   2
  -9   5  13 250.328 308.663   3
  -9   5  12 649.724 344.004   3
  -9   5  11 13064.3 1126.96   3
  -9   5  10 13682.5 1106.99   3
  -9   5   9 8.41197 256.107   3
  -9   5   8 57689.6 2101.71   3
  -9   5   7 1995.84 440.445   3
   9   5  -7 1927.85 491.585   2
  -9   5   6 9416.44 795.637   3
   9   5  -6 9933.68 1057.15   2
  -9   5   5 3881.86 522.788   3
   9   5  -5 3759.60 652.709   2
   9   5  -4-151.103 369.935   2
   9   5  -3 62095.4 2429.61   2
   9   5  -2 4580.95 695.477   2
   9   5  -1 19458.6 1349.35   2
   9   5   0 76312.9 2640.60   2
   9   5   1 6870.92 823.508   2
   9   5   2 77545.1 2693.77   2
   9   5   3 725.375 322.611   2
   9   5   4 2250.14 482.785   2
   9   5   5-8.59953 230.934   2
   9   5   6 25447.5 1594.82   2
   9   5   7 3912.07 655.132   2
   9   5   8 31560.5 1796.22   2
   9   5   9 3462.18 692.820   2
   9   5  10 16035.6 1306.88   2
   9   5  11 3670.14 656.439   2
   9   5  11 4028.90 493.412   3
   9   5  12 5122.11 810.121   2
   9   5  13 737.203 360.227   2
  -9   6  12 917.702 412.038   3
  -9   6  11 5070.39 754.308   3
  -9   6  10 6841.73 824.262   3
  -9   6   9 21278.0 1375.53   3
   9   6  -9 20441.3 1673.87   2
  -9   6   8 1112.07 402.831   3
   9   6  -8 1626.84 550.098   2
  -9   6   7 12803.2 1003.23   3
   9   6  -7 14673.4 1356.99   2
  -9   6   6 7336.13 748.125   3
   9   6  -6 6911.63 921.870   2
   9   6  -5 22541.8 1628.45   2
   9   6  -4 1415.41 478.909   2
   9   6  -3 19603.8 1481.41   2
   9   6  -2 445.259 334.053   2
   9   6  -1 66395.3 2666.84   2
   9   6   0-242.500 339.579   2
   9   6   1 25115.6 1651.31   2
   9   6   2 7256.89 896.234   2
   9   6   3 1317.22 478.286   2
   9   6   4 1007.02 367.261   2
   9   6   5 23714.4 1608.31   2
   9   6   6 161.735 294.920   2
   9   6   7 31732.1 1914.97   2
   9   6   8-255.183 363.844   2
   9   6   9 52468.5 2479.47   2
   9   6  10 49.7894 352.028   2
   9   6  11 14306.2 1346.84   2
  -9   7  10 1924.85 515.444   3
  -9   7   9-153.753 336.038   3
   9   7  -9 447.746 384.242   2
  -9   7   8 14015.7 1163.17   3
   9   7  -8 12463.2 1319.54   2
   9   7  -7 11635.8 1289.53   2
  -9   7   7 10966.8 1021.96   3
   9   7  -6 9664.87 1158.09   2
   9   7  -5 70.5068 332.122   2
   9   7  -4 8279.51 1056.29   2
   9   7  -3 4263.02 807.598   2
   9   7  -2 8777.61 1058.09   2
   9   7  -1 3329.83 672.794   2
   9   7   0 14010.4 1320.05   2
   9   7   1 1484.82 472.230   2
   9   7   2 26230.0 1814.22   2
   9   7   3 531.673 389.527   2
   9   7   4 6572.24 903.932   2
   9   7   5 1416.21 496.171   2
   9   7   6 10814.9 1197.50   2
   9   7   7 611.737 308.887   2
   9   7   8 25953.7 1828.13   2
   9   7   9 498.948 341.495   2
   9   8  -6 900.214 497.463   2
   9   8  -5 10543.0 1225.55   2
   9   8  -4 3392.37 777.031   2
   9   8  -3 29466.5 2019.52   2
   9   8  -2 2366.26 636.440   2
   9   8  -1 6470.14 995.034   2
   9   8   0 158.015 427.789   2
   9   8   1 8798.66 1114.02   2
   9   8   2 1228.08 458.389   2
   9   8   3 11143.8 1232.16   2
   9   8   4 2262.35 591.827   2
   9   8   5 927.854 474.280   2
   9   8   6-455.642 363.178   2
 -10   0  15 429.369 388.035   3
 -10   0  14 19645.3 1486.60   3
 -10   0  13 131.945 268.319   3
 -10   0  12 57029.0 2258.88   3
 -10   0  11-76.9110 293.846   3
  10   0 -11-30.6449 103.627   1
 -10   0  10 34053.1 1609.76   3
  10   0 -10 40104.1 1387.49   1
 -10   0   9-88.3312 230.024   3
 -10   0   8 115.831 200.280   3
 -10   0   7-40.5604 213.731   3
 -10   0   6 76863.8 1953.36   3
 -10   0   5 85.2440 167.801   3
  10   0  -5 56.2032 123.586   3
 -10   0   4 12770.3 707.569   3
 -10   0   3 155.229 133.006   3
  10   0  -3-21.4108 172.204   2
  10   0  -2 11656.4 560.807   3
  10   0  -2 12028.4 772.420   2
 -10   0   2 11339.4 574.704   3
  10   0  -1-55.1732 94.5570   3
  10   0  -1-65.7738 147.233   2
  10   0   0 1488.42 278.031   2
  10   0   1-41.0573 171.811   2
  10   0   2 34125.4 1235.80   2
  10   0   3 78.3359 131.948   2
 -10   0  -3-86.0323 142.355   2
  10   0   4 148425. 2641.83   2
 -10   0  -4 150012. 2771.44   2
  10   0   5 167.843 211.289   2
 -10   0  -5 157.125 149.582   2
 -10   0  -6 5573.42 577.504   2
  10   0   6 5465.06 544.638   2
  10   0   7-240.117 215.389   2
  10   0   8 47456.5 1837.57   1
  10   0   8 47588.7 1707.70   2
  10   0   9-230.969 246.719   1
  10   0   9-102.609 187.381   2
  10   0  10 61904.7 2178.69   1
  10   0  10 61713.7 2163.71   2
  10   0  11 257.354 236.313   1
  10   0  11 173.838 208.434   2
  10   0  12 39550.8 1848.21   1
  10   0  12 36812.9 1828.29   2
  10   0  13 53.5362 198.649   1
  10   0  13-145.845 220.543   2
  10   0  14 18192.0 1409.46   2
  10   0  14 18116.7 1256.83   1
  10   0  15-121.088 261.020   2
  10   0  16 6985.08 986.231   2
  10   0  17-245.364 321.529   2
 -10   1  15 44069.9 2247.74   3
 -10  -1  15 42621.4 2342.67   3
 -10  -1  14 2179.83 596.178   3
 -10   1  14 1470.67 460.114   3
 -10   1  13 9942.25 995.351   3
 -10  -1  13 10719.3 1109.69   3
 -10  -1  12-29.7409 332.781   3
 -10   1  12-108.114 333.774   3
 -10   1  11 33117.0 1652.21   3
  10  -1 -11 32527.5 1239.64   1
 -10  -1  11 32192.7 1730.53   3
 -10  -1  10 562.740 373.946   3
 -10   1  10 159.054 241.388   3
  10  -1 -10 256.645 124.461   1
 -10   1   9 6096.17 673.098   3
  10  -1  -9 6087.17 581.017   1
 -10  -1   9 5340.97 672.905   3
 -10  -1   8 1436.00 353.983   3
 -10   1   8 1088.43 324.926   3
  10  -1  -8 1309.41 304.050   1
 -10   1   7 12072.0 832.351   3
  10  -1  -7 13142.5 863.981   1
 -10  -1   7 12860.3 889.810   3
 -10   1   6 12427.2 788.231   3
  10  -1  -6 12242.3 834.824   1
 -10  -1   6 11862.6 818.255   3
 -10   1   5 59436.9 1600.70   3
  10  -1  -5 58133.0 1843.33   1
  10   1  -5 62447.2 1654.52   3
 -10  -1   5 59103.9 1701.12   3
 -10   1   4 1052.46 232.204   3
  10   1  -4 1188.82 230.172   3
  10  -1  -4 819.424 252.986   1
 -10   1   3 27950.0 961.140   3
  10  -1  -3 27741.6 1310.37   1
  10   1  -3 25927.4 1264.74   2
  10  -1  -3 28503.0 1109.00   2
  10  -1  -2 11402.8 848.037   1
 -10   1   2 11799.3 576.949   3
  10   1  -2 12467.1 606.796   3
  10  -1  -2 11653.4 668.639   2
  10   1  -2 11415.5 829.628   2
  10  -1  -1 9122.80 774.527   1
  10   1  -1 8970.25 713.290   2
 -10   1   1 8444.86 442.138   3
  10   1  -1 10022.6 502.313   3
  10  -1  -1 8260.56 541.158   2
  10  -1   0-59.4799 143.245   2
 -10   1   0 56.3255 64.2776   3
  10  -1   0 381.116 223.053   1
  10   1   0 359.341 108.116   3
  10   1   0 292.525 204.563   2
  10  -1   1 100006. 2542.79   1
  10  -1   1 96032.8 1784.21   2
  10   1   1 95864.1 2263.84   2
  10   1   1 100400. 1251.79   3
 -10   1  -1 97856.3 1052.93   3
  10  -1   2 15783.9 1041.56   1
  10   1   2 15400.0 397.621   3
  10  -1   2 14051.7 693.989   2
  10   1   2 14279.4 892.528   2
  10  -1   3 120882. 2076.86   2
  10  -1   3 127517. 2937.81   1
  10   1   3 119127. 2547.72   2
 -10  -1  -3 121508. 2679.81   2
 -10   1  -3 118586. 2185.82   2
  10  -1   4 13787.7 1013.10   1
 -10   1  -4 12367.8 725.467   2
 -10  -1  -4 12614.2 875.850   2
  10   1   4 13319.0 868.242   2
  10  -1   4 13437.6 706.607   2
  10   1   5 30290.2 1327.71   2
  10  -1   5 33300.1 1557.60   1
  10  -1   5 29019.0 1078.60   2
 -10   1  -5 29060.5 1148.15   2
  10  -1   6 247.784 163.051   2
  10   1   6 282.845 180.960   2
 -10   1  -6-68.5887 112.814   2
  10  -1   6 270.406 281.834   1
  10  -1   7 5946.19 702.829   1
 -10   1  -7 4766.57 521.308   2
  10  -1   7 4927.46 505.355   2
  10   1   7 4849.91 557.371   2
  10  -1   8 77646.3 2535.45   1
  10  -1   8 74770.3 2104.69   2
  10  -1   9 41309.0 1892.10   1
  10  -1   9 38709.3 1601.24   2
  10   1   9 36301.2 1610.53   2
  10   1  10 243.936 273.351   2
  10  -1  10 22.6445 186.434   2
  10  -1  10 699.389 332.090   1
  10   1  11 39333.9 1688.63   1
  10  -1  11 38351.8 1760.16   2
  10   1  11 36146.7 1757.79   2
  10  -1  11 36958.1 1847.34   1
  10  -1  12 795.691 269.692   1
  10   1  12 1099.46 333.931   1
  10  -1  12 940.377 351.055   2
  10   1  12 1169.50 390.557   2
  10   1  13 13589.8 1035.94   1
  10  -1  13 13898.8 1191.57   2
  10   1  13 12357.7 1122.85   2
  10   1  14 277.206 190.870   1
  10  -1  14-778.726 332.257   2
  10   1  14-748.271 364.314   2
  10  -1  15 10426.2 1152.03   2
  10   1  15 9295.33 1075.13   2
  10  -1  16 2454.28 574.462   2
  10   1  16 2679.98 613.911   2
 -10   2  15 2432.85 586.505   3
 -10   2  14 14108.1 1245.55   3
 -10   2  13 310.209 315.525   3
 -10   2  12 17586.4 1257.15   3
 -10   2  11 5196.65 669.320   3
 -10   2  10 16259.0 1111.79   3
 -10   2   9 1121.74 355.938   3
  10  -2  -8 3628.02 476.656   1
 -10   2   8 3931.96 520.191   3
  10  -2  -7 3.19391 151.325   1
 -10   2   7-26.1873 193.899   3
  10  -2  -7 109.508 114.326   2
 -10   2   6 184354. 3082.97   3
  10  -2  -6 186409. 3453.01   1
 -10   2   5 39160.7 1354.52   3
  10  -2  -5 38918.5 1274.25   2
  10  -2  -5 38934.3 1601.24   1
  10   2  -4 206720. 2955.32   3
 -10   2   4 204581. 2877.50   3
  10  -2  -4 200333. 2710.97   2
  10  -2  -4 210855. 3797.64   1
  10   2  -4 197651. 3839.39   2
  10   2  -3 3483.99 377.275   3
 -10   2   3 3726.47 398.789   3
  10  -2  -3 3754.22 358.258   2
  10  -2  -3 4300.03 584.049   1
  10   2  -3 3333.51 535.962   2
  10  -2  -2 37710.1 1000.81   2
 -10   2   2 37372.8 1086.34   3
  10   2  -2 35246.4 1549.97   2
  10  -2  -2 38080.8 1652.44   1
  10   2  -1 7386.41 484.393   3
 -10   2   1 7825.23 462.734   3
  10   2  -1 6591.64 669.661   2
  10  -2  -1 7652.95 772.624   1
  10  -2  -1 7256.44 413.465   2
  10   2   0 50959.3 1174.08   3
 -10   2   0 50761.6 1070.64   3
  10  -2   0 53408.1 1043.86   2
  10  -2   0 53571.0 2009.13   1
  10   2   0 51386.0 1811.72   2
  10   2   1 28386.1 823.502   3
  10  -2   1 29184.3 764.595   2
 -10   2  -1 28690.0 714.830   3
  10  -2   1 27732.3 1464.64   1
  10   2   1 27249.5 1323.61   2
  10   2   2 33833.1 833.739   3
 -10   2  -2 34525.2 668.066   3
  10  -2   2 35053.1 1666.58   1
  10   2   2 33546.2 1477.67   2
  10  -2   2 33015.4 831.268   2
 -10   2  -3 5607.82 205.245   3
  10   2   3 5001.36 596.371   2
  10  -2   3 5398.00 704.995   1
  10  -2   3 5777.93 383.769   2
  10   2   3 5326.58 318.385   3
 -10   2  -4 41618.8 1164.93   2
  10   2   4 41234.1 1612.08   2
  10  -2   4 47344.9 1995.85   1
  10  -2   4 45308.1 1158.60   2
  10   2   4 45230.6 888.072   3
  10   2   5 23263.4 1267.83   2
  10  -2   5 24222.2 929.875   2
  10  -2   5 24884.9 1463.63   1
 -10   2  -5 24146.3 933.798   2
  10   2   6 28771.4 1422.11   2
  10   2   6 30755.8 621.208   3
  10  -2   6 32462.1 1168.83   2
 -10   2  -6 27848.7 1080.71   2
  10  -2   6 32562.6 1694.61   1
  10   2   7 9882.12 855.992   2
  10   2   7 10527.7 381.751   3
  10  -2   7 9705.75 696.408   2
 -10   2  -7 9414.04 669.727   2
  10  -2   7 10319.0 995.044   1
  10   2   8 20249.9 545.311   3
 -10   2  -8 19347.0 1025.67   2
  10  -2   8 19412.8 1043.97   2
  10  -2   8 19489.1 1349.98   1
  10   2   8 18647.2 1179.31   2
  10   2   9 261.518 256.102   2
  10   2   9 205.418 86.2045   3
  10  -2   9 192.560 158.355   2
  10  -2  10 38207.7 1951.10   1
  10  -2  10 38988.7 1711.35   2
  10   2  10 37921.3 1794.34   2
  10   2  11 2931.96 553.243   2
  10  -2  11 2657.30 496.372   2
  10  -2  12 29639.9 1651.19   2
  10   2  12 29066.5 1686.17   2
  10   2  13 3452.17 521.270   1
  10  -2  13 2560.71 524.538   2
  10   2  13 3819.17 685.352   2
  10   2  14 9096.63 1052.70   2
  10   2  15 11991.1 1238.01   2
 -10   3  14 259.291 305.715   3
 -10   3  13 2398.84 550.256   3
 -10   3  12 663.797 382.208   3
 -10   3  11 8923.95 884.214   3
 -10   3  10 6022.00 718.921   3
 -10   3   9 6711.58 721.599   3
 -10   3   8 5351.44 616.761   3
 -10   3   7 67559.3 2018.83   3
 -10   3   6 449.362 230.979   3
  10  -3  -6 590.102 178.856   2
 -10   3   5 30315.5 1257.82   3
  10  -3  -5 30955.5 1026.14   2
  10   3  -5 29385.3 1614.65   2
 -10   3   4 11218.1 733.625   3
  10   3  -4 9728.91 918.822   2
  10  -3  -4 10938.2 543.623   2
 -10   3   3 57749.0 1559.87   3
  10  -3  -3 55312.2 2082.00   1
  10  -3  -3 58268.4 1054.79   2
  10   3  -3 55459.3 2105.40   2
  10  -3  -3 59593.8 1071.94   2
  10   3  -2 976.612 228.944   3
 -10   3   2 1286.18 230.464   3
  10  -3  -2 1363.51 329.695   1
  10  -3  -2 1354.97 129.906   2
  10   3  -2 1010.10 350.311   2
  10  -3  -2 1216.21 123.568   2
  10   3  -1 25991.0 1001.52   3
  10  -3  -1 27519.1 1527.86   1
 -10   3   1 28005.5 958.456   3
  10   3  -1 27164.1 1439.36   2
  10  -3   0 6865.79 797.822   1
 -10   3   0 6386.20 442.105   3
  10   3   0 5983.43 685.002   2
  10  -3   1 27230.6 1555.68   1
 -10   3  -1 27187.1 847.131   3
  10   3   1 26034.6 1404.55   2
  10  -3   2 6579.68 833.855   1
  10   3   2 6987.99 751.772   2
  10  -3   3 14300.2 1164.61   1
  10   3   3 13372.9 1019.66   2
  10  -3   4 24872.4 1556.93   1
  10   3   4 24280.9 1360.16   2
 -10   3  -5 302.229 94.4790   3
  10   3   5 528.063 264.705   2
 -10   3  -5 168.602 80.3950   2
  10  -3   5 526.969 263.922   1
 -10   3  -6 5767.08 285.537   3
  10   3   6 5893.72 722.449   2
 -10   3  -6 6671.23 468.188   2
 -10   3  -7 54183.3 853.384   3
  10   3   7 52765.9 2092.10   2
 -10   3  -7 55335.6 1473.22   2
  10   3   8 577.545 300.398   2
  10   3   8 159.510 108.312   3
  10   3   9 21544.1 773.492   3
  10   3   9 22633.1 1410.00   2
  10   3  10 2719.95 297.365   3
  10   3  10 2393.73 519.037   2
  10   3  11 13316.2 1150.31   2
  10   3  12 2398.72 525.686   2
  10   3  13-415.762 398.449   2
  10   3  14 6322.59 910.058   2
  10   3  15 251.803 296.272   2
 -10   4  14 27374.8 1720.48   3
 -10   4  13 3989.63 665.083   3
 -10   4  12 33350.4 1792.54   3
 -10   4  11 48.4446 266.076   3
 -10   4  10 37242.0 1765.46   3
 -10   4   9 4861.05 634.130   3
 -10   4   8 18366.7 1169.89   3
 -10   4   7 1444.50 390.904   3
 -10   4   6 1717.33 361.502   3
  10   4  -6 1513.55 450.520   2
 -10   4   5 3768.23 481.084   3
  10   4  -5 3532.52 629.877   2
  10  -4  -4 49434.8 854.838   2
 -10   4   4 50230.5 1597.98   3
  10   4  -4 48789.8 2135.02   2
  10   4  -3 9870.00 964.162   2
 -10   4   3 8788.35 669.716   3
  10   4  -2 90358.4 2813.26   2
 -10   4   2 89098.4 1988.05   3
  10   4  -1 4767.59 669.154   2
  10   4   0 51341.1 2108.15   2
  10   4   1 959.338 349.939   2
  10   4   2 22997.9 1412.45   2
  10   4   3 1979.99 441.241   2
  10   4   4 33433.1 1716.47   2
  10   4   5 5292.07 723.374   2
  10   4   6 58266.8 2318.73   2
  10   4   7-122.236 313.308   2
  10   4   8 19435.6 1370.84   2
  10   4   9 330.630 304.321   2
  10   4   9-93.4861 125.160   3
  10   4  10 7880.14 556.746   3
  10   4  10 7794.11 919.059   2
  10   4  11 1161.73 394.488   2
  10   4  12 189.992 305.549   2
  10   4  13 11536.0 1181.47   2
 -10   5  12 850.363 372.012   3
 -10   5  11 686.340 332.437   3
 -10   5  10 5271.19 732.725   3
 -10   5   9 33679.7 1694.00   3
 -10   5   8 7949.04 815.102   3
 -10   5   7 8740.97 813.112   3
  10   5  -7 7963.45 987.417   2
 -10   5   6 2298.83 431.079   3
  10   5  -6 1804.92 475.231   2
 -10   5   5 4176.59 544.985   3
  10   5  -5 3708.85 664.709   2
 -10   5   4 2352.90 413.393   3
  10   5  -4 1641.90 442.845   2
  10   5  -3 3473.48 601.662   2
  10   5  -2 24206.1 1567.46   2
  10   5  -1 13948.4 1189.40   2
  10   5   0 61607.0 2458.07   2
  10   5   1 43170.7 2067.26   2
  10   5   2 47.2452 278.506   2
  10   5   3 14314.6 1210.61   2
  10   5   4 661.705 317.033   2
  10   5   5 28128.4 1679.53   2
  10   5   6 10764.2 1087.33   2
  10   5   7 17472.8 1385.76   2
  10   5   8 22.0345 257.741   2
  10   5   9 29835.4 1832.16   2
  10   5  10 15489.2 1335.61   2
  10   5  11 9749.20 1088.32   2
  10   5  12 2915.82 629.870   2
 -10   6  11 492.147 386.749   3
 -10   6  10 6978.89 863.728   3
  10   6 -10 7017.67 1018.22   2
 -10   6   9 1128.81 356.905   3
  10   6  -9 1652.05 571.067   2
 -10   6   8 25925.2 1496.14   3
  10   6  -8 29650.0 2010.73   2
 -10   6   7-82.5581 262.130   3
  10   6  -7-139.832 338.001   2
 -10   6   6 9439.89 862.983   3
  10   6  -6 9995.60 1144.97   2
 -10   6   5 331.994 266.771   3
  10   6  -5 604.097 368.068   2
  10   6  -4 20525.1 1576.30   2
  10   6  -3 3908.47 729.111   2
  10   6  -2 19410.2 1508.50   2
  10   6  -1 3310.69 671.075   2
  10   6   0 3059.27 629.373   2
  10   6   1 543.782 312.842   2
  10   6   2 14596.9 1298.34   2
  10   6   3 5438.54 812.386   2
  10   6   4 5098.17 781.545   2
  10   6   5 1801.47 526.925   2
  10   6   6 36563.8 2087.21   2
  10   6   7 544.653 436.993   2
  10   6   8 25495.1 1764.89   2
  10   6   9 1216.57 480.362   2
  10   6  10 3626.02 704.465   2
 -10   7   9 15443.8 1241.70   3
 -10   7   8 2940.99 568.937   3
  10   7  -8 3906.27 819.877   2
  10   7  -7 14091.7 1425.62   2
 -10   7   7 13715.6 1126.02   3
 -10   7   6-59.9820 290.471   3
  10   7  -6-189.571 435.098   2
  10   7  -5 3346.46 728.606   2
  10   7  -4 373.502 319.770   2
  10   7  -3 23276.0 1747.67   2
  10   7  -2 9043.75 1103.74   2
  10   7  -1 13846.3 1346.35   2
  10   7   0-110.033 324.018   2
  10   7   1 37018.2 2187.53   2
  10   7   2 710.875 462.639   2
  10   7   3 7243.48 999.375   2
  10   7   4 9811.30 1129.88   2
  10   7   5 1690.61 519.369   2
  10   7   6 908.720 455.119   2
  10   7   7 11806.0 1275.35   2
  10   7   8-55.0609 371.615   2
  10   8  -4 18102.8 1656.60   2
  10   8  -3 5593.39 966.848   2
  10   8  -2 12641.1 1358.12   2
  10   8  -1-211.053 338.053   2
  10   8   0 6056.61 963.294   2
  10   8   1-922.997 557.203   2
  10   8   2 26452.7 1964.83   2
  10   8   3 186.817 346.436   2
  10   8   4 23508.1 1823.01   2
 -11   0  15 19801.3 1589.56   3
 -11   0  14-136.438 373.857   3
 -11   0  13 29801.7 1776.26   3
 -11   0  12-345.296 308.819   3
 -11   0  11 13017.8 1076.83   3
  11   0 -11 14002.5 857.615   1
 -11   0  10-387.543 314.549   3
  11   0 -10-42.1892 115.840   1
 -11   0   9 35504.1 1587.16   3
 -11   0   8-200.287 257.380   3
 -11   0   7 22034.1 1135.96   3
 -11   0   6-138.343 203.675   3
 -11   0   5 129449. 2440.73   3
 -11   0   4-104.934 142.572   3
  11   0  -4 219.548 128.926   3
 -11   0   3 312.426 140.220   3
  11   0  -3 485.792 236.947   2
 -11   0   2-29.1716 112.284   3
  11   0  -2 47.1765 96.3880   3
  11   0  -2-78.1326 161.307   2
  11   0  -1 5500.19 532.258   2
  11   0   0 79.1347 174.011   2
  11   0   1 64781.6 1760.21   2
  11   0   2-56.8437 200.882   2
  11   0   3 76332.3 1920.33   2
  11   0   4-91.6680 163.458   2
 -11   0  -4 48.8068 107.449   2
  11   0   5 74059.1 1976.09   2
 -11   0  -5 80351.0 2172.76   2
  11   0   6-150.329 195.265   2
  11   0   7 543.462 209.191   2
  11   0   7 864.320 335.764   1
  11   0   8-61.6058 187.799   2
  11   0   8 92.9313 216.019   1
  11   0   9 9630.31 897.159   1
  11   0   9 8019.78 760.416   2
  11   0  10-23.2528 205.588   1
  11   0  10 150.015 234.072   2
  11   0  11 15616.8 1183.37   1
  11   0  11 15713.8 1167.23   2
  11   0  12 120.032 201.242   1
  11   0  12-14.5163 173.391   2
  11   0  13 13284.5 1164.67   2
  11   0  13 12681.2 1094.29   1
  11   0  14-19.9617 223.211   1
  11   0  14-40.4590 215.925   2
  11   0  15 2115.84 537.345   2
  11   0  16 703.724 363.681   2
 -11  -1  15 3610.54 739.981   3
 -11   1  15 3558.20 688.160   3
 -11   1  14 26480.8 1723.23   3
 -11  -1  14 25091.9 1756.88   3
 -11  -1  13-250.643 321.355   3
 -11   1  13 375.230 363.417   3
 -11   1  12 9370.73 949.127   3
 -11  -1  12 10089.8 1043.82   3
  11  -1 -11 187.602 168.946   1
 -11  -1  11-190.441 323.750   3
 -11   1  11-202.485 317.000   3
 -11   1  10 27422.5 1462.01   3
  11  -1 -10 30275.6 1317.41   1
 -11  -1  10 27835.9 1561.10   3
 -11   1   9 5958.51 669.581   3
  11  -1  -9 7618.70 692.001   1
 -11  -1   9 5579.54 682.606   3
 -11   1   8 34255.8 1484.31   3
  11  -1  -8 35332.2 1496.66   1
 -11  -1   8 32822.8 1519.10   3
 -11   1   7 23857.3 1175.24   3
 -11  -1   7 25674.8 1276.72   3
  11  -1  -7 26314.2 1288.83   1
  11  -1  -6 69601.4 2126.56   1
 -11   1   6 71128.7 1914.45   3
 -11   1   5 34337.1 1256.78   3
  11  -1  -5 35230.1 1521.99   1
 -11   1   4 17563.5 845.050   3
  11  -1  -4 18553.0 1107.91   1
  11   1  -4 17505.1 857.201   3
  11   1  -4 17434.0 1112.50   2
 -11   1   3 2098.22 282.892   3
  11  -1  -3 2873.18 467.125   1
  11   1  -3 2215.50 416.639   2
  11  -1  -3 1646.28 298.000   2
 -11   1   2 2553.03 283.745   3
  11  -1  -2 1393.47 367.371   1
  11  -1  -2 1626.45 277.375   2
  11   1  -2 1786.81 391.766   2
 -11   1   1 2940.83 270.941   3
  11   1  -1 2674.28 275.648   3
  11  -1  -1 2510.02 328.079   2
  11  -1  -1 1709.97 432.916   1
  11   1  -1 2458.36 421.419   2
  11   1   0 29696.6 791.990   3
  11  -1   0 27452.3 1023.76   2
  11   1   0 27566.9 1271.28   2
 -11   1   0 27641.3 708.151   3
  11   1   1 2027.05 396.904   2
  11   1   1 1926.69 180.900   3
  11  -1   1 2373.55 465.798   1
  11  -1   1 1776.28 262.884   2
  11   1   2 67260.5 778.775   3
  11  -1   2 65193.4 1556.21   2
  11   1   2 63808.7 1946.93   2
  11  -1   3 206.582 118.588   2
  11  -1   3 428.478 319.372   1
  11   1   3 9.61828 207.896   2
  11  -1   4 62314.7 2174.80   1
  11   1   4 56121.4 1835.05   2
 -11   1  -4 57377.6 1634.45   2
  11  -1   4 57919.3 1523.16   2
  11   1   5 8118.20 721.918   2
 -11   1  -5 6748.78 581.888   2
  11  -1   5 8932.59 867.371   1
  11  -1   5 7672.82 578.206   2
  11   1   6 3420.19 490.994   2
  11  -1   6 3139.97 404.061   2
  11  -1   6 3544.91 581.896   1
 -11   1  -6 4100.12 484.457   2
  11  -1   7 12658.2 1063.92   1
  11  -1   7 12255.9 820.333   2
 -11   1  -7 11078.4 804.769   2
  11   1   7 11910.6 903.985   2
  11  -1   8 22921.1 1446.57   1
  11  -1   8 22788.4 1178.75   2
  11   1   8 19279.2 1172.05   2
  11  -1   9 5191.96 712.743   1
  11  -1   9 4257.47 531.769   2
  11   1   9 4823.75 633.410   2
  11  -1  10 21650.1 1281.41   2
  11  -1  10 23439.0 1491.37   1
  11   1  10 20492.8 1296.83   2
  11   1  11 1315.41 363.834   2
  11  -1  11 2213.02 507.033   1
  11   1  11 1513.46 388.534   1
  11  -1  11 1512.00 402.063   2
  11   1  12 10467.0 939.501   1
  11  -1  12 8627.31 892.826   2
  11   1  12 10737.9 1041.99   2
  11  -1  12 10399.7 1038.73   1
  11  -1  13 99.8872 272.231   1
  11  -1  13 647.972 311.810   2
  11   1  13 225.670 209.903   2
  11   1  13 27.6540 226.479   1
  11   1  14 7993.14 860.572   1
  11  -1  14 8449.93 990.237   2
  11   1  14 7833.72 972.104   2
  11  -1  15 866.553 407.906   2
  11   1  15 480.672 287.289   2
  11  -1  16 2197.62 583.126   2
  11   1  16 2512.02 608.645   2
 -11   2  14 5983.25 830.804   3
 -11   2  13 24331.2 1576.67   3
 -11   2  12 1814.74 475.858   3
 -11   2  11 10662.5 966.819   3
 -11   2  10 2436.49 467.028   3
 -11   2   9 6858.15 724.330   3
  11  -2  -9 7207.42 700.163   1
 -11   2   8 922.917 295.427   3
  11  -2  -8 1222.52 328.445   1
 -11   2   7 3974.18 517.267   3
  11  -2  -7 4994.69 605.181   1
 -11   2   6 529.857 255.020   3
  11  -2  -6-71.0862 215.425   1
 -11   2   5 101094. 2183.83   3
  11  -2  -5 103542. 2773.12   1
 -11   2   4 103230. 2087.40   3
  11   2  -4 104145. 2882.95   2
  11  -2  -4 99043.8 1981.93   2
  11  -2  -4 105201. 2833.76   1
  11   2  -3 215606. 2905.13   3
 -11   2   3 213615. 2827.37   3
  11  -2  -3 207038. 2704.06   2
  11   2  -3 209800. 3956.56   2
  11  -2  -3 219602. 4123.68   1
  11   2  -2 5110.54 638.097   2
 -11   2   2 5448.55 435.390   3
  11  -2  -2 5789.66 709.021   1
  11  -2  -2 5690.69 413.730   2
 -11   2   1 51342.5 1196.49   3
  11  -2  -1 53445.5 2079.48   1
  11  -2  -1 50621.8 1173.15   2
  11   2  -1 51845.7 1902.05   2
  11  -2   0 314.183 236.384   1
  11   2   0 215.360 113.757   3
  11   2   0-85.3561 233.513   2
 -11   2   0 398.419 111.224   3
  11  -2   0 136.649 88.5025   2
  11   2   1 34120.2 881.275   3
  11  -2   1 32611.4 883.805   2
 -11   2  -1 33390.8 746.025   3
  11  -2   1 32515.9 1674.57   1
  11   2   1 30901.2 1465.52   2
  11   2   2 1733.56 187.107   3
 -11   2  -2 1627.47 137.073   3
  11  -2   2 1522.70 195.227   2
  11  -2   2 1755.16 422.656   1
  11   2   2 1954.24 397.454   2
  11   2   3 64691.9 1029.74   3
  11   2   3 62301.8 2086.42   2
  11  -2   3 67774.9 2450.47   1
  11  -2   3 69315.1 1356.16   2
  11   2   4 10500.1 371.321   3
  11   2   4 9227.85 804.082   2
  11  -2   4 9496.22 959.910   1
  11  -2   4 9862.81 566.695   2
  11   2   5 48047.9 1870.81   2
 -11   2  -5 45831.3 1355.64   2
  11  -2   5 47468.0 1363.37   2
  11  -2   5 50695.7 2176.19   1
  11   2   5 48133.7 689.057   3
  11  -2   6 3843.15 650.222   1
  11   2   6 3352.28 158.153   3
  11   2   6 2607.79 453.085   2
  11  -2   6 3602.86 408.213   2
  11   2   6 2988.85 161.208   3
 -11   2  -6 3756.85 407.046   2
  11   2   7 34248.4 1618.91   2
  11   2   7 36063.6 473.923   3
  11  -2   7 38429.3 1384.88   2
 -11   2  -7 35171.1 1312.20   2
  11  -2   7 39343.9 1981.03   1
  11  -2   8 4760.06 709.033   1
  11  -2   8 5655.69 582.117   2
  11   2   8 5774.20 707.902   2
  11  -2   9 27626.7 1733.80   1
  11  -2   9 28191.4 1370.33   2
  11   2   9 25259.2 1462.67   2
  11   2  10 2221.77 496.891   2
  11  -2  10 1991.60 420.839   2
  11  -2  10 1813.71 482.515   1
  11  -2  11 20237.2 1322.18   2
  11   2  11 18323.5 1321.00   2
  11   2  12 1623.65 424.892   2
  11  -2  12 2780.40 527.778   2
  11   2  13 27177.4 1470.56   1
  11  -2  13 25701.1 1626.88   2
  11   2  13 28763.8 1785.59   2
  11   2  14 706.924 419.010   2
  11   2  15 16345.1 1457.08   2
 -11   3  14 1345.00 452.710   3
 -11   3  13 5239.97 776.213   3
 -11   3  12 497.638 384.391   3
 -11   3  11 62.5254 252.624   3
 -11   3  10 22186.9 1339.50   3
 -11   3   9-261.557 277.695   3
 -11   3   8 34684.6 1545.92   3
 -11   3   7 1544.84 357.265   3
 -11   3   6 3786.36 478.470   3
 -11   3   5 117.052 188.153   3
  11   3  -5-191.734 294.624   2
  11  -3  -5 65.8566 108.134   2
 -11   3   4 54364.5 1599.26   3
  11  -3  -4 50018.9 2073.46   1
  11   3  -4 50346.0 2101.78   2
  11  -3  -4 56546.5 1271.85   2
  11  -3  -4 55340.8 1280.93   2
  11  -3  -3-364.874 339.657   1
 -11   3   3 117.067 187.850   3
  11  -3  -3 8.37376 80.6902   2
  11   3  -3-70.0741 243.618   2
  11  -3  -3 275.533 89.8062   2
  11   3  -2 16583.9 843.638   3
  11   3  -2 15683.2 1150.30   2
  11  -3  -2 15910.3 1206.53   1
 -11   3   2 17520.3 834.544   3
  11  -3  -2 17207.9 458.578   2
  11  -3  -2 17454.9 468.628   2
  11   3  -1 27873.0 1051.29   3
  11  -3  -1 25316.8 1541.53   1
 -11   3   1 27027.2 966.968   3
  11   3  -1 26483.0 1474.13   2
  11  -3   0 44668.8 2060.29   1
 -11   3   0 46433.2 1189.93   3
  11   3   0 41045.5 1816.75   2
  11   3   1 562.522 302.304   2
  11  -3   1 44.2201 266.630   1
 -11   3  -1 215.615 103.669   3
  11  -3   2 17513.9 1339.56   1
 -11   3  -2 17407.9 609.412   3
  11   3   2 16418.1 1163.94   2
  11   3   2 16920.0 745.569   3
  11   3   3 2.89508 83.8011   3
 -11   3  -3-12.2224 55.7023   3
  11   3   3-209.373 345.976   2
 -11   3  -4 2480.98 188.114   3
  11  -3   4 1507.29 377.432   1
  11   3   4 2545.17 495.856   2
 -11   3  -5 21005.4 465.622   3
  11  -3   5 20242.7 1483.14   1
  11   3   5 17876.2 1232.34   2
 -11   3  -5 19607.9 726.304   2
 -11   3  -5 18612.1 434.808   3
  11   3   6 18186.9 1273.01   2
  11  -3   6 20217.0 1507.14   1
  11   3   7 564.481 270.508   2
  11   3   8 12030.1 1054.01   2
  11   3   9 962.207 371.361   2
  11   3  10 30672.4 1728.21   2
  11   3  11 5664.12 774.047   2
  11   3  12 966.635 356.697   2
  11   3  13 12260.9 1210.09   2
  11   3  14 1531.38 438.247   2
 -11   4  13 27895.4 1717.83   3
 -11   4  12 1256.77 471.070   3
 -11   4  11 58124.3 2310.01   3
 -11   4  10-585.767 315.923   3
 -11   4   9 6368.32 740.134   3
 -11   4   8 1694.27 410.878   3
 -11   4   7 5868.09 663.960   3
  11   4  -7 5436.91 795.006   2
 -11   4   6 90.2372 213.269   3
  11   4  -6-104.726 287.989   2
 -11   4   5 7227.12 672.308   3
  11   4  -5 7362.62 899.506   2
 -11   4   4 773.635 255.769   3
  11   4  -4 661.332 305.171   2
  11   4  -3 56109.4 2327.42   2
 -11   4   3 59595.8 1722.45   3
 -11   4   2 18119.4 901.327   3
  11   4  -2 18163.2 1323.15   2
 -11   4   1 97746.2 1992.68   3
  11   4  -1 98669.5 3029.39   2
 -11   4   0 4028.47 404.934   3
  11   4   0 3978.36 644.460   2
  11   4   1 37022.7 1861.39   2
  11   4   2 181.758 265.570   2
  11   4   3 46523.4 2100.56   2
  11   4   4 1576.73 441.229   2
  11   4   5 44419.3 2032.34   2
  11   4   6 4342.63 688.283   2
  11   4   7 25552.6 1610.53   2
  11   4   8 240.086 266.458   2
  11   4   9 5475.74 786.806   2
  11   4  10 6211.31 823.173   2
  11   4  11 8112.92 963.694   2
  11   4  12 2133.63 534.391   2
  11   4  13 18713.7 1530.25   2
 -11   5  12 45836.5 2164.77   3
 -11   5  11 3151.96 562.102   3
 -11   5  10 33081.2 1748.05   3
 -11   5   9 3059.61 559.256   3
 -11   5   8 13542.4 1071.17   3
  11   5  -8 14483.6 1402.71   2
 -11   5   7 7033.21 760.890   3
  11   5  -7 6468.76 944.519   2
 -11   5   6 9708.61 862.741   3
  11   5  -6 9563.67 1090.15   2
 -11   5   5-33.3722 214.100   3
  11   5  -5 146.899 227.483   2
 -11   5   4 3372.24 467.083   3
  11   5  -4 2732.09 596.821   2
 -11   5   3 1830.18 348.509   3
  11   5  -3 1642.59 463.068   2
 -11   5   2 68151.0 1919.48   3
  11   5  -2 71110.1 2762.37   2
  11   5  -1 10290.6 1072.55   2
  11   5   0 14636.3 1255.46   2
  11   5   1 32805.0 1863.68   2
  11   5   2 17529.7 1379.93   2
  11   5   3 2203.02 541.487   2
  11   5   4 22918.9 1574.79   2
  11   5   5 733.531 378.138   2
  11   5   6 17400.2 1402.55   2
  11   5   7-53.2352 345.602   2
  11   5   8 19107.3 1488.79   2
  11   5   9 890.529 414.082   2
  11   5  10 645.757 393.128   2
  11   5  11 15712.3 1393.40   2
 -11   6  10 4515.85 725.637   3
 -11   6   9 18541.3 1343.77   3
  11   6  -9 17652.9 1637.89   2
 -11   6   8 87.1514 258.242   3
  11   6  -8 419.385 358.824   2
 -11   6   7 9610.63 904.111   3
  11   6  -7 9406.47 1146.97   2
 -11   6   6 564.676 296.180   3
  11   6  -6 210.163 282.791   2
  11   6  -5 18800.1 1562.50   2
 -11   6   5 17299.3 1130.39   3
 -11   6   4 159.966 204.014   3
  11   6  -4 374.978 396.040   2
  11   6  -3 46073.0 2384.48   2
  11   6  -2 342.399 320.991   2
  11   6  -1 1002.77 436.678   2
  11   6   0 24613.8 1720.66   2
  11   6   1 2081.92 583.169   2
  11   6   2 2217.77 552.382   2
  11   6   3 3715.25 707.450   2
  11   6   4 2924.56 659.627   2
  11   6   5 20321.8 1571.08   2
  11   6   6 395.344 356.563   2
  11   6   7 22595.4 1691.39   2
  11   6   8-576.789 333.353   2
  11   6   9 5054.79 831.019   2
 -11   7   8 19727.6 1400.42   3
 -11   7   7 684.706 363.621   3
  11   7  -6 8998.90 1160.67   2
 -11   7   6 9038.15 913.596   3
 -11   7   5 177.221 261.457   3
  11   7  -5 223.252 355.129   2
  11   7  -4 5500.62 898.385   2
  11   7  -3 18249.0 1603.45   2
  11   7  -2 17186.3 1548.14   2
  11   7  -1 160.367 280.661   2
  11   7   0 10690.8 1223.51   2
  11   7   1 49.9088 364.430   2
  11   7   2 21609.6 1725.16   2
  11   7   3 588.132 393.572   2
  11   7   4 6943.10 1000.34   2
  11   7   5 754.379 427.603   2
  11   7   6 443.184 352.694   2
 -11   8   6 10843.7 1055.00   3
 -11   8   5 18650.8 1345.72   3
 -12   0  14 3883.26 710.414   3
 -12   0  13-217.569 399.764   3
 -12   0  12 25847.2 1641.42   3
 -12   0  11 257.425 303.784   3
  12   0 -11 200.917 179.970   1
  12   0 -10 7004.64 673.410   1
 -12   0  10 6529.01 758.830   3
 -12   0   9 73.9499 243.249   3
  12   0  -9 30.2449 145.262   1
 -12   0   8 17329.6 1095.05   3
 -12   0   7 13.8848 213.376   3
 -12   0   6 57585.8 1785.85   3
 -12   0   5-78.4295 192.256   3
 -12   0   4 329.418 174.908   3
  12   0  -4 532.304 175.260   3
  12   0  -4 271.120 230.428   2
 -12   0   3-37.0043 129.251   3
  12   0  -3-29.1380 186.849   2
  12   0  -2 6801.70 631.221   2
  12   0  -1-55.4658 147.534   2
  12   0   0 17504.2 963.226   2
  12   0   1-15.1378 172.384   2
  12   0   2 11811.5 792.488   2
  12   0   3-111.365 164.301   2
  12   0   4 43908.1 1548.27   2
 -12   0  -4 43296.4 1646.30   2
  12   0   5 20.7462 160.264   2
  12   0   6 10484.9 783.110   2
  12   0   7 2.53592 167.681   2
  12   0   7 439.848 275.445   1
  12   0   8 23757.4 1429.95   1
  12   0   8 21957.4 1226.95   2
  12   0   9-99.3950 196.460   2
  12   0   9 63.0486 207.700   1
  12   0  10 2206.44 463.185   2
  12   0  10 3050.23 558.449   1
  12   0  11-34.9703 224.258   1
  12   0  11 215.545 207.034   2
  12   0  12 2864.18 588.141   1
  12   0  12 2347.14 485.606   2
  12   0  13 82.4133 235.816   2
  12   0  13 423.881 278.673   1
  12   0  14 15212.0 1320.61   2
  12   0  14 13730.4 1217.83   1
  12   0  15-1334.01 454.160   2
  12   0  16 5938.87 911.008   2
 -12  -1  14 5874.35 910.126   3
 -12   1  14 4052.10 727.876   3
 -12   1  13 13422.5 1185.57   3
 -12  -1  13 13764.0 1295.99   3
 -12   1  12 7048.09 846.385   3
 -12  -1  12 6599.05 857.060   3
 -12   1  11 11085.3 1015.40   3
  12  -1 -11 12385.0 884.007   1
 -12  -1  11 10704.2 1029.65   3
 -12  -1  10 1259.46 362.140   3
 -12   1  10 1137.77 371.852   3
  12  -1 -10 1533.04 351.005   1
 -12   1   9 34378.9 1598.00   3
  12  -1  -9 35704.6 1591.90   1
 -12  -1   9 34278.1 1679.56   3
 -12  -1   8 4213.47 588.431   3
 -12   1   8 3369.30 505.809   3
  12  -1  -8 3766.36 530.505   1
 -12   1   7 87689.8 2288.96   3
  12  -1  -7 88421.9 2518.66   1
 -12   1   6 536.590 232.910   3
  12  -1  -6 361.832 236.655   1
 -12   1   5 15003.5 853.132   3
  12  -1  -5 14092.7 1028.97   1
  12   1  -5 14508.1 1092.63   2
 -12   1   4 4204.98 432.193   3
  12  -1  -4 4179.03 594.105   1
  12   1  -4 3979.58 417.456   3
  12  -1  -4 4370.74 497.969   2
  12   1  -4 3172.80 507.153   2
 -12   1   3 42201.9 1234.91   3
  12  -1  -3 44550.4 1822.20   1
  12   1  -3 40393.5 1226.44   3
  12  -1  -3 41270.5 1443.05   2
  12   1  -3 39579.8 1676.74   2
 -12   1   2 28925.7 928.671   3
  12   1  -2 29167.1 1411.56   2
  12  -1  -2 31126.7 1557.05   1
  12  -1  -2 27361.7 1121.71   2
  12  -1  -1 78560.8 2465.42   1
  12   1  -1 75648.7 1435.40   3
  12  -1  -1 73399.9 1784.56   2
  12   1  -1 74723.8 2207.41   2
 -12   1   1 71740.8 1341.57   3
  12   1   0 527.771 251.529   2
 -12   1   0 609.202 142.704   3
  12   1   0 1027.11 158.054   3
  12  -1   0 199.962 316.016   1
  12  -1   0 379.758 178.448   2
  12   1   1 29896.0 663.167   3
  12  -1   1 28672.6 1074.44   2
  12   1   1 29347.9 1371.50   2
  12  -1   2 1562.38 273.849   2
  12   1   2 1232.01 297.738   2
  12  -1   3 16216.8 832.568   2
  12  -1   3 17877.2 1238.63   1
  12   1   3 16365.2 1024.47   2
  12   1   4 4109.10 542.527   2
  12  -1   4 4047.55 610.406   1
  12  -1   4 3445.20 397.989   2
  12  -1   5 1999.27 312.796   2
  12   1   5 1716.01 376.340   2
  12  -1   5 1446.09 429.857   1
 -12   1  -5 1538.31 290.541   2
  12   1   6 6459.91 681.989   2
 -12   1  -6 7451.25 655.498   2
  12  -1   6 6685.18 806.613   1
  12  -1   6 7890.81 644.776   2
  12  -1   7 22232.7 1456.41   1
  12  -1   7 22396.9 1130.97   2
  12   1   7 20551.5 1210.78   2
  12  -1   8 453.394 331.065   1
  12   1   8 924.686 322.288   2
  12  -1   8 639.104 232.215   2
  12  -1   9 26796.1 1644.20   1
  12  -1   9 25294.1 1330.21   2
  12   1   9 23535.5 1366.10   2
  12  -1  10 5640.41 667.329   2
  12  -1  10 5700.60 792.389   1
  12   1  10 5376.03 692.369   2
  12   1  10 6723.88 773.936   1
  12   1  11 8496.51 870.964   1
  12  -1  11 8813.04 879.960   2
  12   1  11 8078.32 869.857   2
  12  -1  11 9388.14 1005.82   1
  12  -1  12 307.261 272.190   1
  12   1  12 1352.56 381.589   1
  12  -1  12 1038.84 329.004   2
  12   1  12 1783.70 473.146   2
  12  -1  13 9778.63 1053.38   1
  12   1  13 11508.1 1070.52   1
  12  -1  13 11564.9 1100.64   2
  12   1  13 9950.14 1051.62   2
  12   1  14 53.8369 197.993   1
  12  -1  14-110.527 221.762   2
  12   1  14-71.6760 232.703   2
  12  -1  15 10453.7 1169.43   2
  12   1  15 9722.16 1122.34   2
  12  -1  16 208.788 207.080   2
 -12   2  14 5966.77 836.314   3
 -12   2  13-27.5751 335.387   3
 -12   2  12 15321.6 1228.76   3
 -12   2  11 91.2422 216.767   3
 -12   2  10 7956.00 823.698   3
 -12   2   9 5274.88 648.518   3
  12  -2  -9 5043.71 627.550   1
 -12   2   8 16242.3 1044.17   3
  12  -2  -8 17225.9 1157.94   1
 -12   2   7 6299.44 623.041   3
  12  -2  -7 6691.24 748.073   1
 -12   2   6 11911.9 823.710   3
  12  -2  -6 11733.6 991.581   1
 -12   2   5 19456.5 974.523   3
  12   2  -5 19195.5 1330.45   2
  12  -2  -5 20226.0 1313.57   1
 -12   2   4 24199.9 1026.89   3
  12   2  -4 23214.5 1398.63   2
  12  -2  -4 25728.4 1063.75   2
  12  -2  -4 25702.0 1479.87   1
  12  -2  -3 10972.4 636.855   2
 -12   2   3 11906.7 682.721   3
  12   2  -3 11279.3 680.226   3
  12   2  -3 12021.5 1008.24   2
  12  -2  -3 10814.1 982.345   1
  12   2  -2 75019.2 2430.53   2
 -12   2   2 81485.7 1621.31   3
  12   2  -2 74463.2 1658.62   3
  12  -2  -2 84369.9 2737.06   1
  12  -2  -2 74433.7 1544.79   2
 -12   2   1 11972.0 573.414   3
  12  -2  -1 12378.8 1071.72   1
  12  -2  -1 11338.3 580.526   2
  12   2  -1 10470.1 912.190   2
 -12   2   0 66142.5 1187.87   3
  12   2   0 64876.1 1330.60   3
  12  -2   0 63534.2 1287.50   2
  12  -2   0 67653.4 2479.43   1
  12   2   0 65067.0 2219.26   2
 -12   2  -1 1591.05 164.431   3
  12   2   1 1908.38 219.410   3
  12   2   1 1247.72 343.754   2
  12  -2   1 1491.00 407.117   1
  12  -2   1 1813.76 228.109   2
  12   2   2 3252.04 245.567   3
  12  -2   2 2775.12 534.718   1
  12  -2   2 2835.59 280.299   2
  12   2   2 2627.85 481.439   2
 -12   2  -2 3275.42 166.233   3
  12  -2   3 807.783 161.622   2
  12   2   3 620.321 103.314   3
  12  -2   3 1003.15 363.439   1
  12   2   3 657.359 293.794   2
  12   2   4 43201.0 598.827   3
  12  -2   4 45055.8 2138.03   1
  12  -2   4 44480.2 1220.15   2
  12   2   5 5094.10 643.462   2
 -12   2  -5 4494.58 443.855   2
  12  -2   5 4593.38 441.880   2
  12  -2   5 4743.25 717.097   1
  12   2   6 41796.0 1830.91   2
  12  -2   6 45880.2 1438.28   2
  12  -2   6 47892.9 2244.51   1
  12   2   7 9317.49 881.076   2
  12  -2   7 11010.3 756.751   2
  12  -2   7 10544.0 1092.61   1
  12  -2   8 22616.2 1153.65   2
  12  -2   8 21118.9 1537.49   1
  12  -2   9-190.899 370.805   1
  12   2   9 237.845 299.609   2
  12  -2   9-564.282 228.943   2
  12  -2  10 25785.9 1746.64   1
  12  -2  10 27763.6 1460.15   2
  12   2  10 23355.2 1480.17   2
  12   2  11 166.311 212.095   2
  12  -2  11 534.783 250.973   2
  12  -2  12 9134.16 935.903   2
  12   2  12 8141.66 938.266   2
  12   2  13-251.911 213.145   1
  12  -2  13-86.2047 312.220   2
  12   2  13 452.501 314.375   2
  12   2  14 21769.4 1646.11   2
 -12   3  13 623.473 365.323   3
 -12   3  12 284.425 338.303   3
 -12   3  11 10702.4 1007.93   3
 -12   3  10 482.181 332.601   3
 -12   3   9 16396.8 1137.72   3
 -12   3   8-190.193 275.324   3
 -12   3   7 20641.8 1176.61   3
 -12   3   6 8945.33 748.216   3
  12   3  -6 7743.26 916.576   2
 -12   3   5 9615.50 725.210   3
  12  -3  -5 10154.2 980.437   1
  12   3  -5 8297.36 931.266   2
 -12   3   4 702.645 226.708   3
  12  -3  -4 1256.60 340.378   1
  12  -3  -4 810.069 160.460   2
  12   3  -4 856.459 390.197   2
  12  -3  -3 5852.10 767.916   1
  12   3  -3 6934.39 804.594   2
 -12   3   3 6853.56 556.131   3
  12  -3  -3 7373.06 396.493   2
  12  -3  -2 23337.1 1521.99   1
 -12   3   2 25414.9 1000.01   3
  12  -3  -2 25816.1 586.140   2
  12   3  -2 23733.6 1467.43   2
  12   3  -1 50143.4 1414.44   3
 -12   3   1 50997.3 1311.25   3
  12   3  -1 51214.0 2112.51   2
  12  -3  -1 51100.4 2275.63   1
 -12   3   0 9175.60 524.289   3
  12   3   0 9434.76 924.115   2
  12  -3   0 8123.19 927.939   1
 -12   3  -1 7765.24 447.718   3
  12   3   1 7101.28 791.856   2
  12  -3   1 7003.69 877.420   1
  12  -3   2 564.917 300.856   1
  12   3   2 818.869 181.238   3
 -12   3  -2 477.222 112.898   3
  12   3   2 436.141 318.258   2
  12  -3   3 9057.47 1039.89   1
 -12   3  -3 10203.9 379.764   3
  12   3   3 9805.53 927.208   2
 -12   3  -4-0.81878 28.7338   3
  12   3   4-316.116 229.123   2
  12  -3   4-358.684 416.020   1
  12  -3   5 25487.3 1736.45   1
  12   3   5 26115.5 1521.86   2
  12   3   6 392.128 340.504   2
  12  -3   6 591.513 286.141   1
  12   3   7 10881.0 1024.02   2
  12   3   8 79.4577 286.506   2
  12   3   9 27482.1 1648.33   2
  12   3  10 445.377 309.691   2
  12   3  11 7237.03 887.778   2
  12   3  12 411.682 327.180   2
  12   3  13 7263.98 961.086   2
 -12   4  12 23922.2 1548.35   3
 -12   4  11 497.787 323.333   3
 -12   4  10 29534.9 1637.92   3
 -12   4   9 271.570 314.308   3
 -12   4   8 861.070 322.158   3
  12   4  -8 2286.35 602.539   2
 -12   4   7 180.511 217.439   3
  12   4  -7-102.774 347.008   2
 -12   4   6 359.624 233.632   3
  12   4  -6 71.8518 238.190   2
 -12   4   5 142.750 240.318   3
  12   4  -5-345.405 364.188   2
  12   4  -4 29578.5 1772.47   2
 -12   4   4 30365.0 1312.82   3
 -12   4   3 3142.68 420.837   3
  12   4  -3 2404.14 535.763   2
 -12   4   2 29017.0 1177.15   3
  12   4  -2 26039.6 1626.23   2
 -12   4   1 9271.19 633.924   3
  12   4  -1 9546.57 987.709   2
 -12   4   0 18246.6 831.280   3
  12   4   0 15795.3 1256.22   2
  12   4   1 1094.38 370.834   2
 -12   4  -1 900.180 208.611   3
 -12   4  -2 48621.6 1208.61   3
  12   4   2 44821.3 2125.28   2
 -12   4  -3 3664.42 322.302   3
  12   4   3 3358.72 605.449   2
  12   4   4 47092.0 2165.12   2
  12   4   5 2971.28 603.867   2
  12   4   6 37431.2 1966.79   2
  12   4   7 4705.73 725.370   2
  12   4   8 3318.46 625.955   2
  12   4   9 401.470 306.745   2
  12   4  10-19.5385 259.022   2
  12   4  11 3095.83 625.825   2
  12   4  12 21674.0 1631.27   2
 -12   5  11 37346.1 1921.45   3
 -12   5  10-287.285 318.280   3
  12   5 -10-85.4036 305.221   2
 -12   5   9 62882.7 2343.33   3
  12   5  -9 66138.9 3090.71   2
 -12   5   8 280.814 304.987   3
  12   5  -8 500.171 371.602   2
 -12   5   7 8214.00 828.785   3
  12   5  -7 7820.06 1028.73   2
 -12   5   6 866.248 323.950   3
  12   5  -6 570.910 372.794   2
 -12   5   5 4034.20 556.122   3
  12   5  -5 3457.65 671.827   2
 -12   5   4 583.483 246.539   3
  12   5  -4 468.801 314.579   2
 -12   5   3 26692.9 1246.23   3
  12   5  -3 28367.5 1827.29   2
 -12   5   2 3572.43 455.597   3
  12   5  -2 3400.12 656.175   2
 -12   5   1 24489.0 1120.88   3
  12   5  -1 23966.3 1659.94   2
 -12   5   0 9699.19 688.936   3
  12   5   0 9850.16 1076.13   2
  12   5   1 31481.9 1891.98   2
  12   5   2 995.484 437.943   2
  12   5   3 11556.6 1165.84   2
  12   5   4 288.712 313.298   2
  12   5   5 17948.9 1438.82   2
  12   5   6 1937.60 531.965   2
  12   5   7 22352.3 1639.74   2
  12   5   8 704.602 264.074   2
  12   5   9 5338.02 833.803   2
  12   5  10 594.403 369.499   2
 -12   6  10 6458.40 828.910   3
 -12   6   9 1583.53 460.890   3
 -12   6   8 4109.58 652.607   3
  12   6  -8 4382.27 792.992   2
 -12   6   7 308.195 209.947   3
  12   6  -7-115.052 292.673   2
  12   6  -6 17401.4 1556.61   2
 -12   6   6 17459.4 1216.78   3
 -12   6   5 1492.35 386.965   3
  12   6  -5 1154.28 477.000   2
 -12   6   4 24557.6 1324.86   3
  12   6  -4 25489.1 1849.46   2
 -12   6   3 150.070 212.593   3
  12   6  -3-455.253 386.390   2
 -12   6   2 21097.5 1166.23   3
  12   6  -2 20903.7 1652.67   2
  12   6  -1 5657.85 870.950   2
  12   6   0 635.838 388.511   2
  12   6   1 3882.91 762.310   2
  12   6   2 540.328 316.875   2
  12   6   3 7484.26 1020.50   2
  12   6   4 4455.87 775.600   2
  12   6   5 710.784 397.180   2
  12   6   6 14354.3 1376.31   2
  12   6   7 1045.06 496.431   2
  12   6   8 2625.85 613.516   2
 -12   7   8 1899.87 474.942   3
 -12   7   7 9640.15 962.267   3
 -12   7   6 945.066 395.520   3
 -12   7   5 26992.1 1507.37   3
 -12   7   4 274.994 315.011   3
  12   7  -4 661.322 474.741   2
 -12   7   3 18207.9 1204.73   3
  12   7  -3 22396.5 1807.68   2
  12   7  -2 339.905 302.246   2
  12   7  -1 8165.59 1106.43   2
  12   7   0-14.5840 313.479   2
  12   7   1 17958.6 1600.78   2
  12   7   2 1760.13 610.656   2
  12   7   3 9436.48 1163.95   2
  12   7   4 2.79859 285.945   2
 -12   8   5 2153.23 463.862   3
 -12   8   4 37933.0 1880.14   3
 -13   0  14 227.633 313.039   3
 -13   0  13 6323.86 877.388   3
 -13   0  12-522.706 409.204   3
  13   0 -11 13573.9 973.012   1
 -13   0  11 11522.2 1075.48   3
 -13   0  10-171.760 365.865   3
  13   0 -10-539.323 236.460   1
  13   0  -9 32501.0 1545.52   1
 -13   0   9 29198.1 1525.55   3
 -13   0   8-106.581 243.674   3
 -13   0   7 34598.8 1500.23   3
 -13   0   6-111.060 219.657   3
  13   0  -5 17907.9 1169.03   2
 -13   0   5 17744.5 956.804   3
 -13   0   4-69.1594 163.337   3
  13   0  -4 78.9762 175.680   2
  13   0  -3 9076.94 771.223   2
  13   0  -2 117.201 154.717   2
  13   0  -1 39727.3 1535.63   2
  13   0   0 198.719 187.966   2
  13   0   1 2429.94 391.579   2
  13   0   2 49.2592 155.369   2
  13   0   3 6788.12 637.403   2
  13   0   4 39.9358 167.450   2
  13   0   5 53044.1 1779.90   2
  13   0   6 46.7638 145.805   2
  13   0   6 813.084 373.330   1
  13   0   7 21266.7 1385.13   1
  13   0   7 20234.1 1160.90   2
  13   0   8 140.396 147.818   2
  13   0   8-212.807 218.793   1
  13   0   9 18541.8 1343.10   1
  13   0   9 17552.5 1163.66   2
  13   0  10-312.482 333.842   1
  13   0  10 46.3796 175.141   2
  13   0  11 361.070 270.044   1
  13   0  11 42.6218 183.839   2
  13   0  12 180.553 232.452   1
  13   0  12-36.7490 211.585   2
  13   0  13-423.760 276.187   2
  13   0  13 1345.54 430.999   1
  13   0  14-298.890 256.758   1
  13   0  14 766.751 337.048   2
  13   0  15 896.018 358.807   2
 -13   1  14 13835.7 1269.62   3
 -13   1  13 1549.57 475.201   3
 -13   1  12 2497.30 557.331   3
 -13   1  11 251.036 275.728   3
 -13   1  10 41335.9 1873.42   3
  13  -1 -10 49971.3 1951.10   1
  13  -1  -9-107.215 193.126   1
 -13   1   9 107.345 220.672   3
 -13   1   8 17161.7 1102.80   3
  13  -1  -8 19647.8 1266.84   1
 -13   1   7 2474.08 437.350   3
  13  -1  -7 2872.08 531.254   1
 -13   1   6 50312.6 1678.23   3
  13  -1  -6 51744.9 2057.33   1
  13   1  -6 53945.7 2211.77   2
 -13   1   5 1121.66 258.906   3
  13  -1  -5 1424.61 373.809   1
  13   1  -5 1012.80 374.094   2
  13  -1  -5 1245.37 292.462   2
 -13   1   4 3513.23 400.784   3
  13  -1  -4 4839.03 671.122   1
  13  -1  -4 4137.64 505.568   2
  13   1  -4 4830.00 626.102   2
 -13   1   3 526.513 182.727   3
  13   1  -3 692.638 162.305   3
  13  -1  -3 1184.75 394.699   1
  13  -1  -3 453.199 189.217   2
  13   1  -3 450.942 234.466   2
  13  -1  -2 72180.4 2471.92   1
  13  -1  -2 72457.5 1879.57   2
  13   1  -2 72392.7 2282.93   2
 -13   1   2 71013.9 1493.88   3
  13  -1  -1 30316.3 1619.29   1
  13   1  -1 26518.5 826.285   3
  13  -1  -1 27379.6 1139.44   2
  13   1  -1 32058.3 1497.59   2
 -13   1   1 30561.4 889.540   3
  13  -1   0 197240. 4124.18   1
  13   1   0 194818. 1983.41   3
  13  -1   0 196307. 2980.60   2
  13   1   0 199894. 3721.13   2
  13  -1   1 27205.6 1081.17   2
  13   1   1 27059.5 1372.03   2
  13  -1   2 30170.4 1653.51   1
  13  -1   2 28631.6 1130.66   2
  13   1   2 27906.4 1390.72   2
  13  -1   3 5687.96 509.817   2
  13   1   3 4779.92 571.560   2
  13  -1   4 23079.1 1469.01   1
  13   1   4 21925.2 1248.35   2
  13  -1   4 20734.7 987.526   2
  13  -1   5 721.528 208.912   2
  13   1   5 722.889 232.030   2
  13  -1   5 1319.83 394.185   1
  13   1   6 10205.9 869.203   2
  13  -1   6 11598.1 1097.57   1
  13  -1   6 11375.0 789.838   2
  13  -1   7 142.236 139.750   2
  13  -1   7 64.9145 220.907   1
  13   1   7 292.212 230.765   2
  13  -1   8 27785.1 1731.48   1
  13  -1   8 27929.6 1352.62   2
  13   1   8 25740.7 1412.62   2
  13   1   9 170.421 198.972   2
  13  -1   9 201.379 282.330   1
  13  -1   9 112.575 162.944   2
  13   1  10 26545.3 1568.89   1
  13  -1  10 26476.7 1451.01   2
  13  -1  10 29042.4 1811.59   1
  13   1  10 24199.2 1462.75   2
  13   1  11 2714.24 525.404   2
  13  -1  11 3987.26 716.207   1
  13   1  11 2690.59 514.258   1
  13  -1  11 3107.64 522.865   2
  13  -1  12 3966.04 720.045   1
  13  -1  12 3716.17 613.813   2
  13   1  12 4850.82 704.621   1
  13   1  12 4229.56 690.043   2
  13   1  13 913.939 363.869   1
  13  -1  13-216.652 264.103   1
  13  -1  13 1122.14 381.393   2
  13   1  13 624.705 309.763   2
  13  -1  14 10109.4 1099.75   2
  13   1  14 11139.9 1169.21   2
  13   1  15-247.098 260.450   2
 -13   2  13 464.433 291.496   3
 -13   2  12 94.4731 346.671   3
 -13   2  11 13079.6 1109.16   3
 -13   2  10 5590.33 718.643   3
 -13   2   9 3575.79 556.860   3
  13  -2  -9 3144.52 525.155   1
 -13   2   8 2164.60 425.556   3
  13  -2  -8 2597.17 505.034   1
 -13   2   7 19117.2 1126.33   3
  13  -2  -7 20222.9 1338.87   1
 -13   2   6 441.206 223.736   3
  13  -2  -6-80.0306 180.096   1
  13   2  -6-70.6799 297.276   2
 -13   2   5 56052.9 1683.91   3
  13   2  -5 52797.3 2241.33   2
  13  -2  -5 58232.8 1734.06   2
  13  -2  -5 54543.1 2274.08   1
 -13   2   4 1295.81 273.841   3
  13  -2  -4 1519.02 440.775   1
  13  -2  -4 1563.36 268.659   2
  13   2  -4 1256.77 379.150   2
  13  -2  -3 1123.01 407.345   1
 -13   2   3 1039.33 235.020   3
  13  -2  -3 824.985 195.494   2
  13   2  -3 701.243 334.399   2
  13  -2  -2 753.734 185.682   2
  13  -2  -2 874.077 361.052   1
 -13   2   2 443.793 161.343   3
  13   2  -2 372.002 245.393   2
 -13   2   1 38896.9 1042.80   3
  13  -2  -1 38499.3 1112.95   2
  13  -2  -1 37702.6 1934.81   1
  13   2  -1 40026.1 1810.10   2
  13   2   0 314.249 238.605   2
  13  -2   0 125.968 277.882   1
 -13   2   0 631.162 126.903   3
  13  -2   0 523.417 150.625   2
  13  -2   1 7920.36 480.614   2
  13  -2   1 9024.22 974.677   1
  13   2   1 7352.28 800.813   2
 -13   2  -1 7815.10 333.590   3
  13  -2   2-78.6984 102.002   2
  13  -2   2-429.672 374.622   1
  13   2   2-181.655 261.161   2
  13   2   3 9775.20 895.059   2
  13  -2   3 11265.0 1121.48   1
  13  -2   3 11272.4 600.523   2
  13  -2   4 809.745 160.586   2
  13  -2   4 1040.86 404.638   1
  13   2   4 962.674 333.811   2
  13   2   5 13718.8 1071.59   2
  13  -2   5 16807.2 1371.17   1
  13  -2   5 15903.0 814.936   2
  13   2   6 1296.07 378.061   2
  13  -2   6 1615.78 272.617   2
  13  -2   6 1517.73 497.481   1
  13   2   7 15601.9 1166.04   2
  13  -2   7 18998.3 1004.73   2
  13  -2   7 18305.5 1474.92   1
  13   2   8 3736.82 598.224   2
  13  -2   8 3229.54 616.851   1
  13  -2   8 4458.44 525.853   2
  13  -2   9 25932.6 1321.62   2
  13   2   9 23648.0 1477.09   2
  13  -2   9 25490.0 1781.97   1
  13  -2  10 322.510 290.714   1
  13   2  10 696.476 303.579   2
  13  -2  11 8526.32 1105.20   1
  13   2  11 8270.08 926.436   2
  13   2  12-39.3821 231.805   2
  13   2  13 22027.4 1446.68   1
  13   2  13 24259.5 1690.33   2
  13   2  14 788.221 360.045   2
 -13   3  13-160.475 345.268   3
 -13   3  12 1658.26 447.784   3
 -13   3  11 4687.21 693.481   3
 -13   3  10 16017.1 1167.12   3
 -13   3   9 2321.13 506.930   3
 -13   3   8 18507.3 1157.77   3
 -13   3   7 230.119 263.124   3
  13   3  -7-536.964 374.985   2
 -13   3   6 16284.7 1001.50   3
  13   3  -6 16811.7 1391.96   2
 -13   3   5 7176.08 638.493   3
  13  -3  -5 6082.48 816.123   1
  13   3  -5 7465.18 912.917   2
 -13   3   4 7689.36 632.253   3
  13  -3  -4 7172.08 891.033   1
  13   3  -4 7338.93 904.310   2
 -13   3   3 141.213 156.211   3
  13  -3  -3-299.013 321.271   1
  13   3  -3 182.350 264.270   2
  13  -3  -2 20828.7 1517.58   1
 -13   3   2 21161.8 918.912   3
  13   3  -2 19682.6 1387.93   2
 -13   3   1 9520.09 578.799   3
  13   3  -1 9043.87 935.075   2
  13  -3  -1 9324.44 1043.86   1
 -13   3   0 35175.0 1008.01   3
  13   3   0 32617.0 1757.86   2
  13  -3   0 33478.9 1939.75   1
  13   3   1-64.3181 252.668   2
 -13   3  -1 306.407 106.519   3
  13  -3   1-155.534 333.607   1
  13   3   2 12832.5 1099.59   2
  13  -3   2 13273.0 1231.43   1
  13  -3   3 802.394 385.440   1
  13   3   3 344.769 301.663   2
  13  -3   4 24660.1 1770.65   1
  13   3   4 21979.9 1402.69   2
  13  -3   5 1419.20 429.522   1
  13   3   5 1691.91 431.212   2
  13   3   6 33867.2 1818.41   2
  13  -3   6 37590.9 2237.55   1
  13  -3   7 3247.41 688.677   1
  13   3   7 3209.85 597.776   2
  13   3   8 42407.8 2056.27   2
  13   3   9 1109.61 358.848   2
  13   3  10 9564.29 1031.17   2
  13   3  11 182.986 244.490   2
  13   3  12 6986.28 919.632   2
 -13   4  12 458.111 393.039   3
 -13   4  11 10031.2 999.366   3
 -13   4  10 11842.1 1048.25   3
 -13   4   9 8088.57 849.083   3
  13   4  -9 8025.41 1109.25   2
 -13   4   8 2463.85 491.293   3
  13   4  -8 1645.98 520.353   2
 -13   4   7 4875.73 615.465   3
  13   4  -7 5663.71 877.783   2
 -13   4   6 892.249 262.459   3
  13   4  -6 992.698 440.376   2
 -13   4   5 4887.57 563.588   3
  13   4  -5 4584.66 757.807   2
 -13   4   4 92.6740 164.252   3
  13   4  -4 196.583 297.764   2
 -13   4   3 21081.3 1045.60   3
  13   4  -3 20282.5 1500.23   2
 -13   4   2 11028.3 730.089   3
  13   4  -2 10766.0 1099.40   2
 -13   4   1 10223.9 674.712   3
  13   4  -1 8765.72 991.251   2
 -13   4   0 2824.21 348.327   3
  13   4   0 2623.98 539.998   2
 -13   4  -1 10414.2 586.740   3
  13   4   1 9401.74 1017.85   2
  13   4   2 5708.31 811.790   2
  13   4   3 23177.6 1578.95   2
  13   4   4 2530.83 562.014   2
  13   4   5 47037.3 2246.32   2
  13   4   6 4163.91 719.710   2
  13   4   7 15849.9 1343.23   2
  13   4   8 813.312 388.766   2
  13   4   9 623.181 355.097   2
  13   4  10 3479.69 641.309   2
  13   4  11 2866.05 613.388   2
 -13   5  11 696.754 357.862   3
 -13   5  10 17422.4 1304.19   3
 -13   5   9 459.243 270.784   3
  13   5  -9 1375.49 582.177   2
 -13   5   8 56387.7 2183.75   3
  13   5  -8 60807.0 2968.11   2
 -13   5   7 461.544 285.815   3
  13   5  -7 350.948 416.823   2
 -13   5   6 16626.0 1120.79   3
  13   5  -6 15587.0 1479.86   2
 -13   5   5 427.192 264.009   3
  13   5  -5 552.977 337.526   2
  13   5  -4 18938.9 1563.21   2
 -13   5   4 20194.6 1154.25   3
 -13   5   3 336.556 219.599   3
  13   5  -3 103.832 256.518   2
 -13   5   2 22553.2 1145.04   3
  13   5  -2 21610.0 1622.02   2
 -13   5   1 5128.08 524.615   3
  13   5  -1 3687.81 716.935   2
 -13   5   0 21169.5 983.252   3
  13   5   0 20781.7 1612.22   2
  13   5   1 4843.13 778.754   2
  13   5   2 62718.3 2740.46   2
  13   5   3 24352.2 1733.96   2
  13   5   4 8805.45 1033.60   2
  13   5   5 1391.22 498.556   2
  13   5   6 18795.7 1531.15   2
  13   5   7 2567.23 592.404   2
  13   5   8 7721.90 1000.45   2
  13   5   9 2377.85 622.295   2
 -13   6   9 3805.73 647.217   3
 -13   6   8 2569.99 551.780   3
 -13   6   7 9594.84 956.208   3
 -13   6   6 4108.49 600.206   3
  13   6  -6 4515.03 847.159   2
  13   6  -5 18097.8 1611.16   2
 -13   6   5 17688.0 1187.57   3
 -13   6   4 3986.37 556.782   3
  13   6  -4 4261.60 763.546   2
 -13   6   3 37791.2 1607.46   3
  13   6  -3 38948.6 2314.49   2
  13   6  -2 22.2731 334.724   2
 -13   6   2 1058.78 309.339   3
  13   6  -1 153.836 278.303   2
 -13   6   1 595.134 212.304   3
  13   6   0-455.108 326.620   2
  13   6   1 20888.4 1687.40   2
  13   6   2-722.308 404.946   2
  13   6   3 5237.07 887.172   2
  13   6   4 650.144 401.952   2
  13   6   5 1597.54 480.228   2
  13   6   6 3440.99 710.652   2
 -13   7   7 124.010 264.837   3
 -13   7   6 7228.08 855.045   3
 -13   7   5-358.536 339.196   3
 -13   7   4 35160.5 1695.37   3
 -13   7   3 2675.37 499.784   3
 -13   7   2 20762.5 1246.94   3
 -14   0  13 258.982 352.549   3
 -14   0  12 6404.23 859.314   3
 -14   0  11 82.7540 295.613   3
  14   0 -10 52739.0 2055.35   1
 -14   0  10 50021.6 2134.52   3
 -14   0   9-143.250 217.196   3
  14   0  -9 117.880 182.423   1
  14   0  -8 21606.4 1346.55   1
 -14   0   8 19913.7 1235.12   3
 -14   0   7-402.711 244.223   3
  14   0  -6 21382.2 1369.15   2
 -14   0   6 22192.9 1160.88   3
  14   0  -5-187.668 190.887   2
  14   0  -4 23520.4 1325.32   2
  14   0  -3 9.91575 177.017   2
  14   0  -2 326.281 188.252   2
  14   0  -1-139.077 234.007   2
  14   0   0 65252.9 2010.86   2
  14   0   1 41.0108 177.781   2
  14   0   2 32463.7 1374.16   2
  14   0   3 406.112 290.451   2
  14   0   4 7516.61 704.673   2
  14   0   5 477.621 385.572   1
  14   0   5 329.789 225.098   2
  14   0   6 15687.1 1228.88   1
  14   0   6 15298.2 998.494   2
  14   0   7-94.8055 163.454   2
  14   0   7-205.277 224.717   1
  14   0   8 1466.68 360.892   2
  14   0   8 1577.46 417.141   1
  14   0   9-61.1883 197.654   2
  14   0   9-17.2314 271.462   1
  14   0  10 13635.9 1246.46   1
  14   0  10 12933.2 1069.22   2
  14   0  11 321.619 276.718   1
  14   0  11 125.938 203.989   2
  14   0  12 4568.13 813.958   1
  14   0  12 4166.92 668.314   2
  14   0  13-466.328 274.195   2
  14   0  13 852.616 375.180   1
  14   0  14 363.100 301.414   2
 -14   1  13 7914.42 981.686   3
 -14   1  12-312.569 315.786   3
 -14   1  11 8187.30 888.719   3
 -14   1  10-103.151 265.912   3
  14  -1 -10 39.3943 180.750   1
 -14   1   9 39145.6 1735.16   3
  14  -1  -9 43357.2 1949.40   1
  14  -1  -8 407.343 260.070   1
 -14   1   8 486.475 229.662   3
 -14   1   7 9599.10 786.724   3
  14  -1  -7 10621.9 1002.84   1
  14   1  -7 10085.5 1033.27   2
 -14   1   6 671.860 227.327   3
  14   1  -6 1001.19 406.077   2
  14  -1  -6 668.642 281.071   1
  14  -1  -6 499.759 251.775   2
  14  -1  -5 11124.6 1032.95   1
  14   1  -5 11827.3 1051.33   2
  14  -1  -5 11643.6 883.373   2
 -14   1   5 11093.9 757.814   3
 -14   1   4 66.1000 133.577   3
  14  -1  -4-143.421 159.234   2
  14  -1  -4-94.9060 220.287   1
  14   1  -4 255.199 249.428   2
  14   1  -3 7936.70 813.082   2
  14  -1  -3 8111.96 894.949   1
  14  -1  -3 8749.71 699.678   2
 -14   1   3 7790.18 561.070   3
 -14   1   2 1550.35 237.138   3
  14  -1  -2 1465.20 308.020   2
  14   1  -2 1737.83 396.097   2
  14  -1  -2 1957.70 475.236   1
  14  -1  -1 34819.5 1810.64   1
  14  -1  -1 32416.6 1280.99   2
  14   1  -1 30714.0 1524.42   2
  14  -1   0 11153.5 1062.92   1
  14  -1   0 10164.6 707.846   2
  14   1   0 10396.1 886.846   2
  14  -1   1 80357.6 2775.95   1
  14  -1   1 74667.6 1849.09   2
  14   1   1 75153.2 2355.59   2
  14  -1   2 55453.2 1635.62   2
  14  -1   2 60668.6 2435.90   1
  14   1   2 55421.4 2014.82   2
  14  -1   3 18744.4 943.513   2
  14   1   3 17873.1 1128.26   2
  14  -1   4 1836.83 306.974   2
  14   1   4 1878.93 400.665   2
  14  -1   4 1976.58 520.421   1
  14   1   5 11097.6 918.008   2
  14  -1   5 12987.0 1190.18   1
  14  -1   5 11492.2 771.895   2
  14  -1   6 1736.11 318.131   2
  14   1   6 1938.36 418.436   2
  14  -1   6 1827.14 474.063   1
  14  -1   7 4994.31 756.561   1
  14   1   7 3944.21 570.863   2
  14  -1   7 4300.10 519.174   2
  14  -1   8 7233.04 939.162   1
  14  -1   8 7499.77 715.342   2
  14   1   8 6405.66 740.698   2
  14  -1   9 20271.7 1576.48   1
  14  -1   9 17715.9 1144.86   2
  14   1   9 16493.6 1206.94   2
  14   1   9 18099.9 1338.11   1
  14   1  10 177.217 187.899   2
  14   1  10-237.834 244.298   1
  14  -1  10-134.224 263.446   1
  14  -1  10-294.300 219.985   2
  14   1  11 7719.37 881.652   1
  14  -1  11 8503.71 873.817   2
  14   1  11 6626.77 822.498   2
  14  -1  12 1229.41 450.501   1
  14   1  12 942.400 334.143   1
  14   1  12 1832.95 490.418   2
  14   1  13 3065.92 603.332   1
  14   1  13 2753.40 562.345   2
  14  -1  13 3001.90 656.668   1
  14   1  14 682.764 332.990   2
 -14   2  13 4905.32 760.923   3
 -14   2  12 3252.11 585.580   3
 -14   2  11 11350.7 1045.79   3
 -14   2  10 46.2667 235.819   3
  14  -2 -10 290.272 182.478   1
  14  -2  -9 271.365 219.880   1
 -14   2   9-27.6139 313.643   3
 -14   2   8 7810.68 769.191   3
  14  -2  -8 8179.99 887.913   1
  14   2  -8 6648.42 920.094   2
  14  -2  -7 68.8944 230.375   1
 -14   2   7-87.5176 225.442   3
  14   2  -7-10.6995 226.350   2
 -14   2   6 22856.2 1157.86   3
  14   2  -6 23482.4 1590.13   2
  14  -2  -6 24971.4 1236.60   2
  14  -2  -6 23772.6 1548.00   1
 -14   2   5 481.091 183.214   3
  14  -2  -5 448.740 276.710   1
  14  -2  -5 557.133 205.249   2
  14   2  -5 555.537 305.550   2
 -14   2   4 67619.0 1767.87   3
  14   2  -4 65367.2 2513.28   2
  14  -2  -4 68837.8 2690.15   1
  14  -2  -4 65013.5 1738.31   2
  14  -2  -3 1040.13 245.962   2
 -14   2   3 1001.17 228.495   3
  14  -2  -3 619.160 330.298   1
  14   2  -3 614.397 308.964   2
 -14   2   2 22902.4 880.669   3
  14  -2  -2 24454.9 1622.75   1
  14  -2  -2 21809.1 898.010   2
  14   2  -2 20764.7 1378.47   2
 -14   2   1 8814.69 493.482   3
  14  -2  -1 8572.85 540.740   2
  14  -2  -1 9346.81 1010.69   1
  14   2  -1 7996.22 859.902   2
  14   2   0 363.848 239.189   2
 -14   2   0 578.982 124.645   3
  14  -2   0 319.109 331.420   1
  14  -2   0 768.037 173.274   2
  14   2   1-75.9737 227.774   2
  14  -2   1 211.773 293.538   1
  14  -2   1-23.9482 75.6240   2
  14   2   2 6710.20 775.332   2
  14  -2   2 8295.26 988.866   1
  14  -2   2 7048.12 468.699   2
  14  -2   3 1733.11 250.480   2
  14  -2   3 1562.96 476.326   1
  14   2   3 1351.05 352.494   2
  14   2   4 9484.42 913.353   2
  14  -2   4 11681.1 1209.25   1
  14   2   5 332.425 307.471   2
  14  -2   5 162.604 271.558   1
  14   2   6 1442.88 390.517   2
  14  -2   6 2170.95 614.495   1
  14  -2   7 1394.26 499.794   1
  14   2   7 990.208 344.472   2
  14   2   8 4311.28 635.829   2
  14  -2   8 5807.98 882.644   1
  14   2   9 1896.61 456.614   2
  14  -2   9 1593.46 533.220   1
  14  -2  10 9841.07 1165.05   1
  14   2  10 9513.18 987.585   2
  14   2  11 621.483 335.869   2
  14  -2  11 963.345 445.552   1
  14   2  12 11057.2 1074.14   1
  14   2  12 11195.8 1130.75   2
  14   2  13-588.556 277.489   1
  14   2  13 723.453 401.852   2
 -14   3  12 804.051 452.178   3
 -14   3  11 13826.0 1181.23   3
 -14   3  10 548.519 303.397   3
 -14   3   9 15881.7 1141.45   3
  14   3  -9 17799.4 1590.94   2
 -14   3   8 1707.67 403.624   3
  14   3  -8 965.225 417.107   2
 -14   3   7 20419.9 1183.81   3
  14   3  -7 21044.8 1645.76   2
  14  -3  -6 596.025 272.290   1
 -14   3   6 2106.51 409.257   3
  14   3  -6 1454.83 471.131   2
 -14   3   5 12869.9 856.228   3
  14  -3  -5 12359.3 1190.97   1
  14   3  -5 12171.3 1207.14   2
 -14   3   4 1140.46 283.734   3
  14   3  -4 880.117 364.353   2
  14  -3  -4 627.603 336.474   1
  14  -3  -3 7626.80 959.921   1
 -14   3   3 9368.95 650.678   3
  14   3  -3 8426.74 964.133   2
 -14   3   2 174.383 162.553   3
  14   3  -2 21.1407 258.648   2
  14  -3  -2 52.2831 249.092   1
 -14   3   1 9411.69 555.281   3
  14   3  -1 8682.02 941.957   2
  14  -3  -1 7382.72 978.494   1
  14   3   0 5526.30 765.780   2
  14  -3   0 6308.44 896.529   1
  14   3   1 8204.28 927.439   2
  14  -3   1 10629.1 1174.35   1
  14   3   2 2198.61 486.591   2
  14  -3   2 2657.32 630.752   1
  14  -3   3 18446.1 1573.01   1
  14   3   3 15707.5 1259.87   2
  14  -3   4 501.563 410.860   1
  14   3   4 758.411 338.797   2
  14  -3   5 9941.62 1224.41   1
  14   3   5 9456.70 997.579   2
  14   3   6 5382.11 790.264   2
  14  -3   6 5060.19 878.884   1
  14   3   7 45126.4 2153.73   2
  14  -3   7 57940.6 2906.82   1
  14   3   8 1355.05 439.352   2
  14   3   9 23619.1 1596.68   2
  14   3  10 788.447 333.052   2
  14   3  11 12258.4 1188.11   2
  14   3  12 1410.41 492.158   2
 -14   4  11 2570.55 576.083   3
 -14   4  10 3216.63 577.676   3
  14   4 -10 4720.96 897.958   2
 -14   4   9 5884.77 740.127   3
  14   4  -9 5750.45 950.878   2
 -14   4   8 3479.29 570.612   3
  14   4  -8 3039.47 712.326   2
 -14   4   7 7504.82 750.534   3
  14   4  -7 8085.22 1067.51   2
 -14   4   6 26599.3 1363.71   3
  14   4  -6 27502.4 1893.65   2
 -14   4   5 2348.10 428.276   3
  14   4  -5 1870.67 555.093   2
  14   4  -4 15252.5 1388.57   2
 -14   4   4 15097.4 923.317   3
 -14   4   3 1868.39 326.213   3
  14   4  -3 1738.92 490.942   2
 -14   4   2 5713.74 515.321   3
  14   4  -2 5674.20 841.205   2
  14   4  -1 45.8124 300.654   2
 -14   4   1 230.947 147.960   3
  14   4   0 5052.42 778.172   2
  14   4   1 66.2445 305.578   2
  14   4   2 10100.2 1100.76   2
  14   4   3 5162.49 795.829   2
  14   4   4 11509.6 1117.42   2
  14   4   5 2360.18 564.494   2
  14   4   6 12197.4 1217.56   2
  14   4   7 881.401 406.094   2
  14   4   8 8333.85 1004.11   2
  14   4   9 27.2999 273.282   2
  14   4  10 675.248 328.899   2
 -14   5  10-617.703 389.823   3
 -14   5   9 6768.89 835.244   3
 -14   5   8 265.859 266.588   3
  14   5  -8 271.255 330.906   2
 -14   5   7 12891.5 1024.16   3
  14   5  -7 14290.1 1459.49   2
 -14   5   6-54.0640 210.652   3
  14   5  -6 377.020 328.081   2
  14   5  -5 17329.0 1553.19   2
 -14   5   5 16908.2 1088.61   3
 -14   5   4 1200.51 308.704   3
  14   5  -4 380.484 315.888   2
 -14   5   3 11206.8 837.170   3
  14   5  -3 11102.4 1212.52   2
  14   5  -2 1283.24 434.268   2
 -14   5   2 959.678 308.551   3
  14   5  -1 7442.49 1016.33   2
  14   5   0 7812.87 1047.64   2
  14   5   1 23523.0 1741.39   2
  14   5   2-947.849 447.391   2
  14   5   3 11971.4 1248.85   2
  14   5   4 13094.3 1271.06   2
  14   5   5 19027.6 1566.48   2
  14   5   6 922.628 393.830   2
  14   5   7 10124.1 1168.29   2
  14   5   8-226.405 372.032   2
 -14   6   8 9745.14 978.852   3
 -14   6   7 10281.7 965.746   3
 -14   6   6 19703.0 1297.22   3
 -14   6   5 3640.32 592.337   3
 -14   6   4 18377.4 1171.90   3
  14   6  -4 18898.7 1666.93   2
  14   6  -3-980.808 437.350   2
  14   6  -2 11982.3 1316.73   2
  14   6  -1 1577.09 475.558   2
  14   6   0 4307.05 811.380   2
  14   6   1-383.792 354.999   2
  14   6   2 20817.1 1733.34   2
  14   6   3 13252.0 1381.72   2
  14   6   4 15902.7 1470.28   2
 -15   0  12-403.461 338.782   3
 -15   0  11 29846.0 1761.54   3
 -15   0  10 333.186 293.595   3
  15   0 -10 200.877 217.094   1
  15   0  -9 20507.0 1375.01   1
 -15   0   9 19764.5 1313.31   3
 -15   0   8-34.3370 201.930   3
  15   0  -8-201.961 256.483   1
  15   0  -8-25.0254 211.203   2
  15   0  -7 38920.2 1899.47   1
  15   0  -7 38737.5 1952.14   2
  15   0  -6 91.3869 213.032   2
  15   0  -5 27620.9 1514.39   2
  15   0  -4 65.3686 165.549   2
  15   0  -3 7951.26 770.390   2
  15   0  -2 25.8285 193.772   2
  15   0  -1 15283.4 1029.23   2
  15   0   0-65.5486 198.972   2
  15   0   1 48977.4 1780.04   2
  15   0   2-57.8035 164.336   2
  15   0   3 229942. 3872.31   2
  15   0   4 936.234 465.494   1
  15   0   4 327.936 242.336   2
  15   0   5 64985.7 2077.65   2
  15   0   5 70934.8 2685.05   1
  15   0   6-84.4581 254.304   2
  15   0   6-86.5774 262.239   1
  15   0   7 2780.03 454.794   2
  15   0   7 3263.15 607.824   1
  15   0   8-360.538 204.280   2
  15   0   8-653.610 322.264   1
  15   0   9 29577.7 1843.35   1
  15   0   9 25738.3 1445.92   2
  15   0  10-521.313 341.140   1
  15   0  10 338.670 271.388   2
  15   0  11 5433.19 835.556   1
  15   0  11 4988.31 713.742   2
  15   0  12 95.1373 298.721   1
  15   0  13 12653.1 1285.54   1
 -15   1  12 4789.40 740.419   3
 -15   1  11 3162.30 621.271   3
  15  -1 -10 6847.83 817.415   1
 -15   1  10 8800.72 907.940   3
 -15   1   9 560.728 304.822   3
  15  -1  -9 22.1903 154.148   1
  15  -1  -8 6330.42 804.587   1
  15   1  -8 6304.54 853.344   2
 -15   1   8 7641.48 771.162   3
  15  -1  -7 4202.75 674.143   1
  15  -1  -7 5213.03 688.170   2
  15   1  -7 5300.76 802.457   2
 -15   1   7 5156.76 611.746   3
  15  -1  -6 13696.6 1185.51   1
  15   1  -6 12369.3 1132.89   2
  15  -1  -6 12931.3 983.709   2
 -15   1   6 13511.1 908.506   3
 -15   1   5-8.85624 146.532   3
  15  -1  -5 80.2104 146.870   2
  15   1  -5-1.97349 195.320   2
  15  -1  -5 215.633 246.056   1
 -15   1   4 3004.23 395.189   3
  15  -1  -4 2850.20 440.143   2
  15   1  -4 2743.40 507.813   2
  15  -1  -4 3289.81 599.752   1
 -15   1   3 1222.54 245.640   3
  15  -1  -3 1296.88 297.552   2
  15   1  -3 1048.86 360.954   2
  15  -1  -3 1114.70 355.574   1
  15  -1  -2 24430.2 1604.83   1
  15  -1  -2 22451.5 1116.95   2
  15   1  -2 22766.7 1385.79   2
  15   1  -1 981.040 307.920   2
  15  -1  -1 317.056 300.612   1
  15  -1  -1 799.191 216.769   2
  15   1   0 3592.81 555.588   2
  15  -1   0 3999.17 461.228   2
  15  -1   0 3743.89 659.841   1
  15  -1   1 33.9923 124.312   2
  15  -1   1 125.932 264.563   1
  15  -1   2 23913.2 1099.23   2
  15  -1   2 26414.3 1689.07   1
  15   1   2 23327.1 1346.55   2
  15  -1   3 6494.05 577.765   2
  15  -1   3 7128.86 889.068   1
  15   1   3 5438.27 649.449   2
  15   1   4 25138.9 1435.63   2
  15  -1   4 27563.4 1774.38   1
  15  -1   4 24818.8 1123.36   2
  15   1   5 12874.7 1020.52   2
  15  -1   5 15384.8 1349.95   1
  15  -1   5 14934.5 898.533   2
  15  -1   6 1231.15 287.163   2
  15   1   6 873.829 307.931   2
  15  -1   7 1498.38 493.283   1
  15   1   7 1295.40 356.225   2
  15  -1   8 26648.7 1829.68   1
  15   1   8 21270.3 1360.09   2
  15   1   9 457.186 277.341   2
  15   1   9 42.3940 308.447   1
  15  -1   9-252.577 404.542   1
  15   1  10 8333.75 965.579   1
  15  -1  10 8945.79 1094.63   1
  15   1  10 9732.37 976.885   2
  15   1  11-259.131 224.532   2
  15  -1  11-96.5862 316.358   1
  15   1  11-269.188 370.924   1
  15   1  12 10863.9 1142.22   1
  15   1  12 9646.45 1043.06   2
  15  -1  12 10211.4 1189.93   1
  15  -1  13 1716.40 527.725   1
  15   1  13 1993.39 523.522   1
  15   1  13 1551.00 493.075   2
 -15   2  12 11773.3 1121.84   3
 -15   2  11 18129.0 1347.62   3
 -15   2  10 1788.47 451.746   3
 -15   2   9 423.476 262.144   3
  15  -2  -9 343.739 235.222   1
  15   2  -9 678.706 274.634   2
 -15   2   8 1185.28 343.336   3
  15  -2  -8 1380.76 420.189   1
  15   2  -8 1433.51 469.339   2
 -15   2   7 12954.6 940.427   3
  15   2  -7 12274.8 1241.42   2
  15  -2  -7 12280.7 1163.43   1
 -15   2   6-101.402 225.414   3
  15   2  -6-27.1435 201.857   2
  15  -2  -6-4.54744 251.058   1
 -15   2   5 25083.2 1164.51   3
  15   2  -5 22635.2 1571.24   2
  15  -2  -5 23433.8 1643.20   1
 -15   2   4 1071.64 262.307   3
  15  -2  -4 1165.52 438.284   1
  15   2  -4 1026.22 375.264   2
 -15   2   3 51341.6 1434.01   3
  15  -2  -3 54983.5 2547.30   1
  15   2  -3 50588.4 2232.22   2
  15  -2  -2 8624.22 1043.19   1
  15   2  -2 8160.40 897.052   2
  15  -2  -1 28687.1 1865.83   1
  15   2  -1 26345.6 1573.72   2
  15   2   0 1315.60 356.892   2
  15  -2   0 1492.44 509.556   1
  15  -2   1 2260.67 549.801   1
  15   2   1 1216.72 396.845   2
  15  -2   2 3932.59 741.480   1
  15   2   2 3002.39 534.550   2
  15   2   3 14975.3 1154.54   2
  15  -2   3 21156.8 1662.05   1
  15   2   4 991.837 340.796   2
  15  -2   4 386.186 335.591   1
  15   2   5 3280.14 557.155   2
  15  -2   5 3570.86 782.687   1
  15  -2   6 1463.55 501.947   1
  15   2   6 958.292 294.630   2
  15  -2   7 6468.91 970.201   1
  15   2   7 4536.55 672.056   2
  15   2   8 665.082 305.430   2
  15  -2   8 375.490 287.492   1
  15   2   9 3038.95 575.609   2
  15  -2   9 2215.26 580.789   1
  15   2  10 2493.70 516.395   2
  15  -2  10 1267.41 514.341   1
  15  -2  11 15549.4 1529.27   1
  15   2  11 13928.1 1250.69   2
  15   2  12 530.867 302.681   2
  15   2  12 13.3971 195.108   1
 -15   3  11 255.052 264.192   3
 -15   3  10 12333.8 1076.15   3
  15   3 -10 13220.6 1463.78   2
 -15   3   9 2863.91 537.707   3
  15   3  -9 3465.10 776.889   2
 -15   3   8 19384.0 1224.72   3
  15   3  -8 20933.8 1710.96   2
 -15   3   7 373.090 238.293   3
  15   3  -7 354.678 412.185   2
 -15   3   6 15619.5 993.831   3
  15   3  -6 15761.4 1424.52   2
  15  -3  -6 17254.3 1472.98   1
 -15   3   5 2233.61 387.922   3
  15   3  -5 1447.26 484.055   2
  15  -3  -5 1424.90 446.306   1
 -15   3   4 23059.1 1074.20   3
  15  -3  -4 22948.3 1715.51   1
  15   3  -4 20848.5 1566.66   2
  15  -3  -3 4194.37 773.253   1
  15   3  -3 5597.27 826.535   2
  15  -3  -2 17333.7 1522.12   1
  15   3  -2 14895.5 1294.62   2
  15   3  -1 1998.98 492.582   2
  15  -3  -1 2383.99 625.605   1
  15   3   0 3700.40 645.866   2
  15  -3   0 3786.36 756.434   1
  15  -3   1-370.749 399.143   1
  15   3   1-93.0574 239.838   2
  15   3   2 5973.75 791.347   2
  15  -3   2 7129.47 1018.63   1
  15  -3   3 443.918 306.186   1
  15   3   3-24.4754 253.213   2
  15  -3   4 11226.8 1275.21   1
  15   3   4 10023.0 1041.76   2
  15  -3   5-2206.92 662.603   1
  15   3   5-286.169 359.179   2
  15   3   6 17617.7 1379.53   2
  15  -3   6 19351.3 1737.08   1
  15   3   7 1986.38 506.467   2
  15  -3   7 2933.21 734.707   1
  15   3   8 12406.7 1181.29   2
  15   3   9-246.011 303.960   2
  15   3  10 24768.5 1698.91   2
  15   3  11 201.757 268.365   2
 -15   4  10 1860.58 465.689   3
 -15   4   9 5319.83 720.138   3
 -15   4   8 367.590 277.623   3
  15   4  -8 86.9951 354.968   2
 -15   4   7 4763.01 632.083   3
  15   4  -7 4945.26 886.985   2
 -15   4   6 3091.63 492.782   3
  15   4  -6 2605.38 608.830   2
  15   4  -5 30716.2 2027.63   2
 -15   4   5 30051.0 1363.58   3
  15   4  -4 4143.18 769.037   2
  15   4  -3 35601.4 2130.63   2
  15   4  -2 847.300 365.714   2
  15   4  -1 1433.23 494.408   2
  15   4   0 578.931 278.360   2
  15   4   1 11063.1 1152.41   2
  15   4   2 838.150 360.223   2
  15   4   3 19647.3 1538.75   2
  15   4   4 34.4824 242.300   2
  15   4   5 11700.7 1221.87   2
  15   4   6 2140.92 551.955   2
  15   4   7 5305.36 806.534   2
  15   4   8 777.347 411.916   2
  15   4   9 2004.54 555.613   2
 -15   5   9 1327.18 408.021   3
 -15   5   8 113.229 277.728   3
 -15   5   7 159.250 274.815   3
 -15   5   6 2150.22 466.805   3
  15   5  -6 1375.88 531.870   2
  15   5  -5-75.1723 336.564   2
  15   5  -4 8301.99 1107.84   2
  15   5  -3-217.230 309.911   2
  15   5  -2 8897.96 1113.19   2
  15   5  -1 56.1602 260.115   2
  15   5   0 16530.0 1514.72   2
  15   5   1 514.755 314.614   2
  15   5   2 4855.66 824.049   2
  15   5   3-732.925 405.649   2
  15   5   4 12807.1 1301.98   2
  15   5   5 846.131 401.311   2
  15   5   6 13566.9 1366.60   2
  16   0  -9 234.471 200.823   1
  16   0  -9-241.689 259.701   2
  16   0  -8 8352.25 932.346   1
  16   0  -8 8460.10 965.950   2
  16   0  -7 176.439 176.768   1
  16   0  -7-466.496 269.000   2
  16   0  -6 65170.8 2579.24   1
  16   0  -6 65155.8 2448.66   2
  16   0  -5 117.903 243.181   1
  16   0  -5 72.3671 245.477   2
  16   0  -4 569.911 259.544   2
  16   0  -3-233.461 156.416   2
  16   0  -2 9542.60 843.143   2
  16   0  -1-26.5863 218.154   2
  16   0   0 5641.19 631.866   2
  16   0   1-73.1168 150.394   2
  16   0   2 12883.2 948.028   2
  16   0   2 13344.4 1211.01   1
  16   0   3 971.437 460.155   1
  16   0   3 193.471 228.018   2
  16   0   4 175782. 4341.57   1
  16   0   4 156516. 3279.75   2
  16   0   5 56.7370 178.790   2
  16   0   5 110.870 300.974   1
  16   0   6 29621.6 1830.28   1
  16   0   6 25902.6 1362.01   2
  16   0   7-363.679 215.597   2
  16   0   7-139.804 284.180   1
  16   0   8 31468.5 1937.95   1
  16   0   8 29415.8 1523.50   2
  16   0   9 525.151 345.852   1
  16   0  10 2725.75 662.198   1
  16   0  11 502.777 421.549   1
 -16   1  11 8644.76 979.191   3
  16   1 -10 85.5960 167.070   1
  16   1 -10 302.435 282.798   2
 -16   1   9 2149.16 458.428   3
  16  -1  -9 2619.72 564.913   1
  16   1  -9 3033.74 626.884   2
  16   1  -8 8413.69 1029.82   2
  16  -1  -8 7607.36 909.455   1
 -16   1   8 7271.83 761.295   3
  16  -1  -7 2289.60 542.526   1
 -16   1   7 2376.59 452.900   3
  16   1  -7 1708.10 438.139   2
  16  -1  -6 3309.60 634.780   1
 -16   1   6 3300.16 464.720   3
  16   1  -6 3526.10 630.993   2
  16   1  -5 14463.1 1216.73   2
  16  -1  -5 14849.9 1303.99   1
  16   1  -4-44.2320 195.615   2
  16  -1  -4 19.5760 258.685   1
  16   1  -3 2121.54 465.738   2
  16  -1  -3 2468.06 584.555   1
  16   1  -2 149.145 187.961   2
  16  -1  -2 450.895 344.860   1
  16  -1  -1 34217.1 1976.08   1
  16   1  -1 33688.6 1709.30   2
  16  -1   0 1352.43 454.763   1
  16   1   0 1248.95 340.172   2
  16  -1   1 2837.45 600.488   1
  16   1   1 1768.13 399.487   2
  16   1   2 510.080 252.088   2
  16  -1   2 873.775 369.923   1
  16   1   3 2090.64 446.608   2
  16  -1   3 2198.38 595.587   1
  16   1   4 1602.64 400.893   2
  16  -1   4 1150.55 422.254   1
  16   1   5 7985.49 829.889   2
  16  -1   5 8904.24 1091.33   1
  16  -1   6 763.078 385.801   1
  16   1   6 67.0186 267.178   2
  16  -1   7 582.736 353.369   1
  16   1   7 541.741 245.218   2
  16   1   8 2209.36 442.606   2
  16   1   8 2576.49 559.371   1
  16  -1   8 1961.54 524.377   1
  16   1   9 14694.0 1284.87   1
  16  -1   9 14924.5 1431.77   1
  16   1   9 14589.0 1174.07   2
  16  -1  10 566.716 359.390   1
  16   1  10 8.20715 150.788   2
  16   1  11 1950.38 504.538   1
  16   1  11 2053.45 471.885   2
 -16   2  11 473.964 334.378   3
 -16   2  10 17117.7 1232.33   3
  16   2 -10 20532.7 1779.54   2
 -16   2   9-220.718 278.907   3
  16  -2  -9 320.127 220.847   1
 -16   2   8 1965.52 408.350   3
  16  -2  -8 3286.18 629.085   1
  16   2  -8 3041.81 680.183   2
  16  -2  -7 1312.66 427.121   1
 -16   2   7 969.573 264.801   3
  16   2  -7 1515.36 482.763   2
  16   2  -6 17380.6 1448.82   2
  16  -2  -6 16075.9 1401.14   1
  16   2  -5 4896.35 795.419   2
  16  -2  -5 4814.61 775.658   1
  16  -2  -4 32684.0 2029.35   1
  16   2  -4 31384.8 1843.82   2
  16   2  -3 247.379 284.685   2
  16  -2  -3-273.736 330.184   1
  16  -2  -2 10501.9 1186.50   1
  16   2  -2 9874.75 1024.40   2
  16   2  -1 371.044 237.128   2
  16  -2  -1 456.120 334.744   1
  16   2   0 25242.2 1584.27   2
  16  -2   0 27522.4 1917.67   1
  16  -2   1 794.275 384.417   1
  16   2   1 232.593 242.715   2
  16   2   2 9826.79 984.040   2
  16  -2   2 12770.8 1350.72   1
  16  -2   3 68.5221 286.973   1
  16   2   3-21.1491 250.912   2
  16   2   4 8481.28 927.799   2
  16  -2   4 10065.1 1195.70   1
  16   2   5 3264.08 567.559   2
  16  -2   5 4155.84 811.208   1
  16  -2   6 5097.34 888.007   1
  16   2   6 2976.02 540.463   2
  16  -2   7 4303.67 796.110   1
  16   2   7 3972.94 665.740   2
  16   2   8 1313.98 344.399   2
  16  -2   8 1009.82 484.666   1
  16  -2   9 5810.25 948.323   1
  16   2   9 5949.87 809.209   2
  16   2  10 16231.8 1338.27   2
  16   2  11 2225.43 518.676   2
 -16   3  10 1137.29 377.725   3
 -16   3   9 20592.1 1332.83   3
  16   3  -9 20572.3 1788.42   2
 -16   3   8 2341.07 471.448   3
  16   3  -8 3328.69 752.024   2
  16   3  -7 7800.11 1062.13   2
  16   3  -6-191.803 344.137   2
  16  -3  -6-358.943 432.525   1
  16   3  -5 18329.7 1549.15   2
  16  -3  -5 15359.2 1491.22   1
  16  -3  -4 8017.71 1101.93   1
  16   3  -4 8227.72 1023.08   2
  16  -3  -3 30205.5 2072.21   1
  16   3  -3 29174.5 1868.32   2
  16  -3  -2 2131.92 598.395   1
  16   3  -2 2961.49 616.447   2
  16  -3  -1 26227.2 1962.92   1
  16   3  -1 23344.6 1651.25   2
  16  -3   0 6798.74 1034.25   1
  16   3   0 7438.77 933.567   2
  16  -3   1 5492.99 932.973   1
  16   3   1 4193.77 711.030   2
  16  -3   2-99.3945 407.270   1
  16   3   2-896.529 387.720   2
  16  -3   3 4603.71 858.643   1
  16   3   3 4130.50 675.062   2
  16   3   4 1256.31 406.216   2
  16  -3   4 350.964 321.126   1
  16   3   5 6429.65 889.704   2
  16  -3   5 6752.05 1056.57   1
  16   3   6-828.524 369.085   2
  16  -3   6-2372.42 687.650   1
  16   3   7 5006.89 778.945   2
  16  -3   7 6187.76 1032.18   1
  16   3   8 1409.85 437.342   2
  16   3   9 2375.66 530.881   2
  16   4  -7 615.308 390.643   2
  16   4  -6 9781.41 1218.78   2
  16   4  -5 588.461 411.343   2
  16   4  -4 18281.8 1591.67   2
  16   4  -3 7850.95 1048.02   2
  16   4  -2 21899.9 1703.68   2
  16   4  -1-1042.14 443.747   2
  16   4   0 6962.53 958.536   2
  16   4   1 349.829 259.458   2
  16   4   2 4612.56 780.061   2
  16   4   3 1829.63 516.542   2
  16   4   4 23189.8 1696.72   2
  16   4   5 335.518 355.571   2
  16   4   6 12866.5 1286.97   2
  16   4   7-279.468 291.795   2
  16   5  -3 5792.22 925.886   2
  16   5  -2 730.336 398.245   2
  16   5  -1 3041.50 723.568   2
  16   5   0 400.993 452.010   2
  16   5   1 4297.20 801.204   2
  16   5   2 483.604 312.169   2
  16   5   3 5200.76 887.508   2
  17   0  -9 16594.8 1353.82   1
  17   0  -8-654.199 302.719   1
  17   0  -7 9911.74 1071.11   1
  17   0  -6-100.010 208.392   1
  17   0  -5 3014.58 631.276   1
  17   0  -5 3701.94 589.925   2
  17   0  -4 146.326 181.481   2
  17   0  -4-300.517 332.309   1
  17   0  -3 3020.08 503.744   2
  17   0  -3 2327.29 537.813   1
  17   0  -2 179.354 148.565   2
  17   0  -2 117.907 226.601   1
  17   0  -1 1544.28 442.507   1
  17   0  -1 1036.59 308.391   2
  17   0   0 243.275 254.824   1
  17   0   0 385.580 147.135   2
  17   0   1 36362.8 2026.81   1
  17   0   2-156.107 223.312   1
  17   0   3 929.033 407.593   1
  17   0   4-151.111 295.028   1
  17   0   5 20957.2 1582.83   1
  17   0   6-136.437 298.313   1
  17   0   7 91419.5 3349.85   1
  17   1 -10 8614.43 1095.95   2
  17   1  -9-147.527 185.176   1
  17  -1  -9-89.1698 213.056   1
  17   1  -9-131.136 286.138   2
  17   1  -8 9569.30 1110.97   2
  17  -1  -8 8057.40 1004.59   1
  17   1  -7 9487.82 1063.93   2
  17  -1  -7 7761.78 974.863   1
  17  -1  -6 2112.55 542.703   1
  17   1  -6 2908.82 577.205   2
  17  -1  -5 2966.23 650.055   1
  17   1  -5 2876.54 565.423   2
  17   1  -4 2539.78 532.701   2
  17  -1  -4 2680.96 616.357   1
  17  -1  -3 7053.49 963.052   1
  17   1  -3 6555.86 815.994   2
  17  -1  -2 17046.0 1480.08   1
  17   1  -2 14929.8 1180.57   2
  17   1  -1-167.969 227.370   2
  17  -1  -1 437.991 435.250   1
  17  -1   0 29810.4 1935.43   1
  17   1   0 27281.1 1558.38   2
  17   1   1 908.819 331.458   2
  17  -1   1 2313.28 596.626   1
  17   1   2 7354.95 783.136   2
  17  -1   2 9452.13 1103.98   1
  17   1   3 295.391 204.815   2
  17  -1   3 107.612 245.997   1
  17  -1   4 234.341 303.672   1
  17   1   4 477.429 220.886   2
  17   1   5 12206.6 1027.77   2
  17  -1   5 14271.2 1395.47   1
  17  -1   6 12786.3 1351.63   1
  17   1   6 11645.1 1021.51   2
  17   1   7 21816.3 1594.99   1
  17  -1   7 23480.1 1809.07   1
  17   1   7 20347.7 1346.96   2
  17   1   8 20956.5 1375.22   2
  17   2  -9 7332.44 1075.01   2
  17   2  -8 725.826 376.664   2
  17  -2  -8 585.196 346.653   1
  17   2  -7 18767.6 1593.81   2
  17  -2  -7 18474.3 1559.73   1
  17  -2  -6 4244.36 772.542   1
  17   2  -6 4220.62 743.600   2
  17  -2  -5 25075.5 1839.77   1
  17   2  -5 24623.9 1719.77   2
  17   2  -4-267.603 304.033   2
  17  -2  -4 467.091 326.301   1
  17  -2  -3 9605.78 1161.86   1
  17   2  -3 8997.37 1008.51   2
  17   2  -2 249.875 192.339   2
  17  -2  -2 581.150 430.043   1
  17   2  -1 12252.7 1160.07   2
  17  -2  -1 14735.9 1473.89   1
  17  -2   0 1260.01 518.647   1
  17   2   0 534.591 282.848   2
  17   2   1 7896.55 922.923   2
  17  -2   1 9384.15 1196.75   1
  17  -2   2 573.893 384.486   1
  17   2   2 114.905 243.072   2
  17   2   3 7849.35 896.965   2
  17  -2   3 10530.3 1237.77   1
  17   2   4 115.436 232.919   2
  17  -2   4-136.432 367.002   1
  17  -2   5 6809.34 1028.69   1
  17   2   5 4626.81 713.117   2
  17  -2   6 417.101 465.803   1
  17   2   6 373.454 251.344   2
  17   2   7 1871.95 453.646   2
  17   2   8 297.245 223.619   2
  17   2   9 11594.3 1123.21   2
  17   3  -7 334.403 283.616   2
  17   3  -6 4307.59 800.343   2
  17  -3  -5 1667.45 547.864   1
  17   3  -5 2855.20 655.329   2
  17  -3  -4 17259.0 1630.80   1
  17   3  -4 16239.6 1457.67   2
  17   3  -3 694.684 372.714   2
  17  -3  -3 15.8567 316.184   1
  17  -3  -2 18469.2 1698.87   1
  17   3  -2 17459.0 1465.23   2
  17   3  -1-55.2694 271.838   2
  17  -3  -1 236.919 355.885   1
  17  -3   0 41282.9 2557.73   1
  17   3   0 35302.1 2059.72   2
  17  -3   1 983.724 436.254   1
  17   3   1 198.709 383.555   2
  17  -3   2 17678.0 1704.92   1
  17   3   2 13927.9 1295.20   2
  17  -3   3 1077.03 480.559   1
  17   3   3 1254.67 426.088   2
  17   3   4 7218.72 924.508   2
  17   3   5 129.815 266.499   2
  17   3   6 11026.8 1135.24   2
  17   3   7 2349.64 569.068   2
  17   3   8 928.525 385.732   2
  17   4  -4 961.194 431.669   2
  17   4  -3 8049.45 1076.41   2
  17   4  -2 3207.84 687.923   2
  17   4  -1 5671.84 903.637   2
  17   4   0 893.728 389.595   2
  17   4   1 7070.93 969.916   2
  17   4   2-107.026 266.881   2
  17   4   3 13881.5 1328.68   2
  17   4   4 3625.82 734.562   2
  17   4   5 9628.66 1141.49   2
  18   0  -8 18010.1 1481.99   1
  18   0  -7-157.768 203.343   1
  18   0  -6 3506.79 667.645   1
  18   0  -5-64.2656 244.579   1
  18   0  -4 4780.00 826.156   1
  18   0  -3-224.946 248.234   1
  18   0  -2 4239.57 726.181   1
  18   0  -1-384.893 335.121   1
  18   0   0 9031.37 1054.96   1
  18   0   1 84.0047 205.644   1
  18   0   2 8880.19 1075.64   1
  18   0   3-438.842 353.466   1
  18   1  -8 639.402 304.498   1
  18  -1  -8 935.725 440.948   1
  18  -1  -7 22181.6 1719.58   1
  18  -1  -6-329.960 270.320   1
  18   1  -6-71.7362 213.010   2
  18  -1  -5 1507.28 515.091   1
  18   1  -5 1452.31 428.537   2
  18  -1  -4 8079.30 1068.44   1
  18   1  -4 8858.78 956.367   2
  18  -1  -3 10982.1 1229.19   1
  18   1  -3 10203.7 1010.58   2
  18  -1  -2 299.034 267.634   1
  18   1  -2 78.9797 199.500   2
  18  -1  -1 30858.6 2050.82   1
  18   1  -1 26240.8 1585.22   2
  18   1   0 241.623 179.696   2
  18  -1   0 859.427 406.227   1
  18   1   1 10748.0 970.907   2
  18  -1   1 14385.8 1420.25   1
  18  -1   2 5398.49 907.121   1
  18   2  -8 1220.57 483.579   2
  18  -2  -7 2257.00 587.424   1
  18   2  -7 1874.03 536.441   2
  18  -2  -6 26982.6 1984.76   1
  18   2  -6 24316.2 1782.04   2
  18  -2  -5 6867.36 1032.84   1
  18   2  -5 5109.12 823.473   2
  18  -2  -4 9463.51 1186.22   1
  18   2  -4 7864.11 995.630   2
  18   2  -3 2042.01 544.729   2
  18  -2  -3 2056.42 546.224   1
  18   2  -2 19484.7 1492.83   2
  18  -2  -2 23300.2 1855.82   1
  18  -2  -1 418.635 397.768   1
  18   2  -1-191.184 294.071   2
  18   2   0 11398.8 1125.02   2
  18  -2   0 13402.2 1438.95   1
  18   2   1 6278.77 845.990   2
  18   2   2 7375.86 876.837   2
  18   2   3 1000.56 365.649   2
  18   2   4 1216.59 395.691   2
  18   2   5 125.327 225.960   2
  18   2   6 1918.99 466.853   2
  18   2   7 2156.23 512.816   2
  18  -3  -5 12343.5 1420.78   1
  18   3  -5 14372.4 1455.03   2
  18   3  -4 1096.42 420.275   2
  18   3  -3 953.374 435.765   2
  18   3  -2 5663.91 890.622   2
  18   3  -1 19727.7 1597.59   2
  18   3   0 8609.00 1047.92   2
  18   3   1 10578.6 1148.88   2
  18   3   2-1256.27 437.692   2
  18   3   3 27329.6 1808.82   2
  18   3   4 1236.38 409.498   2
  18   3   5 8483.69 1018.05   2
  18   3   6 55.2541 174.046   2
  19   2  -3 7962.65 1000.92   2
  19   2  -2 1551.49 480.657   2
  19   2  -1 18978.4 1500.35   2
  19   2   0-80.7598 267.711   2
  19   2   1 7805.13 933.861   2
  19   3  -2 8898.65 1141.85   2
  19   3  -1-438.644 429.543   2
  19   3   0 703.564 268.011   2
  19   3   1 699.053 374.131   2
  19   3   2 15734.9 1401.05   2
   0   0   0    0.00    0.00   0

TITL Mob605 in P2(1)/n
REM P2(1)/n (#14 in standard setting)
CELL 0.71073  14.026498   7.524594  14.415099  90.0000  90.1719  90.0000
ZERR    3.00   0.000597   0.000377   0.000721   0.0000   0.0043   0.0000
LATT  1
SYMM -x+1/2, y+1/2,-z+1/2
SFAC C H N O Cu
UNIT 75.00 75.00 9.00 12.00 3.00
TREF
HKLF 4
END
;
_shelx_hkl_checksum                49889
