# Supplementary material for: Beyond the Simple Copper(II) Coordination Chemistry with Quinaldinate and Secondary Amines
Source: Molecules. 2020 Mar 30;25(7):1573. doi: 10.3390/molecules25071573 (PMC7180772; doi:10.3390/molecules25071573)
Supplement: Supplementary file 1 [file molecules-25-01573-s001.zip › 10.cif]

data_10
_audit_creation_date               2020-02-14
_audit_creation_method
;
Olex2 1.2
(compiled 2018.05.29 svn.r3508 for OlexSys, GUI svn.r5506)
;
_shelx_SHELXL_version_number       '2018/3'
_audit_contact_author_address      ?
_audit_contact_author_email        ?
_audit_contact_author_name         ''
_audit_contact_author_phone        ?
_publ_contact_author_id_orcid      ?
_publ_section_references
;
Dolomanov, O.V., Bourhis, L.J., Gildea, R.J, Howard, J.A.K. & Puschmann, H.
 (2009), J. Appl. Cryst. 42, 339-341.

Sheldrick, G.M. (2015). Acta Cryst. C71, 3-8.
;
_chemical_name_common              ?
_chemical_name_systematic          ?
_chemical_formula_moiety           'C25 H44 N4'
_chemical_formula_sum              'C25 H44 N4'
_chemical_formula_weight           400.64
_chemical_melting_point            ?
loop_
  _atom_type_symbol
  _atom_type_description
  _atom_type_scat_dispersion_real
  _atom_type_scat_dispersion_imag
  _atom_type_scat_source
 'C' 'C' 0.0033 0.0016 'International Tables Vol C Tables 4.2.6.8 and 6.1.1.4'
 'H' 'H' 0.0000 0.0000 'International Tables Vol C Tables 4.2.6.8 and 6.1.1.4'
 'N' 'N' 0.0061 0.0033 'International Tables Vol C Tables 4.2.6.8 and 6.1.1.4'

_shelx_space_group_comment
;
The symmetry employed for this shelxl refinement is uniquely defined
by the following loop, which should always be used as a source of
symmetry information in preference to the above space-group names.
They are only intended as comments.
;
_space_group_crystal_system        'triclinic'
_space_group_IT_number             2
_space_group_name_H-M_alt          'P -1'
_space_group_name_Hall             '-P 1'
loop_
  _space_group_symop_operation_xyz
 'x, y, z'
 '-x, -y, -z'

_cell_length_a                     9.6952(5)
_cell_length_b                     11.4886(6)
_cell_length_c                     12.0529(8)
_cell_angle_alpha                  64.013(6)
_cell_angle_beta                   75.608(5)
_cell_angle_gamma                  89.605(4)
_cell_volume                       1160.85(13)
_cell_formula_units_Z              2
_cell_measurement_reflns_used      2903
_cell_measurement_temperature      150.00(10)
_cell_measurement_theta_max        29.6930
_cell_measurement_theta_min        2.7490
_shelx_estimated_absorpt_T_max     0.997
_shelx_estimated_absorpt_T_min     0.987
_exptl_absorpt_coefficient_mu      0.068
_exptl_absorpt_correction_T_max    1.00000
_exptl_absorpt_correction_T_min    0.84870
_exptl_absorpt_correction_type     multi-scan
_exptl_absorpt_process_details
;
CrysAlisPro 1.171.39.46e (Rigaku Oxford Diffraction, 2018)
Empirical absorption correction using spherical harmonics,
 implemented in SCALE3 ABSPACK scaling algorithm.
;
_exptl_crystal_colour              colourless
_exptl_crystal_density_diffrn      1.146
_exptl_crystal_density_meas        'not measured'
_exptl_crystal_density_method      'not measured'
_exptl_crystal_description         needle
_exptl_crystal_F_000               444
_exptl_crystal_size_max            0.2
_exptl_crystal_size_mid            0.1
_exptl_crystal_size_min            0.05
_exptl_transmission_factor_max     ?
_exptl_transmission_factor_min     ?
_diffrn_reflns_av_R_equivalents    0.0394
_diffrn_reflns_av_unetI/netI       0.0587
_diffrn_reflns_Laue_measured_fraction_full  0.999
_diffrn_reflns_Laue_measured_fraction_max  0.999
_diffrn_reflns_limit_h_max         11
_diffrn_reflns_limit_h_min         -12
_diffrn_reflns_limit_k_max         14
_diffrn_reflns_limit_k_min         -14
_diffrn_reflns_limit_l_max         15
_diffrn_reflns_limit_l_min         -15
_diffrn_reflns_number              14513
_diffrn_reflns_point_group_measured_fraction_full  0.999
_diffrn_reflns_point_group_measured_fraction_max  0.999
_diffrn_reflns_theta_full          25.242
_diffrn_reflns_theta_max           27.500
_diffrn_reflns_theta_min           2.501
_diffrn_ambient_environment        N~2~
_diffrn_ambient_temperature        150.00(10)
_diffrn_detector                   'CCD plate'
_diffrn_detector_area_resol_mean   10.4933
_diffrn_detector_type              Atlas
_diffrn_measured_fraction_theta_full  0.999
_diffrn_measured_fraction_theta_max  0.999
_diffrn_measurement_details
;
List of Runs (angles in degrees, time in seconds):

  # Type    Start    End  Width  t~exp~   \w     \q     \k     \f   Frames
--------------------------------------------------------------------------
  1  \w    -20.00  28.00   1.00   77.50    --  -14.36 -99.00 -90.00   48
  2  \w    -15.00  88.00   1.00   77.50    --   14.52  57.00 150.00  103
  3  \w    -12.00  91.00   1.00   77.50    --   14.52  37.00 -60.00  103
  4  \w    -59.00  44.00   1.00   77.50    --   14.52 -57.00   0.00  103
  5  \w   -103.00 -78.00   1.00   77.50    --  -14.36 178.00 150.00   25
  6  \w    -59.00  44.00   1.00   77.50    --   14.52 -57.00-180.00  103
;
_diffrn_measurement_device         'four-circle diffractometer'
_diffrn_measurement_device_type    'SuperNova, Dual, Cu at home/near, Atlas'
_diffrn_measurement_method         '\w scans'
_diffrn_orient_matrix_type        
 'CrysAlisPro convention (1999,Acta A55,543-557)'
_diffrn_orient_matrix_UB_11        0.0217927000
_diffrn_orient_matrix_UB_12        0.0315634000
_diffrn_orient_matrix_UB_13        -0.0680481000
_diffrn_orient_matrix_UB_21        -0.0689412000
_diffrn_orient_matrix_UB_22        0.0208482000
_diffrn_orient_matrix_UB_23        -0.0007510000
_diffrn_orient_matrix_UB_31        0.0235878000
_diffrn_orient_matrix_UB_32        0.0578981000
_diffrn_orient_matrix_UB_33        0.0007360000
_diffrn_radiation_monochromator    mirror
_diffrn_radiation_probe            x-ray
_diffrn_radiation_type             MoK\a
_diffrn_radiation_wavelength       0.71073
_diffrn_source                     'micro-focus sealed X-ray tube'
_diffrn_source_type                'SuperNova (Mo) X-ray Source'
_reflns_Friedel_coverage           0.000
_reflns_Friedel_fraction_full      .
_reflns_Friedel_fraction_max       .
_reflns_number_gt                  3465
_reflns_number_total               5341
_reflns_special_details
;
 Reflections were merged by SHELXL according to the crystal
 class for the calculation of statistics and refinement.
 
 _reflns_Friedel_fraction is defined as the number of unique
 Friedel pairs measured divided by the number that would be
 possible theoretically, ignoring centric projections and
 systematic absences.
;
_reflns_threshold_expression       'I > 2\s(I)'
_computing_cell_refinement         'CrysAlisPro 1.171.39.46e (Rigaku OD, 2018)'
_computing_data_collection         'CrysAlisPro 1.171.39.46e (Rigaku OD, 2018)'
_computing_data_reduction          'CrysAlisPro 1.171.39.46e (Rigaku OD, 2018)'
_computing_molecular_graphics      'Olex2 (Dolomanov et al., 2009)'
_computing_publication_material    'Olex2 (Dolomanov et al., 2009)'
_computing_structure_refinement    'ShelXL (Sheldrick, 2015)'
_computing_structure_solution      'SHELXT 2018/2 (Sheldrick, 2018)'
_refine_diff_density_max           0.318
_refine_diff_density_min           -0.226
_refine_diff_density_rms           0.044
_refine_ls_extinction_coef         .
_refine_ls_extinction_method       none
_refine_ls_goodness_of_fit_ref     1.025
_refine_ls_hydrogen_treatment      constr
_refine_ls_matrix_type             full
_refine_ls_number_parameters       262
_refine_ls_number_reflns           5341
_refine_ls_number_restraints       0
_refine_ls_R_factor_all            0.0991
_refine_ls_R_factor_gt             0.0573
_refine_ls_restrained_S_all        1.025
_refine_ls_shift/su_max            0.000
_refine_ls_shift/su_mean           0.000
_refine_ls_structure_factor_coef   Fsqd
_refine_ls_weighting_details      
 'w=1/[\s^2^(Fo^2^)+(0.0689P)^2^+0.1567P] where P=(Fo^2^+2Fc^2^)/3'
_refine_ls_weighting_scheme        calc
_refine_ls_wR_factor_gt            0.1330
_refine_ls_wR_factor_ref           0.1536
_refine_special_details            ?
_atom_sites_solution_hydrogens     geom
_atom_sites_solution_primary       ?
_atom_sites_solution_secondary     ?
loop_
  _atom_site_label
  _atom_site_type_symbol
  _atom_site_fract_x
  _atom_site_fract_y
  _atom_site_fract_z
  _atom_site_U_iso_or_equiv
  _atom_site_adp_type
  _atom_site_occupancy
  _atom_site_site_symmetry_order
  _atom_site_calc_flag
  _atom_site_refinement_flags_posn
  _atom_site_refinement_flags_adp
  _atom_site_refinement_flags_occupancy
  _atom_site_disorder_assembly
  _atom_site_disorder_group
 N1 N 0.41217(14) 0.73391(12) 0.24376(13) 0.0217(3) Uani 1 1 d . . . . .
 N2 N 0.45023(15) 0.31780(14) 0.29128(15) 0.0282(4) Uani 1 1 d . . . . .
 N3 N 0.19891(15) 0.83725(13) 0.24789(14) 0.0241(3) Uani 1 1 d . . . . .
 N4 N 0.24861(14) 0.43664(13) 0.25790(14) 0.0218(3) Uani 1 1 d . . . . .
 C1 C 0.34366(18) 0.38484(16) 0.34256(17) 0.0246(4) Uani 1 1 d . . . . .
 H1 H 0.283749 0.317791 0.424492 0.029 Uiso 1 1 calc R . . . .
 C2 C 0.39784(18) 0.49188(15) 0.37127(16) 0.0236(4) Uani 1 1 d . . . . .
 H2 H 0.462461 0.454828 0.425721 0.028 Uiso 1 1 calc R . . . .
 C3 C 0.26972(19) 0.52630(16) 0.44742(16) 0.0249(4) Uani 1 1 d . . . . .
 H3A H 0.299893 0.585851 0.476526 0.030 Uiso 1 1 calc R . . . .
 H3B H 0.216234 0.448589 0.521502 0.030 Uiso 1 1 calc R . . . .
 C4 C 0.17882(18) 0.59077(15) 0.35497(16) 0.0221(4) Uani 1 1 d . . . . .
 H4 H 0.092877 0.611546 0.402590 0.027 Uiso 1 1 calc R . . . .
 C5 C 0.26085(17) 0.72204(15) 0.24368(16) 0.0218(4) Uani 1 1 d . . . . .
 H5 H 0.258577 0.722942 0.162470 0.026 Uiso 1 1 calc R . . . .
 C11 C 0.48089(17) 0.61678(15) 0.25032(17) 0.0221(4) Uani 1 1 d . . . . .
 H11 H 0.480777 0.606996 0.173557 0.027 Uiso 1 1 calc R . . . .
 C12 C 0.63582(18) 0.63549(16) 0.25212(18) 0.0277(4) Uani 1 1 d . . . . .
 H12A H 0.636532 0.642867 0.329125 0.033 Uiso 1 1 calc R . . . .
 H12B H 0.681734 0.559255 0.255213 0.033 Uiso 1 1 calc R . . . .
 C13 C 0.72085(19) 0.75546(18) 0.1359(2) 0.0340(5) Uani 1 1 d . . . . .
 H13A H 0.728646 0.745639 0.058735 0.041 Uiso 1 1 calc R . . . .
 H13B H 0.816801 0.766694 0.143096 0.041 Uiso 1 1 calc R . . . .
 C14 C 0.64488(19) 0.87347(17) 0.1283(2) 0.0332(5) Uani 1 1 d . . . . .
 H14A H 0.647568 0.889154 0.200553 0.040 Uiso 1 1 calc R . . . .
 H14B H 0.693634 0.949821 0.050091 0.040 Uiso 1 1 calc R . . . .
 C15 C 0.49063(18) 0.85104(16) 0.12967(18) 0.0280(4) Uani 1 1 d . . . . .
 H15A H 0.442809 0.926260 0.127089 0.034 Uiso 1 1 calc R . . . .
 H15B H 0.488827 0.842468 0.053463 0.034 Uiso 1 1 calc R . . . .
 C21 C 0.5309(2) 0.23851(19) 0.3795(2) 0.0389(5) Uani 1 1 d . . . . .
 H21A H 0.467993 0.195332 0.466054 0.047 Uiso 1 1 calc R . . . .
 H21B H 0.606852 0.293649 0.378704 0.047 Uiso 1 1 calc R . . . .
 C22 C 0.5955(3) 0.1364(2) 0.3385(3) 0.0527(6) Uani 1 1 d . . . . .
 H22A H 0.655873 0.088602 0.392693 0.063 Uiso 1 1 calc R . . . .
 H22B H 0.519035 0.074823 0.349982 0.063 Uiso 1 1 calc R . . . .
 C23 C 0.6843(2) 0.2005(2) 0.1986(2) 0.0480(6) Uani 1 1 d . . . . .
 H23A H 0.769950 0.250505 0.189840 0.058 Uiso 1 1 calc R . . . .
 H23B H 0.713738 0.133698 0.171993 0.058 Uiso 1 1 calc R . . . .
 C24 C 0.5986(2) 0.2894(2) 0.1132(2) 0.0421(5) Uani 1 1 d . . . . .
 H24A H 0.520160 0.237850 0.112677 0.051 Uiso 1 1 calc R . . . .
 H24B H 0.659404 0.335583 0.026015 0.051 Uiso 1 1 calc R . . . .
 C25 C 0.5392(2) 0.38698(18) 0.16058(19) 0.0327(4) Uani 1 1 d . . . . .
 H25A H 0.617485 0.441837 0.156961 0.039 Uiso 1 1 calc R . . . .
 H25B H 0.482967 0.442385 0.106085 0.039 Uiso 1 1 calc R . . . .
 C31 C 0.06356(19) 0.85460(17) 0.2143(2) 0.0317(4) Uani 1 1 d . . . . .
 H31A H -0.008918 0.784866 0.280483 0.038 Uiso 1 1 calc R . . . .
 H31B H 0.074636 0.849613 0.134329 0.038 Uiso 1 1 calc R . . . .
 C32 C 0.0145(2) 0.98528(19) 0.2000(2) 0.0415(5) Uani 1 1 d . . . . .
 H32A H 0.081922 1.055284 0.128000 0.050 Uiso 1 1 calc R . . . .
 H32B H -0.078467 0.992140 0.182514 0.050 Uiso 1 1 calc R . . . .
 C33 C 0.0041(2) 0.9991(2) 0.3210(2) 0.0461(6) Uani 1 1 d . . . . .
 H33A H -0.071529 0.935735 0.390987 0.055 Uiso 1 1 calc R . . . .
 H33B H -0.019414 1.085510 0.307960 0.055 Uiso 1 1 calc R . . . .
 C34 C 0.1461(2) 0.9774(2) 0.3550(2) 0.0455(6) Uani 1 1 d . . . . .
 H34A H 0.219539 1.046370 0.289068 0.055 Uiso 1 1 calc R . . . .
 H34B H 0.137057 0.980584 0.435593 0.055 Uiso 1 1 calc R . . . .
 C35 C 0.1901(2) 0.84627(18) 0.36675(19) 0.0333(4) Uani 1 1 d . . . . .
 H35A H 0.282554 0.835435 0.385113 0.040 Uiso 1 1 calc R . . . .
 H35B H 0.120577 0.776955 0.437345 0.040 Uiso 1 1 calc R . . . .
 C41 C 0.12893(18) 0.49124(16) 0.31558(17) 0.0237(4) Uani 1 1 d . . . . .
 H41 H 0.072421 0.418069 0.394709 0.028 Uiso 1 1 calc R . . . .
 C42 C 0.02990(19) 0.54387(18) 0.22886(19) 0.0297(4) Uani 1 1 d . . . . .
 H42A H -0.049800 0.575489 0.270218 0.036 Uiso 1 1 calc R . . . .
 H42B H 0.081938 0.617093 0.149239 0.036 Uiso 1 1 calc R . . . .
 C43 C -0.0281(2) 0.44179(19) 0.1987(2) 0.0342(5) Uani 1 1 d . . . . .
 H43A H -0.091825 0.373946 0.276017 0.041 Uiso 1 1 calc R . . . .
 H43B H -0.082039 0.481521 0.136195 0.041 Uiso 1 1 calc R . . . .
 C44 C 0.0956(2) 0.38409(19) 0.1462(2) 0.0359(5) Uani 1 1 d . . . . .
 H44A H 0.151973 0.450065 0.063418 0.043 Uiso 1 1 calc R . . . .
 H44B H 0.059368 0.313419 0.133891 0.043 Uiso 1 1 calc R . . . .
 C45 C 0.1897(2) 0.33331(18) 0.2357(2) 0.0318(4) Uani 1 1 d . . . . .
 H45A H 0.134238 0.264437 0.317142 0.038 Uiso 1 1 calc R . . . .
 H45B H 0.267998 0.296247 0.199658 0.038 Uiso 1 1 calc R . . . .

loop_
  _atom_site_aniso_label
  _atom_site_aniso_U_11
  _atom_site_aniso_U_22
  _atom_site_aniso_U_33
  _atom_site_aniso_U_23
  _atom_site_aniso_U_13
  _atom_site_aniso_U_12
 N1 0.0188(7) 0.0203(7) 0.0252(8) -0.0089(6) -0.0074(6) 0.0037(6)
 N2 0.0238(8) 0.0285(8) 0.0342(9) -0.0145(7) -0.0105(7) 0.0101(6)
 N3 0.0230(8) 0.0230(7) 0.0286(8) -0.0130(6) -0.0080(6) 0.0072(6)
 N4 0.0197(7) 0.0229(7) 0.0257(8) -0.0125(6) -0.0081(6) 0.0049(6)
 C1 0.0250(9) 0.0243(9) 0.0232(9) -0.0088(7) -0.0081(7) 0.0044(7)
 C2 0.0260(9) 0.0233(9) 0.0228(9) -0.0084(7) -0.0126(7) 0.0056(7)
 C3 0.0279(9) 0.0249(9) 0.0210(9) -0.0082(7) -0.0092(7) 0.0028(7)
 C4 0.0199(8) 0.0231(9) 0.0235(9) -0.0109(7) -0.0053(7) 0.0041(7)
 C5 0.0212(9) 0.0241(9) 0.0230(9) -0.0118(7) -0.0088(7) 0.0064(7)
 C11 0.0210(9) 0.0254(9) 0.0258(9) -0.0138(7) -0.0120(7) 0.0075(7)
 C12 0.0236(9) 0.0265(9) 0.0348(11) -0.0124(8) -0.0139(8) 0.0076(7)
 C13 0.0200(9) 0.0379(11) 0.0406(12) -0.0132(9) -0.0111(8) 0.0044(8)
 C14 0.0274(10) 0.0269(10) 0.0383(12) -0.0089(8) -0.0077(9) -0.0021(8)
 C15 0.0255(9) 0.0222(9) 0.0306(10) -0.0068(8) -0.0077(8) 0.0025(7)
 C21 0.0426(12) 0.0330(11) 0.0437(13) -0.0152(10) -0.0203(10) 0.0180(9)
 C22 0.0517(14) 0.0395(12) 0.0738(18) -0.0251(12) -0.0302(14) 0.0212(11)
 C23 0.0349(12) 0.0485(13) 0.0795(18) -0.0457(13) -0.0153(12) 0.0167(10)
 C24 0.0344(11) 0.0499(13) 0.0529(14) -0.0361(12) -0.0054(10) 0.0071(9)
 C25 0.0305(10) 0.0368(11) 0.0356(11) -0.0211(9) -0.0083(9) 0.0070(8)
 C31 0.0248(10) 0.0309(10) 0.0401(12) -0.0157(9) -0.0110(9) 0.0090(8)
 C32 0.0297(11) 0.0336(11) 0.0565(15) -0.0167(10) -0.0113(10) 0.0139(8)
 C33 0.0415(12) 0.0349(12) 0.0616(16) -0.0279(11) -0.0020(11) 0.0137(9)
 C34 0.0486(13) 0.0399(12) 0.0596(15) -0.0345(12) -0.0116(11) 0.0119(10)
 C35 0.0363(11) 0.0338(10) 0.0381(11) -0.0237(9) -0.0098(9) 0.0082(8)
 C41 0.0198(9) 0.0240(9) 0.0267(9) -0.0111(7) -0.0063(7) 0.0033(7)
 C42 0.0222(9) 0.0362(10) 0.0362(11) -0.0189(9) -0.0121(8) 0.0070(8)
 C43 0.0289(10) 0.0391(11) 0.0401(12) -0.0198(9) -0.0149(9) 0.0036(8)
 C44 0.0334(11) 0.0444(12) 0.0415(12) -0.0266(10) -0.0156(9) 0.0028(9)
 C45 0.0277(10) 0.0314(10) 0.0437(12) -0.0226(9) -0.0112(9) 0.0030(8)

_geom_special_details
;
 All esds (except the esd in the dihedral angle between two l.s. planes)
 are estimated using the full covariance matrix.  The cell esds are taken
 into account individually in the estimation of esds in distances, angles
 and torsion angles; correlations between esds in cell parameters are only
 used when they are defined by crystal symmetry.  An approximate (isotropic)
 treatment of cell esds is used for estimating esds involving l.s. planes.
;
loop_
  _geom_bond_atom_site_label_1
  _geom_bond_atom_site_label_2
  _geom_bond_distance
  _geom_bond_site_symmetry_2
  _geom_bond_publ_flag
 N1 C5 1.475(2) . ?
 N1 C11 1.477(2) . ?
 N1 C15 1.467(2) . ?
 N2 C1 1.460(2) . ?
 N2 C21 1.458(2) . ?
 N2 C25 1.447(2) . ?
 N3 C5 1.466(2) . ?
 N3 C31 1.454(2) . ?
 N3 C35 1.463(2) . ?
 N4 C1 1.474(2) . ?
 N4 C41 1.481(2) . ?
 N4 C45 1.473(2) . ?
 C1 H1 0.9800 . ?
 C1 C2 1.543(2) . ?
 C2 H2 0.9800 . ?
 C2 C3 1.512(2) . ?
 C2 C11 1.559(2) . ?
 C3 H3A 0.9700 . ?
 C3 H3B 0.9700 . ?
 C3 C4 1.524(2) . ?
 C4 H4 0.9800 . ?
 C4 C5 1.556(2) . ?
 C4 C41 1.538(2) . ?
 C5 H5 0.9800 . ?
 C11 H11 0.9800 . ?
 C11 C12 1.526(2) . ?
 C12 H12A 0.9700 . ?
 C12 H12B 0.9700 . ?
 C12 C13 1.514(3) . ?
 C13 H13A 0.9700 . ?
 C13 H13B 0.9700 . ?
 C13 C14 1.516(3) . ?
 C14 H14A 0.9700 . ?
 C14 H14B 0.9700 . ?
 C14 C15 1.514(2) . ?
 C15 H15A 0.9700 . ?
 C15 H15B 0.9700 . ?
 C21 H21A 0.9700 . ?
 C21 H21B 0.9700 . ?
 C21 C22 1.535(3) . ?
 C22 H22A 0.9700 . ?
 C22 H22B 0.9700 . ?
 C22 C23 1.525(3) . ?
 C23 H23A 0.9700 . ?
 C23 H23B 0.9700 . ?
 C23 C24 1.512(3) . ?
 C24 H24A 0.9700 . ?
 C24 H24B 0.9700 . ?
 C24 C25 1.517(3) . ?
 C25 H25A 0.9700 . ?
 C25 H25B 0.9700 . ?
 C31 H31A 0.9700 . ?
 C31 H31B 0.9700 . ?
 C31 C32 1.521(2) . ?
 C32 H32A 0.9700 . ?
 C32 H32B 0.9700 . ?
 C32 C33 1.514(3) . ?
 C33 H33A 0.9700 . ?
 C33 H33B 0.9700 . ?
 C33 C34 1.520(3) . ?
 C34 H34A 0.9700 . ?
 C34 H34B 0.9700 . ?
 C34 C35 1.519(3) . ?
 C35 H35A 0.9700 . ?
 C35 H35B 0.9700 . ?
 C41 H41 0.9800 . ?
 C41 C42 1.522(2) . ?
 C42 H42A 0.9700 . ?
 C42 H42B 0.9700 . ?
 C42 C43 1.519(2) . ?
 C43 H43A 0.9700 . ?
 C43 H43B 0.9700 . ?
 C43 C44 1.503(3) . ?
 C44 H44A 0.9700 . ?
 C44 H44B 0.9700 . ?
 C44 C45 1.505(2) . ?
 C45 H45A 0.9700 . ?
 C45 H45B 0.9700 . ?

loop_
  _geom_angle_atom_site_label_1
  _geom_angle_atom_site_label_2
  _geom_angle_atom_site_label_3
  _geom_angle
  _geom_angle_site_symmetry_1
  _geom_angle_site_symmetry_3
  _geom_angle_publ_flag
 C5 N1 C11 111.95(12) . . ?
 C15 N1 C5 109.71(12) . . ?
 C15 N1 C11 110.78(13) . . ?
 C21 N2 C1 114.49(15) . . ?
 C25 N2 C1 119.28(14) . . ?
 C25 N2 C21 112.40(15) . . ?
 C31 N3 C5 112.98(13) . . ?
 C31 N3 C35 112.09(15) . . ?
 C35 N3 C5 114.19(13) . . ?
 C1 N4 C41 110.38(13) . . ?
 C45 N4 C1 110.63(13) . . ?
 C45 N4 C41 109.18(13) . . ?
 N2 C1 N4 109.21(13) . . ?
 N2 C1 H1 106.3 . . ?
 N2 C1 C2 117.90(14) . . ?
 N4 C1 H1 106.3 . . ?
 N4 C1 C2 110.15(13) . . ?
 C2 C1 H1 106.3 . . ?
 C1 C2 H2 107.9 . . ?
 C1 C2 C11 114.72(14) . . ?
 C3 C2 C1 107.72(14) . . ?
 C3 C2 H2 107.9 . . ?
 C3 C2 C11 110.41(13) . . ?
 C11 C2 H2 107.9 . . ?
 C2 C3 H3A 110.7 . . ?
 C2 C3 H3B 110.7 . . ?
 C2 C3 C4 105.19(14) . . ?
 H3A C3 H3B 108.8 . . ?
 C4 C3 H3A 110.7 . . ?
 C4 C3 H3B 110.7 . . ?
 C3 C4 H4 107.2 . . ?
 C3 C4 C5 109.92(13) . . ?
 C3 C4 C41 108.80(13) . . ?
 C5 C4 H4 107.2 . . ?
 C41 C4 H4 107.2 . . ?
 C41 C4 C5 116.25(14) . . ?
 N1 C5 C4 110.91(12) . . ?
 N1 C5 H5 108.0 . . ?
 N3 C5 N1 107.94(12) . . ?
 N3 C5 C4 113.73(14) . . ?
 N3 C5 H5 108.0 . . ?
 C4 C5 H5 108.0 . . ?
 N1 C11 C2 111.04(14) . . ?
 N1 C11 H11 108.8 . . ?
 N1 C11 C12 108.85(12) . . ?
 C2 C11 H11 108.8 . . ?
 C12 C11 C2 110.65(13) . . ?
 C12 C11 H11 108.8 . . ?
 C11 C12 H12A 109.1 . . ?
 C11 C12 H12B 109.1 . . ?
 H12A C12 H12B 107.8 . . ?
 C13 C12 C11 112.47(14) . . ?
 C13 C12 H12A 109.1 . . ?
 C13 C12 H12B 109.1 . . ?
 C12 C13 H13A 109.9 . . ?
 C12 C13 H13B 109.9 . . ?
 C12 C13 C14 108.83(16) . . ?
 H13A C13 H13B 108.3 . . ?
 C14 C13 H13A 109.9 . . ?
 C14 C13 H13B 109.9 . . ?
 C13 C14 H14A 109.6 . . ?
 C13 C14 H14B 109.6 . . ?
 H14A C14 H14B 108.2 . . ?
 C15 C14 C13 110.11(14) . . ?
 C15 C14 H14A 109.6 . . ?
 C15 C14 H14B 109.6 . . ?
 N1 C15 C14 112.31(14) . . ?
 N1 C15 H15A 109.1 . . ?
 N1 C15 H15B 109.1 . . ?
 C14 C15 H15A 109.1 . . ?
 C14 C15 H15B 109.1 . . ?
 H15A C15 H15B 107.9 . . ?
 N2 C21 H21A 109.8 . . ?
 N2 C21 H21B 109.8 . . ?
 N2 C21 C22 109.40(17) . . ?
 H21A C21 H21B 108.2 . . ?
 C22 C21 H21A 109.8 . . ?
 C22 C21 H21B 109.8 . . ?
 C21 C22 H22A 109.4 . . ?
 C21 C22 H22B 109.4 . . ?
 H22A C22 H22B 108.0 . . ?
 C23 C22 C21 111.12(18) . . ?
 C23 C22 H22A 109.4 . . ?
 C23 C22 H22B 109.4 . . ?
 C22 C23 H23A 109.5 . . ?
 C22 C23 H23B 109.5 . . ?
 H23A C23 H23B 108.1 . . ?
 C24 C23 C22 110.75(18) . . ?
 C24 C23 H23A 109.5 . . ?
 C24 C23 H23B 109.5 . . ?
 C23 C24 H24A 109.5 . . ?
 C23 C24 H24B 109.5 . . ?
 C23 C24 C25 110.51(17) . . ?
 H24A C24 H24B 108.1 . . ?
 C25 C24 H24A 109.5 . . ?
 C25 C24 H24B 109.5 . . ?
 N2 C25 C24 109.39(16) . . ?
 N2 C25 H25A 109.8 . . ?
 N2 C25 H25B 109.8 . . ?
 C24 C25 H25A 109.8 . . ?
 C24 C25 H25B 109.8 . . ?
 H25A C25 H25B 108.2 . . ?
 N3 C31 H31A 109.4 . . ?
 N3 C31 H31B 109.4 . . ?
 N3 C31 C32 111.27(15) . . ?
 H31A C31 H31B 108.0 . . ?
 C32 C31 H31A 109.4 . . ?
 C32 C31 H31B 109.4 . . ?
 C31 C32 H32A 109.5 . . ?
 C31 C32 H32B 109.5 . . ?
 H32A C32 H32B 108.1 . . ?
 C33 C32 C31 110.62(17) . . ?
 C33 C32 H32A 109.5 . . ?
 C33 C32 H32B 109.5 . . ?
 C32 C33 H33A 109.7 . . ?
 C32 C33 H33B 109.7 . . ?
 C32 C33 C34 109.83(17) . . ?
 H33A C33 H33B 108.2 . . ?
 C34 C33 H33A 109.7 . . ?
 C34 C33 H33B 109.7 . . ?
 C33 C34 H34A 109.5 . . ?
 C33 C34 H34B 109.5 . . ?
 H34A C34 H34B 108.1 . . ?
 C35 C34 C33 110.56(16) . . ?
 C35 C34 H34A 109.5 . . ?
 C35 C34 H34B 109.5 . . ?
 N3 C35 C34 110.53(16) . . ?
 N3 C35 H35A 109.5 . . ?
 N3 C35 H35B 109.5 . . ?
 C34 C35 H35A 109.5 . . ?
 C34 C35 H35B 109.5 . . ?
 H35A C35 H35B 108.1 . . ?
 N4 C41 C4 113.40(13) . . ?
 N4 C41 H41 106.5 . . ?
 N4 C41 C42 110.51(14) . . ?
 C4 C41 H41 106.5 . . ?
 C42 C41 C4 112.93(14) . . ?
 C42 C41 H41 106.5 . . ?
 C41 C42 H42A 109.1 . . ?
 C41 C42 H42B 109.1 . . ?
 H42A C42 H42B 107.8 . . ?
 C43 C42 C41 112.63(15) . . ?
 C43 C42 H42A 109.1 . . ?
 C43 C42 H42B 109.1 . . ?
 C42 C43 H43A 109.9 . . ?
 C42 C43 H43B 109.9 . . ?
 H43A C43 H43B 108.3 . . ?
 C44 C43 C42 108.80(15) . . ?
 C44 C43 H43A 109.9 . . ?
 C44 C43 H43B 109.9 . . ?
 C43 C44 H44A 109.4 . . ?
 C43 C44 H44B 109.4 . . ?
 C43 C44 C45 111.14(16) . . ?
 H44A C44 H44B 108.0 . . ?
 C45 C44 H44A 109.4 . . ?
 C45 C44 H44B 109.4 . . ?
 N4 C45 C44 111.94(15) . . ?
 N4 C45 H45A 109.2 . . ?
 N4 C45 H45B 109.2 . . ?
 C44 C45 H45A 109.2 . . ?
 C44 C45 H45B 109.2 . . ?
 H45A C45 H45B 107.9 . . ?

_shelx_res_file
;
TITL mob564 in P -1
    mob564.res
    created by SHELXL-2018/3 at 09:42:11 on 14-Feb-2020
CELL 0.71073 9.6952 11.4886 12.0529 64.013 75.608 89.605
ZERR 2 0.0005 0.0006 0.0008 0.006 0.005 0.004
LATT 1
SFAC C H N
UNIT 50 88 8

L.S. 10
PLAN  10
SIZE 0.2 0.1 0.05
BOND
bond $h
htab
fmap 2
acta
MERG 2
SHEL 20 0.7696
REM <olex2.extras>
REM <HklSrc "%.\\mob564.hkl">
REM </olex2.extras>

WGHT    0.068900    0.156700
FVAR       3.12002
N1    3    0.412167    0.733912    0.243762    11.00000    0.01877    0.02032 =
         0.02519   -0.00890   -0.00743    0.00367
N2    3    0.450232    0.317800    0.291282    11.00000    0.02375    0.02853 =
         0.03423   -0.01449   -0.01047    0.01006
N3    3    0.198909    0.837248    0.247894    11.00000    0.02302    0.02295 =
         0.02858   -0.01302   -0.00801    0.00715
N4    3    0.248606    0.436642    0.257898    11.00000    0.01973    0.02291 =
         0.02569   -0.01245   -0.00809    0.00490
C1    1    0.343662    0.384843    0.342560    11.00000    0.02501    0.02429 =
         0.02317   -0.00881   -0.00811    0.00438
AFIX  13
H1    2    0.283749    0.317791    0.424492    11.00000   -1.20000
AFIX   0
C2    1    0.397836    0.491875    0.371270    11.00000    0.02604    0.02329 =
         0.02283   -0.00844   -0.01262    0.00563
AFIX  13
H2    2    0.462461    0.454828    0.425721    11.00000   -1.20000
AFIX   0
C3    1    0.269724    0.526298    0.447416    11.00000    0.02791    0.02489 =
         0.02103   -0.00821   -0.00916    0.00276
AFIX  23
H3A   2    0.299893    0.585851    0.476526    11.00000   -1.20000
H3B   2    0.216234    0.448589    0.521502    11.00000   -1.20000
AFIX   0
C4    1    0.178824    0.590766    0.354966    11.00000    0.01994    0.02311 =
         0.02347   -0.01094   -0.00528    0.00408
AFIX  13
H4    2    0.092877    0.611546    0.402590    11.00000   -1.20000
AFIX   0
C5    1    0.260854    0.722036    0.243676    11.00000    0.02117    0.02411 =
         0.02304   -0.01182   -0.00876    0.00644
AFIX  13
H5    2    0.258577    0.722942    0.162470    11.00000   -1.20000
AFIX   0
C11   1    0.480888    0.616780    0.250324    11.00000    0.02102    0.02542 =
         0.02582   -0.01381   -0.01202    0.00746
AFIX  13
H11   2    0.480777    0.606996    0.173557    11.00000   -1.20000
AFIX   0
C12   1    0.635818    0.635491    0.252116    11.00000    0.02362    0.02653 =
         0.03483   -0.01240   -0.01393    0.00759
AFIX  23
H12A  2    0.636532    0.642867    0.329125    11.00000   -1.20000
H12B  2    0.681734    0.559255    0.255213    11.00000   -1.20000
AFIX   0
C13   1    0.720853    0.755461    0.135923    11.00000    0.01997    0.03792 =
         0.04056   -0.01321   -0.01107    0.00442
AFIX  23
H13A  2    0.728646    0.745639    0.058735    11.00000   -1.20000
H13B  2    0.816801    0.766694    0.143096    11.00000   -1.20000
AFIX   0
C14   1    0.644876    0.873466    0.128281    11.00000    0.02737    0.02685 =
         0.03829   -0.00895   -0.00769   -0.00209
AFIX  23
H14A  2    0.647568    0.889154    0.200553    11.00000   -1.20000
H14B  2    0.693634    0.949821    0.050091    11.00000   -1.20000
AFIX   0
C15   1    0.490633    0.851037    0.129669    11.00000    0.02551    0.02218 =
         0.03061   -0.00679   -0.00771    0.00248
AFIX  23
H15A  2    0.442809    0.926260    0.127089    11.00000   -1.20000
H15B  2    0.488827    0.842468    0.053463    11.00000   -1.20000
AFIX   0
C21   1    0.530921    0.238510    0.379499    11.00000    0.04262    0.03295 =
         0.04365   -0.01517   -0.02033    0.01803
AFIX  23
H21A  2    0.467993    0.195332    0.466054    11.00000   -1.20000
H21B  2    0.606852    0.293649    0.378704    11.00000   -1.20000
AFIX   0
C22   1    0.595547    0.136415    0.338545    11.00000    0.05169    0.03952 =
         0.07381   -0.02511   -0.03016    0.02118
AFIX  23
H22A  2    0.655873    0.088602    0.392693    11.00000   -1.20000
H22B  2    0.519035    0.074823    0.349982    11.00000   -1.20000
AFIX   0
C23   1    0.684267    0.200519    0.198594    11.00000    0.03495    0.04849 =
         0.07947   -0.04574   -0.01533    0.01670
AFIX  23
H23A  2    0.769950    0.250505    0.189840    11.00000   -1.20000
H23B  2    0.713738    0.133698    0.171993    11.00000   -1.20000
AFIX   0
C24   1    0.598562    0.289450    0.113181    11.00000    0.03437    0.04986 =
         0.05285   -0.03605   -0.00538    0.00714
AFIX  23
H24A  2    0.520160    0.237850    0.112677    11.00000   -1.20000
H24B  2    0.659404    0.335583    0.026015    11.00000   -1.20000
AFIX   0
C25   1    0.539221    0.386981    0.160577    11.00000    0.03051    0.03683 =
         0.03561   -0.02108   -0.00832    0.00699
AFIX  23
H25A  2    0.617485    0.441837    0.156961    11.00000   -1.20000
H25B  2    0.482967    0.442385    0.106085    11.00000   -1.20000
AFIX   0
C31   1    0.063557    0.854598    0.214308    11.00000    0.02484    0.03093 =
         0.04014   -0.01568   -0.01101    0.00904
AFIX  23
H31A  2   -0.008918    0.784866    0.280483    11.00000   -1.20000
H31B  2    0.074636    0.849613    0.134329    11.00000   -1.20000
AFIX   0
C32   1    0.014460    0.985282    0.199970    11.00000    0.02971    0.03362 =
         0.05650   -0.01671   -0.01130    0.01393
AFIX  23
H32A  2    0.081922    1.055284    0.128000    11.00000   -1.20000
H32B  2   -0.078467    0.992140    0.182514    11.00000   -1.20000
AFIX   0
C33   1    0.004119    0.999070    0.320994    11.00000    0.04147    0.03487 =
         0.06162   -0.02785   -0.00205    0.01366
AFIX  23
H33A  2   -0.071529    0.935735    0.390987    11.00000   -1.20000
H33B  2   -0.019414    1.085510    0.307960    11.00000   -1.20000
AFIX   0
C34   1    0.146093    0.977423    0.355010    11.00000    0.04862    0.03993 =
         0.05956   -0.03449   -0.01156    0.01192
AFIX  23
H34A  2    0.219539    1.046370    0.289068    11.00000   -1.20000
H34B  2    0.137057    0.980584    0.435593    11.00000   -1.20000
AFIX   0
C35   1    0.190097    0.846269    0.366755    11.00000    0.03634    0.03381 =
         0.03807   -0.02373   -0.00981    0.00817
AFIX  23
H35A  2    0.282554    0.835435    0.385113    11.00000   -1.20000
H35B  2    0.120577    0.776955    0.437345    11.00000   -1.20000
AFIX   0
C41   1    0.128928    0.491242    0.315585    11.00000    0.01984    0.02401 =
         0.02672   -0.01111   -0.00635    0.00334
AFIX  13
H41   2    0.072421    0.418069    0.394709    11.00000   -1.20000
AFIX   0
C42   1    0.029902    0.543867    0.228862    11.00000    0.02225    0.03618 =
         0.03617   -0.01892   -0.01209    0.00695
AFIX  23
H42A  2   -0.049800    0.575489    0.270218    11.00000   -1.20000
H42B  2    0.081938    0.617093    0.149239    11.00000   -1.20000
AFIX   0
C43   1   -0.028127    0.441788    0.198741    11.00000    0.02889    0.03908 =
         0.04012   -0.01980   -0.01487    0.00362
AFIX  23
H43A  2   -0.091825    0.373946    0.276017    11.00000   -1.20000
H43B  2   -0.082039    0.481521    0.136195    11.00000   -1.20000
AFIX   0
C44   1    0.095649    0.384087    0.146242    11.00000    0.03338    0.04438 =
         0.04152   -0.02665   -0.01562    0.00276
AFIX  23
H44A  2    0.151973    0.450065    0.063418    11.00000   -1.20000
H44B  2    0.059368    0.313419    0.133891    11.00000   -1.20000
AFIX   0
C45   1    0.189665    0.333312    0.235744    11.00000    0.02766    0.03143 =
         0.04372   -0.02262   -0.01119    0.00301
AFIX  23
H45A  2    0.134238    0.264437    0.317142    11.00000   -1.20000
H45B  2    0.267998    0.296247    0.199658    11.00000   -1.20000
AFIX   0
HKLF 4


REM  mob564 in P -1
REM wR2 = 0.1536, GooF = S = 1.025, Restrained GooF = 1.025 for all data
REM R1 = 0.0573 for 3465 Fo > 4sig(Fo) and 0.0991 for all 5341 data
REM 262 parameters refined using 0 restraints

END

WGHT      0.0689      0.1567

REM No hydrogen bonds found for HTAB generation

REM Highest difference peak  0.318,  deepest hole -0.226,  1-sigma level  0.044
Q1    1   0.4187  0.2216  0.3539  11.00000  0.05    0.32
Q2    1   0.4397  0.5147  0.2880  11.00000  0.05    0.31
Q3    1   0.4659  0.3164  0.2255  11.00000  0.05    0.31
Q4    1   0.4010  0.4409  0.2212  11.00000  0.05    0.28
Q5    1   0.4738  0.0847  0.3679  11.00000  0.05    0.28
Q6    1   0.3085  0.5193  0.3743  11.00000  0.05    0.27
Q7    1   0.1626  0.5417  0.2275  11.00000  0.05    0.26
Q8    1   0.2085  0.3781  0.1478  11.00000  0.05    0.26
Q9    1   0.5573  0.6239  0.2544  11.00000  0.05    0.26
Q10   1   0.2396  0.4021  0.2283  11.00000  0.05    0.25
;
_shelx_res_checksum                33076
_shelx_hkl_file
;
   0   0   2 269476. 2651.01   6
   0   0  -2 262759. 2646.81   4
   0   0  -2 260317. 2668.63   2
   0   0  -3 1183.51 82.5601   2
   0   0  -3 1536.34 86.6748   4
   0   0   3 1443.33 84.0385   6
   0   0  -4 1711.62 101.085   4
   0   0  -4 1465.51 101.195   2
   0   0   4 1573.09 96.2334   6
   0   0  -5 682.076 76.7701   4
   0   0   5 794.579 84.0804   6
   0   0   6 1432.82 127.326   6
   0   0  -6 520.936 82.4874   4
   0   0   7 1853.97 155.856   6
   0   0  -7 674.135 94.2298   4
   0   0  -8 7174.60 286.517   4
   0   0   8 7530.91 301.691   6
   0   0  -9 1202.36 131.631   4
   0   0   9 1313.30 140.444   6
   0   0 -10 3825.23 233.512   4
   0   0  10 3919.27 249.575   6
   0   0 -11 18.8357 49.8706   4
   0   0  11 156.168 61.9318   6
   0   0 -12 69.5533 59.6816   4
   0   0  12 53.0319 63.5261   6
   0   0  13 128.125 77.2681   6
   0   0 -13 147.694 75.3536   4
   0  -1  13 273.797 95.6943   6
   0   1 -13 146.726 67.4375   4
   0  -1  12 78.8782 58.5712   6
   0   1 -12 92.5029 63.3122   4
   0   1 -11 94.7215 63.1961   4
   0  -1  11 97.9581 65.1354   6
   0  -1  10 156.636 65.5895   6
   0   1 -10 105.493 58.2264   4
   0  -1   9 1604.95 153.843   6
   0   1  -9 1886.30 164.014   4
   0   1  -8 33.5078 44.4998   4
   0  -1   8-29.8114 63.7131   6
   0  -1   7 1974.23 148.238   6
   0   1  -7 1731.63 138.511   4
   0  -1   6 637.857 83.8386   6
   0   1  -6 532.619 75.0745   4
   0   1  -5 3761.31 166.711   4
   0  -1   5 3683.22 169.550   6
   0   1  -4 1625.12 100.539   4
   0  -1   4 1641.21 101.977   6
   0  -1   3 4205.05 142.244   6
   0   1  -3 4227.64 142.671   4
   0  -1   2 934.559 62.4330   6
   0   1  -2 859.440 61.5281   4
   0   1  -1 70.8780 17.7600   4
   0   1   2 21400.3 295.020   6
   0   1   2 20185.8 252.507   1
   0  -1  -2 21488.0 317.425   2
   0  -1  -3 2330.77 109.696   2
   0   1   3 2330.68 99.3452   6
   0   1   4 11889.5 268.156   6
   0  -1  -4 11367.1 276.111   2
   0  -1  -5 6693.57 227.324   2
   0   1   5 6544.29 214.527   6
   0  -1  -5 6482.17 208.338   4
   0   1   6 1622.03 114.995   6
   0  -1  -6 1988.78 129.395   4
   0  -1  -6 1700.44 130.694   2
   0  -1  -7 7469.44 288.816   2
   0  -1  -7 7283.49 262.659   4
   0   1   7 7159.85 265.775   6
   0   1   7 7121.71 297.995   2
   0  -1  -8 780.592 99.9888   4
   0   1   8 660.873 96.0850   6
   0  -1  -9 3757.56 216.950   4
   0   1   9 3275.30 210.791   6
   0  -1 -10 2596.81 188.921   4
   0   1  10 2247.93 186.183   6
   0   1  11 1214.20 149.954   6
   0  -1 -11 1143.13 135.786   4
   0  -1 -12 243.958 79.9510   4
   0   1  12 536.819 112.285   6
   0  -1 -13 48.5062 54.2058   4
   0   1  13-21.1094 52.6918   6
   0  -1 -14 139.034 70.1418   4
   0   1  14 86.5454 65.9961   6
   0  -2  13 128.323 68.2212   6
   0   2 -12-22.6941 55.0419   4
   0  -2  12 18.0644 57.6931   6
   0   2 -11 28.8468 57.4002   4
   0  -2  11 56.9259 58.5927   6
   0  -2  10-75.3093 67.7577   6
   0   2 -10 20.2866 51.5860   4
   0  -2   9-37.2170 49.6782   6
   0   2  -9 59.6543 54.8788   4
   0  -2   8 2719.81 189.452   6
   0   2  -8 2979.90 198.048   4
   0  -2   7 199.220 68.3242   6
   0   2  -7 268.563 70.7787   4
   0  -2   6 3489.80 184.758   6
   0   2  -6 3892.84 195.554   4
   0   2  -5 3276.93 166.302   4
   0  -2   5 3357.85 165.047   6
   0   2  -4 68.5953 46.9457   4
   0  -2   4 47.7095 42.1658   6
   0  -2   3 536.687 57.3273   6
   0   2  -3 525.131 61.0817   4
   0   2  -2 9239.69 212.223   4
   0   2  -1 63405.6 743.620   4
   0   2   0 499.979 37.7607   4
   0  -2  -1 3424.43 110.111   2
   0  -2  -1 3512.58 98.8165   5
   0  -2  -1 3700.15 73.9745   6
   0   2   1 3761.31 91.2713   4
   0  -2  -1 3618.13 90.7986   4
   0   2   1 3828.79 75.5236   6
   0  -2  -2 28586.5 426.435   2
   0   2   2 28892.3 363.641   6
   0  -2  -2 29204.2 344.418   1
   0   2   2 28456.3 366.192   5
   0  -2  -2 27843.6 367.845   5
   0  -2  -2 28032.9 362.237   6
   0  -2  -3 14528.7 212.633   1
   0   2   3 15025.1 258.787   6
   0   2   3 14438.8 301.597   2
   0  -2  -3 14453.5 256.280   6
   0  -2  -3 14061.1 291.679   2
   0   2   3 13886.8 204.276   1
   0   2   4 2766.68 116.800   6
   0   2   4 2536.00 132.039   2
   0   2   4 2551.23 83.6547   1
   0  -2  -4 2538.93 111.684   6
   0  -2  -4 2787.11 140.060   2
   0   2   5 2363.34 123.254   6
   0  -2  -5 2347.05 121.278   6
   0  -2  -5 2714.65 147.385   2
   0   2   5 2458.61 145.014   2
   0   2   6 1066.08 93.4007   6
   0  -2  -6 1281.41 115.065   2
   0  -2  -7 1372.48 126.416   2
   0   2   7 1328.03 132.080   2
   0   2   7 1331.10 113.891   6
   0  -2  -7 1386.24 114.319   4
   0  -2  -8 1196.92 121.614   4
   0   2   8 894.125 100.222   6
   0  -2  -8 985.582 124.690   2
   0  -2  -9 482.394 92.3492   4
   0   2   9 350.574 90.3109   6
   0  -2  -9 350.791 85.1074   2
   0  -2 -10 328.250 83.9469   4
   0   2  10 274.876 82.0034   6
   0  -2 -11 988.422 125.364   4
   0   2  11 1044.55 137.103   6
   0   2  12 201.743 84.1594   6
   0  -2 -12 207.095 74.4850   4
   0   2  13 202.358 70.6723   6
   0  -2 -13 331.225 88.9638   4
   0   2  14 34.8397 52.6752   6
   0  -2 -14-19.2350 58.2552   4
   0   3 -12 164.202 77.0700   4
   0  -3  12 157.237 70.5557   6
   0  -3  11 274.707 89.8393   6
   0   3 -11 369.093 95.5177   4
   0  -3  10 53.7068 51.8997   6
   0   3 -10 2.13523 42.9605   4
   0  -3   9 11.7580 46.0063   6
   0   3  -9 142.011 66.6338   4
   0   3  -8 118.187 51.8646   4
   0  -3   8-41.0395 59.1894   6
   0   3  -7 442.477 89.1496   4
   0  -3   7 369.859 78.5048   6
   0   3  -6 117.577 63.5889   4
   0  -3   6 138.266 58.9174   6
   0   3  -5 429.688 72.7438   4
   0  -3   5 370.088 71.0314   6
   0   3  -4 1335.53 105.090   4
   0  -3   4 1266.57 98.2323   6
   0   3  -3 327.465 50.9358   4
   0  -3   3 320.210 48.7391   6
   0   3  -2-26.3947 36.5218   4
   0  -3   1 1065.79 70.0120   4
   0   3  -1 1271.08 77.8860   4
   0  -3   0 1335.54 71.4503   4
   0   3   0 1516.40 80.0261   4
   0  -3  -1 291.191 24.4192   6
   0   3   1 394.842 29.6819   6
   0  -3  -1 295.396 32.7406   4
   0   3   1 374.281 42.1842   4
   0   3   2 11066.7 185.108   6
   0  -3  -2 10760.4 263.040   2
   0  -3  -2 10492.0 179.607   6
   0  -3  -2 10446.7 216.016   5
   0  -3  -2 10699.8 204.340   4
   0   3   2 10599.1 252.828   2
   0   3   3 7850.18 176.064   5
   0  -3  -3 7974.14 158.721   1
   0   3   3 7936.95 227.189   2
   0  -3  -3 7956.21 176.331   6
   0  -3  -3 8189.35 229.986   2
   0   3   3 8266.43 178.291   6
   0   3   4 1226.01 100.628   2
   0  -3  -4 1301.83 78.9496   6
   0   3   4 1286.34 55.4488   1
   0  -3  -4 1083.91 91.9581   2
   0   3   4 1398.88 81.4052   6
   0  -3  -4 1351.71 62.9053   1
   0   3   4 1236.82 71.6870   5
   0   3   5 1081.00 54.5055   1
   0  -3  -5 1184.68 85.5469   6
   0   3   5 1154.61 86.1426   6
   0  -3  -5 1138.92 104.180   2
   0   3   5 1188.34 105.935   2
   0  -3  -6 1174.75 116.458   2
   0   3   6 1242.31 102.429   6
   0  -3  -6 1204.92 96.8386   6
   0   3   6 1089.28 61.1459   1
   0  -3  -7 81.7286 37.2193   6
   0   3   7 110.964 50.7339   6
   0  -3  -7 147.967 69.3111   2
   0   3   7 62.0409 22.9113   1
   0   3   7 85.2072 57.8050   2
   0  -3  -8 1596.18 143.414   2
   0   3   8 1728.93 142.430   6
   0   3   8 1534.55 92.3701   1
   0   3   9 422.266 57.0276   1
   0   3   9 561.429 97.7246   6
   0  -3  -9 338.793 91.9357   2
   0  -3  -9 408.621 79.4587   4
   0   3  10 259.370 88.3672   6
   0  -3 -10 184.829 71.2209   4
   0   3  10 72.4951 32.0565   1
   0  -3 -10 8.98399 77.3666   2
   0   3  11 728.147 112.525   6
   0  -3 -11 817.493 112.049   4
   0   3  11 734.688 77.9026   1
   0  -3 -11 771.385 119.577   2
   0   3  12 1737.55 181.249   6
   0  -3 -12 1847.23 175.445   4
   0   3  13 652.565 125.340   6
   0  -3 -13 511.276 100.662   4
   0  -3 -14 47.2707 62.9048   4
   0   3  14-38.0017 60.2742   6
   0  -3 -15 17.8325 49.5960   4
   0  -4  12 91.1610 71.9067   6
   0  -4  11 82.5420 65.6340   6
   0   4 -11 72.1844 65.8640   4
   0  -4  10 659.755 110.326   6
   0   4 -10 693.847 118.429   4
   0   4  -9 86.1537 63.3939   4
   0  -4   9 139.246 55.4336   6
   0  -4   8 697.421 103.588   6
   0   4  -8 669.844 107.779   4
   0  -4   7 198.474 64.3807   6
   0   4  -7 237.039 72.1512   4
   0  -4   6 864.220 103.213   6
   0   4  -6 820.635 102.328   4
   0  -4   5 390.980 72.2346   6
   0   4  -5 248.959 64.0488   4
   0   4  -4 447.644 69.9752   4
   0  -4   4 573.942 73.8038   6
   0   4  -3 793.540 78.9319   4
   0  -4   3 989.449 81.4832   6
   0   4  -2 147.397 48.3772   4
   0   4  -1 383.543 53.6852   4
   0  -4   1 324.680 43.9188   4
   0   4   0 267.732 44.5983   4
   0  -4   0 84.3368 23.3755   4
   0   4   1 6115.77 167.440   4
   0  -4  -1 5665.51 117.832   6
   0  -4  -1 5815.10 161.383   4
   0  -4  -2 4312.81 106.595   6
   0   4   2 4536.79 112.354   6
   0  -4  -2 4399.95 148.903   5
   0  -4  -2 4334.55 174.736   2
   0   4   2 4400.70 137.647   4
   0  -4  -2 4193.04 134.034   4
   0   4   3 38.6151 32.1418   2
   0  -4  -3 0.83701 48.1603   2
   0  -4  -3 48.0093 22.9660   4
   0  -4  -3 54.1416 29.1777   5
   0  -4  -3 61.6220 21.6966   6
   0   4   3 61.5688 23.7612   6
   0   4   4 744.789 60.2350   6
   0  -4  -4 640.775 81.6568   2
   0   4   4 686.107 79.5727   2
   0  -4  -4 653.007 49.3921   1
   0  -4  -4 642.791 55.8894   6
   0   4   4 669.593 60.7663   5
   0   4   5 52.1875 27.3249   5
   0  -4  -5 55.0509 27.4867   6
   0  -4  -5 63.7756 50.0448   2
   0   4   5 75.5338 32.5796   6
   0  -4  -5 83.8915 24.6011   1
   0   4   5 97.9631 40.7107   2
   0   4   6 1103.17 73.7972   5
   0  -4  -6 1070.70 114.851   2
   0   4   6 1112.08 59.3015   1
   0  -4  -6 1075.04 88.1851   6
   0   4   6 1093.52 92.5895   6
   0   4   7 100.244 34.6121   5
   0  -4  -7 74.9509 69.5435   2
   0  -4  -7 92.6029 37.2904   6
   0   4   7 70.9694 51.3612   6
   0   4   7 82.6417 21.4977   1
   0   4   8 857.582 60.8872   1
   0   4   8 989.684 108.691   6
   0   4   8 1190.03 141.427   2
   0  -4  -8 1030.73 126.042   2
   0  -4  -9-14.2599 71.0966   2
   0   4   9 32.9288 52.9010   6
   0   4   9 9.02492 19.3508   1
   0   4  10 244.252 74.9378   6
   0  -4 -10 340.360 94.5859   2
   0   4  10 211.203 38.4102   1
   0   4  11 111.891 60.4988   6
   0  -4 -11 70.6906 71.8836   2
   0  -4 -11 13.1302 55.1118   4
   0   4  11-16.4490 26.0487   1
   0  -4 -12 128.333 69.5197   4
   0  -4 -12 208.536 88.0612   2
   0   4  12 89.4189 57.1534   6
   0  -4 -13 1103.16 143.024   4
   0   4  13 1174.26 155.466   6
   0  -4 -13 1111.12 154.480   2
   0  -4 -14 731.131 123.971   4
   0   4  14 727.873 133.162   6
   0  -4 -15 234.124 84.5149   4
   0  -5  11 378.424 98.8113   6
   0  -5  10 501.533 110.055   6
   0   5 -10 491.479 110.649   4
   0  -5   9-65.3006 59.6424   6
   0   5  -9-36.9175 48.0650   4
   0  -5   8 127.746 58.1452   6
   0   5  -8 101.514 59.7679   4
   0  -5   7 1443.39 140.869   6
   0   5  -7 1359.04 147.304   4
   0  -5   6 785.098 100.657   6
   0   5  -6 693.327 97.6216   4
   0  -5   5 218.825 60.2022   6
   0   5  -5 122.919 48.3091   4
   0   5  -4-106.253 67.6381   4
   0  -5   4 74.5460 42.1061   6
   0  -5   3-0.56038 30.8906   6
   0   5  -3-11.2838 38.9549   4
   0   5  -2 209.413 47.4773   4
   0  -5   2 236.934 49.0854   4
   0   5  -1 386.571 59.6130   4
   0  -5   1 322.788 51.7692   4
   0   5  -1 294.803 23.1334   3
   0  -5   0 1680.78 99.7476   4
   0   5   0 1672.68 100.448   4
   0   5   1 744.119 67.4380   4
   0  -5  -1 647.295 59.1988   4
   0  -5  -1 593.905 39.9235   6
   0  -5  -2 3544.42 177.183   2
   0   5   2 3853.34 109.681   6
   0   5   2 3857.16 143.342   4
   0  -5  -2 3781.80 138.698   4
   0  -5  -2 3913.24 162.273   5
   0  -5  -2 3604.91 101.052   6
   0  -5  -3 708.005 61.2836   4
   0  -5  -3 640.477 88.5393   2
   0  -5  -3 670.180 48.4218   6
   0   5   3 648.707 50.3430   6
   0  -5  -3 674.770 67.6874   5
   0  -5  -4 276.032 47.5118   5
   0  -5  -4 254.396 39.7766   4
   0  -5  -4 274.655 71.4100   2
   0  -5  -4 211.423 33.4613   6
   0  -5  -4 174.585 28.2174   1
   0   5   4 191.304 54.3936   2
   0   5   4 235.110 38.2988   6
   0  -5  -5 3440.54 124.307   1
   0   5   5 3430.52 141.295   6
   0  -5  -5 3364.26 188.759   2
   0  -5  -5 3616.29 144.937   6
   0   5   5 3413.67 190.710   2
   0   5   5 3656.18 143.610   5
   0  -5  -6 1217.08 94.2874   6
   0  -5  -6 1302.03 123.195   2
   0  -5  -6 1191.77 74.5950   1
   0   5   6 1182.91 83.0911   5
   0   5   6 1154.41 90.5840   6
   0   5   7 662.546 79.4398   6
   0   5   7 789.869 110.178   2
   0   5   7 748.294 70.5327   5
   0  -5  -7 759.579 112.939   2
   0  -5  -7 792.986 85.8267   6
   0   5   8 223.794 79.0393   2
   0  -5  -8 248.289 55.2452   6
   0   5   8 172.211 40.4891   5
   0   5   8 210.932 67.5540   6
   0  -5  -8 157.671 92.0350   2
   0  -5  -9 513.477 116.789   2
   0   5   9 500.087 93.4090   6
   0   5   9 515.666 47.3099   1
   0   5   9 498.628 56.7779   5
   0   5  10 122.195 61.9340   6
   0  -5 -10 189.037 80.6832   2
   0   5  10 164.877 28.4634   1
   0   5  10 157.561 38.1625   5
   0   5  11 73.9160 23.8696   1
   0   5  11 91.2490 57.6091   6
   0   5  11 101.190 32.8089   5
   0  -5 -11 60.1262 66.1026   2
   0  -5 -12 154.839 58.1954   4
   0   5  12 152.483 34.5153   5
   0  -5 -12 121.224 59.4578   2
   0   5  12 149.755 68.4351   6
   0  -5 -13 619.832 116.261   4
   0  -5 -13 382.610 103.058   2
   0   5  13 280.152 86.0327   6
   0   5  14 712.658 135.616   6
   0  -5 -14 571.675 126.096   2
   0  -5 -14 520.555 102.660   4
   0   5  15 928.864 154.177   6
   0  -5 -15 817.668 136.195   4
   0  -6  10 607.541 112.650   6
   0   6  -9 415.111 97.1143   4
   0  -6   9 319.945 84.5850   6
   0   6  -8 374.808 90.6546   4
   0  -6   8 388.485 82.1547   6
   0   6  -7 94.1965 59.1667   4
   0  -6   7-2.11901 42.0343   6
   0  -6   6-38.2090 46.1152   6
   0   6  -6 109.098 65.1150   4
   0   6  -5 367.697 82.4223   4
   0  -6   5 235.569 63.3067   6
   0   6  -4 725.689 96.8429   4
   0  -6   4 678.911 83.8345   6
   0   6  -4 549.353 57.5623   3
   0   6  -3 1330.33 123.915   4
   0  -6   3 1325.48 102.196   6
   0   6  -3 1228.48 72.5589   3
   0   6  -2 129.221 23.9246   3
   0   6  -2 83.0530 42.9873   4
   0  -6   1 154.515 39.2845   4
   0   6  -1 108.546 43.0500   4
   0  -6   0 1445.66 75.4961   6
   0   6   0 1474.07 105.490   4
   0  -6   0 1584.81 106.875   4
   0  -6  -1 1015.35 81.6312   4
   0  -6  -1 878.954 51.9765   6
   0   6   1 1029.48 87.2411   4
   0  -6  -2 6054.08 139.870   6
   0  -6  -2 6407.85 202.002   4
   0  -6  -2 6085.56 254.719   2
   0  -6  -2 6362.43 231.746   5
   0   6   2 6595.29 209.696   4
   0   6   3 1220.70 70.5628   6
   0  -6  -3 1342.00 129.933   2
   0   6   3 1178.08 87.6498   4
   0  -6  -3 1206.85 64.4306   6
   0  -6  -3 1155.79 94.9447   5
   0  -6  -3 1225.70 86.0768   4
   0   6   4 6616.83 183.608   6
   0  -6  -4 6776.53 229.587   5
   0  -6  -4 6655.73 211.390   4
   0   6   4 7068.72 271.930   2
   0  -6  -4 6633.40 275.295   2
   0  -6  -4 6515.01 176.401   6
   0  -6  -5-1.40420 24.5873   4
   0  -6  -5-23.0135 30.8962   1
   0   6   5-2.54426 27.6634   6
   0  -6  -5-13.7515 23.4572   6
   0  -6  -5 39.6732 67.8561   2
   0  -6  -6 148.588 38.7221   1
   0  -6  -6 107.550 36.6807   6
   0   6   6 135.560 39.9733   6
   0  -6  -6 223.464 87.0395   2
   0  -6  -7 629.288 74.9624   6
   0   6   7 576.747 98.8058   2
   0   6   7 432.065 64.6379   6
   0   6   7 505.760 61.6817   5
   0  -6  -7 526.542 60.0133   1
   0  -6  -7 419.223 94.7724   2
   0   6   8 359.866 72.3165   6
   0  -6  -8 361.085 62.2817   6
   0   6   8 402.182 59.0594   5
   0  -6  -8 557.735 115.383   2
   0  -6  -9 76.9920 88.6722   2
   0   6   9 38.3684 49.4192   6
   0   6   9 1.77307 33.5531   5
   0   6  10 41.8764 57.9218   6
   0   6  10 36.6781 32.7293   5
   0  -6 -10 128.568 84.9718   2
   0  -6 -11 40.0737 72.8071   2
   0   6  11 8.85573 25.7601   5
   0   6  11 35.3941 51.4063   6
   0   6  12 50.6286 60.3463   6
   0   6  12 0.73536 24.8608   5
   0  -6 -12 39.8422 62.3980   2
   0  -6 -13 552.657 105.509   4
   0   6  13 592.336 117.247   6
   0  -6 -13 662.578 132.004   2
   0  -6 -14 415.299 103.078   4
   0   6  14 212.139 82.3728   6
   0  -6 -14 121.246 83.8719   2
   0   6  15 321.561 102.916   6
   0  -6 -15 259.900 87.1787   4
   0  -6 -15 198.416 84.0243   2
   0  -6 -16 47.9174 62.2461   4
   0  -7   9 235.892 74.1655   6
   0  -7   8 518.218 98.0159   6
   0   7  -8 369.870 97.8730   4
   0   7  -7 802.516 123.892   4
   0  -7   7 718.715 105.198   6
   0   7  -6 544.250 104.797   4
   0  -7   6 376.964 72.4209   6
   0   7  -5 301.462 77.6508   4
   0  -7   5 351.374 71.5331   6
   0  -7   4 466.589 69.2571   6
   0   7  -4 355.086 45.9060   3
   0   7  -4 518.155 92.6739   4
   0   7  -3 1862.08 87.1126   3
   0   7  -3 1785.31 148.426   4
   0  -7   3 1927.96 122.808   6
   0   7  -3 1871.06 89.3901   3
   0   7  -2 466.397 34.1538   3
   0   7  -2 420.314 78.2423   4
   0  -7   2 420.056 56.7846   6
   0   7  -2 429.694 32.7165   3
   0   7  -1 1228.01 111.105   4
   0  -7   0 5160.30 156.507   6
   0   7   0 5456.04 219.535   4
   0  -7   0 5889.89 226.394   4
   0   7   1 81.6729 40.9577   4
   0  -7  -1-4.32357 34.7503   5
   0  -7  -1 95.5197 38.3717   4
   0  -7  -1 5.73752 15.4429   6
   0  -7  -2 7318.32 163.078   6
   0  -7  -2 8048.32 282.851   5
   0  -7  -2 7857.96 245.443   4
   0   7   2 7998.55 254.691   4
   0  -7  -2 7472.92 311.117   2
   0  -7  -3 1361.80 99.3957   4
   0   7   3 1273.44 99.4911   4
   0  -7  -3 1229.45 106.110   5
   0  -7  -3 1294.43 138.199   2
   0   7   3 1274.00 74.0430   6
   0  -7  -3 1245.60 66.7324   6
   0  -7  -3 1314.60 53.1613   3
   0  -7  -4 161.912 81.4144   2
   0  -7  -4 110.164 33.9252   4
   0  -7  -4 146.777 47.8436   5
   0  -7  -4 133.932 28.2515   6
   0   7   4 102.240 31.9936   6
   0  -7  -5 2119.05 173.274   2
   0  -7  -5 2504.71 137.464   4
   0   7   5 2414.50 121.156   6
   0  -7  -5 2370.35 115.186   6
   0  -7  -5 2351.53 121.236   1
   0  -7  -5 2394.54 147.003   5
   0  -7  -6 99.5490 39.0871   1
   0  -7  -6 141.739 39.6004   6
   0  -7  -6 114.996 35.9575   4
   0   7   6 154.650 64.9514   2
   0  -7  -6 136.004 84.2501   2
   0   7   6 95.1358 34.5757   6
   0   7   7 20.8083 67.6966   2
   0  -7  -7-37.4185 90.7577   2
   0  -7  -7 24.8552 30.8831   1
   0   7   7 148.913 49.8755   6
   0  -7  -7 101.610 39.7059   6
   0  -7  -8 413.604 110.665   2
   0   7   8 385.797 66.8104   6
   0  -7  -8 512.320 65.2989   1
   0  -7  -8 448.732 71.2410   6
   0  -7  -9 1305.68 160.119   2
   0   7   9 1472.61 134.248   6
   0   7  10 207.764 68.9835   6
   0  -7 -10 202.187 92.8776   2
   0  -7 -11 288.439 91.6265   2
   0   7  11 230.889 62.8690   6
   0   7  12 61.5005 59.3715   6
   0  -7 -12 67.5329 62.3056   2
   0  -7 -13 766.902 138.226   2
   0   7  13 598.353 112.438   6
   0  -7 -14 51.4333 59.5627   4
   0  -7 -14 182.772 101.328   2
   0   7  14 79.0885 72.2244   6
   0  -7 -15 126.471 67.4922   4
   0   7  15 342.913 106.595   6
   0  -7 -15 160.433 94.4248   2
   0  -7 -16-17.9279 59.3789   4
   0   8  -7 528.954 107.818   4
   0  -8   7 301.883 76.4458   6
   0   8  -6 149.151 71.3977   4
   0  -8   6-38.3845 47.8715   6
   0   8  -5 66.5317 53.1929   4
   0  -8   5 128.023 40.6445   6
   0  -8   4 1433.09 118.791   6
   0   8  -4 1456.99 85.6305   3
   0   8  -4 1441.42 146.992   4
   0   8  -3 897.915 51.5904   3
   0   8  -3 854.663 50.4332   3
   0  -8   3 910.441 87.1731   6
   0   8  -3 953.171 119.335   4
   0   8  -2-17.1065 36.9834   4
   0  -8   2-6.60035 27.6853   6
   0   8  -1 3772.97 204.052   4
   0  -8   0 3944.57 141.165   6
   0   8   0 4367.54 212.720   4
   0  -8  -1 3716.21 119.316   6
   0   8   1 4358.36 205.817   4
   0  -8  -2 1430.08 157.997   2
   0  -8  -2 1428.47 67.9081   6
   0   8   2 1523.05 119.821   4
   0  -8  -3 671.341 50.2393   6
   0   8   3 657.375 80.5955   4
   0  -8  -3 705.251 122.207   2
   0  -8  -3 599.936 73.5392   4
   0  -8  -4 4690.61 143.825   6
   0   8   4 4809.93 160.380   6
   0  -8  -4 4448.71 263.587   2
   0  -8  -4 4552.93 195.896   4
   0  -8  -4 4586.37 125.348   3
   0  -8  -5 22.7292 30.3767   4
   0  -8  -5-13.9518 80.5112   2
   0   8   5 28.4108 28.2342   6
   0  -8  -5 29.6391 39.2868   5
   0  -8  -5-8.78027 27.0304   6
   0   8   6 13449.6 453.288   2
   0  -8  -6 12796.7 353.566   4
   0  -8  -6 13180.4 334.334   1
   0   8   6 12855.5 321.787   6
   0  -8  -6 12719.4 307.717   6
   0  -8  -6 12630.1 446.915   2
   0   8   7 1254.47 110.769   6
   0  -8  -7 1447.13 169.874   2
   0  -8  -7 1227.49 99.2468   1
   0  -8  -7 1228.37 99.9724   6
   0  -8  -8 57.2107 38.4106   6
   0  -8  -8-126.887 98.6564   2
   0   8   8 130.233 56.6160   6
   0  -8  -8-48.0443 44.5844   1
   0  -8  -9 1967.68 125.618   1
   0  -8  -9 1991.99 190.617   2
   0   8   9 1897.10 149.089   6
   0  -8 -10 2408.76 217.390   2
   0   8  10 2245.36 169.758   6
   0  -8 -11 412.883 106.301   2
   0   8  11 338.652 74.8511   6
   0   8  12 149.132 65.3541   6
   0  -8 -12 159.475 92.5354   2
   0  -8 -13 161.460 90.4061   2
   0   8  13 154.366 67.4577   6
   0  -8 -14-9.89085 64.0026   2
   0   8  14-84.4847 67.2977   6
   0  -8 -15 23.8970 69.9875   2
   0   8  15-40.2240 53.3183   6
   0  -8 -15 84.0960 66.6055   4
   0  -8 -16 38.5890 60.6596   4
   0   9  -6 240.301 79.1706   4
   0   9  -5 472.554 97.7189   4
   0  -9   4 715.872 85.4670   6
   0   9  -4 619.001 107.180   4
   0   9  -3 34.9699 42.9238   4
   0  -9   3 64.8274 33.6276   6
   0  -9   2 442.526 56.6558   6
   0   9  -2 373.318 74.8261   4
   0   9  -1 1960.56 157.899   4
   0  -9   1 1731.87 107.154   6
   0  -9   1 2123.88 107.279   6
   0   9   0 881.412 107.362   4
   0  -9   0 762.168 62.6453   6
   0  -9  -1 3230.56 109.091   6
   0   9   1 3897.12 209.340   4
   0  -9  -2 2358.81 211.123   2
   0   9   2 2369.50 160.411   4
   0  -9  -2 2191.36 83.8531   6
   0  -9  -3 1380.40 68.6069   6
   0   9   3 1595.80 129.894   4
   0  -9  -3 1289.77 163.094   2
   0  -9  -4 92.4476 25.4606   6
   0  -9  -4 144.219 92.8056   2
   0  -9  -4 131.033 21.2828   3
   0  -9  -4 136.867 22.4077   3
   0  -9  -5 2178.35 198.185   2
   0  -9  -5 2073.83 95.6852   3
   0   9   5 2340.42 121.309   6
   0  -9  -5 1940.21 101.781   6
   0   9   6 166.060 46.5826   6
   0  -9  -6 181.961 42.7469   6
   0  -9  -6 136.807 92.2279   2
   0  -9  -6 149.014 47.5838   1
   0  -9  -7 848.603 82.4867   6
   0   9   7 988.104 94.2182   6
   0  -9  -7 817.243 140.511   2
   0  -9  -7 917.311 94.6007   1
   0  -9  -8 3296.38 250.896   2
   0  -9  -8 2998.52 165.836   6
   0   9   8 3340.54 183.896   6
   0  -9  -8 3045.37 164.112   1
   0  -9  -9 371.743 61.8128   1
   0  -9  -9 290.729 88.5687   2
   0   9   9 482.574 84.3914   6
   0   9  10 3667.11 215.694   6
   0  -9 -10 3946.42 187.930   1
   0  -9 -10 3919.62 274.644   2
   0   9  11 39.6649 40.2254   6
   0  -9 -11 83.4482 85.9086   2
   0  -9 -12 298.424 104.605   2
   0   9  12 247.816 73.3468   6
   0  -9 -13 589.270 133.765   2
   0   9  13 458.459 96.4774   6
   0  -9 -14 155.007 87.6096   2
   0   9  14 44.2864 48.9879   6
   0  -9 -15 6.19511 62.6735   2
   0   9  15 21.9762 48.3318   6
   0  -9 -16 36.0571 50.2078   4
   0  10  -5 1811.30 192.481   4
   0  10  -4 336.609 88.9677   4
   0  10  -3 265.201 72.0903   4
   0  10  -2 2.94425 44.8019   4
   0 -10   1 67.9751 25.1551   6
   0  10  -1 74.3204 48.2053   4
   0  10   0 226.670 63.9978   4
   0 -10   0 174.421 29.6632   6
   0  10   1 1677.97 149.340   4
   0 -10  -1 1376.76 68.0324   6
   0 -10  -2 718.649 43.9470   6
   0 -10  -2 754.784 136.710   2
   0  10   2 506.801 83.1433   4
   0 -10  -3 6612.51 148.671   6
   0 -10  -3 6630.08 362.112   2
   0  10   3 6986.69 288.536   4
   0  10   4 400.543 76.0571   4
   0 -10  -4 333.198 110.946   2
   0 -10  -4 373.909 38.3218   6
   0 -10  -5 11495.8 220.168   3
   0 -10  -5 11211.4 217.802   3
   0 -10  -5 11260.1 251.353   6
   0 -10  -5 11904.2 484.583   2
   0 -10  -6 1706.38 101.545   6
   0 -10  -6 1571.99 92.7286   3
   0 -10  -6 1705.55 186.840   2
   0 -10  -6 1656.94 133.532   1
   0  10   6 1924.16 118.693   6
   0 -10  -7 2687.79 163.112   1
   0  10   7 2733.93 154.249   6
   0 -10  -7 2448.59 131.286   3
   0 -10  -7 2497.28 221.858   2
   0 -10  -7 2468.84 135.259   6
   0 -10  -8 1975.09 204.503   2
   0 -10  -8 1815.40 126.546   6
   0 -10  -8 1962.39 139.324   1
   0  10   8 1839.04 139.211   6
   0  10   9 504.670 82.1693   6
   0 -10  -9 545.611 121.694   2
   0 -10  -9 545.611 72.1745   1
   0  10  10 548.762 93.3412   6
   0 -10 -10 452.226 117.183   2
   0 -10 -10 467.106 76.5588   1
   0  10  11 1011.16 123.669   6
   0 -10 -11 1141.70 166.547   2
   0 -10 -12 128.029 91.7253   2
   0  10  12 163.671 61.4203   6
   0  10  13 657.474 109.482   6
   0 -10 -13 1241.02 176.425   2
   0  10  14 185.945 75.7283   6
   0 -10 -14 122.942 89.9841   2
   0  10  15 451.025 105.072   6
   0 -10 -15 605.738 143.526   2
   0  11  -4 1750.38 186.602   4
   0  11  -3-72.1409 54.5714   4
   0  11  -2 52.7821 54.5120   4
   0  11  -1 351.926 83.1370   4
   0  11   0 32.0603 47.7511   4
   0  11   1 1.53916 40.5146   4
   0 -11  -2 845.313 150.227   2
   0  11   2 1072.10 125.680   4
   0  11   3 1560.90 146.784   4
   0 -11  -3 1476.04 187.227   2
   0  11   4 1980.49 159.347   4
   0 -11  -4 1829.74 203.757   2
   0 -11  -5 2726.64 248.239   2
   0 -11  -5 2702.14 107.931   6
   0  11   6 586.567 63.2287   6
   0 -11  -6 668.806 55.6029   3
   0 -11  -6 486.773 117.257   2
   0 -11  -6 596.733 58.7352   6
   0 -11  -7 137.567 35.2390   6
   0 -11  -7 77.3043 39.9225   1
   0  11   7 29.7343 27.6093   6
   0 -11  -7 182.679 95.9069   2
   0 -11  -8 32.8519 39.2767   1
   0  11   8 37.3842 32.3003   6
   0 -11  -8 104.761 90.7485   2
   0 -11  -9 165.255 97.8902   2
   0  11   9 7.00186 34.5162   6
   0 -11  -9 94.2155 42.7228   1
   0  11  10 463.267 80.6731   6
   0 -11 -10 391.450 109.524   2
   0 -11 -10 400.268 71.8704   1
   0  11  11 147.200 57.9712   6
   0 -11 -11 209.800 59.8506   1
   0 -11 -11 153.131 75.2961   2
   0 -11 -12 2090.47 225.937   2
   0  11  12 1964.37 178.541   6
   0 -11 -13 25.9879 67.5768   2
   0  11  13 24.3159 45.1329   6
   0 -11 -14 655.983 147.447   2
   0  11  14 502.118 107.156   6
   0 -11 -15 38.0694 65.8376   2
   0  11  15 14.0792 44.2513   6
   0  12  -3 537.336 113.329   4
   0  12  -2 146.502 70.3919   4
   0  12  -1 405.943 93.9115   4
   0  12   0 126.247 58.1535   4
   0 -12  -1-133.664 107.006   2
   0  12   1-1.87371 40.2091   4
   0  12   2 498.561 95.0363   4
   0 -12  -2 365.603 109.778   2
   0 -12  -3 416.530 116.403   2
   0  12   3 478.848 85.9052   4
   0 -12  -4 419.302 121.449   2
   0  12   4 215.802 64.2102   4
   0 -12  -5 263.669 109.765   2
   0 -12  -6-112.691 91.1881   2
   0  12   7 49.1702 32.3292   6
   0 -12  -7-11.6365 40.0292   1
   0 -12  -7-67.3702 88.2478   2
   0 -12  -8 64.3581 79.7892   2
   0 -12  -8-0.75363 35.9903   1
   0  12   8 132.787 42.6176   6
   0 -12  -9 84.1544 97.4018   2
   0  12   9 70.6392 38.0476   6
   0 -12  -9 83.3475 44.5972   1
   0 -12 -10 18.4208 74.6304   2
   0 -12 -10-41.2743 42.8445   1
   0  12  10 77.9181 49.7286   6
   0  12  11 134.151 48.2405   6
   0 -12 -11 23.9972 72.5546   2
   0 -12 -12 546.385 135.064   2
   0  12  12 462.159 91.8285   6
   0 -12 -13 537.889 136.520   2
   0  12  13 616.274 107.807   6
   0 -12 -14 221.120 103.372   2
   0  12  14 155.614 60.6710   6
   0  12  15 4.92622 42.5776   6
   0 -12 -15-57.4739 73.5871   2
   0  13  -1 64.3007 59.4456   4
   0  13   0 342.103 85.1876   4
   0 -13  -1 2.25351 78.4352   2
   0  13   1-58.3399 51.3161   4
   0 -13  -2 117.777 89.1965   2
   0  13   2-16.9458 58.8894   4
   0  13   3 16.3428 36.6612   4
   0 -13  -3 152.136 102.858   2
   0 -13  -4 407.021 122.525   2
   0  13   4 531.316 99.8113   4
   0 -13  -5 34.4344 76.4140   2
   0 -13  -6 56.4299 77.8517   2
   0 -13  -7 494.163 137.366   2
   0 -13  -7 379.542 83.9091   1
   0 -13  -8 248.789 69.9704   1
   0 -13  -8 292.872 116.601   2
   0 -13  -9 124.372 97.0016   2
   0 -13  -9 38.9335 39.8913   1
   0 -13 -10 120.235 80.1886   2
   0 -13 -10 274.042 64.4306   1
   0 -13 -11-23.7108 83.7822   2
   0 -13 -12 657.385 147.929   2
   0 -13 -13-1.84297 75.2775   2
   0 -13 -14 44.2666 80.6005   2
   0 -14  -1 50.2546 82.7368   2
   0  14   1-12.4114 43.8898   4
   0 -14  -2 6.34966 87.0542   2
   0  14   2 82.4274 57.7782   4
   0 -14  -3-177.905 112.508   2
   0  14   3-23.8847 51.2848   4
   0 -14  -4 44.1930 91.7245   2
   0 -14  -5-101.598 85.2900   2
   0 -14  -6 81.6591 90.5079   2
   0 -14  -6 41.3581 45.8806   1
   0 -14  -7 176.106 66.4040   1
   0 -14  -7 51.5804 91.2660   2
   0 -14  -8 60.7987 49.1170   1
   0 -14  -8 71.7739 94.4647   2
   0 -14  -9 63.5667 74.8505   2
   0 -14  -9 38.1706 49.2232   1
   0 -14 -10 294.166 75.6275   1
   0 -14 -10 318.261 115.028   2
   0 -14 -11-194.892 114.389   2
   0 -14 -12 4.90731 73.3949   2
   0 -14 -13 100.721 92.0362   2
   0  15   3 52.2675 54.9623   4
   0 -15  -3-25.1734 82.5382   2
   0 -15  -4-50.1949 74.7636   2
   0 -15  -5 45.4779 95.9109   2
   0 -15  -6 177.472 69.8980   1
   0 -15  -6 367.490 118.504   2
   0 -15  -7 36.8994 84.9225   2
   0 -15  -7-18.4094 41.5993   1
   0 -15  -8 308.935 124.040   2
   0 -15  -8 204.701 65.6060   1
   0 -15  -9 973.724 135.348   1
   0 -15  -9 993.760 187.337   2
   0 -15 -10 252.851 115.536   2
   0 -15 -11 236.465 113.223   2
   0 -15 -12 57.9973 86.6717   2
   0 -16  -6 173.815 116.370   2
   0 -16  -7-16.3560 48.2233   1
   0 -16  -7 46.3943 87.8360   2
   0 -16  -8 275.590 87.7388   1
   0 -16  -8 418.337 154.449   2
   0 -16  -9 86.3063 55.0160   1
   0 -16  -9 144.031 110.661   2
   0 -16 -10 195.266 99.7006   2
   1 -16  -8-17.9562 46.0816   1
   1 -16  -7 1343.03 167.386   1
   1 -15 -11-394.312 135.533   2
   1 -15 -10 795.244 179.551   2
   1 -15  -9 54.2271 82.2232   2
   1 -15  -8 720.640 113.446   1
   1 -15  -8 685.060 176.104   2
   1 -15  -7 53.0355 46.3089   1
   1 -15  -7 151.946 111.883   2
   1 -15  -6 56.7826 83.5215   2
   1 -15  -5 324.603 146.505   2
   1 -15  -4-18.9103 91.0036   2
  -1  15   3-35.4341 46.5179   4
   1 -15  -3 163.919 118.327   2
   1 -14 -12-91.2434 71.7894   2
   1 -14 -11 15.0789 88.6262   2
   1 -14 -10-146.527 94.2313   2
   1 -14  -9-54.3970 40.8997   1
   1 -14  -9-43.0704 83.5112   2
   1 -14  -8 691.399 162.365   2
   1 -14  -8 646.529 100.815   1
   1 -14  -7 0.22267 73.8684   2
   1 -14  -7-68.0721 56.5934   1
   1 -14  -6 223.003 106.284   2
   1 -14  -5-0.23371 74.9668   2
   1 -14  -4 319.974 136.442   2
  -1  14   3 44.1711 54.1600   4
   1 -14  -3-43.4266 93.4851   2
   1 -14  -2 84.9447 99.2383   2
  -1  14   2 104.239 67.0629   4
  -1  14   1-37.6091 49.0297   4
   1 -14  -1 121.137 96.6930   2
   1 -13 -13 113.664 107.476   2
   1 -13 -12 42.2303 85.1605   2
   1 -13 -11 414.159 134.054   2
   1 -13 -10 6.40127 78.0755   2
   1 -13  -9 513.490 143.810   2
   1 -13  -9 433.111 80.7428   1
   1 -13  -8-3.94738 42.8575   1
   1 -13  -8 109.347 85.6134   2
   1 -13  -7 168.229 107.284   2
   1 -13  -7 124.395 51.2093   1
   1 -13  -6 1.62900 79.7931   2
   1 -13  -5 138.700 108.494   2
   1 -13  -4 97.0488 110.732   2
   1 -13  -3 13.0415 78.5117   2
  -1  13   3 51.8067 45.3251   4
   1 -13  -2 39.6024 76.3079   2
  -1  13   2-0.13626 47.6417   4
  -1  13   1 359.958 90.4357   4
   1 -13  -1 370.984 125.345   2
  -1  13   0 15.4635 52.6635   4
   1 -13   0 9.37337 93.3898   2
  -1  13  -1 21.6534 49.3399   4
  -1  12  15 43.4439 43.0441   6
   1 -12 -14 438.580 142.995   2
  -1  12  14 442.980 94.6706   6
   1 -12 -13 253.676 112.450   2
  -1  12  13 105.246 59.9574   6
   1 -12 -12 305.736 119.198   2
  -1  12  12 355.743 79.6405   6
  -1  12  11 381.110 76.9662   6
   1 -12 -11 216.830 89.7369   2
   1 -12 -10 26.8016 34.4195   1
  -1  12  10 58.8961 44.8265   6
  -1  12   9 310.514 60.9753   6
   1 -12  -9 358.605 67.9783   1
   1 -12  -9 405.725 122.613   2
   1 -12  -8 118.932 102.728   2
   1 -12  -8 176.758 54.6436   1
   1 -12  -7 13.7146 35.0450   1
   1 -12  -7 105.727 91.0425   2
   1 -12  -6 33.6467 78.5057   2
   1 -12  -5 316.674 112.542   2
   1 -12  -4 287.105 120.005   2
  -1  12   3-31.1384 45.4221   4
   1 -12  -3-15.5197 85.0010   2
   1 -12  -2-30.0893 85.3679   2
  -1  12   2-37.8863 43.1422   4
  -1  12   1 4.66396 45.6165   4
   1 -12  -1-130.148 118.196   2
  -1  12   0 305.464 77.3795   4
  -1  12  -1 105.031 59.2808   4
  -1  12  -2 174.824 67.7708   4
  -1  12  -3-3.40095 43.8227   4
  -1  11  15-29.7122 56.2679   6
   1 -11 -14 185.038 104.158   2
  -1  11  14-29.8797 51.1170   6
  -1  11  13 237.153 81.2054   6
   1 -11 -13 293.483 115.287   2
   1 -11 -12 179.360 104.351   2
  -1  11  12 165.639 63.2292   6
   1 -11 -11 342.552 110.014   2
  -1  11  11 440.915 84.1469   6
  -1  11  10 560.583 84.7808   6
   1 -11 -10 625.480 80.0518   1
   1 -11 -10 439.285 122.585   2
   1 -11  -9 89.7616 40.8011   1
   1 -11  -9 150.673 88.5036   2
  -1  11   9 169.843 49.6093   6
   1 -11  -8 115.271 44.0860   1
  -1  11   8 75.8209 34.5678   6
   1 -11  -7-36.7867 40.5132   1
  -1  11   7-4.00380 23.8542   6
   1 -11  -7-24.4044 85.1993   2
   1 -11  -6 907.063 155.838   2
  -1  11   6 1112.05 77.5375   6
   1 -11  -5 141.817 99.2496   2
   1 -11  -5 117.747 21.6683   3
   1 -11  -4 2504.43 250.028   2
   1 -11  -3 632.539 130.474   2
  -1  11   3 755.242 105.028   4
   1 -11  -2 486.171 128.708   2
  -1  11   2 457.032 86.4404   4
  -1  11   1-27.6068 54.7797   4
   1 -11  -1-12.2306 88.8186   2
  -1  11   0 111.715 59.6546   4
  -1  11  -1 96.9253 55.1840   4
  -1  11  -2 582.832 105.023   4
  -1  11  -3 87.8782 62.2642   4
  -1  11  -4 136.896 54.6463   4
   1 -10 -15 120.723 92.2810   2
  -1  10  15 22.1140 49.1947   6
  -1  10  14 537.497 112.372   6
   1 -10 -14 509.839 138.752   2
   1 -10 -13-124.974 90.4840   2
  -1  10  13 10.0850 44.7935   6
   1 -10 -12 52.4002 81.9351   2
  -1  10  12 8.74532 45.2015   6
  -1  10  11 710.272 102.046   6
   1 -10 -11 822.300 157.138   2
   1 -10 -10 158.297 85.4685   2
  -1  10  10 285.731 63.1802   6
   1 -10 -10 435.765 66.0025   1
  -1  10   9 208.875 59.3137   6
   1 -10  -9 112.387 84.0425   2
   1 -10  -9 124.283 37.2327   1
   1 -10  -8 572.742 127.957   2
  -1  10   8 696.418 83.9171   6
   1 -10  -8 726.212 82.3091   1
   1 -10  -7 3543.94 278.360   2
   1 -10  -7 3520.26 168.525   3
  -1  10   7 3550.78 168.672   6
   1 -10  -7 3841.26 186.251   1
   1 -10  -6 2023.69 112.793   3
   1 -10  -6 2031.35 212.317   2
  -1  10   6 2228.89 118.498   6
  -1  10   5 1963.28 91.1204   6
   1 -10  -5 1828.98 90.2095   3
   1 -10  -5 1856.73 207.027   2
   1 -10  -4 2220.18 222.739   2
   1 -10  -4 2311.38 66.1764   3
   1 -10  -4 2200.27 65.6783   3
  -1  10   3 136.023 53.2682   4
   1 -10  -3-2.21613 98.3560   2
  -1  10   2 1783.23 151.608   4
   1 -10  -2 1675.60 202.806   2
  -1  10   1 838.505 107.734   4
   1 -10  -1 895.103 148.087   2
  -1  10   0 441.768 86.7937   4
  -1  10  -1 313.412 76.3358   4
  -1  10  -2 360.454 86.6174   4
  -1  10  -3 26.1648 39.7867   4
  -1  10  -4 16.0498 38.3493   4
  -1  10  -5-55.9545 61.5598   4
  -1   9  15 234.891 84.2623   6
   1  -9 -15 314.011 111.805   2
   1  -9 -14 210.424 108.302   2
  -1   9  14 26.3388 55.4346   6
  -1   9  13 162.761 65.6893   6
   1  -9 -13 268.749 111.871   2
   1  -9 -12 555.814 138.229   2
  -1   9  12 259.572 72.5819   6
   1  -9 -11 94.5519 77.0549   2
  -1   9  11 0.53292 37.2944   6
  -1   9  10 119.648 47.3899   6
   1  -9 -10 111.874 91.5931   2
  -1   9   9 180.398 50.3572   6
   1  -9  -9 96.4599 71.3458   2
   1  -9  -9 163.295 41.9300   1
  -1   9   8-1.97450 32.0025   6
   1  -9  -8 31.9553 34.2536   1
   1  -9  -8 0.56329 78.9621   2
   1  -9  -7 100.296 37.4716   3
  -1   9   7 45.6092 33.9371   6
   1  -9  -7 13.6158 32.8032   1
   1  -9  -6 1653.96 106.974   3
  -1   9   6 1949.37 114.239   6
   1  -9  -6 1750.24 192.330   2
  -1   9   5 226.191 39.5913   6
   1  -9  -5 264.460 42.7587   3
   1  -9  -5 240.512 82.4065   2
   1  -9  -4 352.306 35.8356   3
   1  -9  -4 425.497 126.675   2
  -1   9   3 395.878 76.5194   4
   1  -9  -3 358.748 103.804   2
   1  -9  -2 1087.31 166.046   2
  -1   9   2 1297.21 121.732   4
  -1   9   1 274.545 65.7731   4
  -1   9   0 1095.59 120.667   4
   1  -9   1 3018.77 102.640   6
   1  -9   1 3354.81 99.3093   6
  -1   9  -1 3521.50 211.430   4
  -1   9  -2 225.551 64.6104   4
   1  -9   2 301.022 39.0914   6
  -1   9  -3 73.8284 43.1339   4
   1  -9   3 217.770 41.3138   6
  -1   9  -4 20.8618 38.0117   4
   1  -9   4 61.7970 30.9118   6
  -1   9  -5-23.7164 52.1636   4
  -1   9  -6 147.976 66.2687   4
  -1   9  -7 261.547 82.4069   4
   1  -8 -15 434.762 99.7353   4
   1  -8 -15 552.943 134.230   2
  -1   8  15 455.196 109.685   6
  -1   8  14 267.105 88.7874   6
   1  -8 -14 212.071 93.1247   2
  -1   8  13 48.6553 53.2872   6
   1  -8 -13-1.86452 70.1783   2
   1  -8 -12 285.580 106.895   2
  -1   8  12 82.4497 62.3110   6
   1  -8 -11 79.8441 82.7301   2
  -1   8  11 15.0347 48.2924   6
  -1   8  10 3429.44 212.427   6
   1  -8 -10 3644.86 272.071   2
   1  -8  -9 738.229 136.810   2
  -1   8   9 748.698 98.2575   6
   1  -8  -9 831.921 74.3991   1
   1  -8  -8 21363.9 407.490   1
  -1   8   8 21143.4 485.236   6
   1  -8  -8 21357.5 634.377   2
   1  -8  -7 11180.9 281.809   1
   1  -8  -7 11039.2 446.814   2
  -1   8   7 10629.5 304.626   6
   1  -8  -6 6351.09 330.065   2
   1  -8  -6 6236.97 213.106   3
   1  -8  -6 6753.69 255.051   5
  -1   8   6 6523.84 213.529   6
   1  -8  -6 6495.50 213.129   1
   1  -8  -5 5768.59 241.586   5
   1  -8  -5 6151.71 322.933   2
  -1   8   5 6162.48 185.308   6
   1  -8  -5 5618.21 182.554   3
   1  -8  -4-2.72155 18.7337   3
   1  -8  -4-7.06671 38.2727   5
   1  -8  -4-14.8676 84.5088   2
  -1   8   4-22.7438 23.1256   6
  -1   8   3-14.2373 46.3695   4
   1  -8  -3 8.60730 14.6875   3
   1  -8  -3-7.40901 77.8041   2
   1  -8  -2 1345.51 156.271   2
  -1   8   2 1158.67 106.834   4
  -1   8   1-2.80203 42.3252   4
  -1   8   0 6898.99 271.539   4
   1  -8   0 5914.44 109.502   6
   1  -8   0 6408.48 108.261   6
   1  -8   1 16.3119 16.0726   6
  -1   8  -1-46.5768 51.6327   4
   1  -8   1 6.41814 19.1352   6
  -1   8  -2 5079.35 247.188   4
   1  -8   2 5253.61 160.970   6
  -1   8  -3 227.104 27.4443   3
  -1   8  -3 218.329 25.9637   3
  -1   8  -3 177.575 57.0407   4
   1  -8   3 211.152 42.4833   6
  -1   8  -4-55.6506 52.5713   4
  -1   8  -4-0.03251 20.3085   3
   1  -8   4 30.9448 31.4272   6
  -1   8  -5-35.8817 46.4537   4
   1  -8   5-3.89003 25.2316   6
   1  -8   6 39.4252 35.7850   6
  -1   8  -6 13.8641 52.0465   4
  -1   8  -7 30.4094 45.9527   4
  -1   8  -8 974.182 148.604   4
   1  -7 -15 361.612 116.788   2
   1  -7 -15 350.386 100.017   4
  -1   7  15 274.371 88.0568   6
  -1   7  14 15.8024 59.1689   6
   1  -7 -14 126.543 88.5948   2
  -1   7  13 82.2194 60.0899   6
   1  -7 -13 160.628 87.7305   2
   1  -7 -12-38.4346 66.2398   2
  -1   7  12 84.5403 52.9878   6
   1  -7 -11-10.2629 74.0256   2
  -1   7  11 136.706 66.5261   6
  -1   7  10 26.0270 48.1706   6
   1  -7 -10 35.4168 80.3743   2
   1  -7  -9 352.597 115.924   2
  -1   7   9 473.587 83.5841   6
   1  -7  -8 185.330 103.442   2
   1  -7  -8 255.948 42.6627   1
  -1   7   8 167.136 52.7064   6
  -1   7   7 14793.7 372.849   6
   1  -7  -7 15427.7 310.685   1
   1  -7  -7 15904.4 510.711   2
   1  -7  -6 454.769 115.289   2
   1  -7  -6 351.398 48.8035   1
  -1   7   6 255.449 70.7820   2
  -1   7   6 370.059 56.4268   6
   1  -7  -6 344.629 58.9453   4
   1  -7  -6 345.237 62.1901   5
   1  -7  -5 21866.4 590.469   2
   1  -7  -5 21214.7 399.243   3
   1  -7  -5 21397.2 460.263   5
  -1   7   5 23679.5 596.286   2
   1  -7  -5 21947.9 469.838   4
  -1   7   5 21926.2 395.448   6
   1  -7  -4 1763.62 89.9264   3
   1  -7  -4 1635.62 118.738   5
   1  -7  -4 1736.60 168.011   2
   1  -7  -4 1742.94 119.693   4
  -1   7   4 1687.74 83.6544   6
  -1   7   3 6533.55 141.530   6
   1  -7  -3 6478.63 301.057   2
  -1   7   3 6385.06 231.098   4
   1  -7  -3 6096.91 146.730   3
   1  -7  -3 6646.22 233.148   4
   1  -7  -3 6567.46 245.019   5
  -1   7   2 1886.90 125.395   4
   1  -7  -2 1861.25 52.8939   3
   1  -7  -2 1801.31 161.853   2
   1  -7  -2 1858.98 121.762   4
   1  -7  -1 4177.94 185.970   4
  -1   7   1 3842.52 184.549   4
   1  -7   0 123.075 17.4338   6
   1  -7   0 109.348 15.5362   6
  -1   7   0 151.286 56.5801   4
  -1   7  -1 10094.0 319.917   4
   1  -7   1 10053.3 197.362   6
  -1   7  -2 1615.54 132.898   4
   1  -7   2 1550.17 86.0656   6
  -1   7  -2 1699.14 63.8207   3
  -1   7  -3 6729.99 285.098   4
   1  -7   3 7916.93 229.517   6
  -1   7  -3 7980.25 184.307   3
  -1   7  -4 1453.43 139.498   4
   1  -7   4 1354.25 103.876   6
  -1   7  -4 1391.52 87.3657   3
  -1   7  -5 219.249 70.0217   4
   1  -7   5 169.922 45.9094   6
  -1   7  -5 210.029 43.2032   3
  -1   7  -6 144.204 66.1311   4
  -1   7  -6 245.774 54.5235   3
   1  -7   6 281.833 62.3885   6
  -1   7  -7 27.0490 28.6914   3
   1  -7   7 56.4987 43.3411   6
  -1   7  -7 17.1594 41.6498   4
  -1   7  -8 61.7106 61.6563   4
   1  -7   8 70.0478 46.9274   6
   1  -7   9 1263.68 150.058   6
  -1   7  -9 1268.24 168.729   4
   1  -6 -15 52.6693 55.2602   4
   1  -6 -15 14.8213 69.8771   2
   1  -6 -14-40.0343 61.9762   4
   1  -6 -14 87.8590 67.4004   2
  -1   6  14 144.149 76.2746   6
  -1   6  13 94.9196 63.3164   6
   1  -6 -13-42.9329 72.3954   2
  -1   6  12 429.405 98.6290   6
   1  -6 -12 525.656 120.085   2
   1  -6 -11 13.2890 68.4761   2
  -1   6  11 50.6807 42.0684   6
  -1   6  10 1107.97 126.747   6
   1  -6 -10 1319.85 172.495   2
   1  -6  -9 987.358 147.173   2
  -1   6   9 891.435 109.789   6
  -1   6   8 457.606 80.6511   6
   1  -6  -8 274.200 93.6404   2
   1  -6  -7-10.3995 82.8496   2
  -1   6   7 46.3137 43.5656   6
   1  -6  -7 38.5820 27.3488   1
   1  -6  -6 34.9575 68.6589   2
  -1   6   6 76.8026 67.5202   2
   1  -6  -6 2.41397 23.3527   1
  -1   6   6-28.4094 31.9124   6
   1  -6  -5 1240.42 92.9294   5
   1  -6  -5 1216.35 95.6483   4
  -1   6   5 1284.04 85.3708   6
   1  -6  -5 1251.45 138.678   2
   1  -6  -4 477.768 45.5633   6
  -1   6   4 384.499 43.0865   6
   1  -6  -4 406.847 55.2514   4
   1  -6  -4 356.840 52.1363   5
   1  -6  -4 392.039 96.5722   2
   1  -6  -4 397.045 44.4257   3
   1  -6  -3 2283.44 126.209   4
  -1   6   3 2280.99 82.4334   6
   1  -6  -3 2279.27 90.0600   3
   1  -6  -3 2357.33 132.158   5
   1  -6  -3 2240.04 77.6713   6
   1  -6  -3 2417.50 180.495   2
   1  -6  -2 2804.82 137.764   4
   1  -6  -2 2827.81 80.5758   3
   1  -6  -2 2776.63 183.165   2
  -1   6   2 2793.26 140.380   4
  -1   6   1 283.189 48.2835   4
   1  -6  -1 344.049 50.8582   4
   1  -6   0 4942.94 191.592   4
  -1   6   0 4813.40 193.306   4
   1  -6   0 4678.72 88.5871   6
   1  -6   0 4352.44 91.4982   6
  -1   6  -1 881.530 36.2102   3
  -1   6  -1 742.090 79.6626   4
   1  -6   1 903.889 86.4127   4
   1  -6   1 830.847 49.8159   6
  -1   6  -2 1565.09 122.824   4
   1  -6   2 1475.16 81.3960   6
  -1   6  -2 1516.34 66.2059   3
   1  -6   3 1587.26 98.8867   6
  -1   6  -3 1683.82 86.7335   3
  -1   6  -3 1697.71 133.823   4
   1  -6   4 1511.78 109.690   6
  -1   6  -4 1482.40 96.4100   3
  -1   6  -4 1577.17 138.912   4
  -1   6  -5 1897.30 157.921   4
   1  -6   5 1628.67 123.224   6
  -1   6  -5 1953.43 122.652   3
  -1   6  -6 107.458 52.2801   4
   1  -6   6 56.7066 39.5216   6
   1  -6   7 891.659 110.315   6
  -1   6  -7 1218.14 146.263   4
  -1   6  -8 94.8932 67.0839   4
   1  -6   8 13.8956 37.0566   6
   1  -6   9 537.181 100.106   6
  -1   6  -9 823.088 135.207   4
  -1   6 -10 533.713 112.463   4
   1  -6  10 210.080 70.8477   6
   1  -6  11 363.798 93.9861   6
   1  -5 -15 99.4600 73.5868   4
  -1   5  14 59.0637 68.0852   6
   1  -5 -14 101.080 71.1054   4
   1  -5 -13 101.131 74.9655   2
  -1   5  13 146.463 69.5440   6
   1  -5 -13 275.971 91.5917   4
  -1   5  12 190.808 74.3618   6
   1  -5 -12 162.590 94.3176   2
   1  -5 -12 195.839 82.0596   4
  -1   5  11 4.89020 51.8353   6
   1  -5 -11 58.8925 75.8834   2
  -1   5  10 491.195 89.7740   6
   1  -5 -10 357.503 103.657   2
  -1   5   9 895.018 109.670   6
   1  -5  -9 1158.47 160.709   2
   1  -5  -8 125.656 89.8077   2
  -1   5   8 260.913 72.8506   6
  -1   5   7 2000.97 134.523   6
   1  -5  -7 2195.99 178.305   2
  -1   5   7 2123.13 184.523   2
   1  -5  -6-9.08668 71.1653   2
  -1   5   6 21.5193 40.3280   6
   1  -5  -6 20.7776 19.8798   1
  -1   5   6 77.4405 49.7491   2
   1  -5  -5 8560.06 220.605   5
  -1   5   5 8564.40 232.298   6
   1  -5  -5 8860.71 183.905   1
   1  -5  -5 8710.73 322.828   2
   1  -5  -4 483.153 57.3240   4
  -1   5   4 581.411 88.0379   2
  -1   5   4 500.696 49.2281   6
   1  -5  -4 403.784 81.1530   2
   1  -5  -4 477.904 55.3987   5
   1  -5  -3 24497.8 436.804   5
   1  -5  -3 25109.0 447.262   4
   1  -5  -3 24214.9 374.614   3
   1  -5  -3 25245.6 553.296   2
  -1   5   3 25672.0 542.029   2
  -1   5   3 24884.0 353.863   6
  -1   5   2 760.034 69.6973   4
  -1   5   2 742.524 36.2882   6
   1  -5  -2 771.191 96.1929   2
   1  -5  -2 665.635 42.6751   3
   1  -5  -2 713.177 65.6527   4
   1  -5  -1 16.0888 9.72770   3
   1  -5  -1 7.65204 17.1089   4
  -1   5   1 16.8105 27.3462   4
  -1   5   0 5073.82 182.846   4
  -1   5  -1 7.22645 11.9014   3
   1  -5   1 13.3182 14.3423   6
  -1   5  -1 18.8719 33.6596   4
   1  -5   2 256.734 35.4218   6
  -1   5  -2 351.544 65.8956   4
  -1   5  -2 284.960 31.6320   3
  -1   5  -3 925.161 68.3635   3
   1  -5   3 865.466 70.0688   6
  -1   5  -3 878.724 93.2671   4
  -1   5  -4 1883.39 139.869   4
   1  -5   4 1777.93 115.543   6
  -1   5  -5 977.763 115.719   4
   1  -5   5 749.738 83.8013   6
  -1   5  -6 195.760 62.0416   4
   1  -5   6 141.092 46.3674   6
   1  -5   7 563.572 86.2390   6
  -1   5  -7 620.399 100.078   4
  -1   5  -8 2.19908 58.8789   4
   1  -5   8 60.3037 42.5526   6
  -1   5  -9 1341.93 155.989   4
   1  -5   9 1219.32 141.892   6
   1  -5  10 120.408 62.7284   6
  -1   5 -10 84.0569 65.8685   4
   1  -5  11 127.876 74.5277   6
   1  -5  12 414.618 105.810   6
  -1   4  14 48.8238 61.1551   6
   1  -4 -14 67.3450 58.7822   4
   1  -4 -13 56.2232 76.9767   2
  -1   4  13 54.2533 68.8623   6
   1  -4 -13-0.95051 56.8291   4
   1  -4 -12 124.621 72.1780   4
   1  -4 -12 261.546 93.9498   2
  -1   4  12 112.384 69.1183   6
   1  -4 -11-42.7690 82.3482   2
   1  -4 -11 56.9608 55.2025   4
  -1   4  11 84.0878 62.2084   6
  -1   4  10 60.1717 16.2648   1
  -1   4  10 2.15689 54.6183   6
   1  -4 -10 101.711 88.6634   2
   1  -4  -9 64.4124 77.5531   2
  -1   4   9 41.6634 17.7112   5
  -1   4   9 28.4430 13.4456   1
  -1   4   9 29.8083 56.1126   6
   1  -4  -8 1084.91 145.668   2
  -1   4   8 946.710 108.165   6
  -1   4   8 1025.18 52.2406   5
   1  -4  -7 528.283 104.959   2
  -1   4   7 534.098 81.2840   6
  -1   4   7 583.887 104.400   2
  -1   4   6 18.2156 37.2035   6
   1  -4  -6 115.396 67.5118   2
   1  -4  -5 295.994 28.3710   1
  -1   4   5 272.010 46.9051   6
   1  -4  -5 208.042 64.5566   2
   1  -4  -4 2074.80 71.7741   1
  -1   4   4 2141.35 100.190   6
   1  -4  -4 2191.02 147.870   2
   1  -4  -4 2216.30 91.9389   5
  -1   4   4 2062.98 140.342   2
   1  -4  -3 12.5276 21.7237   5
   1  -4  -3 14.7724 18.8564   3
  -1   4   3 42.9462 25.9446   6
   1  -4  -3-60.9890 69.1148   2
  -1   4   3 26.6968 47.5165   2
   1  -4  -2 14536.5 238.988   3
   1  -4  -2 14791.6 370.258   2
   1  -4  -2 14993.3 296.973   4
  -1   4   2 14555.7 210.722   6
   1  -4  -1 197.521 21.0099   3
   1  -4  -1 151.540 58.2513   2
  -1   4   1 219.377 40.3582   4
   1  -4   0 14121.1 191.313   3
  -1   4   0 14633.0 189.478   3
  -1   4   0 14663.7 299.565   4
  -1   4  -1 18.5244 13.9939   3
  -1   4  -1 12.2348 30.4847   4
   1  -4   1 10.3489 14.9908   6
  -1   4  -2 1536.03 101.278   4
  -1   4  -2 1446.70 68.8541   3
   1  -4   2 1476.70 74.2768   6
   1  -4   3-5.52479 25.1783   6
  -1   4  -3 55.2657 45.4267   4
   1  -4   4 48.8599 34.5964   6
   1  -4   4 86.4756 42.7769   4
  -1   4  -4 45.9463 45.7788   4
   1  -4   5 653.409 77.8392   6
  -1   4  -5 738.315 90.1141   4
  -1   4  -6 4445.65 225.223   4
   1  -4   6 4128.66 204.761   6
  -1   4  -7 82.1233 48.9087   4
   1  -4   7 67.5827 53.1662   6
  -1   4  -8 1451.33 148.553   4
   1  -4   8 1444.21 139.132   6
   1  -4   9 1409.39 152.174   6
  -1   4  -9 1399.40 154.572   4
  -1   4 -10 24.4930 46.0466   4
   1  -4  10 37.4902 47.0693   6
  -1   4 -11 145.390 69.6118   4
   1  -4  11 214.289 77.5568   6
   1  -4  12 5.26159 49.7775   6
  -1   3  14 228.682 90.3453   6
   1  -3 -14 131.043 71.1222   4
  -1   3  13 33.6746 52.3549   6
   1  -3 -13 18.3519 48.1485   4
   1  -3 -12-84.9390 63.8416   4
   1  -3 -12-161.518 87.7818   2
  -1   3  12-34.7968 56.7447   6
   1  -3 -11 598.818 118.724   2
  -1   3  11 593.059 108.947   6
   1  -3 -11 539.884 99.4645   4
  -1   3  10 59.6661 22.5169   1
  -1   3  10-7.64925 43.6951   6
   1  -3 -10 59.0962 57.2514   4
   1  -3 -10 31.5988 70.5176   2
  -1   3   9 9.77978 65.0433   6
  -1   3   9 32.6644 22.5936   1
   1  -3  -9 118.915 78.8974   2
  -1   3   8 31.8898 19.7225   5
  -1   3   8-62.6747 67.1489   6
  -1   3   8 6.37797 18.2444   1
  -1   3   7 718.657 102.417   2
  -1   3   7 896.968 43.6636   5
   1  -3  -7 771.775 114.059   2
  -1   3   7 725.370 41.8325   1
  -1   3   7 762.439 88.2231   6
  -1   3   6 1420.05 51.7344   5
  -1   3   6 1366.49 47.7053   1
   1  -3  -6 1429.98 134.604   2
  -1   3   6 1455.79 111.520   6
   1  -3  -5 1956.73 146.080   2
  -1   3   5 1887.29 111.399   6
   1  -3  -4 2783.73 153.569   2
  -1   3   4 2820.37 121.408   6
   1  -3  -4 2798.63 66.0351   1
   1  -3  -3 4157.99 184.070   2
   1  -3  -3 3992.89 108.244   5
  -1   3   3 4127.20 125.320   6
   1  -3  -2-41.3838 71.7748   2
   1  -3  -2 51.5078 19.8717   3
  -1   3   2 62.0037 20.0300   6
  -1   3   1 325.507 39.8928   4
   1  -3  -1 363.618 67.5549   2
   1  -3  -1 305.066 26.7562   3
  -1   3   1 320.227 26.5876   3
   1  -3   0 2669.89 66.1210   3
  -1   3   0 2916.57 111.243   4
  -1   3   0 2756.10 66.2548   3
   1  -3   1 318.824 25.9088   6
  -1   3  -1 359.095 46.6932   4
  -1   3  -1 328.382 27.6877   3
  -1   3  -2 37.7381 30.7627   4
   1  -3   2 6.85461 20.3144   6
  -1   3  -3 360.204 50.4334   4
   1  -3   3 393.263 47.5236   6
   1  -3   4 667.394 68.5422   6
  -1   3  -4 708.323 74.2814   4
   1  -3   5 1046.29 90.3131   6
   1  -3   5 968.302 94.7274   4
  -1   3  -5 933.606 94.0202   4
  -1   3  -6 634.780 90.1594   4
   1  -3   6 717.687 89.4852   6
   1  -3   7 262.252 73.3968   6
  -1   3  -7 373.800 78.1680   4
   1  -3   8 1799.78 156.575   6
  -1   3  -8 1657.21 150.838   4
   1  -3   9 46.5097 54.4871   6
  -1   3  -9 65.6038 56.0310   4
   1  -3  10 418.022 93.0580   6
  -1   3 -10 369.695 88.7002   4
   1  -3  11 122.158 68.9945   6
  -1   3 -11 51.2229 46.0669   4
   1  -3  12-76.9764 67.9315   6
  -1   3 -12 24.8163 48.5806   4
   1  -3  13 160.171 81.2817   6
   1  -2 -14-160.951 87.9773   4
  -1   2  14 12.4735 65.1276   6
  -1   2  13-7.55641 54.8432   6
   1  -2 -13 78.6625 63.7749   4
  -1   2  12 38.6017 50.5418   6
   1  -2 -12-27.5015 55.3553   4
   1  -2 -11 272.332 91.1844   4
  -1   2  11 195.092 82.5009   6
   1  -2 -10 314.598 87.7911   2
  -1   2  10 426.730 94.9699   6
   1  -2 -10 410.243 86.3062   4
   1  -2  -9 479.347 104.735   2
   1  -2  -9 633.610 111.260   4
  -1   2   9 607.715 104.521   6
   1  -2  -8 2570.54 194.121   2
  -1   2   8 2459.71 170.572   6
   1  -2  -8 2382.18 169.940   4
  -1   2   7 294.832 68.1303   6
   1  -2  -7 445.802 95.3550   2
  -1   2   7 317.683 77.1629   2
   1  -2  -6 4680.34 222.718   2
  -1   2   6 4247.42 191.537   6
  -1   2   5 684.124 75.5778   6
   1  -2  -5 669.059 96.9886   2
   1  -2  -4 5262.07 206.154   2
  -1   2   4 5078.19 169.690   6
  -1   2   3 1724.31 86.0521   6
   1  -2  -3 1669.74 113.562   2
   1  -2  -2 4953.16 172.547   2
   1  -2  -2 4641.09 124.034   3
   1  -2  -1 33676.0 414.138   3
   1  -2  -1 34104.9 510.271   2
  -1   2   1 34920.7 412.474   3
  -1   2   0 8961.68 174.519   4
   1  -2   0 8482.60 137.974   3
  -1   2   0 8962.08 139.557   3
   1  -2   1 5172.77 100.947   6
  -1   2  -1 5100.82 133.325   4
  -1   2  -1 4729.49 97.1854   6
  -1   2  -1 4919.01 105.414   3
   1  -2   2 3990.27 113.299   6
  -1   2  -2 3858.94 127.178   4
  -1   2  -2 3865.59 110.341   6
  -1   2  -3 1027.49 72.7099   4
   1  -2   3 1122.30 72.9101   6
   1  -2   4 66.7584 32.3120   6
  -1   2  -4 130.668 40.2248   4
   1  -2   5 197.111 44.6530   6
  -1   2  -5 180.833 51.1487   4
   1  -2   6 36.2466 43.1514   6
  -1   2  -6 38.7306 52.3003   4
   1  -2   6 88.8244 44.6620   4
  -1   2  -7 133.336 71.7765   4
   1  -2   7-28.6383 52.8237   6
   1  -2   8 47.5201 61.5439   6
  -1   2  -8 56.7381 63.0470   4
   1  -2   9 143.875 64.6534   6
  -1   2  -9 122.890 60.8360   4
   1  -2  10 601.375 102.576   6
  -1   2 -10 780.069 120.189   4
  -1   2 -11 196.386 77.3121   4
   1  -2  11-23.7739 47.6619   6
  -1   2 -12 504.494 104.071   4
   1  -2  12 470.187 112.042   6
  -1   2 -13-64.2429 67.9589   4
   1  -2  13-51.6681 53.6120   6
  -1   1  13 91.4128 68.2569   6
   1  -1 -13 25.9587 48.9582   4
  -1   1  12 40.2643 60.9604   6
   1  -1 -12 78.8269 72.5220   4
   1  -1 -11 941.591 132.606   4
  -1   1  11 833.343 121.560   6
   1  -1 -10 592.481 95.9788   4
  -1   1  10 514.355 98.2067   6
   1  -1  -9 1919.67 160.381   4
  -1   1   9 1760.96 161.361   6
   1  -1  -8 76.4170 73.3156   4
  -1   1   8 52.7687 56.7193   6
   1  -1  -8 58.9402 62.5870   2
   1  -1  -7 1742.21 140.312   4
   1  -1  -7 1744.32 155.259   2
  -1   1   7 1751.61 142.260   6
   1  -1  -6 2254.68 158.990   2
   1  -1  -6 2435.06 148.892   4
  -1   1   6 2477.33 150.551   6
   1  -1  -5 7165.64 253.890   2
  -1   1   5 6941.52 231.228   6
  -1   1   4 71.7848 35.1361   6
   1  -1  -4 98.5054 47.1383   2
   1  -1  -3 3913.68 162.943   2
   1  -1  -2 5021.94 157.961   2
   1  -1  -1 4319.29 123.147   2
  -1   1   1 4303.94 100.500   3
   1  -1   0 6.51596 10.3974   3
   1  -1   0 8.82168 20.6739   2
  -1   1   0-12.1751 10.3948   4
  -1   1   0-4.60157 11.2734   3
   1  -1   1 1615.66 56.5138   3
  -1   1  -1 1763.59 53.0212   6
  -1   1  -1 1701.16 57.4378   3
  -1   1  -1 1694.11 59.6796   4
   1  -1   1 1725.82 52.1798   6
   1  -1   2 3336.84 101.324   6
  -1   1  -2 3194.17 99.2687   4
  -1   1  -2 3131.49 97.0045   6
  -1   1  -3-2.14326 20.8171   6
  -1   1  -3 27.1047 28.6429   4
   1  -1   3-7.52460 25.4746   4
   1  -1   3 3.78198 28.6184   6
   1  -1   4 158.081 35.7639   6
  -1   1  -4 233.289 44.3287   4
  -1   1  -4 186.299 37.1375   6
   1  -1   4 241.327 39.6087   4
  -1   1  -5 26.0822 43.9274   4
   1  -1   5-26.8740 42.2965   6
   1  -1   6 782.487 91.9262   2
   1  -1   6 705.916 79.4044   4
   1  -1   6 674.431 80.5272   6
  -1   1  -6 790.063 88.7037   4
  -1   1  -7 368.957 78.4577   4
   1  -1   7 206.938 62.9343   6
   1  -1   8 0.16523 47.2254   6
  -1   1  -8 57.0237 56.4455   4
   1  -1   9 293.479 81.7791   6
  -1   1  -9 253.289 72.7778   4
   1  -1  10 262.233 75.1611   6
  -1   1 -10 318.584 82.9539   4
  -1   1 -11 275.529 80.4949   4
   1  -1  11 314.634 91.3074   6
   1  -1  12-19.5660 51.0237   6
  -1   1 -12 17.8038 52.2097   4
   1  -1  13 29.9068 65.5232   6
  -1   1 -13 53.3605 56.8861   4
   1   0 -13 244.085 92.4444   4
  -1   0  13 109.720 76.1513   6
   1   0 -12 140.557 71.9708   4
  -1   0  12 3.06735 47.4293   6
   1   0 -11 1325.94 155.908   4
  -1   0  11 1494.98 169.014   6
   1   0 -10 241.070 73.1053   4
  -1   0  10 346.864 93.7294   6
  -1   0   9 2886.14 206.579   6
   1   0  -9 3228.87 212.363   4
   1   0  -8 6350.64 278.123   4
  -1   0   8 6047.60 280.582   6
   1   0  -7 4011.27 208.379   4
  -1   0   7 3883.00 209.265   6
   1   0  -6 2842.86 178.101   2
   1   0  -6 3467.72 180.670   4
  -1   0   6 2997.96 169.887   6
   1   0  -5 11706.5 312.399   4
  -1   0   5 11290.8 310.694   6
   1   0  -5 11370.7 333.982   2
   1   0  -4 4755.60 176.117   4
   1   0  -4 4433.08 186.331   2
   1   0  -3 9157.31 226.686   4
   1   0  -3 9328.54 242.557   2
  -1   0   2 57034.4 605.467   5
   1   0  -2 58663.7 723.911   2
  -1   0   1 34113.3 457.448   2
  -1   0   1 35602.0 437.641   3
   1   0   1 50987.8 563.753   6
  -1   0  -2 32447.3 387.102   4
   1   0   2 32033.2 415.547   6
   1   0   2 31591.5 386.813   4
   1   0   3 3894.13 116.221   4
   1   0   3 4151.91 132.647   6
  -1   0  -3 3918.85 117.028   4
  -1   0  -3 3803.48 123.651   6
   1   0   3 3712.71 126.920   2
  -1   0  -4 1191.95 75.8001   4
  -1   0  -4 1108.67 75.5772   6
   1   0   4 1111.53 79.5606   2
   1   0   4 1201.51 81.4357   6
   1   0   4 1107.74 74.0461   4
   1   0   5 98.9531 37.7798   2
   1   0   5 105.443 44.0583   6
  -1   0  -5 92.6905 34.9362   4
  -1   0  -5 125.663 39.3692   6
  -1   0  -6 20.2490 41.7762   4
   1   0   6 80.7586 48.6182   6
   1   0   7 192.277 58.7107   6
   1   0   7 114.392 51.4262   2
  -1   0  -7 130.500 51.0249   4
   1   0   8 451.198 81.2082   6
  -1   0  -8 318.087 63.5688   4
  -1   0  -9 501.577 91.5704   4
   1   0   9 527.466 94.5759   6
   1   0  10 737.667 115.678   6
  -1   0 -10 763.699 109.322   4
   1   0  11 361.760 88.0382   6
  -1   0 -11 414.417 88.0342   4
   1   0  12 110.829 62.0422   6
  -1   0 -12 40.1951 43.8916   4
   1   0  13-5.97562 55.4775   6
  -1   0 -13-78.7865 58.3506   4
   1   0  14 138.157 75.2791   6
  -1   0 -14 107.539 63.6890   4
  -1  -1  13 380.467 112.036   6
  -1  -1  12-84.6468 71.1332   6
   1   1 -12 38.0491 58.7780   4
  -1  -1  11 195.180 63.3831   6
   1   1 -11 474.216 101.312   4
   1   1 -10 183.466 79.5090   4
  -1  -1  10-44.9323 63.4678   6
  -1  -1   9-101.739 69.3560   6
   1   1  -9-17.3793 59.7875   4
  -1  -1   8 596.798 104.512   6
   1   1  -8 641.413 99.1848   4
   1   1  -7 4684.88 229.614   4
  -1  -1   7 4705.32 235.188   6
  -1  -1   6 519.594 86.6394   6
   1   1  -6 535.755 84.3084   4
  -1  -1   5 7283.24 254.507   6
   1   1  -5 7470.93 251.857   4
   1   1  -4 69.3623 37.8651   4
   1   1  -3 92.3232 33.0561   4
  -1  -1   3 198.677 42.9177   2
  -1  -1   2 2640.81 116.124   2
   1   1  -2 2856.53 111.972   4
  -1  -1   1 56826.1 686.542   2
   1   1  -1 58595.1 667.513   4
   1   1  -1 56700.5 655.227   3
  -1  -1   1 57068.3 673.979   4
  -1  -1   1 58609.3 653.265   5
  -1  -1   0 20972.8 263.980   4
  -1  -1   0 21259.2 268.143   3
   1   1   0 21068.5 267.244   3
   1   1   0 21330.1 259.845   4
   1   1   1 3311.52 87.6172   6
  -1  -1  -1 3006.55 74.6551   3
   1   1   1 2956.55 79.1640   1
   1   1   2 61205.4 699.798   1
  -1  -1  -2 61011.5 663.337   2
   1   1   2 62016.3 703.122   6
   1   1   2 60305.6 672.628   2
   1   1   3 18565.0 310.939   6
  -1  -1  -3 18109.7 272.049   4
  -1  -1  -3 18711.4 294.797   2
   1   1   3 17259.3 298.651   2
  -1  -1  -4 3815.50 127.272   4
   1   1   4 3514.05 139.218   2
   1   1   4 3778.71 140.483   6
  -1  -1  -4 3884.58 139.858   2
   1   1   5 468.786 63.6190   6
  -1  -1  -5 359.391 55.3444   2
   1   1   5 398.489 59.4065   2
  -1  -1  -5 408.616 54.0257   4
  -1  -1  -6 132.348 45.5754   4
   1   1   6 212.864 58.8975   6
  -1  -1  -6 85.9292 46.2537   2
   1   1   7 329.396 69.9133   6
   1   1   7 337.750 74.4312   2
  -1  -1  -7 323.700 64.1395   4
   1   1   8 109.691 68.5062   6
  -1  -1  -8-13.7008 46.0450   4
  -1  -1  -9 379.146 82.2107   4
   1   1   9 282.678 81.4958   6
  -1  -1 -10 394.740 78.7974   4
   1   1  10 439.225 95.6825   6
  -1  -1 -11 1569.86 152.145   4
   1   1  11 1392.44 155.284   6
  -1  -1 -12 664.854 117.344   4
   1   1  12 533.117 115.473   6
   1   1  13 111.682 66.6131   6
  -1  -1 -13 294.907 83.3833   4
   1   1  14 69.7736 75.7105   6
  -1  -1 -14 25.0008 55.0936   4
   1   2 -12 286.742 97.6224   4
  -1  -2  12 218.231 87.3716   6
  -1  -2  11-158.039 76.5630   6
   1   2 -11-4.12387 58.2738   4
  -1  -2  10 13.1015 54.9453   6
   1   2 -10 85.1755 66.5986   4
  -1  -2   9 64.7915 56.7242   6
   1   2  -9 122.318 58.5034   4
   1   2  -8 374.767 87.9724   4
  -1  -2   8 321.955 82.2449   6
   1   2  -7 184.756 80.6864   4
  -1  -2   7 66.9607 56.6158   6
  -1  -2   6 3801.04 205.212   6
   1   2  -6 3691.65 201.960   4
  -1  -2   5 5648.71 247.153   2
  -1  -2   5 6108.78 237.043   6
   1   2  -5 5676.94 226.756   4
   1   2  -4 6241.89 219.452   4
   1   2  -3 30224.9 508.238   4
  -1  -2   3 31926.6 552.500   2
   1   2  -2 35532.8 510.561   4
  -1  -2   2 33647.9 517.644   4
   1   2  -2 34245.1 467.570   3
  -1  -2   1 1022.73 66.7407   5
  -1  -2   1 986.199 62.3586   4
   1   2  -1 1023.67 63.4053   4
   1   2  -1 1020.71 52.3521   3
   1   2   0 138059. 1388.82   4
  -1  -2   0 134958. 1387.45   4
  -1  -2   0 133469. 1437.03   5
  -1  -2   0 135863. 1357.44   3
   1   2   0 132625. 1353.74   3
  -1  -2  -1 1545.38 50.0564   4
   1   2   1 1516.46 50.8011   3
  -1  -2  -1 1460.96 65.6628   6
  -1  -2  -1 1630.35 52.7147   3
   1   2   1 1670.31 51.3983   4
   1   2   1 1538.88 68.7344   6
  -1  -2  -2 86815.4 975.264   6
   1   2   2 90511.1 975.297   6
  -1  -2  -2 88415.3 966.250   1
   1   2   2 87061.7 963.388   1
  -1  -2  -2 86081.6 904.284   4
  -1  -2  -2 87840.1 953.809   2
   1   2   2 87098.6 962.273   2
   1   2   3 21103.9 341.371   2
  -1  -2  -3 21594.3 331.359   2
  -1  -2  -3 20515.8 336.251   6
   1   2   3 20785.1 316.247   1
   1   2   3 21880.7 341.584   6
  -1  -2  -3 21055.4 326.531   1
  -1  -2  -4 52.0932 40.8288   2
   1   2   4-8.93760 32.2010   2
   1   2   4 5.55558 32.4023   6
   1   2   4 33.9514 26.3982   1
   1   2   5 21873.9 432.336   2
  -1  -2  -5 21714.2 405.014   2
   1   2   5 20644.9 365.207   1
   1   2   5 20805.7 402.743   6
   1   2   6 4285.15 195.821   2
   1   2   6 4258.44 180.739   6
  -1  -2  -6 4575.39 189.427   2
  -1  -2  -6 4398.91 167.871   4
   1   2   7 7125.61 256.984   6
  -1  -2  -7 7557.00 245.830   4
  -1  -2  -7 7475.50 267.381   2
   1   2   8 25.3299 52.1619   6
  -1  -2  -8 21.4336 50.8608   4
   1   2   8-81.4534 58.8040   2
  -1  -2  -8-19.4627 66.1427   2
   1   2   9 534.552 94.2504   6
  -1  -2  -9 622.066 88.7501   4
  -1  -2 -10 68.8316 57.2623   4
   1   2  10 83.0824 59.9820   6
   1   2  11 1032.31 131.491   6
  -1  -2 -11 1068.42 126.402   4
   1   2  12 74.2528 62.6009   6
  -1  -2 -12-8.05311 50.8300   4
   1   2  13 822.280 137.408   6
  -1  -2 -13 794.878 119.137   4
   1   2  14 8.65849 45.0875   6
  -1  -2 -14 83.6219 60.3497   4
  -1  -2 -15 13.2799 54.1230   4
  -1  -3  12 565.532 127.343   6
  -1  -3  11 205.301 82.9342   6
   1   3 -11 350.380 96.8533   4
   1   3 -10 184.283 77.4675   4
  -1  -3  10-13.9118 50.7694   6
  -1  -3   9 12.9913 49.4097   6
   1   3  -9 91.9867 57.2073   4
   1   3  -8 28.5823 40.8768   4
  -1  -3   8-22.5158 44.9956   6
   1   3  -7 67.6715 58.6376   4
  -1  -3   7 28.0401 56.5106   6
  -1  -3   6 1072.74 120.245   6
   1   3  -6 1154.04 123.221   4
   1   3  -5 282.236 73.8326   4
  -1  -3   5 199.114 65.6422   6
   1   3  -4 13538.1 350.209   4
  -1  -3   4 13959.9 385.442   2
  -1  -3   4 13925.5 364.281   4
   1   3  -3 155.814 48.8947   4
   1   3  -3 95.8590 26.2855   3
  -1  -3   2 35085.8 551.038   4
   1   3  -2 34452.9 535.787   4
   1   3  -2 34159.1 471.821   3
  -1  -3   1 701.163 58.4943   4
   1   3  -1 656.180 43.0252   3
  -1  -3   1 656.629 63.3527   5
   1   3  -1 688.026 56.0272   4
  -1  -3   0 2311.79 91.3865   4
   1   3   0 2239.05 63.7050   3
   1   3   0 2460.01 94.5075   4
  -1  -3   0 2242.26 63.0944   3
  -1  -3   0 2215.18 104.117   5
   1   3   1 3307.24 76.9595   3
   1   3   1 3643.51 102.500   4
  -1  -3  -1 3378.89 76.6443   3
  -1  -3  -1 3596.97 129.209   5
  -1  -3  -1 3429.84 98.4827   4
  -1  -3  -1 3265.21 107.802   6
   1   3   2 2334.16 94.1436   6
  -1  -3  -2 2129.79 86.6120   6
   1   3   2 2262.38 75.7479   4
  -1  -3  -2 2314.52 74.5676   3
  -1  -3  -2 2217.20 100.529   2
  -1  -3  -2 2044.93 88.0056   1
  -1  -3  -2 2105.10 71.7058   4
   1   3   3 65.6165 45.8429   5
   1   3   3 6.08541 34.6066   2
  -1  -3  -3-7.97931 36.3409   2
  -1  -3  -3 71.4381 27.9186   6
  -1  -3  -3 81.9349 32.9212   1
   1   3   3 10.0875 19.0036   1
   1   3   3 42.8293 32.5622   6
   1   3   4 34086.4 506.612   6
  -1  -3  -4 33567.2 519.923   2
   1   3   4 33068.2 464.476   1
  -1  -3  -4 33433.3 501.346   6
  -1  -3  -4 33301.1 481.352   1
   1   3   4 33300.0 534.550   2
  -1  -3  -5 4441.73 165.314   6
   1   3   5 4463.09 165.503   6
   1   3   5 4130.83 135.216   1
  -1  -3  -5 4481.61 177.061   2
   1   3   5 4502.26 182.518   2
   1   3   6 22236.2 393.414   1
  -1  -3  -6 23108.2 452.880   6
  -1  -3  -6 23310.9 465.190   2
   1   3   6 22505.3 452.113   6
   1   3   6 22831.2 496.460   2
   1   3   7 183.028 39.1674   1
  -1  -3  -7 208.093 65.1618   2
   1   3   7 301.158 62.5864   6
   1   3   8 2292.42 173.354   2
  -1  -3  -8 2177.03 157.330   2
  -1  -3  -8 2443.51 148.165   4
   1   3   8 2112.54 122.714   1
   1   3   8 2138.76 152.267   6
   1   3   9 422.825 62.9740   1
   1   3   9 361.785 86.6687   6
  -1  -3  -9 489.431 86.3279   4
  -1  -3  -9 426.834 95.0369   2
   1   3  10 34.1416 58.4567   6
   1   3  10 22.3408 38.1245   1
  -1  -3 -10-13.2538 53.8263   4
  -1  -3 -10-22.2374 75.8217   2
   1   3  11 126.282 69.4112   6
   1   3  11 162.922 46.3149   1
  -1  -3 -11 94.3477 55.0042   4
  -1  -3 -12 1136.65 133.321   4
   1   3  12 1054.11 139.855   6
   1   3  13 152.781 75.1777   6
  -1  -3 -13-7.90923 51.3545   4
   1   3  14 1798.55 201.344   6
  -1  -3 -14 2087.43 195.766   4
   1   3  15-102.411 74.3778   6
  -1  -3 -15-4.35907 53.4163   4
  -1  -4  11 469.505 113.172   6
   1   4 -10 56.5614 58.0445   4
  -1  -4  10-0.58401 49.8792   6
  -1  -4   9 93.0743 50.0423   6
   1   4  -9 252.576 77.6191   4
  -1  -4   8 240.355 79.3102   6
   1   4  -8 268.227 74.7603   4
  -1  -4   7 119.313 57.7760   6
   1   4  -7 52.4220 57.1969   4
   1   4  -6 755.369 83.8067   3
   1   4  -6 786.353 110.049   4
  -1  -4   6 1012.41 117.599   6
   1   4  -5 179.650 67.3141   4
  -1  -4   5 150.046 58.6485   6
   1   4  -4 40.4774 24.5060   3
   1   4  -4 77.6988 50.1848   4
   1   4  -3 425.525 67.4390   4
   1   4  -3 309.445 41.2321   3
  -1  -4   3 387.421 62.0610   4
   1   4  -2 4536.22 175.973   4
   1   4  -2 4633.87 136.816   3
  -1  -4   2 4741.51 180.649   4
   1   4  -1 3036.72 92.6741   3
  -1  -4   1 3217.61 134.609   4
   1   4  -1 3139.25 131.291   4
  -1  -4   1 3271.11 148.132   5
   1   4   0 318.969 44.0565   4
  -1  -4   0 276.811 45.6068   5
   1   4   0 300.082 23.8376   3
  -1  -4   0 305.052 40.7778   4
   1   4   1 186.814 31.3391   4
  -1  -4  -1 185.969 17.8677   3
   1   4   1 178.258 17.8878   3
  -1  -4  -1 177.813 29.4171   4
  -1  -4  -1 161.321 42.2365   5
  -1  -4  -1 184.370 30.2288   6
   1   4   2 488.069 44.2691   4
  -1  -4  -2 480.538 33.0168   3
   1   4   2 478.623 48.2560   6
  -1  -4  -2 428.290 39.1294   4
  -1  -4  -2 427.352 54.0007   5
  -1  -4  -2 397.326 52.7187   2
  -1  -4  -2 462.891 43.6968   6
   1   4   3 7268.96 212.062   5
   1   4   3 7480.05 189.820   6
  -1  -4  -3 7072.35 187.959   1
  -1  -4  -3 7186.92 216.967   2
   1   4   3 7218.01 209.485   2
  -1  -4  -3 6919.61 178.668   6
  -1  -4  -3 6814.58 162.672   4
   1   4   4 487.193 54.6914   6
  -1  -4  -4 612.051 57.4602   1
   1   4   4 455.708 60.4660   2
   1   4   4 367.011 56.1982   5
  -1  -4  -4 425.823 48.8853   6
  -1  -4  -4 405.730 63.7270   2
  -1  -4  -5 27561.6 444.838   1
   1   4   5 27961.5 525.842   2
  -1  -4  -5 27283.0 467.979   6
   1   4   5 26653.8 467.150   6
  -1  -4  -5 27596.0 502.199   2
   1   4   5 26481.4 422.384   1
   1   4   6 1065.13 107.558   2
   1   4   6 982.051 67.8977   1
  -1  -4  -6 1125.03 89.5235   6
  -1  -4  -6 1128.06 104.083   2
   1   4   6 1001.67 92.3496   6
  -1  -4  -7 3244.37 165.954   6
   1   4   7 3128.48 165.010   6
  -1  -4  -7 3486.24 186.719   2
   1   4   7 3134.31 128.179   1
   1   4   8-23.8409 62.8244   2
   1   4   8 15.6818 54.6494   6
   1   4   8-11.3495 31.7531   1
  -1  -4  -8 18.6914 55.4868   2
   1   4   9 89.1945 59.2986   6
   1   4   9 35.4906 32.8833   1
  -1  -4 -10 255.931 70.4895   4
   1   4  10 299.530 88.7505   6
  -1  -4 -10 126.465 67.3755   2
   1   4  10 244.202 47.1495   1
  -1  -4 -11 29.8094 60.8458   2
   1   4  11 62.9986 28.9730   1
   1   4  11 133.707 65.1060   6
  -1  -4 -11 85.0582 59.2999   4
   1   4  12 1920.29 184.877   6
  -1  -4 -12 1908.94 168.736   4
  -1  -4 -12 1750.12 178.915   2
   1   4  13 1156.18 154.262   6
  -1  -4 -13 1219.85 141.995   4
   1   4  14 1509.68 177.987   6
  -1  -4 -14 1630.41 171.248   4
  -1  -4 -15 1263.39 158.836   4
   1   4  15 1233.30 177.003   6
  -1  -4 -16 100.063 66.7150   4
  -1  -5  11 26.5613 57.9501   6
   1   5 -10-42.3239 69.2629   4
  -1  -5  10-177.333 76.9690   6
  -1  -5   9 52.9749 50.9480   6
   1   5  -9-14.8954 59.7443   4
   1   5  -8 5.45804 49.4479   4
  -1  -5   8 63.2525 42.4804   6
  -1  -5   7 198.894 69.0659   6
   1   5  -7 86.7254 53.0209   4
  -1  -5   6 21.2959 45.1864   6
   1   5  -6-21.6563 51.2449   4
   1   5  -6 57.2013 31.2786   3
   1   5  -5 284.517 65.3851   4
  -1  -5   5 507.720 89.6167   6
   1   5  -4 58.0578 29.7626   3
   1   5  -4-41.0432 52.3871   4
   1   5  -3 40.5074 25.5513   3
   1   5  -3-11.6242 43.3921   4
   1   5  -2 634.544 51.4091   3
   1   5  -2 678.107 76.7835   4
  -1  -5   2 589.002 71.0509   4
   1   5  -1 789.977 45.4574   3
   1   5  -1 891.530 83.2699   4
  -1  -5   1 770.679 81.3023   5
  -1  -5   1 860.349 80.2733   4
  -1  -5   0 3789.11 151.661   4
  -1  -5   0 3867.44 173.311   5
   1   5   0 3798.99 150.704   4
   1   5   0 3759.21 81.4401   3
  -1  -5  -1 116.488 29.5849   6
  -1  -5  -1 127.133 39.4049   5
  -1  -5  -1 105.850 27.1286   4
   1   5   1 86.9053 25.4818   4
  -1  -5  -2 245.078 46.7322   5
  -1  -5  -2 280.249 38.9479   4
  -1  -5  -2 280.949 24.6248   3
   1   5   2 292.057 41.2114   4
  -1  -5  -2 228.506 34.4304   6
   1   5   3 108.228 26.4193   4
  -1  -5  -3 141.250 53.8702   2
   1   5   3 87.3780 43.8262   5
   1   5   3 143.415 35.9331   6
  -1  -5  -3 102.580 27.8633   6
  -1  -5  -3 112.357 39.1270   5
  -1  -5  -3 79.1879 20.0774   4
  -1  -5  -3 108.504 22.4894   3
   1   5   4 7368.08 206.283   6
  -1  -5  -4 7697.92 210.868   1
  -1  -5  -4 7373.09 204.321   6
  -1  -5  -4 7360.19 192.033   4
   1   5   4 7562.65 233.329   5
  -1  -5  -4 7162.52 243.710   2
   1   5   4 7682.66 248.622   2
   1   5   5 2183.32 119.632   6
   1   5   5 2241.80 127.821   5
  -1  -5  -5 2223.58 116.407   6
   1   5   5 2246.86 144.210   2
  -1  -5  -5 2292.69 143.385   2
  -1  -5  -5 2249.78 115.332   1
   1   5   6 64.6343 39.5667   5
  -1  -5  -6 7.28282 31.9924   1
  -1  -5  -6 37.4879 51.6703   2
   1   5   6 11.8364 34.7901   6
  -1  -5  -6 16.4549 27.5404   6
   1   5   6 14.0062 38.8116   2
  -1  -5  -7 1518.89 112.904   6
   1   5   7 1288.72 82.5668   1
   1   5   7 1453.58 104.536   5
  -1  -5  -7 1448.26 129.228   2
   1   5   7 1325.16 106.670   6
  -1  -5  -7 1407.21 104.424   1
   1   5   8 255.360 82.5012   2
   1   5   8 92.9558 27.7665   1
  -1  -5  -8 146.737 49.4599   6
  -1  -5  -8 131.163 74.5211   2
   1   5   8 90.4955 48.0864   6
   1   5   9 1500.27 94.4816   1
   1   5   9 1472.63 138.066   6
  -1  -5  -9 1519.17 141.994   2
   1   5  10 90.0996 35.0152   1
   1   5  10-33.7721 62.1419   6
  -1  -5 -10 105.998 81.8389   2
   1   5  11 163.537 70.6228   6
  -1  -5 -11 157.932 61.4796   4
  -1  -5 -11 146.405 75.8497   2
   1   5  11 88.8463 30.2536   1
  -1  -5 -12 1821.80 164.711   4
   1   5  12 1527.87 166.115   6
  -1  -5 -12 2125.75 194.512   2
  -1  -5 -13 2.10028 60.3028   2
  -1  -5 -13 92.6998 66.9209   4
   1   5  13 22.7111 42.5353   6
   1   5  14 886.980 142.538   6
  -1  -5 -14 930.650 130.965   4
   1   5  15 831.290 144.162   6
  -1  -5 -15 922.189 133.810   4
  -1  -5 -16-40.0054 61.4971   4
  -1  -6  10 109.465 63.9413   6
  -1  -6   9 56.7087 55.4068   6
   1   6  -9-3.61783 53.7216   4
  -1  -6   8 38.8554 47.3561   6
   1   6  -8-92.5555 69.8215   4
   1   6  -7 162.592 61.6402   4
  -1  -6   7 218.290 67.1698   6
  -1  -6   6 67.1781 56.8406   6
   1   6  -6 57.0665 53.0648   4
  -1  -6   5 643.874 92.1169   6
   1   6  -5 534.540 83.8494   4
   1   6  -4 22.8750 52.2721   4
   1   6  -4 106.426 31.6268   3
  -1  -6   4 59.1641 48.8182   6
   1   6  -3 114.591 55.5422   4
   1   6  -3 47.6283 24.8614   3
   1   6  -2 1121.58 105.460   4
   1   6  -2 1008.45 63.0758   3
  -1  -6   1 1122.20 96.8246   4
   1   6  -1 1068.48 97.9328   4
   1   6  -1 1061.06 49.9274   3
  -1  -6   1 1113.19 108.257   5
  -1  -6   0 63.7848 35.4916   4
  -1  -6   0 54.8754 35.3679   5
   1   6   0 55.5527 33.8274   4
  -1  -6  -1 1346.11 108.867   5
  -1  -6  -1 1094.81 75.7283   6
   1   6   1 1174.87 88.3247   4
  -1  -6  -1 1249.14 89.7174   4
  -1  -6  -2 173.962 48.5273   5
   1   6   2 185.862 40.5390   4
  -1  -6  -2 218.679 38.9082   4
  -1  -6  -2 189.451 17.4101   3
  -1  -6  -2 201.161 35.3337   6
  -1  -6  -3 20.5855 31.9685   5
   1   6   3 42.7933 28.7917   6
  -1  -6  -3 81.9735 27.3591   6
  -1  -6  -3 53.3648 21.1829   4
  -1  -6  -3-16.2082 49.1657   2
   1   6   3 53.3144 26.7628   4
  -1  -6  -3 47.7122 16.1821   3
  -1  -6  -4 45.8939 22.8561   4
  -1  -6  -4-12.4233 34.2436   1
  -1  -6  -4-33.2320 56.7191   2
  -1  -6  -4 5.33977 19.7916   6
   1   6   4-7.86554 27.0463   6
   1   6   4 12.9970 40.6650   5
  -1  -6  -5 77.1927 54.0497   2
  -1  -6  -5 111.129 32.8055   6
  -1  -6  -5 113.646 29.2838   4
  -1  -6  -5 27.4774 28.5275   1
   1   6   5 104.593 40.0622   6
   1   6   5 55.0025 46.1859   5
   1   6   5 114.028 46.4977   2
  -1  -6  -6 406.663 55.3381   1
  -1  -6  -6 408.876 85.4623   2
   1   6   6 325.391 60.4858   5
  -1  -6  -6 346.007 48.2229   4
   1   6   6 441.876 67.3664   6
  -1  -6  -6 332.617 51.5582   6
   1   6   6 372.046 75.9995   2
   1   6   7 326.988 60.0528   5
  -1  -6  -7 247.455 50.5473   6
  -1  -6  -7 256.676 53.5220   1
  -1  -6  -7 221.116 71.9357   2
   1   6   7 217.538 56.0254   6
  -1  -6  -8 47.1779 73.8177   2
  -1  -6  -8 137.110 58.4414   1
  -1  -6  -8 13.5393 34.8248   6
   1   6   8-5.04173 60.6346   2
   1   6   8 46.1403 48.4083   5
   1   6   8 65.6169 41.0196   6
   1   6   9 240.060 66.7682   6
   1   6   9 399.769 69.0466   5
   1   6   9 334.139 47.0679   1
  -1  -6  -9 341.031 98.2199   2
   1   6  10 11.3534 38.8127   5
   1   6  10 3.60208 42.3878   6
  -1  -6 -10 42.6877 68.3759   2
   1   6  10 22.5485 19.6934   1
  -1  -6 -11 578.240 113.157   2
   1   6  11 265.510 43.5487   1
   1   6  11 287.011 71.5664   6
   1   6  11 326.557 59.7422   5
  -1  -6 -12 962.679 139.114   2
   1   6  12 790.484 120.451   6
   1   6  12 1046.93 98.6676   5
   1   6  13 185.891 77.9879   6
  -1  -6 -13 91.1329 75.3007   2
  -1  -6 -13 214.362 69.8299   4
   1   6  14 1362.87 169.296   6
  -1  -6 -14 1424.00 159.259   4
  -1  -6 -14 1255.32 168.123   2
   1   6  15 102.074 72.3737   6
  -1  -6 -15 75.3494 61.6630   4
  -1  -6 -16 27.2734 53.4011   4
  -1  -7   9 74.1562 56.8778   6
  -1  -7   8 29.5401 46.8029   6
   1   7  -8 88.2377 69.0231   4
  -1  -7   7 286.721 76.3643   6
   1   7  -7 389.558 96.0529   4
  -1  -7   6 502.189 87.8663   6
   1   7  -6 600.724 111.926   4
  -1  -7   5 702.217 97.4459   6
   1   7  -5 809.656 116.109   4
   1   7  -4 107.251 31.5913   3
  -1  -7   4 105.739 48.0042   6
   1   7  -4 151.720 62.2209   4
   1   7  -3 165.773 65.0144   4
   1   7  -3 95.1539 26.1850   3
   1   7  -2 496.218 41.1420   3
   1   7  -2 601.004 87.4200   4
   1   7  -1 228.667 60.2998   4
   1   7  -1 164.203 19.1438   3
  -1  -7   0 1967.61 114.758   6
   1   7   0 2120.89 136.374   4
  -1  -7   0 2273.74 141.430   4
   1   7   1 349.447 56.4490   4
  -1  -7  -1 376.541 56.7939   4
  -1  -7  -1 425.571 52.5496   6
  -1  -7  -2 46.9914 28.8410   4
  -1  -7  -2-14.8822 33.8223   5
  -1  -7  -2 7.68290 19.9388   6
   1   7   2 46.4777 32.6413   4
  -1  -7  -3 16.7325 56.9279   2
   1   7   3 45.1646 32.4828   4
  -1  -7  -3 38.3045 22.6316   6
  -1  -7  -3 39.0530 15.4151   3
  -1  -7  -3 39.8792 34.0897   5
  -1  -7  -3 88.1734 33.3197   4
  -1  -7  -4 86.9797 47.1679   5
   1   7   4 82.0079 32.6325   6
  -1  -7  -4 34.7330 64.3952   2
  -1  -7  -4 42.2305 24.2917   4
  -1  -7  -4 58.1118 22.6506   3
  -1  -7  -4 47.3499 28.9128   6
  -1  -7  -5 4581.10 171.477   6
  -1  -7  -5 4440.13 232.098   2
  -1  -7  -5 4530.27 175.235   4
   1   7   5 4668.96 183.883   6
  -1  -7  -5 4589.57 188.355   1
  -1  -7  -6 522.527 96.4339   2
  -1  -7  -6 599.938 73.4325   1
   1   7   6 552.293 68.6453   6
  -1  -7  -6 481.493 58.9093   4
   1   7   6 539.578 79.2647   5
  -1  -7  -6 505.220 63.3047   6
  -1  -7  -7 1489.58 109.011   1
   1   7   7 1685.84 125.412   6
   1   7   7 1809.80 132.720   5
  -1  -7  -7 1623.97 109.522   4
  -1  -7  -7 1635.91 150.749   2
  -1  -7  -7 1770.70 122.491   6
   1   7   7 1826.11 155.396   2
  -1  -7  -8 76.7840 50.4935   1
  -1  -7  -8 37.8489 33.4958   6
   1   7   8 49.7183 44.7687   6
   1   7   8 48.0436 60.1380   2
  -1  -7  -8 37.9864 67.6770   2
   1   7   8 58.8632 50.8827   5
   1   7   9 109.060 59.2519   5
  -1  -7  -9 89.7270 77.7807   2
   1   7   9 7.57221 51.3859   6
   1   7  10 101.375 54.9126   6
   1   7  10 125.441 47.1358   5
  -1  -7 -10 328.324 103.908   2
  -1  -7 -11 1738.47 173.855   2
   1   7  11 2156.68 141.865   5
   1   7  11 1883.54 168.781   6
  -1  -7 -12 817.263 133.543   2
   1   7  12 949.344 97.2228   5
   1   7  12 808.103 117.911   6
   1   7  13 346.446 62.1040   5
   1   7  13 197.597 76.9069   6
  -1  -7 -13 311.668 92.3693   2
  -1  -7 -14 343.457 87.1468   4
  -1  -7 -14 296.489 92.1267   2
   1   7  14 218.425 79.1530   6
   1   7  15 50.4095 59.8478   6
  -1  -7 -15-12.9657 73.8889   2
  -1  -7 -15 62.2023 55.0770   4
  -1  -7 -16 70.1532 65.9704   4
   1   8  -7 260.025 84.5474   4
  -1  -8   7 10.6288 38.9530   6
  -1  -8   6 117.592 54.3129   6
   1   8  -6 100.058 58.9094   4
  -1  -8   5 124.077 52.2962   6
   1   8  -5 233.707 78.4377   4
  -1  -8   4 134.240 50.1195   6
   1   8  -4 37.2958 40.7096   4
  -1  -8   3 834.595 93.5964   6
   1   8  -3 824.452 111.404   4
   1   8  -2 1256.76 51.8624   3
   1   8  -2 1370.67 130.540   4
   1   8  -1 284.432 69.1784   4
  -1  -8   0 550.297 66.5225   6
   1   8   0 668.829 84.2038   4
  -1  -8  -1 171.528 38.8538   6
   1   8   1 322.508 64.5042   4
  -1  -8  -2 464.652 52.7871   6
  -1  -8  -2 399.981 62.4484   4
   1   8   2 662.283 82.6260   4
  -1  -8  -3 230.199 80.8356   2
  -1  -8  -3 273.303 41.6402   6
  -1  -8  -3 249.671 49.4203   4
   1   8   3 265.848 52.7848   4
  -1  -8  -4 181.923 36.9247   6
  -1  -8  -4 109.470 32.9929   4
   1   8   4 175.364 50.3916   4
  -1  -8  -4 102.178 72.6481   2
   1   8   4 139.084 39.0994   6
  -1  -8  -4 170.535 28.5601   3
  -1  -8  -5 514.333 99.3006   2
  -1  -8  -5 656.821 79.5280   1
  -1  -8  -5 623.225 65.2378   6
  -1  -8  -5 587.867 67.0993   4
  -1  -8  -5 677.158 58.3375   3
   1   8   5 667.545 76.2718   6
  -1  -8  -6 31.0926 70.6825   2
   1   8   6 63.7533 43.0013   6
  -1  -8  -6 46.9216 32.9260   6
  -1  -8  -6 14.4563 26.8998   4
  -1  -8  -6-20.7151 43.7307   1
  -1  -8  -7 469.540 71.0940   1
   1   8   7 412.151 69.6804   6
  -1  -8  -7 574.674 115.875   2
  -1  -8  -7 416.545 61.6712   6
   1   8   7 464.207 91.3345   2
  -1  -8  -7 473.452 64.7182   4
  -1  -8  -8-13.2660 52.2078   1
  -1  -8  -8-2.38708 31.0958   6
  -1  -8  -8 41.0653 30.0354   4
   1   8   8 65.5290 53.1651   6
   1   8   8 40.9110 54.9041   5
  -1  -8  -8-34.4120 76.8160   2
   1   8   9 360.191 71.6497   5
   1   8   9 297.056 74.5457   6
  -1  -8  -9 401.059 96.2995   2
  -1  -8  -9 394.224 72.0805   1
   1   8  10 56.4590 44.8200   5
  -1  -8 -10 81.4028 76.1111   2
   1   8  10 9.27142 45.2027   6
   1   8  11 527.361 79.0822   5
  -1  -8 -11 557.446 117.226   2
   1   8  11 527.046 94.8251   6
   1   8  12 117.733 54.9319   6
   1   8  12 238.585 61.7067   5
  -1  -8 -12 144.129 80.3852   2
   1   8  13 109.059 41.9507   5
  -1  -8 -13 56.1486 61.7786   2
   1   8  13 6.51452 48.0095   6
   1   8  14-56.4738 49.7038   6
  -1  -8 -14-38.1905 64.6279   2
  -1  -8 -15 309.734 89.1744   4
  -1  -8 -15 295.330 99.6807   2
   1   8  15 128.174 68.7994   6
  -1  -8 -16 10.3401 53.8931   4
  -1  -8 -16-170.727 86.7827   2
   1   9  -6 1724.87 185.403   4
  -1  -9   5 904.369 111.617   6
   1   9  -5 874.187 129.072   4
  -1  -9   4 746.628 96.8139   6
   1   9  -4 745.526 113.587   4
   1   9  -3 94.8225 52.1573   4
  -1  -9   3 231.162 58.2006   6
   1   9  -2 47.9796 44.0751   4
   1   9  -1 947.195 111.341   4
  -1  -9   1 868.619 88.6227   6
   1   9   0 764.210 97.8043   4
  -1  -9   0 907.243 84.4428   6
   1   9   1 178.402 60.8938   4
  -1  -9  -1 193.699 39.5196   6
   1   9   2 3360.84 187.804   4
  -1  -9  -2 2644.58 122.411   6
  -1  -9  -3 52.9915 28.2186   6
  -1  -9  -3-23.5306 81.8755   2
   1   9   3-12.7549 42.8646   4
  -1  -9  -4 442.323 103.969   2
  -1  -9  -4 351.291 47.3610   6
   1   9   4 424.896 68.1373   4
  -1  -9  -4 407.754 28.5563   3
  -1  -9  -4 411.640 30.4282   3
   1   9   5 163.203 42.4148   6
  -1  -9  -5 133.096 29.4655   3
  -1  -9  -5 101.087 43.9857   1
  -1  -9  -5 70.1643 32.5841   4
  -1  -9  -5 158.003 39.2363   6
  -1  -9  -5 143.648 90.9243   2
  -1  -9  -6 1474.57 105.394   6
  -1  -9  -6 1586.09 164.685   2
  -1  -9  -6 1447.99 114.039   4
  -1  -9  -6 1578.89 95.9845   3
  -1  -9  -6 1518.17 124.775   1
   1   9   6 1547.28 116.494   6
  -1  -9  -7 215.478 59.1327   1
  -1  -9  -7 328.694 102.274   2
   1   9   7 254.124 58.8321   6
  -1  -9  -7 188.513 45.4565   6
  -1  -9  -8 1060.69 104.193   1
  -1  -9  -8 823.754 136.162   2
   1   9   8 853.107 96.9860   6
  -1  -9  -8 723.066 85.4952   6
  -1  -9  -9 971.186 100.562   1
  -1  -9  -9 860.095 127.084   2
   1   9   9 1032.44 113.732   6
  -1  -9 -10 830.784 131.001   2
   1   9  10 819.691 108.898   6
  -1  -9 -10 763.408 94.5388   1
  -1  -9 -11 34.2856 71.3924   2
   1   9  11 122.385 59.6359   6
  -1  -9 -12 211.183 91.5488   2
   1   9  12 169.455 68.6906   6
  -1  -9 -13 106.931 91.3320   2
   1   9  13 48.4322 47.3764   6
   1   9  14 12.3689 51.4383   6
  -1  -9 -14 67.6630 72.2588   2
   1   9  15 13.6413 44.2840   6
  -1  -9 -15-141.873 89.2214   2
  -1  -9 -16 16.6045 65.6460   2
  -1  -9 -16 85.8787 55.7234   4
   1  10  -5 1313.64 163.757   4
   1  10  -4 658.130 117.995   4
   1  10  -3 2651.04 209.637   4
  -1 -10   2 312.544 58.0093   6
   1  10  -2 357.480 82.8659   4
   1  10  -1 615.915 92.9375   4
   1  10   0 559.467 91.8193   4
  -1 -10  -1 127.057 33.8040   6
   1  10   1 152.927 58.8291   4
  -1 -10  -2 409.941 50.7718   6
   1  10   2 558.448 85.5202   4
  -1 -10  -3 6.44367 16.6684   6
  -1 -10  -3-7.98369 74.1715   2
   1  10   3-11.5442 38.3527   4
   1  10   4 3503.77 194.571   4
  -1 -10  -4 3663.48 256.144   2
  -1 -10  -4 3374.29 141.728   6
  -1 -10  -5 515.657 61.2021   6
  -1 -10  -5 738.497 134.017   2
  -1 -10  -5 585.366 43.1888   3
  -1 -10  -5 541.770 39.3483   3
  -1 -10  -6 5236.14 242.892   1
   1  10   6 5264.87 214.260   6
  -1 -10  -6 4973.05 299.537   2
  -1 -10  -6 4815.48 189.596   6
  -1 -10  -6 4727.06 160.301   3
  -1 -10  -7 619.461 87.4009   1
  -1 -10  -7 665.302 70.4921   3
  -1 -10  -7 566.413 70.7534   6
  -1 -10  -7 449.690 108.301   2
   1  10   7 638.728 82.0412   6
  -1 -10  -8 678.243 91.4173   1
   1  10   8 711.169 91.3400   6
  -1 -10  -8 753.055 127.449   2
  -1 -10  -8 675.562 83.8181   6
  -1 -10  -9-64.8586 55.3222   1
  -1 -10  -9-92.5975 82.0537   2
   1  10   9-14.1886 36.9130   6
  -1 -10 -10 4.88167 63.4832   2
   1  10  10 42.5143 45.8007   6
  -1 -10 -10 11.2896 48.6043   1
  -1 -10 -11 154.668 81.5514   2
   1  10  11 53.9004 47.9218   6
  -1 -10 -11 180.107 61.1366   1
  -1 -10 -12 55.2559 73.2752   2
   1  10  12 178.505 69.9922   6
  -1 -10 -13 35.8059 75.6338   2
   1  10  13 53.5934 60.4364   6
   1  10  14 354.733 98.1178   6
  -1 -10 -14 382.672 112.788   2
   1  10  15 38.4200 55.7425   6
  -1 -10 -15-43.7720 71.9057   2
  -1 -10 -16 138.774 90.5174   2
  -1 -10 -16 85.1332 61.2287   4
   1  11  -4 7.35317 50.0747   4
   1  11  -3 391.853 88.2878   4
   1  11  -2-56.8542 50.5133   4
   1  11  -1 19.2035 43.1669   4
   1  11   0 346.762 80.7111   4
   1  11   1 185.847 70.9381   4
  -1 -11  -2 0.48333 72.2576   2
   1  11   2 30.8621 48.6717   4
  -1 -11  -3 93.9466 73.4346   2
   1  11   3 8.37081 42.0778   4
  -1 -11  -4 45.6583 76.1503   2
   1  11   4-40.8565 42.2276   4
  -1 -11  -5 863.565 73.9347   6
  -1 -11  -5 928.475 150.039   2
  -1 -11  -6 482.081 60.6341   6
  -1 -11  -6 502.608 47.3717   3
  -1 -11  -6 413.024 103.950   2
  -1 -11  -6 380.034 73.8307   1
  -1 -11  -7 1089.74 121.645   1
  -1 -11  -7 918.097 86.7971   6
   1  11   7 1020.08 99.6460   6
  -1 -11  -7 1094.95 82.1056   3
  -1 -11  -7 1058.16 155.722   2
  -1 -11  -8 905.328 110.717   1
  -1 -11  -8 953.525 87.8179   3
   1  11   8 865.926 101.599   6
  -1 -11  -8 898.029 141.351   2
   1  11   9 198.295 58.2165   6
  -1 -11  -9 225.926 60.5685   1
  -1 -11  -9 255.525 97.3210   2
  -1 -11 -10-38.4963 76.7257   2
   1  11  10-23.4093 47.8598   6
  -1 -11 -10-42.6997 47.9856   1
  -1 -11 -11 638.946 92.9863   1
  -1 -11 -11 521.812 116.629   2
   1  11  11 561.003 98.3069   6
  -1 -11 -12 113.360 82.0504   2
   1  11  12-59.9660 51.5286   6
  -1 -11 -13 238.729 94.0775   2
   1  11  13 211.085 73.8486   6
  -1 -11 -14 147.898 92.7080   2
   1  11  14-14.0662 43.5210   6
  -1 -11 -15 205.147 96.1186   2
   1  11  15 170.919 77.9178   6
  -1 -11 -16 86.1926 81.0153   2
   1  12  -2 903.356 139.513   4
   1  12  -1 1156.10 144.891   4
   1  12   0 231.260 72.6575   4
   1  12   1 857.857 120.875   4
   1  12   2 57.1416 50.4439   4
  -1 -12  -2 88.6964 82.8190   2
  -1 -12  -3 556.019 127.472   2
   1  12   3 719.014 106.612   4
  -1 -12  -4 98.1337 85.4958   2
   1  12   4 158.277 60.8838   4
  -1 -12  -5 443.076 118.658   2
  -1 -12  -6-1.93855 78.6403   2
  -1 -12  -6 6.57387 47.4462   1
  -1 -12  -7 214.494 103.770   2
  -1 -12  -7 78.2721 44.6331   1
  -1 -12  -8-38.4083 79.2193   2
   1  12   8 16.7513 30.7586   6
  -1 -12  -8 11.1750 43.3623   1
  -1 -12  -8 20.1066 27.6608   3
  -1 -12  -9 153.806 45.0162   3
  -1 -12  -9 216.047 93.9336   2
   1  12   9 214.849 57.9477   6
  -1 -12  -9 252.246 72.1560   1
   1  12  10 205.937 60.3869   6
  -1 -12 -10 231.364 63.4664   1
  -1 -12 -10 273.330 100.664   2
   1  12  11 314.544 75.5763   6
  -1 -12 -11 302.613 103.140   2
  -1 -12 -11 354.279 76.5408   1
  -1 -12 -12 226.594 96.6104   2
   1  12  12 147.227 61.8766   6
   1  12  13 171.740 66.2647   6
  -1 -12 -13 250.620 108.326   2
   1  12  14 778.209 125.064   6
  -1 -12 -14 551.980 129.519   2
   1  12  15 81.8723 56.1849   6
  -1 -12 -15 63.0122 84.0013   2
   1  13  -1 153.175 64.6682   4
   1  13   0 150.251 66.1318   4
  -1 -13  -1 24.7312 83.2331   2
   1  13   1 32.5866 47.9157   4
  -1 -13  -2 130.588 82.7404   2
   1  13   2 4.22039 47.1879   4
  -1 -13  -3-78.7185 84.9140   2
   1  13   3 66.1112 50.8165   4
   1  13   4 238.532 70.2783   4
  -1 -13  -4 97.6971 81.9835   2
  -1 -13  -5 125.041 74.7113   2
  -1 -13  -6-21.4287 83.7549   2
  -1 -13  -6 43.4369 44.9610   1
  -1 -13  -7 457.398 121.930   2
  -1 -13  -7 615.227 106.093   1
  -1 -13  -8 542.936 128.669   2
  -1 -13  -8 567.292 100.113   1
  -1 -13  -9 137.293 58.0485   1
  -1 -13  -9 320.009 110.617   2
  -1 -13 -10 1366.64 142.940   1
  -1 -13 -10 1482.09 193.076   2
  -1 -13 -11 126.501 84.6119   2
  -1 -13 -11 44.9554 42.4153   1
  -1 -13 -12-25.4143 67.5724   2
   1  13  12 2.00390 37.2127   6
   1  13  13 7.02185 39.7573   6
  -1 -13 -13 34.4694 73.5485   2
  -1 -13 -14 8.21451 64.3313   2
   1  13  14 42.1851 39.2541   6
  -1 -13 -15-19.4455 71.9612   2
  -1 -14  -1-48.8146 89.8596   2
   1  14   1 101.608 58.6990   4
   1  14   2 91.6936 54.6219   4
  -1 -14  -2 115.081 100.116   2
   1  14   3 45.3581 40.6492   4
  -1 -14  -3 77.6951 82.0074   2
   1  14   4-93.2700 54.6245   4
  -1 -14  -4 31.5856 85.5738   2
  -1 -14  -5 54.6376 79.5050   2
  -1 -14  -5-131.876 67.3082   1
  -1 -14  -6 31.8291 45.8795   1
  -1 -14  -6 74.3737 80.6127   2
  -1 -14  -7-0.66267 40.2711   1
  -1 -14  -7-8.29070 68.2304   2
  -1 -14  -8 593.513 107.042   1
  -1 -14  -8 738.369 150.285   2
  -1 -14  -9 16.7650 76.2111   2
  -1 -14  -9 189.249 65.1861   1
  -1 -14 -10 912.891 170.590   2
  -1 -14 -10 646.668 107.521   1
  -1 -14 -11 82.7288 72.5379   2
  -1 -14 -11 53.4844 51.4238   1
  -1 -14 -12 49.3881 71.0249   2
  -1 -14 -13 89.8637 87.6428   2
  -1 -14 -14 16.2248 64.6080   2
  -1 -15  -3 39.6409 86.7420   2
   1  15   3-15.4315 36.8840   4
   1  15   4 96.1085 64.0646   4
  -1 -15  -4-91.3724 93.1394   2
  -1 -15  -5 48.2958 52.4842   1
  -1 -15  -5 70.8871 107.821   2
  -1 -15  -6 87.1867 49.6779   1
  -1 -15  -6 140.372 104.097   2
  -1 -15  -7 202.563 71.6482   1
  -1 -15  -7 194.272 111.626   2
  -1 -15  -8 113.231 58.4036   1
  -1 -15  -8 67.8998 71.0294   2
  -1 -15  -9 351.913 127.558   2
  -1 -15  -9 203.610 70.5212   1
  -1 -15 -10 614.946 148.971   2
  -1 -15 -10 481.065 104.351   1
  -1 -15 -11-22.9958 72.5757   2
  -1 -15 -12 15.1790 67.4815   2
  -1 -16  -5 62.7150 82.4357   2
  -1 -16  -6 187.637 120.221   2
  -1 -16  -7 252.701 119.450   2
  -1 -16  -8 746.758 171.942   2
  -1 -16  -8 596.516 120.275   1
  -1 -16  -9 44.6135 92.8542   2
  -1 -16  -9 60.5009 58.7069   1
  -1 -16 -10 262.189 115.189   2
   2 -16  -7 233.616 76.6069   1
   2 -15  -9 402.686 143.008   2
   2 -15  -8 92.0979 98.5136   2
   2 -15  -7 1619.65 164.794   1
   2 -15  -7 1754.19 259.089   2
   2 -15  -6 63.0107 97.9206   2
   2 -15  -5 3135.83 342.460   2
   2 -15  -4-3.10498 90.6059   2
   2 -14 -11-147.108 116.738   2
   2 -14 -10 830.833 178.191   2
   2 -14  -9 58.4101 118.521   2
   2 -14  -8 731.756 104.530   1
   2 -14  -8 460.515 140.369   2
   2 -14  -7 463.417 143.478   2
   2 -14  -6 40.5239 101.423   2
   2 -14  -5-116.571 100.053   2
   2 -14  -4 826.247 179.747   2
   2 -14  -3 436.192 146.453   2
  -2  14   2 555.277 108.254   4
   2 -14  -2 637.786 170.962   2
  -2  14   1 204.781 77.3924   4
   2 -14  -1 197.299 130.644   2
   2 -13 -12-82.1891 91.0022   2
   2 -13 -11 702.733 161.952   2
   2 -13 -10 22.9052 81.8995   2
   2 -13  -9 32.0767 79.9447   2
   2 -13  -8 84.8690 103.449   2
   2 -13  -8-12.6831 36.2303   1
   2 -13  -7 111.847 101.127   2
   2 -13  -6-89.6993 90.3759   2
   2 -13  -5 239.737 119.108   2
   2 -13  -4 135.043 107.450   2
   2 -13  -3 1059.15 190.747   2
  -2  13   2 169.577 62.1624   4
   2 -13  -2 264.961 123.342   2
   2 -13  -1 10.6565 99.7239   2
  -2  13   1 4.04705 46.8598   4
   2 -13   0 382.631 125.502   2
  -2  13   0 519.826 110.059   4
   2 -13   1 281.327 126.886   2
  -2  13  -1 458.144 105.077   4
   2 -12 -13 249.764 120.878   2
   2 -12 -12 176.385 99.9727   2
   2 -12 -11 37.6978 84.7117   2
   2 -12 -10-90.7785 95.5412   2
   2 -12  -9 179.576 116.263   2
   2 -12  -9 31.9998 34.5759   1
   2 -12  -8 249.800 57.5464   1
   2 -12  -8 164.504 100.506   2
   2 -12  -7 21.8284 92.5499   2
   2 -12  -6-32.9980 91.8969   2
   2 -12  -5-25.9132 84.8744   2
   2 -12  -4 160.691 105.759   2
  -2  12   3-25.3481 48.4523   4
   2 -12  -3 55.3450 93.1909   2
   2 -12  -2 1075.35 180.040   2
  -2  12   2 854.183 119.189   4
  -2  12   1-1.79845 46.3936   4
   2 -12  -1-73.2266 84.7507   2
  -2  12   0 79.0819 55.5521   4
   2 -12   0-188.169 102.339   2
  -2  12  -1 217.502 69.4829   4
  -2  12  -2 907.928 143.501   4
  -2  12  -3 7.26630 52.2000   4
  -2  11  15-20.9789 49.1219   6
   2 -11 -14 143.989 109.536   2
  -2  11  14 28.7103 43.9245   6
   2 -11 -13 168.518 105.892   2
  -2  11  13 3.43014 43.2832   6
  -2  11  12 28.4118 41.5606   6
   2 -11 -12 156.419 109.154   2
   2 -11 -11 180.218 109.010   2
  -2  11  11 102.033 44.2979   6
   2 -11 -10 117.863 77.8344   2
  -2  11  10 55.7353 34.9146   6
   2 -11  -9-30.5852 86.3625   2
   2 -11  -9 3.91941 28.6437   1
  -2  11   9 101.636 42.3431   6
   2 -11  -8 104.488 37.5577   1
  -2  11   8 100.044 39.5200   6
   2 -11  -8 126.483 96.3322   2
  -2  11   7 57.8379 26.3464   6
   2 -11  -7 11.5298 77.5775   2
  -2  11   6 967.588 63.1429   6
   2 -11  -6 778.635 150.481   2
   2 -11  -5-21.7930 77.6225   2
   2 -11  -4 144.631 103.493   2
   2 -11  -3 979.729 171.427   2
  -2  11   3 996.510 124.343   4
   2 -11  -2-37.7998 83.4966   2
  -2  11   2 85.4136 54.2072   4
   2 -11  -1 76.1987 82.7747   2
  -2  11   1 8.75027 41.6160   4
  -2  11   0 30.2905 46.6979   4
   2 -11   0-43.0126 96.5507   2
  -2  11  -1 353.246 82.4639   4
  -2  11  -2-69.5390 53.5233   4
  -2  11  -3 109.586 51.4880   4
  -2  11  -4 43.9344 56.1479   4
  -2  10  15 60.6804 45.4786   6
  -2  10  14 80.1370 56.0024   6
   2 -10 -14 122.113 93.0872   2
   2 -10 -13 305.311 122.597   2
  -2  10  13 182.033 75.4648   6
   2 -10 -12 558.778 144.721   2
  -2  10  12 520.229 93.4696   6
  -2  10  11-79.0621 44.0030   6
   2 -10 -11-25.0580 94.3571   2
   2 -10 -10 103.849 90.0273   2
  -2  10  10 53.3120 39.9719   6
   2 -10  -9 872.897 77.2914   1
  -2  10   9 837.180 96.7247   6
   2 -10  -9 866.851 145.288   2
   2 -10  -8 176.617 41.0343   1
  -2  10   8 122.180 43.0903   6
   2 -10  -8 217.215 107.133   2
  -2  10   7 424.319 59.9929   6
   2 -10  -7 308.642 110.188   2
   2 -10  -7 357.814 61.0044   3
   2 -10  -7 391.323 56.6042   1
   2 -10  -6 653.141 70.1607   3
  -2  10   6 785.602 66.5780   6
   2 -10  -6 651.998 138.170   2
   2 -10  -5-11.1514 19.8061   3
  -2  10   5 27.9920 16.2679   6
   2 -10  -4 58.1174 21.6233   3
   2 -10  -4 30.7114 78.7087   2
   2 -10  -3 456.199 126.998   2
  -2  10   3 432.522 80.0558   4
  -2  10   2 444.687 81.1425   4
   2 -10  -2 354.934 116.065   2
   2 -10  -1 177.432 107.174   2
  -2  10   1 221.033 61.3269   4
  -2  10   0 19.4609 43.3661   4
  -2  10  -1 8.62687 49.0655   4
  -2  10  -2 656.945 109.230   4
  -2  10  -3 303.065 79.1572   4
  -2  10  -4 674.316 120.082   4
  -2  10  -5 106.700 57.8883   4
  -2   9  15-13.7747 49.6912   6
  -2   9  14 73.3337 46.9804   6
   2  -9 -14-88.1511 81.9502   2
  -2   9  13 99.5328 56.4150   6
   2  -9 -13-10.9548 76.3355   2
   2  -9 -12 140.186 102.521   2
  -2   9  12 41.4946 54.0574   6
   2  -9 -11 107.821 83.1572   2
  -2   9  11 23.3672 52.5714   6
   2  -9 -10 806.978 153.301   2
  -2   9  10 670.988 95.9196   6
   2  -9  -9 35.4641 89.1778   2
   2  -9  -9 109.791 30.8278   1
  -2   9   9 78.7206 40.4086   6
   2  -9  -8 4233.47 163.240   1
   2  -9  -8 3936.68 290.190   2
  -2   9   8 3862.42 192.993   6
   2  -9  -7 691.519 146.700   2
   2  -9  -7 660.190 79.6554   3
   2  -9  -7 597.837 82.7075   5
   2  -9  -7 706.422 70.6623   1
  -2   9   7 690.843 76.1534   6
  -2   9   6 2427.93 124.063   6
   2  -9  -6 2269.13 223.019   2
   2  -9  -6 2269.06 133.808   3
  -2   9   5 61.0776 24.8423   6
   2  -9  -5 74.7087 31.0730   3
   2  -9  -4 208.686 35.9989   3
   2  -9  -4 173.011 124.076   2
   2  -9  -3 368.929 117.108   2
   2  -9  -3 420.641 38.8220   3
   2  -9  -2 18.4033 83.2536   2
  -2   9   2-40.9857 47.8752   4
  -2   9   1 450.897 80.5351   4
   2  -9  -1 505.969 122.936   2
  -2   9   0-16.5329 41.7814   4
  -2   9  -1 1420.68 139.586   4
  -2   9  -2 54.3614 42.1158   4
   2  -9   2 44.6332 12.5717   6
  -2   9  -3 2119.27 177.976   4
   2  -9   3 2099.13 96.8921   6
  -2   9  -4 9.49605 45.2584   4
  -2   9  -5-82.7868 61.7829   4
  -2   9  -6 6.43761 40.8692   4
  -2   9  -7-76.2677 55.2398   4
   2  -8 -14 1237.45 195.621   2
  -2   8  14 1070.53 164.365   6
  -2   8  13 294.741 91.1379   6
   2  -8 -13 109.279 69.2863   2
  -2   8  12 211.099 66.9044   6
   2  -8 -12 377.548 113.119   2
  -2   8  11 164.286 64.6495   6
   2  -8 -11 151.162 101.267   2
  -2   8  10 41.0454 43.6324   6
   2  -8 -10-117.952 91.3519   2
  -2   8   9 1922.67 148.044   6
   2  -8  -9 2006.77 207.275   2
   2  -8  -8 2744.20 113.299   1
   2  -8  -8 2618.71 232.797   2
  -2   8   8 2586.79 159.348   6
   2  -8  -7 3443.36 181.242   3
   2  -8  -7 3921.74 286.467   2
  -2   8   7 3555.05 171.202   6
   2  -8  -7 3673.47 141.418   1
   2  -8  -6 7082.35 243.901   3
  -2   8   6 6999.50 220.756   6
   2  -8  -6 7057.08 367.404   2
   2  -8  -6 6988.87 251.495   5
   2  -8  -5 967.891 81.7046   3
   2  -8  -5 867.565 148.738   2
  -2   8   5 1067.49 73.1133   6
   2  -8  -5 954.763 96.4460   5
  -2   8   4 514.725 42.3718   6
   2  -8  -4 512.070 53.1877   3
   2  -8  -4 496.424 75.5812   5
   2  -8  -4 366.216 116.748   2
   2  -8  -3 45.1052 22.1712   3
   2  -8  -3 21.9797 83.1134   2
   2  -8  -2 235.288 27.7600   3
   2  -8  -2 136.181 93.2686   2
  -2   8   2 187.862 52.0793   4
  -2   8   1 533.226 82.5664   4
   2  -8  -1 297.638 95.8779   2
  -2   8   0 484.302 80.1758   4
  -2   8  -1-28.0077 40.6914   4
   2  -8   2 1256.40 61.1799   6
  -2   8  -2 1389.07 131.127   4
  -2   8  -2 1186.62 49.6796   3
  -2   8  -3 911.214 57.5196   3
   2  -8   3 844.336 65.9698   6
  -2   8  -3 777.785 101.930   4
  -2   8  -4 461.903 89.5921   4
   2  -8   4 374.675 51.3696   6
  -2   8  -4 417.714 48.0285   3
  -2   8  -5 248.275 76.8126   4
   2  -8   5 179.335 45.5438   6
   2  -8   6 122.187 44.3347   6
  -2   8  -6 221.453 71.2449   4
  -2   8  -7 140.270 64.2990   4
  -2   8  -8 40.2468 59.9024   4
  -2   7  14 9.09389 48.0723   6
   2  -7 -14-77.3045 92.1327   2
   2  -7 -13 1322.57 184.898   2
  -2   7  13 1085.10 151.384   6
  -2   7  12 218.526 75.3940   6
   2  -7 -12 136.693 83.4210   2
   2  -7 -11 303.610 115.060   2
  -2   7  11 118.871 58.8570   6
  -2   7  10 1719.91 156.503   6
   2  -7 -10 2096.55 218.537   2
  -2   7   9 6285.47 277.541   6
   2  -7  -9 6514.18 361.915   2
  -2   7   8 6492.81 261.883   6
   2  -7  -8 6563.31 350.656   2
   2  -7  -7 589.824 50.3388   1
   2  -7  -7 542.423 72.9108   3
  -2   7   7 556.060 76.9652   6
   2  -7  -7 547.933 120.971   2
   2  -7  -6 5351.42 211.937   3
  -2   7   6 5246.25 195.257   6
   2  -7  -6 5280.39 159.896   1
   2  -7  -6 5639.96 309.367   2
   2  -7  -6 5337.84 196.481   5
   2  -7  -5 8336.69 250.082   3
   2  -7  -5 7926.23 253.291   5
   2  -7  -5 8495.66 377.559   2
  -2   7   5 8241.74 219.756   6
   2  -7  -4 565.651 58.5350   3
  -2   7   4 571.449 49.2216   6
   2  -7  -4 493.264 67.8870   5
   2  -7  -4 573.219 72.3144   4
  -2   7   4 621.610 105.614   2
   2  -7  -4 506.451 103.406   2
   2  -7  -3 579.987 51.9897   3
   2  -7  -3 551.250 114.146   2
   2  -7  -3 643.645 77.9374   4
  -2   7   3 593.981 34.5768   6
   2  -7  -2 1257.83 65.1533   3
  -2   7   2 1239.68 106.901   4
   2  -7  -2 1350.21 107.367   4
   2  -7  -2 1302.46 156.929   2
   2  -7  -1 3309.18 91.5145   3
   2  -7  -1 3272.83 230.443   2
  -2   7   1 3459.26 182.200   4
  -2   7   0 126.323 17.7208   3
  -2   7   0 154.993 54.7176   4
  -2   7  -1-1.44129 13.6197   3
  -2   7  -1 156.873 64.3872   4
  -2   7  -2-31.1880 58.7465   4
  -2   7  -2 14.6883 18.0271   3
   2  -7   2 15.0741 17.2835   6
  -2   7  -3 3983.36 134.231   3
  -2   7  -3 3653.68 207.199   4
   2  -7   3 3648.88 137.359   6
  -2   7  -4 124.889 33.7225   3
   2  -7   4 129.939 37.1974   6
  -2   7  -4 185.904 62.7209   4
  -2   7  -5 1563.15 104.275   3
  -2   7  -5 1702.91 154.649   4
   2  -7   5 1462.49 111.408   6
   2  -7   6 6.93689 28.9838   6
  -2   7  -6-25.9632 26.9333   3
  -2   7  -6 35.0370 58.8193   4
  -2   7  -7 101.685 63.8086   4
   2  -7   7 82.1524 39.2047   6
  -2   7  -7 73.6221 36.7541   3
  -2   7  -8 403.549 98.7611   4
   2  -7   8 242.910 58.1154   6
  -2   7  -9 138.034 68.5823   4
  -2   6  14 275.618 92.6339   6
   2  -6 -14 327.320 117.664   2
   2  -6 -14 311.455 101.431   4
  -2   6  13 398.187 99.8705   6
   2  -6 -13 359.581 109.647   2
  -2   6  12 343.170 91.5584   6
   2  -6 -12 329.721 105.336   2
  -2   6  11 629.792 108.388   6
   2  -6 -11 784.713 148.477   2
  -2   6  10 1906.15 164.263   6
   2  -6 -10 2079.35 207.845   2
   2  -6  -9 778.100 144.186   2
  -2   6   9 579.877 94.8933   6
  -2   6   8 3756.38 201.381   6
   2  -6  -8 4171.94 270.459   2
   2  -6  -7 1331.28 162.504   2
  -2   6   7 1292.08 111.488   6
  -2   6   6 2775.22 142.785   6
   2  -6  -6 2716.41 93.7941   1
   2  -6  -6 2518.09 202.558   2
   2  -6  -6 2472.64 142.428   3
   2  -6  -6 2584.81 120.314   5
   2  -6  -5 1795.55 113.368   3
  -2   6   5 1894.62 106.171   6
   2  -6  -5 1846.08 105.443   5
   2  -6  -5 1900.49 177.004   2
  -2   6   5 2029.51 172.344   2
   2  -6  -4 34.3663 24.3008   3
   2  -6  -4 33.9515 28.4063   4
   2  -6  -4 18.7662 79.2379   2
  -2   6   4 37.9243 24.3648   6
  -2   6   3 19045.5 286.845   6
   2  -6  -3 19432.1 531.428   2
   2  -6  -3 18412.5 338.269   3
  -2   6   2 2346.90 135.784   4
   2  -6  -2 2142.54 174.304   2
   2  -6  -2 2376.06 94.7237   3
   2  -6  -1 16550.4 478.001   2
  -2   6   1 17183.4 390.526   4
   2  -6  -1 16184.9 264.674   3
  -2   6   1 16878.6 262.288   3
   2  -6   0 56.7616 17.5832   3
  -2   6   0 68.9638 19.5338   3
  -2   6   0 20.5682 37.4289   4
   2  -6   1 119.221 16.7100   6
  -2   6  -1 109.941 23.0851   3
  -2   6  -1 35.4536 39.3010   4
  -2   6  -2 17.7691 21.9403   3
  -2   6  -2-46.6224 57.2387   4
   2  -6   2-3.68308 19.0729   6
   2  -6   3 203.730 36.7876   6
  -2   6  -3 188.952 36.8640   3
  -2   6  -3 246.333 65.9763   4
   2  -6   4 165.745 41.5488   6
  -2   6  -4 125.781 36.8606   3
  -2   6  -4 220.999 68.5518   4
   2  -6   5 1752.14 120.097   6
  -2   6  -5 1841.45 118.046   3
  -2   6  -5 1790.51 150.962   4
   2  -6   6 97.8736 40.0101   6
  -2   6  -6 188.172 51.9836   3
  -2   6  -6 146.014 57.1644   4
  -2   6  -7 65.6502 30.5947   3
   2  -6   7 195.556 56.7823   6
  -2   6  -7 246.895 77.3208   4
  -2   6  -8 517.115 105.209   4
   2  -6   8 386.543 75.4677   6
  -2   6  -8 448.509 79.0151   3
  -2   6  -9 87.2524 60.1490   4
  -2   6  -9-93.6605 53.2712   3
   2  -6   9-33.3027 44.7990   6
  -2   6 -10 47.4178 57.5689   4
   2  -6  10-35.2476 50.3163   6
  -2   5  14-5.66947 56.9099   6
   2  -5 -14-53.6465 88.4309   2
   2  -5 -14-12.1371 67.7485   4
  -2   5  13 310.389 95.3284   6
   2  -5 -13 96.7867 86.2099   2
   2  -5 -13 157.431 74.5123   4
  -2   5  12 332.792 91.0895   6
   2  -5 -12 298.279 104.168   2
   2  -5 -11 998.310 153.750   2
  -2   5  11 755.415 118.322   6
  -2   5  10 2897.81 212.244   6
   2  -5 -10 3193.51 244.936   2
   2  -5  -9 752.881 143.387   2
  -2   5   9 551.104 91.2424   6
  -2   5   8 998.064 112.701   6
   2  -5  -8 1260.63 160.631   2
   2  -5  -7 31.3241 92.8400   2
  -2   5   7-20.9770 55.0536   6
   2  -5  -6-14.1904 68.8364   2
   2  -5  -6-29.1645 35.1476   3
  -2   5   6 41.5982 37.8348   6
  -2   5   6 13.2965 61.6333   2
   2  -5  -5 1188.37 52.6326   1
   2  -5  -5 1342.07 149.962   2
   2  -5  -5 1288.14 95.8644   3
   2  -5  -5 1097.69 70.8594   5
  -2   5   5 1217.49 89.7805   6
  -2   5   4 1731.49 91.6544   6
   2  -5  -4 1839.74 160.513   2
   2  -5  -4 1516.97 88.3209   5
   2  -5  -4 1584.96 97.5789   3
   2  -5  -3 18014.1 482.979   2
   2  -5  -3 17821.0 336.605   3
  -2   5   3 18534.6 295.607   6
  -2   5   2 10583.6 163.721   6
   2  -5  -2 10124.2 216.377   3
   2  -5  -2 10530.7 351.517   2
  -2   5   1 1803.82 74.5495   3
   2  -5  -1 1552.95 70.1860   3
  -2   5   1 1683.82 106.830   4
   2  -5  -1 1568.25 136.887   2
  -2   5   0 6144.30 136.692   3
   2  -5   0 5736.48 135.317   3
  -2   5   0 6160.78 211.520   4
  -2   5  -1 529.323 41.2077   3
  -2   5  -1 509.654 69.5584   4
   2  -5   1 531.379 30.7906   6
  -2   5  -2 60.3628 25.0472   3
   2  -5   2 39.4141 20.2958   6
  -2   5  -2-22.5769 46.9870   4
   2  -5   3 473.450 51.3004   6
  -2   5  -3 503.230 72.5359   4
  -2   5  -3 422.237 49.3131   3
  -2   5  -4 792.473 73.2380   3
   2  -5   4 595.688 65.7632   6
  -2   5  -4 633.491 84.7969   4
   2  -5   5 233.085 53.4189   6
  -2   5  -5 219.920 51.0129   3
  -2   5  -5 284.195 76.7220   4
   2  -5   6 1828.86 133.483   6
  -2   5  -6 2100.05 165.832   4
  -2   5  -6 1763.09 130.607   3
  -2   5  -7 712.549 92.5475   3
  -2   5  -7 632.487 102.328   4
   2  -5   7 563.617 84.7875   6
  -2   5  -8 129.903 54.5176   3
   2  -5   8 196.683 63.9770   6
  -2   5  -8 303.097 88.5176   4
   2  -5   9 53.8841 49.2329   6
  -2   5  -9 127.143 66.8682   4
  -2   5  -9 33.5438 44.9957   3
   2  -5  10 248.873 75.1919   6
  -2   5 -10 367.486 83.9515   3
  -2   5 -10 498.645 110.546   4
  -2   5 -11 47.1085 48.4457   3
  -2   5 -11 129.352 76.1863   4
   2  -5  11-38.7633 47.5550   6
   2  -5  12-87.9765 57.6163   6
  -2   4  14 116.853 73.8536   6
   2  -4 -14 91.4136 76.1597   4
  -2   4  13 29.6355 56.9527   6
   2  -4 -13 48.4214 62.5880   4
   2  -4 -13-44.5135 70.6052   2
  -2   4  12 7.65140 55.8387   6
   2  -4 -12 44.3605 58.1060   4
   2  -4 -12 47.4562 75.9670   2
   2  -4 -11 316.807 108.222   2
  -2   4  11 179.777 70.9644   6
   2  -4 -11 304.950 89.3821   4
  -2   4  10-23.0996 61.3625   6
   2  -4 -10 230.884 97.0958   2
   2  -4  -9 244.679 103.039   2
  -2   4   9 175.975 65.4462   6
   2  -4  -8 247.073 104.512   2
  -2   4   8 350.716 76.6674   6
   2  -4  -7 393.744 110.958   2
  -2   4   7 301.110 68.8244   6
   2  -4  -6 380.447 60.5914   3
  -2   4   6 523.428 73.7396   6
   2  -4  -6 381.018 89.8763   2
   2  -4  -5-35.8934 36.0979   3
  -2   4   5-15.9951 35.1770   6
   2  -4  -5-86.6755 81.8779   2
  -2   4   4 19.4623 28.2435   6
   2  -4  -4 53.9293 72.3456   2
   2  -4  -4-35.3612 29.4817   3
   2  -4  -4 15.1792 18.1477   5
   2  -4  -3 26106.3 564.144   2
   2  -4  -3 25853.2 435.149   3
  -2   4   3 26472.4 398.046   6
   2  -4  -2 11438.2 238.622   3
  -2   4   2 11565.6 199.637   6
   2  -4  -2 11840.5 350.266   2
  -2   4   2 12136.8 238.496   3
  -2   4   1 23285.6 344.756   3
   2  -4  -1 23016.3 348.658   3
  -2   4   1 23648.9 415.265   4
   2  -4  -1 22820.3 493.557   2
   2  -4   0 937.707 53.8570   3
  -2   4   0 1099.78 80.2520   4
  -2   4   0 958.482 54.0828   3
   2  -4   1 3079.35 78.6267   6
  -2   4  -1 3151.13 101.110   3
   2  -4   1 2951.74 99.1198   3
  -2   4  -1 3060.63 136.957   4
  -2   4  -2 541.885 47.7980   3
  -2   4  -2 543.241 65.6832   4
   2  -4   2 468.384 40.4249   6
   2  -4   3 109.877 32.3777   6
  -2   4  -3 115.794 47.7405   4
  -2   4  -3 87.3222 32.0757   3
   2  -4   4 56.2007 37.6495   4
   2  -4   4 7.52150 27.5650   6
  -2   4  -4 27.8435 28.6563   3
  -2   4  -4 41.5346 45.2290   4
  -2   4  -5 3146.54 178.323   4
   2  -4   5 2978.83 151.055   6
  -2   4  -5 2884.67 147.394   3
   2  -4   6 409.613 68.5485   6
  -2   4  -6 705.232 103.080   4
   2  -4   7 9163.86 320.141   6
  -2   4  -7 9338.32 347.545   4
   2  -4   8 1097.41 120.866   6
  -2   4  -8 1210.08 133.263   4
  -2   4  -9 1284.25 143.900   4
   2  -4   9 1304.32 141.580   6
   2  -4  10 40.0343 57.7702   6
  -2   4 -10-129.373 76.0122   4
  -2   4 -11 34.0799 44.5123   4
   2  -4  11 37.6189 58.9722   6
  -2   4 -12 9.94031 45.0696   3
   2  -4  12 31.4871 61.3043   6
   2  -3 -14 144.956 81.5543   4
  -2   3  13 368.052 108.471   6
   2  -3 -13 289.452 95.1044   4
  -2   3  12 8.61840 55.1386   6
   2  -3 -12 90.2942 56.6613   4
   2  -3 -12-36.2381 89.1390   2
  -2   3  11 5.03924 60.5067   6
   2  -3 -11-67.7076 73.8205   2
   2  -3 -11 30.7984 67.2405   4
   2  -3 -10-26.0082 56.4943   2
  -2   3  10-1.28066 7.84982   1
  -2   3  10-57.5275 72.3250   6
   2  -3 -10-0.97702 65.4989   4
   2  -3  -9 22.6450 80.6893   2
  -2   3   9-20.0434 52.2760   6
  -2   3   8 710.137 107.248   6
   2  -3  -8 793.406 133.363   2
   2  -3  -7 9.02496 68.8848   2
  -2   3   7-15.5687 50.7093   6
  -2   3   6 432.352 75.3056   6
   2  -3  -6 465.469 98.4467   2
  -2   3   5 205.145 54.0966   6
   2  -3  -5 311.248 85.4015   2
   2  -3  -4 130.106 17.8463   5
   2  -3  -4 132.364 62.4998   2
   2  -3  -4 168.070 34.4575   3
   2  -3  -3 46.9698 61.5612   2
   2  -3  -3 38.3834 28.3951   3
   2  -3  -2 4460.91 140.776   3
   2  -3  -2 4304.91 193.352   2
  -2   3   2 4553.92 139.112   3
  -2   3   1 30.1515 25.2701   3
   2  -3  -1 17.8996 19.9147   3
   2  -3  -1 20.0907 51.8998   2
  -2   3   0 1100.16 57.3201   3
  -2   3   0 1252.37 78.3476   4
  -2   3   0 1022.38 38.6430   6
   2  -3   0 1118.93 59.2670   3
   2  -3   1 744.656 49.7349   3
   2  -3   1 914.099 44.3790   6
  -2   3  -1 828.494 40.3635   6
  -2   3  -1 858.941 67.7605   4
  -2   3  -1 837.304 53.1853   3
   2  -3   2 30.4097 23.0600   4
   2  -3   2 51.0691 21.0963   6
  -2   3  -2 63.7347 19.0675   6
  -2   3  -2 67.1885 25.1622   3
  -2   3  -2 54.1257 30.8626   4
  -2   3  -3 1300.17 78.8442   3
   2  -3   3 1270.54 87.8027   4
  -2   3  -3 1224.72 90.0270   4
   2  -3   3 1246.11 75.4559   6
  -2   3  -3 1226.30 73.7496   6
   2  -3   4 535.137 61.6355   6
  -2   3  -4 416.784 56.3978   3
  -2   3  -4 423.290 65.5959   4
   2  -3   5 2573.68 146.670   4
  -2   3  -5 2486.96 143.143   4
   2  -3   5 2613.40 138.806   6
   2  -3   6 319.130 67.0547   6
  -2   3  -6 161.382 46.7015   4
   2  -3   7 11570.8 359.720   6
  -2   3  -7 12024.5 376.593   4
   2  -3   8 2215.27 168.987   6
  -2   3  -8 2425.92 177.795   4
   2  -3   9 3194.98 213.957   6
  -2   3  -9 3190.62 215.378   4
  -2   3 -10 38.5415 54.7593   4
   2  -3  10 162.940 66.2717   6
   2  -3  11 146.648 69.2826   6
  -2   3 -11 87.8772 58.7877   4
  -2   3 -12-45.1243 57.6372   4
   2  -3  12 49.4670 59.6726   6
   2  -3  13-42.3983 59.2514   6
  -2   2  13 336.465 104.167   6
   2  -2 -13 439.323 106.043   4
  -2   2  12-24.5101 56.0851   6
   2  -2 -12-7.46759 53.0424   4
   2  -2 -11 50.1908 64.5444   4
  -2   2  11-81.1511 73.2399   6
  -2   2  10 349.350 89.5263   6
   2  -2 -10 448.360 96.0347   4
   2  -2 -10 294.190 92.4200   2
   2  -2  -9 340.174 88.1632   2
  -2   2   9 438.403 90.9681   6
   2  -2  -9 436.746 102.819   4
  -2   2   8 219.715 71.2355   6
   2  -2  -8 101.750 74.7332   2
  -2   2   7 281.665 79.7052   6
   2  -2  -7 294.086 92.7899   2
   2  -2  -6 1.59028 65.0977   2
  -2   2   6 23.3084 42.4189   6
   2  -2  -5-35.4693 60.9905   2
   2  -2  -4 134.533 63.3834   2
   2  -2  -3 1322.19 108.150   2
   2  -2  -3 1355.00 84.8288   3
   2  -2  -2 4460.22 143.652   3
  -2   2   2 4501.94 176.850   2
   2  -2  -2 4730.90 185.340   2
  -2   2   2 4683.33 144.528   3
   2  -2  -1 21.8330 23.0205   3
   2  -2  -1-13.4851 67.1523   2
  -2   2   1 45.6362 31.9215   3
  -2   2   1 16.8436 41.2849   2
   2  -2   0 2228.26 84.8831   3
  -2   2   0 2417.02 74.7411   6
  -2   2   0 2364.94 92.7832   4
  -2   2   0 2370.99 87.9759   3
   2  -2   0 2335.24 91.6253   4
   2  -2   0 2305.45 118.953   2
  -2   2  -1 100.524 27.7810   3
   2  -2   1 73.6205 24.7644   4
  -2   2  -1 123.331 33.9790   4
  -2   2  -1 72.0220 19.2829   6
   2  -2   1 143.576 28.4474   3
   2  -2   1 60.9574 19.9197   6
  -2   2  -2 21034.0 316.684   6
  -2   2  -2 21803.1 356.405   4
  -2   2  -2 21863.7 342.424   3
   2  -2   2 21541.5 326.896   6
   2  -2   2 21493.3 351.652   4
  -2   2  -3 1177.99 69.5159   6
  -2   2  -3 1355.33 83.1556   4
   2  -2   3 1309.50 77.1922   6
   2  -2   3 1307.95 80.6569   4
  -2   2  -3 1366.99 82.2614   3
  -2   2  -4 23.1677 25.9045   6
   2  -2   4 9.66257 27.0974   6
   2  -2   4 44.0057 31.7235   4
  -2   2  -4-31.1263 42.3941   4
  -2   2  -5 3430.24 157.317   4
  -2   2  -5 3261.41 150.364   6
   2  -2   5 3266.32 153.476   6
   2  -2   6 3974.52 187.930   6
  -2   2  -6 3982.93 186.477   4
   2  -2   6 4032.96 189.955   4
  -2   2  -7 8232.13 291.401   4
   2  -2   7 7836.74 287.482   6
   2  -2   8 963.990 115.799   6
  -2   2  -8 1079.72 117.919   4
   2  -2   9 1427.50 144.915   6
  -2   2  -9 1548.52 145.511   4
  -2   2 -10-31.0094 57.3903   4
   2  -2  10 41.7117 54.1156   6
   2  -2  11 114.247 67.3338   6
  -2   2 -11 136.375 55.6018   4
   2  -2  12 345.306 90.2619   6
  -2   2 -12 521.916 105.317   4
   2  -2  13-62.5473 51.1343   6
  -2   2 -13-174.158 77.0812   4
  -2   1  13-30.4146 72.7932   6
   2  -1 -13 114.888 74.1765   4
  -2   1  12 289.557 98.0783   6
   2  -1 -12 300.757 82.2265   4
   2  -1 -11 0.25261 51.2906   4
  -2   1  11-59.1058 62.5572   6
  -2   1  10 81.0727 58.4634   6
   2  -1 -10 94.3623 62.1078   4
   2  -1  -9 264.320 77.8281   4
   2  -1  -9 224.962 69.7133   2
  -2   1   9 243.211 73.1124   6
   2  -1  -8 1847.43 163.406   4
  -2   1   8 1656.35 55.8040   5
  -2   1   8 1691.02 161.515   6
   2  -1  -8 1536.86 158.155   2
   2  -1  -7-49.0314 77.8659   2
  -2   1   7-2.61742 11.0690   5
   2  -1  -7-2.61433 49.0877   4
  -2   1   7 90.9437 71.4289   6
  -2   1   6 2017.03 150.675   6
  -2   1   6 1947.33 163.613   2
   2  -1  -6 1735.60 151.835   2
   2  -1  -5 202.820 70.1357   2
   2  -1  -4 609.239 84.8095   2
   2  -1  -3 2671.05 145.068   2
  -2   1   3 2646.88 62.7870   1
  -2   1   3 2438.79 139.037   2
  -2   1   2 154.588 41.3929   3
   2  -1  -2 225.044 60.8889   2
  -2   1   2 224.171 52.7717   2
  -2   1   2 230.930 26.6019   1
   2  -1  -2 167.420 15.0441   1
   2  -1  -1 290.906 65.4452   2
  -2   1   1 254.391 41.7735   3
  -2   1   1 197.294 46.8272   2
   2  -1  -1 282.371 35.6856   1
   2  -1   0 1465.89 69.3320   3
  -2   1   0 1544.92 71.7205   3
  -2   1   0 1477.16 81.1971   2
   2  -1   0 1690.76 91.4675   2
   2  -1   0 1513.04 63.0299   4
   2  -1   1 11.8574 18.0672   4
  -2   1  -1 64.6747 32.5991   3
  -2   1  -1 69.4534 22.0375   4
  -2   1  -1 58.4671 20.7405   6
   2  -1   1 49.2198 26.2150   6
   2  -1   1 99.0395 30.6006   3
  -2   1  -2 2685.27 94.4181   6
   2  -1   2 2501.63 87.1593   4
   2  -1   2 2933.34 100.046   6
   2  -1   2 2666.48 102.020   3
  -2   1  -2 2808.15 92.7456   4
  -2   1  -2 2701.33 101.920   3
  -2   1  -3 855.186 60.1161   6
  -2   1  -3 885.759 68.5480   3
   2  -1   3 776.001 60.1933   6
   2  -1   3 770.121 55.7035   4
  -2   1  -3 716.998 53.6751   4
   2  -1   4 914.221 67.3745   4
  -2   1  -4 925.246 70.6757   6
  -2   1  -4 934.424 68.0464   4
   2  -1   4 872.661 72.1258   6
  -2   1  -5 2368.12 122.150   4
   2  -1   5 2325.91 120.672   4
  -2   1  -5 2304.75 123.085   6
   2  -1   5 2263.67 126.759   6
   2  -1   6 1689.35 122.504   6
  -2   1  -6 1565.13 111.406   4
   2  -1   7-2.94127 32.8543   4
   2  -1   7 114.845 56.4663   6
  -2   1  -7 65.4181 39.4912   6
  -2   1  -7 48.2669 52.3257   4
   2  -1   8 647.738 95.9322   6
  -2   1  -8 649.969 94.2042   4
   2  -1   9 562.931 98.6397   6
  -2   1  -9 524.094 93.0513   4
   2  -1  10 223.491 75.7721   6
  -2   1 -10 254.932 75.9783   4
   2  -1  11 128.518 72.1189   6
  -2   1 -11 83.3659 59.5445   4
   2  -1  12 63.0119 51.3931   6
  -2   1 -12 98.8537 54.0982   4
   2  -1  13 104.628 69.0257   6
  -2   1 -13 40.8858 61.3124   4
  -2   1 -14 35.5326 43.3377   4
   2  -1  14 2.89489 46.5075   6
   2   0 -12 268.665 90.1084   4
  -2   0  12 255.062 88.5229   6
  -2   0  11 396.377 101.717   6
   2   0 -11 264.023 81.9712   4
  -2   0  10 2415.09 211.344   6
   2   0 -10 2760.16 217.566   4
   2   0  -9 11.4195 49.5743   4
  -2   0   9 105.065 27.2150   5
  -2   0   9 37.7977 51.4402   6
  -2   0   8 780.005 114.084   6
  -2   0   8 697.877 53.2963   5
   2   0  -8 632.296 104.157   4
  -2   0   7 2.32264 18.0545   5
  -2   0   7-5.19831 55.2380   6
   2   0  -7 34.4580 61.9530   4
  -2   0   6 1019.42 114.046   6
   2   0  -6 932.814 94.2140   3
  -2   0   6 898.816 54.3160   5
   2   0  -6 1057.16 113.665   4
   2   0  -6 826.512 101.670   2
   2   0  -5 2063.77 136.739   4
  -2   0   5 2118.52 76.2638   5
   2   0  -5 2218.75 157.715   2
  -2   0   5 2237.69 162.406   2
   2   0  -4 1846.66 120.581   4
  -2   0   4 1845.35 65.9075   5
   2   0  -4 1817.51 130.299   2
  -2   0   4 1793.16 134.145   2
   2   0  -4 1822.50 108.867   3
  -2   0   3 8.58097 31.4599   2
   2   0  -3-3.88808 21.1850   3
   2   0  -3-3.57368 44.5205   2
   2   0  -2 71.4308 49.8283   2
  -2   0   2 48.7656 31.7664   3
  -2   0   2 62.6859 40.9610   2
   2   0  -2 62.7579 18.4183   5
  -2   0   2 36.4014 15.1495   1
   2   0  -1 66986.5 749.508   1
  -2   0   1 68568.3 756.241   1
  -2   0   1 68565.2 812.377   3
   2   0  -1 70215.8 832.724   2
  -2   0   1 68905.8 832.954   2
  -2   0   0 6495.35 149.610   2
   2   0   0 6786.79 144.506   1
  -2   0   0 6911.38 151.980   1
   2   0   0 6994.13 149.811   2
  -2   0   0 6659.61 153.221   3
   2   0   1 30081.4 416.975   6
   2   0   1 29865.7 349.068   4
  -2   0  -1 30371.0 410.822   3
   2   0   1 30407.4 375.685   2
  -2   0  -2 18304.5 297.141   3
  -2   0  -2 17893.6 238.099   4
   2   0   2 17377.6 235.636   4
   2   0   2 17718.7 295.875   6
  -2   0  -2 17589.8 296.054   6
   2   0   3 3376.60 97.8274   4
  -2   0  -3 3582.78 130.363   3
  -2   0  -3 3436.21 97.7640   4
   2   0   3 3332.41 123.875   6
  -2   0  -3 3341.45 121.355   6
  -2   0  -4 2093.26 90.3454   4
   2   0   4 1884.58 87.3917   4
  -2   0  -4 1852.28 97.8185   6
   2   0   4 1818.54 99.4963   6
  -2   0  -5 4735.20 175.793   6
   2   0   5 4653.71 179.751   6
  -2   0  -5 4999.77 163.970   4
   2   0   5 4740.91 162.365   4
   2   0   5 4652.49 178.160   2
   2   0   6 925.720 92.9246   6
   2   0   6 935.570 79.0031   4
  -2   0  -6 1050.49 87.6501   4
   2   0   7 113.274 55.5553   6
  -2   0  -7 180.403 50.9026   4
  -2   0  -7 123.229 44.5930   6
   2   0   7 143.755 51.5479   2
   2   0   8 112.751 53.5458   6
  -2   0  -8 150.158 61.0210   4
   2   0   9 764.233 111.349   6
  -2   0  -9 993.339 115.716   4
   2   0  10 453.686 90.0943   6
  -2   0 -10 582.343 94.0584   4
   2   0  11 114.983 71.1942   6
  -2   0 -11 59.9587 54.7934   4
   2   0  12 51.8838 51.8670   6
  -2   0 -12 99.7874 59.8710   4
   2   0  13 3.40484 55.6146   6
  -2   0 -13 71.0391 55.1607   4
   2   0  14 41.5248 57.9177   6
  -2   0 -14 170.773 69.3216   4
   2   1 -12 112.258 72.1617   4
  -2  -1  12-37.0492 60.2376   6
   2   1 -11 394.374 97.5872   4
  -2  -1  11 164.558 76.4354   6
  -2  -1  10 701.441 125.512   6
   2   1 -10 565.892 109.200   4
  -2  -1   9 1028.47 133.277   6
   2   1  -9 960.474 128.165   4
   2   1  -8 282.027 83.5733   4
  -2  -1   8 248.059 43.4119   5
  -2  -1   8 230.080 80.9198   6
  -2  -1   7 13.0114 27.0969   5
  -2  -1   7 87.3568 60.5536   6
   2   1  -7 61.0538 53.9849   4
   2   1  -6 420.220 66.9896   3
  -2  -1   6 399.615 47.5393   5
   2   1  -6 439.406 77.0267   4
  -2  -1   5 5237.04 153.631   5
   2   1  -5 5029.87 218.197   4
  -2  -1   5 5460.39 255.625   2
  -2  -1   4 531.331 77.8672   2
  -2  -1   4 480.968 45.1024   5
   2   1  -4 453.116 56.9067   3
   2   1  -4 444.484 73.5243   4
   2   1  -3 16068.6 331.568   3
  -2  -1   3 16861.0 385.792   2
   2   1  -3 17025.2 374.286   2
  -2  -1   3 16471.9 280.520   5
   2   1  -3 16841.7 353.211   4
   2   1  -2 5189.14 158.942   3
   2   1  -2 5667.64 171.299   4
   2   1  -2 5326.06 176.986   2
  -2  -1   2 4908.80 177.446   2
  -2  -1   2 5463.07 139.611   5
   2   1  -1 30.6562 35.4680   2
   2   1  -1 25.8361 26.3016   5
   2   1  -1 15.4500 22.5602   3
  -2  -1   1 15.4321 27.1502   3
   2   1  -1 87.5324 35.6353   4
  -2  -1   1 3.78342 29.4139   2
  -2  -1   1-34.9274 30.5369   1
   2   1   0 473.559 36.2714   2
  -2  -1   0 557.209 47.2236   1
   2   1   0 482.548 43.7517   3
  -2  -1   0 494.962 47.3415   3
  -2  -1   0 514.148 45.7388   2
   2   1   0 573.322 42.3729   4
   2   1   0 486.573 39.6937   1
  -2  -1  -1 40825.6 511.605   3
   2   1   1 40006.4 518.805   1
   2   1   1 40931.2 541.529   6
   2   1   2 19607.2 326.387   6
   2   1   2 18452.5 320.376   1
  -2  -1  -2 18882.9 307.266   3
  -2  -1  -3 853.915 40.7987   4
   2   1   3 737.413 46.0772   2
   2   1   3 744.700 39.4925   4
  -2  -1  -3 786.458 66.0075   3
   2   1   3 871.577 73.0048   1
   2   1   3 750.904 64.9601   6
   2   1   4 34.5757 32.3088   6
   2   1   4 84.6697 28.9706   2
  -2  -1  -4 47.5624 20.8979   4
  -2  -1  -5 1065.88 70.5538   4
   2   1   5 940.310 74.5532   2
   2   1   5 1013.72 84.2344   6
   2   1   6 69.0320 43.0576   2
   2   1   6-29.4037 37.8581   6
  -2  -1  -6 23.5237 31.1914   4
  -2  -1  -7 35.1458 33.7399   6
   2   1   7-8.92006 38.4532   6
  -2  -1  -7-33.7623 46.3853   4
   2   1   8 89.0876 60.0094   2
   2   1   8 68.8544 49.1364   6
  -2  -1  -8 30.4069 44.8676   4
  -2  -1  -9-31.4906 55.5600   4
   2   1   9-22.9617 54.9839   6
   2   1  10 130.348 53.0200   6
  -2  -1 -10 291.511 73.3322   4
   2   1  11-55.9932 60.5328   6
  -2  -1 -11 28.4557 52.4700   4
   2   1  12 635.285 114.160   6
  -2  -1 -12 749.408 110.603   4
  -2  -1 -13 24.7282 55.3375   4
   2   1  13 37.5859 62.9455   6
  -2  -1 -14-7.46854 43.0406   4
   2   1  14-123.980 70.4585   6
  -2  -1 -15 289.002 88.8962   4
  -2  -2  12-38.1519 53.6958   6
  -2  -2  11 2131.98 217.952   6
   2   2 -11 2199.73 215.118   4
   2   2 -10 99.5742 63.9463   4
  -2  -2  10 118.145 67.7024   6
  -2  -2   9 241.741 84.0175   6
   2   2  -9 346.577 87.7304   4
  -2  -2   8 130.240 69.1724   6
  -2  -2   8 74.8373 32.8220   5
   2   2  -8 81.4367 63.8920   4
  -2  -2   7 460.247 90.3817   6
  -2  -2   7 455.858 61.9637   5
   2   2  -7 232.984 71.6634   4
  -2  -2   6 26.9776 28.7145   5
   2   2  -6-84.2876 55.3869   4
   2   2  -5 6810.47 235.497   3
   2   2  -5 6913.39 263.440   4
  -2  -2   5 6709.24 208.459   5
  -2  -2   4 3344.57 182.983   2
  -2  -2   4 3160.67 131.660   5
   2   2  -4 3194.21 165.668   4
   2   2  -3 40932.8 608.244   3
  -2  -2   3 39529.0 678.316   2
  -2  -2   3 40194.3 581.366   5
   2   2  -3 40686.7 636.683   4
   2   2  -2 22890.6 382.951   3
   2   2  -2 22161.1 396.225   4
  -2  -2   2 22202.3 426.968   2
  -2  -2   2 22033.4 379.350   5
   2   2  -1 18681.2 319.076   3
  -2  -2   1 18890.6 336.021   4
  -2  -2   1 19471.9 345.378   2
  -2  -2   1 19365.7 337.662   5
  -2  -2   1 18989.9 319.685   3
   2   2  -1 19336.4 325.222   4
   2   2  -1 20005.0 339.288   5
  -2  -2   0 10353.5 217.030   1
   2   2   0 9611.07 185.573   4
   2   2   0 9802.59 194.974   3
  -2  -2   0 10172.5 198.839   3
   2   2   0 9252.78 222.795   5
  -2  -2   0 10092.4 197.014   2
  -2  -2   0 9982.40 195.748   4
  -2  -2  -1 21105.1 358.603   6
   2   2   1 21014.9 333.126   1
   2   2   1 20934.0 264.022   4
  -2  -2  -1 20854.5 269.806   4
   2   2   1 21137.7 316.826   3
  -2  -2  -1 21500.3 316.979   3
  -2  -2  -2 1460.16 83.9492   6
  -2  -2  -2 1444.66 74.6595   3
   2   2   2 1554.54 80.5335   1
   2   2   2 1567.38 89.7218   6
   2   2   2 1442.58 71.1013   3
   2   2   3 4271.27 148.088   6
   2   2   3 4390.27 108.983   2
  -2  -2  -3 4364.33 153.049   1
  -2  -2  -3 4615.18 101.873   2
   2   2   3 4311.54 141.160   1
  -2  -2  -3 4462.98 142.911   3
   2   2   4 9295.95 243.053   6
   2   2   4 9553.63 214.019   2
  -2  -2  -4 9707.67 176.370   4
   2   2   4 9666.79 238.543   1
  -2  -2  -4 9417.72 197.694   2
  -2  -2  -5 222.208 37.4180   4
   2   2   5 120.771 39.6616   6
   2   2   5 232.512 45.0729   1
  -2  -2  -5 178.396 36.8864   2
   2   2   5 225.848 46.0415   2
   2   2   6 259.290 52.6208   1
   2   2   6 180.345 48.5066   6
   2   2   6 210.096 53.7799   2
  -2  -2  -6 233.990 43.3283   4
  -2  -2  -6 203.755 47.5924   2
   2   2   7 890.657 95.4433   6
  -2  -2  -7 772.030 75.0155   4
   2   2   8 1141.49 117.264   6
  -2  -2  -8 1091.96 97.2969   4
   2   2   8 1082.38 116.927   2
   2   2   9 235.179 72.8256   6
  -2  -2  -9 170.758 56.7835   4
   2   2  10 117.846 69.8608   6
  -2  -2 -10 33.5932 49.5670   4
   2   2  11 22.1402 45.5865   6
  -2  -2 -11 2.22648 47.6563   4
   2   2  12 20.0453 57.9017   6
  -2  -2 -12 121.417 57.2354   4
   2   2  13 160.899 77.2926   6
  -2  -2 -13 241.661 77.1345   4
   2   2  14 23.1814 55.7707   6
  -2  -2 -14 42.7769 54.2750   4
  -2  -2 -15 123.646 66.4933   4
  -2  -3  11 197.465 82.4131   6
   2   3 -11 383.678 102.880   4
  -2  -3  10 1089.60 151.753   6
   2   3 -10 1003.31 147.097   4
  -2  -3   9-10.0751 50.3124   6
   2   3  -9-0.62295 48.5973   4
  -2  -3   8 14.2342 53.4421   6
   2   3  -8 177.215 76.5830   4
   2   3  -7 215.117 74.5941   4
  -2  -3   7 211.073 76.6593   6
  -2  -3   7 96.2444 39.8211   5
  -2  -3   6-31.0651 32.4785   5
   2   3  -6 173.570 74.1367   4
   2   3  -5 539.490 69.0342   3
  -2  -3   5 608.667 71.0956   5
   2   3  -5 618.998 95.8514   4
  -2  -3   4 368.424 70.6817   2
  -2  -3   4 333.310 53.4417   5
   2   3  -4 520.284 85.2949   4
   2   3  -3 8630.93 236.938   3
  -2  -3   3 8656.84 244.818   5
   2   3  -3 8373.98 254.537   4
  -2  -3   3 8473.19 273.614   4
  -2  -3   3 9086.72 293.764   2
   2   3  -2 6527.31 186.150   3
  -2  -3   2 6904.09 211.593   5
   2   3  -2 6991.94 209.673   4
  -2  -3   2 7013.95 222.342   4
  -2  -3   2 6869.35 229.093   2
   2   3  -1 12265.5 244.339   3
  -2  -3   1 12706.4 278.555   4
  -2  -3   1 13087.1 293.780   5
   2   3  -1 12641.5 266.992   4
  -2  -3   1 12670.5 245.131   3
  -2  -3   0 23643.5 347.706   3
   2   3   0 22246.5 342.865   3
   2   3   0 24211.7 361.007   4
  -2  -3   0 23226.9 417.354   5
   2   3   0 22361.4 414.272   5
  -2  -3   0 23074.8 363.645   4
  -2  -3  -1 3250.65 129.701   6
   2   3   1 3598.16 100.038   4
   2   3   1 3459.66 105.809   3
  -2  -3  -1 3369.86 103.689   3
  -2  -3  -1 3214.86 95.8961   4
  -2  -3  -2 11523.2 258.012   6
   2   3   2 12298.1 185.072   4
   2   3   2 13079.2 275.272   6
  -2  -3  -2 11961.0 182.601   4
  -2  -3  -2 11767.7 223.173   3
   2   3   2 12059.4 222.722   3
  -2  -3  -2 11824.1 213.529   2
  -2  -3  -3 5881.97 178.864   1
   2   3   3 6474.00 189.201   6
  -2  -3  -3 5833.16 111.121   4
  -2  -3  -3 5707.45 177.082   6
  -2  -3  -3 6090.53 164.162   3
   2   3   3 6190.17 175.072   1
  -2  -3  -3 6395.72 144.698   2
   2   3   3 6074.39 144.061   2
   2   3   4 6425.31 176.790   2
  -2  -3  -4 6559.51 199.930   6
   2   3   4 6487.01 198.362   6
  -2  -3  -4 6828.85 193.699   3
  -2  -3  -4 6832.56 169.139   2
   2   3   4 6620.48 187.975   1
  -2  -3  -4 6765.82 201.342   1
   2   3   5 2972.05 133.808   2
   2   3   5 3027.65 132.170   1
  -2  -3  -5 3039.66 125.270   2
  -2  -3  -5 2892.42 138.248   6
   2   3   5 2919.54 142.460   6
   2   3   6 1876.90 119.596   6
   2   3   6 2077.72 115.879   1
   2   3   6 1956.67 123.525   2
  -2  -3  -6 1968.30 115.922   2
   2   3   7 4241.14 196.540   6
  -2  -3  -7 4448.69 188.236   2
  -2  -3  -7 4693.81 171.798   4
   2   3   7 4711.03 188.269   1
   2   3   7 4767.60 216.220   2
  -2  -3  -8 465.941 81.2172   2
   2   3   8 574.432 72.1670   1
   2   3   8 519.445 87.4875   6
  -2  -3  -8 553.249 76.4788   4
   2   3   9 294.514 74.4921   6
   2   3   9 291.523 78.1957   2
   2   3   9 294.885 62.7342   1
  -2  -3  -9 349.516 71.8103   4
  -2  -3  -9 246.448 66.8990   2
   2   3  10 236.102 58.4976   1
   2   3  10 141.849 62.6272   6
  -2  -3 -10 148.770 59.9864   4
   2   3  11 571.129 102.794   6
   2   3  11 639.583 88.2455   1
  -2  -3 -11 731.577 99.4848   4
   2   3  12 233.384 76.7032   6
  -2  -3 -12 115.699 52.1837   4
   2   3  13 29.3511 57.1088   6
  -2  -3 -13-36.9297 52.8687   4
   2   3  14 373.652 101.968   6
  -2  -3 -14 445.983 94.6023   4
   2   3  15 376.269 106.170   6
  -2  -3 -15 391.482 91.0747   4
  -2  -3 -16 127.038 72.1087   4
  -2  -4  11 102.316 64.6176   6
  -2  -4  10 720.275 127.695   6
   2   4 -10 753.481 134.385   4
  -2  -4   9 1295.46 159.383   6
   2   4  -9 1179.14 153.317   4
   2   4  -8 188.320 67.5399   4
  -2  -4   8 292.698 91.7418   6
   2   4  -7-17.3527 41.3221   4
  -2  -4   7 27.5709 53.0508   6
  -2  -4   6 77.3008 54.6330   6
  -2  -4   6 103.058 42.6761   5
   2   4  -6 65.1119 56.7344   4
   2   4  -5 18.3827 27.3166   3
  -2  -4   5 0.41178 34.7740   5
   2   4  -5 34.6922 56.6693   4
  -2  -4   4 2872.56 158.625   5
   2   4  -4 3094.43 178.426   4
   2   4  -3 1127.38 85.2811   3
   2   4  -3 1206.68 107.155   4
  -2  -4   3 1250.06 111.255   4
  -2  -4   3 1202.54 100.054   5
  -2  -4   3 1098.18 107.267   2
   2   4  -2-4.32348 38.5176   4
  -2  -4   2-5.78080 30.0936   5
   2   4  -2 21.9474 24.0556   3
  -2  -4   2 24.1149 30.4982   4
   2   4  -1 8270.59 192.223   3
  -2  -4   1 8874.20 241.699   4
  -2  -4   1 8597.61 258.395   5
   2   4  -1 8293.02 227.466   4
  -2  -4   0 2429.96 91.0057   3
   2   4   0 2373.45 88.8719   3
   2   4   0 2485.64 108.495   4
  -2  -4   0 2401.62 107.754   4
  -2  -4   0 2632.01 132.823   5
  -2  -4  -1 6.82627 22.1201   6
   2   4   1-12.2713 16.1418   3
  -2  -4  -1 22.4303 26.9631   5
  -2  -4  -1-5.35280 18.3992   3
   2   4   1-4.42463 19.4466   4
  -2  -4  -1-3.63668 16.3186   4
   2   4   2 172.766 39.8269   6
  -2  -4  -2 171.041 35.3551   6
  -2  -4  -2 191.902 29.3583   3
  -2  -4  -2 174.132 24.3045   4
   2   4   2 201.672 26.5559   4
   2   4   2 162.203 26.6661   3
   2   4   3 18554.3 359.331   6
  -2  -4  -3 18004.2 353.993   1
  -2  -4  -3 16898.7 265.282   4
   2   4   3 18198.6 272.592   4
  -2  -4  -3 18154.4 305.905   3
  -2  -4  -3 16893.7 341.160   6
  -2  -4  -3 17900.5 329.601   2
  -2  -4  -4 12358.7 281.978   1
  -2  -4  -4 11600.9 280.840   6
   2   4   4 12344.9 273.920   1
   2   4   4 11604.3 285.537   6
  -2  -4  -4 11560.3 207.062   4
  -2  -4  -4 12387.1 262.696   3
  -2  -4  -4 11481.1 258.605   2
   2   4   4 11805.0 266.620   2
  -2  -4  -5 351.544 55.7260   1
  -2  -4  -5 307.884 48.5912   2
   2   4   5 360.478 56.5133   6
  -2  -4  -5 328.983 51.1972   6
   2   4   5 272.762 45.8105   2
   2   4   5 351.270 47.8099   1
  -2  -4  -6 7936.04 240.730   2
  -2  -4  -6 8313.82 255.188   6
   2   4   6 7858.35 224.399   1
  -2  -4  -6 7770.12 239.733   1
   2   4   6 7601.85 252.955   2
   2   4   6 7348.59 246.040   6
   2   4   7 3524.74 178.255   6
  -2  -4  -7 3778.55 182.638   6
   2   4   7 3821.83 158.731   1
   2   4   7 3961.44 197.749   2
  -2  -4  -7 3844.48 175.806   2
   2   4   8 2263.85 129.143   1
  -2  -4  -8 2326.70 151.125   2
   2   4   8 2261.20 155.800   6
  -2  -4  -9 973.019 113.910   2
   2   4   9 824.795 84.2693   1
   2   4   9 747.365 99.6755   6
   2   4   9 946.681 121.710   2
  -2  -4  -9 946.989 101.006   4
  -2  -4 -10 327.337 79.0927   2
   2   4  10 426.234 66.0284   1
   2   4  10 391.948 86.3224   6
  -2  -4 -10 589.519 88.7257   4
   2   4  11-34.6409 39.7951   1
  -2  -4 -11-26.3067 69.4422   2
  -2  -4 -11 3.71590 46.7674   4
   2   4  11 22.5054 49.4807   6
   2   4  12 24.5392 56.6101   6
  -2  -4 -12 64.5323 53.9979   4
  -2  -4 -13 306.979 75.2602   4
   2   4  13 200.922 81.2058   6
   2   4  14 352.842 97.9515   6
  -2  -4 -14 400.757 88.5343   4
   2   4  15 147.005 74.1130   6
  -2  -4 -15-41.5738 59.8058   4
  -2  -4 -16 109.526 65.8468   4
  -2  -5  10-5.22098 53.9116   6
  -2  -5   9 206.338 81.7875   6
   2   5  -9 151.951 73.7212   4
  -2  -5   8 190.154 75.2023   6
   2   5  -8 205.795 71.7516   4
  -2  -5   7-43.7307 50.2877   6
   2   5  -7 2.51800 39.2939   4
  -2  -5   6 625.615 101.748   6
   2   5  -6 696.581 111.507   4
   2   5  -5 16.7947 24.3837   3
   2   5  -5 28.1701 38.0503   4
   2   5  -4 1710.68 139.641   4
   2   5  -3 75.3707 33.3664   3
  -2  -5   3 12.7421 35.6445   5
   2   5  -3 14.0535 45.7704   4
  -2  -5   2 763.638 85.1555   4
  -2  -5   2 756.159 86.8511   5
   2   5  -2 741.895 82.0538   4
   2   5  -2 705.699 61.1439   3
  -2  -5   1 1805.42 114.180   4
  -2  -5   1 1735.35 123.531   5
   2   5  -1 1601.37 105.783   4
   2   5  -1 1550.32 79.5753   3
  -2  -5   0 543.628 40.9645   3
   2   5   0 687.988 69.7076   4
   2   5   0 547.793 42.9476   3
  -2  -5   0 590.929 62.7337   4
  -2  -5   0 618.059 77.5301   5
  -2  -5  -1 786.880 48.1543   3
   2   5   1 755.569 47.3990   3
  -2  -5  -1 661.638 67.8046   6
   2   5   1 718.088 62.6556   4
  -2  -5  -1 736.868 64.6180   4
  -2  -5  -1 850.084 86.1876   5
   2   5   2 414.368 44.0941   4
  -2  -5  -2 426.577 43.0802   4
  -2  -5  -2 354.593 48.4046   6
  -2  -5  -2 410.316 38.1928   3
   2   5   2 374.980 35.0038   3
  -2  -5  -2 613.130 76.3772   5
  -2  -5  -3 14446.4 320.173   6
   2   5   3 15165.3 332.574   6
  -2  -5  -3 14904.1 268.930   4
  -2  -5  -3 15969.1 348.866   1
   2   5   3 15490.0 277.743   4
  -2  -5  -3 15528.9 339.421   2
  -2  -5  -3 15409.3 272.985   3
   2   5   4 4468.38 172.322   6
  -2  -5  -4 4423.17 172.644   2
   2   5   4 4932.49 196.270   5
  -2  -5  -4 4064.69 122.819   4
  -2  -5  -4 4607.24 174.379   1
  -2  -5  -4 4159.14 164.824   6
  -2  -5  -4 4301.40 144.269   3
   2   5   5 6715.12 236.197   5
   2   5   5 6340.26 217.100   6
  -2  -5  -5 6241.94 165.325   4
  -2  -5  -5 6581.60 200.005   3
  -2  -5  -5 6297.80 211.682   1
  -2  -5  -5 6557.22 216.761   6
  -2  -5  -5 6611.66 218.770   2
   2   5   5 6649.52 222.213   2
  -2  -5  -6 126.161 50.7162   2
  -2  -5  -6 138.807 40.9177   6
   2   5   6 122.022 51.1217   6
  -2  -5  -6 184.454 52.0057   1
   2   5   6 105.212 45.3442   2
   2   5   6 85.2367 27.4764   1
  -2  -5  -7 155.299 58.6666   1
   2   5   7 43.9718 45.5000   6
   2   5   7 15.7098 22.1496   1
   2   5   7 25.6983 41.0709   2
  -2  -5  -7 32.6966 33.2529   6
  -2  -5  -7 73.7878 57.5950   2
   2   5   8 2181.53 151.580   6
  -2  -5  -8 2333.60 156.434   2
   2   5   8 2360.33 129.536   1
  -2  -5  -9 645.089 100.433   2
   2   5   9 832.923 119.559   2
   2   5   9 667.943 73.3839   1
   2   5   9 582.187 84.9147   6
   2   5  10-87.3026 68.8365   6
   2   5  10 49.0489 35.9733   1
  -2  -5 -10 20.2020 63.7359   2
  -2  -5 -11 78.5797 59.7132   2
   2   5  11 114.974 68.4051   6
   2   5  11 149.687 43.5713   1
  -2  -5 -11 163.446 58.3323   4
  -2  -5 -12 59.3083 48.3590   4
   2   5  12 28.9540 42.0623   6
  -2  -5 -12 27.0438 58.9626   2
   2   5  13 1763.93 183.017   6
  -2  -5 -13 1839.38 166.457   4
   2   5  14 90.0478 66.3216   6
  -2  -5 -14 242.238 80.1562   4
   2   5  15 0.17180 52.9006   6
  -2  -5 -15 3.40246 44.2215   4
  -2  -5 -16 14.1785 44.7303   4
  -2  -6  10 10.3511 46.2501   6
   2   6  -9 92.8960 55.6371   4
  -2  -6   9 175.311 69.8461   6
  -2  -6   8-34.2825 53.7582   6
   2   6  -8 38.4403 58.3225   4
  -2  -6   7 229.396 74.5527   6
   2   6  -7 27.4096 39.6234   4
  -2  -6   6 263.670 82.3708   6
   2   6  -6 217.861 65.3872   4
   2   6  -5 410.097 78.6650   4
   2   6  -4-17.1234 39.9207   4
   2   6  -3 16.1889 24.1918   3
   2   6  -3-73.4452 67.5674   4
   2   6  -2 191.807 57.3666   4
   2   6  -2 75.7409 27.3003   3
  -2  -6   1 117.377 42.4911   4
   2   6  -1 125.010 28.3213   3
   2   6  -1 109.059 51.1148   4
   2   6   0 582.234 44.2308   3
  -2  -6   0 632.270 84.6054   5
   2   6   0 626.381 72.0214   4
  -2  -6   0 585.589 70.4619   4
  -2  -6  -1 1318.42 58.3425   3
   2   6   1 1327.88 58.8608   3
  -2  -6  -1 1387.96 100.085   6
  -2  -6  -1 1603.29 125.457   5
   2   6   1 1380.76 96.5324   4
  -2  -6  -1 1389.26 95.0897   4
  -2  -6  -2 1039.07 100.137   5
   2   6   2 870.803 72.1243   4
  -2  -6  -2 840.202 75.0782   6
  -2  -6  -2 845.661 67.3292   4
  -2  -6  -2 936.674 51.2044   3
   2   6   3 15239.6 341.872   6
  -2  -6  -3 14064.1 326.606   6
  -2  -6  -3 16344.5 371.251   1
   2   6   3 15282.1 306.174   4
  -2  -6  -3 14747.9 296.321   4
  -2  -6  -3 14980.5 265.749   3
  -2  -6  -3 14709.4 364.319   2
  -2  -6  -4 401.841 61.9659   1
   2   6   4 439.995 80.5838   5
   2   6   4 380.602 60.6757   6
  -2  -6  -4 404.489 47.2675   3
  -2  -6  -4 387.197 42.1158   4
  -2  -6  -4 413.044 57.0845   6
  -2  -6  -4 486.733 75.2014   2
   2   6   5 10235.3 293.220   6
   2   6   5 11070.8 330.504   5
  -2  -6  -5 10751.8 288.747   6
  -2  -6  -5 10526.8 291.534   1
  -2  -6  -5 10259.1 236.561   4
  -2  -6  -5 10580.4 254.886   3
  -2  -6  -5 10602.1 310.840   2
  -2  -6  -6 143.705 55.7044   2
   2   6   6 107.986 51.4964   5
  -2  -6  -6 108.817 26.2661   4
   2   6   6 111.562 50.8912   2
  -2  -6  -6-14.0031 48.2615   1
   2   6   6 106.587 41.1725   6
  -2  -6  -6 102.672 37.2945   6
   2   6   7 460.711 80.5812   5
   2   6   7 479.335 78.8386   6
  -2  -6  -7 427.842 66.7702   6
  -2  -6  -7 350.732 74.1260   2
  -2  -6  -7 448.802 73.8101   1
   2   6   7 451.703 79.3166   2
   2   6   8 164.492 69.2230   5
  -2  -6  -8 107.346 67.8096   2
   2   6   8 87.9384 25.9163   1
  -2  -6  -8 268.454 72.3911   1
   2   6   8 117.529 56.3582   6
   2   6   9-18.1428 25.1653   1
   2   6   9-16.9791 61.6837   6
  -2  -6  -9 131.690 78.0571   2
   2   6   9-15.5753 57.3057   2
   2   6  10 1628.90 148.781   6
   2   6  10 1565.02 111.830   1
  -2  -6 -10 1675.34 153.405   2
   2   6  11 431.576 94.0104   6
   2   6  11 372.798 59.0068   1
  -2  -6 -11 433.976 85.3355   2
   2   6  12 1551.94 161.362   6
  -2  -6 -12 1641.43 144.722   4
  -2  -6 -12 1574.67 159.966   2
  -2  -6 -13 2562.98 215.126   2
  -2  -6 -13 2379.12 184.265   4
   2   6  13 2638.29 223.102   6
   2   6  14-69.7077 75.6693   6
  -2  -6 -14 19.0540 56.3680   4
  -2  -6 -14 2.28559 67.4986   2
   2   6  15 106.969 58.8372   6
  -2  -6 -15 229.559 73.3066   4
  -2  -6 -16-17.9443 58.6304   4
  -2  -6 -17-22.0553 47.3405   4
  -2  -7   9-13.1446 50.5158   6
  -2  -7   8 511.739 108.043   6
   2   7  -8 625.436 117.379   4
  -2  -7   7 51.3813 55.7019   6
   2   7  -7-50.8017 55.0882   4
  -2  -7   6 15.8714 41.4091   6
   2   7  -6 199.001 78.3979   4
   2   7  -5 120.583 55.9019   4
  -2  -7   5 15.3088 44.3611   6
   2   7  -4 345.559 77.6042   4
   2   7  -3 43.7434 49.2619   4
   2   7  -3 17.4726 19.0784   3
   2   7  -2 2695.50 173.301   4
   2   7  -2 2570.43 109.560   3
   2   7  -1 190.124 28.2215   3
   2   7  -1 226.445 58.1940   4
   2   7   0 563.724 76.5164   4
  -2  -7   0 388.126 60.0075   6
   2   7   0 545.863 39.8537   3
  -2  -7   0 654.121 81.9685   4
   2   7   1 324.811 27.0138   3
   2   7   1 275.338 51.8306   4
  -2  -7  -1 331.235 55.6191   6
  -2  -7  -1 409.590 62.8198   4
  -2  -7  -2 1329.02 55.3175   3
  -2  -7  -2 1251.01 97.5120   6
   2   7   2 1333.80 96.9910   4
  -2  -7  -2 1248.39 92.3549   4
  -2  -7  -3 5198.80 181.563   4
  -2  -7  -3 4798.30 185.513   6
  -2  -7  -3 5072.63 133.139   3
   2   7   3 5172.27 186.465   4
  -2  -7  -3 5761.70 250.391   5
  -2  -7  -3 4788.84 223.565   2
   2   7   4 869.180 74.9787   4
   2   7   4 969.609 111.756   5
  -2  -7  -4 869.527 69.8355   4
  -2  -7  -4 967.197 65.1976   3
   2   7   4 905.892 88.1800   6
  -2  -7  -4 832.634 101.640   2
  -2  -7  -4 808.998 77.4424   6
  -2  -7  -4 914.172 92.6913   1
  -2  -7  -5 1012.15 98.1141   1
  -2  -7  -5 1052.33 89.2318   6
   2   7   5 1159.19 117.313   5
  -2  -7  -5 996.297 74.9697   3
  -2  -7  -5 962.190 72.1734   4
  -2  -7  -5 982.390 106.464   2
   2   7   5 1007.99 94.3514   6
  -2  -7  -6 460.208 71.7745   1
  -2  -7  -6 331.847 55.9600   6
   2   7   6 387.675 73.2343   2
  -2  -7  -6 429.377 52.8824   4
  -2  -7  -6 385.018 87.0648   2
   2   7   6 453.858 85.0854   5
   2   7   6 448.552 71.7238   6
  -2  -7  -6 458.396 60.9309   3
  -2  -7  -7 40.4599 47.4611   1
   2   7   7 69.7510 43.9867   6
  -2  -7  -7 81.3240 61.4358   2
   2   7   7 60.7012 56.3962   5
  -2  -7  -7 85.5385 37.4112   6
  -2  -7  -7 103.116 30.6336   4
  -2  -7  -8-32.3409 65.8793   2
   2   7   8 51.8457 51.3621   5
  -2  -7  -8 38.2234 28.0711   4
   2   7   8-10.5552 49.1459   6
  -2  -7  -8 50.1043 53.8194   1
  -2  -7  -9 19.2045 65.7300   2
   2   7   9 48.3936 56.7201   6
   2   7   9-17.0591 52.8022   5
   2   7   9-77.8418 68.3649   2
   2   7  10 1777.96 158.126   6
   2   7  10 1912.67 145.930   5
  -2  -7 -10 1849.72 166.682   2
   2   7  11 641.337 75.4286   1
   2   7  11 893.010 102.686   5
  -2  -7 -11 816.615 116.819   2
   2   7  11 623.726 103.427   6
  -2  -7 -12 3523.97 235.282   2
   2   7  12 3311.02 234.200   6
   2   7  12 3979.23 209.477   5
  -2  -7 -13 892.838 130.633   2
   2   7  13 935.163 106.118   5
   2   7  13 749.419 125.868   6
  -2  -7 -13 744.369 107.345   4
  -2  -7 -14 134.519 63.2668   2
   2   7  14 121.283 64.2937   6
  -2  -7 -14 212.862 68.0085   4
   2   7  15-8.30205 47.7890   6
  -2  -7 -15-96.3777 77.3264   2
  -2  -7 -15 40.0406 53.9510   4
  -2  -7 -16-8.72626 52.5126   4
  -2  -7 -17 39.5871 49.8421   4
  -2  -8   7 162.940 64.0064   6
   2   8  -7 82.5534 62.9723   4
   2   8  -6 37.2986 41.4383   4
  -2  -8   6 70.7070 50.1864   6
   2   8  -5 161.261 70.0672   4
  -2  -8   5-26.8494 39.9643   6
   2   8  -4 182.653 70.4792   4
   2   8  -3 25.7324 40.4604   4
   2   8  -2 270.920 34.0501   3
   2   8  -2 291.271 67.2595   4
   2   8  -1 1.84413 35.1709   4
   2   8  -1 25.5731 14.8718   3
  -2  -8   0 1230.07 107.981   6
   2   8   0 1417.15 121.991   4
  -2  -8  -1 2044.85 132.892   6
   2   8   1 2019.67 138.465   4
   2   8   2 1041.51 97.9106   4
  -2  -8  -2 918.087 86.7460   6
  -2  -8  -2 1126.80 96.4960   4
  -2  -8  -3 1646.83 63.3264   3
  -2  -8  -3 1583.78 108.376   4
  -2  -8  -3 1447.67 103.350   6
   2   8   3 1721.30 116.674   4
  -2  -8  -3 1629.00 148.967   2
  -2  -8  -4 76.2634 68.1490   2
  -2  -8  -4-41.9759 30.7833   6
  -2  -8  -4 25.5248 20.1785   3
  -2  -8  -4 34.2057 24.1666   4
  -2  -8  -4 33.0914 46.0483   1
   2   8   4 84.2496 39.4849   4
  -2  -8  -5 3385.90 131.819   3
   2   8   5 3254.65 169.329   6
  -2  -8  -5 3745.06 193.400   1
  -2  -8  -5 3319.88 147.403   4
  -2  -8  -5 3688.93 215.869   2
  -2  -8  -5 3236.87 159.092   6
  -2  -8  -6 81.3252 36.6107   3
   2   8   6 117.708 52.5482   6
  -2  -8  -6 66.3133 65.2004   2
  -2  -8  -6 66.7503 35.9013   6
  -2  -8  -6 107.644 46.9629   1
  -2  -8  -6 67.1170 25.9166   4
   2   8   6 48.6737 55.7004   5
  -2  -8  -7 1837.17 115.943   4
  -2  -8  -7 1889.08 120.001   3
   2   8   7 2302.20 171.538   5
   2   8   7 2042.17 149.763   6
  -2  -8  -7 2002.00 144.979   1
  -2  -8  -7 2020.19 167.523   2
  -2  -8  -7 2082.23 138.213   6
  -2  -8  -8-40.4973 69.6793   2
   2   8   8 32.1716 45.7482   6
   2   8   8-29.5537 60.6258   2
  -2  -8  -8-48.8003 50.5435   1
   2   8   8-36.8726 59.8702   5
  -2  -8  -8-36.3825 32.3422   4
  -2  -8  -9 267.238 82.4323   2
   2   8   9 179.040 62.9980   6
  -2  -8  -9 234.066 72.5956   1
   2   8   9 351.375 80.8616   5
  -2  -8  -9 199.278 45.2257   4
   2   8  10 1028.08 115.704   5
   2   8  10 1025.73 123.765   6
  -2  -8 -10 878.919 123.030   2
  -2  -8 -11 677.342 109.177   2
   2   8  11 742.577 102.114   5
   2   8  11 631.361 105.412   6
  -2  -8 -12 1317.69 149.017   2
   2   8  12 1381.80 129.965   5
   2   8  12 1350.46 153.913   6
  -2  -8 -13 57.5065 65.0532   2
   2   8  13 84.2581 56.8982   6
   2   8  13 74.9702 44.5797   5
  -2  -8 -14 275.837 91.7141   2
  -2  -8 -14 245.102 69.7836   4
   2   8  14 205.590 81.6637   6
  -2  -8 -15 55.0368 63.3528   2
   2   8  15 42.3794 52.9422   6
  -2  -8 -15 150.641 62.1334   4
  -2  -8 -16 306.982 82.1184   4
  -2  -8 -16 156.762 89.9515   2
   2   9  -6 145.188 69.7315   4
   2   9  -5 199.946 74.3120   4
  -2  -9   5 182.192 62.7665   6
   2   9  -4 49.2849 51.6191   4
  -2  -9   4 29.4542 37.5376   6
   2   9  -3 310.089 77.1404   4
   2   9  -2 617.552 93.1366   4
   2   9  -1 63.1888 46.2806   4
  -2  -9   0 346.498 62.7498   6
   2   9   0 457.767 81.2639   4
  -2  -9  -1 11.5330 29.2100   6
   2   9   1-91.0460 56.3391   4
  -2  -9  -2 70.0041 35.3319   6
   2   9   2 49.4491 39.3004   4
  -2  -9  -3 35.9969 67.1965   2
  -2  -9  -3 120.385 39.8638   6
   2   9   3 241.014 58.3192   4
   2   9   4-3.89990 38.4240   4
  -2  -9  -4 54.8076 79.3050   2
  -2  -9  -4 56.1422 29.5947   6
  -2  -9  -4 16.5788 15.7149   3
  -2  -9  -4-97.5635 65.3015   1
  -2  -9  -4 104.843 41.7226   4
  -2  -9  -5 222.980 37.2952   3
  -2  -9  -5 265.923 48.7500   4
  -2  -9  -5 215.977 60.3377   1
  -2  -9  -5 183.089 42.1520   6
   2   9   5 203.745 54.1029   6
  -2  -9  -5 275.252 91.3395   2
  -2  -9  -6 458.813 65.9682   6
   2   9   6 388.837 69.9680   6
  -2  -9  -6 462.054 81.9709   1
  -2  -9  -6 388.594 49.6766   3
  -2  -9  -6 489.431 99.8270   2
  -2  -9  -6 471.953 61.9140   4
  -2  -9  -7 698.226 75.0328   3
   2   9   7 731.124 93.8563   6
  -2  -9  -7 741.098 97.2125   1
  -2  -9  -7 726.598 84.2468   6
  -2  -9  -7 667.061 72.3210   4
  -2  -9  -7 756.904 125.322   2
   2   9   8 39.7466 56.5025   5
  -2  -9  -8 75.4383 65.1171   2
  -2  -9  -8 72.1690 33.3791   4
  -2  -9  -8 75.3870 39.9233   3
  -2  -9  -8 41.2365 53.1795   1
   2   9   8 75.7549 48.4080   6
   2   9   9 44.1047 52.5277   5
   2   9   9 99.0420 55.5277   6
  -2  -9  -9 50.5453 30.6548   4
  -2  -9  -9 34.6728 41.4162   1
  -2  -9  -9 6.42012 60.8720   2
   2   9  10 733.266 106.899   6
  -2  -9 -10 905.647 125.678   2
   2   9  10 824.926 110.545   5
  -2  -9 -10 804.935 103.860   1
   2   9  11 532.734 95.3345   5
  -2  -9 -11 656.563 122.758   2
   2   9  11 525.225 97.0052   6
   2   9  12 963.270 132.875   6
  -2  -9 -12 1044.50 141.351   2
   2   9  12 1105.53 125.273   5
  -2  -9 -13 39.5456 56.1915   2
   2   9  13 143.408 58.2246   5
   2   9  13 59.3957 52.5617   6
  -2  -9 -14 65.8499 71.4160   2
   2   9  14-25.3324 42.2619   6
  -2  -9 -15 94.7999 71.5678   2
   2   9  15 3.43948 55.2735   6
  -2  -9 -15 97.1022 58.5469   4
  -2  -9 -16 42.1162 60.1890   2
  -2  -9 -16 116.851 58.4993   4
   2  10  -5 722.374 126.652   4
   2  10  -4 12.8668 41.9394   4
   2  10  -3 13.2684 36.1447   4
  -2 -10   3-5.16702 32.9845   6
   2  10  -2-6.02169 39.5848   4
   2  10  -1 1.16828 43.2287   4
   2  10   0 457.523 81.4940   4
  -2 -10  -1 483.956 70.3704   6
   2  10   1 508.294 86.7344   4
   2  10   2 250.060 62.9290   4
  -2 -10  -2 188.949 45.7971   6
  -2 -10  -3 346.983 54.7693   6
  -2 -10  -3 471.197 111.937   2
   2  10   3 440.126 73.3066   4
  -2 -10  -4 438.498 60.6397   6
  -2 -10  -4 559.140 113.859   2
   2  10   4 562.193 76.0577   4
  -2 -10  -5 46.0146 71.8645   2
  -2 -10  -5-22.1130 20.0887   3
  -2 -10  -5-11.0985 24.5982   6
  -2 -10  -5-23.5317 51.6916   1
  -2 -10  -6 291.423 42.8025   3
   2  10   6 211.681 51.6244   6
  -2 -10  -6 279.000 78.0038   2
  -2 -10  -6 249.124 51.9549   6
  -2 -10  -6 363.542 73.2122   1
  -2 -10  -7 428.977 101.923   2
  -2 -10  -7 482.707 84.5990   1
  -2 -10  -7 503.097 71.7303   6
   2  10   7 458.940 79.1253   6
  -2 -10  -7 449.702 56.1971   3
   2  10   8 0.78996 38.0076   6
  -2 -10  -8 3.37047 58.6586   2
  -2 -10  -8 54.5833 47.1861   1
  -2 -10  -8 8.25315 31.0349   3
   2  10   9 337.974 76.8034   6
  -2 -10  -9 171.064 52.5377   1
  -2 -10  -9 255.916 85.4987   2
  -2 -10  -9 275.134 61.2145   3
  -2 -10 -10 289.215 89.2727   2
   2  10  10 425.585 83.9728   6
  -2 -10 -10 462.326 86.4628   1
  -2 -10 -11 403.181 103.639   2
   2  10  11 393.789 84.7581   6
  -2 -10 -11 576.229 97.5349   1
   2  10  11 507.278 94.1710   5
  -2 -10 -12 117.551 76.6363   2
   2  10  12-23.2312 57.2268   5
   2  10  12 13.3503 38.3916   6
   2  10  13 136.830 63.2770   6
   2  10  13 20.9659 42.2714   5
  -2 -10 -13 100.217 72.4568   2
  -2 -10 -14 101.989 72.9576   2
   2  10  14 117.629 64.6058   6
  -2 -10 -15 299.563 97.6330   2
   2  10  15 330.401 102.169   6
  -2 -10 -16 30.3539 57.5019   2
   2  11  -4-13.6994 54.3267   4
   2  11  -3 149.612 60.7144   4
   2  11  -2-43.5908 51.2396   4
   2  11  -1 159.204 61.3077   4
   2  11   0 13.8542 41.8840   4
   2  11   1 53.3899 43.0004   4
   2  11   2-8.84142 38.0769   4
  -2 -11  -3 93.2260 69.2668   2
   2  11   3 44.3682 37.1557   4
  -2 -11  -4 87.7737 77.9048   2
   2  11   4-3.11564 36.1861   4
  -2 -11  -5-3.01454 69.2790   2
  -2 -11  -5 128.606 33.4954   6
  -2 -11  -5 133.344 55.5652   1
  -2 -11  -6 1561.86 117.372   6
  -2 -11  -6 1914.44 164.652   1
  -2 -11  -6 1765.30 87.3877   3
  -2 -11  -6 1487.62 169.942   2
   2  11   7 463.437 76.7558   6
  -2 -11  -7 420.571 54.4742   3
  -2 -11  -7 452.800 87.3919   1
  -2 -11  -7 379.927 96.0328   2
   2  11   8 399.273 79.3544   6
  -2 -11  -8 473.070 88.2702   1
  -2 -11  -8 411.106 104.811   2
  -2 -11  -8 494.474 65.4425   3
  -2 -11  -9 205.014 84.4994   2
   2  11   9 104.464 49.2234   6
  -2 -11  -9 72.2278 38.1781   3
  -2 -11  -9 136.473 54.8153   1
  -2 -11 -10 28.8604 41.3143   1
  -2 -11 -10-32.2921 62.7687   2
   2  11  10 17.3722 44.3458   6
  -2 -11 -10-47.4664 38.8868   3
  -2 -11 -11-67.2911 67.0818   2
  -2 -11 -11 71.4128 52.4240   3
  -2 -11 -11 24.9571 52.5445   1
   2  11  11 2.14132 42.1259   6
  -2 -11 -12 245.385 82.8357   2
  -2 -11 -12 183.337 70.0314   1
   2  11  12 81.1245 46.5742   6
   2  11  13 14.4745 45.3097   6
  -2 -11 -13 18.0778 60.8351   2
  -2 -11 -14-31.1781 69.5455   2
   2  11  14-15.8691 52.6515   6
   2  11  15-13.0245 49.2492   6
  -2 -11 -15 95.0531 66.2887   2
  -2 -11 -16 35.6991 69.3962   2
   2  12  -2 110.378 61.3052   4
   2  12  -1 158.345 69.2150   4
   2  12   0 44.5545 49.2429   4
   2  12   1 33.3851 46.9724   4
  -2 -12  -2 253.792 101.775   2
   2  12   2 299.979 73.8073   4
  -2 -12  -3 146.253 82.6938   2
   2  12   3 213.140 63.5521   4
  -2 -12  -4 344.238 104.956   2
   2  12   4 330.835 71.7260   4
  -2 -12  -5 336.393 108.244   2
  -2 -12  -5 174.657 63.3899   1
  -2 -12  -6 54.6344 44.4724   1
  -2 -12  -6-13.4534 81.3259   2
  -2 -12  -7 25.8352 41.5730   1
  -2 -12  -7 48.6737 69.3284   2
  -2 -12  -8 164.087 60.7175   1
  -2 -12  -8 159.748 36.9381   3
  -2 -12  -8 68.1734 60.7798   2
   2  12   8 225.437 61.7588   6
   2  12   9 56.3386 43.9867   6
  -2 -12  -9 38.7848 24.4789   3
  -2 -12  -9 117.028 63.1162   1
  -2 -12  -9 83.0709 74.2024   2
  -2 -12 -10-86.3770 53.6127   1
   2  12  10 82.8502 60.8853   6
  -2 -12 -10 34.0808 31.8769   3
  -2 -12 -10 131.379 82.6810   2
   2  12  11 104.729 57.4483   6
  -2 -12 -11 74.9441 60.5500   2
  -2 -12 -11 39.8815 33.9724   3
  -2 -12 -11 107.829 59.0961   1
   2  12  12 43.5976 51.4771   6
  -2 -12 -12 115.973 60.0346   1
  -2 -12 -12 36.6770 61.2508   2
  -2 -12 -12-62.2535 46.2102   3
  -2 -12 -13 384.569 106.685   2
   2  12  13 221.468 75.9804   6
  -2 -12 -13 310.624 80.0416   3
   2  12  14 94.4761 52.7632   6
  -2 -12 -14-145.361 85.3510   2
   2  12  15 142.604 71.8734   6
  -2 -12 -15 239.290 92.8203   2
   2  13  -1 261.803 82.0587   4
   2  13   0 435.719 98.2609   4
   2  13   1 42.9630 43.7069   4
  -2 -13  -2 342.888 117.977   2
   2  13   2 158.403 65.3192   4
  -2 -13  -3-97.0319 85.4705   2
   2  13   3-17.7271 42.9994   4
  -2 -13  -4-20.4046 73.2277   2
   2  13   4-28.3077 40.3836   4
  -2 -13  -4-56.4267 59.2470   1
  -2 -13  -5-13.8664 62.7076   2
  -2 -13  -5 67.0297 58.3486   1
  -2 -13  -6 42.5308 42.4663   1
  -2 -13  -6 139.060 82.5564   2
  -2 -13  -7 252.855 72.0153   1
  -2 -13  -7 427.094 116.412   2
  -2 -13  -8-37.2494 50.0063   1
  -2 -13  -8-30.9280 60.3978   2
   2  13   9 860.541 108.907   6
  -2 -13  -9 788.222 140.029   2
  -2 -13  -9 854.909 122.513   1
   2  13  10 244.849 67.6130   6
  -2 -13 -10 176.270 57.8976   1
  -2 -13 -10 27.9553 74.4109   2
   2  13  11 21.8444 37.2403   6
  -2 -13 -11 113.807 75.7228   2
  -2 -13 -11 153.758 63.2289   1
  -2 -13 -12-51.9528 70.6573   2
  -2 -13 -12 76.0875 55.0982   1
   2  13  12 24.5105 46.8396   6
   2  13  13 59.4812 54.4402   6
  -2 -13 -13 37.5640 39.7102   3
  -2 -13 -13 161.434 77.3843   2
  -2 -13 -14 123.038 82.6119   2
   2  13  14 48.8017 53.0839   6
  -2 -13 -14 159.602 66.6201   3
   2  13  15 28.9415 52.8403   6
  -2 -13 -15-67.9045 55.9210   3
  -2 -14  -1 20.4523 83.1517   2
   2  14   1 88.1048 57.4244   4
  -2 -14  -2 1.13279 68.1724   2
   2  14   2 3.79162 41.1426   4
   2  14   3 196.117 75.1478   4
  -2 -14  -3 130.028 82.7280   2
  -2 -14  -4 23.7546 77.0335   2
   2  14   4 3.09283 40.1817   4
  -2 -14  -4 8.19175 50.1176   1
  -2 -14  -5-103.025 87.0600   2
  -2 -14  -5-148.432 72.9478   1
  -2 -14  -6 98.9545 67.3019   1
  -2 -14  -6-33.0714 69.0706   2
  -2 -14  -7 522.200 106.085   1
  -2 -14  -7 350.131 100.913   2
  -2 -14  -8 230.350 95.7066   2
  -2 -14  -8 53.5670 50.0874   1
  -2 -14  -9 2194.14 201.985   1
  -2 -14  -9 2184.25 236.304   2
  -2 -14 -10-127.102 72.5269   1
  -2 -14 -10 54.4860 68.2007   2
  -2 -14 -11 358.365 81.4080   1
  -2 -14 -11 270.363 96.9562   2
  -2 -14 -12-32.8510 73.8644   2
  -2 -15  -2-140.966 106.280   2
  -2 -15  -3 61.3514 67.2882   2
   2  15   3-51.3733 54.6732   4
  -2 -15  -4-47.7904 87.4547   2
   2  15   4-49.9656 46.8108   4
  -2 -15  -5-107.057 93.6172   2
  -2 -15  -6 372.975 101.067   1
  -2 -15  -6 324.851 119.207   2
  -2 -15  -7 9.95942 45.0215   1
  -2 -15  -7-85.8817 90.0438   2
  -2 -15  -8 1522.69 178.110   1
  -2 -15  -8 1143.42 187.333   2
  -2 -15  -9 851.366 162.642   2
  -2 -15  -9 795.464 132.729   1
  -2 -15 -10 124.924 81.7677   2
  -2 -15 -10 431.697 96.2215   1
  -2 -15 -11 299.759 90.5343   1
  -2 -16  -9 333.445 97.6772   1
  -2 -16 -10 97.3984 65.3109   1
   3 -14 -10 207.444 124.847   2
   3 -14  -9 1653.29 248.543   2
   3 -14  -8 89.5229 101.243   2
   3 -14  -7 835.078 188.981   2
   3 -14  -6 235.203 116.487   2
   3 -14  -5-51.4224 105.065   2
   3 -14  -4-53.0337 105.006   2
   3 -14  -3 345.204 146.623   2
   3 -14  -2 468.205 148.308   2
   3 -13 -11 369.102 139.710   2
   3 -13 -10 574.648 156.995   2
   3 -13  -9 101.685 102.611   2
   3 -13  -8 766.235 168.789   2
   3 -13  -7 82.3569 97.9891   2
   3 -13  -6-63.3641 114.425   2
   3 -13  -5 171.391 109.672   2
   3 -13  -4 214.329 124.838   2
   3 -13  -3 209.505 123.051   2
   3 -13  -2 530.062 151.485   2
  -3  13   2 507.766 107.138   4
   3 -13  -1 170.061 114.040   2
  -3  13   1 174.662 78.5099   4
  -3  13   0-38.4074 48.9683   4
   3 -13   0 442.378 142.836   2
   3 -13   1 404.887 144.238   2
  -3  13  -1 521.687 107.723   4
   3 -12 -12 430.489 134.848   2
   3 -12 -11 341.892 127.816   2
   3 -12 -10 305.413 123.824   2
   3 -12  -9 89.7417 110.392   2
   3 -12  -8 844.816 91.0115   1
   3 -12  -8 1025.68 185.845   2
   3 -12  -7-133.118 101.349   2
   3 -12  -6 4.54067 98.5458   2
   3 -12  -5-39.1637 109.605   2
   3 -12  -4 151.639 126.581   2
   3 -12  -3 246.221 124.090   2
   3 -12  -2 383.225 122.689   2
  -3  12   2 527.874 102.098   4
   3 -12  -1 1092.98 190.957   2
  -3  12   1 1153.51 144.053   4
   3 -12   0 1741.03 231.321   2
  -3  12   0 1691.28 174.815   4
   3 -12   1 253.754 121.856   2
  -3  12  -1 73.9332 58.4602   4
  -3  12  -2 168.313 64.1065   4
  -3  11  14-27.1500 50.0470   6
  -3  11  13 45.4777 44.4763   6
   3 -11 -13 93.6191 77.3831   2
  -3  11  12 218.070 63.4214   6
   3 -11 -12 364.522 122.455   2
  -3  11  11 164.867 58.8764   6
   3 -11 -11 174.557 99.8774   2
  -3  11  10 53.6392 35.4073   6
   3 -11 -10-47.7083 91.8650   2
  -3  11   9 263.343 52.6863   6
   3 -11  -9 308.175 123.946   2
   3 -11  -8 29.7620 23.4882   1
  -3  11   8 51.9811 30.5753   6
  -3  11   7 33.4217 27.0261   6
   3 -11  -7 5.66718 80.4638   2
   3 -11  -6 65.7107 83.9184   2
   3 -11  -5-13.4530 96.6933   2
   3 -11  -4 113.522 97.6873   2
   3 -11  -3 361.834 133.548   2
  -3  11   2 491.799 90.7405   4
   3 -11  -2 520.302 138.497   2
  -3  11   1 492.797 93.0293   4
   3 -11  -1 439.969 136.151   2
  -3  11   0 4099.43 260.065   4
   3 -11   0 3540.88 315.215   2
  -3  11  -1 17.3370 40.6473   4
  -3  11  -2 2179.43 201.493   4
  -3  11  -3 20.8952 44.5604   4
  -3  11  -4 203.103 81.9705   4
  -3  10  14-18.0236 43.3637   6
   3 -10 -13 184.906 108.264   2
  -3  10  13-39.1885 51.9991   6
  -3  10  12 32.7524 40.0373   6
   3 -10 -12-126.661 83.0467   2
  -3  10  11-3.47298 41.8307   6
   3 -10 -11 19.7647 72.6634   2
   3 -10 -10 270.758 116.095   2
  -3  10  10 243.480 61.9631   6
  -3  10   9-48.3638 39.6717   6
   3 -10  -9-35.8452 83.6109   2
   3 -10  -8 6.82324 20.3007   1
  -3  10   8 1.92476 28.6415   6
   3 -10  -7 302.775 113.447   2
  -3  10   7 227.309 44.5888   6
  -3  10   6 87.3492 25.2016   6
   3 -10  -6 54.4617 90.1699   2
   3 -10  -6 97.0682 32.8482   3
   3 -10  -5 16.4340 22.8389   3
   3 -10  -5 8.76122 93.0854   2
  -3  10   5 10.9496 12.2911   6
   3 -10  -4 2.45632 19.4613   3
   3 -10  -4 106.463 94.0316   2
   3 -10  -3 332.416 40.1514   3
   3 -10  -3 378.802 117.451   2
   3 -10  -2 285.901 27.3002   3
  -3  10   2 352.174 76.9777   4
   3 -10  -2 213.858 94.8620   2
  -3  10   1 1841.24 162.157   4
   3 -10  -1 1719.88 205.524   2
   3 -10   0 383.822 124.555   2
  -3  10   0 404.588 87.2021   4
  -3  10  -1 272.557 80.8458   4
  -3  10  -2 1220.54 142.325   4
  -3  10  -3 185.565 71.6562   4
  -3  10  -4 833.915 127.033   4
  -3  10  -5-49.3639 51.2800   4
  -3  10  -6 26.7388 59.4230   4
  -3   9  14 143.093 71.1113   6
   3  -9 -13-182.226 126.639   2
  -3   9  13-20.5285 57.0040   6
   3  -9 -12 219.909 121.246   2
  -3   9  12-12.3336 46.1672   6
   3  -9 -11 453.952 140.626   2
  -3   9  11 131.033 57.9905   6
  -3   9  10 46.0245 37.3746   6
   3  -9 -10-49.3570 85.9053   2
  -3   9   9 262.188 60.0004   6
   3  -9  -9 225.702 109.876   2
  -3   9   8 183.609 48.7691   6
   3  -9  -8 281.721 40.7229   1
   3  -9  -8 351.654 120.675   2
  -3   9   7 584.143 72.6116   6
   3  -9  -7 559.017 55.5849   1
   3  -9  -7 644.118 80.4894   5
   3  -9  -7 763.190 151.461   2
   3  -9  -6 129.163 46.2974   5
   3  -9  -6 27.1343 88.6128   2
  -3   9   6 101.807 31.0699   6
   3  -9  -6 104.459 38.3814   3
   3  -9  -5 3.97325 101.490   2
  -3   9   5 20.7267 20.2621   6
   3  -9  -5-10.9072 24.9685   3
   3  -9  -4 497.478 58.8150   3
   3  -9  -4 423.964 124.436   2
   3  -9  -3 859.364 151.042   2
   3  -9  -3 739.195 65.5098   3
   3  -9  -2 125.639 116.552   2
   3  -9  -2 130.503 26.9385   3
  -3   9   2 26.2672 51.5186   4
  -3   9   1 430.238 83.9183   4
   3  -9  -1 399.444 128.750   2
  -3   9   0 453.228 85.8417   4
   3  -9   0 313.371 107.935   2
  -3   9  -1 16.8429 8.94146   3
  -3   9  -1-26.5412 45.3652   4
  -3   9  -2 425.454 31.6684   3
  -3   9  -2 454.246 95.9921   4
  -3   9  -3 206.937 65.2280   4
  -3   9  -4 297.035 81.6663   4
  -3   9  -5 161.127 63.0049   4
  -3   9  -6 74.2237 59.2050   4
  -3   9  -7 154.898 77.9805   4
  -3   8  14 93.6886 59.3788   6
  -3   8  13 104.600 70.6299   6
   3  -8 -13 100.014 86.9117   2
   3  -8 -12 145.805 108.807   2
  -3   8  12 27.8633 52.9459   6
  -3   8  11 32.7327 46.5450   6
   3  -8 -11 130.110 102.614   2
   3  -8 -10 315.561 114.322   2
  -3   8  10 221.579 71.4682   6
  -3   8   9 484.403 79.5669   6
   3  -8  -9 729.460 148.329   2
  -3   8   8 1327.30 117.346   6
   3  -8  -8 1134.98 168.745   2
   3  -8  -8 1383.65 59.8571   1
   3  -8  -7 322.991 107.727   2
  -3   8   7 145.711 49.2732   6
   3  -8  -7 132.467 27.1738   1
   3  -8  -7 99.3022 39.6646   5
  -3   8   6-29.8530 29.9445   6
   3  -8  -6 57.1723 96.9532   2
   3  -8  -6-38.1435 35.3539   5
   3  -8  -6-3.09494 28.2974   3
   3  -8  -5 43.7369 30.7615   3
  -3   8   5 38.3800 26.0898   6
   3  -8  -5 83.2174 37.1365   5
   3  -8  -5 119.054 99.3120   2
   3  -8  -4 586.585 65.2902   3
  -3   8   4 710.203 50.8983   6
   3  -8  -4 449.918 109.524   2
   3  -8  -3 19.4708 23.8675   3
   3  -8  -3 56.1352 107.986   2
   3  -8  -2 1375.42 179.444   2
  -3   8   2 1374.67 125.069   4
   3  -8  -2 1301.40 79.5006   3
  -3   8   1 445.263 78.8703   4
   3  -8  -1 433.431 120.381   2
   3  -8  -1 370.905 39.7246   3
   3  -8   0 55.5758 80.9343   2
  -3   8   0 91.6840 54.7926   4
  -3   8   0 71.1861 22.0792   3
  -3   8  -1 348.472 37.1707   3
  -3   8  -1 370.874 75.6355   4
  -3   8  -2 1909.21 86.7652   3
  -3   8  -2 1652.92 147.646   4
  -3   8  -3 641.239 56.0986   3
  -3   8  -3 559.660 90.5960   4
   3  -8   3 516.175 44.2013   6
   3  -8   4 425.779 53.0106   6
  -3   8  -4 409.422 50.3229   3
  -3   8  -4 430.991 83.6688   4
  -3   8  -5 284.569 49.0900   3
  -3   8  -5 257.904 75.8593   4
   3  -8   5 257.509 49.9553   6
  -3   8  -6-3.34138 56.1800   4
  -3   8  -7 52.8590 60.6148   4
  -3   8  -8 4.67592 49.2430   4
  -3   7  14 139.371 66.6346   6
   3  -7 -13 144.342 86.1950   2
  -3   7  13 225.176 79.6952   6
  -3   7  12 42.1715 54.7941   6
   3  -7 -12 94.6069 98.1236   2
   3  -7 -11 399.554 125.593   2
  -3   7  11 313.945 81.4408   6
  -3   7  10 1087.43 129.461   6
   3  -7 -10 1156.28 176.521   2
   3  -7  -9 621.059 130.924   2
  -3   7   9 543.068 89.5165   6
  -3   7   8 2213.49 157.195   6
   3  -7  -8 2015.15 211.256   2
   3  -7  -7 1901.39 66.3621   1
   3  -7  -7 1513.30 175.640   2
  -3   7   7 1806.82 134.040   6
  -3   7   6 24.8921 36.2969   6
   3  -7  -6 36.2267 30.8666   5
   3  -7  -6 92.8803 41.2122   3
   3  -7  -6 162.443 119.906   2
   3  -7  -5 1825.54 121.792   3
   3  -7  -5 1747.59 115.560   5
   3  -7  -5 1713.53 191.909   2
  -3   7   5 1706.52 101.865   6
  -3   7   4 343.025 43.1954   6
   3  -7  -4 206.434 41.5960   3
   3  -7  -4 124.757 90.2152   2
   3  -7  -3 2162.56 113.356   3
   3  -7  -3 2197.52 204.677   2
  -3   7   3 2373.26 78.2200   6
   3  -7  -2 1770.91 181.890   2
   3  -7  -2 1689.09 92.9005   3
  -3   7   1 1533.58 78.3965   3
   3  -7  -1 1399.45 80.4685   3
   3  -7  -1 1597.62 183.357   2
  -3   7   1 1456.55 122.557   4
   3  -7   0 1121.65 67.5294   3
  -3   7   0 1157.79 112.930   4
   3  -7   0 1065.08 150.507   2
  -3   7   0 1229.57 68.7535   3
  -3   7  -1 408.658 43.4498   3
  -3   7  -1 372.752 75.5803   4
   3  -7   2 10.7403 13.5756   6
  -3   7  -2 16.8830 26.6124   3
  -3   7  -2 38.6109 44.8851   4
   3  -7   3 430.736 45.7983   6
  -3   7  -3 329.038 67.4534   4
  -3   7  -3 428.761 51.8111   3
  -3   7  -4 237.042 42.5874   3
   3  -7   4 194.166 40.8712   6
  -3   7  -4 137.736 54.9224   4
   3  -7   5 1122.45 93.4840   6
  -3   7  -5 1121.90 92.3061   3
  -3   7  -5 1102.15 128.449   4
   3  -7   6 43.7596 34.7036   6
  -3   7  -6 23.1819 34.6692   3
  -3   7  -6 129.732 58.3779   4
   3  -7   7 81.6013 37.7312   6
  -3   7  -7 80.0095 67.5367   4
  -3   7  -7-50.9863 38.9052   3
  -3   7  -8 73.8831 62.4097   4
   3  -7   8 49.2255 40.6853   6
  -3   7  -9 156.983 70.5724   4
  -3   6  14 85.4710 65.0045   6
   3  -6 -14-48.0747 64.9159   4
  -3   6  13 560.887 117.354   6
   3  -6 -13 426.181 114.233   2
  -3   6  12-29.5495 45.3298   6
   3  -6 -12-28.0948 74.1257   2
  -3   6  11 705.147 113.282   6
   3  -6 -11 880.294 157.433   2
   3  -6 -10 316.471 116.667   2
  -3   6  10 230.868 67.2938   6
  -3   6   9 63.7393 48.5061   6
   3  -6  -9-8.86733 77.7647   2
   3  -6  -8 566.577 135.258   2
  -3   6   8 495.031 86.2466   6
  -3   6   7 339.397 72.0345   6
   3  -6  -7 272.692 103.021   2
   3  -6  -6 262.501 41.8121   5
   3  -6  -6 330.917 27.0020   1
   3  -6  -6 371.160 67.6617   3
   3  -6  -6 168.367 83.1260   2
  -3   6   6 289.984 58.6051   6
   3  -6  -5 52.5490 31.8009   3
   3  -6  -5 34.1832 26.3675   5
   3  -6  -5 154.524 88.0925   2
  -3   6   5 60.0148 35.6728   6
   3  -6  -4-8.52265 24.2045   3
  -3   6   4 31.9860 25.7822   6
   3  -6  -4 10.6983 28.7760   4
   3  -6  -4-28.0427 87.3497   2
   3  -6  -3 134.637 75.2431   2
   3  -6  -3 115.787 34.1570   3
  -3   6   3 193.797 33.5964   6
   3  -6  -2 136.382 74.2581   2
  -3   6   2 198.516 20.3388   6
   3  -6  -2 219.871 41.9478   3
  -3   6   2 216.327 37.3311   3
   3  -6  -1-9.99738 70.7424   2
  -3   6   1 79.8084 28.1412   3
   3  -6  -1 82.8087 25.6179   3
  -3   6   1 44.6714 36.8727   4
   3  -6   0 109.158 75.2834   2
  -3   6   0 96.7343 30.8572   3
   3  -6   0 65.1859 24.7227   3
  -3   6   0 68.8866 40.6634   4
   3  -6   0 58.2630 27.7390   4
  -3   6  -1 136.736 33.2500   3
  -3   6  -1 111.563 44.4072   4
   3  -6   1 137.878 30.9421   3
  -3   6  -2 38.0219 24.6469   3
   3  -6   2 63.8746 21.1367   6
  -3   6  -2 12.9238 32.2960   4
  -3   6  -3 144.885 52.8998   4
   3  -6   3 90.9209 32.1115   6
  -3   6  -3 120.118 37.4523   3
   3  -6   4 47.9586 29.1545   6
  -3   6  -4 36.6779 30.9637   3
  -3   6  -4 28.0403 50.9027   4
  -3   6  -5 1334.22 102.706   3
   3  -6   5 1309.32 101.886   6
  -3   6  -5 1557.70 142.000   4
  -3   6  -6 67.9006 53.0866   4
  -3   6  -6 114.478 42.6933   3
   3  -6   6 10.0457 28.3881   6
   3  -6   7 571.893 81.5895   6
  -3   6  -7 731.063 91.9023   3
  -3   6  -7 769.716 117.425   4
  -3   6  -8 217.277 56.6150   3
  -3   6  -8 281.413 83.6504   4
   3  -6   8 204.651 58.1375   6
   3  -6   9 115.404 49.3463   6
  -3   6  -9 123.808 48.1833   3
  -3   6  -9 291.983 88.9076   4
   3  -6  10 557.328 97.6260   6
  -3   6 -10 524.539 111.056   4
   3  -5 -13-35.3768 83.3587   2
  -3   5  13-30.9209 54.1417   6
   3  -5 -13 10.8937 53.4099   4
  -3   5  12 34.2038 50.5262   6
   3  -5 -12 63.1628 68.8575   2
  -3   5  11 558.655 106.827   6
   3  -5 -11 429.871 112.577   2
  -3   5  10 3593.86 240.952   6
   3  -5 -10 3731.45 278.698   2
  -3   5   9 2163.37 175.079   6
   3  -5  -9 2085.28 211.051   2
  -3   5   8 9863.20 353.349   6
   3  -5  -8 9889.19 424.079   2
  -3   5   7 1021.86 110.085   6
   3  -5  -7 1113.55 149.715   2
   3  -5  -6 1426.63 117.147   3
  -3   5   6 1355.04 113.367   6
   3  -5  -6 1530.84 165.645   2
   3  -5  -5-71.9523 96.7136   2
   3  -5  -5-6.79023 21.4798   5
   3  -5  -5 39.8269 33.1031   3
  -3   5   5 35.8971 37.7322   6
  -3   5   5-20.6409 42.8805   2
  -3   5   4 9.87841 27.2705   6
   3  -5  -4 73.7884 85.5858   2
   3  -5  -4-6.77580 25.2434   3
   3  -5  -3 6653.16 209.398   3
   3  -5  -3 6234.12 292.895   2
  -3   5   2 987.701 73.5066   3
   3  -5  -2 1066.92 77.1790   3
   3  -5  -2 1056.45 133.487   2
   3  -5  -1-74.7554 71.2290   2
   3  -5  -1-6.73244 20.4921   3
  -3   5   1 3.78173 11.1455   6
  -3   5   1 22.7082 24.9606   3
  -3   5   1-3.66502 32.2310   4
   3  -5   0 3841.78 134.548   3
  -3   5   0 4133.43 136.304   3
  -3   5   0 4044.92 174.360   4
   3  -5   0 3710.06 215.261   2
  -3   5  -1 1288.09 78.7380   3
  -3   5  -1 1290.60 48.2359   6
   3  -5   1 1185.11 73.8718   3
  -3   5  -1 1200.61 100.657   4
  -3   5  -2 15.3030 24.7553   3
   3  -5   2 40.5553 19.6915   6
  -3   5  -2 14.3525 32.1451   4
   3  -5   2 80.0591 31.5710   4
  -3   5  -3 736.400 68.9441   3
   3  -5   3 781.857 64.8054   6
  -3   5  -3 701.871 85.0283   4
  -3   5  -4 850.530 80.4422   3
  -3   5  -4 822.743 96.7539   4
   3  -5   4 795.366 71.8221   6
  -3   5  -5 34.4235 36.3138   3
  -3   5  -5-29.9410 48.5246   4
   3  -5   5-5.03324 36.8340   6
   3  -5   6 1234.95 109.729   6
  -3   5  -6 1117.10 104.393   3
  -3   5  -6 1451.28 136.279   4
   3  -5   7-9.63909 33.5096   6
  -3   5  -7 33.5626 32.8152   3
  -3   5  -7-9.39651 38.1284   4
  -3   5  -8 1671.10 144.989   3
   3  -5   8 1532.42 143.252   6
  -3   5  -8 1688.32 161.940   4
  -3   5  -9-6.07871 39.9997   3
   3  -5   9-67.5239 45.9614   6
  -3   5  -9 32.6121 49.9519   4
  -3   5 -10-8.12234 41.1665   4
  -3   5 -10 16.7127 39.2130   3
   3  -5  10 17.6271 41.5680   6
  -3   5 -11 8.21423 38.0916   3
  -3   5 -11 29.2757 41.8486   4
   3  -5  11 5.11678 44.7605   6
   3  -5  12 0.62364 46.8294   6
  -3   4  13 66.3861 60.7305   6
   3  -4 -13 78.5708 79.9609   4
   3  -4 -12 76.1241 64.5810   2
  -3   4  12-48.5939 60.8770   6
   3  -4 -12 0.43324 59.0368   4
   3  -4 -11 145.700 77.1076   2
  -3   4  11 23.6208 55.7909   6
   3  -4 -10 286.413 107.497   2
  -3   4  10 404.410 91.8308   6
   3  -4  -9 60.5764 85.2128   2
  -3   4   9 19.9863 57.7879   6
  -3   4   8 130.718 74.8774   6
   3  -4  -8 76.3851 97.5480   2
   3  -4  -7 522.913 135.786   2
  -3   4   7 73.0077 57.0660   6
   3  -4  -6 622.916 120.822   2
  -3   4   6 440.529 78.6643   6
   3  -4  -5-26.4536 81.7029   2
  -3   4   5 14.4444 43.0827   6
   3  -4  -5 7.05983 13.4548   5
   3  -4  -5 18.8802 28.4393   3
   3  -4  -4 9107.54 269.655   3
   3  -4  -4 8600.02 332.416   2
   3  -4  -3 16577.8 356.445   3
   3  -4  -3 16720.0 458.239   2
  -3   4   3 16029.0 343.989   3
   3  -4  -2 19889.1 374.084   3
  -3   4   2 19938.0 370.630   3
   3  -4  -2 19659.4 493.823   2
  -3   4   1 33914.9 502.969   3
   3  -4  -1 32937.9 505.785   3
   3  -4  -1 33429.9 657.869   2
  -3   4   0 4856.12 149.235   3
  -3   4   0 4718.14 111.573   6
   3  -4   0 4735.14 150.627   3
  -3   4   0 5071.17 179.637   4
   3  -4   0 4719.14 220.841   2
  -3   4  -1 6469.91 176.632   3
   3  -4   1 5598.48 166.220   3
   3  -4   1 5924.04 137.222   6
  -3   4  -1 6064.93 130.608   6
  -3   4  -1 6338.26 208.669   4
   3  -4   2 3309.34 112.778   6
  -3   4  -2 3529.58 133.152   3
   3  -4   2 3269.60 129.643   3
  -3   4  -2 3508.55 157.751   4
  -3   4  -2 3384.93 107.206   6
  -3   4  -3 196.468 42.2244   3
   3  -4   3 185.552 39.7298   6
  -3   4  -3 246.648 36.5978   6
  -3   4  -3 156.449 43.6882   4
   3  -4   3 194.531 41.3481   4
  -3   4  -4 284.444 60.6480   4
  -3   4  -4 303.195 45.5985   6
   3  -4   4 255.735 48.1881   6
  -3   4  -4 311.433 56.5394   3
   3  -4   4 323.928 57.3157   4
   3  -4   5 711.175 73.7931   6
  -3   4  -5 702.068 79.6638   3
  -3   4  -5 677.196 87.1177   4
  -3   4  -6 1289.03 108.978   3
   3  -4   6 1272.47 110.293   6
  -3   4  -6 1423.89 128.568   4
   3  -4   7 300.964 63.7268   6
  -3   4  -7 309.663 66.4902   3
  -3   4  -7 413.085 82.9602   4
   3  -4   8 375.855 73.1489   6
  -3   4  -8 413.899 82.8114   3
  -3   4  -8 477.530 95.7078   4
   3  -4   9 1068.31 126.371   6
  -3   4  -9 973.819 118.872   3
  -3   4  -9 1176.85 141.380   4
   3  -4  10-29.7485 49.8956   6
  -3   4 -10 34.9142 42.2401   3
  -3   4 -10 107.677 68.0032   4
  -3   4 -11 79.2574 57.4854   3
   3  -4  11 54.1869 54.5920   6
  -3   4 -12-50.1982 56.5035   3
  -3   4 -12 38.5134 60.7956   4
   3  -4  12-38.5933 52.5219   6
   3  -4  13 49.1076 59.9953   6
  -3   3  13 76.9575 62.8530   6
   3  -3 -13-53.4907 61.6789   4
  -3   3  12 134.752 63.8451   6
   3  -3 -12 101.563 75.5804   4
   3  -3 -12-86.8584 91.1237   2
   3  -3 -11 158.416 78.2473   2
  -3   3  11 224.974 73.5919   6
   3  -3 -11 220.203 88.5660   4
   3  -3 -10-51.0297 81.0909   2
  -3   3  10-30.2025 57.9250   6
   3  -3 -10 29.1140 56.6850   4
   3  -3  -9 67.1478 77.4690   2
  -3   3   9-26.9583 58.5431   6
  -3   3   8 1436.08 144.600   6
   3  -3  -8 1575.38 173.458   2
   3  -3  -7 833.640 133.950   2
  -3   3   7 748.273 100.151   6
  -3   3   6 1417.84 124.145   6
   3  -3  -6 1541.83 162.243   2
   3  -3  -5 11.7264 35.5134   3
   3  -3  -5 64.9736 70.1913   2
   3  -3  -4 9577.38 278.713   3
   3  -3  -4 8944.74 320.554   2
   3  -3  -3 803.788 75.6131   3
   3  -3  -3 848.960 113.117   2
  -3   3   3 761.437 94.2506   2
  -3   3   3 743.940 71.7099   3
  -3   3   2 14933.9 312.008   3
   3  -3  -2 14515.9 313.293   3
  -3   3   2 14697.7 390.088   2
   3  -3  -2 14735.9 389.330   2
  -3   3   1 1464.45 85.0510   3
   3  -3  -1 1274.50 80.7321   3
   3  -3  -1 1370.08 86.7813   4
   3  -3  -1 1633.04 128.307   2
  -3   3   1 1444.78 114.738   2
   3  -3   0 291.101 40.1354   3
   3  -3   0 333.589 73.8678   2
  -3   3   0 294.748 32.6995   6
   3  -3   0 317.666 43.5402   4
  -3   3   0 266.216 36.6487   3
  -3   3   0 292.975 42.7402   4
   3  -3   1 618.552 46.4291   6
  -3   3  -1 705.266 47.8650   6
  -3   3  -1 657.602 56.8904   3
  -3   3  -1 604.327 59.5001   4
   3  -3   1 556.935 52.0645   3
   3  -3   1 617.082 56.2227   4
  -3   3  -2 974.671 70.9633   3
   3  -3   2 976.306 70.3673   3
  -3   3  -2 890.912 74.1487   4
   3  -3   2 1030.76 76.8600   4
   3  -3   2 985.548 65.8680   6
  -3   3  -2 952.844 59.3007   6
   3  -3   3 1649.12 90.7047   6
  -3   3  -3 1498.51 92.4046   3
  -3   3  -3 1440.14 96.9852   4
  -3   3  -3 1489.23 81.7886   6
  -3   3  -4 2595.73 123.046   6
  -3   3  -4 2692.65 133.425   3
   3  -3   4 2731.85 128.526   6
  -3   3  -4 2884.02 145.566   4
   3  -3   5 4075.77 175.477   6
  -3   3  -5 4161.03 172.040   6
  -3   3  -5 4099.85 177.899   3
   3  -3   5 4347.03 189.671   4
  -3   3  -5 4045.67 184.407   4
   3  -3   6 2804.26 156.715   6
  -3   3  -6 2504.41 153.141   3
  -3   3  -6 2810.28 165.673   4
   3  -3   7 7.97484 47.7873   6
  -3   3  -7 41.3833 45.6215   3
  -3   3  -7 59.7398 59.1437   4
  -3   3  -8 70.1760 49.0929   3
  -3   3  -8 81.0620 58.2446   4
   3  -3   8 9.12252 39.9843   6
   3  -3   9 482.373 90.3945   6
  -3   3  -9 399.542 84.1090   3
  -3   3  -9 387.195 76.7864   4
   3  -3  10 113.016 57.6596   6
  -3   3 -10 21.3003 51.8033   3
  -3   3 -10-18.6114 49.1549   4
   3  -3  11-18.3500 45.2136   6
  -3   3 -11 53.5220 51.2194   3
  -3   3 -11 9.07999 41.0199   4
  -3   3 -12 2.76990 41.7923   3
  -3   3 -12 107.659 63.8520   4
   3  -3  12 0.14939 45.0551   6
   3  -3  13-72.4133 64.6655   6
  -3   3 -13 25.9727 50.7371   3
  -3   2  13-26.2093 68.1155   6
   3  -2 -13 17.9406 64.7403   4
  -3   2  12 47.7654 50.9665   6
   3  -2 -12-4.27829 52.1113   4
  -3   2  11 183.564 75.8198   6
   3  -2 -11 275.798 88.8642   4
   3  -2 -11 128.339 81.9753   2
  -3   2  10 30.2915 52.9223   6
   3  -2 -10 86.0275 77.2586   4
   3  -2 -10-3.40432 65.3317   2
   3  -2  -9 141.582 81.3323   2
  -3   2   9 188.897 20.3170   1
  -3   2   9 190.072 73.5685   6
   3  -2  -9 119.484 75.6844   4
   3  -2  -8 146.256 75.6555   2
  -3   2   8 155.113 17.9691   1
  -3   2   8 251.844 82.4901   6
   3  -2  -7 160.695 74.5169   2
  -3   2   7 219.862 76.5949   6
   3  -2  -6 58.4140 67.8608   2
   3  -2  -5 745.796 109.787   2
  -3   2   5 648.917 100.148   2
   3  -2  -4 6356.10 262.712   2
  -3   2   4 6514.35 269.365   2
  -3   2   3 681.814 71.9873   3
   3  -2  -3 755.510 34.1290   1
  -3   2   3 831.666 96.1377   2
   3  -2  -3 679.771 93.6690   2
  -3   2   2 11533.4 271.725   3
   3  -2  -2 11636.6 275.507   3
   3  -2  -2 10957.8 200.205   1
   3  -2  -2 11856.4 319.960   2
  -3   2   2 11122.3 315.897   2
   3  -2  -1 1654.49 92.4075   3
  -3   2   1 1760.14 95.8263   3
   3  -2  -1 1795.71 122.641   2
  -3   2   1 1705.99 118.292   2
  -3   2   0 2996.44 118.734   3
   3  -2   0 2575.53 111.018   3
  -3   2   0 2834.69 106.348   6
   3  -2   0 2747.47 109.614   4
   3  -2   0 3096.71 147.398   2
  -3   2   0 2684.09 135.339   2
  -3   2  -1 3870.38 133.854   3
   3  -2   1 3521.81 129.469   3
  -3   2  -1 3839.54 128.193   4
  -3   2  -1 3839.81 121.328   6
   3  -2   1 3704.76 124.787   4
   3  -2   1 3894.76 122.670   6
   3  -2   2 219.121 35.2304   6
  -3   2  -2 188.003 39.0459   3
   3  -2   2 164.956 34.0071   3
  -3   2  -2 214.992 32.0985   6
  -3   2  -2 171.124 34.6622   4
   3  -2   2 241.901 35.8480   4
  -3   2  -3 12231.2 260.571   6
  -3   2  -3 12539.3 272.432   4
  -3   2  -3 12230.2 279.181   3
   3  -2   3 12405.7 269.904   4
   3  -2   3 12769.1 272.712   6
   3  -2   4 193.632 44.7098   6
  -3   2  -4 166.957 38.8173   6
  -3   2  -4 179.554 45.1405   3
  -3   2  -4 172.439 39.6598   4
   3  -2   4 198.164 40.5388   4
  -3   2  -5 11591.6 309.022   3
   3  -2   5 11201.3 299.839   6
  -3   2  -5 12091.3 299.034   4
  -3   2  -5 11396.6 296.043   6
  -3   2  -6 8368.37 278.539   3
   3  -2   6 8639.57 280.988   6
   3  -2   6 9183.38 282.583   4
  -3   2  -6 8751.39 272.812   4
  -3   2  -7 283.004 62.9061   6
   3  -2   7 173.109 52.6367   6
  -3   2  -7 268.409 70.6407   3
  -3   2  -7 153.319 56.1370   4
  -3   2  -8 2419.17 168.197   3
  -3   2  -8 2513.81 168.369   4
   3  -2   8 2490.80 171.404   6
   3  -2   9-11.9217 46.8319   6
  -3   2  -9-43.7382 59.7354   4
   3  -2  10 71.4826 46.6941   6
  -3   2 -10 1.14151 48.6481   4
   3  -2  11-119.601 65.7057   6
  -3   2 -11-20.2468 39.5261   4
  -3   2 -12 12.8918 48.5740   3
   3  -2  12-11.3160 50.4226   6
  -3   2 -12-18.3376 58.3684   4
   3  -2  13 74.6424 66.4277   6
  -3   2 -13 60.5774 58.5368   3
  -3   2 -13-36.8791 59.7758   4
  -3   2 -14 89.0023 74.9017   3
  -3   1  12-2.01703 58.9415   6
   3  -1 -12 61.4735 62.4942   4
  -3   1  11 61.0317 70.3405   6
   3  -1 -11 45.7882 50.5505   4
  -3   1  10 106.516 68.8650   6
   3  -1 -10 57.0721 60.2158   4
  -3   1   9 372.812 91.9348   6
   3  -1  -9 336.008 91.1602   4
   3  -1  -9 343.602 98.7588   2
   3  -1  -8 250.169 81.0546   2
  -3   1   8 345.456 89.5519   6
   3  -1  -8 406.812 93.9888   4
   3  -1  -7 329.180 88.7554   2
  -3   1   7 419.783 96.4603   6
   3  -1  -7 505.789 101.411   4
   3  -1  -6-85.3456 74.7187   2
  -3   1   6-26.3535 19.7350   1
   3  -1  -5 743.293 86.2709   3
   3  -1  -5 790.742 112.239   2
  -3   1   5 777.621 106.544   2
  -3   1   5 700.834 43.5505   1
  -3   1   4 834.225 97.8751   2
  -3   1   4 774.173 43.6233   1
   3  -1  -4 725.828 100.706   2
  -3   1   3 132.960 46.5756   2
  -3   1   3 155.253 24.0199   1
   3  -1  -3 220.952 64.9416   2
  -3   1   2 2131.37 114.261   3
   3  -1  -2 2157.73 73.8131   1
   3  -1  -2 2270.33 134.540   2
  -3   1   2 2032.54 125.683   2
  -3   1   1 7.11787 35.2814   3
   3  -1  -1 10.2292 19.1832   1
   3  -1  -1-31.9322 42.5254   2
  -3   1   1-19.1536 40.1807   2
  -3   1   0 1427.31 85.9578   3
   3  -1   0 1197.18 77.1542   3
   3  -1   0 1277.56 88.4897   2
  -3   1   0 1190.70 81.4636   2
   3  -1   1-6.26113 36.3391   2
   3  -1   1 0.51215 25.3840   3
   3  -1   1 4.27581 28.3585   6
   3  -1   1 18.4994 16.6616   4
  -3   1  -1-17.3415 37.4879   3
  -3   1  -1 10.0903 21.6808   6
  -3   1  -2 12058.9 256.878   3
   3  -1   2 11067.2 248.110   3
   3  -1   2 11070.8 211.711   4
  -3   1  -2 11309.5 240.458   6
  -3   1  -2 11370.0 217.667   4
   3  -1   2 11587.9 248.699   6
   3  -1   3 4332.09 150.360   6
  -3   1  -3 4063.21 152.484   3
   3  -1   3 4246.67 155.852   3
  -3   1  -3 4355.32 131.347   4
   3  -1   3 4079.10 127.455   4
  -3   1  -3 4201.26 146.593   6
   3  -1   4 5596.32 191.394   6
  -3   1  -4 5341.29 179.762   6
  -3   1  -4 5808.28 193.888   3
  -3   1  -4 5737.53 167.348   4
   3  -1   4 5516.87 164.899   4
   3  -1   5 11531.5 301.734   6
  -3   1  -5 11764.1 296.961   6
   3  -1   5 11935.3 278.759   4
  -3   1  -5 11903.0 309.553   3
  -3   1  -5 11688.5 275.103   4
  -3   1  -6 4069.55 187.883   3
   3  -1   6 3896.67 182.510   6
  -3   1  -6 4049.45 168.329   4
   3  -1   7 1335.74 120.145   6
  -3   1  -7 1293.26 112.208   6
   3  -1   7 1400.20 115.088   4
  -3   1  -7 1215.28 102.413   4
   3  -1   7 1456.74 127.375   2
   3  -1   8 2384.17 167.592   6
  -3   1  -8 2471.82 156.463   4
   3  -1   9 101.727 53.0896   6
  -3   1  -9 75.2726 49.2460   4
   3  -1  10 118.750 57.3354   6
  -3   1 -10 120.621 57.7349   4
   3  -1  11 20.5068 48.2146   6
  -3   1 -11-24.6255 49.9490   4
   3  -1  12-24.0361 66.4829   6
  -3   1 -12 1.19686 45.1526   4
   3  -1  13 69.9675 65.7924   6
  -3   1 -13-65.3599 57.9173   4
   3  -1  14 3.89919 64.9734   6
  -3   1 -14 97.2245 68.6306   3
  -3   1 -14-24.2071 57.4192   4
  -3   0  12 292.625 97.6811   6
   3   0 -12 486.433 115.944   4
   3   0 -11 149.730 71.0832   4
  -3   0  11 167.705 75.9065   6
  -3   0  10 653.801 121.368   6
   3   0 -10 742.370 125.104   4
   3   0  -9 107.322 72.2823   4
  -3   0   9 192.891 80.7119   6
  -3   0   8 495.733 101.670   6
   3   0  -8 669.938 112.489   4
   3   0  -7 140.872 79.2103   4
   3   0  -7-79.1547 93.0960   2
   3   0  -6 165.889 69.6769   2
   3   0  -6 228.034 82.6264   4
   3   0  -5 3.36227 30.8834   3
   3   0  -5-5.39950 65.3324   2
  -3   0   5 51.0757 62.9882   2
   3   0  -5 0.96913 45.4120   4
   3   0  -4 1051.12 111.751   2
  -3   0   4 1058.39 61.1830   1
  -3   0   4 1152.53 116.950   2
   3   0  -3 3458.41 154.645   3
   3   0  -3 3355.41 96.2807   5
  -3   0   3 3295.58 107.926   1
   3   0  -3 2947.23 158.115   2
  -3   0   3 3052.30 170.028   2
   3   0  -2 95.6325 48.3881   2
  -3   0   2 109.637 37.3322   3
   3   0  -2 83.0777 29.4338   3
  -3   0   2 78.1032 40.2130   2
  -3   0   2 99.2870 26.7369   1
  -3   0   1 1891.53 104.069   3
   3   0  -1 1984.04 81.9405   1
   3   0  -1 2177.18 112.321   2
  -3   0   1 1983.79 87.4195   1
  -3   0   1 1768.84 103.111   2
   3   0   0-8.82753 39.3936   2
  -3   0   0 157.845 46.6991   1
   3   0   0-8.16875 23.5343   1
  -3   0   0 158.281 49.6606   3
  -3   0   0 18.9619 30.2322   2
   3   0   1 2565.16 112.319   1
  -3   0  -1 2612.96 114.921   6
  -3   0  -1 2741.57 114.790   3
   3   0   1 2586.20 78.1308   4
   3   0   1 2840.29 101.362   2
  -3   0  -1 2676.66 94.7662   2
  -3   0  -2 3756.30 138.074   6
   3   0   2 4059.68 94.3020   4
   3   0   2 3828.59 143.781   6
  -3   0  -2 3955.29 95.1096   4
  -3   0  -2 3983.27 143.080   3
   3   0   3 7437.88 212.064   6
  -3   0  -3 7805.83 213.570   3
   3   0   3 7039.08 203.513   3
  -3   0  -3 7493.52 205.646   6
  -3   0  -3 7664.61 154.534   4
   3   0   3 7141.54 148.840   4
   3   0   4 1295.38 91.2395   6
  -3   0  -4 1332.28 95.4391   3
  -3   0  -4 1237.97 85.6249   6
  -3   0  -4 1281.97 67.9428   4
   3   0   4 1120.44 63.9780   4
  -3   0  -5 5922.98 213.014   3
  -3   0  -5 5797.60 201.855   6
   3   0   5 5870.12 208.655   6
  -3   0  -5 5913.82 170.126   4
   3   0   5 5871.66 171.588   4
   3   0   6 157.599 55.2275   6
  -3   0  -6 115.765 40.8899   4
  -3   0  -6 221.898 61.1118   3
   3   0   6 87.0668 37.0798   4
   3   0   6 29.1846 35.3092   2
  -3   0  -7 1790.32 131.105   6
   3   0   7 1619.41 127.122   6
  -3   0  -7 1668.62 112.787   4
  -3   0  -8 2193.24 140.515   4
   3   0   8 1744.26 144.269   6
   3   0   9 2023.25 164.048   6
  -3   0  -9 2217.96 153.517   4
   3   0  10-25.9379 50.4284   6
  -3   0 -10 157.126 59.3947   4
  -3   0 -11 794.515 107.029   4
   3   0  11 638.874 107.185   6
   3   0  12 208.668 74.5904   6
  -3   0 -12 268.482 73.6982   4
   3   0  13 29.5850 56.1517   6
  -3   0 -13 17.1410 39.4943   4
   3   0  14-60.6684 66.7562   6
  -3   0 -14 29.2484 58.7836   4
  -3   0 -15-27.1453 58.7092   4
   3   1 -11 562.884 117.617   4
  -3  -1  11 761.336 135.471   6
  -3  -1  10 93.9776 58.5738   6
   3   1 -10 66.3232 61.9435   4
  -3  -1   9 90.1199 64.9548   6
   3   1  -9 33.7380 47.2502   4
   3   1  -8 603.456 111.829   4
  -3  -1   8 622.358 111.190   6
   3   1  -7 131.618 56.8385   4
   3   1  -6 358.049 83.2333   4
   3   1  -5 47.2611 35.0511   3
   3   1  -5 176.059 74.0699   4
  -3  -1   4 1888.67 153.068   2
   3   1  -4 1851.51 136.691   4
   3   1  -4 1788.84 136.351   2
   3   1  -3 886.243 85.0605   4
   3   1  -3 1008.39 97.3048   2
  -3  -1   3 947.469 101.217   2
  -3  -1   2-8.38335 25.1864   1
   3   1  -2-3.07795 36.8378   2
   3   1  -2-6.48040 22.2180   3
   3   1  -2 7.08864 22.0922   5
  -3  -1   2 33.2630 30.4978   2
  -3  -1   2 28.5524 31.9362   3
   3   1  -2-10.5123 32.7174   4
  -3  -1   1 3600.10 141.180   3
   3   1  -1 3365.43 135.122   3
  -3  -1   1 3756.55 127.408   1
   3   1  -1 3497.10 136.070   2
  -3  -1   1 3591.40 144.417   2
  -3  -1   0 5045.91 158.028   3
   3   1   0 4989.97 156.050   3
   3   1   0 5287.12 149.108   1
  -3  -1   0 4707.20 141.125   2
  -3  -1   0 4966.09 151.525   1
   3   1   0 5001.53 137.311   2
  -3  -1  -1 3871.40 145.261   1
  -3  -1  -1 3905.66 138.114   3
   3   1   1 4234.30 99.0564   2
   3   1   1 3908.75 136.426   1
  -3  -1  -1 3935.07 100.956   2
  -3  -1  -2 5713.91 171.691   3
   3   1   2 5616.83 182.417   6
   3   1   2 5556.35 175.163   1
  -3  -1  -3 1296.41 41.1680   4
  -3  -1  -3 1299.63 88.7380   3
   3   1   3 1259.98 41.3031   4
   3   1   3 1357.35 91.9927   1
   3   1   3 1413.95 93.0425   6
  -3  -1  -4 799.364 77.1886   3
   3   1   4 738.668 52.6557   2
   3   1   4 667.124 68.7283   6
  -3  -1  -4 771.173 69.2530   6
  -3  -1  -4 751.436 41.7391   4
   3   1   4 698.681 43.4505   4
   3   1   5 1869.69 118.937   6
   3   1   5 1803.70 97.2535   2
  -3  -1  -5 1834.75 119.186   3
  -3  -1  -5 1978.96 84.9074   4
   3   1   5 1869.56 85.4157   4
   3   1   6 9.47679 30.3433   2
  -3  -1  -6 58.1688 47.2661   3
   3   1   6 33.5855 44.4829   6
  -3  -1  -6 10.3043 26.5577   4
   3   1   7 56.5302 43.5861   6
  -3  -1  -7 64.0680 35.6368   6
  -3  -1  -7 112.621 43.1961   4
   3   1   8 253.280 67.6907   2
   3   1   8 211.377 60.4259   6
  -3  -1  -8 243.194 57.1084   4
   3   1   9-66.6876 67.0982   6
  -3  -1  -9 46.7401 50.2634   4
  -3  -1 -10 362.873 76.4210   4
   3   1  10 281.430 71.8765   6
   3   1  11 27.3403 43.0127   6
  -3  -1 -11 48.8927 42.4984   4
   3   1  12 647.187 111.924   6
  -3  -1 -12 871.376 115.739   4
   3   1  13 28.9961 53.3639   6
  -3  -1 -13-29.8586 37.0756   4
  -3  -1 -14 125.540 58.7232   4
   3   1  14 115.998 73.9278   6
  -3  -1 -15-21.6987 51.1179   4
  -3  -2  11-50.6960 57.2777   6
   3   2 -11 123.724 80.6515   4
  -3  -2  10 103.084 74.5939   6
   3   2 -10 211.357 83.6965   4
  -3  -2   9 198.664 80.9483   6
   3   2  -9 179.756 81.2841   4
  -3  -2   8 132.111 67.3264   6
   3   2  -8-7.08765 60.9804   4
  -3  -2   7 804.726 76.5626   5
   3   2  -7 829.480 112.452   4
  -3  -2   6 345.208 52.8615   5
   3   2  -6 388.530 84.9892   4
  -3  -2   5 31.1955 29.1724   5
   3   2  -5 17.9343 32.1171   3
   3   2  -5 15.3971 51.4850   4
   3   2  -4 167.882 57.2617   4
  -3  -2   4 190.723 42.6798   5
  -3  -2   4 132.055 54.0951   2
   3   2  -4 194.489 44.9580   3
  -3  -2   3 259.076 62.6608   2
   3   2  -3 179.126 50.7506   4
   3   2  -2 1103.00 83.8942   3
   3   2  -2 1014.89 84.5579   4
  -3  -2   2 1135.59 97.0052   2
  -3  -2   2 1039.72 80.8456   3
  -3  -2   1 78.8069 33.2876   2
   3   2  -1 32.2165 19.5897   3
   3   2  -1 55.1112 32.8730   5
  -3  -2   1 38.0903 29.5113   3
   3   2  -1 12.8852 24.6805   4
  -3  -2   1 37.0361 24.5462   1
  -3  -2   0 2859.65 119.393   3
   3   2   0 2834.79 117.708   3
   3   2   0 2980.32 129.880   5
  -3  -2   0 3148.78 126.455   1
   3   2   0 2735.31 98.8740   4
  -3  -2   0 2806.01 111.087   2
  -3  -2  -1 9114.49 215.180   3
   3   2   1 8914.20 221.201   1
   3   2   1 8551.04 209.605   3
  -3  -2  -1 8975.58 227.224   1
   3   2   1 8633.86 153.956   4
  -3  -2  -1 8531.95 162.125   2
   3   2   2 48.6134 25.8975   1
  -3  -2  -2 36.8366 31.4017   3
   3   2   2-1.61809 39.0079   6
   3   2   2 15.4535 21.6376   3
   3   2   3 1352.84 83.0887   3
   3   2   3 1346.07 95.1125   6
  -3  -2  -3 1355.37 86.4030   3
   3   2   3 1291.23 85.0876   1
   3   2   4 587.350 68.4710   6
   3   2   4 570.079 64.3731   1
  -3  -2  -4 589.795 28.6667   4
  -3  -2  -4 436.936 54.6163   3
   3   2   4 557.926 44.5135   2
   3   2   5 189.806 48.9999   1
   3   2   5 158.454 44.4940   6
   3   2   5 195.451 40.8830   2
  -3  -2  -5 201.922 55.0007   3
  -3  -2  -5 154.213 25.4291   4
   3   2   6 123.828 46.6649   1
   3   2   6 18.6593 44.4819   6
   3   2   6 111.470 40.8086   2
  -3  -2  -6 28.0059 44.8667   3
  -3  -2  -6 30.9529 25.9419   4
   3   2   7 1116.74 106.598   6
   3   2   7 1165.27 102.970   2
   3   2   7 1093.44 103.646   1
  -3  -2  -7 1153.53 80.2031   4
   3   2   8 602.940 89.8329   6
  -3  -2  -8 657.424 69.8642   4
   3   2   9 103.761 65.1547   2
   3   2   9 22.9253 55.3725   6
  -3  -2  -9-2.79831 39.0960   4
   3   2  10 103.851 57.3066   6
  -3  -2 -10 293.877 71.3286   4
   3   2  11 10.8950 53.7561   6
  -3  -2 -11 61.0934 39.6094   4
   3   2  12 5.68049 53.8619   6
  -3  -2 -12-22.4757 39.3694   4
   3   2  13-18.9540 51.1471   6
  -3  -2 -13-6.02193 46.5958   4
   3   2  14 133.246 76.1276   6
  -3  -2 -14 141.109 62.0545   4
   3   2  15 138.899 78.4256   6
  -3  -2 -15 93.1657 54.5690   4
  -3  -2 -16 129.693 60.5845   4
  -3  -3  11-13.8139 56.9166   6
  -3  -3  10-58.7919 54.6752   6
   3   3 -10 18.6266 60.4408   4
  -3  -3   9 261.512 86.5404   6
   3   3  -9 235.178 82.0594   4
  -3  -3   8 158.345 77.6289   6
   3   3  -8 147.433 66.6293   4
  -3  -3   7-25.9547 52.4576   6
  -3  -3   7 51.6656 32.9150   5
  -3  -3   6 4.45035 26.4652   5
   3   3  -6 82.1658 69.3103   4
   3   3  -5 639.751 102.752   4
  -3  -3   5 552.565 70.7625   5
   3   3  -4 3335.34 166.981   3
  -3  -3   4 3245.83 156.638   5
   3   3  -4 3147.04 178.236   4
  -3  -3   3 2074.88 122.198   5
   3   3  -3 2079.51 135.666   4
  -3  -3   3 2255.22 152.404   2
   3   3  -2 10902.9 273.528   3
   3   3  -2 10713.3 280.094   4
  -3  -3   2 10864.2 309.976   2
  -3  -3   1 846.856 72.3336   3
   3   3  -1 703.977 63.1734   3
   3   3  -1 741.843 72.8675   5
   3   3  -1 803.076 71.7347   4
  -3  -3   1 775.223 74.2343   2
   3   3   0 169.836 35.8572   3
  -3  -3   0 2.98133 24.2345   2
  -3  -3   0 158.592 39.5627   3
   3   3   0 59.5036 42.6275   5
   3   3   0 93.5222 32.5252   4
  -3  -3   0 106.321 37.3963   1
  -3  -3   0 43.2060 27.0891   4
  -3  -3  -1 1903.57 80.1988   2
   3   3   1 1907.64 94.5934   3
  -3  -3  -1 1907.04 115.370   6
   3   3   1 1895.98 118.408   5
  -3  -3  -1 1946.12 95.6410   3
   3   3   1 1836.15 73.2122   4
  -3  -3  -1 1847.76 79.4309   4
   3   3   2 4603.47 163.090   1
   3   3   2 4489.93 177.027   6
   3   3   2 4630.92 149.444   3
  -3  -3  -2 4583.39 174.688   6
  -3  -3  -2 4546.98 148.734   3
   3   3   2 4770.24 98.0374   4
  -3  -3  -2 4665.89 102.496   4
  -3  -3  -3 1354.60 85.8140   3
   3   3   3 1306.18 81.1046   3
  -3  -3  -3 1247.97 92.1881   6
   3   3   3 1262.87 96.5360   6
   3   3   3 1200.17 84.0368   1
  -3  -3  -4 4.74461 6.74194   4
  -3  -3  -4 23.4756 23.0089   6
  -3  -3  -4 12.1867 17.0825   2
   3   3   4-22.9304 38.4983   6
  -3  -3  -4 1.33767 37.6300   1
   3   3   4 28.1624 29.5282   1
  -3  -3  -4 3.13023 32.2124   3
   3   3   4-8.18748 17.1868   2
  -3  -3  -5 368.973 42.1899   2
   3   3   5 355.363 60.2454   6
   3   3   5 394.485 47.1372   2
  -3  -3  -5 432.104 33.3235   4
  -3  -3  -5 397.115 58.0389   3
   3   3   5 356.629 49.7107   1
   3   3   6 351.443 56.9698   1
   3   3   6 697.095 90.0690   6
   3   3   6 322.526 54.5011   2
  -3  -3  -6 637.336 88.4539   3
  -3  -3  -6 371.546 41.3408   4
  -3  -3  -6 271.952 41.5417   2
   3   3   7 331.611 63.5147   6
   3   3   7 331.988 58.9714   2
  -3  -3  -7 368.760 45.9726   4
   3   3   7 394.530 63.5726   1
  -3  -3  -7 330.803 51.9324   2
   3   3   8 387.283 69.7094   1
   3   3   8 254.393 69.8117   6
  -3  -3  -8 315.979 53.1574   4
   3   3   9 1281.05 134.596   6
  -3  -3  -9 1332.40 103.839   4
   3   3   9 1159.31 117.482   1
   3   3   9 1265.18 130.661   2
   3   3  10 329.651 78.5232   6
  -3  -3 -10 486.739 75.0467   4
   3   3  11 143.025 55.7095   6
  -3  -3 -11 209.116 57.1894   4
   3   3  12 6.43520 55.5579   6
  -3  -3 -12-36.9512 42.7348   4
   3   3  13 26.0061 47.0442   6
  -3  -3 -13 48.6509 53.5248   4
  -3  -3 -14 53.9175 50.6916   4
   3   3  14-29.6830 58.4019   6
   3   3  15 53.8706 46.4952   6
  -3  -3 -15 63.2870 51.4555   4
  -3  -3 -16 85.0892 67.7076   4
  -3  -4  10 103.716 69.4337   6
   3   4 -10 213.033 80.2206   4
  -3  -4   9 15.0842 58.7853   6
   3   4  -9 129.963 81.9809   4
  -3  -4   8 148.462 73.5872   6
   3   4  -8 204.436 78.2514   4
  -3  -4   7 111.022 71.6253   6
   3   4  -7 60.5606 53.6321   4
  -3  -4   6 117.347 47.2815   5
   3   4  -6 113.435 58.7386   4
  -3  -4   5 52.9455 38.3118   5
   3   4  -5 78.3994 60.9307   4
   3   4  -4 71.6751 36.6201   3
  -3  -4   4 88.4212 43.3760   5
   3   4  -4 176.469 66.9556   4
  -3  -4   3 376.570 74.6804   2
  -3  -4   3 279.548 54.8807   5
   3   4  -3 320.164 70.7529   4
  -3  -4   2 295.471 62.3103   2
  -3  -4   2 243.393 50.6841   5
   3   4  -2 206.691 40.5195   3
   3   4  -2 250.392 53.9495   4
  -3  -4   2 278.473 58.4455   4
  -3  -4   1-3.90439 25.0810   3
   3   4  -1 81.2606 37.7904   4
  -3  -4   1 75.7369 43.0439   5
   3   4  -1 81.8236 26.4001   3
  -3  -4   1 36.2419 29.4567   4
  -3  -4   1-27.2345 38.1843   2
  -3  -4   0 1467.21 87.6386   3
  -3  -4   0 1384.77 89.9015   4
   3   4   0 1386.13 86.0042   4
   3   4   0 1407.33 82.6037   3
  -3  -4  -1 1087.18 72.8082   3
  -3  -4  -1 1079.79 92.3087   6
   3   4   1 1101.12 66.6525   4
  -3  -4  -1 1124.05 68.7992   4
   3   4   1 1092.27 72.0639   3
  -3  -4  -2 2580.81 137.092   6
  -3  -4  -2 2701.28 111.880   3
   3   4   2 2764.53 113.606   3
   3   4   2 2821.76 92.4330   4
  -3  -4  -2 2651.62 90.0554   4
   3   4   3 6179.56 125.888   4
   3   4   3 5941.54 214.093   6
  -3  -4  -3 6057.72 122.302   4
  -3  -4  -3 5869.28 207.563   6
  -3  -4  -3 6192.83 180.352   3
   3   4   3 6169.05 178.433   3
  -3  -4  -3 6154.94 152.922   2
   3   4   4 4910.59 194.673   6
  -3  -4  -4 4761.91 166.669   3
   3   4   4 5080.09 183.821   1
  -3  -4  -4 4807.14 192.785   1
  -3  -4  -4 4689.77 97.1989   4
  -3  -4  -4 4718.13 126.829   2
  -3  -4  -4 4902.01 190.562   6
   3   4   5 2691.24 137.429   1
  -3  -4  -5 2658.20 143.853   6
   3   4   5 2553.81 146.989   6
  -3  -4  -5 2651.51 132.987   3
  -3  -4  -5 2489.25 77.5458   4
  -3  -4  -5 2760.31 148.890   1
  -3  -4  -5 2517.78 104.624   2
   3   4   5 2621.40 114.040   2
  -3  -4  -6-48.6641 33.7866   6
   3   4   6-5.27815 35.9273   6
   3   4   6 31.0160 32.0120   1
   3   4   6-35.9150 30.6856   2
  -3  -4  -6 33.6721 36.4256   3
  -3  -4  -6-11.3279 29.6863   2
   3   4   7 27.3531 46.2651   6
  -3  -4  -7 57.1336 37.3775   2
  -3  -4  -7 107.082 44.8192   6
   3   4   7 160.300 53.0734   2
   3   4   7 29.8004 29.9777   1
   3   4   8 176.781 46.8206   1
  -3  -4  -8 185.815 47.2409   2
   3   4   8 203.056 56.9447   2
   3   4   8 231.408 67.3582   6
  -3  -4  -8 225.538 50.3141   4
   3   4   9-50.4645 62.9556   6
   3   4   9 2.71069 35.9300   1
  -3  -4  -9-6.20068 40.2440   4
  -3  -4  -9-101.300 66.0319   2
   3   4  10 448.576 93.0302   6
   3   4  10 513.678 81.0163   1
  -3  -4 -10 588.858 80.1440   4
   3   4  11 201.947 69.5825   6
  -3  -4 -11 223.593 59.1517   4
   3   4  12 27.6953 56.9548   6
  -3  -4 -12 48.9805 44.9221   4
   3   4  13-54.9277 66.6868   6
  -3  -4 -13-40.2454 46.5994   4
   3   4  14 177.868 77.7089   6
  -3  -4 -14 21.0149 43.0441   4
   3   4  15 142.997 68.2212   6
  -3  -4 -15 120.198 59.6718   4
  -3  -4 -16 149.204 64.4444   4
  -3  -5  10 266.129 93.0213   6
  -3  -5   9 56.1250 49.0599   6
   3   5  -9 73.7012 62.8186   4
  -3  -5   8 90.9320 55.7852   6
   3   5  -8 154.489 65.5008   4
  -3  -5   7 269.574 84.5165   6
   3   5  -7 214.888 76.5230   4
   3   5  -6 77.6360 54.1018   4
   3   5  -5 188.815 63.2871   4
   3   5  -4 70.2790 36.1637   3
   3   5  -4 18.1335 50.0747   4
   3   5  -3 593.048 87.4958   4
  -3  -5   3 499.601 78.8330   5
   3   5  -2 275.671 45.6320   3
  -3  -5   2 350.233 69.1427   5
   3   5  -2 278.339 57.0712   4
  -3  -5   2 304.994 63.7385   4
  -3  -5   2 152.711 47.5745   2
   3   5  -1 197.483 42.4098   3
   3   5  -1 195.315 45.3095   4
  -3  -5   1 185.775 55.7316   5
  -3  -5   1 218.604 53.1839   4
  -3  -5   0 1320.00 81.6615   3
  -3  -5   0 1540.22 123.790   5
   3   5   0 1331.69 81.2072   3
   3   5   0 1278.14 90.7666   4
  -3  -5   0 1323.07 93.6349   4
  -3  -5  -1 2524.92 109.386   3
   3   5   1 2376.63 105.987   3
  -3  -5  -1 2462.42 112.652   4
   3   5   1 2514.13 114.579   4
  -3  -5  -1 2304.97 138.555   6
  -3  -5  -2 16142.8 301.176   3
   3   5   2 15490.8 296.752   3
  -3  -5  -2 15237.7 369.317   6
   3   5   2 16163.3 293.237   4
  -3  -5  -2 15293.8 284.877   4
  -3  -5  -3 189.239 45.9369   6
   3   5   3 174.373 49.4926   6
   3   5   3 174.158 26.1753   4
  -3  -5  -3 196.684 36.4346   3
  -3  -5  -3 187.192 40.0731   2
   3   5   3 194.788 34.5025   3
  -3  -5  -3 175.784 27.1456   4
   3   5   4 12406.7 331.106   6
  -3  -5  -4 11958.3 314.860   6
  -3  -5  -4 11923.5 277.929   3
  -3  -5  -4 11612.5 209.802   4
  -3  -5  -4 12754.8 331.158   1
  -3  -5  -4 12068.6 267.266   2
  -3  -5  -5 217.021 52.1206   1
   3   5   5 366.562 69.5821   6
  -3  -5  -5 398.487 61.1794   6
  -3  -5  -5 269.760 42.1580   2
  -3  -5  -5 311.254 31.3218   4
  -3  -5  -5 248.841 46.6091   3
   3   5   5 281.889 43.1376   2
   3   5   5 343.705 50.1345   1
   3   5   6 80.6032 36.7703   2
   3   5   6 157.423 39.0008   1
   3   5   6 112.417 47.0257   6
  -3  -5  -6 172.058 43.9313   6
  -3  -5  -6 203.894 47.2706   2
  -3  -5  -6 140.261 24.2455   4
  -3  -5  -6 129.637 44.1405   3
  -3  -5  -6 180.999 59.8478   1
  -3  -5  -7 440.789 87.9905   1
   3   5   7 227.456 48.5291   1
  -3  -5  -7 302.574 63.8879   6
  -3  -5  -7 313.541 68.1137   3
   3   5   7 299.235 66.9221   6
  -3  -5  -7 248.348 54.9814   2
   3   5   7 182.294 49.4552   2
  -3  -5  -8 120.762 53.2130   2
   3   5   8 47.1011 34.5798   1
   3   5   8 46.9670 60.3177   6
   3   5   8 119.500 56.1040   2
   3   5   9 83.1955 57.4041   6
   3   5   9 178.222 50.9815   1
  -3  -5  -9 72.4103 50.1403   2
  -3  -5 -10-85.8182 64.3375   2
   3   5  10 158.246 70.7425   2
   3   5  10 114.803 68.0069   6
   3   5  10 80.2048 42.2836   1
  -3  -5 -10 20.8886 38.4358   4
   3   5  11 148.045 64.9572   6
  -3  -5 -11 220.477 57.0407   4
  -3  -5 -11 166.418 59.7142   2
   3   5  12 83.3858 59.0526   6
  -3  -5 -12 42.3605 38.8881   4
   3   5  13 37.0547 58.4172   6
  -3  -5 -13 31.8798 39.2647   4
   3   5  14-7.69951 61.9587   6
  -3  -5 -14 10.9621 40.8804   4
   3   5  15 82.8011 74.6127   6
  -3  -5 -15-0.34558 42.0670   4
  -3  -5 -16 75.6148 60.8174   4
  -3  -6   9 171.834 82.2731   6
   3   6  -8 346.124 102.299   4
  -3  -6   8 403.161 96.5417   6
  -3  -6   7 42.6523 49.7022   6
   3   6  -7-25.6246 51.6180   4
  -3  -6   6 348.119 86.3247   6
   3   6  -6 282.481 77.2954   4
   3   6  -5 12.4627 43.7556   4
   3   6  -4-32.7835 28.0231   3
   3   6  -4-17.9214 50.6539   4
   3   6  -3-86.4865 56.5860   4
   3   6  -2-7.33865 21.3897   3
   3   6  -2-11.0424 51.5520   4
   3   6  -1 2.07025 21.9310   3
   3   6  -1-59.2952 42.5819   4
  -3  -6   1 8.01438 32.4482   4
   3   6   0 1282.26 80.5719   3
   3   6   0 1453.57 112.464   4
  -3  -6   0 1060.12 74.0077   3
  -3  -6  -1 3483.56 124.309   3
   3   6   1 3678.14 130.339   3
  -3  -6  -1 3413.91 174.335   6
  -3  -6  -1 3493.77 151.816   4
   3   6   1 3626.05 154.394   4
  -3  -6  -2 8703.33 206.265   3
  -3  -6  -2 8298.73 270.712   6
   3   6   2 8644.23 203.841   3
   3   6   2 9393.85 319.442   5
   3   6   2 8627.00 227.582   4
  -3  -6  -2 8405.48 222.516   4
  -3  -6  -3 1909.14 95.6519   3
   3   6   3 1969.10 97.8170   4
  -3  -6  -3 1810.40 90.5558   4
  -3  -6  -3 1855.08 125.644   6
  -3  -6  -3 1839.52 117.734   2
  -3  -6  -4 4758.18 197.823   6
  -3  -6  -4 4698.52 163.097   3
   3   6   4 4731.08 205.859   6
  -3  -6  -4 4914.06 211.098   1
  -3  -6  -4 4837.33 141.491   4
   3   6   4 4932.92 146.740   4
  -3  -6  -4 4956.08 191.459   2
  -3  -6  -5 571.278 81.9441   1
   3   6   5 439.661 71.4379   6
  -3  -6  -5 541.385 71.3135   6
  -3  -6  -5 573.387 71.4799   2
   3   6   5 562.921 86.1396   5
  -3  -6  -5 400.470 39.7119   4
  -3  -6  -5 515.771 60.7137   3
  -3  -6  -6 191.080 58.4489   1
  -3  -6  -6 377.467 63.9790   6
   3   6   6 214.974 69.5644   5
  -3  -6  -6 429.285 43.7833   4
   3   6   6 571.577 93.3702   6
  -3  -6  -6 545.088 74.1544   3
   3   6   6 269.655 55.3734   2
  -3  -6  -7 40.4868 44.1487   3
  -3  -6  -7 48.5868 62.7900   1
   3   6   7 44.9260 42.7673   2
  -3  -6  -7-62.6068 41.7778   6
  -3  -6  -7-14.5776 41.6930   2
  -3  -6  -7 14.2538 19.8082   4
   3   6   7 27.0715 49.8379   6
   3   6   7-55.8287 36.6069   1
   3   6   8 138.854 42.5695   1
  -3  -6  -8 375.475 88.4346   1
   3   6   8 90.3710 49.5524   6
  -3  -6  -8 185.480 59.3338   2
  -3  -6  -8 273.414 68.7238   3
   3   6   8 47.0256 49.4740   2
   3   6   9 105.642 42.3985   1
  -3  -6  -9 48.5114 49.4470   2
   3   6   9 150.204 59.1961   6
  -3  -6 -10 34.5827 62.5455   2
   3   6  10-10.9390 52.5399   6
   3   6  10 20.4043 54.9649   2
  -3  -6 -11 245.732 64.4032   2
   3   6  11 256.259 73.8401   6
  -3  -6 -11 245.333 57.8919   4
   3   6  12 210.287 75.6599   6
  -3  -6 -12 267.715 76.2297   2
  -3  -6 -12 218.164 61.2910   4
   3   6  13 170.830 71.6028   6
  -3  -6 -13 309.713 68.8619   4
  -3  -6 -13 219.461 66.3140   2
   3   6  14 60.3878 66.8592   6
  -3  -6 -14-24.1775 39.1219   4
   3   6  15 274.075 91.0413   6
  -3  -6 -15 194.277 63.1160   4
  -3  -6 -16 0.61754 52.9764   4
  -3  -7   8-2.01489 48.8759   6
  -3  -7   7 96.3951 58.2325   6
   3   7  -7-57.9321 58.9797   4
  -3  -7   6-71.4468 54.0836   6
   3   7  -6-118.345 68.3591   4
   3   7  -5 49.4550 40.6896   4
   3   7  -4 102.256 51.1909   4
   3   7  -3 117.307 49.6482   4
   3   7  -2 187.156 38.0028   3
   3   7  -2 302.899 68.6365   4
   3   7  -1 24.6480 25.0520   3
   3   7  -1 111.761 55.6971   4
   3   7   0 334.199 43.5240   3
  -3  -7   0 281.594 56.1184   6
   3   7   0 320.140 63.0998   4
   3   7   1 3220.05 117.061   3
  -3  -7  -1 2913.73 168.007   6
   3   7   1 3315.18 161.935   4
  -3  -7  -1 3226.54 159.137   4
  -3  -7  -1 3052.67 111.621   3
  -3  -7  -2 2476.11 101.383   3
  -3  -7  -2 2182.28 143.925   6
   3   7   2 2411.61 99.2986   3
  -3  -7  -2 2603.15 161.756   1
   3   7   2 2422.20 126.937   4
  -3  -7  -2 2445.48 130.805   4
  -3  -7  -3 2759.03 114.433   3
  -3  -7  -3 2661.00 153.605   6
   3   7   3 2730.97 130.885   4
   3   7   3 2978.24 192.165   5
  -3  -7  -3 3028.40 174.233   1
  -3  -7  -3 2902.16 131.057   4
  -3  -7  -3 2423.09 152.531   2
  -3  -7  -4 3418.83 171.814   6
  -3  -7  -4 3529.26 137.398   3
   3   7   4 3504.23 139.147   4
  -3  -7  -4 3715.44 194.614   1
  -3  -7  -4 3483.55 134.275   4
  -3  -7  -4 3540.95 181.444   2
   3   7   4 3934.38 214.132   5
  -3  -7  -5 209.620 44.5065   3
   3   7   5 140.701 57.7969   6
  -3  -7  -5 188.898 49.7359   6
   3   7   5 144.862 62.2217   5
  -3  -7  -5 161.833 31.4794   4
  -3  -7  -5 156.545 51.8278   2
  -3  -7  -5 182.794 58.8026   1
  -3  -7  -6 51.1963 46.9384   1
   3   7   6-53.2647 64.7994   5
   3   7   6 39.2311 50.6368   6
  -3  -7  -6-15.3421 32.9854   6
  -3  -7  -6 72.9933 61.4489   2
  -3  -7  -6 20.6588 31.6688   3
  -3  -7  -6 26.2047 19.2919   4
  -3  -7  -7 313.317 57.9611   3
  -3  -7  -7 229.620 69.2839   1
  -3  -7  -7 374.036 63.4156   6
   3   7   7 314.053 61.9628   2
  -3  -7  -7 276.568 39.6558   4
  -3  -7  -7 312.506 63.8460   2
   3   7   7 441.221 94.8184   5
   3   7   7 303.421 70.7666   6
   3   7   8 2083.40 164.168   5
   3   7   8 1805.73 152.838   6
  -3  -7  -8 1873.28 105.359   4
  -3  -7  -8 2035.08 143.195   3
  -3  -7  -8 2071.58 143.241   2
  -3  -7  -8 1842.12 148.542   1
  -3  -7  -9 1060.54 114.686   2
   3   7   9 1001.70 121.172   6
   3   7   9 1068.09 123.652   5
  -3  -7  -9 1085.99 131.868   1
   3   7  10 1172.65 131.203   6
  -3  -7 -10 1250.02 122.402   2
   3   7  10 1479.02 144.050   5
   3   7  10 1215.81 137.147   2
   3   7  11 2008.79 179.857   6
  -3  -7 -11 2271.87 171.452   2
  -3  -7 -12 431.763 88.2242   2
   3   7  12 381.861 94.0033   6
  -3  -7 -12 387.046 72.7480   4
  -3  -7 -13 127.408 55.7566   2
   3   7  13 131.760 74.1317   6
  -3  -7 -13 223.023 66.8693   4
   3   7  14 152.338 55.6452   5
   3   7  14-61.8808 58.9354   6
  -3  -7 -14 26.9766 39.0966   4
  -3  -7 -14 90.1641 53.3026   2
   3   7  15 127.531 79.3581   6
  -3  -7 -15 63.7027 56.8991   4
  -3  -7 -16 225.362 68.7527   4
  -3  -8   7 163.160 68.3490   6
  -3  -8   6-13.1972 39.2184   6
   3   8  -6-5.06660 47.8282   4
  -3  -8   5 189.871 67.5912   6
   3   8  -5 138.661 60.6149   4
   3   8  -4 74.4356 49.0898   4
   3   8  -3 73.2960 50.7066   4
   3   8  -2 295.581 72.2024   4
   3   8  -1 2324.75 105.998   3
   3   8  -1 2166.03 158.606   4
   3   8   0 615.571 50.9382   3
  -3  -8   0 503.288 81.4288   6
   3   8   0 544.686 78.7020   4
   3   8   1 5955.49 148.113   3
   3   8   1 5671.77 231.481   4
  -3  -8  -1 5207.23 237.841   6
  -3  -8  -2 517.331 44.3576   3
  -3  -8  -2 514.685 76.9187   6
   3   8   2 486.083 69.7119   4
  -3  -8  -2 549.200 70.6847   4
  -3  -8  -3 541.726 50.8328   3
  -3  -8  -3 522.701 71.8740   6
  -3  -8  -3 390.354 85.7445   2
  -3  -8  -3 571.668 66.2598   4
   3   8   3 549.916 68.7189   4
  -3  -8  -3 549.259 86.9391   1
  -3  -8  -4 437.807 77.7540   1
  -3  -8  -4 399.150 48.8062   3
  -3  -8  -4 436.632 86.5295   2
  -3  -8  -4 537.899 73.7322   6
  -3  -8  -4 475.481 56.2418   4
   3   8   4 507.856 63.3122   4
  -3  -8  -5 857.943 75.4786   3
   3   8   5 944.239 102.490   6
  -3  -8  -5 933.049 108.677   1
   3   8   5 1029.46 126.168   5
  -3  -8  -5 848.053 73.8692   4
  -3  -8  -5 825.686 91.5275   6
  -3  -8  -5 942.350 112.332   2
  -3  -8  -6 110.264 29.5002   4
  -3  -8  -6 94.2722 36.7384   6
   3   8   6 100.453 52.0990   6
   3   8   6 51.2063 58.4666   5
  -3  -8  -6 196.604 67.9832   1
  -3  -8  -6 128.343 62.4112   2
  -3  -8  -6 149.958 42.1181   3
   3   8   7 3955.65 230.426   5
   3   8   7 3904.92 212.657   6
  -3  -8  -7 3455.17 143.716   4
  -3  -8  -7 3642.54 199.235   1
  -3  -8  -7 4016.57 209.407   2
  -3  -8  -7 3776.13 174.307   3
  -3  -8  -8 109.183 53.5477   1
  -3  -8  -8 183.169 39.2006   4
  -3  -8  -8 97.4932 54.4843   2
   3   8   8 227.398 80.2460   5
   3   8   8 183.157 61.8334   6
  -3  -8  -8 125.850 48.5779   3
  -3  -8  -9 1480.37 129.872   3
   3   8   9 1569.03 143.201   5
  -3  -8  -9 1472.99 103.322   4
  -3  -8  -9 1780.42 153.685   1
  -3  -8  -9 1774.41 150.223   2
   3   8   9 1551.17 145.944   2
   3   8   9 1572.69 146.024   6
   3   8  10 205.834 65.3824   2
  -3  -8 -10 286.555 80.2451   2
   3   8  10 191.489 68.0261   6
  -3  -8 -10 416.317 88.5793   1
   3   8  10 290.385 76.2453   5
  -3  -8 -10 150.659 36.7046   4
  -3  -8 -10 244.525 62.3964   3
   3   8  11 997.830 129.354   6
   3   8  11 1321.20 135.807   5
  -3  -8 -11 1062.34 126.178   2
  -3  -8 -12 101.791 60.4644   2
   3   8  12 116.999 53.6654   5
   3   8  12 136.283 71.3046   6
  -3  -8 -13 185.434 72.7868   2
   3   8  13 160.153 67.7131   5
   3   8  13 150.479 68.8600   6
  -3  -8 -13 119.305 50.1351   4
  -3  -8 -14-61.4938 60.5644   2
   3   8  14 3.47862 41.0033   5
   3   8  14-8.33649 55.5468   6
  -3  -8 -14-0.49227 36.0197   4
   3   8  15 257.022 87.2140   6
  -3  -8 -15 231.674 72.1632   4
  -3  -8 -15 426.791 98.4365   2
  -3  -9   5 22.4686 43.9478   6
   3   9  -5-5.90186 48.7562   4
   3   9  -4 51.6330 52.4109   4
   3   9  -3 106.665 54.3438   4
   3   9  -2 782.718 108.488   4
   3   9  -1 48.3388 43.4439   4
   3   9   0 1438.59 133.056   4
  -3  -9  -1 1784.28 141.764   6
   3   9   1 2024.26 147.287   4
   3   9   2 1283.15 112.439   4
  -3  -9  -2 1155.79 110.375   6
  -3  -9  -3 697.971 47.4877   3
  -3  -9  -3 639.828 81.7229   6
  -3  -9  -3 678.603 106.162   2
  -3  -9  -3 742.905 82.0610   4
   3   9   3 626.135 81.6988   4
  -3  -9  -3 767.716 102.032   1
  -3  -9  -4 309.584 71.9651   1
   3   9   4 385.053 59.1625   4
  -3  -9  -4 223.077 78.1257   2
  -3  -9  -4 237.199 54.9508   6
  -3  -9  -4 308.809 39.4321   3
  -3  -9  -4 261.360 48.7089   4
  -3  -9  -5 148.129 34.5872   3
  -3  -9  -5 154.310 58.6057   1
  -3  -9  -5 106.265 32.5889   4
  -3  -9  -5 146.073 44.5110   6
  -3  -9  -5 139.322 77.4807   2
  -3  -9  -6 1485.27 121.803   6
  -3  -9  -6 1513.15 101.370   3
   3   9   6 1471.41 136.067   6
   3   9   6 1545.65 157.782   5
  -3  -9  -6 1627.04 146.939   1
  -3  -9  -6 1580.84 103.362   4
  -3  -9  -6 1529.55 145.232   2
   3   9   7 144.764 62.2139   6
  -3  -9  -7 48.4187 26.2744   4
   3   9   7 121.207 73.5537   5
  -3  -9  -7 98.4458 40.6911   3
  -3  -9  -7 73.2589 63.9416   2
  -3  -9  -7 90.9435 61.4766   1
  -3  -9  -8-2.28569 51.5167   1
   3   9   8 52.2243 63.4853   5
  -3  -9  -8-1.15420 71.6514   2
   3   9   8 45.1603 45.9210   6
  -3  -9  -8 38.8841 36.3836   3
  -3  -9  -8 12.3940 19.1604   4
   3   9   9 24.5064 43.9766   6
  -3  -9  -9-11.7483 48.8836   2
   3   9   9-24.2542 37.5153   2
  -3  -9  -9-4.19047 48.1553   1
   3   9   9-0.30871 54.5717   5
  -3  -9  -9-6.93842 20.7427   4
  -3  -9  -9 19.4039 34.3358   3
   3   9  10 211.689 78.0008   5
   3   9  10 198.985 70.5256   6
  -3  -9 -10 226.702 69.5047   2
  -3  -9 -10 151.316 39.4929   4
  -3  -9 -10 144.798 51.0204   3
  -3  -9 -10 181.149 69.8502   1
   3   9  11 372.237 85.9105   6
   3   9  11 381.346 87.5505   5
  -3  -9 -11 381.279 86.5874   2
  -3  -9 -11 386.426 81.2780   3
  -3  -9 -12 95.6698 62.5367   2
   3   9  12 49.8683 54.9089   5
   3   9  12 222.463 80.0388   6
   3   9  13 72.2276 58.2666   6
  -3  -9 -13 18.8809 48.9213   2
   3   9  13 16.9245 45.5282   5
  -3  -9 -14-77.8075 60.4901   2
   3   9  14 29.6084 56.2401   6
   3   9  14-2.09100 40.3891   5
  -3  -9 -14 36.3656 43.1190   4
  -3  -9 -15 20.6403 54.7335   2
   3   9  15 39.3450 43.6216   6
  -3  -9 -15 77.8816 54.6269   4
  -3  -9 -16 329.892 98.8238   2
   3  10  -4-28.7347 45.4865   4
   3  10  -3-12.9494 41.5565   4
   3  10  -2 594.524 100.626   4
   3  10  -1 203.617 62.9433   4
   3  10   0 662.853 97.3499   4
   3  10   1 214.484 60.4720   4
   3  10   2 898.830 105.154   4
  -3 -10  -3 72.4791 38.3248   6
  -3 -10  -3 78.6399 68.1009   2
   3  10   3 24.6759 40.1038   4
  -3 -10  -3-13.7018 41.2957   1
  -3 -10  -4 398.103 91.0000   2
  -3 -10  -4 493.838 38.5456   3
   3  10   4 364.281 60.0283   4
  -3 -10  -4 405.493 64.8952   6
  -3 -10  -4 446.067 82.6330   1
  -3 -10  -5 811.057 124.529   2
  -3 -10  -5 807.903 62.8970   3
  -3 -10  -5 915.962 113.716   1
   3  10   5 847.167 86.1040   4
  -3 -10  -5 691.121 83.5573   6
  -3 -10  -6 165.037 62.8295   1
  -3 -10  -6 242.054 43.4471   3
  -3 -10  -6 180.747 43.7253   4
  -3 -10  -6 77.7782 54.9824   2
   3  10   7 1650.15 144.232   6
  -3 -10  -7 1825.31 118.627   3
  -3 -10  -7 1502.97 107.505   4
  -3 -10  -7 1705.36 155.869   1
  -3 -10  -7 1852.04 168.202   2
   3  10   8 46.5410 55.7827   6
   3  10   8 93.0723 71.3407   5
  -3 -10  -8 88.5614 65.3634   2
  -3 -10  -8 23.6257 20.5582   4
  -3 -10  -8 69.9895 36.9278   3
  -3 -10  -8-20.8945 58.6250   1
  -3 -10  -9 152.071 62.9470   2
   3  10   9 157.541 67.0959   5
   3  10   9 122.405 50.0492   6
  -3 -10  -9 132.882 45.9555   3
  -3 -10  -9 114.175 51.3497   1
  -3 -10 -10 51.8358 62.5689   2
   3  10  10 12.0251 41.0027   6
   3  10  10-27.2626 61.4581   5
  -3 -10 -10-0.76447 35.8762   3
  -3 -10 -10 80.9472 58.1054   1
   3  10  11 296.031 79.3749   6
  -3 -10 -11 404.225 93.5558   2
  -3 -10 -11 453.973 99.8126   1
   3  10  11 330.312 86.1685   5
  -3 -10 -11 255.852 66.8064   3
   3  10  12 133.287 58.7337   6
   3  10  12 256.590 79.3963   5
  -3 -10 -12 213.469 64.4147   3
  -3 -10 -12 220.468 75.0544   2
   3  10  13 24.9865 43.5550   5
  -3 -10 -13-11.8309 51.1417   2
  -3 -10 -13 46.8816 55.1513   3
   3  10  13 55.3307 57.6014   6
  -3 -10 -14 104.169 60.7247   2
   3  10  14 167.042 66.6524   5
   3  10  14 149.800 75.7528   6
  -3 -10 -15 9.39420 55.1455   2
   3  10  15 52.8790 61.8383   6
  -3 -10 -16 29.4481 57.1012   2
   3  11  -3 98.3294 55.8435   4
   3  11  -2 303.294 83.2028   4
   3  11  -1 197.595 59.4908   4
   3  11   0 50.7093 40.9561   4
   3  11   1 67.9438 45.2020   4
   3  11   2 53.4187 40.2290   4
  -3 -11  -3 301.252 93.0524   2
   3  11   3 308.418 70.1103   4
  -3 -11  -3 191.305 69.4928   1
  -3 -11  -4 159.005 82.8897   2
   3  11   4 73.1655 39.1348   4
  -3 -11  -4 93.1996 47.4230   1
  -3 -11  -5-2.79943 60.0281   2
  -3 -11  -5-10.1115 44.0198   1
   3  11   5-5.36042 29.4539   4
  -3 -11  -6 199.339 32.3601   3
  -3 -11  -6 266.214 75.9487   1
  -3 -11  -6 181.400 73.8090   2
  -3 -11  -7 139.585 66.5747   1
  -3 -11  -7 197.607 39.7165   3
  -3 -11  -7 136.604 67.9020   2
   3  11   8 422.951 82.5194   6
  -3 -11  -8 414.762 63.0498   3
  -3 -11  -8 417.605 100.127   2
  -3 -11  -8 409.528 87.7032   1
   3  11   9 53.7719 46.9157   6
  -3 -11  -9 42.2190 54.8722   2
  -3 -11  -9 10.1446 31.1031   3
  -3 -11  -9 10.7354 60.0430   1
  -3 -11 -10 10.2074 53.6916   2
  -3 -11 -10-9.31729 47.4887   1
   3  11  10 46.9388 55.6541   6
  -3 -11 -10 34.9894 42.6006   3
   3  11  11 388.931 87.1472   6
  -3 -11 -11 524.684 101.079   2
  -3 -11 -11 474.073 94.9957   1
   3  11  11 587.297 105.807   5
  -3 -11 -11 533.879 90.8684   3
   3  11  12 51.8067 57.4746   5
  -3 -11 -12-5.10852 42.0873   3
  -3 -11 -12 91.1377 66.5385   2
   3  11  12 2.46660 44.6137   6
  -3 -11 -12 101.147 62.0998   1
  -3 -11 -13 238.214 84.0868   2
   3  11  13 99.9764 58.3289   6
   3  11  13 280.599 80.8076   5
  -3 -11 -13 283.829 78.0718   3
  -3 -11 -14-46.3158 59.0770   2
   3  11  14-16.5079 63.3498   6
   3  11  14-17.4262 47.2633   5
  -3 -11 -14 22.9010 48.4640   3
  -3 -11 -15 611.809 118.161   2
   3  11  15 735.289 134.030   6
  -3 -11 -15 438.081 97.9791   3
   3  12  -2 23.1912 43.0930   4
   3  12  -1-29.4001 42.5371   4
   3  12   0 146.045 61.4181   4
   3  12   1 6.50260 35.3751   4
  -3 -12  -2-84.9593 84.5912   2
   3  12   2 119.147 58.5631   4
  -3 -12  -3 12.8714 66.8395   2
   3  12   3-9.81568 31.0821   4
  -3 -12  -3-41.4756 57.3470   1
   3  12   4-20.0897 34.5561   4
  -3 -12  -4 66.2097 65.4693   2
  -3 -12  -4-63.6168 62.7140   1
  -3 -12  -5 57.7734 72.0461   2
  -3 -12  -5-42.4202 56.2224   1
   3  12   5-41.4499 39.9554   4
  -3 -12  -6 331.663 78.0785   1
  -3 -12  -6 337.675 96.7477   2
  -3 -12  -7-8.17206 50.7649   1
  -3 -12  -7-0.54633 56.9380   2
  -3 -12  -8 533.618 101.138   1
   3  12   8 447.741 87.5390   6
  -3 -12  -8 592.679 117.365   2
   3  12   9 11.2129 39.0146   6
  -3 -12  -9 37.7987 74.4062   2
  -3 -12  -9 49.6793 34.1721   3
  -3 -12  -9-49.1022 56.0357   1
  -3 -12 -10-8.79607 56.6866   2
  -3 -12 -10-44.9622 58.6998   1
   3  12  10 22.7575 41.6430   6
  -3 -12 -10 28.9865 35.0671   3
  -3 -12 -11 7.29661 54.9006   2
  -3 -12 -11 55.9521 34.7596   3
  -3 -12 -11 37.0663 52.1029   1
   3  12  11 130.074 65.5877   6
  -3 -12 -12 192.068 72.3005   1
  -3 -12 -12-60.9629 53.5640   2
  -3 -12 -12 113.674 52.5642   3
   3  12  12 35.3875 47.1273   6
  -3 -12 -13 84.5841 50.5570   3
   3  12  13 174.230 74.4009   6
  -3 -12 -13 90.2475 67.4896   2
   3  12  14 59.6372 45.0996   6
  -3 -12 -14 7.58317 43.5568   3
   3  12  15 74.5140 69.2118   6
  -3 -12 -15 57.9565 50.8704   3
   3  13  -1 68.4227 54.9502   4
   3  13   0 367.227 87.1465   4
   3  13   1-4.80283 43.5680   4
  -3 -13  -2 22.3752 73.0852   2
   3  13   2-57.1529 48.0193   4
  -3 -13  -3 156.764 80.0669   2
   3  13   3 80.2825 46.2598   4
  -3 -13  -3 183.669 73.6659   1
  -3 -13  -4-113.312 83.2499   2
   3  13   4 19.9168 36.1559   4
  -3 -13  -4-78.7867 68.2046   1
  -3 -13  -5-19.6595 59.4918   2
  -3 -13  -5 80.0603 57.5480   1
   3  13   5-26.8873 33.2059   4
  -3 -13  -6 180.258 76.9166   1
  -3 -13  -6 225.345 92.9535   2
  -3 -13  -7 30.1945 52.7427   1
  -3 -13  -7-84.3465 77.2529   2
  -3 -13  -8 295.987 78.1620   1
  -3 -13  -8 189.961 80.8795   2
   3  13   9 101.144 49.9021   6
  -3 -13  -9 100.761 64.2075   2
  -3 -13  -9 149.124 68.9059   1
  -3 -13 -10 48.7485 44.8637   1
   3  13  10 31.7369 47.4171   6
  -3 -13 -10 9.52806 57.4063   2
  -3 -13 -11-12.2587 59.7923   2
  -3 -13 -11-17.1624 50.7071   1
   3  13  11-23.8247 40.0858   6
   3  13  12 162.774 69.7333   6
  -3 -13 -12 327.754 89.8387   1
   3  13  13-33.8251 54.8847   6
   3  13  14 140.002 77.6002   6
  -3 -13 -14 108.055 57.4604   3
   3  13  15 150.447 58.0425   6
  -3 -13 -15 299.769 86.7234   3
  -3 -14  -1-3.26326 76.1249   2
   3  14   1 99.4672 67.1244   4
  -3 -14  -2 33.1032 67.0010   2
   3  14   2 12.3297 42.0245   4
  -3 -14  -3-51.0971 79.4780   2
   3  14   3 102.859 51.0793   4
  -3 -14  -4-64.9508 77.3555   2
   3  14   4 2.99049 37.4676   4
  -3 -14  -4 4.50353 45.4164   1
  -3 -14  -5 169.051 95.0399   2
  -3 -14  -5 78.4097 55.8206   1
  -3 -14  -6 85.1251 60.6714   1
  -3 -14  -6 61.9234 65.6172   2
  -3 -14  -7 132.487 62.5500   1
  -3 -14  -7 125.308 61.5966   2
  -3 -14  -8 207.185 79.0627   1
  -3 -14  -8 59.1735 67.6388   2
  -3 -14  -9 60.1158 74.3624   2
  -3 -14  -9 124.274 74.9209   1
  -3 -14 -10-109.740 73.7791   1
  -3 -14 -11 209.590 80.9681   1
  -3 -14 -12-24.9705 50.8631   1
   3  15   4 34.3734 37.1842   4
  -3 -15  -7 612.046 122.800   1
  -3 -15  -8 332.926 96.0433   1
  -3 -15  -9 90.4827 61.0556   1
  -3 -15 -10 400.068 103.129   1
  -3 -15 -11 48.6553 53.4902   1
  -3 -15 -12 191.823 69.2954   1
   4 -14  -8 77.8737 113.959   2
   4 -14  -7 106.894 90.1170   2
   4 -14  -6 264.226 131.792   2
   4 -14  -5 244.177 123.987   2
   4 -14  -4 68.8725 93.2948   2
   4 -14  -3-12.0290 97.9267   2
   4 -13 -10-309.549 132.959   2
   4 -13  -9 245.240 130.306   2
   4 -13  -8-117.760 92.6343   2
   4 -13  -7-48.7614 77.9894   2
   4 -13  -6 301.091 114.213   2
   4 -13  -5 309.150 140.166   2
   4 -13  -4 806.409 182.645   2
   4 -13  -3 511.034 164.964   2
   4 -13  -2-124.645 109.451   2
   4 -13  -1 203.704 119.506   2
  -4  13   1 555.521 113.073   4
   4 -13   0 1047.64 212.466   2
  -4  13   0 1053.99 149.836   4
   4 -12 -11 336.745 139.109   2
   4 -12 -10 5.33701 105.827   2
   4 -12  -9 1191.76 204.344   2
   4 -12  -8 367.407 132.842   2
   4 -12  -7 1480.34 227.538   2
   4 -12  -6 22.3225 86.9978   2
   4 -12  -5 246.709 108.719   2
   4 -12  -4 234.314 103.034   2
   4 -12  -3-115.007 109.599   2
   4 -12  -2 380.609 135.976   2
  -4  12   1 1830.02 184.679   4
   4 -12  -1 1748.04 239.958   2
   4 -12   0-92.3597 73.7513   2
  -4  12   0-36.1476 46.8045   4
  -4  12  -1 2519.16 223.629   4
   4 -12   1 2098.46 271.687   2
  -4  12  -2 58.7271 51.8063   4
   4 -12   2 122.491 93.7939   2
  -4  11  12 473.334 94.2827   6
   4 -11 -12 537.085 150.643   2
   4 -11 -11 308.900 117.465   2
  -4  11  11 141.839 50.8417   6
  -4  11  10-25.0516 35.5465   6
   4 -11 -10 58.8988 100.283   2
   4 -11  -9 933.919 182.623   2
   4 -11  -8 870.768 175.342   2
   4 -11  -7 216.637 114.738   2
   4 -11  -6 206.123 102.960   2
   4 -11  -5-6.35579 88.6035   2
   4 -11  -4-108.528 116.902   2
   4 -11  -3-13.8842 108.767   2
   4 -11  -2 1444.97 214.123   2
  -4  11   1 1034.57 135.210   4
   4 -11  -1 902.705 168.174   2
   4 -11   0 274.553 104.230   2
  -4  11   0 216.596 69.0352   4
   4 -11   1 693.854 162.865   2
  -4  11  -1 834.747 126.157   4
  -4  11  -2 64.9577 50.2194   4
  -4  11  -3 79.0851 51.5545   4
  -4  11  -4 66.5971 58.3711   4
  -4  10  14 27.3078 49.0313   6
  -4  10  13 37.8431 42.3581   6
  -4  10  12-60.3992 45.5667   6
   4 -10 -12 99.4590 83.7931   2
  -4  10  11-9.57702 33.6073   6
   4 -10 -11-88.8306 77.8843   2
  -4  10  10-18.3947 31.2213   6
   4 -10 -10-173.715 100.419   2
  -4  10   9 77.0823 39.4399   6
   4 -10  -9 42.4272 90.1680   2
  -4  10   8-7.89198 28.9514   6
   4 -10  -8-123.634 113.022   2
  -4  10   7 37.2381 31.0088   6
   4 -10  -7 140.735 120.698   2
  -4  10   6 15.0178 19.1056   6
   4 -10  -6 119.740 94.3738   2
  -4  10   5-1.40697 14.5315   6
   4 -10  -5-6.25169 23.9245   3
   4 -10  -5 37.8997 88.9017   2
   4 -10  -4 38.5192 23.8026   3
   4 -10  -4 74.9035 93.6194   2
   4 -10  -3 109.524 33.6137   3
   4 -10  -3 210.771 112.929   2
   4 -10  -2 2961.75 276.618   2
   4 -10  -1 1688.34 212.301   2
  -4  10   1 1759.58 162.601   4
   4 -10   0 1644.61 206.944   2
  -4  10   0 1684.86 163.768   4
   4 -10   1 209.797 93.8911   2
  -4  10  -1 146.225 60.5504   4
  -4  10  -2 50.7027 53.5357   4
  -4  10  -3 107.795 61.1133   4
  -4  10  -4 20.2236 51.3844   4
  -4  10  -5 23.6273 45.8585   4
  -4   9  14-121.546 68.7744   6
  -4   9  13 76.3924 57.0701   6
   4  -9 -12 82.5169 94.9863   2
  -4   9  12 4.15822 45.4435   6
   4  -9 -11 133.562 103.420   2
  -4   9  11 45.1417 41.1812   6
  -4   9  10 11.2762 43.3181   6
   4  -9 -10 171.137 104.667   2
  -4   9   9 160.895 51.6660   6
   4  -9  -9 248.411 108.635   2
   4  -9  -8-0.53581 90.9579   2
  -4   9   8 62.9543 41.3596   6
  -4   9   7 93.2099 42.8770   6
   4  -9  -7-20.9443 31.2343   5
  -4   9   6 579.436 64.8219   6
   4  -9  -6 512.417 74.7528   5
   4  -9  -6 697.388 149.518   2
  -4   9   5 9.39683 18.6325   6
   4  -9  -5 18.5887 25.8924   3
   4  -9  -5-65.7325 92.1065   2
   4  -9  -4 45.2611 29.2436   3
  -4   9   4 11.6261 12.4298   6
   4  -9  -4-33.3338 94.7420   2
   4  -9  -3 683.058 71.0944   3
   4  -9  -3 719.025 150.995   2
   4  -9  -2 3874.20 156.932   3
   4  -9  -2 3623.63 290.947   2
  -4   9   1-7.97192 48.4455   4
   4  -9  -1-65.8848 95.9117   2
   4  -9  -1 10.4261 17.4787   3
  -4   9   0 2919.54 202.476   4
   4  -9   0 2733.01 252.811   2
  -4   9   0 2863.49 114.942   3
  -4   9  -1 712.886 56.9197   3
   4  -9   1 711.816 137.907   2
  -4   9  -1 649.726 97.6188   4
  -4   9  -2 78.7291 24.1384   3
  -4   9  -2 69.7182 46.9000   4
  -4   9  -3 619.021 106.066   4
  -4   9  -4 155.741 66.6670   4
  -4   9  -5 144.224 72.3312   4
  -4   9  -6 134.004 66.6476   4
  -4   9  -7-6.03489 47.9561   4
  -4   8  13 98.8472 67.2174   6
   4  -8 -13 278.336 122.290   2
  -4   8  12-14.7151 45.2905   6
   4  -8 -12-5.13571 91.9958   2
   4  -8 -11 326.971 120.320   2
  -4   8  11 216.968 73.7843   6
   4  -8 -10 203.122 107.229   2
  -4   8  10 236.453 67.6044   6
   4  -8  -9 11.9871 82.8935   2
  -4   8   9-35.0251 55.2456   6
   4  -8  -8 194.724 86.8475   2
  -4   8   8 107.952 38.1243   6
   4  -8  -7 22.6910 14.1641   1
  -4   8   7 18.0774 37.9534   6
   4  -8  -7 42.7655 25.9320   5
  -4   8   6 28.9655 28.7273   6
   4  -8  -6 125.710 40.4788   5
   4  -8  -6 186.713 109.537   2
   4  -8  -5-23.1490 33.3787   3
  -4   8   5 26.4052 24.2429   6
   4  -8  -5 31.0419 87.1989   2
  -4   8   4 462.602 47.1099   6
   4  -8  -4 389.413 62.3542   3
   4  -8  -4 217.123 100.258   2
  -4   8   3 1214.21 49.9673   6
  -4   8   3 1120.27 52.5747   6
   4  -8  -3 1041.27 90.5151   3
   4  -8  -3 1188.22 177.262   2
   4  -8  -2 138.712 91.4531   2
   4  -8  -2 102.007 31.8955   3
  -4   8   1 2636.06 179.957   4
   4  -8  -1 2439.16 122.008   3
   4  -8  -1 2456.10 230.282   2
  -4   8   1 2531.67 118.512   3
  -4   8   0 986.378 74.4716   3
   4  -8   0 868.508 71.1204   3
   4  -8   0 959.990 163.021   2
  -4   8   0 939.967 112.651   4
  -4   8  -1 1787.92 97.7621   3
  -4   8  -1 1886.11 156.353   4
   4  -8   1 1385.62 178.634   2
  -4   8  -2 53.9153 25.8982   3
  -4   8  -2 101.910 64.2227   4
   4  -8   3 129.401 19.5772   6
  -4   8  -3 134.295 34.5388   3
  -4   8  -3 162.537 58.5539   4
   4  -8   4 109.576 26.7376   6
  -4   8  -4 171.955 39.9957   3
  -4   8  -4 251.458 75.1220   4
  -4   8  -5 111.109 36.7860   3
  -4   8  -5 223.524 68.8366   4
  -4   8  -6 17.9245 37.9259   4
  -4   8  -7-47.6927 62.6635   4
  -4   8  -8 2.96369 58.4383   4
   4  -7 -13-104.204 74.0639   2
  -4   7  13 4.82694 47.8770   6
   4  -7 -12 71.9936 95.0497   2
  -4   7  12-75.9264 67.7028   6
  -4   7  11 287.694 79.4492   6
   4  -7 -11 350.062 111.883   2
   4  -7 -10 481.929 141.626   2
  -4   7  10 459.909 92.0804   6
   4  -7  -9 847.172 152.154   2
  -4   7   9 770.101 105.470   6
   4  -7  -8 287.490 112.659   2
  -4   7   8 242.884 65.9068   6
  -4   7   7 30.0998 40.2389   6
   4  -7  -7 9.54479 20.9008   5
   4  -7  -7-32.0817 105.873   2
   4  -7  -6-27.4260 31.0453   5
  -4   7   6 13.8648 40.2039   6
   4  -7  -5 370.434 63.6857   3
   4  -7  -5 363.985 120.389   2
  -4   7   5 301.038 55.5615   6
   4  -7  -4 9.96262 27.8486   3
  -4   7   4 14.5294 27.9997   6
   4  -7  -4 0.65974 94.1748   2
   4  -7  -3 213.063 45.9572   3
  -4   7   3 195.414 32.1961   6
   4  -7  -3 119.590 97.9891   2
   4  -7  -2 274.481 104.505   2
  -4   7   2 250.169 26.2048   6
  -4   7   2 221.771 22.0080   6
  -4   7   2 238.706 46.3650   3
   4  -7  -2 194.159 41.4062   3
  -4   7   1 42.4438 30.5373   3
   4  -7  -1-86.7373 105.106   2
   4  -7  -1 18.1425 25.0813   3
  -4   7   1 36.5934 46.9324   4
  -4   7   0 888.495 72.6794   3
   4  -7   0 862.399 73.3191   3
   4  -7   0 804.582 137.222   2
  -4   7   0 853.050 102.774   4
   4  -7   1 14.3757 22.5064   3
  -4   7  -1 38.1113 30.7721   3
  -4   7  -1-27.7413 51.1030   4
  -4   7  -2 491.908 62.2028   3
  -4   7  -2 382.040 76.2841   4
   4  -7   3 131.199 27.2644   6
  -4   7  -3 120.620 38.8349   3
  -4   7  -3 139.689 62.3431   4
  -4   7  -4 1968.07 120.062   3
   4  -7   4 1796.98 103.691   6
  -4   7  -4 2046.91 166.606   4
   4  -7   5 217.017 43.4972   6
  -4   7  -5 322.665 54.6943   3
  -4   7  -5 194.844 58.0620   4
   4  -7   6 388.619 64.2368   6
  -4   7  -6 359.149 62.5276   3
  -4   7  -6 286.981 74.0932   4
  -4   7  -7 57.2066 33.4516   3
  -4   7  -7 44.4251 48.4041   4
   4  -7   7-5.43059 29.2417   6
  -4   7  -8 83.7321 63.7795   4
  -4   7  -9-25.7722 59.2757   4
   4  -6 -13 30.2438 68.6859   2
  -4   6  13-49.2275 48.9868   6
   4  -6 -12 204.153 95.2565   2
  -4   6  12-2.10584 52.4503   6
   4  -6 -11 44.7366 85.1052   2
  -4   6  11-38.9107 60.3843   6
  -4   6  10-81.3240 51.8645   6
   4  -6 -10-54.5075 81.3803   2
   4  -6  -9 163.472 105.821   2
  -4   6   9 58.0474 45.3832   6
  -4   6   8 268.408 68.9922   6
   4  -6  -8 493.594 128.647   2
  -4   6   7 651.048 93.5319   6
   4  -6  -7 620.003 141.537   2
  -4   6   6 157.135 58.4767   6
   4  -6  -6 71.2057 26.5030   5
   4  -6  -6-41.0733 105.094   2
   4  -6  -5 184.043 107.134   2
  -4   6   5 70.2422 41.9962   6
   4  -6  -4 11.1919 28.1709   3
   4  -6  -4-17.7605 89.0016   2
  -4   6   4 34.0094 31.2604   6
   4  -6  -3 1223.93 96.0320   3
   4  -6  -3 1398.57 163.490   2
  -4   6   3 1261.03 96.7581   3
  -4   6   2 1758.33 109.710   3
   4  -6  -2 1739.36 110.672   3
   4  -6  -2 1866.23 181.277   2
  -4   6   1 1122.70 85.1385   3
  -4   6   1 994.065 51.0850   6
   4  -6  -1 1034.45 83.1447   3
   4  -6  -1 1207.09 146.903   2
  -4   6   0 65.6388 43.2591   4
   4  -6   0 30.3219 70.2028   2
  -4   6   0 170.479 41.6171   3
  -4   6   0 159.934 17.9398   6
   4  -6   0 126.067 38.0937   3
  -4   6  -1 739.392 71.7598   3
  -4   6  -1 696.916 36.3719   6
   4  -6   1 719.169 68.1926   3
  -4   6  -1 786.651 95.6881   4
   4  -6   2 1776.21 78.8285   6
  -4   6  -2 1915.84 111.926   3
  -4   6  -2 1817.76 139.886   4
   4  -6   3 9.68565 22.3136   6
  -4   6  -3 32.0424 31.8422   3
  -4   6  -3 80.4172 62.9309   4
   4  -6   4 433.980 55.7017   6
  -4   6  -4 572.126 69.5215   3
  -4   6  -4 444.496 75.8617   4
   4  -6   5 28.4428 27.5610   6
  -4   6  -5 9.33175 33.0711   3
  -4   6  -5-9.73044 47.9857   4
   4  -6   6 5.52211 27.7561   6
  -4   6  -6-24.4247 44.7836   4
   4  -6   7 69.5511 48.1232   6
  -4   6  -7 37.4124 35.8439   3
  -4   6  -7 88.7051 51.8901   4
   4  -6   8 126.559 47.3250   6
  -4   6  -8 150.505 58.6080   3
  -4   6  -8 246.070 78.0132   4
   4  -6   9 407.090 83.1214   6
  -4   6  -9 423.237 81.4432   3
  -4   6  -9 477.797 105.655   4
  -4   6 -10 71.3753 52.2788   4
   4  -5 -13 76.0653 79.5825   2
  -4   5  13 34.2231 63.8581   6
   4  -5 -13 19.1231 58.8218   4
   4  -5 -12 938.054 169.169   2
  -4   5  12 843.358 143.583   6
   4  -5 -11 100.329 80.7461   2
  -4   5  11 69.7882 57.0522   6
   4  -5 -10 1419.44 178.808   2
  -4   5  10 1192.68 146.884   6
   4  -5  -9 234.732 88.5710   2
  -4   5   9 204.363 70.2889   6
   4  -5  -8 814.781 144.189   2
  -4   5   8 684.630 101.387   6
   4  -5  -7 406.194 110.595   2
  -4   5   7 444.043 84.2470   6
   4  -5  -6 1262.64 162.554   2
   4  -5  -6 1352.48 59.9802   5
  -4   5   6 1111.53 113.140   6
   4  -5  -5 168.159 90.1996   2
   4  -5  -5 388.791 31.2090   1
   4  -5  -4 156.144 46.5900   3
   4  -5  -4 218.073 100.217   2
  -4   5   3 309.155 55.4391   3
  -4   5   3 373.726 80.9158   2
   4  -5  -3 338.672 57.4218   3
   4  -5  -3 287.275 54.7033   4
   4  -5  -3 248.079 88.4796   2
  -4   5   2 33.5683 33.6898   3
   4  -5  -2 15.5492 23.6426   3
  -4   5   2-12.9573 55.6548   2
   4  -5  -2 29.9338 26.2214   4
   4  -5  -2-10.0821 74.8049   2
   4  -5  -1 196.846 87.1194   2
  -4   5   1 131.320 27.2441   6
  -4   5   1 125.022 35.8575   3
   4  -5  -1 147.443 36.3997   3
   4  -5  -1 179.138 47.1506   4
  -4   5   0 1350.40 107.431   4
  -4   5   0 1398.04 93.0038   3
   4  -5   0 1363.09 92.5310   3
  -4   5   0 1286.98 64.3120   6
   4  -5   0 1159.96 132.041   2
   4  -5   0 1391.17 104.828   4
  -4   5  -1 856.389 76.5067   3
  -4   5  -1 900.495 52.0709   6
   4  -5   1 820.329 72.6310   3
   4  -5   1 906.291 134.212   2
   4  -5   1 938.462 88.0746   4
  -4   5  -1 775.580 83.6228   4
   4  -5   2 2341.70 99.5342   6
  -4   5  -2 2481.69 127.447   3
  -4   5  -2 2509.49 97.5954   6
   4  -5   2 2326.71 122.552   3
   4  -5   2 2617.42 148.001   4
  -4   5  -2 2782.54 158.951   4
  -4   5  -3 62.0253 51.9685   4
  -4   5  -3 10.5577 19.3190   6
  -4   5  -3 28.2928 36.6008   3
   4  -5   3 9.87068 26.7521   6
  -4   5  -4 17.9920 20.7310   6
   4  -5   4-11.5699 26.8825   6
  -4   5  -4 56.0060 41.3466   3
  -4   5  -5 10.2253 34.6407   3
   4  -5   5-8.05820 36.1829   6
  -4   5  -5-8.34617 52.6799   4
   4  -5   6 327.767 57.6328   6
  -4   5  -6 390.166 66.8264   3
  -4   5  -6 356.697 74.5378   4
  -4   5  -7 153.806 56.6393   3
  -4   5  -7 117.547 50.5048   4
   4  -5   7 110.923 44.9382   6
   4  -5   8 125.105 54.4353   6
  -4   5  -8 148.027 55.3788   3
  -4   5  -8 158.784 64.6278   4
   4  -5   9 50.0554 47.7311   6
  -4   5  -9-3.86378 38.4107   3
  -4   5  -9 1.97674 44.9199   4
   4  -5  10 233.502 68.9043   6
  -4   5 -10 289.357 79.5270   3
  -4   5 -10 300.458 80.6036   4
   4  -5  11 199.409 68.0214   6
  -4   5 -11 228.100 78.6541   3
  -4   5 -11 166.115 69.2359   4
  -4   4  13 101.060 67.0566   6
   4  -4 -13 119.633 65.3381   4
   4  -4 -12-63.9852 69.8859   2
  -4   4  12 22.2346 50.5952   6
   4  -4 -12 89.6119 70.5563   4
   4  -4 -11-96.6157 61.8818   2
  -4   4  11-68.4530 58.7761   6
   4  -4 -10 39.5068 76.3294   2
  -4   4  10-90.6101 68.9886   6
   4  -4  -9 933.825 154.812   2
  -4   4   9 802.790 119.477   6
   4  -4  -8 607.734 138.630   2
  -4   4   8 768.242 111.821   6
  -4   4   7 2263.88 168.687   6
   4  -4  -7 2500.54 221.507   2
   4  -4  -6 166.017 91.2429   2
   4  -4  -5 4325.13 255.853   2
   4  -4  -4 71.4226 21.7954   1
   4  -4  -4 75.8544 35.8067   3
  -4   4   4 73.5722 51.0760   2
   4  -4  -3 8330.17 263.508   3
   4  -4  -3 7993.17 328.459   2
  -4   4   3 8307.47 336.930   2
  -4   4   3 8289.13 256.242   3
   4  -4  -2 741.629 73.4293   3
  -4   4   2 638.294 72.0836   3
  -4   4   2 675.227 94.5276   2
   4  -4  -2 642.602 105.797   2
  -4   4   1 115.686 38.4622   3
   4  -4  -1 89.3446 30.0298   3
   4  -4  -1 177.478 82.1624   2
   4  -4   0 1219.53 87.2814   3
  -4   4   0 1223.70 89.1891   3
  -4   4   0 1181.65 71.6739   6
   4  -4   0 1183.28 124.803   2
  -4   4  -1 1436.91 95.8479   3
  -4   4  -1 1367.76 74.8301   6
   4  -4   1 1422.34 94.4082   3
   4  -4   1 1261.96 126.752   2
  -4   4  -1 1238.66 95.6911   4
   4  -4   2 203.266 35.5331   6
  -4   4  -2 218.709 34.1426   6
  -4   4  -2 190.991 43.7048   3
   4  -4   2 242.116 44.7820   3
  -4   4  -2 180.386 49.8749   4
  -4   4  -3 2824.67 119.775   6
  -4   4  -3 2754.49 138.119   3
   4  -4   3 2736.49 125.499   6
  -4   4  -3 2727.12 149.999   4
   4  -4   3 2798.35 146.903   4
   4  -4   4 36.4441 36.2291   6
  -4   4  -4-16.0955 23.8515   6
  -4   4  -4 67.3117 42.1444   3
  -4   4  -4 16.8948 37.5341   4
   4  -4   4 61.1951 38.4045   4
   4  -4   5 134.715 47.2651   6
  -4   4  -5 76.1432 49.2161   4
  -4   4  -5 96.1053 47.1457   3
   4  -4   6 31.8894 42.3770   6
  -4   4  -6-4.33377 29.5435   6
  -4   4  -6-21.4954 44.5996   3
  -4   4  -6-46.9155 50.8760   4
   4  -4   7 362.096 69.2270   6
  -4   4  -7 372.596 73.3080   3
  -4   4  -7 544.346 88.2167   4
   4  -4   8 492.488 82.3995   6
  -4   4  -8 423.348 80.8441   3
  -4   4  -8 522.173 93.0159   4
  -4   4  -9 426.365 87.4065   4
   4  -4   9 363.579 76.0011   6
  -4   4  -9 426.015 84.4541   3
   4  -4  10 297.993 72.1696   6
  -4   4 -10 310.575 77.0554   3
  -4   4 -10 306.807 79.1532   4
   4  -4  11 24.2313 48.9647   6
  -4   4 -11 116.577 57.4708   3
  -4   4 -11 137.093 75.7669   4
   4  -4  12 173.788 64.7305   6
  -4   4 -12 205.578 78.4814   3
  -4   4 -12 283.866 87.9691   4
   4  -4  13-33.8059 39.2437   6
  -4   3  12 137.121 70.1974   6
   4  -3 -12 144.520 69.3042   4
   4  -3 -11-84.5283 62.7521   2
  -4   3  11 13.3504 46.1073   6
   4  -3 -11 66.3009 68.2861   4
   4  -3 -10 16.3995 70.8602   2
  -4   3  10 22.9366 47.1224   6
   4  -3 -10 94.8754 65.8626   4
   4  -3  -9 193.867 86.0942   2
  -4   3   9 179.455 77.8293   6
   4  -3  -8 789.111 139.931   2
  -4   3   8 707.071 108.049   6
   4  -3  -7 8.95734 85.0490   2
   4  -3  -6 5976.59 309.677   2
   4  -3  -5 2868.46 201.639   2
   4  -3  -4 3021.91 164.375   3
   4  -3  -4 2878.37 71.0104   1
   4  -3  -4 2657.37 188.539   2
  -4   3   4 2710.96 192.883   2
   4  -3  -3 13297.5 341.510   3
   4  -3  -3 12161.8 229.114   1
   4  -3  -3 12505.6 390.204   2
  -4   3   3 13241.2 408.925   2
  -4   3   3 12585.5 326.403   3
  -4   3   2 2287.03 128.753   3
   4  -3  -2 2193.32 124.920   3
   4  -3  -2 2440.60 167.717   2
  -4   3   2 2305.92 160.026   2
  -4   3   1 602.777 82.1762   2
  -4   3   1 633.562 67.2161   3
   4  -3  -1 739.951 70.1981   4
   4  -3  -1 648.085 68.3456   3
   4  -3  -1 546.395 83.5808   2
   4  -3   0 81.8667 56.9092   2
  -4   3   0 51.0494 32.8742   3
  -4   3   0 40.0649 23.6024   6
   4  -3   0 58.9148 24.4252   3
   4  -3   0 49.3642 27.5673   4
  -4   3  -1 37.8096 20.9539   6
   4  -3   1-1.49055 52.5415   2
  -4   3  -1 32.2595 32.4327   3
   4  -3   1 55.0816 30.3106   3
  -4   3  -1 56.0434 34.6373   4
   4  -3   1 28.3276 20.3446   4
   4  -3   2 900.093 70.1272   6
  -4   3  -2 979.316 80.6259   3
  -4   3  -2 1032.17 70.2527   6
   4  -3   2 937.761 77.8966   3
  -4   3  -2 1030.34 85.3268   4
   4  -3   2 1034.29 78.2989   4
  -4   3  -3 120.489 29.9861   6
  -4   3  -3 162.870 42.3652   3
   4  -3   3 83.6643 33.0869   6
  -4   3  -3 204.493 48.1678   4
   4  -3   3 92.5354 33.9156   3
  -4   3  -4 235.020 43.1482   6
   4  -3   4 254.027 47.9704   6
  -4   3  -4 231.689 45.1291   4
  -4   3  -4 251.203 52.1106   3
   4  -3   5 463.786 66.7103   6
  -4   3  -5 454.851 68.8489   3
  -4   3  -5 466.559 68.4621   4
   4  -3   5 556.503 70.3055   4
   4  -3   6 1642.12 125.700   6
  -4   3  -6 1500.88 116.046   6
  -4   3  -6 1460.87 122.957   3
  -4   3  -6 1607.97 124.102   4
   4  -3   7 244.751 63.1845   6
  -4   3  -7 110.123 51.7571   3
  -4   3  -7 175.018 61.1138   4
   4  -3   8 85.6064 46.6859   6
  -4   3  -8 276.165 66.8293   3
  -4   3  -8 308.585 72.7142   4
   4  -3   9 269.779 65.8672   6
  -4   3  -9 275.494 71.3036   3
  -4   3  -9 365.393 78.3222   4
   4  -3  10 13.2858 45.0964   6
  -4   3 -10-5.95397 43.4783   3
   4  -3  11 43.8494 52.7226   6
  -4   3 -11 69.0831 53.6544   3
  -4   3 -11-5.77590 49.4267   4
   4  -3  12 4.53214 49.5746   6
  -4   3 -12 88.5227 63.5012   3
  -4   3 -12 93.6050 60.9026   4
   4  -3  13 23.9115 44.7579   6
  -4   3 -13-23.2715 43.7711   3
  -4   3 -13 28.4076 56.8787   4
  -4   2  12 2.41744 68.1135   6
   4  -2 -12 16.0352 59.1975   4
  -4   2  11-31.2071 58.0733   6
   4  -2 -11 92.3846 69.9128   4
   4  -2 -11 44.2898 67.1382   2
  -4   2  10 119.966 66.3334   6
   4  -2 -10 130.547 68.3762   4
   4  -2 -10-103.527 89.2644   2
   4  -2  -9 294.459 93.8241   2
  -4   2   9 319.167 96.6865   6
   4  -2  -9 239.404 81.2050   4
  -4   2   8 87.6517 62.2981   6
   4  -2  -8-3.65309 66.9742   2
   4  -2  -7 109.156 87.5751   2
   4  -2  -6 3028.17 214.905   2
   4  -2  -5 1751.35 164.427   2
   4  -2  -4 4063.85 223.269   2
  -4   2   4 4136.86 232.430   2
   4  -2  -3 9323.27 178.370   1
   4  -2  -3 9148.69 312.981   2
  -4   2   3 9256.77 327.620   2
  -4   2   3 9118.11 277.343   3
  -4   2   2 38.4296 39.6954   3
   4  -2  -2-4.85536 20.2935   1
   4  -2  -2 20.2435 59.2968   2
  -4   2   2-22.6276 42.5062   2
  -4   2   1 1653.55 108.138   3
   4  -2  -1 1720.06 105.968   3
   4  -2  -1 1581.89 123.372   2
  -4   2   1 1609.86 123.631   2
  -4   2   0 263.978 50.0849   3
  -4   2   0 254.706 54.8257   2
   4  -2   0 231.990 41.2658   3
   4  -2   0 276.726 39.3496   4
   4  -2   0 272.078 58.3285   2
  -4   2   0 318.628 46.8116   6
  -4   2  -1 3408.45 146.167   3
   4  -2   1 3380.64 143.223   3
   4  -2   1 3281.03 126.654   4
  -4   2  -1 3207.66 134.293   6
   4  -2   1 3369.16 161.390   2
  -4   2  -2 2072.98 113.959   3
   4  -2   2 2020.04 111.808   3
  -4   2  -2 2078.09 104.929   6
   4  -2   2 2074.63 109.374   6
  -4   2  -2 2069.60 103.066   4
   4  -2   2 1999.11 98.5620   4
   4  -2   3 6195.83 199.413   6
  -4   2  -3 6009.68 190.506   6
  -4   2  -3 6030.64 205.471   3
   4  -2   3 6253.75 206.464   3
  -4   2  -3 6146.37 188.222   4
   4  -2   3 6117.17 182.858   4
  -4   2  -4 9822.05 281.572   3
   4  -2   4 10034.3 277.500   6
  -4   2  -4 10266.5 267.792   6
  -4   2  -4 10385.1 261.683   4
   4  -2   4 10118.9 257.249   4
   4  -2   5 4418.63 188.943   6
  -4   2  -5 4607.04 195.411   3
  -4   2  -5 4602.24 177.002   4
   4  -2   6 974.121 99.9511   6
  -4   2  -6 952.245 90.4167   6
  -4   2  -6 966.959 91.8722   4
   4  -2   6 875.854 86.9776   4
  -4   2  -6 887.523 97.1597   3
   4  -2   7 182.225 67.9027   6
  -4   2  -7 145.821 57.5806   3
  -4   2  -7 210.019 58.8749   4
   4  -2   8 412.473 78.8461   6
  -4   2  -8 541.883 89.7063   3
  -4   2  -8 597.286 88.6966   4
   4  -2   9 143.255 59.9292   6
  -4   2  -9 172.176 63.8979   3
  -4   2  -9 202.766 64.9689   4
   4  -2  10 30.0609 44.3122   6
  -4   2 -10 63.6168 43.5900   3
  -4   2 -10 111.519 57.1973   4
  -4   2 -11 110.568 56.6315   3
   4  -2  11 158.895 58.9846   6
  -4   2 -11 303.533 77.2360   4
   4  -2  12-9.89697 49.3286   6
  -4   2 -12-13.7258 54.2683   3
  -4   2 -12 104.396 60.9151   4
   4  -2  13 59.5109 51.1088   6
  -4   2 -13 39.7357 44.9170   3
  -4   2 -13 106.671 66.4412   4
   4  -2  14-59.5391 60.0843   6
  -4   2 -14 53.7162 55.5777   3
  -4   1  12 93.1220 68.9299   6
   4  -1 -12 94.4946 85.2450   4
  -4   1  11 5.65051 57.3145   6
   4  -1 -11-33.8338 55.3942   4
  -4   1  10 108.937 80.5811   6
   4  -1 -10 54.7179 51.0172   4
  -4   1   9 95.4099 66.7931   6
   4  -1  -9 1.21989 48.2809   4
   4  -1  -9-1.82645 76.4434   2
   4  -1  -8 239.515 90.2585   2
  -4   1   8 282.212 80.7733   6
  -4   1   8 264.702 33.7243   1
   4  -1  -8 318.020 87.6372   4
   4  -1  -7 11.7856 75.8962   2
  -4   1   7 111.000 29.4412   1
   4  -1  -7 64.3434 58.7035   4
  -4   1   6 1542.56 74.0043   1
   4  -1  -6 1808.69 170.472   2
   4  -1  -5 991.430 124.589   2
  -4   1   5 908.960 58.0483   1
   4  -1  -4 4933.68 214.192   3
   4  -1  -4 4854.45 111.036   5
  -4   1   4 4708.66 138.205   1
   4  -1  -4 4946.15 238.554   2
  -4   1   4 4941.23 249.584   2
  -4   1   3 1715.22 85.6057   1
   4  -1  -3 1756.27 141.715   2
  -4   1   3 1890.77 147.008   2
  -4   1   3 1821.28 124.434   3
   4  -1  -2 29.6557 19.0390   1
   4  -1  -2 51.3405 49.6296   2
  -4   1   2 40.6277 38.2986   2
  -4   1   2 20.2494 36.8416   3
  -4   1   1 899.396 82.1135   3
   4  -1  -1 914.855 85.5125   2
   4  -1  -1 849.070 62.1443   1
  -4   1   1 951.304 89.2769   2
  -4   1   0 5696.08 190.243   3
   4  -1   0 5442.78 176.385   1
   4  -1   0 5617.27 197.931   2
  -4   1   0 5606.17 196.637   2
  -4   1  -1 637.184 66.7850   3
  -4   1  -1 615.083 63.5410   6
   4  -1   1 626.284 50.0691   4
   4  -1   1 708.827 66.4624   3
   4  -1   1 676.553 74.3218   2
  -4   1  -2 271.104 42.9490   6
   4  -1   2 310.147 47.3827   6
   4  -1   2 287.855 52.6768   2
  -4   1  -2 251.216 45.1648   3
   4  -1   2 300.493 46.9854   3
  -4   1  -2 312.397 37.6007   4
   4  -1   2 254.447 31.6039   4
   4  -1   3 10198.2 271.133   3
   4  -1   3 10204.7 269.649   6
  -4   1  -3 10144.0 271.274   3
  -4   1  -3 10297.1 266.556   6
  -4   1  -3 10303.1 224.626   4
   4  -1   3 10247.9 217.826   4
   4  -1   4 26627.7 499.027   6
  -4   1  -4 26586.2 483.421   6
  -4   1  -4 26331.4 499.977   3
   4  -1   4 27140.6 504.026   3
  -4   1  -4 26849.5 429.374   4
   4  -1   4 26911.4 427.812   4
   4  -1   5 598.147 71.8202   6
  -4   1  -5 563.287 58.2113   4
   4  -1   5 613.165 64.7825   4
  -4   1  -5 579.865 76.1758   3
   4  -1   6 1550.45 126.426   6
  -4   1  -6 1631.75 118.726   6
  -4   1  -6 1530.60 126.055   3
  -4   1  -6 1808.11 111.107   4
   4  -1   7 33.8736 41.4724   6
  -4   1  -7-5.20081 35.2758   6
  -4   1  -7 34.1672 52.0292   3
  -4   1  -7 99.9538 49.5541   4
   4  -1   7 78.9124 38.5287   4
   4  -1   8 3444.17 202.948   6
  -4   1  -8 3306.24 199.342   3
  -4   1  -8 3336.09 174.309   4
   4  -1   9 38.7713 56.7581   6
  -4   1  -9-17.2598 49.8871   3
  -4   1  -9-32.3904 47.3018   4
   4  -1  10 1240.56 139.880   6
  -4   1 -10 1246.26 140.271   3
  -4   1 -10 1199.30 120.849   4
   4  -1  11 106.126 62.2579   6
  -4   1 -11 145.204 66.4540   3
  -4   1 -11 114.241 45.4546   4
   4  -1  12-4.20805 48.0701   6
  -4   1 -12 69.3832 58.5811   3
  -4   1 -12-30.8497 51.9126   4
   4  -1  13 37.2425 44.6402   6
  -4   1 -13-17.3652 48.3731   3
  -4   1 -13-22.2330 47.1126   4
  -4   1 -14 39.3552 57.0819   3
  -4   1 -14-62.6016 56.8246   4
   4  -1  14 25.7571 51.1897   6
  -4   0  11 105.258 80.4169   6
   4   0 -11 87.5597 63.8377   4
  -4   0  10-6.93481 45.7088   6
   4   0 -10 37.9505 59.0772   4
  -4   0   9 579.835 112.872   6
   4   0  -9 438.967 99.7631   4
  -4   0   8 16.2170 19.1242   1
   4   0  -8 29.8983 55.6144   4
  -4   0   7 1596.38 92.8487   1
   4   0  -7 1833.33 169.603   4
   4   0  -7 1494.69 164.716   2
   4   0  -6 1236.20 147.110   2
  -4   0   6 1417.66 86.4594   1
   4   0  -6 1372.54 146.147   4
   4   0  -5 16.7340 67.3535   2
  -4   0   5 39.9260 27.4047   1
   4   0  -5 35.6320 55.6654   4
   4   0  -4 1297.32 113.234   3
   4   0  -4 972.908 117.393   2
  -4   0   4 1097.47 73.9720   1
  -4   0   4 1120.96 124.022   2
   4   0  -3 136.196 59.6041   2
  -4   0   3 34.1134 44.3877   2
   4   0  -3 60.7331 24.9782   5
  -4   0   3 26.6572 41.2433   3
  -4   0   3 24.2519 25.5778   1
  -4   0   2 364.881 46.1485   1
   4   0  -2 353.978 71.6821   2
  -4   0   2 443.912 68.3984   2
  -4   0   2 361.780 61.7283   3
  -4   0   1 5656.52 199.628   3
   4   0  -1 5496.65 160.757   1
  -4   0   1 5562.44 175.456   1
   4   0  -1 5546.94 197.191   2
  -4   0   1 5272.69 196.734   2
  -4   0   0 4085.07 162.496   3
   4   0   0 4057.70 146.047   1
   4   0   0 4211.16 152.079   2
  -4   0   0 4211.04 158.096   2
  -4   0  -1 17076.1 372.431   6
  -4   0  -1 17442.1 359.743   3
   4   0   1 17570.1 358.810   1
   4   0   1 17619.6 324.702   2
  -4   0  -1 17266.8 317.939   2
   4   0   2 7590.32 231.776   6
  -4   0  -2 7689.29 231.232   6
  -4   0  -2 7955.33 228.317   3
   4   0   2 7521.46 156.537   4
   4   0   2 8130.35 239.428   1
   4   0   2 7959.12 198.948   2
   4   0   3 29354.2 514.858   6
  -4   0  -3 28188.9 499.132   6
  -4   0  -3 28805.1 505.643   3
  -4   0  -3 28474.6 386.902   4
   4   0   3 28673.3 383.611   4
  -4   0  -4 19833.6 416.065   3
   4   0   4 19521.2 419.421   6
  -4   0  -4 19980.8 407.946   6
  -4   0  -4 20011.7 316.310   4
   4   0   4 19152.1 313.016   4
   4   0   5 5576.29 214.067   6
  -4   0  -5 5353.44 213.113   3
  -4   0  -5 5540.85 161.307   4
   4   0   5 5663.96 162.264   4
   4   0   6 1479.97 119.614   6
  -4   0  -6 1441.45 110.376   6
  -4   0  -6 1574.25 122.355   3
  -4   0  -6 1512.63 92.8081   4
   4   0   6 1490.91 94.6587   4
   4   0   7 537.463 88.1118   6
  -4   0  -7 615.572 80.6142   6
  -4   0  -7 439.650 76.9415   3
  -4   0  -7 361.449 52.3813   4
   4   0   8-1.89336 44.3608   2
   4   0   8 101.641 55.6961   6
  -4   0  -8 130.074 64.7059   3
  -4   0  -8-6.57287 35.6469   4
   4   0   8-23.8107 31.4799   4
   4   0   9 224.167 75.7291   6
  -4   0  -9 285.469 72.5650   3
  -4   0  -9 269.818 56.3140   4
   4   0  10 165.692 67.1486   6
  -4   0 -10 192.666 66.2801   3
  -4   0 -10 230.607 54.4613   4
   4   0  11-29.8891 60.8078   6
  -4   0 -11 17.6067 56.4320   3
  -4   0 -11-93.4651 53.2466   4
   4   0  12 33.1451 56.4985   6
  -4   0 -12 125.783 68.9102   3
  -4   0 -12 5.27864 43.3356   4
   4   0  13-1.83987 45.3132   6
  -4   0 -13-38.1214 57.0393   3
  -4   0 -13-67.0058 56.2281   4
   4   0  14 19.4737 55.7264   6
  -4   0 -14 105.211 75.2173   3
  -4   0 -14 47.3397 40.9056   4
  -4   0 -15 10.1941 42.4725   4
  -4  -1  11 57.9922 59.9233   6
   4   1 -11-44.8400 57.3242   4
  -4  -1  10 324.380 96.2010   6
   4   1 -10 320.943 97.7081   4
  -4  -1   9 276.254 90.5371   6
   4   1  -9 177.839 68.6654   4
  -4  -1   8 1340.97 162.773   6
   4   1  -8 1369.89 154.754   4
   4   1  -7 84.1027 53.0748   4
   4   1  -6 2751.30 196.916   4
   4   1  -5 250.206 77.4565   4
  -4  -1   5 280.034 44.8213   1
   4   1  -5 180.395 64.5494   2
  -4  -1   4 480.619 55.6887   1
   4   1  -4 489.443 73.5726   3
  -4  -1   4 525.012 94.6015   2
   4   1  -4 415.261 78.7801   4
   4   1  -4 424.479 82.0020   2
   4   1  -3 421.329 75.4061   2
  -4  -1   3 455.041 51.9187   1
   4   1  -3 527.880 69.1721   3
  -4  -1   3 551.359 85.5903   2
   4   1  -3 425.624 48.1724   5
   4   1  -3 496.430 72.5028   4
  -4  -1   2 2163.65 131.877   3
   4   1  -2 2258.91 108.686   5
  -4  -1   2 2271.64 113.850   1
   4   1  -2 2147.95 131.560   2
  -4  -1   2 1937.16 134.128   2
  -4  -1   1 157.686 52.0190   3
   4   1  -1 163.732 41.7169   3
  -4  -1   1 72.2573 34.1647   2
  -4  -1   1 77.9236 32.1544   1
   4   1  -1 157.683 46.3143   2
  -4  -1   0 4485.18 173.089   3
   4   1   0 4707.59 173.486   3
  -4  -1   0 4978.42 172.984   1
   4   1   0 4709.44 161.398   1
   4   1   0 4848.08 154.879   2
  -4  -1   0 4539.69 159.059   2
   4   1   1 435.479 43.4703   2
   4   1   1 508.251 57.1847   3
   4   1   1 478.219 56.0938   1
  -4  -1  -1 481.952 68.5040   1
  -4  -1  -1 506.304 62.6172   3
  -4  -1  -1 385.718 41.1510   2
   4   1   2 2815.79 144.421   6
  -4  -1  -2 3049.16 138.935   3
   4   1   2 2766.32 74.9766   4
   4   1   2 2815.27 136.065   1
   4   1   2 2944.11 85.8044   2
  -4  -1  -3 11404.7 289.641   3
  -4  -1  -3 11676.7 302.597   6
   4   1   3 11557.4 308.666   6
   4   1   3 11591.1 168.906   4
   4   1   3 11866.2 307.550   1
   4   1   3 11638.1 201.995   2
  -4  -1  -4 234.119 49.6074   6
   4   1   4 286.423 62.4159   1
  -4  -1  -4 174.271 54.3162   3
  -4  -1  -4 170.607 22.7005   4
   4   1   4 159.391 20.1137   4
   4   1   4 238.937 56.8877   6
   4   1   5 2503.86 146.653   6
  -4  -1  -5 2423.71 141.297   3
  -4  -1  -5 2453.25 87.8742   4
   4   1   5 2386.48 89.2599   4
   4   1   5 2339.28 104.205   2
   4   1   5 2168.50 140.660   1
   4   1   6 64.9842 51.6376   6
   4   1   6-2.70492 31.1656   2
  -4  -1  -6 19.9642 36.4129   6
  -4  -1  -6 15.8073 45.6501   3
  -4  -1  -6-4.18451 26.1870   4
   4   1   6 6.53064 20.3429   4
   4   1   7 14.5349 35.8858   2
  -4  -1  -7 27.5417 30.1230   6
   4   1   7 30.8711 43.8595   6
  -4  -1  -7 0.86696 51.2909   3
  -4  -1  -7-6.44865 34.2863   4
   4   1   8 3544.98 206.871   6
  -4  -1  -8 3448.79 153.320   4
  -4  -1  -8 3614.17 203.928   3
   4   1   9 720.754 107.232   6
  -4  -1  -9 643.108 101.933   3
  -4  -1  -9 667.988 81.2178   4
   4   1  10 6286.08 303.272   6
  -4  -1 -10 6087.21 296.533   3
  -4  -1 -10 6303.42 251.505   4
   4   1  11 1107.39 139.126   6
  -4  -1 -11 1260.42 143.780   3
  -4  -1 -11 1172.49 115.528   4
   4   1  12 727.501 121.659   6
  -4  -1 -12 853.446 110.012   4
  -4  -1 -12 887.578 126.281   3
   4   1  13 9.43180 57.6544   6
  -4  -1 -13 70.8414 62.1679   3
  -4  -1 -13 134.304 49.7825   4
   4   1  14 37.4767 44.9383   6
  -4  -1 -14 67.6971 64.3889   3
  -4  -1 -14-46.0668 56.8282   4
  -4  -1 -15-22.4274 40.5594   4
  -4  -2  10-67.7720 67.0150   6
   4   2 -10 292.836 95.1690   4
  -4  -2   9 232.183 81.5521   6
   4   2  -9 99.8924 76.4069   4
  -4  -2   8 676.288 120.715   6
   4   2  -8 597.490 112.544   4
   4   2  -7-44.8603 53.0596   4
   4   2  -6 119.972 55.7158   4
   4   2  -5 1005.76 122.360   4
   4   2  -4 150.173 64.5833   4
   4   2  -3 4305.28 194.288   3
   4   2  -3 4363.31 200.784   4
  -4  -2   3 4449.30 227.395   2
  -4  -2   2-8.66165 38.7870   3
  -4  -2   2 88.9966 45.9366   2
  -4  -2   2 29.2533 32.1803   1
   4   2  -2 51.7571 31.8626   5
   4   2  -2 65.6837 40.0930   4
  -4  -2   1 990.011 87.3651   3
   4   2  -1 1153.87 90.1991   3
   4   2  -1 1207.56 88.3693   5
  -4  -2   1 1209.28 90.2989   1
   4   2  -1 1053.93 82.7271   4
  -4  -2   1 1115.83 94.8076   2
  -4  -2   0 63.8598 38.0259   3
  -4  -2   0 54.3296 31.0063   2
   4   2   0 75.3423 29.4545   3
  -4  -2   0 93.5468 42.1906   1
   4   2   0 94.2961 30.4518   4
   4   2   1 41.2280 22.3819   1
  -4  -2  -1 30.1107 38.8833   1
  -4  -2  -1 33.0419 31.8062   3
  -4  -2  -1 43.1387 20.4406   2
   4   2   1 23.2039 25.2931   3
   4   2   1 83.2368 23.8888   4
  -4  -2  -2 2840.58 132.375   3
   4   2   2 2948.89 135.473   3
   4   2   2 2786.24 134.374   1
   4   2   2 2793.97 69.6093   4
  -4  -2  -3 1780.88 109.215   3
   4   2   3 1826.65 106.011   3
   4   2   3 1899.75 125.658   6
   4   2   3 1853.70 114.261   1
  -4  -2  -4 5003.04 192.786   3
   4   2   4 5116.56 204.227   1
   4   2   4 5444.76 111.172   2
   4   2   4 5308.89 209.124   6
   4   2   5 102.717 41.3560   1
   4   2   5 107.117 27.1425   2
   4   2   5 121.494 45.8992   6
  -4  -2  -5 120.885 50.2532   3
  -4  -2  -5 124.693 18.6585   4
  -4  -2  -6 1066.00 104.911   3
   4   2   6 971.596 98.4543   6
  -4  -2  -6 1029.42 57.9440   4
   4   2   6 1084.99 102.105   1
   4   2   6 1141.25 83.1163   2
   4   2   7 150.754 46.6472   2
   4   2   7 135.928 53.9198   6
  -4  -2  -7 77.4216 36.2311   6
   4   2   7 214.607 62.1807   1
  -4  -2  -7 171.700 62.8254   3
  -4  -2  -7 105.813 32.5754   4
   4   2   8 814.404 107.338   6
   4   2   8 803.735 98.3725   1
  -4  -2  -8 936.547 77.7789   4
  -4  -2  -8 953.075 115.194   3
   4   2   9 262.960 72.3641   2
   4   2   9 197.306 76.1087   6
  -4  -2  -9 134.449 73.2636   3
  -4  -2  -9 175.006 47.6438   4
   4   2  10 772.046 114.671   6
  -4  -2 -10 529.115 97.2437   3
  -4  -2 -10 613.949 77.9749   4
   4   2  11 456.855 95.2017   6
  -4  -2 -11 502.036 101.550   3
  -4  -2 -11 582.038 84.3628   4
   4   2  12 1271.49 152.788   6
  -4  -2 -12 1380.95 130.336   4
  -4  -2 -12 1241.21 150.944   3
   4   2  13 367.213 92.7011   6
  -4  -2 -13 212.707 79.4870   3
  -4  -2 -13 298.717 67.5945   4
   4   2  14-69.5143 64.1514   6
  -4  -2 -14 78.4084 58.6740   3
  -4  -2 -14 80.8855 52.5902   4
   4   2  15 266.396 94.1820   6
  -4  -2 -15 121.698 72.2523   3
  -4  -2 -15 88.8520 51.4015   4
  -4  -2 -16 99.9264 50.8313   4
  -4  -3  10 215.554 92.4347   6
   4   3 -10 415.156 108.781   4
  -4  -3   9 215.652 87.1825   6
   4   3  -9 89.9755 61.8366   4
  -4  -3   8-55.7350 62.5960   6
   4   3  -8-0.38201 52.9462   4
   4   3  -7 393.208 90.1239   4
   4   3  -6 85.6755 57.4588   4
   4   3  -5 279.505 70.6104   4
   4   3  -4 76.3371 57.7391   4
   4   3  -3 439.923 69.8502   3
  -4  -3   3 424.791 83.2098   2
   4   3  -3 253.714 59.6490   4
   4   3  -2 1260.10 100.631   4
  -4  -3   2 1400.58 118.569   2
  -4  -3   2 1150.00 98.8333   3
  -4  -3   1 394.847 58.2335   3
  -4  -3   1 530.773 70.1413   2
   4   3  -1 371.912 51.4682   4
  -4  -3   0 492.799 60.6685   2
   4   3   0 483.501 58.1313   3
  -4  -3   0 515.313 65.3436   3
   4   3   0 413.876 50.2164   4
   4   3   1 724.047 67.5884   3
  -4  -3  -1 617.845 65.8092   3
  -4  -3  -1 630.423 75.9296   6
   4   3   1 699.819 51.4828   4
  -4  -3  -1 680.283 57.3131   2
   4   3   2 7677.54 223.500   3
  -4  -3  -2 7484.60 219.756   3
   4   3   2 7495.61 231.297   1
   4   3   2 7412.94 138.714   4
  -4  -3  -2 7196.38 137.272   2
   4   3   3 1061.21 102.844   6
  -4  -3  -3 1049.54 83.5456   3
   4   3   3 1090.54 83.2327   3
   4   3   3 1190.52 92.7887   1
   4   3   4 2219.79 142.253   6
  -4  -3  -4 2295.64 129.874   3
   4   3   4 2349.83 126.895   3
   4   3   4 2404.09 136.960   1
  -4  -3  -5 4496.95 188.587   3
   4   3   5 4346.34 198.511   6
   4   3   5 4836.15 201.215   1
   4   3   5 4381.68 118.353   2
   4   3   6-8.35978 39.2354   6
   4   3   6-19.8153 35.6847   1
   4   3   6 68.2897 29.7106   2
  -4  -3  -6 113.010 56.0233   3
  -4  -3  -6 57.7045 17.9396   4
   4   3   7 112.387 60.9619   6
   4   3   7 52.0313 33.1385   2
   4   3   7 149.233 49.2325   1
  -4  -3  -7 232.794 70.4396   3
  -4  -3  -7 164.630 34.1760   4
  -4  -3  -8 2567.68 173.211   3
   4   3   8 2711.45 172.054   1
   4   3   8 2616.85 178.015   6
   4   3   8 2492.24 152.744   2
  -4  -3  -8 2610.96 118.646   4
   4   3   9 228.528 73.2839   6
  -4  -3  -9 314.182 83.5700   3
  -4  -3  -9 322.851 53.9095   4
   4   3  10 3601.50 227.234   6
  -4  -3 -10 3972.87 177.450   4
   4   3  10 3687.08 224.790   2
  -4  -3 -10 3910.96 235.043   3
   4   3  11 395.607 91.8697   6
  -4  -3 -11 365.713 94.6263   3
  -4  -3 -11 403.822 68.2839   4
  -4  -3 -12 798.724 96.0909   4
   4   3  12 903.516 131.948   6
  -4  -3 -13 176.280 58.1601   4
   4   3  13 147.343 72.2555   6
   4   3  14 123.234 75.2564   6
  -4  -3 -14 108.602 78.6411   3
  -4  -3 -14 58.1957 45.0712   4
   4   3  15-11.3890 52.3341   6
  -4  -3 -15 24.4800 50.6756   3
  -4  -3 -15 110.907 59.4396   4
  -4  -3 -16 70.6878 55.0821   4
  -4  -4   9 31.9937 55.1422   6
   4   4  -9 193.294 84.0403   4
  -4  -4   8-22.1180 53.1576   6
   4   4  -8-82.9828 60.7579   4
   4   4  -7 83.9199 66.2071   4
   4   4  -6 87.4685 62.1053   4
   4   4  -5 72.8732 57.0640   4
   4   4  -4 138.394 65.6340   4
   4   4  -3 567.563 75.7402   3
   4   4  -3 690.970 93.6939   4
  -4  -4   2 3321.34 168.440   1
   4   4  -2 2945.94 160.134   4
  -4  -4   2 2991.23 175.564   2
  -4  -4   1 155.506 48.3179   2
  -4  -4   1 165.224 46.5737   3
   4   4  -1 187.351 50.5596   4
  -4  -4   1 154.153 47.5366   1
  -4  -4   0 2030.66 116.293   3
   4   4   0 1992.78 112.574   3
   4   4   0 2018.04 109.011   4
  -4  -4   0 1928.89 114.478   2
  -4  -4  -1 464.917 52.7167   2
   4   4   1 567.726 60.8479   3
  -4  -4  -1 564.226 78.1362   6
  -4  -4  -1 402.820 56.3125   3
   4   4   1 423.152 47.1732   4
  -4  -4  -2 10.1189 18.0276   2
  -4  -4  -2 9.53686 28.9819   6
  -4  -4  -2 19.8835 32.1675   3
   4   4   2 19.5325 25.7013   3
   4   4   2 38.0696 21.4735   4
  -4  -4  -3 1724.47 121.807   6
  -4  -4  -3 1624.86 101.923   3
   4   4   3 1838.23 107.895   3
   4   4   3 1673.18 126.621   6
   4   4   3 1709.54 112.805   1
   4   4   3 1777.52 57.0833   4
  -4  -4  -3 1744.18 54.0767   2
  -4  -4  -3 1732.03 62.2054   2
   4   4   4 411.616 69.1172   6
  -4  -4  -4 453.996 61.1254   3
   4   4   4 398.742 58.9880   1
   4   4   4 455.258 57.6018   3
  -4  -4  -4 390.043 62.3408   6
  -4  -4  -5 3083.44 167.265   6
  -4  -4  -5 3207.07 157.894   3
   4   4   5 2994.30 171.259   6
   4   4   5 3492.97 170.392   1
  -4  -4  -5 3377.27 82.4805   2
  -4  -4  -5 3150.85 178.596   1
  -4  -4  -6 473.087 97.3581   1
  -4  -4  -6 356.283 59.0990   6
   4   4   6 325.421 68.3339   6
  -4  -4  -6 342.520 25.8221   4
   4   4   6 438.256 68.1032   1
  -4  -4  -6 282.431 62.5362   3
   4   4   6 309.767 40.4262   2
  -4  -4  -6 360.601 37.0656   2
   4   4   7 1566.33 131.722   6
  -4  -4  -7 1488.18 123.256   3
   4   4   7 1658.56 125.209   1
  -4  -4  -7 1612.35 71.3831   4
   4   4   7 1655.66 108.282   2
   4   4   8 1377.69 136.428   6
   4   4   8 904.167 92.9393   2
  -4  -4  -8 1200.96 122.467   3
  -4  -4  -8 1037.69 72.8008   4
   4   4   8 1080.45 108.985   1
   4   4   9 376.272 86.7918   6
  -4  -4  -9 407.916 89.7334   3
  -4  -4  -9 330.698 48.5476   4
   4   4  10 1375.76 146.505   6
  -4  -4 -10 1247.68 96.6849   4
  -4  -4 -10 1303.58 143.546   3
   4   4  10 1367.85 138.796   2
   4   4  11 31.4555 54.8093   6
  -4  -4 -11-89.5076 69.0093   3
  -4  -4 -11 17.7385 34.3557   4
   4   4  12 91.5001 67.9366   6
  -4  -4 -12 132.108 55.4256   4
   4   4  13 128.008 62.9693   6
  -4  -4 -13 88.8725 43.5977   4
   4   4  14 50.5160 62.4871   6
  -4  -4 -14 44.8578 52.7645   3
  -4  -4 -14 32.3705 39.6360   4
   4   4  15 111.981 70.7180   6
  -4  -4 -15 206.417 94.0106   3
  -4  -4 -15 209.807 68.7888   4
  -4  -4 -16 34.8476 40.3056   4
  -4  -5   9-2.91045 52.9544   6
  -4  -5   8 373.241 98.5606   6
   4   5  -8 98.4722 61.2609   4
   4   5  -7-64.8272 58.2092   4
   4   5  -6 63.7602 50.6560   4
   4   5  -5 334.231 80.4455   4
   4   5  -4-19.8841 47.8207   4
   4   5  -3-7.02496 27.9655   3
   4   5  -3 86.1857 47.6004   4
  -4  -5   2 866.923 103.515   2
   4   5  -2 808.664 91.7753   4
  -4  -5   1 349.665 64.4110   2
  -4  -5   1 282.639 49.1506   3
   4   5  -1 312.586 59.4090   4
  -4  -5   1 176.730 47.1872   1
  -4  -5   1 426.926 69.9669   4
  -4  -5   0 1953.51 118.120   3
   4   5   0 1972.26 113.113   3
   4   5   0 2166.16 149.730   5
   4   5   0 1931.68 113.709   4
  -4  -5   0 2033.39 141.473   1
  -4  -5   0 2098.56 124.786   4
  -4  -5   0 2026.34 126.951   2
  -4  -5  -1 206.192 56.2139   1
  -4  -5  -1 261.511 52.9843   3
   4   5   1 241.747 64.8874   5
   4   5   1 266.769 44.7701   3
  -4  -5  -1 164.238 50.3672   6
   4   5   1 150.622 28.6419   4
  -4  -5  -1 267.514 45.7178   4
  -4  -5  -1 181.711 38.9451   2
  -4  -5  -2 31.9583 34.3077   6
  -4  -5  -2 40.0170 37.8093   3
   4   5   2-6.50275 56.1859   5
   4   5   2 18.1217 27.8333   3
   4   5   2 49.7956 23.6111   4
  -4  -5  -2 45.9112 21.8688   4
  -4  -5  -3-3.63259 27.0629   2
  -4  -5  -3 7.96510 26.9514   6
  -4  -5  -3 2.88222 28.9974   3
   4   5   3-3.27505 24.3492   3
   4   5   3 14.3351 15.8611   4
  -4  -5  -3 1.99558 15.1059   4
   4   5   4 1708.15 132.239   6
  -4  -5  -4 1785.25 126.650   6
   4   5   4 1985.79 115.026   3
  -4  -5  -4 1744.68 111.145   3
  -4  -5  -4 1848.30 63.7647   4
  -4  -5  -4 1832.45 79.4315   2
  -4  -5  -5 352.863 72.1656   1
   4   5   5 347.630 69.2586   6
  -4  -5  -5 364.383 62.4932   6
  -4  -5  -5 383.063 37.5688   2
  -4  -5  -5 358.614 23.5342   4
  -4  -5  -5 377.944 62.6387   3
   4   5   5 356.751 57.4068   1
  -4  -5  -6 262.180 40.2826   2
  -4  -5  -6 296.964 60.5463   6
   4   5   6 235.280 39.4710   2
  -4  -5  -6 273.410 75.3145   1
   4   5   6 189.848 63.5618   6
  -4  -5  -6 273.007 60.0620   3
   4   5   6 237.652 46.1459   1
  -4  -5  -6 199.416 19.7970   4
  -4  -5  -7 7.00160 33.1473   2
   4   5   7-38.8476 31.4302   1
   4   5   7 69.6481 60.3729   6
  -4  -5  -7 126.000 80.7158   1
  -4  -5  -7-5.20231 14.9845   4
  -4  -5  -7-37.1467 43.6252   3
   4   5   7 26.7078 37.3360   2
   4   5   8 565.932 92.2296   6
  -4  -5  -8 678.118 56.8208   4
  -4  -5  -8 703.066 95.3592   3
   4   5   8 701.110 80.6924   2
  -4  -5  -8 822.726 77.3068   2
   4   5   9 133.261 74.5161   6
   4   5   9 137.572 58.4881   2
  -4  -5  -9 52.3156 56.8398   3
  -4  -5  -9 98.1794 33.8160   4
  -4  -5  -9 56.3878 43.8004   2
   4   5  10 369.769 92.2427   6
   4   5  10 435.262 87.0754   2
  -4  -5 -10 365.559 86.0410   3
  -4  -5 -10 404.291 57.2098   4
   4   5  11-0.93674 55.6714   6
  -4  -5 -11 64.9943 57.0459   3
  -4  -5 -11 52.8461 34.7466   4
   4   5  12 212.678 81.3228   6
  -4  -5 -12 146.819 63.6064   3
  -4  -5 -12 172.352 46.5710   4
   4   5  13 39.9104 45.0834   6
  -4  -5 -13 32.5490 32.7033   4
   4   5  14 239.840 90.6388   6
  -4  -5 -14 282.180 87.4238   3
  -4  -5 -14 124.418 49.7336   4
   4   5  15 98.8212 70.8667   6
  -4  -5 -15 27.0745 61.3266   3
  -4  -5 -15 69.2562 50.6313   4
  -4  -6   8 206.456 81.8459   6
   4   6  -8 165.493 82.7469   4
  -4  -6   7 120.981 69.7202   6
   4   6  -7 9.84456 58.7789   4
   4   6  -6-59.3458 66.6717   4
   4   6  -5-7.10548 44.9868   4
   4   6  -4 108.056 56.1071   4
   4   6  -3 62.0379 37.1378   3
   4   6  -3 19.8407 34.4537   4
   4   6  -2 305.161 62.1501   4
  -4  -6   1-7.98445 42.4263   2
   4   6  -1-26.6802 48.6917   4
  -4  -6   0 2069.02 136.151   4
   4   6   0 2001.47 114.038   3
  -4  -6   0 2179.98 154.788   1
   4   6   0 2128.83 129.857   4
  -4  -6   0 2138.97 137.202   2
  -4  -6   0 1913.84 113.232   3
  -4  -6  -1 996.438 84.6137   3
   4   6   1 978.818 85.2012   4
   4   6   1 934.845 78.4423   3
  -4  -6  -1 874.691 100.383   6
   4   6   1 1087.93 122.831   5
  -4  -6  -1 937.503 83.1171   4
  -4  -6  -1 950.267 103.511   1
  -4  -6  -2 1431.83 96.3957   3
  -4  -6  -2 1405.65 121.622   6
   4   6   2 1474.52 95.7458   3
   4   6   2 1403.96 134.781   5
  -4  -6  -2 1453.66 127.777   1
   4   6   2 1415.64 89.5038   4
  -4  -6  -2 1405.78 89.8099   4
  -4  -6  -3 2583.28 129.472   3
   4   6   3 2648.27 127.116   3
   4   6   3 2576.02 175.483   5
   4   6   3 2554.96 107.794   4
  -4  -6  -3 2718.71 169.684   1
  -4  -6  -3 2369.40 103.220   4
  -4  -6  -3 2457.35 158.219   6
   4   6   4 15.4940 60.3116   5
   4   6   4-18.2113 53.5476   6
  -4  -6  -4-3.45635 26.6047   6
  -4  -6  -4-16.3731 36.0767   3
  -4  -6  -4 66.4913 51.7247   1
   4   6   4 2.98960 18.2894   4
   4   6   4-4.82189 25.6899   3
  -4  -6  -4 44.0162 22.9623   4
  -4  -6  -4 38.1733 38.0559   2
  -4  -6  -5 227.857 54.9328   6
   4   6   5 122.361 48.4188   6
  -4  -6  -5 165.116 44.4428   3
  -4  -6  -5 178.394 41.5670   2
   4   6   5 95.1242 63.9535   5
  -4  -6  -5 158.165 23.4973   4
  -4  -6  -5 95.1268 50.0714   1
   4   6   6 63.9987 49.6642   6
  -4  -6  -6 57.1212 35.7604   6
  -4  -6  -6-30.0678 34.8600   2
  -4  -6  -6 41.0252 51.8349   1
  -4  -6  -6 30.6775 39.1541   3
  -4  -6  -6 13.6487 13.7349   4
   4   6   7 16.8806 53.6929   6
  -4  -6  -7 72.3165 41.8037   2
   4   6   7-20.9894 37.1317   2
  -4  -6  -7 60.9132 65.8868   1
  -4  -6  -7-34.0281 43.9831   3
  -4  -6  -7 29.1900 16.2446   4
  -4  -6  -8 116.139 46.7659   2
  -4  -6  -8 155.703 56.5190   3
   4   6   8-5.38859 60.6866   6
  -4  -6  -8 313.609 95.8846   1
  -4  -6  -8 132.353 28.3354   4
   4   6   8 162.107 53.9361   2
  -4  -6  -9 703.594 81.3084   2
   4   6   9 643.421 101.351   6
  -4  -6  -9 674.871 97.9683   3
   4   6   9 568.487 82.8646   2
  -4  -6 -10 2.83612 41.4308   2
   4   6  10 25.7879 46.5718   6
  -4  -6 -10 0.67393 48.5289   3
  -4  -6 -10 24.8631 33.2573   4
   4   6  11-4.19905 42.7294   2
  -4  -6 -11-28.4307 53.7627   3
  -4  -6 -11 22.1801 32.8904   4
   4   6  11-35.7756 55.7927   6
  -4  -6 -11-26.8876 49.0239   2
   4   6  12 125.005 72.0975   6
  -4  -6 -12 213.286 75.9055   3
  -4  -6 -12 132.240 44.9023   4
   4   6  13 172.496 85.3107   6
  -4  -6 -13 191.413 82.2554   3
  -4  -6 -13 127.260 44.9755   4
   4   6  14 132.809 79.2339   6
  -4  -6 -14 175.943 86.4054   3
  -4  -6 -14-20.0003 33.6523   4
   4   6  15 123.772 78.5914   6
  -4  -6 -15 185.301 78.8239   3
  -4  -6 -15 99.3596 52.2453   4
  -4  -7   8 127.940 62.6917   6
  -4  -7   7 47.4002 56.9345   6
   4   7  -7-120.529 71.5368   4
   4   7  -6-18.2356 61.6398   4
   4   7  -5-7.71314 50.2240   4
   4   7  -4 152.498 60.2039   4
   4   7  -3 95.7667 47.9197   4
   4   7  -2 1918.74 152.166   4
   4   7  -1 137.797 53.3305   4
   4   7   0 9516.30 257.909   3
  -4  -7   0 10379.7 357.000   1
   4   7   0 9381.92 299.257   4
   4   7   1 17.4412 23.2543   3
  -4  -7  -1 7.64153 26.9268   3
   4   7   1 31.7929 33.9189   4
  -4  -7  -1 25.4729 32.2841   4
  -4  -7  -1-7.97894 46.3390   1
  -4  -7  -2 7900.22 224.863   3
   4   7   2 7712.84 220.170   3
   4   7   2 7894.58 321.322   5
  -4  -7  -2 7164.08 287.504   6
  -4  -7  -2 8403.81 314.945   1
   4   7   2 7598.96 235.632   4
  -4  -7  -2 7697.56 236.211   4
  -4  -7  -3 308.583 67.4594   6
  -4  -7  -3 296.219 75.4634   1
  -4  -7  -3 276.906 48.6874   3
   4   7   3 249.951 75.3529   5
   4   7   3 304.997 47.0534   4
   4   7   3 266.010 43.5522   3
  -4  -7  -3 223.839 40.5877   4
  -4  -7  -4 478.891 69.4090   2
  -4  -7  -4 405.971 68.2270   6
   4   7   4 336.065 85.9217   5
  -4  -7  -4 458.835 84.4953   1
  -4  -7  -4 462.513 62.1712   3
   4   7   4 364.396 44.5810   4
  -4  -7  -4 434.352 48.2659   4
   4   7   5 156.800 63.7080   6
   4   7   5 67.7340 70.5766   5
  -4  -7  -5 110.377 42.9129   3
  -4  -7  -5 196.297 75.3522   1
  -4  -7  -5 38.2036 39.3987   2
  -4  -7  -5 120.875 47.0984   6
  -4  -7  -5 119.780 27.3381   4
   4   7   6 103.834 67.2279   6
   4   7   6 53.0618 68.3536   5
  -4  -7  -6 57.8778 43.2992   2
  -4  -7  -6 66.1354 38.6319   3
  -4  -7  -6 27.0974 19.0288   4
  -4  -7  -6-56.1128 71.1282   1
  -4  -7  -7 133.837 53.0157   3
  -4  -7  -7 138.852 49.8036   2
   4   7   7 178.194 74.6534   5
   4   7   7 47.3824 51.5592   6
  -4  -7  -7 60.7281 52.2581   1
  -4  -7  -7 78.6716 20.3255   4
  -4  -7  -8 159.208 54.6121   2
   4   7   8 159.002 50.6363   2
  -4  -7  -8 222.095 76.8800   1
   4   7   8 206.497 80.3924   5
   4   7   8 82.7992 60.4804   6
  -4  -7  -8 108.960 56.3606   3
  -4  -7  -8 137.490 28.6018   4
   4   7   9 252.973 62.2797   2
  -4  -7  -9 408.667 71.0848   2
   4   7   9 184.158 72.6925   6
  -4  -7  -9 241.527 38.0652   4
  -4  -7  -9 259.787 68.8448   3
  -4  -7  -9 594.018 109.978   1
   4   7  10 909.033 119.706   6
  -4  -7 -10 880.726 112.713   3
  -4  -7 -10 935.439 97.8939   2
  -4  -7 -11 209.879 60.3792   2
   4   7  11 240.948 74.6872   6
  -4  -7 -11 344.752 83.5600   3
  -4  -7 -11 324.111 58.6502   4
   4   7  12 89.8487 64.8643   6
  -4  -7 -12 2.85351 54.1889   3
  -4  -7 -12 75.3146 43.2486   4
  -4  -7 -12 49.5779 44.2751   2
   4   7  13-7.47487 47.6614   6
  -4  -7 -13-44.4746 61.8951   3
  -4  -7 -13 56.1430 38.3851   4
  -4  -7 -13-49.7286 65.0234   2
   4   7  14 246.787 83.1402   6
  -4  -7 -14 290.946 90.5603   3
  -4  -7 -14 237.539 61.2772   4
   4   7  15 146.414 75.4250   6
  -4  -7 -15 159.774 74.3567   3
  -4  -8   7 659.839 124.247   6
  -4  -8   6 47.5965 53.8115   6
   4   8  -6 45.4993 54.2675   4
   4   8  -5 35.6679 58.3095   4
   4   8  -4 115.863 56.7303   4
   4   8  -3 359.460 77.3743   4
   4   8  -2 182.474 58.6351   4
   4   8  -1 395.576 73.4954   4
   4   8   0 6148.43 197.765   3
   4   8   0 5984.30 251.859   4
  -4  -8  -1 169.446 33.8700   3
   4   8   1 161.723 36.2405   3
   4   8   1 149.202 48.3879   4
  -4  -8  -1 216.045 64.6315   1
  -4  -8  -2 5441.28 179.077   3
   4   8   2 5578.79 177.942   3
  -4  -8  -2 5592.64 216.963   4
  -4  -8  -2 5988.42 279.377   1
   4   8   2 5596.43 216.143   4
  -4  -8  -3 665.280 64.5988   3
  -4  -8  -3 796.358 109.549   1
   4   8   3 679.473 73.9356   4
  -4  -8  -3 720.927 73.0367   4
  -4  -8  -4 49.5605 49.0573   2
  -4  -8  -4 1.27069 49.3462   1
  -4  -8  -4 20.4043 30.3542   3
   4   8   4-71.6331 82.5073   5
   4   8   4 31.8981 26.4283   4
  -4  -8  -4 62.9604 36.0495   4
  -4  -8  -5 178.004 76.6688   1
   4   8   5 17.8032 68.6237   5
  -4  -8  -5 53.3649 34.0452   3
  -4  -8  -5 89.7843 27.4519   4
  -4  -8  -5 93.8120 55.0865   2
   4   8   6 77.7769 53.5196   6
   4   8   6 164.462 82.2268   5
  -4  -8  -6 56.8427 37.4386   3
  -4  -8  -6 108.911 52.1221   2
  -4  -8  -6 217.840 83.9485   1
  -4  -8  -6 70.9576 21.7083   4
  -4  -8  -7 563.064 92.0366   1
   4   8   7 827.915 128.567   5
  -4  -8  -7 635.339 81.6394   2
  -4  -8  -7 675.291 56.6688   4
  -4  -8  -7 777.368 89.8885   3
   4   8   7 717.302 108.877   6
   4   8   8 1820.50 164.202   6
  -4  -8  -8 1452.03 119.374   3
   4   8   8 1762.38 161.133   5
  -4  -8  -8 1306.24 80.0113   4
  -4  -8  -8 1669.59 153.792   1
  -4  -8  -8 1366.87 112.850   2
   4   8   9 66.9341 50.9606   6
  -4  -8  -9 250.818 65.5900   2
   4   8   9 56.0462 59.6072   5
  -4  -8  -9 176.184 73.2386   1
  -4  -8  -9 191.222 57.8880   3
  -4  -8  -9 129.009 31.2167   4
   4   8  10 3123.42 221.153   6
  -4  -8 -10 3413.20 205.910   3
   4   8  10 3402.06 222.865   5
  -4  -8 -10 2913.08 137.878   4
  -4  -8 -10 3513.33 189.477   2
  -4  -8 -10 3266.08 219.778   1
  -4  -8 -11 132.953 53.5747   2
   4   8  11 178.185 73.6913   6
   4   8  11 177.239 64.5083   5
  -4  -8 -11 75.7226 50.3904   3
  -4  -8 -12 130.604 58.4111   2
   4   8  12 242.957 79.7436   6
   4   8  12 166.546 68.2673   5
  -4  -8 -12 200.917 69.8526   3
  -4  -8 -12 206.310 51.1954   4
  -4  -8 -13 434.550 88.5323   2
   4   8  13 368.194 96.0373   6
   4   8  13 455.051 94.5260   5
  -4  -8 -13 384.820 94.0459   3
  -4  -8 -13 629.570 84.3924   4
   4   8  14 299.357 88.5054   6
   4   8  14 190.734 69.2726   5
  -4  -8 -14 322.435 98.4878   3
  -4  -8 -14 190.335 56.3441   4
  -4  -8 -14 185.325 63.6146   2
   4   8  15-7.52971 53.8528   6
   4   8  15 52.3241 58.2001   5
  -4  -8 -15 5.27390 52.6416   3
  -4  -9   6 370.959 99.6371   6
  -4  -9   5 472.834 102.960   6
   4   9  -5 457.175 102.276   4
   4   9  -4 29.8270 42.2144   4
   4   9  -3 149.005 60.3706   4
   4   9  -2 256.122 68.7207   4
   4   9  -1 752.617 102.861   4
   4   9   0 65.7474 32.3207   4
   4   9   1-32.6131 35.5307   4
  -4  -9  -1-143.778 70.9613   1
  -4  -9  -2 182.474 31.9325   3
   4   9   2 202.638 48.7780   4
  -4  -9  -2 208.390 67.0453   1
  -4  -9  -3 234.992 62.4903   1
  -4  -9  -3 292.270 41.7244   3
   4   9   3 265.384 53.1402   4
  -4  -9  -3 233.194 49.6922   4
  -4  -9  -4 293.091 45.4748   3
  -4  -9  -4 295.429 78.2736   1
  -4  -9  -4 330.276 77.1638   2
   4   9   4 360.096 56.0854   4
  -4  -9  -4 340.919 56.8112   4
  -4  -9  -5 132.241 58.2759   1
  -4  -9  -5 164.812 41.3675   3
   4   9   5 243.274 89.1586   5
   4   9   5 201.384 42.6223   4
  -4  -9  -5 141.633 35.2163   4
  -4  -9  -5 39.6720 53.1312   2
   4   9   6 337.341 79.6030   6
   4   9   6 323.193 88.4125   5
  -4  -9  -6 368.484 58.6402   3
  -4  -9  -6 361.971 88.0001   1
  -4  -9  -6 317.529 69.4038   2
  -4  -9  -6 289.332 42.6470   4
  -4  -9  -7 736.737 82.6354   3
   4   9   7 812.370 122.657   5
  -4  -9  -7 713.586 64.0454   4
  -4  -9  -7 732.973 96.3900   2
  -4  -9  -7 530.775 86.6392   1
   4   9   7 738.814 108.311   6
   4   9   8 245.726 70.6997   6
  -4  -9  -8 199.670 71.9800   1
  -4  -9  -8 184.343 53.9009   2
   4   9   8 307.517 93.5782   5
  -4  -9  -8 231.979 56.3260   3
  -4  -9  -8 138.586 31.7427   4
  -4  -9  -9-8.02355 39.2752   2
   4   9   9-60.8342 63.3375   5
   4   9   9 79.2867 61.2538   6
  -4  -9  -9-11.3361 37.7429   3
  -4  -9  -9-26.7346 19.6459   4
  -4  -9  -9 38.1725 57.7569   1
   4   9  10 1396.47 151.941   6
   4   9  10 1385.51 153.115   5
  -4  -9 -10 1575.73 158.516   1
  -4  -9 -10 1461.25 130.912   2
  -4  -9 -10 1460.48 135.548   3
  -4  -9 -11 86.4718 51.1969   2
   4   9  11 105.715 58.7000   6
   4   9  11 32.5154 58.6333   5
  -4  -9 -11 3.22953 44.0957   3
  -4  -9 -12 268.788 69.5643   2
   4   9  12 361.880 91.4676   6
   4   9  12 356.736 85.9751   5
  -4  -9 -12 344.589 84.0639   3
  -4  -9 -13 247.215 66.6018   2
   4   9  13 181.603 69.7820   6
   4   9  13 288.684 85.1173   5
  -4  -9 -13 283.749 77.7990   3
  -4  -9 -13 379.657 66.7010   4
  -4  -9 -14 0.11596 54.1540   2
   4   9  14 21.2245 51.9760   6
   4   9  14-27.9445 52.9902   5
  -4  -9 -14 13.4192 46.5381   3
   4   9  15 215.846 87.5260   6
   4   9  15 190.619 66.2709   5
  -4  -9 -15 253.051 86.3489   3
  -4  -9 -15 205.150 74.4684   2
   4  10  -4 847.531 131.913   4
   4  10  -3 41.2576 48.3106   4
   4  10  -2 158.986 61.2854   4
   4  10  -1 934.123 119.783   4
   4  10   0 12.2796 33.1214   4
   4  10   1 572.634 87.1207   4
  -4 -10  -1 575.431 97.3127   1
   4  10   2 914.062 106.472   4
  -4 -10  -2 897.779 122.846   1
  -4 -10  -3 158.600 59.0251   1
  -4 -10  -3 146.877 70.3365   2
  -4 -10  -3 151.555 26.0354   3
   4  10   3 140.702 46.8482   4
  -4 -10  -4 2195.36 104.432   3
  -4 -10  -4 2419.76 195.107   1
   4  10   4 2205.15 141.892   4
  -4 -10  -4 2091.19 174.795   2
  -4 -10  -5 10.4483 55.6187   2
  -4 -10  -5 99.1075 61.1343   1
  -4 -10  -5 15.6473 23.8899   3
   4  10   5 25.4938 29.0056   4
  -4 -10  -5-3.25225 20.1714   4
  -4 -10  -6 110.038 63.1814   1
  -4 -10  -6 102.741 35.1956   3
  -4 -10  -6 109.837 33.6956   4
  -4 -10  -6 145.747 59.7695   2
  -4 -10  -7 784.595 82.5156   3
   4  10   7 723.318 107.642   6
   4  10   7 752.637 127.045   5
  -4 -10  -7 527.697 60.5734   4
  -4 -10  -7 747.350 102.162   2
  -4 -10  -7 651.024 107.868   1
   4  10   8 202.502 69.3479   6
   4  10   8 178.544 71.4934   5
  -4 -10  -8 141.743 54.1643   2
  -4 -10  -8 301.373 62.8703   3
  -4 -10  -8 172.662 38.3984   4
  -4 -10  -8-6.26377 62.5046   1
   4  10   9 1875.03 173.410   6
  -4 -10  -9 1908.78 141.222   3
   4  10   9 2182.96 193.706   5
  -4 -10  -9 1962.46 173.796   1
  -4 -10  -9 1674.34 143.332   2
  -4 -10 -10 232.143 79.7712   1
   4  10  10 165.065 64.1004   6
  -4 -10 -10 189.709 63.3300   2
   4  10  10 334.737 94.8254   5
  -4 -10 -10 307.715 67.5987   3
  -4 -10 -11 199.550 66.0504   2
   4  10  11 184.006 77.4181   5
  -4 -10 -11 316.349 91.7753   1
  -4 -10 -11 216.287 62.9498   3
   4  10  11 259.013 79.6740   6
   4  10  12 1038.52 143.806   6
   4  10  12 952.109 133.621   5
  -4 -10 -12 933.721 123.127   3
  -4 -10 -12 1083.22 122.702   2
  -4 -10 -13 15.1508 41.0239   2
   4  10  13-69.2207 57.4974   6
   4  10  13 5.04944 52.7482   5
  -4 -10 -13-5.51750 44.9521   3
   4  10  14 195.016 77.1365   6
  -4 -10 -14 250.348 80.8597   2
   4  10  14 244.422 80.2812   5
  -4 -10 -14 289.280 84.1016   3
   4  10  15 94.8196 56.9843   5
   4  10  15 100.070 66.8376   6
  -4 -10 -15 114.179 70.5024   3
   4  11  -3 385.360 96.6908   4
   4  11  -2-12.7465 43.0050   4
   4  11  -1 367.422 81.5303   4
   4  11   0 190.480 63.4727   4
  -4 -11   0 109.984 62.4975   1
   4  11   1 5.13570 32.3222   4
  -4 -11  -1 19.0265 44.0355   1
   4  11   2 118.739 45.4811   4
  -4 -11  -2 16.4274 54.2752   1
  -4 -11  -3 115.317 60.9638   1
  -4 -11  -3 105.575 74.3635   2
   4  11   3 108.611 43.8147   4
  -4 -11  -4 155.649 70.3318   1
  -4 -11  -4 87.9358 57.6950   2
   4  11   4 109.362 41.1723   4
   4  11   5 1616.36 125.388   4
  -4 -11  -5 1648.83 172.381   1
  -4 -11  -5 1482.58 160.668   2
  -4 -11  -6 242.660 79.3801   1
  -4 -11  -6 140.528 35.5040   3
  -4 -11  -6 199.176 72.2975   2
  -4 -11  -7 351.324 55.9162   3
  -4 -11  -7 300.443 89.9403   1
  -4 -11  -7 383.858 87.8219   2
   4  11   8 227.856 71.4328   6
  -4 -11  -8 180.635 48.1856   3
  -4 -11  -8 258.153 75.1677   2
  -4 -11  -8 108.882 53.3564   1
  -4 -11  -9-63.3124 64.0662   1
  -4 -11  -9-59.3328 55.2138   2
   4  11   9-11.4686 44.0986   6
   4  11   9-24.8641 74.5407   5
  -4 -11  -9 18.2512 33.0209   3
   4  11  10 21.4426 45.5602   6
  -4 -11 -10-31.4730 44.1527   2
   4  11  10-10.8066 55.1096   5
  -4 -11 -10-19.0850 41.3121   3
  -4 -11 -10-108.832 65.6946   1
  -4 -11 -11 28.9344 57.0414   2
   4  11  11-59.9975 67.0039   5
  -4 -11 -11 82.2136 63.8792   1
  -4 -11 -11 0.48571 37.4299   3
   4  11  11 9.38863 52.1991   6
  -4 -11 -12 153.938 64.2741   2
   4  11  12 60.8191 54.0944   5
   4  11  12 126.495 73.0712   6
  -4 -11 -12-15.8810 44.7712   3
   4  11  13 886.984 139.064   5
  -4 -11 -13 829.697 120.584   3
   4  11  13 968.458 147.489   6
   4  11  14 173.058 69.8208   6
   4  11  14 145.440 60.8513   5
  -4 -11 -14 66.4562 51.8944   3
   4  11  15 377.517 102.955   6
   4  11  15 618.125 117.872   5
  -4 -11 -15 636.108 119.043   3
   4  12  -2-22.3106 49.9901   4
   4  12  -1 32.6246 39.4862   4
   4  12   0 134.588 58.2616   4
  -4 -12   0 164.136 70.9968   1
   4  12   1 144.279 55.9613   4
  -4 -12  -1 110.267 58.5103   1
   4  12   2-18.4068 35.6446   4
  -4 -12  -2 0.14475 44.8865   1
  -4 -12  -3 32.8428 46.2569   1
  -4 -12  -3 38.0575 55.6132   2
   4  12   3 104.308 46.4158   4
  -4 -12  -4 1078.65 153.323   2
  -4 -12  -4 1225.56 156.200   1
   4  12   4 1228.21 123.718   4
  -4 -12  -5 36.7638 52.5796   2
  -4 -12  -5 78.6777 65.5672   1
   4  12   5 124.262 46.6002   4
  -4 -12  -6 1299.64 155.475   1
  -4 -12  -6 1175.71 147.905   2
  -4 -12  -7 10.7882 47.9552   1
  -4 -12  -7 162.881 76.8329   2
  -4 -12  -8 197.337 73.6227   2
  -4 -12  -8 145.551 67.8610   1
   4  12   9 104.729 57.6993   6
  -4 -12  -9 71.8096 56.2030   2
  -4 -12  -9 59.5813 34.1622   3
  -4 -12  -9-2.98449 46.4500   1
   4  12  10 45.1916 48.2353   6
  -4 -12 -10-8.86228 53.4502   1
  -4 -12 -10-94.4218 57.4757   2
  -4 -12 -10 5.52100 28.0194   3
  -4 -12 -11 42.3323 51.6093   1
   4  12  11-18.8081 45.2541   6
  -4 -12 -11 89.6715 49.0675   3
   4  12  12 66.2209 65.3349   5
  -4 -12 -12 190.421 61.5275   3
   4  12  12 131.746 67.0676   6
  -4 -12 -12 153.010 85.1865   1
   4  12  13 437.903 102.952   6
   4  12  13 499.045 110.009   5
  -4 -12 -13 407.101 87.5175   3
   4  12  14 669.607 127.278   5
   4  12  14 670.622 134.473   6
  -4 -12 -14 642.945 111.879   3
   4  12  15 1048.42 164.991   6
  -4 -12 -15 877.839 136.051   3
   4  13   0 258.589 77.4155   4
   4  13   1 10.9842 41.6815   4
  -4 -13  -2-141.167 81.9206   2
   4  13   2-76.7490 50.0952   4
  -4 -13  -2-40.8034 61.7419   1
  -4 -13  -3 17.8033 45.3565   1
  -4 -13  -3 119.719 72.0021   2
   4  13   3 45.9676 46.1719   4
  -4 -13  -4 151.599 76.1885   2
  -4 -13  -4 39.4119 44.6244   1
   4  13   4 34.5176 39.3210   4
  -4 -13  -5-41.2354 51.3373   1
   4  13   5-4.24299 28.6986   4
  -4 -13  -6 456.501 108.756   1
  -4 -13  -6 389.372 98.1011   2
  -4 -13  -7 313.900 92.9317   1
  -4 -13  -7 107.662 64.1923   2
  -4 -13  -8 413.436 103.197   1
  -4 -13  -9-82.1653 63.8116   1
   4  13  10 171.963 66.0686   6
  -4 -13 -10 99.1988 59.0500   1
  -4 -13 -11 29.6616 53.8191   1
   4  13  11 126.674 63.2559   6
  -4 -13 -12-23.6675 50.2075   1
   4  13  12-6.05121 64.9664   6
   4  13  13 163.484 70.9064   6
  -4 -13 -13 317.883 105.992   1
   4  13  14 231.239 81.2691   6
   4  13  15 591.655 131.107   6
   4  14   2 33.6695 33.8070   4
   4  14   3 52.2776 45.4847   4
  -4 -14  -5 176.907 78.4015   1
  -4 -14  -6 77.4177 61.5456   1
  -4 -14  -7 6.09719 51.3963   1
  -4 -14  -8 67.5545 63.0418   1
  -4 -14  -9 99.2358 54.6465   1
  -4 -14 -10 97.0771 65.5455   1
  -4 -14 -11 122.205 55.1761   1
  -4 -14 -12 50.9221 70.8786   1
  -4 -14 -13 310.221 99.9248   1
  -4 -15  -9 68.2029 54.7929   1
  -4 -15 -10-74.1632 70.4105   1
  -4 -15 -11-71.7000 70.9095   1
  -4 -15 -12-0.18064 56.4204   1
   5 -13  -8 506.088 157.622   2
   5 -13  -7 126.912 124.219   2
   5 -13  -6 184.509 121.343   2
   5 -13  -5-9.70060 98.3458   2
   5 -13  -4 106.838 94.8344   2
   5 -13  -3 44.2280 104.688   2
   5 -13  -2 623.045 187.909   2
   5 -13  -1 85.5075 122.609   2
   5 -12 -10 1096.26 206.306   2
   5 -12  -9-180.360 131.542   2
   5 -12  -8 127.957 113.282   2
   5 -12  -7 225.753 124.987   2
   5 -12  -6 80.8766 101.428   2
   5 -12  -5 421.206 134.125   2
   5 -12  -4 32.4373 82.1105   2
   5 -12  -3-17.0735 99.9068   2
   5 -12  -2 172.973 125.340   2
   5 -12  -1 377.436 137.556   2
   5 -12   0 1138.37 206.719   2
  -5  12   0 979.661 141.995   4
   5 -12   1 81.2899 99.9986   2
  -5  12  -1 131.574 70.5335   4
   5 -12   2 179.727 107.858   2
  -5  12  -2 270.829 90.9782   4
   5 -11 -11 915.506 193.439   2
   5 -11 -10 2048.05 261.769   2
   5 -11  -9 14.4147 86.1298   2
   5 -11  -8 356.328 139.198   2
   5 -11  -7-58.0330 97.6882   2
   5 -11  -6-120.775 114.755   2
   5 -11  -5-21.9639 89.1796   2
   5 -11  -4 31.3104 83.5087   2
   5 -11  -3 661.540 156.918   2
   5 -11  -2 89.7591 96.6171   2
   5 -11  -1 1114.15 192.297   2
   5 -11   0 153.806 104.305   2
  -5  11   0 107.689 64.3212   4
   5 -11   1 140.666 95.5619   2
  -5  11  -1-23.9106 48.2997   4
   5 -11   2 28.3323 92.0117   2
  -5  11  -2 191.261 73.4834   4
   5 -11   3-95.1417 91.5500   2
  -5  11  -3-75.4941 63.1147   4
  -5  11  -4 411.272 100.015   4
  -5  10  13 376.312 99.1219   6
  -5  10  12 219.726 73.6277   6
  -5  10  11 1493.78 157.844   6
   5 -10 -11 1837.04 249.716   2
  -5  10  10 1064.41 123.426   6
   5 -10 -10 1319.19 216.535   2
  -5  10   9 223.589 59.9283   6
   5 -10  -9 162.955 108.515   2
  -5  10   8 280.372 59.4633   6
   5 -10  -8 248.826 101.058   2
  -5  10   7 257.637 48.8539   6
   5 -10  -7 514.084 149.443   2
  -5  10   6 86.0205 31.0118   6
   5 -10  -6 55.4219 88.6709   2
   5 -10  -5 886.586 168.355   2
   5 -10  -4 493.451 126.864   2
   5 -10  -3 2665.89 270.579   2
   5 -10  -2 105.335 111.026   2
   5 -10  -1 1496.01 207.659   2
  -5  10   0 1029.98 133.186   4
   5 -10   0 978.825 173.576   2
   5 -10   1 167.951 86.7228   2
  -5  10  -1 239.514 74.2057   4
   5 -10   2-92.9026 108.344   2
  -5  10  -2 42.7727 54.6942   4
  -5  10  -3 92.0052 51.1535   4
  -5  10  -4-1.89304 45.8861   4
  -5  10  -5 93.2461 63.9167   4
  -5   9  13 134.042 67.4335   6
   5  -9 -12 121.259 111.993   2
  -5   9  12 42.4241 47.1744   6
   5  -9 -11 592.439 152.040   2
  -5   9  11 679.425 112.644   6
   5  -9 -10 121.810 97.6738   2
  -5   9  10-38.8657 39.7580   6
  -5   9   9-55.1063 50.6613   6
   5  -9  -9-92.8566 93.8810   2
  -5   9   8 175.246 48.3392   6
   5  -9  -8 33.9015 101.458   2
  -5   9   7 80.4596 39.4763   6
   5  -9  -7-1.29459 93.2596   2
  -5   9   6 321.655 52.8492   6
   5  -9  -6 473.894 137.027   2
  -5   9   5 191.811 36.8062   6
   5  -9  -5 199.575 114.572   2
  -5   9   4 138.556 25.4000   6
   5  -9  -4 123.455 102.941   2
   5  -9  -3 508.653 69.1876   3
   5  -9  -3 364.729 111.834   2
   5  -9  -2 49.2208 29.0776   3
   5  -9  -2 19.0050 85.3550   2
   5  -9  -1 910.312 162.808   2
   5  -9  -1 880.411 82.3765   3
  -5   9   1 890.710 77.5365   3
  -5   9   0 1293.74 93.4503   3
   5  -9   0 1205.75 178.788   2
   5  -9   0 1308.21 96.6386   3
  -5   9   0 1196.95 136.005   4
  -5   9  -1 113.828 36.5506   3
   5  -9   1 176.003 92.8277   2
  -5   9  -1 44.2849 45.0879   4
  -5   9  -2 270.365 44.9386   3
   5  -9   2 193.212 104.904   2
  -5   9  -2 250.963 72.0459   4
  -5   9  -3-85.4567 52.0467   4
  -5   9  -4 320.476 81.3822   4
  -5   9  -5 102.783 63.9335   4
  -5   9  -6 408.702 97.2388   4
  -5   9  -7-27.6263 47.6467   4
  -5   8  13 212.465 77.9140   6
   5  -8 -12 140.870 112.221   2
  -5   8  12-16.4167 53.0722   6
   5  -8 -11 104.557 80.4620   2
  -5   8  11-8.36584 49.1086   6
   5  -8 -10 137.198 104.223   2
  -5   8  10-20.7670 47.0349   6
   5  -8  -9 609.834 151.066   2
  -5   8   9 465.092 87.7128   6
  -5   8   8 650.924 91.4991   6
   5  -8  -8 656.059 147.628   2
  -5   8   7 1416.64 125.718   6
   5  -8  -7 1389.93 187.398   2
   5  -8  -7 1376.94 48.7959   1
  -5   8   6 1092.97 99.7969   6
   5  -8  -6 1045.34 94.3414   5
   5  -8  -6 1136.53 179.255   2
  -5   8   5 1023.03 86.3311   6
   5  -8  -5 1145.90 174.875   2
  -5   8   4 1437.28 89.1167   6
   5  -8  -4 1366.33 180.818   2
  -5   8   3 911.575 63.9641   6
   5  -8  -3 867.023 90.6356   3
  -5   8   3 945.336 59.5161   6
   5  -8  -3 754.999 148.704   2
  -5   8   2 421.009 27.4218   6
  -5   8   2 380.550 58.1060   3
   5  -8  -2 400.358 62.0273   3
  -5   8   2 388.178 25.4351   6
   5  -8  -2 438.389 124.447   2
  -5   8   1 2212.88 130.005   3
   5  -8  -1 2124.94 129.850   3
   5  -8  -1 2184.05 223.740   2
  -5   8   0 53.2719 33.3191   3
  -5   8   0 52.0534 49.9995   4
   5  -8   0 90.4891 35.9851   3
   5  -8   0 219.077 102.021   2
  -5   8  -1 661.518 70.9700   3
   5  -8   1 672.345 133.897   2
   5  -8   1 665.569 71.9511   3
  -5   8  -1 843.432 108.668   4
  -5   8  -2 50.1001 30.8774   3
   5  -8   2-69.0847 107.619   2
  -5   8  -2-0.72032 38.1438   4
  -5   8  -3 1896.57 122.878   3
  -5   8  -3 1932.95 169.435   4
  -5   8  -4 253.347 50.5609   3
  -5   8  -4 169.616 58.3632   4
  -5   8  -5 220.319 49.3242   3
  -5   8  -5 319.424 88.2199   4
  -5   8  -6 100.413 60.3984   4
  -5   8  -7 74.8997 69.0907   4
  -5   8  -8 25.3281 47.4806   4
  -5   7  13-39.9214 65.6599   6
  -5   7  12-6.79288 58.4592   6
   5  -7 -12-72.8449 90.0618   2
   5  -7 -11 17.3680 75.4713   2
  -5   7  11 96.6184 56.3675   6
   5  -7 -10 251.140 124.560   2
  -5   7  10-1.22572 45.3100   6
   5  -7  -9 47.1343 90.0307   2
  -5   7   9-43.9946 49.8851   6
   5  -7  -8 98.1259 83.0151   2
  -5   7   8 31.9025 43.6338   6
  -5   7   7 429.946 76.0609   6
   5  -7  -7 424.061 48.5162   5
   5  -7  -7 334.608 109.237   2
  -5   7   6 203.568 58.8449   6
   5  -7  -6-117.252 124.936   2
  -5   7   5 105.070 40.7599   6
   5  -7  -5 159.975 101.526   2
  -5   7   4 185.536 45.1078   6
   5  -7  -4 99.4032 95.1065   2
  -5   7   3 48.4227 41.9108   3
   5  -7  -3 91.1101 40.0674   3
   5  -7  -3-54.6978 130.063   2
  -5   7   2 1431.25 110.034   3
   5  -7  -2 1352.34 110.588   3
  -5   7   2 1460.39 82.3249   6
   5  -7  -2 1774.38 202.835   2
  -5   7   1 211.512 49.0630   3
   5  -7  -1 166.473 111.817   2
   5  -7  -1 269.699 53.4902   3
  -5   7   1 292.614 31.7778   6
  -5   7   0 7999.69 254.029   3
  -5   7   0 7826.99 128.797   6
   5  -7   0 7483.98 247.712   3
  -5   7   0 7872.66 305.763   4
   5  -7   0 7490.67 378.507   2
  -5   7  -1 1775.14 118.089   3
  -5   7  -1 1736.74 51.2598   6
   5  -7   1 1793.93 116.139   3
   5  -7   1 1619.30 186.591   2
  -5   7  -1 1792.53 149.390   4
  -5   7  -2 4389.08 187.691   3
   5  -7   2 4042.72 179.790   3
  -5   7  -2 4387.36 234.506   4
  -5   7  -3 3835.07 179.215   3
  -5   7  -3 3442.49 213.923   4
   5  -7   4 27.1406 25.2673   6
  -5   7  -4 85.9612 38.2007   3
  -5   7  -4 58.4142 56.7659   4
   5  -7   5 337.852 54.5656   6
  -5   7  -5 519.028 73.2612   3
  -5   7  -5 429.283 83.1585   4
   5  -7   6 98.8270 38.6112   6
  -5   7  -6 210.474 53.8876   3
  -5   7  -6 231.833 71.8603   4
  -5   7  -7 56.0469 36.0784   3
  -5   7  -7-1.65836 50.9972   4
  -5   7  -8 13.2753 42.0634   4
  -5   7  -9-35.6519 55.3901   4
   5  -6 -12 220.600 107.710   2
  -5   6  12 8.76364 51.6875   6
   5  -6 -11 151.394 92.2875   2
  -5   6  11 158.366 69.9488   6
  -5   6  10 48.7368 44.1865   6
   5  -6 -10 179.907 106.577   2
   5  -6  -9 164.732 104.502   2
  -5   6   9 17.8941 47.9736   6
   5  -6  -8 126.079 100.757   2
  -5   6   8 180.515 61.4591   6
   5  -6  -7-52.0215 83.3661   2
  -5   6   7-8.06579 38.2923   6
  -5   6   6 133.355 55.3805   6
   5  -6  -6 105.106 85.1983   2
   5  -6  -6 114.194 28.8346   5
   5  -6  -5 449.528 131.161   2
   5  -6  -4 998.084 163.983   2
   5  -6  -3 530.681 75.7352   3
   5  -6  -3 606.233 133.003   2
  -5   6   3 434.982 68.1796   3
  -5   6   2 50.1532 38.9269   3
   5  -6  -2 62.5779 37.9641   3
  -5   6   2 44.7089 27.4632   6
   5  -6  -2-36.9957 90.9874   2
  -5   6   1 1882.86 125.705   3
   5  -6  -1 1913.00 124.442   3
  -5   6   1 1991.77 96.8559   6
   5  -6  -1 1784.57 187.983   2
  -5   6   0 2825.07 150.281   3
  -5   6   0 2782.39 105.741   6
   5  -6   0 2692.37 145.977   3
   5  -6   0 2718.18 223.553   2
  -5   6  -1 2309.92 135.704   3
  -5   6  -1 2203.70 89.1399   6
   5  -6   1 2153.86 128.698   3
  -5   6  -1 2223.54 152.069   4
   5  -6   1 2028.13 192.452   2
  -5   6  -2 984.088 91.6317   3
  -5   6  -2 972.329 62.1914   6
   5  -6   2 973.177 88.9861   3
  -5   6  -2 973.012 107.001   4
   5  -6   3 1691.85 95.6961   6
  -5   6  -3 1869.43 126.618   3
  -5   6  -3 1850.17 94.4853   6
  -5   6  -3 1767.49 147.054   4
   5  -6   4 128.995 37.8436   6
  -5   6  -4 95.6093 30.0452   6
  -5   6  -4 129.976 47.1651   3
  -5   6  -4 131.743 60.0537   4
  -5   6  -5 3228.87 175.090   3
   5  -6   5 3366.85 166.846   6
  -5   6  -5 3222.17 205.440   4
   5  -6   6 23.8793 34.3546   6
  -5   6  -6-31.0372 37.5052   3
  -5   6  -6 27.1758 43.1836   4
   5  -6   7 1441.39 125.704   6
  -5   6  -7 1550.54 137.641   3
  -5   6  -7 1318.56 142.718   4
   5  -6   8 239.638 65.6178   6
  -5   6  -8 275.435 63.8847   3
  -5   6  -8 181.069 68.3198   4
   5  -6   9 232.405 62.6987   6
  -5   6  -9 242.678 74.7354   3
  -5   6  -9 307.304 85.7379   4
  -5   6 -10 44.1329 56.3752   4
   5  -5 -12-51.8974 79.5508   2
  -5   5  12-20.6051 62.5426   6
   5  -5 -11 41.8253 89.0738   2
  -5   5  11-15.0738 56.8791   6
   5  -5 -10 32.9580 82.5419   2
  -5   5  10 1.45075 54.6698   6
  -5   5   9 162.433 70.8043   6
   5  -5  -9 95.9996 92.1814   2
   5  -5  -8 201.718 97.0121   2
  -5   5   8 252.794 74.6450   6
   5  -5  -7 225.023 111.306   2
  -5   5   7 33.7800 51.6409   6
   5  -5  -6 560.508 127.343   2
   5  -5  -6 731.568 44.4578   5
   5  -5  -5-35.6352 100.472   2
   5  -5  -5 34.5154 12.6560   1
   5  -5  -4 229.187 104.330   2
   5  -5  -3 195.090 53.0482   3
  -5   5   3 160.719 54.1598   3
   5  -5  -3 342.589 111.661   2
   5  -5  -2 36.2178 32.6870   3
  -5   5   2 25.2231 41.5304   3
   5  -5  -2-26.0389 83.4039   2
  -5   5   1 630.142 64.4316   6
   5  -5  -1 661.109 77.5412   3
  -5   5   1 606.606 73.8841   3
   5  -5  -1 754.120 83.3542   4
   5  -5  -1 691.414 127.923   2
   5  -5   0 103.304 91.6124   2
  -5   5   0 48.9379 25.5086   6
  -5   5   0-3.35016 38.0588   3
   5  -5   0 33.4946 34.7695   3
   5  -5   0 39.3461 26.6407   4
  -5   5  -1 320.414 42.6996   6
  -5   5  -1 284.749 57.9815   3
   5  -5   1 277.043 99.7123   2
   5  -5   1 300.646 52.9752   3
  -5   5  -1 267.858 56.5073   4
   5  -5   1 308.564 54.0409   4
  -5   5  -2 450.358 50.0231   6
  -5   5  -2 438.071 68.0977   3
  -5   5  -2 428.619 71.0147   4
   5  -5   2 402.743 60.1243   3
   5  -5   3 1612.84 101.394   6
  -5   5  -3 1799.75 99.7714   6
  -5   5  -3 1770.28 124.055   3
   5  -5   3 1835.96 122.843   3
  -5   5  -3 1813.22 137.427   4
   5  -5   4 14.9878 32.7071   6
  -5   5  -4-38.3848 29.2614   6
  -5   5  -4 12.4439 37.1758   3
  -5   5  -4 50.5982 51.5483   4
  -5   5  -5 1432.08 119.419   3
   5  -5   5 1546.22 115.824   6
  -5   5  -5 1554.12 135.368   4
   5  -5   6 27.0615 37.7324   6
  -5   5  -6-14.0227 36.7593   3
  -5   5  -6 15.2247 28.1667   6
  -5   5  -6-0.45098 41.6063   4
   5  -5   7 209.493 54.2643   6
  -5   5  -7 190.358 60.2243   3
  -5   5  -7 118.393 46.9267   4
   5  -5   8-54.3315 47.7671   6
  -5   5  -8 18.1787 40.4429   3
  -5   5  -8 0.33222 43.9057   4
   5  -5   9 488.705 86.1523   6
  -5   5  -9 383.759 84.1911   3
  -5   5  -9 607.599 107.504   4
   5  -5  10 266.261 75.9530   6
  -5   5 -10 328.214 83.3656   3
  -5   5 -10 401.273 95.6262   4
   5  -5  11-18.8824 42.6831   6
  -5   5 -11 81.3558 55.9266   3
  -5   5 -11 26.7898 55.6292   4
   5  -4 -12-43.7775 73.3883   2
  -5   4  12 98.8986 71.1384   6
   5  -4 -12 19.4641 71.8176   4
   5  -4 -11 523.088 134.442   2
  -5   4  11 455.500 106.592   6
   5  -4 -10 340.426 105.672   2
  -5   4  10 113.903 76.5204   6
   5  -4  -9 174.560 87.2898   2
  -5   4   9-32.1956 55.8082   6
   5  -4  -8 290.534 100.835   2
  -5   4   8 226.182 68.4096   6
   5  -4  -7 1556.46 185.037   2
   5  -4  -6 341.589 114.755   2
   5  -4  -5 58.0177 88.7013   2
   5  -4  -4 1001.77 140.813   2
   5  -4  -4 1146.85 63.4890   1
  -5   4   4 1242.73 118.327   3
   5  -4  -3 847.007 90.2541   3
  -5   4   3 802.396 116.236   2
  -5   4   3 835.329 91.2997   3
   5  -4  -3 977.079 136.559   2
   5  -4  -3 876.789 73.5793   1
  -5   4   2 387.836 68.8196   3
   5  -4  -2 370.854 61.1192   3
  -5   4   2 418.744 84.9923   2
   5  -4  -2 329.622 56.5787   4
   5  -4  -2 357.451 89.7762   2
   5  -4  -1 642.679 76.9773   3
  -5   4   1 676.439 80.9810   3
  -5   4   1 596.827 64.5427   6
  -5   4   1 526.566 88.1667   2
   5  -4  -1 587.402 72.1603   4
   5  -4  -1 487.534 97.0295   2
   5  -4   0 1548.56 145.412   2
  -5   4   0 1434.25 108.560   3
  -5   4   0 1462.08 94.2772   6
   5  -4   0 1505.30 108.003   3
  -5   4  -1 4819.05 167.008   6
   5  -4   1 4932.37 198.514   3
  -5   4  -1 5061.66 199.297   3
  -5   4  -1 5036.36 199.196   4
   5  -4   1 4940.37 196.011   4
   5  -4   1 4662.58 249.234   2
  -5   4  -2 144.252 35.7976   6
   5  -4   2 70.7725 69.8812   2
  -5   4  -2 167.917 53.1686   3
   5  -4   2 155.543 42.9516   3
  -5   4  -2 161.147 46.7798   4
   5  -4   2 138.051 38.7514   4
  -5   4  -3 924.460 89.9975   3
  -5   4  -3 944.106 76.2738   6
   5  -4   3 928.405 90.2392   3
   5  -4   3 964.987 84.5324   6
  -5   4  -3 1026.07 95.8545   4
   5  -4   3 1147.72 96.4121   4
   5  -4   4 107.499 41.7873   6
  -5   4  -4 93.3916 35.2592   6
  -5   4  -4 128.431 48.3362   3
  -5   4  -4 137.199 54.2866   4
   5  -4   5 12.0515 36.3669   6
  -5   4  -5 15.6196 41.5423   3
  -5   4  -5-78.8927 54.6904   4
   5  -4   6 160.033 47.3737   6
  -5   4  -6 183.299 47.8130   6
  -5   4  -6 200.401 57.5137   3
  -5   4  -6 134.967 51.4119   4
   5  -4   7 677.243 89.6899   6
  -5   4  -7 704.439 99.3076   3
  -5   4  -7 704.204 96.1189   4
   5  -4   8 31.3255 40.1497   6
  -5   4  -8 120.200 52.9574   3
  -5   4  -8 69.5102 47.6704   4
   5  -4   9 94.5692 51.1554   6
  -5   4  -9 61.1690 39.4334   3
  -5   4  -9 94.9292 49.9140   4
   5  -4  10 615.396 103.930   6
  -5   4 -10 444.623 93.1932   3
  -5   4 -10 480.145 95.0803   4
   5  -4  11 75.6116 58.9647   6
  -5   4 -11 65.8439 53.0634   3
  -5   4 -11-23.7850 47.2917   4
   5  -4  12 520.354 105.060   6
  -5   4 -12 522.067 105.173   3
  -5   4 -12 798.280 128.905   4
  -5   3  12 106.649 68.7210   6
   5  -3 -12 20.9364 59.0430   4
   5  -3 -11 48.6678 89.9289   2
  -5   3  11 115.538 86.3917   6
   5  -3 -11-122.784 79.1704   4
   5  -3 -10 4.18873 76.6841   2
  -5   3  10 99.9092 72.4912   6
   5  -3 -10 108.871 66.2409   4
   5  -3  -9-41.9226 77.9870   2
  -5   3   9 96.0596 58.9601   6
  -5   3   8 263.357 84.1290   6
   5  -3  -8 33.3876 73.2262   2
   5  -3  -7 79.6154 86.7686   2
   5  -3  -6 1668.38 181.894   2
   5  -3  -5 1326.04 160.809   2
   5  -3  -4 2937.13 91.7245   1
   5  -3  -4 2979.79 210.288   2
  -5   3   4 2847.72 175.845   3
  -5   3   3 131.385 59.9958   3
   5  -3  -3 143.219 44.9896   3
   5  -3  -3-134.434 89.6171   2
  -5   3   3 128.431 69.8034   2
   5  -3  -3 85.9934 21.2067   1
   5  -3  -2 92.7841 35.0516   1
  -5   3   2 101.976 57.9564   2
  -5   3   2 43.0668 38.6215   3
   5  -3  -2 58.9103 37.6700   3
   5  -3  -2 58.7988 65.4197   2
  -5   3   1 112.355 54.8660   2
  -5   3   1 28.5296 40.2310   3
   5  -3  -1 84.9748 39.0216   3
   5  -3  -1 107.542 59.0732   2
  -5   3   0 256.505 57.1093   3
  -5   3   0 276.305 48.0938   6
   5  -3   0 289.086 51.7967   3
   5  -3   0 281.852 68.8073   2
   5  -3   1 11.7697 53.5580   2
  -5   3  -1 9.63634 23.4655   6
  -5   3  -1 74.5752 40.2528   3
   5  -3   1 54.4811 35.6380   3
  -5   3  -2 42.6296 28.0025   6
   5  -3   2 66.8200 58.2371   2
  -5   3  -2 93.9048 46.6816   3
   5  -3   2 32.2932 25.3411   3
  -5   3  -2 23.5531 30.5899   4
   5  -3   3 204.130 52.0884   6
  -5   3  -3 169.159 38.2272   6
  -5   3  -3 195.538 51.2099   3
  -5   3  -3 210.562 47.9401   4
   5  -3   3 166.361 43.1796   3
  -5   3  -4 744.721 76.0236   6
   5  -3   4 669.965 80.1249   6
   5  -3   4 712.654 82.9889   3
  -5   3  -4 659.522 79.9039   3
  -5   3  -4 806.296 84.6027   4
   5  -3   4 688.183 70.5581   4
   5  -3   5 153.857 51.0696   6
  -5   3  -5 160.033 56.2626   3
  -5   3  -5 92.8962 35.7855   4
   5  -3   5 118.136 39.8719   4
  -5   3  -6-4.58147 29.9895   6
  -5   3  -6-31.3851 50.9959   3
   5  -3   6-22.0947 45.7821   6
  -5   3  -6-49.8524 49.1724   4
   5  -3   7 45.2960 43.5245   6
  -5   3  -7 32.5093 41.5368   3
  -5   3  -7 62.2491 50.3444   4
   5  -3   8 579.411 89.0126   6
  -5   3  -8 427.193 84.1106   3
  -5   3  -8 409.057 74.2330   4
   5  -3   9 67.7357 50.6477   6
  -5   3  -9 151.889 66.1305   3
  -5   3  -9 123.111 55.3417   4
   5  -3  10 218.053 70.0717   6
  -5   3 -10 173.399 66.4521   3
  -5   3 -10 246.788 66.2688   4
   5  -3  11 35.4596 45.0944   6
  -5   3 -11-13.6429 44.5604   3
  -5   3 -11-33.0550 49.2172   4
   5  -3  12-53.0478 63.3274   6
  -5   3 -12 60.6447 51.6422   3
  -5   3 -12 32.9399 47.4142   4
   5  -3  13-61.2416 52.6272   6
  -5   3 -13-55.2765 58.1934   3
  -5   3 -13-47.4401 50.1533   4
  -5   2  11-14.2870 49.1113   6
   5  -2 -11 65.5553 73.7436   4
   5  -2 -11 72.3912 57.8959   2
   5  -2 -10 117.799 62.6393   4
   5  -2 -10 58.7741 85.8403   2
   5  -2  -9-19.4386 56.7042   2
  -5   2   9 79.2395 62.0344   6
   5  -2  -9 27.1057 63.8989   4
   5  -2  -8 133.700 85.0856   2
   5  -2  -7 2881.24 224.526   2
   5  -2  -6 1158.23 152.774   2
   5  -2  -5 7883.53 346.978   2
   5  -2  -4 2561.51 192.404   2
  -5   2   4 2549.57 194.650   2
   5  -2  -3 149.718 27.5954   1
  -5   2   3 96.3493 48.1900   3
   5  -2  -3 112.063 45.6824   3
   5  -2  -3 160.691 74.1735   2
  -5   2   3 72.1077 44.4732   2
   5  -2  -2 82.6153 56.7235   2
  -5   2   2 119.066 47.2085   3
  -5   2   2 78.9639 57.9299   2
   5  -2  -2 75.1061 24.9352   1
  -5   2   1 970.880 96.0754   3
   5  -2  -1 964.099 90.5676   3
   5  -2  -1 1020.99 80.0247   1
   5  -2  -1 1052.70 115.981   2
  -5   2   1 943.211 101.830   2
  -5   2   0 984.616 92.2528   3
  -5   2   0 1196.84 96.8540   6
   5  -2   0 1168.40 96.6992   3
   5  -2   0 1066.07 80.9596   4
   5  -2   0 1085.20 112.570   2
  -5   2   0 1087.69 102.092   2
  -5   2  -1 22.9192 27.2740   6
  -5   2  -1 15.0039 44.0159   3
   5  -2   1 29.0880 34.7479   3
   5  -2   1-13.8933 21.4002   4
   5  -2   1 5.55653 45.9910   2
  -5   2  -2 948.326 89.7007   3
  -5   2  -2 1085.70 86.3484   6
   5  -2   2 1267.39 99.3282   3
   5  -2   2 1035.05 99.0806   2
   5  -2   2 998.030 73.1940   4
  -5   2  -3 5.56392 25.7530   6
   5  -2   3 11.5486 34.6777   6
  -5   2  -3-7.17947 23.9966   4
   5  -2   3-21.6688 35.0694   3
  -5   2  -3 44.0802 40.7104   3
   5  -2   3 26.0374 24.0847   4
  -5   2  -4 849.180 92.9633   3
   5  -2   4 810.794 85.2272   3
   5  -2   4 710.508 81.3403   6
  -5   2  -4 695.871 70.3439   4
   5  -2   4 764.187 67.4673   4
   5  -2   5 80.4986 48.3017   6
  -5   2  -5 145.019 61.6156   3
  -5   2  -5 21.6221 37.3650   4
  -5   2  -6 336.914 64.8123   6
   5  -2   6 294.931 57.9290   6
  -5   2  -6 315.688 70.8532   3
  -5   2  -6 249.999 52.8412   4
   5  -2   6 428.083 65.3170   4
   5  -2   7-27.1718 50.3622   6
  -5   2  -7-67.8352 53.3757   3
  -5   2  -7-32.7311 40.6281   4
   5  -2   8 15.3693 42.9221   6
  -5   2  -8 47.4747 51.1273   3
  -5   2  -8 39.5466 39.9518   4
   5  -2   9 184.656 60.8636   6
  -5   2  -9 133.127 53.8861   3
  -5   2  -9 181.591 57.7609   4
   5  -2  10 131.065 64.9175   6
  -5   2 -10 74.6108 57.7120   3
  -5   2 -10-5.56280 35.1742   4
   5  -2  11 25.0743 45.8519   6
  -5   2 -11-0.74208 46.7763   3
  -5   2 -11 10.9142 36.4665   4
   5  -2  12 55.9344 63.8021   6
  -5   2 -12 83.9387 53.0381   3
  -5   2 -12-2.01920 35.6360   4
   5  -2  13 64.0520 64.3255   6
  -5   2 -13-6.06230 46.6667   3
  -5   2 -13 72.9657 53.3489   4
   5  -2  14 172.060 80.1546   6
  -5   2 -14 117.313 59.1624   4
  -5   1  11-10.7601 59.6400   6
   5  -1 -11-37.2359 68.9714   4
  -5   1  10 57.5456 61.6030   6
   5  -1 -10 104.179 64.7465   4
  -5   1   9 323.421 92.9066   6
   5  -1  -9 361.143 101.565   4
   5  -1  -9 246.932 92.3234   2
   5  -1  -8 1221.87 163.312   2
   5  -1  -8 1462.75 162.073   4
   5  -1  -7 3201.03 219.191   4
  -5   1   7 2976.51 112.000   1
   5  -1  -7 3350.79 241.373   2
  -5   1   6 2488.95 106.964   1
   5  -1  -6 2633.22 209.391   2
  -5   1   5 6130.50 176.437   1
   5  -1  -5 6265.52 300.125   2
   5  -1  -4 23.7827 20.1398   5
   5  -1  -4-4.54999 68.7076   2
  -5   1   4 20.3528 56.7786   2
  -5   1   4 111.829 43.7578   1
   5  -1  -3 690.834 105.446   2
  -5   1   3 715.904 102.212   2
  -5   1   3 656.483 89.4582   3
  -5   1   2 565.573 80.0932   3
   5  -1  -2 586.401 89.3009   2
   5  -1  -2 512.155 52.1637   1
  -5   1   2 490.522 82.7462   2
  -5   1   1 245.990 59.7599   3
   5  -1  -1 113.983 48.9533   2
   5  -1  -1 127.789 28.1051   1
  -5   1   1 164.099 51.1283   2
  -5   1   0 1180.25 101.032   3
  -5   1   0 1173.71 98.3937   6
   5  -1   0 1165.88 90.6314   1
   5  -1   0 1123.29 102.836   2
  -5   1   0 1134.24 98.0413   2
  -5   1  -1 1991.87 127.865   6
  -5   1  -1 2005.74 127.063   3
   5  -1   1 1867.90 95.2930   4
   5  -1   1 1937.02 122.016   1
   5  -1   1 1818.51 120.171   2
   5  -1   2 638.365 72.6267   2
  -5   1  -2 679.869 74.1989   6
   5  -1   2 660.161 74.8340   3
  -5   1  -2 599.997 76.2224   3
   5  -1   2 702.733 55.7155   4
   5  -1   3 1794.65 123.379   6
  -5   1  -3 2013.96 123.468   6
   5  -1   3 2163.01 130.618   3
  -5   1  -3 1980.30 127.378   3
  -5   1  -3 1907.38 92.9177   4
   5  -1   3 1947.36 91.5811   4
   5  -1   3 2006.05 126.213   2
  -5   1  -4 83.8457 54.4185   3
  -5   1  -4 100.823 31.2847   4
   5  -1   4 57.3558 32.8804   3
   5  -1   4 74.1072 22.7226   4
   5  -1   4 143.665 53.7454   6
  -5   1  -5 71.7759 57.6736   3
  -5   1  -5-43.5535 31.8348   4
   5  -1   5-14.7615 26.5011   4
   5  -1   5 80.8325 53.5576   6
   5  -1   6 124.148 55.1637   6
  -5   1  -6 188.050 49.3114   6
  -5   1  -6 237.266 66.1562   3
  -5   1  -6 137.305 37.9966   4
   5  -1   7 367.009 77.4551   6
  -5   1  -7 367.204 78.5293   3
  -5   1  -7 366.348 58.6473   4
   5  -1   7 334.287 55.3125   4
   5  -1   8 1286.33 132.653   6
  -5   1  -8 1403.51 138.683   3
  -5   1  -8 1257.10 110.709   4
   5  -1   9-27.3528 49.2042   6
  -5   1  -9-25.5317 55.1106   3
  -5   1  -9 10.1635 33.3237   4
   5  -1  10 256.445 68.0023   6
  -5   1 -10 260.326 73.1591   3
  -5   1 -10 395.072 80.1997   4
   5  -1  11 81.6242 59.3190   6
  -5   1 -11-19.2712 49.8960   3
  -5   1 -11 17.8568 40.7582   4
   5  -1  12 11.7430 48.5632   6
  -5   1 -12-4.53482 43.9190   3
  -5   1 -12 113.088 56.3585   4
   5  -1  13-94.9890 71.9582   6
  -5   1 -13-46.1127 44.3540   3
  -5   1 -13 51.1825 52.2861   4
   5  -1  14 94.4798 63.6864   6
  -5   1 -14 71.6725 68.6542   3
  -5   1 -14 45.7071 50.7848   4
  -5   0  11 42.3294 59.0535   6
   5   0 -11-64.1536 61.6517   4
  -5   0  10 72.4298 63.9704   6
   5   0 -10 37.2348 51.2715   4
  -5   0   9 193.962 76.4754   6
   5   0  -9 233.807 83.9623   4
  -5   0   8 587.446 62.5653   1
   5   0  -8 622.234 113.476   4
  -5   0   7 5701.07 189.842   1
   5   0  -7 5384.52 291.724   4
   5   0  -7 5557.60 317.195   2
   5   0  -6 1548.57 151.724   4
  -5   0   6 1457.30 95.0562   1
   5   0  -6 1406.65 157.989   2
   5   0  -5 8290.30 325.535   4
  -5   0   5 8457.82 232.804   1
   5   0  -5 8462.15 347.117   2
   5   0  -4-90.8496 67.5134   2
  -5   0   4-58.7108 40.7572   1
  -5   0   4-32.0293 56.8713   2
   5   0  -3 339.053 84.9895   2
  -5   0   3 385.356 77.1340   3
   5   0  -3 362.179 46.4794   5
  -5   0   3 345.532 73.5467   2
  -5   0   3 385.651 57.1050   1
  -5   0   2 81.3243 49.8673   3
   5   0  -2 121.231 41.4482   3
   5   0  -2 156.739 63.3448   2
  -5   0   2 136.094 45.9674   1
  -5   0   2 131.682 55.6048   2
  -5   0   1 923.557 94.2686   3
   5   0  -1 958.462 75.2173   1
   5   0  -1 846.676 90.9288   2
  -5   0   1 1246.82 96.3491   1
  -5   0   1 949.486 95.2354   2
  -5   0   0 1310.75 106.617   3
   5   0   0 1399.91 94.1591   1
   5   0   0 1488.97 102.781   2
  -5   0   0 1321.21 100.435   2
  -5   0  -1 12431.2 323.270   3
   5   0   1 12125.1 311.386   1
   5   0   1 11969.6 280.279   2
  -5   0  -1 11810.2 279.801   2
  -5   0  -2 19231.9 417.608   3
   5   0   2 19353.0 313.595   4
   5   0   2 19662.1 430.161   1
   5   0   2 19941.5 371.764   2
   5   0   3 27180.1 536.108   6
  -5   0  -3 27420.7 523.370   3
   5   0   3 26593.9 383.445   4
   5   0   3 26781.5 540.434   1
   5   0   3 27585.6 454.440   2
   5   0   4 7695.26 264.830   6
  -5   0  -4 7567.33 257.259   3
  -5   0  -4 7140.30 172.837   4
   5   0   4 7254.13 170.259   4
   5   0   5 10562.1 326.213   6
  -5   0  -5 10835.4 326.683   3
   5   0   5 11119.1 324.331   3
  -5   0  -5 10796.6 233.606   4
   5   0   5 10407.3 229.482   4
   5   0   6 217.455 63.5126   6
  -5   0  -6 208.122 50.7337   6
  -5   0  -6 292.592 68.3886   3
  -5   0  -6 197.304 37.5683   4
   5   0   6 234.167 39.5569   4
   5   0   7 209.015 66.4458   6
  -5   0  -7 180.561 71.1793   3
  -5   0  -7 228.595 45.4791   4
   5   0   8 275.795 67.4172   2
  -5   0  -8 151.714 64.9246   3
  -5   0  -8 230.013 53.3341   4
   5   0   8 159.106 50.7946   6
   5   0   9 58.5984 65.4803   6
  -5   0  -9 32.3946 51.0126   3
  -5   0  -9 79.7586 44.5205   4
   5   0  10 291.178 78.7669   6
  -5   0 -10 251.757 69.2321   3
  -5   0 -10 356.638 64.8217   4
   5   0  11 381.433 91.8591   6
  -5   0 -11 377.191 89.7755   3
  -5   0 -11 420.629 77.3563   4
   5   0  12 144.694 71.2285   6
  -5   0 -12 147.303 68.2489   3
  -5   0 -12 65.9894 36.6128   4
   5   0  13 91.2197 68.1115   6
  -5   0 -13 99.7280 65.2231   3
  -5   0 -13 59.6309 48.0882   4
   5   0  14 93.2037 57.3600   6
  -5   0 -14-12.0802 54.2564   3
  -5   0 -14 65.2998 42.9863   4
  -5   0 -15 103.052 57.7159   4
  -5  -1  10-47.4902 52.9778   6
   5   1 -10-38.8179 53.8354   4
  -5  -1   9 190.087 77.9537   6
   5   1  -9-54.9940 53.9758   4
   5   1  -8 108.288 54.7950   4
   5   1  -7 779.593 121.313   4
   5   1  -6 59.7663 60.0965   4
   5   1  -5 2583.82 188.321   4
   5   1  -5 2387.44 192.393   2
   5   1  -4 261.779 75.2329   4
   5   1  -4 219.377 74.0717   2
   5   1  -3 637.533 97.9172   2
  -5  -1   3 637.526 97.2704   2
   5   1  -3 693.979 68.1137   5
  -5  -1   3 620.359 85.6243   3
  -5  -1   3 672.534 73.6943   1
   5   1  -3 570.597 93.0114   4
  -5  -1   2 198.920 41.7141   1
  -5  -1   2 266.720 65.4303   3
   5   1  -2 233.036 64.0938   2
   5   1  -2 249.789 53.1625   3
   5   1  -2 320.341 58.2949   5
  -5  -1   2 254.107 65.5704   2
   5   1  -1 513.885 71.8994   2
  -5  -1   1 482.735 76.1808   3
   5   1  -1 490.020 66.7304   3
  -5  -1   1 479.488 64.6100   1
  -5  -1   1 456.070 69.4858   2
  -5  -1   0 5317.59 210.198   3
   5   1   0 5259.31 188.394   1
  -5  -1   0 5118.89 203.169   1
   5   1   0 5475.44 186.404   2
  -5  -1   0 5032.42 187.764   2
  -5  -1  -1 482.590 72.1266   3
   5   1   1 467.068 61.4407   1
   5   1   1 496.102 57.5190   2
  -5  -1  -1 471.849 53.9444   2
  -5  -1  -2 19091.6 409.034   3
   5   1   2 18017.9 277.759   4
   5   1   2 18474.2 408.178   1
   5   1   2 17830.8 295.100   2
   5   1   3 5805.18 231.010   6
  -5  -1  -3 5693.88 214.542   3
   5   1   3 5539.49 115.923   4
   5   1   3 5784.02 225.102   1
   5   1   3 5873.32 147.591   2
   5   1   4 132.980 59.7592   6
   5   1   4 160.182 51.4952   1
  -5  -1  -4 58.2493 41.2829   3
   5   1   4 103.089 19.1306   4
   5   1   5 6574.68 254.926   6
  -5  -1  -5 6764.61 250.421   6
  -5  -1  -5 6250.01 244.190   3
  -5  -1  -5 5748.34 140.147   4
   5   1   5 6002.48 143.094   4
   5   1   5 6432.58 256.002   1
   5   1   6 251.781 69.5075   1
   5   1   6 135.175 60.2799   6
  -5  -1  -6 161.311 54.4348   3
  -5  -1  -6 174.014 30.7491   4
  -5  -1  -6 107.414 43.2869   6
   5   1   6 157.052 32.6808   4
   5   1   6 81.9425 31.2613   2
   5   1   7 1302.03 125.951   6
  -5  -1  -7 1320.71 84.8263   4
   5   1   7 1334.93 86.2646   4
  -5  -1  -7 1143.55 120.575   3
   5   1   7 1366.65 100.374   2
   5   1   8 342.199 77.1832   6
  -5  -1  -8 341.242 81.0941   3
  -5  -1  -8 386.699 57.1601   4
   5   1   9 3032.19 208.581   6
  -5  -1  -9 2914.45 199.536   3
  -5  -1  -9 2604.66 139.867   4
   5   1   9 2725.13 176.688   2
   5   1  10 3785.07 243.869   6
  -5  -1 -10 3182.16 218.287   3
  -5  -1 -10 3678.13 178.962   4
   5   1  11 1952.66 187.389   6
  -5  -1 -11 1888.03 180.597   3
  -5  -1 -11 1756.36 134.669   4
   5   1  12 1460.36 170.974   6
  -5  -1 -12 1478.28 165.439   3
  -5  -1 -12 1218.51 119.890   4
   5   1  13 438.671 102.006   6
  -5  -1 -13 317.188 89.4579   3
  -5  -1 -13 230.686 59.1741   4
   5   1  14 69.6292 66.1392   6
  -5  -1 -14 22.3218 58.0181   3
  -5  -1 -14-48.1236 47.8821   4
  -5  -1 -15-62.9135 48.1854   4
  -5  -2  10 592.871 132.161   6
   5   2 -10 553.819 115.592   4
  -5  -2   9 169.594 75.9111   6
   5   2  -9 48.7212 50.4522   4
  -5  -2   8 69.6881 33.2527   1
   5   2  -8 44.0310 56.1724   4
  -5  -2   7 49.7100 33.2656   1
   5   2  -7 42.2560 55.8949   4
  -5  -2   6-12.8895 34.9502   1
   5   2  -6-0.84873 52.5632   4
  -5  -2   5 197.738 46.4238   1
   5   2  -5 96.1653 55.3659   4
   5   2  -4 1231.05 128.659   4
   5   2  -3 1300.37 125.078   4
  -5  -2   3 1408.33 142.200   2
  -5  -2   2 227.272 56.6449   3
  -5  -2   2 253.793 65.2743   2
   5   2  -2 278.826 55.4815   3
   5   2  -2 271.229 53.5682   5
   5   2  -2 183.250 57.6035   4
   5   2  -1 210.623 48.7206   3
  -5  -2   1 122.739 48.6455   3
  -5  -2   1 186.676 52.5710   2
   5   2  -1 192.229 53.1948   4
   5   2  -1 90.6357 39.7496   2
  -5  -2   0 197.447 56.6085   3
  -5  -2   0 113.420 38.1224   2
   5   2   0 134.705 37.8563   4
   5   2   0 83.3103 30.4790   2
  -5  -2  -1 2425.90 140.390   3
   5   2   1 2599.77 137.577   1
   5   2   1 2575.87 104.857   4
   5   2   1 2444.01 98.4286   2
  -5  -2  -1 2474.58 111.163   2
  -5  -2  -2 37.5720 18.7833   2
  -5  -2  -2 37.4122 42.8573   3
   5   2   2 50.5391 32.1158   1
   5   2   2 32.0615 16.2782   2
   5   2   2 58.1482 19.4050   4
  -5  -2  -3 5986.69 220.935   3
   5   2   3 6140.80 244.956   6
   5   2   3 5964.79 94.7381   4
   5   2   3 6107.23 99.3309   4
   5   2   3 6142.21 228.572   1
   5   2   4 2417.95 158.235   6
  -5  -2  -4 2519.40 148.181   3
   5   2   4 2341.75 146.314   1
   5   2   5 1914.40 140.410   6
  -5  -2  -5 1923.94 136.181   3
   5   2   5 1873.94 135.252   1
   5   2   5 2038.33 77.6870   2
  -5  -2  -6 4854.06 222.637   6
  -5  -2  -6 4882.05 220.487   3
   5   2   6 4666.05 226.294   6
  -5  -2  -6 4791.16 115.212   4
   5   2   6 4610.97 224.900   1
   5   2   6 4640.73 152.215   2
   5   2   7 111.045 51.9330   6
   5   2   7 104.082 41.7396   2
  -5  -2  -7 122.085 66.8724   3
  -5  -2  -7 138.981 29.5360   4
   5   2   8 479.503 70.0170   2
   5   2   8 426.845 80.5964   6
  -5  -2  -8 478.068 88.7228   3
  -5  -2  -8 438.434 49.6209   4
   5   2   9 725.481 108.667   6
  -5  -2  -9 665.270 108.324   3
  -5  -2  -9 659.212 64.0229   4
   5   2  10 925.816 126.068   6
  -5  -2 -10 861.139 81.8530   4
  -5  -2 -10 903.414 124.434   3
   5   2  11 87.9420 67.0364   6
  -5  -2 -11 82.9372 71.2349   3
  -5  -2 -11-18.9759 32.2718   4
   5   2  12 2004.72 198.197   6
  -5  -2 -12 1762.84 179.778   3
  -5  -2 -12 1768.40 134.905   4
   5   2  13 224.267 83.3364   6
  -5  -2 -13 144.709 59.1746   3
  -5  -2 -13 88.4973 36.6726   4
   5   2  14 958.848 152.837   6
  -5  -2 -14 1004.30 118.620   4
  -5  -2 -14 1264.87 169.407   3
  -5  -2 -15-111.406 57.5539   3
  -5  -2 -15-35.4367 42.3612   4
  -5  -3   9 70.0866 63.7281   6
   5   3  -9-23.1404 48.2849   4
   5   3  -8 364.657 98.4113   4
   5   3  -7 277.159 84.9967   4
  -5  -3   7 118.202 43.4375   1
   5   3  -6 334.148 82.5911   4
  -5  -3   6 428.635 68.2518   1
  -5  -3   5 222.389 51.4393   1
   5   3  -5 134.373 60.3816   4
  -5  -3   4 110.021 37.7192   1
   5   3  -4 80.7290 55.5287   4
  -5  -3   3 7925.48 270.461   1
   5   3  -3 7572.61 284.952   4
   5   3  -2 1407.64 117.906   3
  -5  -3   2 1176.53 104.206   1
   5   3  -2 1257.31 110.060   4
  -5  -3   2 1386.92 129.043   2
  -5  -3   2 1359.12 118.399   3
  -5  -3   1 1986.24 135.015   3
   5   3  -1 1815.73 128.119   3
   5   3  -1 1744.41 114.539   4
  -5  -3   1 1893.64 135.060   2
  -5  -3   0 1667.12 121.271   3
   5   3   0 1366.36 90.4056   4
  -5  -3   0 1469.97 106.380   2
  -5  -3  -1 2012.65 125.491   3
  -5  -3  -1 1882.03 140.404   6
   5   3   1 1817.71 86.6127   4
  -5  -3  -1 1740.44 97.0195   2
  -5  -3  -2 595.276 76.3933   3
   5   3   2 617.945 71.1486   1
   5   3   2 661.400 43.3760   4
  -5  -3  -2 596.955 43.1162   2
   5   3   3 46.0033 28.4740   1
  -5  -3  -3 28.0465 39.8903   3
   5   3   4 805.327 96.7612   6
  -5  -3  -4 840.611 90.5815   3
   5   3   4 806.262 88.7341   1
   5   3   5 5882.54 254.738   6
  -5  -3  -5 6428.67 244.417   3
   5   3   5 7015.75 251.825   3
   5   3   5 6539.58 254.153   1
   5   3   6 425.061 70.3469   1
   5   3   6 344.308 73.7669   6
  -5  -3  -6 411.143 67.5218   6
   5   3   6 405.843 41.7585   2
  -5  -3  -6 411.842 73.9306   3
   5   3   7 740.741 105.518   6
  -5  -3  -7 705.578 44.1628   4
  -5  -3  -7 786.132 101.894   3
   5   3   7 740.147 71.4068   2
   5   3   8 6357.97 288.774   6
  -5  -3  -8 6871.92 286.507   3
  -5  -3  -8 6704.28 168.942   4
   5   3   8 6654.79 235.558   2
   5   3   9 4883.04 259.713   6
  -5  -3  -9 5537.14 267.679   3
  -5  -3  -9 4923.35 165.858   4
   5   3  10 2549.22 200.885   6
  -5  -3 -10 2577.98 196.476   3
  -5  -3 -10 2623.98 132.978   4
   5   3  10 2664.10 180.899   2
   5   3  11 1600.92 168.896   6
  -5  -3 -11 1468.50 158.964   3
  -5  -3 -11 1521.10 111.259   4
   5   3  12 67.1656 55.7262   6
  -5  -3 -12 203.251 76.7650   3
  -5  -3 -12 161.572 50.7895   4
   5   3  13 656.400 121.118   6
  -5  -3 -13 500.132 110.609   3
  -5  -3 -13 647.242 86.1782   4
   5   3  14 71.8493 63.5435   6
  -5  -3 -14 12.5395 58.3638   3
  -5  -3 -14-50.3859 39.6749   4
   5   3  15 1178.34 177.784   6
  -5  -3 -15 1153.14 130.231   4
  -5  -3 -15 1085.39 162.979   3
  -5  -4   9 113.421 72.1167   6
  -5  -4   8 177.266 82.9111   6
   5   4  -8-6.51428 49.5800   4
   5   4  -7 79.9885 69.1728   4
  -5  -4   7 12.6086 32.5655   1
   5   4  -6 48.8538 52.0380   4
  -5  -4   6 6.38653 30.8665   1
   5   4  -5 217.604 74.8332   4
  -5  -4   5 31.9950 32.7413   1
   5   4  -4 68.4268 52.4012   4
  -5  -4   4 5.25962 32.4185   1
  -5  -4   3 802.480 93.3280   1
   5   4  -3 844.104 105.042   4
   5   4  -2 1166.30 107.156   3
  -5  -4   2 1215.34 112.576   1
   5   4  -2 1388.76 115.458   4
  -5  -4   2 1252.90 127.037   2
  -5  -4   2 1086.94 105.572   3
  -5  -4   1 923.610 96.9526   3
  -5  -4   1 842.361 97.6632   1
   5   4  -1 801.138 87.4657   3
   5   4  -1 858.094 100.749   5
   5   4  -1 834.581 88.3871   4
  -5  -4   1 866.377 98.6187   2
  -5  -4   0 57.6788 46.8214   2
  -5  -4   0 81.9274 49.6522   3
  -5  -4   0 102.384 59.5251   1
   5   4   0 43.4996 53.1450   5
   5   4   0 73.3797 39.7049   4
  -5  -4  -1 419.664 72.5747   6
  -5  -4  -1 467.308 59.0235   2
   5   4   1 450.317 78.9773   5
  -5  -4  -1 422.378 63.8065   3
  -5  -4  -1 588.999 85.9015   1
   5   4   1 385.759 45.3384   4
  -5  -4  -2 60.3860 36.7920   6
  -5  -4  -2 50.6532 25.6860   2
  -5  -4  -2 14.8477 39.5798   3
   5   4   2 9.11348 18.9939   4
  -5  -4  -2-78.1122 59.8098   1
  -5  -4  -3 151.585 45.2634   6
  -5  -4  -3 199.519 54.4657   3
   5   4   3 171.175 19.0595   4
   5   4   3 152.924 42.0664   1
   5   4   4 616.511 92.2590   6
   5   4   4 650.211 79.5273   1
  -5  -4  -4 495.985 77.5703   6
  -5  -4  -4 570.910 75.1377   3
   5   4   5 202.641 68.3041   6
  -5  -4  -5 104.443 48.2453   6
   5   4   5 222.019 56.7422   1
  -5  -4  -5 144.307 53.2748   3
   5   4   5 144.598 43.2834   3
  -5  -4  -5 282.476 84.5846   1
   5   4   6 3050.11 192.596   6
  -5  -4  -6 2862.61 166.780   3
   5   4   7 55.2822 64.7824   6
  -5  -4  -7 79.8955 55.5379   3
   5   4   7 48.2700 29.6528   2
  -5  -4  -7 95.8803 14.0676   4
   5   4   8 4749.28 249.276   6
  -5  -4  -8 5063.20 244.461   3
  -5  -4  -8 4632.17 122.089   4
   5   4   8 4618.84 186.400   2
   5   4   9 797.866 89.2161   2
   5   4   9 742.947 107.427   6
  -5  -4  -9 879.596 65.7536   4
  -5  -4  -9 866.471 119.072   3
   5   4  10 128.473 63.2444   6
  -5  -4 -10 90.5833 55.2309   3
  -5  -4 -10 99.8052 33.8980   4
   5   4  11 639.783 115.578   6
  -5  -4 -11 687.519 74.4508   4
  -5  -4 -11 619.069 110.354   3
   5   4  12 236.066 81.6664   6
  -5  -4 -12 166.136 81.3696   3
  -5  -4 -12 232.027 50.5678   4
   5   4  13 387.985 96.4761   6
  -5  -4 -13 380.258 99.9338   3
  -5  -4 -13 304.490 61.0550   4
   5   4  14 733.898 133.121   6
  -5  -4 -14 958.051 149.402   3
  -5  -4 -14 647.945 88.0271   4
   5   4  15-17.8699 49.7458   6
  -5  -4 -15-107.734 77.0243   3
  -5  -5   8 295.300 96.8582   6
   5   5  -8 420.402 103.272   4
   5   5  -7 33.3867 64.4930   4
  -5  -5   7-39.6968 38.6318   1
   5   5  -6 55.5578 52.1010   4
  -5  -5   6-38.9028 42.2805   1
   5   5  -5 289.901 80.9494   4
  -5  -5   5 98.5989 48.4372   1
   5   5  -4 252.806 68.5451   4
  -5  -5   4 257.399 58.7358   1
   5   5  -3 266.902 68.3058   4
  -5  -5   3 149.299 42.9634   1
  -5  -5   2 173.423 48.8002   1
   5   5  -2 194.105 60.0787   4
   5   5  -1 2661.96 153.706   3
  -5  -5   1 2936.99 181.579   1
   5   5  -1 2676.20 152.370   4
  -5  -5   1 2599.17 169.548   2
  -5  -5   1 2766.30 157.311   3
  -5  -5   0 1128.92 100.266   3
   5   5   0 1269.61 130.834   5
  -5  -5   0 1152.81 116.254   1
   5   5   0 1075.49 92.6894   4
  -5  -5   0 1045.90 95.8525   2
  -5  -5  -1 71.6381 36.6553   2
  -5  -5  -1-6.92972 39.4484   3
  -5  -5  -1 74.2146 50.6353   1
   5   5   1-30.5337 59.2473   5
   5   5   1-0.12212 29.4522   4
  -5  -5  -2 81.6740 32.0566   2
  -5  -5  -2 56.1299 43.2630   3
   5   5   2 20.2531 57.2407   5
  -5  -5  -2 146.994 65.5037   1
   5   5   2 57.5363 25.8829   4
  -5  -5  -3 1227.96 102.741   3
  -5  -5  -3 1138.85 112.482   6
   5   5   3 1452.73 137.475   5
   5   5   3 1337.14 63.6841   4
  -5  -5  -3 1245.81 60.7740   2
  -5  -5  -3 1083.79 113.443   1
  -5  -5  -4 1410.85 125.046   6
  -5  -5  -4 1421.53 109.583   3
  -5  -5  -4 1320.44 127.495   1
   5   5   5 108.782 50.5959   6
  -5  -5  -5 154.747 51.7893   3
   5   5   5 126.335 43.5643   3
  -5  -5  -5 140.862 61.9224   1
   5   5   6 326.276 76.0963   6
  -5  -5  -6 429.673 76.2468   3
  -5  -5  -6 516.716 102.836   1
   5   5   7 271.502 38.5834   2
   5   5   7 239.495 77.0572   6
  -5  -5  -7 349.341 74.4161   3
  -5  -5  -7 514.610 120.852   1
   5   5   8 7768.96 326.577   6
  -5  -5  -8 8075.37 306.979   3
  -5  -5  -8 7655.66 148.479   4
  -5  -5  -8 8001.32 146.516   4
   5   5   8 7793.09 234.013   2
   5   5   9 515.271 99.4581   6
  -5  -5  -9 612.555 49.8517   4
  -5  -5  -9 630.101 100.833   3
   5   5   9 557.523 79.6724   2
   5   5  10 2037.80 178.068   6
  -5  -5 -10 2392.24 185.161   3
  -5  -5 -10 2421.87 111.056   4
   5   5  11 21.8011 45.8934   6
   5   5  11 17.1187 37.9589   2
  -5  -5 -11-70.4749 58.8724   3
  -5  -5 -11-7.85647 23.2922   4
   5   5  12 251.054 76.3073   6
  -5  -5 -12 357.582 88.6708   3
  -5  -5 -12 347.244 56.8340   4
   5   5  13 123.772 75.9115   6
  -5  -5 -13-86.3901 54.3959   3
  -5  -5 -13 88.9040 37.3508   4
   5   5  14-76.9844 55.1566   6
  -5  -5 -14 49.1411 63.5145   3
  -5  -5 -14 38.0264 40.4027   4
   5   5  15 220.344 104.729   6
  -5  -5 -15 70.0432 73.2835   3
   5   6  -7-8.04390 52.4509   4
  -5  -6   7-17.9448 38.0980   1
   5   6  -6-13.3527 56.2554   4
  -5  -6   6-74.2705 48.0199   1
   5   6  -5 39.1696 42.1718   4
  -5  -6   5-79.1678 52.4433   1
   5   6  -4 11.9978 37.4178   4
  -5  -6   4-1.81291 44.0930   1
   5   6  -3 495.473 87.5561   4
  -5  -6   3 477.566 83.7248   1
   5   6  -2 478.926 77.7853   4
  -5  -6   2 460.078 79.3606   1
  -5  -6   1 450.246 82.2667   1
  -5  -6   1 442.453 80.0705   2
   5   6  -1 415.102 61.8881   3
   5   6  -1 324.462 60.7448   4
  -5  -6   0 185.847 52.0827   2
  -5  -6   0 52.6963 49.1303   1
  -5  -6   0 162.281 44.8790   3
   5   6   0 110.471 37.0308   4
  -5  -6  -1-22.2410 34.7734   2
  -5  -6  -1-26.2710 53.9632   1
  -5  -6  -1 56.7201 45.6498   3
   5   6   1-53.6201 69.4676   5
   5   6   1 96.7227 43.2876   4
  -5  -6  -2 128.387 36.9623   2
  -5  -6  -2 101.856 40.1345   3
  -5  -6  -2 158.349 67.8260   1
   5   6   2 165.512 73.4140   5
   5   6   2 192.069 40.0963   4
  -5  -6  -2 142.822 39.5993   4
  -5  -6  -3 1649.38 115.074   3
   5   6   3 1730.50 157.177   5
   5   6   3 1675.05 85.1519   4
  -5  -6  -3 1853.55 155.534   1
  -5  -6  -3 1632.75 88.1264   4
  -5  -6  -3 1663.87 85.1251   2
   5   6   4-2.30069 57.1703   5
  -5  -6  -4 28.6747 42.2337   3
   5   6   4 2.44183 16.0512   4
  -5  -6  -4 38.0166 28.2144   2
  -5  -6  -4 33.1374 19.0860   4
   5   6   5 394.016 87.4760   6
  -5  -6  -5 320.029 75.1251   1
   5   6   5 629.376 111.251   5
  -5  -6  -5 449.522 74.8736   3
  -5  -6  -5 441.879 29.9230   4
  -5  -6  -5 419.025 34.1075   2
  -5  -6  -6 130.624 21.5169   2
   5   6   6 127.195 61.2086   6
  -5  -6  -6 140.315 50.3184   3
  -5  -6  -6 65.6318 61.0894   1
  -5  -6  -7-7.63722 21.8239   2
  -5  -6  -7-14.7313 47.1800   3
  -5  -6  -7 132.238 76.4922   1
   5   6   7 138.237 75.9538   6
   5   6   8 896.176 117.607   6
  -5  -6  -8 801.283 38.2912   4
  -5  -6  -8 903.572 42.7964   4
  -5  -6  -8 851.684 106.171   3
  -5  -6  -8 894.171 64.0064   2
  -5  -6  -8 1188.45 146.072   1
   5   6   8 797.428 71.7015   2
   5   6   9 1429.34 150.577   6
  -5  -6  -9 1464.82 137.348   3
  -5  -6  -9 1370.18 68.4534   4
  -5  -6  -9 1513.16 71.5202   4
   5   6   9 1360.52 111.168   2
   5   6  10 224.510 69.9502   6
  -5  -6 -10 308.895 77.5098   3
   5   6  10 204.417 50.3268   2
  -5  -6 -10 254.844 36.6716   4
   5   6  11 126.452 66.5153   6
  -5  -6 -11 39.1950 61.1223   3
   5   6  11 39.2313 44.4443   2
  -5  -6 -11 57.8065 25.4570   4
  -5  -6 -12 1230.14 148.986   3
   5   6  12 823.467 127.766   6
  -5  -6 -12 934.725 84.1791   4
   5   6  13 200.464 74.1652   6
  -5  -6 -13 262.965 85.3496   3
  -5  -6 -13 297.116 55.8360   4
   5   6  14 267.837 90.8604   6
  -5  -6 -14 217.662 76.5869   3
   5   6  15 243.582 93.9907   6
  -5  -6 -15 183.212 83.9515   3
  -5  -7   7 132.250 77.3459   6
  -5  -7   7 52.3068 54.1927   1
   5   7  -6 6.61866 50.6888   4
  -5  -7   6-46.4507 40.6029   1
   5   7  -5-24.0010 44.4516   4
  -5  -7   5-36.3487 48.7715   1
   5   7  -4-11.6206 42.1613   4
  -5  -7   4 6.19370 41.2913   1
   5   7  -3 23.8321 35.3592   4
  -5  -7   3 8.26871 44.9350   1
   5   7  -2-24.5947 44.0175   4
  -5  -7   2-65.2663 53.2344   1
   5   7  -1 533.174 71.3095   3
   5   7  -1 500.923 81.6546   4
  -5  -7   1 583.431 91.5101   1
  -5  -7   0 146.657 47.7037   2
  -5  -7   0 140.303 56.8510   1
  -5  -7   0 73.4093 33.9381   3
   5   7   0 194.179 53.0478   4
  -5  -7  -1 1191.08 99.4579   3
  -5  -7  -1 1445.98 143.710   1
   5   7   1 1052.24 96.8730   4
  -5  -7  -1 1125.26 103.489   4
  -5  -7  -1 1016.16 97.2538   2
  -5  -7  -2 45.4493 64.8316   1
  -5  -7  -2 73.2748 41.5888   3
   5   7   2 27.7411 67.8509   5
   5   7   2 32.6172 30.0383   4
  -5  -7  -2 53.9825 37.3781   4
  -5  -7  -2-10.1003 36.3534   2
  -5  -7  -3 74.6136 44.9799   3
  -5  -7  -3 17.3823 60.4806   1
   5   7   3 67.8117 69.8540   5
   5   7   3 7.25128 28.6200   4
  -5  -7  -3 44.9396 28.1444   4
  -5  -7  -4 2.04579 38.0993   2
  -5  -7  -4 26.9350 37.7525   3
   5   7   4 17.2935 69.0046   5
  -5  -7  -4 98.3159 72.1544   1
   5   7   4 11.9915 18.9798   4
  -5  -7  -4-3.56338 21.2677   4
   5   7   5 349.517 94.1085   5
  -5  -7  -5 284.235 63.3423   3
  -5  -7  -5 253.645 44.4880   2
  -5  -7  -5 114.736 73.0869   1
  -5  -7  -5 219.653 30.8930   4
   5   7   6 373.116 89.0610   6
  -5  -7  -6 379.966 77.7934   1
  -5  -7  -6 459.242 48.5340   2
   5   7   6 510.021 110.983   5
  -5  -7  -6 459.818 69.8539   3
  -5  -7  -6 448.164 34.9274   4
   5   7   7-17.0288 53.0058   6
   5   7   7-15.2063 72.5953   5
  -5  -7  -7 30.6623 29.7828   2
  -5  -7  -7 19.1233 51.1250   3
  -5  -7  -7 144.205 70.9204   1
  -5  -7  -7 5.76471 11.4311   4
  -5  -7  -8 1166.35 116.452   3
   5   7   8 954.535 128.360   6
  -5  -7  -8 1053.78 49.5735   4
  -5  -7  -8 1187.81 78.2155   2
  -5  -7  -8 1372.06 151.595   1
  -5  -7  -9 261.194 45.0652   2
   5   7   9 225.165 50.8290   2
   5   7   9 240.888 78.7447   6
  -5  -7  -9 534.774 116.086   1
  -5  -7  -9 292.049 32.0007   4
  -5  -7  -9 282.341 73.6867   3
  -5  -7  -9 307.969 37.1763   4
   5   7  10 68.6717 46.0212   2
   5   7  10 35.0157 55.7493   6
  -5  -7 -10 22.0725 12.7860   4
  -5  -7 -10 47.2440 46.3502   3
  -5  -7 -10 42.3117 21.1120   4
  -5  -7 -10-2.70344 31.0622   2
   5   7  11-33.9207 47.4660   6
  -5  -7 -11-7.84468 47.2997   3
  -5  -7 -11 3.71195 21.8417   4
   5   7  12-22.5505 60.4669   6
  -5  -7 -12 221.409 75.9776   3
  -5  -7 -12 140.744 40.0649   4
   5   7  13 77.3736 66.5918   6
  -5  -7 -13 32.7307 52.0411   3
  -5  -7 -13 19.6517 31.0776   4
   5   7  14 246.432 81.7190   6
  -5  -7 -14 148.526 64.8753   3
   5   7  15 157.193 84.3466   6
  -5  -7 -15 79.2272 67.3343   3
  -5  -8   6-55.8030 52.0458   1
   5   8  -5 190.990 70.1562   4
  -5  -8   5 145.794 62.6109   1
   5   8  -4 47.6885 52.3015   4
  -5  -8   4-30.9215 48.8027   1
   5   8  -3 7.49757 39.1074   4
  -5  -8   3-70.3207 52.6439   1
   5   8  -2 673.245 99.3341   4
  -5  -8   2 535.112 99.3680   1
   5   8  -1 300.453 67.6638   4
  -5  -8   1 305.436 82.2348   1
  -5  -8   0 111.264 56.9163   1
   5   8   0 211.641 55.0388   4
  -5  -8  -1 879.629 119.558   1
   5   8   1 759.623 89.1120   4
  -5  -8  -1 698.795 88.2809   2
  -5  -8  -1 664.415 71.7346   3
  -5  -8  -2 2107.09 125.820   3
   5   8   2 1966.98 127.974   4
  -5  -8  -2 1879.65 127.991   4
  -5  -8  -2 2073.01 179.239   1
  -5  -8  -3 53.6802 38.5272   3
  -5  -8  -3 43.5003 63.1810   1
   5   8   3 25.3463 58.1982   5
   5   8   3-9.55687 26.6427   4
  -5  -8  -3 28.7869 31.0128   4
  -5  -8  -4 657.664 79.6114   2
  -5  -8  -4 711.576 77.5275   3
  -5  -8  -4 624.813 107.859   1
   5   8   4 636.129 108.655   5
   5   8   4 654.962 64.0700   4
  -5  -8  -4 632.716 62.4053   4
  -5  -8  -5 17.6580 36.7598   3
   5   8   5-12.4252 68.1697   5
  -5  -8  -5 56.7226 63.7260   1
  -5  -8  -5-66.7712 48.2736   2
  -5  -8  -5 10.8596 20.7904   4
   5   8   6 179.977 68.9586   6
   5   8   6 197.310 75.7619   5
  -5  -8  -6 121.272 40.1427   3
  -5  -8  -6 197.539 47.9686   2
  -5  -8  -6 168.167 31.5235   4
  -5  -8  -6-30.0080 75.7690   1
   5   8   7 8.98735 51.2905   6
  -5  -8  -7-53.8418 68.5985   1
  -5  -8  -7-8.95516 28.7893   2
   5   8   7-38.5984 65.4170   5
  -5  -8  -7 13.0965 39.2220   3
  -5  -8  -7-11.8265 13.6908   4
  -5  -8  -8 70.9679 38.3304   2
   5   8   8 84.2593 65.4544   5
   5   8   8 40.5430 50.5763   6
  -5  -8  -8-9.94834 38.8657   3
  -5  -8  -8 30.5832 17.8894   4
  -5  -8  -8-33.2104 53.9017   1
  -5  -8  -9 157.138 42.3425   2
   5   8   9 255.234 84.0250   6
   5   8   9 72.4015 53.3120   5
  -5  -8  -9 145.755 54.8916   3
  -5  -8  -9 146.085 24.0103   4
  -5  -8  -9 273.941 95.3516   1
  -5  -8 -10 31.0893 30.4553   2
   5   8  10 13.0908 50.8920   6
  -5  -8 -10-15.0937 40.0282   3
  -5  -8 -11 454.114 68.9028   2
  -5  -8 -11 462.065 56.7972   4
   5   8  11 406.715 92.9168   6
  -5  -8 -11 406.735 88.1660   3
   5   8  12 51.5934 56.1483   6
  -5  -8 -12 82.5172 54.0015   3
  -5  -8 -12 91.1091 33.5334   4
  -5  -8 -12 136.088 45.4961   2
   5   8  13 187.315 85.4355   6
  -5  -8 -13 185.716 73.2903   3
   5   8  14 189.430 76.8644   6
  -5  -8 -14 177.475 71.0250   3
   5   8  15 149.522 82.3531   6
  -5  -8 -15 150.123 72.9331   3
  -5  -9   5 457.766 105.363   1
   5   9  -4 362.737 88.2207   4
  -5  -9   4 244.836 84.2785   1
   5   9  -3 9.87101 42.2329   4
  -5  -9   3 36.1334 46.2948   1
  -5  -9   2 1211.60 148.353   1
   5   9  -2 980.975 124.605   4
   5   9  -1 153.660 55.1438   4
  -5  -9   1 179.134 59.0922   1
  -5  -9   0 2191.52 192.735   1
   5   9   0 2300.11 166.283   4
  -5  -9  -1 97.0957 58.5241   1
   5   9   1 55.0519 43.0575   4
  -5  -9  -2 806.127 115.809   1
   5   9   2 843.557 90.6596   4
  -5  -9  -2 710.825 69.6014   3
  -5  -9  -3 1413.00 100.428   3
   5   9   3 1522.65 114.346   4
  -5  -9  -3 1633.63 163.050   1
  -5  -9  -3 1274.81 106.228   4
  -5  -9  -4 163.622 58.7949   2
  -5  -9  -4 186.713 46.4336   3
  -5  -9  -4 216.624 79.8642   1
   5   9   4 276.163 93.2807   5
   5   9   4 148.754 38.8287   4
  -5  -9  -4 98.5395 30.8957   4
  -5  -9  -5 1078.90 96.0456   3
   5   9   5 902.294 131.244   5
   5   9   5 962.074 78.7876   4
  -5  -9  -5 1061.15 134.046   1
  -5  -9  -5 878.806 74.8612   4
  -5  -9  -5 1049.11 106.725   2
  -5  -9  -6 360.397 59.2817   3
   5   9   6 429.662 101.961   5
  -5  -9  -6 363.549 47.3467   4
  -5  -9  -6 353.828 65.0635   2
  -5  -9  -6 378.035 81.7697   1
  -5  -9  -7 230.345 67.6550   1
   5   9   7 281.225 76.5681   6
   5   9   7 326.912 94.8655   5
  -5  -9  -7 304.985 57.0559   2
  -5  -9  -7 324.814 59.2466   3
  -5  -9  -7 340.865 41.0141   4
   5   9   8 465.195 100.120   6
  -5  -9  -8 457.271 62.3461   2
  -5  -9  -8 293.616 78.5403   1
   5   9   8 466.328 95.9857   5
  -5  -9  -8 446.544 72.9279   3
  -5  -9  -8 398.601 42.1095   4
  -5  -9  -9 433.057 96.1329   1
   5   9   9 372.687 84.9344   6
  -5  -9  -9 580.979 71.0464   2
   5   9   9 474.470 105.169   5
  -5  -9  -9 438.478 79.1164   3
  -5  -9 -10 99.0074 39.9577   2
  -5  -9 -10 210.532 84.5045   1
   5   9  10 73.3887 59.0522   6
   5   9  10-14.8243 60.4556   5
  -5  -9 -10 70.9585 45.9082   3
  -5  -9 -11 681.634 82.4519   2
   5   9  11 675.642 120.400   6
   5   9  11 630.873 108.481   5
  -5  -9 -11 662.073 99.8257   3
  -5  -9 -12 60.7496 42.6519   2
   5   9  12 32.4176 53.5245   6
   5   9  12 43.5882 51.6149   5
  -5  -9 -12 2.68819 41.2161   3
   5   9  13 668.272 124.059   6
   5   9  13 735.970 124.110   5
  -5  -9 -13 862.711 129.898   3
   5   9  14-9.55436 63.5685   6
   5   9  14 137.299 70.6819   5
  -5  -9 -14 23.7436 57.2965   3
   5   9  15-8.14234 54.6195   6
   5   9  15-0.68981 47.0998   5
  -5  -9 -15-9.04864 47.4488   3
   5  10  -3 355.667 88.2374   4
  -5 -10   3 253.682 79.8029   1
  -5 -10   2 1616.76 180.728   1
   5  10  -2 1342.59 150.303   4
   5  10  -1 160.070 56.2322   4
  -5 -10   1 100.785 60.8662   1
  -5 -10   0 1127.53 147.726   1
   5  10   0 1075.64 122.707   4
  -5 -10  -1 246.041 76.8575   1
   5  10   1 217.375 58.6302   4
  -5 -10  -2 1123.90 140.164   1
   5  10   2 1020.94 108.587   4
  -5 -10  -3-3.80785 21.6996   3
  -5 -10  -3 33.5260 56.1658   1
  -5 -10  -3 9.41446 48.7647   2
   5  10   3-4.70376 28.6923   4
  -5 -10  -4 1976.04 117.215   3
   5  10   4 2089.06 134.627   4
  -5 -10  -4 2325.69 198.878   1
  -5 -10  -4 1908.55 162.212   2
  -5 -10  -5 14.3695 27.7710   3
  -5 -10  -5 80.0660 65.9978   1
   5  10   5 13.1103 22.8770   4
  -5 -10  -5 7.85123 51.8670   2
   5  10   6 180.771 85.3382   5
  -5 -10  -6 310.543 83.4781   1
  -5 -10  -6 289.815 56.2451   3
  -5 -10  -6 228.148 62.5653   2
  -5 -10  -7 84.2522 40.2782   3
   5  10   7-32.8088 55.5139   5
  -5 -10  -7 84.1438 51.7671   2
  -5 -10  -7-45.9404 67.1929   1
   5  10   8 132.233 65.8817   6
  -5 -10  -8 26.9805 56.8246   1
  -5 -10  -8 193.524 54.1447   2
   5  10   8 153.925 83.7801   5
  -5 -10  -8 153.820 51.1861   3
   5  10   9 13.1900 50.6240   6
  -5 -10  -9 32.4283 36.4887   2
   5  10   9 16.4279 62.4576   5
  -5 -10  -9 4.82559 34.7762   3
  -5 -10  -9-7.81504 54.7543   1
   5  10  10 1795.11 185.050   6
  -5 -10 -10 1622.43 146.486   3
   5  10  10 1732.13 181.725   5
  -5 -10 -10 1892.56 188.705   1
  -5 -10 -10 1797.69 133.867   2
  -5 -10 -11 221.369 91.4796   1
   5  10  11 170.232 74.6635   5
  -5 -10 -11 82.5696 46.7060   3
   5  10  11-2.68331 47.2658   6
   5  10  12 581.428 115.083   5
  -5 -10 -12 785.393 112.372   3
   5  10  12 749.576 129.278   6
   5  10  13 237.407 91.5680   6
   5  10  13 116.654 68.7294   5
  -5 -10 -13 147.354 66.2366   3
   5  10  14 256.261 92.3131   6
   5  10  14 160.958 70.4835   5
  -5 -10 -14 222.005 77.9800   3
   5  10  15 45.1787 57.9179   5
  -5 -10 -15 18.7811 52.1131   3
   5  10  15 90.8124 75.7672   6
   5  11  -2 1097.62 143.440   4
   5  11  -1 214.712 66.3311   4
  -5 -11   1 202.007 79.0291   1
  -5 -11   0 594.775 121.666   1
   5  11   0 525.955 92.0396   4
  -5 -11  -1-9.49871 49.7203   1
   5  11   1-39.6404 41.3903   4
   5  11   2 349.864 72.3395   4
  -5 -11  -2 247.410 79.5875   1
  -5 -11  -3-50.4433 49.2693   1
  -5 -11  -3-86.1350 60.0023   2
   5  11   3-6.29061 28.9210   4
  -5 -11  -4-36.9510 50.4239   2
  -5 -11  -4 19.5105 52.3863   1
   5  11   4 24.9875 27.2340   4
   5  11   5 2230.77 142.150   4
  -5 -11  -5 2524.06 217.880   1
  -5 -11  -5 2114.50 180.179   2
  -5 -11  -6 562.435 68.4577   3
  -5 -11  -6 754.276 127.784   1
  -5 -11  -6 500.527 89.7526   2
  -5 -11  -7 4579.23 203.775   3
  -5 -11  -7 4515.56 286.537   1
  -5 -11  -7 4677.64 237.828   2
  -5 -11  -8 325.148 61.9683   3
   5  11   8 433.421 110.328   5
  -5 -11  -8 183.342 58.7315   2
  -5 -11  -8 218.935 72.5611   1
   5  11   9 1027.18 143.311   6
  -5 -11  -9 1007.13 108.203   3
  -5 -11  -9 865.696 134.072   1
   5  11   9 948.800 151.092   5
   5  11  10 29.4087 48.0802   6
   5  11  10-14.4629 56.5966   5
  -5 -11 -10 69.2342 48.1040   3
  -5 -11 -10-3.54513 56.2726   1
   5  11  11 209.199 80.0928   6
   5  11  11 317.369 98.4669   5
  -5 -11 -11 240.990 64.8620   3
  -5 -11 -11 163.740 73.4080   1
  -5 -11 -12 275.039 98.5051   1
   5  11  12 74.1104 70.7556   5
  -5 -11 -12 107.299 59.7264   3
   5  11  12 64.2996 59.8866   6
   5  11  13 483.726 109.390   6
   5  11  13 537.880 111.552   5
  -5 -11 -13 421.047 90.7894   3
   5  11  14 1771.05 203.024   6
  -5 -11 -14 1754.44 182.135   3
   5  11  14 1802.97 197.100   5
   5  11  15 1503.93 205.356   6
  -5 -11 -15 1426.30 174.409   3
   5  11  15 1242.71 165.149   5
   5  12  -1 414.871 87.4103   4
   5  12   0 23.8593 41.9047   4
  -5 -12  -1 173.981 71.9985   1
   5  12   1 264.888 70.0582   4
  -5 -12  -2 92.1012 61.6390   1
   5  12   2 185.888 60.9073   4
  -5 -12  -3-52.2020 64.6630   2
   5  12   3 2.77471 28.4818   4
  -5 -12  -3-7.87293 47.3958   1
  -5 -12  -4 136.821 66.5207   1
   5  12   4 109.745 39.2207   4
  -5 -12  -5 1178.29 159.895   1
   5  12   5 1105.60 107.712   4
  -5 -12  -6 297.486 93.2693   1
  -5 -12  -7 1462.55 176.774   1
  -5 -12  -8-231.372 97.8906   1
  -5 -12  -9 15.3894 56.7654   1
   5  12  10 50.3322 46.1206   6
   5  12  10-17.7477 62.6288   5
  -5 -12 -10 24.8684 32.5544   3
  -5 -12 -10 64.4785 60.3411   1
   5  12  11-54.4836 65.9181   6
  -5 -12 -11 94.7195 73.5254   1
   5  12  11 11.0619 61.1565   5
  -5 -12 -11-33.4911 33.7577   3
  -5 -12 -12 47.1018 67.2396   1
   5  12  12 1.95465 62.0991   5
   5  12  12 15.2053 54.0956   6
  -5 -12 -12 53.9078 44.2816   3
   5  12  13 150.310 81.4407   6
   5  12  13 57.1379 59.2466   5
  -5 -12 -13 84.7224 50.3535   3
   5  12  14 50.6590 53.0255   6
   5  12  14 82.5140 76.5790   5
  -5 -12 -14 43.1099 51.6174   3
   5  12  15 824.255 144.366   5
  -5 -12 -15 665.009 119.999   3
  -5 -13  -4 248.443 85.2509   1
  -5 -13  -5 289.591 92.3546   1
  -5 -13  -6 53.3461 59.7911   1
  -5 -13  -7 43.2018 65.1767   1
  -5 -13  -8 750.837 132.575   1
  -5 -13  -9-44.7028 69.1149   1
  -5 -13 -10 277.168 93.3371   1
   5  13  11-7.96619 47.7483   6
  -5 -13 -11-3.18578 58.0638   1
   5  13  12 216.655 79.4465   6
  -5 -13 -12 293.355 96.7670   1
   5  13  13 209.614 83.7117   6
  -5 -13 -13 418.833 113.067   1
   5  13  14 758.634 141.892   6
  -5 -14  -7 110.731 79.8737   1
  -5 -14  -8 45.6718 53.8318   1
  -5 -14  -9-62.6037 76.7278   1
  -5 -14 -10-86.3552 72.9710   1
  -5 -14 -11 473.415 119.575   1
  -5 -14 -12 105.870 82.8594   1
  -5 -14 -13 295.571 106.203   1
   6 -13  -6 669.000 176.755   2
   6 -13  -5 156.284 114.573   2
   6 -13  -4 108.608 110.244   2
   6 -13  -3 264.616 139.566   2
   6 -12  -8-19.3379 90.8067   2
   6 -12  -7 531.553 172.477   2
   6 -12  -6 126.340 127.803   2
   6 -12  -5 172.958 123.645   2
   6 -12  -4 207.583 105.918   2
   6 -12  -3 615.197 169.982   2
   6 -12  -2 375.012 146.142   2
   6 -12  -1 27.9965 95.0855   2
   6 -12   0 163.125 108.493   2
   6 -12   1 438.689 156.319   2
  -6  12  -1 339.383 92.1526   4
   6 -11  -9 384.684 146.239   2
   6 -11  -8 0.23410 80.6392   2
   6 -11  -7 127.118 104.308   2
   6 -11  -6 57.8618 83.8702   2
   6 -11  -5 61.7155 88.3494   2
   6 -11  -4 158.548 106.848   2
   6 -11  -3-54.2888 112.451   2
   6 -11  -2 27.3437 94.4799   2
   6 -11  -1 16.5283 86.4020   2
   6 -11   0 696.875 161.142   2
   6 -11   1 118.947 110.688   2
  -6  11  -1 58.0933 47.8191   4
   6 -11   2 834.340 183.131   2
  -6  11  -2 766.862 125.549   4
   6 -11   3-123.808 94.6722   2
  -6  11  -3-6.76253 52.1200   4
   6 -10 -10 127.665 108.458   2
   6 -10  -9 240.170 122.356   2
   6 -10  -8 52.4005 89.2118   2
   6 -10  -7 116.532 107.649   2
   6 -10  -6 256.079 109.196   2
   6 -10  -5 245.554 108.262   2
   6 -10  -4-17.3619 94.6299   2
   6 -10  -3 85.9302 93.9766   2
   6 -10  -2 689.916 163.998   2
   6 -10  -1-78.4711 92.8483   2
  -6  10   1 17.4333 27.7895   3
   6 -10   0 111.534 105.924   2
  -6  10   0 15.8590 21.7822   3
   6 -10   1 4.45527 69.1519   2
  -6  10  -1 19.5639 46.6839   4
   6 -10   2-45.8687 79.9612   2
  -6  10  -2 33.2497 39.6939   4
   6 -10   3 89.3604 92.1153   2
  -6  10  -3 51.8841 56.9399   4
   6 -10   4-10.4841 85.4199   2
  -6  10  -4-4.03696 39.0066   4
  -6  10  -5 95.6362 68.2449   4
  -6   9  12 602.145 113.508   6
   6  -9 -11 12.5385 74.1455   2
  -6   9  11-49.4964 45.2195   6
   6  -9 -10 544.303 152.801   2
  -6   9  10 428.993 91.3868   6
  -6   9   9-28.0611 48.7176   6
   6  -9  -9 89.6476 109.095   2
  -6   9   8-43.0779 38.6436   6
   6  -9  -8-79.6202 96.2778   2
  -6   9   7-9.13001 30.2961   6
   6  -9  -7 18.0716 92.8660   2
  -6   9   6 43.4601 34.3423   6
   6  -9  -6 138.524 98.2352   2
  -6   9   5 12.6320 25.4403   6
   6  -9  -5 247.552 122.065   2
  -6   9   4 99.6145 24.9533   6
   6  -9  -4 84.3732 94.0484   2
   6  -9  -3 6.86050 100.253   2
  -6   9   2 26.3030 29.7998   3
   6  -9  -2 79.5082 106.641   2
   6  -9  -1-122.413 100.345   2
  -6   9   1 22.2309 30.3358   3
  -6   9   0 729.495 82.3940   3
   6  -9   0 854.230 159.295   2
  -6   9  -1 72.9233 37.2826   3
   6  -9   1 127.876 98.8062   2
  -6   9  -1 121.791 63.7892   4
  -6   9  -2 132.959 40.6543   3
   6  -9   2 67.1761 94.8526   2
  -6   9  -2 184.859 67.2763   4
   6  -9   3-41.5271 67.5530   2
  -6   9  -3 5.82662 35.9969   4
  -6   9  -4-18.4916 45.3736   4
  -6   9  -5 44.5843 49.1720   4
  -6   9  -6 150.868 63.3554   4
  -6   8  12 1020.52 150.517   6
   6  -8 -11 399.223 129.429   2
  -6   8  11 143.045 62.7989   6
   6  -8 -10 115.908 85.5550   2
  -6   8  10 160.868 65.4136   6
   6  -8  -9 81.6606 78.3090   2
  -6   8   9 79.2059 48.5402   6
  -6   8   8 15.2668 35.0123   6
   6  -8  -8 75.9816 88.6177   2
  -6   8   7 1395.95 128.098   6
   6  -8  -7 1357.65 186.526   2
  -6   8   6 280.125 59.4558   6
   6  -8  -6 147.971 78.3842   2
  -6   8   5 5907.13 223.413   6
   6  -8  -5 6169.54 384.939   2
  -6   8   4 160.888 38.7367   6
   6  -8  -4 86.8040 95.5875   2
  -6   8   3 3593.85 153.483   6
  -6   8   3 3808.81 141.961   6
   6  -8  -3 3715.18 297.798   2
  -6   8   3 3498.30 191.250   3
  -6   8   2 22.8321 32.8815   3
  -6   8   2 37.4105 19.3814   6
  -6   8   2 61.9531 21.6958   6
   6  -8  -2 9.38498 98.1441   2
  -6   8   1 561.930 36.3908   6
  -6   8   1 560.915 74.9536   3
   6  -8  -1 526.692 75.8906   3
   6  -8  -1 652.209 153.680   2
   6  -8   0 86.7789 74.5286   2
  -6   8   0 134.508 45.6135   3
   6  -8   0 118.192 37.4005   3
   6  -8   1 90.6531 76.8137   2
  -6   8  -1 41.0860 28.6105   3
  -6   8  -1 16.8598 37.1905   4
   6  -8   1 60.3182 31.4082   3
  -6   8  -2 27.4947 28.3264   3
   6  -8   2 48.2504 74.7596   2
  -6   8  -2 30.0779 47.2534   4
  -6   8  -3 851.893 89.4011   3
   6  -8   3 686.524 140.068   2
  -6   8  -3 849.193 118.561   4
  -6   8  -4-1.53647 31.5778   3
  -6   8  -4 103.708 50.3241   4
  -6   8  -5 78.1483 36.6104   3
  -6   8  -5 56.7597 42.9222   4
  -6   8  -6 113.970 62.3935   4
  -6   8  -7-51.0914 45.0883   4
  -6   8  -8 42.6140 53.6537   4
  -6   7  12 865.886 142.431   6
   6  -7 -11-53.7352 85.1494   2
  -6   7  11 27.7823 50.9255   6
   6  -7 -10 46.4725 97.1157   2
  -6   7  10-43.7131 43.1820   6
   6  -7  -9 290.230 105.406   2
  -6   7   9 152.463 68.3885   6
   6  -7  -8 471.612 124.942   2
  -6   7   8 302.075 74.3045   6
  -6   7   7 45.9216 35.4380   6
   6  -7  -7 81.6348 91.1269   2
  -6   7   6 2539.47 165.466   6
   6  -7  -6 2336.70 238.090   2
   6  -7  -5 258.079 112.271   2
   6  -7  -4 1996.79 217.016   2
  -6   7   3 658.804 75.5901   6
  -6   7   3 730.023 92.0845   3
   6  -7  -3 596.723 138.442   2
  -6   7   2 1456.04 123.566   3
  -6   7   2 1456.83 98.8958   6
   6  -7  -2 1566.67 190.749   2
  -6   7   1 244.936 37.0830   6
  -6   7   1 286.744 62.0773   3
   6  -7  -1 461.150 129.412   2
  -6   7   0 1918.30 139.419   3
  -6   7   0 1990.64 90.2989   6
   6  -7   0 2039.01 140.178   3
   6  -7   0 2111.48 220.752   2
  -6   7  -1 798.590 53.7378   6
   6  -7   1 725.180 84.0725   3
   6  -7   1 836.730 147.671   2
  -6   7  -1 765.459 86.4391   3
  -6   7  -1 654.567 94.1581   4
  -6   7  -2 5812.64 237.910   3
  -6   7  -2 5840.68 154.111   6
   6  -7   2 5502.82 229.863   3
  -6   7  -2 5613.97 273.908   4
   6  -7   2 5221.41 332.657   2
  -6   7  -3 733.077 86.6839   3
   6  -7   3 644.648 135.308   2
  -6   7  -3 592.385 94.2498   4
   6  -7   4 3788.60 155.845   6
  -6   7  -4 4159.73 206.362   3
  -6   7  -4 4219.26 249.168   4
   6  -7   5 350.466 57.5060   6
  -6   7  -5 404.464 68.3885   3
  -6   7  -5 524.577 93.8767   4
  -6   7  -6 469.943 76.9700   3
  -6   7  -6 495.651 95.2491   4
  -6   7  -7 191.206 56.3661   3
  -6   7  -7 325.054 85.0227   4
  -6   7  -8-18.9615 49.1552   4
  -6   7  -9 3.49352 45.3607   4
  -6   6  12 293.207 92.5691   6
   6  -6 -11 619.812 151.743   2
  -6   6  11 740.890 129.132   6
   6  -6 -10 187.644 95.8433   2
  -6   6  10 123.319 64.0391   6
   6  -6  -9 208.750 105.145   2
  -6   6   9 228.108 74.2027   6
   6  -6  -8 174.232 105.051   2
  -6   6   8-4.87122 45.6911   6
   6  -6  -7 384.229 124.183   2
  -6   6   7 470.229 84.3071   6
   6  -6  -6 314.814 111.388   2
   6  -6  -5 3461.38 125.405   1
   6  -6  -5 3418.79 265.731   2
  -6   6   4 7.43156 47.8662   3
   6  -6  -4 133.027 94.0125   2
   6  -6  -3 2973.08 245.730   2
  -6   6   3 2740.43 170.445   3
  -6   6   2 4053.36 206.051   3
  -6   6   2 3954.26 174.759   6
   6  -6  -2 3617.46 267.201   2
  -6   6   1 169.283 37.4905   6
  -6   6   1 130.923 51.2646   3
   6  -6  -1 1.73966 95.8476   2
  -6   6   0 7393.99 273.849   3
  -6   6   0 7155.87 209.426   6
   6  -6   0 7404.10 376.491   2
   6  -6   0 6889.98 264.540   3
  -6   6  -1 300.361 42.6491   6
  -6   6  -1 396.108 71.5661   3
   6  -6   1 265.429 99.2643   2
   6  -6   1 302.549 61.7684   3
  -6   6  -2 8192.37 287.604   3
  -6   6  -2 8540.82 224.645   6
   6  -6   2 7692.06 277.277   3
  -6   6  -2 8730.51 322.529   4
   6  -6   2 7958.23 387.211   2
  -6   6  -3 1433.11 121.290   3
  -6   6  -3 1433.21 91.9423   6
   6  -6   3 1282.03 165.730   2
  -6   6  -3 1488.14 138.814   4
   6  -6   4 5438.29 203.914   6
  -6   6  -4 5637.70 196.595   6
  -6   6  -4 5471.43 237.747   3
  -6   6  -4 5580.96 269.289   4
  -6   6  -5 1968.08 146.019   3
   6  -6   5 2067.56 132.711   6
  -6   6  -5 2282.54 176.507   4
   6  -6   6 2508.81 159.703   6
  -6   6  -6 2598.64 173.897   3
  -6   6  -6 3007.76 207.701   4
   6  -6   7 175.043 55.5954   6
  -6   6  -7 141.117 51.3525   3
  -6   6  -7 136.048 54.3765   4
   6  -6   8 640.774 92.3494   6
  -6   6  -8 655.328 98.0684   3
  -6   6  -8 811.517 117.220   4
  -6   6  -9 9.61754 42.1387   3
  -6   6  -9-40.6231 59.0186   4
  -6   6 -10-41.1830 57.0774   4
   6  -5 -11 1279.41 193.632   2
  -6   5  11 1121.37 155.878   6
   6  -5 -10-27.2588 73.1350   2
  -6   5  10 164.505 76.5204   6
   6  -5  -9 467.397 123.120   2
  -6   5   9 300.509 83.1693   6
   6  -5  -8 54.4403 76.3196   2
  -6   5   8 91.9876 75.0347   6
   6  -5  -7 96.4991 97.6027   2
   6  -5  -6 68.2518 70.5860   2
   6  -5  -5 7.96681 13.1291   1
   6  -5  -5-6.79665 71.4381   2
  -6   5   4-135.827 70.7375   3
   6  -5  -4-111.818 107.599   2
   6  -5  -4 14.7229 25.9662   1
  -6   5   3 1653.20 138.453   3
   6  -5  -3 2088.46 204.813   2
  -6   5   2 967.158 106.819   3
   6  -5  -2 772.303 131.461   2
  -6   5   1 2029.88 146.362   3
  -6   5   1 1871.83 122.631   6
   6  -5  -1 1873.74 176.758   2
  -6   5   0 4608.20 215.622   3
  -6   5   0 4761.44 185.614   6
   6  -5   0 4999.29 221.137   3
   6  -5   0 4728.75 283.784   2
  -6   5  -1 5408.97 230.005   3
   6  -5   1 5473.78 231.334   3
  -6   5  -1 5178.35 186.612   6
   6  -5   1 5062.10 293.019   2
  -6   5  -2 117.385 33.0719   6
   6  -5   2 113.531 76.8792   2
  -6   5  -2 81.3545 48.7034   3
  -6   5  -2 135.872 53.5767   4
   6  -5   2 31.3779 29.7050   3
  -6   5  -3 3970.04 198.675   3
  -6   5  -3 4015.83 166.049   6
   6  -5   3 3949.65 196.865   3
  -6   5  -3 4148.39 210.085   4
   6  -5   3 3792.99 260.586   2
   6  -5   4 194.038 44.7895   6
  -6   5  -4 126.993 48.6088   3
  -6   5  -4 287.979 65.4145   4
   6  -5   5 505.736 70.7354   6
  -6   5  -5 557.879 82.5356   3
  -6   5  -5 497.051 81.0248   4
   6  -5   6 20.8581 33.7566   6
  -6   5  -6 11.9538 36.1710   3
  -6   5  -6 29.3582 39.5268   4
   6  -5   7 3310.27 199.910   6
  -6   5  -7 3871.19 223.273   3
  -6   5  -7 3460.59 219.940   4
  -6   5  -8 76.7546 49.6814   3
  -6   5  -8-12.2236 50.5561   4
   6  -5   8 76.7753 46.6478   6
   6  -5   9 709.528 104.815   6
  -6   5  -9 766.529 112.905   3
  -6   5  -9 786.679 116.234   4
   6  -5  10 112.286 52.6770   6
  -6   5 -10 63.3455 59.2226   3
  -6   5 -10-28.1409 50.3454   4
  -6   5 -11 361.955 92.3699   3
  -6   5 -11 234.610 74.2190   4
   6  -4 -11 138.923 89.5678   2
  -6   4  11 235.737 80.3933   6
   6  -4 -11 294.602 109.134   4
   6  -4 -10 299.127 115.730   2
  -6   4  10 279.868 89.8689   6
   6  -4  -9 294.594 93.9423   2
  -6   4   9 67.8975 56.7280   6
   6  -4  -8 156.072 84.7444   2
   6  -4  -7 346.417 109.721   2
   6  -4  -6 96.7672 79.4766   2
   6  -4  -5 99.6306 73.8181   2
  -6   4   4-13.4437 50.2250   3
   6  -4  -4-102.028 95.7735   2
   6  -4  -4 30.3379 22.7068   1
  -6   4   3 1015.78 111.641   3
   6  -4  -3 938.791 136.151   2
   6  -4  -3 1054.98 82.0027   1
   6  -4  -2 436.727 64.3552   1
   6  -4  -2 376.225 105.410   2
  -6   4   2 251.517 63.5205   3
  -6   4   1 321.898 68.7056   3
  -6   4   1 232.994 71.4070   2
   6  -4  -1 355.436 61.3377   4
   6  -4  -1 247.807 92.9207   2
   6  -4   0 768.845 89.7881   3
  -6   4   0 749.459 93.8563   3
  -6   4   0 654.804 74.4637   6
   6  -4   0 729.648 81.1917   4
   6  -4   0 706.567 111.934   2
   6  -4   1 470.848 113.538   2
  -6   4  -1 374.509 73.8504   3
   6  -4   1 318.659 59.4375   3
   6  -4   1 363.633 59.2811   4
  -6   4  -1 357.815 56.8589   6
  -6   4  -2 2375.92 153.880   3
  -6   4  -2 2414.00 132.486   6
   6  -4   2 2428.62 151.160   3
  -6   4  -2 2540.29 150.997   4
   6  -4   2 2504.28 145.343   4
   6  -4   2 2234.26 188.788   2
   6  -4   3 777.670 83.4079   6
  -6   4  -3 846.848 80.7885   6
   6  -4   3 871.378 95.5119   3
   6  -4   3 756.867 121.890   2
  -6   4  -3 761.975 93.3944   3
  -6   4  -3 837.396 91.9985   4
   6  -4   3 917.612 89.7416   4
   6  -4   4 655.820 81.4936   6
  -6   4  -4 633.118 87.9850   3
  -6   4  -4 715.928 87.9228   4
   6  -4   5 1733.28 130.465   6
  -6   4  -5 1579.92 132.742   3
  -6   4  -5 1559.38 118.742   6
  -6   4  -5 1690.42 136.965   4
   6  -4   6 485.785 75.8307   6
  -6   4  -6 386.213 62.9673   6
  -6   4  -6 452.785 80.8580   3
  -6   4  -6 518.435 81.0215   4
   6  -4   7 830.138 103.452   6
  -6   4  -7 601.131 91.8895   3
  -6   4  -7 736.314 95.4739   4
   6  -4   8 1343.94 135.595   6
  -6   4  -8 1384.44 144.042   3
  -6   4  -8 1384.31 135.905   4
   6  -4   9 351.646 70.0573   6
  -6   4  -9 282.063 73.1243   3
  -6   4  -9 375.702 76.8322   4
   6  -4  10 658.529 110.337   6
  -6   4 -10 726.668 116.442   3
  -6   4 -10 662.979 105.028   4
   6  -4  11 1048.06 139.611   6
  -6   4 -11 1184.84 152.187   3
  -6   4 -11 1107.12 142.120   4
   6  -4  12-53.3499 53.2129   6
  -6   4 -12-28.1987 55.6813   3
  -6   4 -12 31.7804 48.3302   4
   6  -3 -11 17.1772 67.8962   2
  -6   3  11 69.8127 67.9831   6
   6  -3 -11 41.4071 62.8491   4
   6  -3 -10 107.307 81.0465   2
  -6   3  10 81.7577 64.4941   6
   6  -3 -10 212.580 83.6420   4
   6  -3  -9 365.380 109.882   2
  -6   3   9 396.351 95.8948   6
   6  -3  -8 123.075 89.7806   2
   6  -3  -7 61.8517 66.9142   2
   6  -3  -6 119.091 70.2792   2
   6  -3  -5 572.037 123.860   2
   6  -3  -4 14.1200 77.7825   2
  -6   3   4 16.7771 47.0823   3
   6  -3  -4 27.2808 16.0680   1
  -6   3   3 190.733 67.4128   3
   6  -3  -3 290.270 85.1006   2
   6  -3  -3 225.959 40.3338   1
  -6   3   2 481.295 93.0273   2
  -6   3   2 291.948 66.4996   3
   6  -3  -2 218.699 77.4032   2
   6  -3  -2 302.962 51.6833   1
  -6   3   1 71.9431 58.7492   3
  -6   3   1 42.0743 52.1527   2
   6  -3  -1 48.3103 28.1676   4
   6  -3  -1-8.44063 75.2629   2
   6  -3  -1 114.663 55.4152   1
   6  -3   0 670.928 81.9926   3
  -6   3   0 501.481 78.7393   3
   6  -3   0 631.617 101.031   2
  -6   3  -1 4117.56 198.648   3
   6  -3   1 4225.74 200.884   3
   6  -3   1 4163.52 233.483   2
   6  -3   2 681.769 105.353   2
  -6   3  -2 757.938 95.6130   3
   6  -3   2 768.486 87.5873   3
   6  -3   3 805.354 91.2004   3
   6  -3   3 675.127 101.516   2
   6  -3   3 645.643 82.1259   6
  -6   3  -3 718.066 88.8908   3
  -6   3  -3 699.136 76.9340   4
   6  -3   4 227.268 58.4411   6
  -6   3  -4 218.930 61.4415   3
  -6   3  -4 203.788 47.8569   4
   6  -3   4 190.445 42.0461   4
   6  -3   5 44.1274 42.2322   6
  -6   3  -5 68.2501 38.8582   6
  -6   3  -5 142.349 57.2009   3
  -6   3  -5 112.222 48.1929   4
   6  -3   5 116.712 40.4527   4
  -6   3  -6 696.436 88.8307   6
   6  -3   6 599.999 90.2297   6
  -6   3  -6 676.426 99.9606   3
  -6   3  -6 581.100 81.9475   4
   6  -3   7 18.1278 47.1758   6
  -6   3  -7 4.34312 41.0049   3
  -6   3  -7 34.3818 33.0383   4
   6  -3   8-63.1649 51.7617   6
  -6   3  -8-19.1560 44.1517   3
  -6   3  -8 7.17130 34.0971   4
   6  -3   9 207.015 64.7134   6
  -6   3  -9 227.874 68.7772   3
  -6   3  -9 229.588 63.2193   4
   6  -3  10 1371.49 150.849   6
  -6   3 -10 1530.35 161.294   3
  -6   3 -10 1471.17 144.518   4
   6  -3  11 883.898 126.952   6
  -6   3 -11 841.217 120.143   4
  -6   3 -11 666.792 113.810   3
   6  -3  12 440.728 97.4097   6
  -6   3 -12 261.930 81.7774   3
  -6   3 -12 269.927 77.2711   4
   6  -3  13 59.7034 53.4770   6
  -6   3 -13 107.657 63.7875   3
  -6   3 -13 175.371 66.8977   4
   6  -2 -11 165.600 85.4500   4
   6  -2 -11 233.390 101.228   2
  -6   2  10 724.434 137.238   6
   6  -2 -10 734.909 136.967   4
   6  -2 -10 591.534 134.110   2
   6  -2  -9 143.769 77.3496   2
  -6   2   9 276.486 84.2458   6
   6  -2  -9 211.863 78.3885   4
   6  -2  -8 339.632 97.1038   2
   6  -2  -7 26.4498 66.7810   2
   6  -2  -6 204.228 80.7136   2
   6  -2  -5 905.970 49.8523   5
   6  -2  -5 814.757 133.793   2
   6  -2  -4 223.045 102.798   2
  -6   2   4-72.7481 67.1036   3
   6  -2  -3 114.753 26.3775   1
  -6   2   3 133.786 52.4260   3
   6  -2  -3 78.2770 76.3366   2
  -6   2   3 59.8034 54.4507   2
  -6   2   2 160.371 59.2225   3
   6  -2  -2 164.396 69.5785   2
   6  -2  -2 172.718 41.4640   1
  -6   2   2 232.185 72.5773   2
  -6   2   1-12.6532 48.3587   2
  -6   2   1 37.3511 53.3824   3
   6  -2  -1 65.7700 35.6282   1
   6  -2  -1 27.5938 63.8489   2
  -6   2   0 229.272 62.5272   3
  -6   2   0 201.391 61.9354   2
   6  -2   0 241.885 53.7522   3
   6  -2   0 200.123 72.6538   2
   6  -2   0 253.447 56.4017   1
  -6   2  -1 2891.01 166.758   3
   6  -2   1 2548.33 154.679   3
   6  -2   1 2736.22 134.602   4
   6  -2   1 2600.65 167.157   2
   6  -2   2 101.154 55.1730   2
  -6   2  -2 93.2144 58.6754   3
   6  -2   2 60.3524 37.9809   3
   6  -2   2 39.2002 21.5501   4
   6  -2   3 336.800 75.9371   2
   6  -2   3 229.313 58.1014   6
  -6   2  -3 224.127 54.8852   3
   6  -2   3 289.005 58.3717   3
   6  -2   3 333.060 47.8789   4
   6  -2   4 2269.06 150.374   6
  -6   2  -4 2047.83 145.343   3
  -6   2  -4 2231.97 121.864   4
   6  -2   5 54.2671 51.1285   6
  -6   2  -5-2.48376 29.2655   6
  -6   2  -5 52.8964 58.5973   3
  -6   2  -5 9.97036 31.2878   4
   6  -2   6 480.455 84.2435   6
  -6   2  -6 403.476 78.4735   3
  -6   2  -6 492.217 72.6352   4
   6  -2   6 573.922 72.4821   4
   6  -2   7 35.4147 48.2838   6
  -6   2  -7 30.8876 52.0448   3
  -6   2  -7-6.29225 39.8556   4
   6  -2   8 65.0947 48.8957   6
  -6   2  -8 128.633 63.5893   3
  -6   2  -8 76.9029 37.0872   4
   6  -2   9 319.794 80.9116   6
  -6   2  -9 385.773 89.3004   3
  -6   2  -9 318.092 67.6911   4
   6  -2  10 385.516 87.8229   6
  -6   2 -10 414.124 87.2941   3
  -6   2 -10 459.081 77.0396   4
   6  -2  11 371.149 87.1831   6
  -6   2 -11 497.936 102.884   3
  -6   2 -11 471.218 85.0775   4
   6  -2  12 163.782 72.5893   6
  -6   2 -12 141.360 66.4557   3
  -6   2 -12 250.090 71.8228   4
   6  -2  13-31.3588 49.8630   6
  -6   2 -13 93.9253 68.1155   3
  -6   2 -13 5.53989 36.7598   4
  -6   2 -14 141.778 65.9608   4
  -6   1  10 240.094 102.943   6
   6  -1 -10 249.874 101.537   4
  -6   1   9 241.492 86.7751   6
   6  -1  -9 370.972 100.669   4
   6  -1  -9 143.474 77.0723   2
   6  -1  -8 355.027 99.1975   2
   6  -1  -8 313.394 87.6509   4
   6  -1  -7 284.225 92.6826   2
   6  -1  -7 406.405 97.8084   4
   6  -1  -6 1510.86 167.226   2
   6  -1  -5 38.0292 69.9637   2
   6  -1  -4-22.0743 71.0902   2
  -6   1   4-124.613 75.8521   3
   6  -1  -4 27.5360 25.2349   5
  -6   1   3 416.657 81.2393   3
   6  -1  -3 409.771 102.739   2
  -6   1   3 373.447 83.2096   2
   6  -1  -2 85.9866 29.0793   1
  -6   1   2 88.7687 56.2055   3
   6  -1  -2 156.853 77.9210   2
  -6   1   2 34.0989 52.0957   2
  -6   1   1 371.351 78.2891   3
   6  -1  -1 462.171 83.1035   2
   6  -1  -1 608.459 67.3736   1
  -6   1   1 477.390 82.5754   2
  -6   1   0 1210.15 109.867   3
   6  -1   0 1038.62 101.723   3
  -6   1   0 1280.53 116.190   6
   6  -1   0 1055.65 101.768   2
   6  -1   0 1121.06 93.5049   1
  -6   1   0 1099.38 108.070   2
  -6   1  -1 1497.48 123.775   3
   6  -1   1 1373.83 115.444   3
   6  -1   1 1344.37 87.9467   4
   6  -1   1 1438.57 112.389   1
   6  -1   1 1379.31 113.850   2
  -6   1  -2 57.5935 52.2233   3
   6  -1   2 45.9644 37.1899   3
   6  -1   2 38.9465 22.5143   4
   6  -1   2-75.4186 53.2483   2
   6  -1   3 472.992 71.3741   2
   6  -1   3 446.740 75.5505   6
  -6   1  -3 334.076 63.8894   3
   6  -1   3 471.338 49.4578   4
   6  -1   3 478.406 69.8365   3
  -6   1  -4 1705.28 127.233   6
  -6   1  -4 1737.94 133.508   3
   6  -1   4 1791.64 138.297   6
  -6   1  -4 1666.80 95.1225   4
   6  -1   4 1655.45 91.7052   4
   6  -1   4 1628.07 123.222   2
  -6   1  -5-48.0300 38.8089   6
  -6   1  -5 52.5961 62.6935   3
  -6   1  -5 18.3024 26.1688   4
   6  -1   5 32.9858 24.7663   4
   6  -1   5-37.3244 56.0046   6
  -6   1  -6 1218.80 127.697   3
   6  -1   6 1096.61 117.933   6
  -6   1  -6 1059.58 87.8768   4
   6  -1   7 228.878 69.6694   6
  -6   1  -7 198.986 75.8347   3
  -6   1  -7 222.596 49.9757   4
   6  -1   8-17.4639 56.9125   6
  -6   1  -8 43.3547 47.6196   3
  -6   1  -8 13.1035 31.7213   4
   6  -1   8 64.7940 40.8457   4
   6  -1   9-8.44916 48.6879   6
  -6   1  -9 19.8546 47.1632   3
  -6   1  -9 64.4256 31.9671   4
   6  -1  10 56.8054 48.1636   6
  -6   1 -10 68.7007 61.1837   3
  -6   1 -10 138.334 47.1376   4
   6  -1  11 11.7177 43.0804   6
  -6   1 -11 29.1455 55.7618   3
  -6   1 -11 59.5980 43.3843   4
   6  -1  12 80.2498 55.3904   6
  -6   1 -12 263.165 78.4540   3
  -6   1 -12 252.434 63.6803   4
   6  -1  13 201.295 88.2899   6
  -6   1 -13 104.678 74.8136   3
  -6   1 -13 144.583 60.1923   4
   6  -1  14-44.2840 62.6428   6
  -6   1 -14 85.0202 71.1767   3
  -6   1 -14 10.7045 38.0780   4
  -6   0  10-104.261 73.3632   6
   6   0 -10 20.0426 58.9543   4
  -6   0   9 475.483 115.933   6
   6   0  -9 458.798 108.413   4
   6   0  -8 102.340 68.7848   4
  -6   0   7 885.810 78.1627   1
   6   0  -7 1105.56 143.702   4
   6   0  -7 988.929 145.657   2
   6   0  -6 4947.51 277.382   4
  -6   0   6 5073.13 194.721   1
   6   0  -6 4978.97 289.838   2
   6   0  -5 39.6529 57.7184   2
  -6   0   5 13.8376 26.8581   1
   6   0  -5 87.0013 57.6371   4
   6   0  -4 1952.40 102.003   5
  -6   0   4 1955.58 125.065   1
   6   0  -4 1567.18 155.762   2
   6   0  -3 248.956 83.0882   2
  -6   0   3 538.859 97.3243   3
   6   0  -3 272.213 50.8384   5
  -6   0   3 224.517 72.9967   2
  -6   0   3 381.907 65.3048   1
  -6   0   2 35.0811 53.0457   3
   6   0  -2 27.4905 60.5720   2
  -6   0   2 51.2021 55.3633   2
   6   0  -1 14.5472 28.0942   1
   6   0  -1 15.6318 56.2316   2
  -6   0   1-3.99809 54.3369   3
  -6   0   1-19.4650 42.2426   2
  -6   0   0 338.044 66.6260   6
  -6   0   0 359.316 73.5547   3
   6   0   0 189.033 57.8662   2
   6   0   0 297.823 58.4629   3
   6   0   0 338.600 52.8671   1
  -6   0   0 281.463 58.8763   2
   6   0   1 78.2522 34.8125   1
  -6   0  -1 46.3467 35.7449   6
  -6   0  -1 150.270 46.4424   2
  -6   0  -1 111.682 55.0634   3
   6   0   1 60.8931 38.1861   2
  -6   0  -2 572.054 78.7530   6
  -6   0  -2 526.520 80.9523   3
   6   0   2 582.800 51.1137   4
   6   0   2 556.393 66.0636   2
   6   0   2 601.932 75.7457   1
   6   0   3 1665.42 133.580   6
  -6   0  -3 1710.47 135.062   3
  -6   0  -3 1878.03 136.472   6
   6   0   3 1608.43 77.9895   4
   6   0   3 1641.17 129.581   1
   6   0   3 1461.40 100.540   2
   6   0   4 63.0820 54.9381   6
  -6   0  -4 132.974 48.3425   6
   6   0   4 48.2679 38.3566   2
  -6   0  -4 121.962 56.1899   3
   6   0   4 135.892 45.6524   3
   6   0   4 232.989 69.5532   1
   6   0   4 99.8484 24.7531   4
  -6   0  -5 955.614 101.998   6
   6   0   5 863.777 107.825   6
  -6   0  -5 872.320 62.8204   4
  -6   0  -5 1065.81 117.908   3
   6   0   5 914.651 63.5822   4
   6   0   6 1554.95 138.266   6
  -6   0  -6 1521.96 136.410   3
  -6   0  -6 1405.40 88.2766   4
   6   0   6 1402.70 86.1235   4
   6   0   7 236.612 78.8912   6
  -6   0  -7 204.228 70.3791   3
  -6   0  -7 182.891 38.3400   4
   6   0   7 192.642 42.9631   4
   6   0   8-44.0041 64.5168   6
  -6   0  -8 0.67642 54.6704   3
  -6   0  -8-11.2232 28.9315   4
   6   0   8-34.5432 42.0498   2
   6   0   9 135.212 59.5978   6
  -6   0  -9 156.042 68.6296   3
  -6   0  -9 114.008 39.1690   4
   6   0   9 127.267 43.8320   4
   6   0  10 241.680 72.3219   6
  -6   0 -10 243.752 73.6166   3
  -6   0 -10 257.037 55.7081   4
   6   0  11 77.0686 64.0923   6
  -6   0 -11-9.47371 48.4524   3
  -6   0 -11 23.3110 39.0736   4
   6   0  12 18.6462 59.3491   6
  -6   0 -12-16.3693 49.4658   3
  -6   0 -12 30.7460 36.6971   4
   6   0  13 14.2646 57.5743   6
  -6   0 -13 93.6536 54.9206   3
  -6   0 -13 117.982 45.0391   4
   6   0  14-67.8905 68.9694   6
  -6   0 -14 77.8914 60.2782   3
  -6   0 -14 103.588 51.5487   4
  -6  -1   9 466.631 118.569   6
   6   1  -9 244.385 92.9426   4
   6   1  -8 77.4037 56.2655   4
   6   1  -7 851.570 130.052   4
   6   1  -6 51.1460 46.0661   4
   6   1  -5 717.171 105.780   4
   6   1  -5 644.689 112.168   2
   6   1  -4 842.352 118.267   4
   6   1  -4 853.638 115.805   2
   6   1  -3 2192.11 124.702   5
   6   1  -3 2147.32 163.496   4
   6   1  -3 2141.18 167.239   2
  -6  -1   3 2132.66 177.090   2
  -6  -1   3 2207.81 161.402   3
   6   1  -2 17.6591 54.1296   2
  -6  -1   2-1.41536 45.0352   3
   6   1  -1 397.357 72.8099   2
  -6  -1   1 447.614 81.5604   3
  -6  -1   1 461.129 78.9000   2
  -6  -1   0 2401.56 157.575   3
   6   1   0 2530.57 155.294   3
   6   1   0 2511.19 139.448   1
   6   1   0 2187.94 128.971   2
  -6  -1   0 2180.95 135.026   2
  -6  -1  -1 539.075 65.3231   2
  -6  -1  -1 599.854 81.8155   6
  -6  -1  -1 451.498 74.8546   3
   6   1   1 544.048 74.1839   3
   6   1   1 589.523 74.0788   1
   6   1   1 525.942 61.1655   2
  -6  -1  -2 28.4219 31.7247   6
   6   1   2 23.1564 30.3943   2
  -6  -1  -2 23.9506 47.9629   3
   6   1   2 28.3226 31.2809   3
   6   1   2 20.2081 16.3917   4
   6   1   2-33.2243 43.3393   1
  -6  -1  -3 4061.92 208.051   6
  -6  -1  -3 3857.86 192.056   3
   6   1   3 3863.08 108.635   4
   6   1   3 4020.48 199.449   1
   6   1   3 4197.60 132.008   2
   6   1   4 304.955 77.8170   6
  -6  -1  -4 271.356 60.4775   6
  -6  -1  -4 289.309 71.4714   3
   6   1   4 248.133 53.3143   3
   6   1   4 217.019 23.4841   4
   6   1   4 342.780 67.2154   1
   6   1   4 237.190 42.8845   2
   6   1   5 10451.4 354.785   6
  -6  -1  -5 10983.1 348.128   6
  -6  -1  -5 10274.0 338.612   3
   6   1   5 10493.3 195.787   4
   6   1   6 355.459 82.1721   6
  -6  -1  -6 325.289 80.6804   3
  -6  -1  -6 269.923 35.4700   4
   6   1   6 281.719 35.7100   4
   6   1   6 268.169 39.4796   2
   6   1   7 245.200 48.1123   2
   6   1   7 251.017 72.1921   6
  -6  -1  -7 248.149 80.3237   3
  -6  -1  -7 238.299 37.1193   4
   6   1   7 268.513 42.0628   4
   6   1   8 97.0337 61.7284   6
  -6  -1  -8 131.216 62.3565   3
  -6  -1  -8 167.224 36.1103   4
   6   1   9 528.485 79.2289   2
   6   1   9 534.669 100.848   6
  -6  -1  -9 553.902 65.6228   4
  -6  -1  -9 466.961 87.3064   3
   6   1  10 60.8827 50.9457   6
  -6  -1 -10 61.2482 53.8758   3
  -6  -1 -10 10.3951 27.9481   4
   6   1  11-18.4992 50.5126   6
  -6  -1 -11 32.1948 56.8953   3
  -6  -1 -11 135.981 47.1819   4
   6   1  12 261.297 80.3028   6
  -6  -1 -12 374.912 89.7682   3
  -6  -1 -12 402.672 73.0247   4
   6   1  13-30.8114 61.7495   6
  -6  -1 -13 154.595 64.3668   3
  -6  -1 -13 166.189 52.4961   4
   6   1  14 15.3697 58.5403   6
  -6  -1 -14-34.8943 56.2308   3
  -6  -1 -14 75.0350 51.3056   4
  -6  -2   9 132.710 81.7556   6
   6   2  -9 93.2495 57.1366   4
   6   2  -8 225.586 82.2526   4
  -6  -2   7 678.558 85.9919   1
   6   2  -7 864.643 133.294   4
  -6  -2   6 42.2562 37.9514   1
   6   2  -6-22.9533 48.2888   4
  -6  -2   5 593.060 80.6672   1
   6   2  -5 396.429 83.5329   4
  -6  -2   4 1050.18 100.614   1
   6   2  -4 830.416 110.673   4
  -6  -2   3 533.834 88.6714   3
  -6  -2   3 492.868 69.0824   1
   6   2  -3 583.327 95.3998   4
  -6  -2   2 2052.35 154.722   3
   6   2  -2 2091.76 149.474   4
  -6  -2   2 1913.62 135.629   1
  -6  -2   2 1827.44 150.803   2
  -6  -2   1 36.1336 51.5751   3
  -6  -2   1 75.8432 44.7366   1
  -6  -2   1-21.6263 46.1268   2
   6   2  -1 93.1828 45.5348   4
   6   2  -1 25.4982 50.1715   2
  -6  -2   0 3045.18 176.662   3
   6   2   0 3070.58 143.634   4
   6   2   0 2948.77 141.629   2
  -6  -2   0 2862.11 154.050   2
   6   2   1 137.157 44.0600   1
  -6  -2  -1 94.6758 52.8907   3
  -6  -2  -1 107.274 57.5121   1
   6   2   1 55.2260 38.5304   3
  -6  -2  -1 34.6049 29.3044   2
   6   2   1 90.2989 32.1521   4
   6   2   1 33.6569 30.6659   2
  -6  -2  -2 5923.58 239.739   3
  -6  -2  -2 6117.70 262.836   6
   6   2   2 5864.78 235.952   3
   6   2   2 6189.54 237.864   1
   6   2   2 6042.87 141.414   2
  -6  -2  -2 6394.97 262.838   1
  -6  -2  -2 5542.89 151.421   2
  -6  -2  -3 2926.61 169.312   3
  -6  -2  -3 2995.19 181.785   6
   6   2   3 3227.11 172.752   3
   6   2   3 2990.53 80.3586   4
   6   2   3 3084.47 171.263   1
   6   2   4 2582.86 175.031   6
  -6  -2  -4 2540.74 167.109   6
  -6  -2  -4 2480.13 159.138   3
   6   2   4 2731.61 160.173   3
   6   2   4 2468.09 157.850   1
   6   2   5 712.610 105.516   6
  -6  -2  -5 605.311 91.5356   3
   6   2   5 695.776 39.0469   2
   6   2   5 694.330 42.8288   2
   6   2   6 409.186 43.8281   2
   6   2   6 458.112 89.7011   6
  -6  -2  -6 407.976 80.5419   3
   6   2   7 305.934 50.9779   2
   6   2   7 210.613 75.5311   6
  -6  -2  -7 173.715 68.8170   3
  -6  -2  -7 157.356 26.0151   4
   6   2   8 23.1021 37.9282   2
   6   2   8 3.76890 54.8886   6
  -6  -2  -8 18.8952 54.4772   3
  -6  -2  -8-14.5201 21.7282   4
   6   2   9 536.691 102.676   6
  -6  -2  -9 602.657 62.5814   4
  -6  -2  -9 670.087 104.675   3
   6   2  10 168.341 58.7353   2
   6   2  10 147.349 67.2270   6
  -6  -2 -10 184.064 74.3022   3
  -6  -2 -10 206.166 44.1234   4
   6   2  11 346.001 94.7379   6
  -6  -2 -11 126.602 63.6350   3
  -6  -2 -11 242.348 50.7096   4
   6   2  12 1496.46 175.644   6
  -6  -2 -12 1523.11 168.714   3
  -6  -2 -12 1430.69 116.320   4
   6   2  13 56.0082 56.2536   6
  -6  -2 -13-13.9283 45.9942   3
  -6  -2 -13 39.7388 37.6608   4
   6   2  14 464.147 114.361   6
  -6  -2 -14 626.076 122.561   3
  -6  -2 -14 511.267 80.1736   4
   6   3  -8 378.482 103.350   4
  -6  -3   7 145.409 47.5903   1
   6   3  -7 193.507 72.6771   4
  -6  -3   6 151.411 46.5688   1
   6   3  -6 69.3549 48.0925   4
  -6  -3   5 29.9086 32.9672   1
   6   3  -5-32.3440 62.3834   4
  -6  -3   4 224.749 55.0905   1
   6   3  -4 130.595 55.1113   4
  -6  -3   3 5603.76 241.504   1
   6   3  -3 5553.02 254.232   4
  -6  -3   2 43.6349 49.9185   2
   6   3  -2-21.2162 50.4723   5
  -6  -3   2 9.93942 47.0844   3
  -6  -3   2 65.5272 48.0138   1
   6   3  -2 20.7489 46.7864   4
  -6  -3   1 14118.1 400.681   3
   6   3  -1 13832.5 379.739   5
   6   3  -1 13093.0 348.062   4
  -6  -3   1 13897.3 393.284   1
  -6  -3   1 12743.6 380.618   2
  -6  -3   0-19.1343 53.0505   1
  -6  -3   0 15.4423 46.0901   3
   6   3   0 88.6886 57.9110   5
  -6  -3   0-81.5995 50.6100   2
   6   3   0-1.99101 33.7632   4
  -6  -3  -1 2359.88 154.739   3
   6   3   1 2241.22 146.200   3
   6   3   1 1991.82 102.502   4
  -6  -3  -1 2088.61 154.487   1
  -6  -3  -1 1920.87 110.205   2
   6   3   2 496.201 69.0583   1
  -6  -3  -2 563.499 81.3564   3
   6   3   2 445.877 67.8938   3
  -6  -3  -2 415.858 42.4983   2
   6   3   2 438.773 40.7162   4
  -6  -3  -2 401.299 83.5096   1
  -6  -3  -3 623.305 91.2846   3
   6   3   3 488.924 29.9410   4
   6   3   3 621.873 78.7687   3
  -6  -3  -3 514.848 96.0527   1
  -6  -3  -4 721.539 116.544   1
   6   3   4 550.740 89.9902   6
  -6  -3  -4 532.096 77.9957   3
   6   3   4 609.230 78.6191   3
   6   3   5 8809.60 334.343   6
  -6  -3  -5 8910.97 309.890   3
   6   3   6 1804.41 161.138   6
  -6  -3  -6 1856.66 151.282   3
   6   3   7 24220.9 606.829   6
  -6  -3  -7 25480.2 592.197   3
   6   3   7 25859.6 401.020   2
   6   3   8 569.009 107.363   6
   6   3   8 612.060 68.6779   2
  -6  -3  -8 529.441 39.3659   4
  -6  -3  -8 614.823 106.764   3
  -6  -3  -9 8745.90 355.366   3
   6   3   9 8700.40 364.037   6
  -6  -3  -9 8620.88 203.591   4
   6   3   9 8717.27 279.755   2
   6   3  10 87.6611 63.5784   6
  -6  -3 -10 124.675 56.6158   3
  -6  -3 -10 174.233 38.6327   4
   6   3  11 134.875 61.5197   6
  -6  -3 -11 20.6680 71.1889   3
  -6  -3 -11 87.1629 31.6514   4
   6   3  12 27.7114 48.4850   6
  -6  -3 -12 31.7832 55.0046   3
  -6  -3 -12-23.0939 30.1763   4
   6   3  13 20.9415 48.4383   6
  -6  -3 -13-47.0872 68.5922   3
  -6  -3 -13 75.4086 31.0976   4
   6   3  14 264.553 99.5173   6
  -6  -3 -14 207.232 78.7916   3
   6   3  15 55.5823 62.5963   6
   6   4  -8 650.225 127.006   4
   6   4  -7 618.860 116.707   4
  -6  -4   6 386.635 74.9974   1
   6   4  -6 395.128 92.4348   4
  -6  -4   5 92.4315 47.7142   1
   6   4  -5 42.5268 56.5979   4
  -6  -4   4 73.3949 44.2414   1
   6   4  -4 1.85031 47.1432   4
  -6  -4   3 77.8436 40.7947   1
   6   4  -3 201.552 65.7057   4
  -6  -4   2 1509.93 134.346   1
   6   4  -2 1478.12 128.399   4
  -6  -4   2 1413.20 138.380   2
  -6  -4   2 1301.03 125.068   3
  -6  -4   1 451.481 77.1634   2
   6   4  -1 552.944 86.2715   5
  -6  -4   1 590.613 93.2949   1
  -6  -4   1 514.012 86.3601   3
   6   4  -1 642.755 80.9382   4
  -6  -4   0 2812.68 173.162   3
   6   4   0 3054.07 189.281   5
   6   4   0 2846.55 142.738   4
  -6  -4   0 2940.71 186.498   1
  -6  -4   0 2670.25 155.218   2
   6   4   1 1070.85 102.324   3
  -6  -4  -1 942.609 102.123   3
   6   4   1 1052.48 118.804   5
   6   4   1 943.447 74.4075   4
  -6  -4  -1 781.247 77.8027   2
  -6  -4  -1 819.885 87.3520   1
  -6  -4  -2 1091.09 105.907   3
   6   4   2 945.652 97.0559   3
  -6  -4  -2 1117.07 122.066   1
   6   4   2 1006.88 63.6008   4
  -6  -4  -2 970.486 69.0983   2
  -6  -4  -3 1013.49 102.631   3
   6   4   3 936.924 95.7304   3
   6   4   3 1022.32 47.8168   4
  -6  -4  -3 859.757 111.640   1
  -6  -4  -4 1159.99 110.301   3
   6   4   4 1291.27 113.603   3
  -6  -4  -4 1333.88 145.457   1
   6   4   5 1361.31 144.147   6
  -6  -4  -5 1081.69 110.026   3
  -6  -4  -5 1551.22 160.984   1
   6   4   6 2447.02 186.000   6
  -6  -4  -6 2373.10 165.802   3
   6   4   7 11595.4 408.126   6
  -6  -4  -7 12175.4 384.715   3
   6   4   8 8704.89 359.027   6
  -6  -4  -8 9523.23 352.798   3
   6   4   8 9230.07 224.889   2
   6   4   9 9153.22 380.871   6
[truncated: 149,574 more chars]
