# Supplementary material for: Beyond the Simple Copper(II) Coordination Chemistry with Quinaldinate and Secondary Amines
Source: Molecules. 2020 Mar 30;25(7):1573. doi: 10.3390/molecules25071573 (PMC7180772; doi:10.3390/molecules25071573)
Supplement: Supplementary file 1 [file molecules-25-01573-s001.zip › 11.cif]

data_11
_audit_creation_date               2020-02-14
_audit_creation_method
;
Olex2 1.2
(compiled 2018.05.29 svn.r3508 for OlexSys, GUI svn.r5506)
;
_shelx_SHELXL_version_number       '2018/3'
_audit_contact_author_address      ?
_audit_contact_author_email        ?
_audit_contact_author_name         ''
_audit_contact_author_phone        ?
_publ_contact_author_id_orcid      ?
_publ_section_references
;
Dolomanov, O.V., Bourhis, L.J., Gildea, R.J, Howard, J.A.K. & Puschmann, H.
 (2009), J. Appl. Cryst. 42, 339-341.

Sheldrick, G.M. (2015). Acta Cryst. C71, 3-8.
;
_chemical_name_common              ?
_chemical_name_systematic          ?
_chemical_formula_moiety           'C20 H12 Cl Cu N2 O4, C5 H12 N'
_chemical_formula_sum              'C25 H24 Cl Cu N3 O4'
_chemical_formula_weight           529.46
_chemical_melting_point            ?
loop_
  _atom_type_symbol
  _atom_type_description
  _atom_type_scat_dispersion_real
  _atom_type_scat_dispersion_imag
  _atom_type_scat_source
 'C' 'C' 0.0181 0.0091 'International Tables Vol C Tables 4.2.6.8 and 6.1.1.4'
 'H' 'H' 0.0000 0.0000 'International Tables Vol C Tables 4.2.6.8 and 6.1.1.4'
 'Cl' 'Cl' 0.3639 0.7018 'International Tables Vol C Tables 4.2.6.8 and 6.1.1.4'
 'Cu' 'Cu' -1.9646 0.5888
 'International Tables Vol C Tables 4.2.6.8 and 6.1.1.4'
 'N' 'N' 0.0311 0.0180 'International Tables Vol C Tables 4.2.6.8 and 6.1.1.4'
 'O' 'O' 0.0492 0.0322 'International Tables Vol C Tables 4.2.6.8 and 6.1.1.4'

_shelx_space_group_comment
;
The symmetry employed for this shelxl refinement is uniquely defined
by the following loop, which should always be used as a source of
symmetry information in preference to the above space-group names.
They are only intended as comments.
;
_space_group_crystal_system        'triclinic'
_space_group_IT_number             2
_space_group_name_H-M_alt          'P -1'
_space_group_name_Hall             '-P 1'
loop_
  _space_group_symop_operation_xyz
 'x, y, z'
 '-x, -y, -z'

_cell_length_a                     9.2658(2)
_cell_length_b                     14.8807(3)
_cell_length_c                     17.1665(5)
_cell_angle_alpha                  101.324(2)
_cell_angle_beta                   99.732(2)
_cell_angle_gamma                  90.224(2)
_cell_volume                       2285.78(10)
_cell_formula_units_Z              4
_cell_measurement_reflns_used      14362
_cell_measurement_temperature      150.00(10)
_cell_measurement_theta_max        74.7310
_cell_measurement_theta_min        3.5710
_shelx_estimated_absorpt_T_max     0.875
_shelx_estimated_absorpt_T_min     0.683
_exptl_absorpt_coefficient_mu      2.749
_exptl_absorpt_correction_T_max    1.00000
_exptl_absorpt_correction_T_min    0.25563
_exptl_absorpt_correction_type     multi-scan
_exptl_absorpt_process_details
;
CrysAlisPro 1.171.39.46e (Rigaku Oxford Diffraction, 2018)
Empirical absorption correction using spherical harmonics,
 implemented in SCALE3 ABSPACK scaling algorithm.
;
_exptl_crystal_colour              green
_exptl_crystal_density_diffrn      1.539
_exptl_crystal_density_meas        'not measured'
_exptl_crystal_density_method      'not measured'
_exptl_crystal_description         block
_exptl_crystal_F_000               1092
_exptl_crystal_size_max            0.15
_exptl_crystal_size_mid            0.1
_exptl_crystal_size_min            0.05
_exptl_transmission_factor_max     ?
_exptl_transmission_factor_min     ?
_diffrn_reflns_av_R_equivalents    0.0267
_diffrn_reflns_av_unetI/netI       0.0298
_diffrn_reflns_Laue_measured_fraction_full  1.000
_diffrn_reflns_Laue_measured_fraction_max  0.996
_diffrn_reflns_limit_h_max         7
_diffrn_reflns_limit_h_min         -11
_diffrn_reflns_limit_k_max         18
_diffrn_reflns_limit_k_min         -18
_diffrn_reflns_limit_l_max         21
_diffrn_reflns_limit_l_min         -21
_diffrn_reflns_number              28590
_diffrn_reflns_point_group_measured_fraction_full  1.000
_diffrn_reflns_point_group_measured_fraction_max  0.996
_diffrn_reflns_theta_full          67.684
_diffrn_reflns_theta_max           74.836
_diffrn_reflns_theta_min           3.031
_diffrn_ambient_environment        N~2~
_diffrn_ambient_temperature        150.00(10)
_diffrn_detector                   'CCD plate'
_diffrn_detector_area_resol_mean   10.4933
_diffrn_detector_type              Atlas
_diffrn_measured_fraction_theta_full  1.000
_diffrn_measured_fraction_theta_max  0.996
_diffrn_measurement_details
;
List of Runs (angles in degrees, time in seconds):

  # Type    Start    End  Width  t~exp~   \w     \q     \k     \f   Frames
--------------------------------------------------------------------------
  1  \w   -117.00 -14.00   1.00    3.00    --  -40.58 -37.00  30.00  103
  2  \w   -114.00 -21.00   1.00    3.00    --  -40.58 -57.00 150.00   93
  3  \w    -95.00 -69.00   1.00    3.00    --  -40.58-132.00 176.00   26
  4  \w   -103.00 -51.00   1.00    3.00    --  -40.58-178.00-120.00   52
  5  \w     92.00 131.00   1.00    3.00    --   40.58 178.00-180.00   39
  6  \w      6.00  67.00   1.00    3.00    --   40.58 -99.00 -90.00   61
  7  \w     35.00  87.00   1.00   12.00    --  109.50 -45.00-150.00   52
  8  \w    101.00 177.00   1.00   12.00    --  109.50 111.00 150.00   76
  9  \w    100.00 146.00   1.00   12.00    --  109.50 178.00-150.00   46
 10  \w     39.00 111.00   1.00   12.00    --  109.50-111.00  90.00   72
 11  \w    119.00 147.00   1.00   12.00    --  109.50  30.00-120.00   28
 12  \w     59.00  85.00   1.00   12.00    --  109.50-111.00-180.00   26
 13  \w     35.00  62.00   1.00   12.00    --  109.50 -77.00-150.00   27
 14  \w     41.00  70.00   1.00   12.00    --  109.50 -94.00-150.00   29
 15  \w     27.00  74.00   1.00   12.00    --  109.50 -94.00-120.00   47
 16  \w     25.00  52.00   1.00   12.00    --  109.50 -94.00-180.00   27
 17  \w     38.00  65.00   1.00   12.00    --  109.50-111.00 -30.00   27
 18  \w     84.00 178.00   1.00   12.00    --  109.50  30.00 120.00   94
 19  \w     87.00 112.00   1.00   12.00    --  109.50-111.00 -30.00   25
 20  \w     26.00  62.00   1.00   12.00    --  109.50 -94.00  60.00   36
 21  \w    132.00 168.00   1.00   12.00    --  109.50  77.00 120.00   36
 22  \w    141.00 175.00   1.00   12.00    --  109.50 111.00-150.00   34
 23  \w     35.00  60.00   1.00   12.00    --  109.50 -61.00 120.00   25
 24  \w     76.00 124.00   1.00   12.00    --  109.50  77.00  90.00   48
 25  \w    153.00 178.00   1.00   12.00    --  109.50  77.00  90.00   25
 26  \w    102.00 151.00   1.00   12.00    --  109.50 178.00 -90.00   49
 27  \w     98.00 123.00   1.00   12.00    --  109.50-132.00 176.00   25
 28  \w     95.00 142.00   1.00   12.00    --  109.50 -77.00-150.00   47
 29  \w     26.00  54.00   1.00   12.00    --  109.50 -94.00  30.00   28
 30  \w     72.00  97.00   1.00   12.00    --  109.50 -94.00  30.00   25
 31  \w     95.00 172.00   1.00   12.00    --  109.50  77.00  60.00   77
 32  \w     53.00  79.00   1.00   12.00    --  109.50 -94.00   0.00   26
 33  \w    100.00 135.00   1.00   12.00    --  109.50 111.00-150.00   35
 34  \w     51.00 111.00   1.00   12.00    --  109.50-111.00  30.00   60
 35  \w     63.00 111.00   1.00   12.00    --  109.50-111.00 -90.00   48
 36  \w     35.00  60.00   1.00   12.00    --  109.50-111.00 -60.00   25
 37  \w     86.00 111.00   1.00   12.00    --  109.50-111.00 -60.00   25
 38  \w     47.00  98.00   1.00   12.00    --  109.50-111.00   0.00   51
 39  \w     79.00 178.00   1.00   12.00    --  109.50  30.00-150.00   99
 40  \w    115.00 141.00   1.00   12.00    --  109.50  77.00 -30.00   26
 41  \w    111.00 137.00   1.00   12.00    --  109.50 111.00-120.00   26
 42  \w    115.00 168.00   1.00   12.00    --  109.50 111.00 -90.00   53
 43  \w     47.00 106.00   1.00   12.00    --  109.50-111.00-150.00   59
 44  \w     75.00 111.00   1.00   12.00    --  109.50-111.00-120.00   36
 45  \w     72.00 123.00   1.00   12.00    --  109.50 -61.00-150.00   51
;
_diffrn_measurement_device         'four-circle diffractometer'
_diffrn_measurement_device_type    'SuperNova, Dual, Cu at home/near, Atlas'
_diffrn_measurement_method         '\w scans'
_diffrn_orient_matrix_type        
 'CrysAlisPro convention (1999,Acta A55,543-557)'
_diffrn_orient_matrix_UB_11        -0.0578850000
_diffrn_orient_matrix_UB_12        0.0317034000
_diffrn_orient_matrix_UB_13        -0.0793558000
_diffrn_orient_matrix_UB_21        0.0435626000
_diffrn_orient_matrix_UB_22        -0.0913374000
_diffrn_orient_matrix_UB_23        -0.0483330000
_diffrn_orient_matrix_UB_31        -0.1524803000
_diffrn_orient_matrix_UB_32        -0.0426208000
_diffrn_orient_matrix_UB_33        -0.0015008000
_diffrn_radiation_monochromator    mirror
_diffrn_radiation_probe            x-ray
_diffrn_radiation_type             CuK\a
_diffrn_radiation_wavelength       1.54184
_diffrn_source                     'micro-focus sealed X-ray tube'
_diffrn_source_type                'SuperNova (Cu) X-ray Source'
_reflns_Friedel_coverage           0.000
_reflns_Friedel_fraction_full      .
_reflns_Friedel_fraction_max       .
_reflns_number_gt                  8533
_reflns_number_total               9361
_reflns_special_details
;
 Reflections were merged by SHELXL according to the crystal
 class for the calculation of statistics and refinement.
 
 _reflns_Friedel_fraction is defined as the number of unique
 Friedel pairs measured divided by the number that would be
 possible theoretically, ignoring centric projections and
 systematic absences.
;
_reflns_threshold_expression       'I > 2\s(I)'
_computing_cell_refinement         'CrysAlisPro 1.171.39.46e (Rigaku OD, 2018)'
_computing_data_collection         'CrysAlisPro 1.171.39.46e (Rigaku OD, 2018)'
_computing_data_reduction          'CrysAlisPro 1.171.39.46e (Rigaku OD, 2018)'
_computing_molecular_graphics      'Olex2 (Dolomanov et al., 2009)'
_computing_publication_material    'Olex2 (Dolomanov et al., 2009)'
_computing_structure_refinement    'ShelXL (Sheldrick, 2015)'
_computing_structure_solution      'SHELXT 2018/2 (Sheldrick, 2018)'
_refine_diff_density_max           0.409
_refine_diff_density_min           -0.547
_refine_diff_density_rms           0.058
_refine_ls_extinction_coef         .
_refine_ls_extinction_method       none
_refine_ls_goodness_of_fit_ref     1.029
_refine_ls_hydrogen_treatment      mixed
_refine_ls_matrix_type             full
_refine_ls_number_parameters       629
_refine_ls_number_reflns           9361
_refine_ls_number_restraints       0
_refine_ls_R_factor_all            0.0331
_refine_ls_R_factor_gt             0.0297
_refine_ls_restrained_S_all        1.029
_refine_ls_shift/su_max            0.004
_refine_ls_shift/su_mean           0.000
_refine_ls_structure_factor_coef   Fsqd
_refine_ls_weighting_details      
 'w=1/[\s^2^(Fo^2^)+(0.0481P)^2^+0.5411P] where P=(Fo^2^+2Fc^2^)/3'
_refine_ls_weighting_scheme        calc
_refine_ls_wR_factor_gt            0.0768
_refine_ls_wR_factor_ref           0.0799
_refine_special_details            ?
_atom_sites_solution_hydrogens     mixed
_atom_sites_solution_primary       ?
_atom_sites_solution_secondary     ?
loop_
  _atom_site_label
  _atom_site_type_symbol
  _atom_site_fract_x
  _atom_site_fract_y
  _atom_site_fract_z
  _atom_site_U_iso_or_equiv
  _atom_site_adp_type
  _atom_site_occupancy
  _atom_site_site_symmetry_order
  _atom_site_calc_flag
  _atom_site_refinement_flags_posn
  _atom_site_refinement_flags_adp
  _atom_site_refinement_flags_occupancy
  _atom_site_disorder_assembly
  _atom_site_disorder_group
 Cu1 Cu 0.37175(2) 0.25780(2) 1.13065(2) 0.01869(6) Uani 1 1 d . . . . .
 Cu2 Cu -0.12671(2) 0.19355(2) 0.71656(2) 0.01921(6) Uani 1 1 d . . . . .
 Cl1 Cl 0.61834(3) 0.29782(2) 1.13878(2) 0.02403(8) Uani 1 1 d . . . . .
 Cl2 Cl -0.35015(3) 0.13415(2) 0.63046(2) 0.02431(8) Uani 1 1 d . . . . .
 O11 O 0.22761(12) 0.35040(8) 1.17177(6) 0.0261(2) Uani 1 1 d . . . . .
 O12 O 0.07448(12) 0.45371(8) 1.12981(7) 0.0295(2) Uani 1 1 d . . . . .
 O21 O 0.30796(12) 0.12569(7) 1.07939(6) 0.0250(2) Uani 1 1 d . . . . .
 O22 O 0.27373(12) -0.01007(7) 1.11112(7) 0.0261(2) Uani 1 1 d . . . . .
 O31 O -0.05782(12) 0.31484(7) 0.69214(7) 0.0265(2) Uani 1 1 d . . . . .
 O32 O 0.12014(12) 0.37144(8) 0.64101(8) 0.0307(2) Uani 1 1 d . . . . .
 O41 O -0.03468(12) 0.12114(8) 0.79759(7) 0.0259(2) Uani 1 1 d . . . . .
 O42 O 0.00922(12) 0.12800(8) 0.93090(7) 0.0284(2) Uani 1 1 d . . . . .
 N1 N 0.30099(12) 0.30025(8) 1.02800(7) 0.0185(2) Uani 1 1 d . . . . .
 N2 N 0.40089(12) 0.20402(8) 1.23162(7) 0.0193(2) Uani 1 1 d . . . . .
 N3 N 0.01477(12) 0.14451(9) 0.64392(7) 0.0202(2) Uani 1 1 d . . . . .
 N4 N -0.20615(13) 0.26114(8) 0.81116(8) 0.0208(2) Uani 1 1 d . . . . .
 N5 N 0.83915(14) 0.03417(9) 1.05704(8) 0.0247(2) Uani 1 1 d . . . . .
 N6 N 0.02513(14) 0.47334(9) 1.28798(8) 0.0252(3) Uani 1 1 d . . . . .
 C11 C 0.20270(14) 0.36430(10) 1.03520(9) 0.0200(3) Uani 1 1 d . . . . .
 C12 C 0.13748(15) 0.40341(10) 0.97029(9) 0.0243(3) Uani 1 1 d . . . . .
 H12 H 0.070092 0.449117 0.977717 0.029 Uiso 1 1 calc R . . . .
 C13 C 0.17465(15) 0.37322(11) 0.89612(9) 0.0242(3) Uani 1 1 d . . . . .
 H13 H 0.132115 0.398102 0.852435 0.029 Uiso 1 1 calc R . . . .
 C14 C 0.27774(14) 0.30419(10) 0.88594(9) 0.0206(3) Uani 1 1 d . . . . .
 C15 C 0.32090(16) 0.27009(11) 0.81079(9) 0.0245(3) Uani 1 1 d . . . . .
 H15 H 0.280375 0.293281 0.765773 0.029 Uiso 1 1 calc R . . . .
 C16 C 0.42161(16) 0.20336(11) 0.80367(9) 0.0256(3) Uani 1 1 d . . . . .
 H16 H 0.447921 0.180500 0.753797 0.031 Uiso 1 1 calc R . . . .
 C17 C 0.48567(16) 0.16918(10) 0.87230(10) 0.0251(3) Uani 1 1 d . . . . .
 H17 H 0.555042 0.124367 0.867221 0.030 Uiso 1 1 calc R . . . .
 C18 C 0.44715(15) 0.20104(10) 0.94615(9) 0.0224(3) Uani 1 1 d . . . . .
 H18 H 0.490815 0.178178 0.990772 0.027 Uiso 1 1 calc R . . . .
 C19 C 0.34094(14) 0.26872(9) 0.95452(8) 0.0190(3) Uani 1 1 d . . . . .
 C21 C 0.36491(14) 0.11547(10) 1.21678(8) 0.0198(3) Uani 1 1 d . . . . .
 C22 C 0.37613(16) 0.06285(10) 1.27707(9) 0.0244(3) Uani 1 1 d . . . . .
 H22 H 0.349179 0.000732 1.264093 0.029 Uiso 1 1 calc R . . . .
 C23 C 0.42749(17) 0.10497(11) 1.35514(9) 0.0272(3) Uani 1 1 d . . . . .
 H23 H 0.436482 0.071452 1.395973 0.033 Uiso 1 1 calc R . . . .
 C24 C 0.46678(16) 0.19925(11) 1.37361(9) 0.0245(3) Uani 1 1 d . . . . .
 C25 C 0.52135(18) 0.24731(12) 1.45363(10) 0.0310(3) Uani 1 1 d . . . . .
 H25 H 0.531873 0.216331 1.496208 0.037 Uiso 1 1 calc R . . . .
 C26 C 0.5583(2) 0.33880(13) 1.46795(10) 0.0350(4) Uani 1 1 d . . . . .
 H26 H 0.593865 0.369699 1.520328 0.042 Uiso 1 1 calc R . . . .
 C27 C 0.54287(19) 0.38692(12) 1.40394(10) 0.0318(3) Uani 1 1 d . . . . .
 H27 H 0.567959 0.449254 1.414714 0.038 Uiso 1 1 calc R . . . .
 C28 C 0.49131(17) 0.34275(11) 1.32601(10) 0.0267(3) Uani 1 1 d . . . . .
 H28 H 0.482112 0.374914 1.284241 0.032 Uiso 1 1 calc R . . . .
 C29 C 0.45234(15) 0.24823(10) 1.30963(9) 0.0214(3) Uani 1 1 d . . . . .
 C31 C 0.09859(15) 0.20974(10) 0.62962(9) 0.0219(3) Uani 1 1 d . . . . .
 C32 C 0.22357(16) 0.19097(12) 0.59364(10) 0.0272(3) Uani 1 1 d . . . . .
 H32 H 0.281426 0.238437 0.585652 0.033 Uiso 1 1 calc R . . . .
 C33 C 0.25839(16) 0.10159(12) 0.57062(10) 0.0292(3) Uani 1 1 d . . . . .
 H33 H 0.342630 0.087767 0.548603 0.035 Uiso 1 1 calc R . . . .
 C34 C 0.16619(16) 0.03035(11) 0.58033(9) 0.0251(3) Uani 1 1 d . . . . .
 C35 C 0.18814(18) -0.06362(12) 0.55113(9) 0.0303(3) Uani 1 1 d . . . . .
 H35 H 0.268446 -0.080366 0.526275 0.036 Uiso 1 1 calc R . . . .
 C36 C 0.09259(19) -0.12955(11) 0.55918(10) 0.0315(3) Uani 1 1 d . . . . .
 H36 H 0.107259 -0.190935 0.539088 0.038 Uiso 1 1 calc R . . . .
 C37 C -0.02903(18) -0.10523(11) 0.59797(10) 0.0294(3) Uani 1 1 d . . . . .
 H37 H -0.093394 -0.150881 0.603267 0.035 Uiso 1 1 calc R . . . .
 C38 C -0.05289(16) -0.01519(11) 0.62777(9) 0.0249(3) Uani 1 1 d . . . . .
 H38 H -0.132135 0.000095 0.653911 0.030 Uiso 1 1 calc R . . . .
 C39 C 0.04348(15) 0.05437(10) 0.61859(8) 0.0219(3) Uani 1 1 d . . . . .
 C41 C -0.14686(15) 0.23635(10) 0.87940(9) 0.0215(3) Uani 1 1 d . . . . .
 C42 C -0.17241(17) 0.28197(11) 0.95554(9) 0.0269(3) Uani 1 1 d . . . . .
 H42 H -0.128727 0.263018 1.002196 0.032 Uiso 1 1 calc R . . . .
 C43 C -0.26253(18) 0.35460(11) 0.95965(10) 0.0294(3) Uani 1 1 d . . . . .
 H43 H -0.279599 0.386149 1.009446 0.035 Uiso 1 1 calc R . . . .
 C44 C -0.32951(16) 0.38157(10) 0.88833(10) 0.0268(3) Uani 1 1 d . . . . .
 C45 C -0.42876(18) 0.45404(11) 0.88760(12) 0.0333(4) Uani 1 1 d . . . . .
 H45 H -0.448339 0.487677 0.936108 0.040 Uiso 1 1 calc R . . . .
 C46 C -0.49562(19) 0.47485(11) 0.81668(13) 0.0367(4) Uani 1 1 d . . . . .
 H46 H -0.561248 0.521996 0.817077 0.044 Uiso 1 1 calc R . . . .
 C47 C -0.46569(19) 0.42516(12) 0.74265(12) 0.0346(4) Uani 1 1 d . . . . .
 H47 H -0.512854 0.439501 0.694601 0.042 Uiso 1 1 calc R . . . .
 C48 C -0.36800(17) 0.35597(11) 0.74048(10) 0.0279(3) Uani 1 1 d . . . . .
 H48 H -0.347405 0.324577 0.691403 0.033 Uiso 1 1 calc R . . . .
 C49 C -0.29896(16) 0.33284(10) 0.81350(10) 0.0235(3) Uani 1 1 d . . . . .
 C51 C 0.69420(16) 0.02935(12) 1.08362(10) 0.0300(3) Uani 1 1 d . . . . .
 H51A H 0.637864 -0.024659 1.052184 0.036 Uiso 1 1 calc R . . . .
 H51B H 0.639494 0.082975 1.074842 0.036 Uiso 1 1 calc R . . . .
 C52 C 0.71777(17) 0.02509(13) 1.17206(10) 0.0315(3) Uani 1 1 d . . . . .
 H52A H 0.767228 -0.030547 1.180098 0.038 Uiso 1 1 calc R . . . .
 H52B H 0.623678 0.023223 1.189439 0.038 Uiso 1 1 calc R . . . .
 C53 C 0.80898(18) 0.10778(12) 1.22249(10) 0.0317(3) Uani 1 1 d . . . . .
 H53A H 0.825926 0.102895 1.278804 0.038 Uiso 1 1 calc R . . . .
 H53B H 0.756708 0.163307 1.217626 0.038 Uiso 1 1 calc R . . . .
 C54 C 0.95602(18) 0.11262(11) 1.19348(10) 0.0290(3) Uani 1 1 d . . . . .
 H54A H 1.012601 0.166889 1.224190 0.035 Uiso 1 1 calc R . . . .
 H54B H 1.011438 0.059273 1.202286 0.035 Uiso 1 1 calc R . . . .
 C55 C 0.93038(17) 0.11604(11) 1.10414(10) 0.0283(3) Uani 1 1 d . . . . .
 H55A H 0.880889 0.171555 1.095739 0.034 Uiso 1 1 calc R . . . .
 H55B H 1.023657 0.116974 1.085737 0.034 Uiso 1 1 calc R . . . .
 C61 C -0.05366(19) 0.38331(12) 1.27937(11) 0.0352(4) Uani 1 1 d . . . . .
 H61A H 0.000783 0.334757 1.252435 0.042 Uiso 1 1 calc R . . . .
 H61B H -0.149465 0.383526 1.246290 0.042 Uiso 1 1 calc R . . . .
 C62 C -0.0714(2) 0.36468(14) 1.36096(13) 0.0434(4) Uani 1 1 d . . . . .
 H62A H -0.117620 0.304354 1.353906 0.052 Uiso 1 1 calc R . . . .
 H62B H -0.134775 0.409483 1.385312 0.052 Uiso 1 1 calc R . . . .
 C63 C 0.0759(2) 0.36933(13) 1.41692(12) 0.0413(4) Uani 1 1 d . . . . .
 H63A H 0.061193 0.360763 1.469643 0.050 Uiso 1 1 calc R . . . .
 H63B H 0.136541 0.320887 1.395392 0.050 Uiso 1 1 calc R . . . .
 C64 C 0.15186(19) 0.46231(13) 1.42451(10) 0.0338(3) Uani 1 1 d . . . . .
 H64A H 0.095053 0.510035 1.450681 0.041 Uiso 1 1 calc R . . . .
 H64B H 0.247712 0.464201 1.458004 0.041 Uiso 1 1 calc R . . . .
 C65 C 0.16897(16) 0.48047(11) 1.34292(10) 0.0282(3) Uani 1 1 d . . . . .
 H65A H 0.212821 0.541387 1.349507 0.034 Uiso 1 1 calc R . . . .
 H65B H 0.234160 0.436527 1.319132 0.034 Uiso 1 1 calc R . . . .
 C110 C 0.16404(15) 0.39310(10) 1.11884(9) 0.0225(3) Uani 1 1 d . . . . .
 C210 C 0.31108(14) 0.07223(10) 1.12856(9) 0.0203(3) Uani 1 1 d . . . . .
 C310 C 0.05085(16) 0.30699(10) 0.65576(9) 0.0231(3) Uani 1 1 d . . . . .
 C410 C -0.04864(15) 0.15473(10) 0.86971(9) 0.0226(3) Uani 1 1 d . . . . .
 H5A H 0.886(2) -0.0183(16) 1.0633(14) 0.030(5) Uiso 1 1 d . . . . .
 H5B H 0.825(3) 0.0361(17) 1.0055(16) 0.039(6) Uiso 1 1 d . . . . .
 H6A H -0.029(2) 0.5180(16) 1.3084(14) 0.031(5) Uiso 1 1 d . . . . .
 H6B H 0.035(3) 0.4779(17) 1.2411(17) 0.039(6) Uiso 1 1 d . . . . .

loop_
  _atom_site_aniso_label
  _atom_site_aniso_U_11
  _atom_site_aniso_U_22
  _atom_site_aniso_U_33
  _atom_site_aniso_U_23
  _atom_site_aniso_U_13
  _atom_site_aniso_U_12
 Cu1 0.02182(10) 0.01925(11) 0.01510(10) 0.00538(8) 0.00118(7) 0.00234(7)
 Cu2 0.02143(10) 0.01947(11) 0.01814(11) 0.00478(8) 0.00613(8) 0.00463(7)
 Cl1 0.02044(14) 0.02500(16) 0.02552(16) 0.00460(12) 0.00128(12) 0.00130(11)
 Cl2 0.02179(14) 0.02833(17) 0.02280(16) 0.00630(13) 0.00236(12) 0.00271(12)
 O11 0.0308(5) 0.0296(5) 0.0195(5) 0.0069(4) 0.0061(4) 0.0106(4)
 O12 0.0331(5) 0.0333(6) 0.0248(5) 0.0081(4) 0.0092(4) 0.0154(4)
 O21 0.0346(5) 0.0211(5) 0.0180(5) 0.0052(4) -0.0001(4) -0.0017(4)
 O22 0.0324(5) 0.0204(5) 0.0242(5) 0.0051(4) 0.0002(4) -0.0029(4)
 O31 0.0306(5) 0.0210(5) 0.0318(6) 0.0079(4) 0.0133(4) 0.0041(4)
 O32 0.0328(5) 0.0250(5) 0.0369(6) 0.0066(5) 0.0134(5) -0.0020(4)
 O41 0.0330(5) 0.0260(5) 0.0204(5) 0.0075(4) 0.0061(4) 0.0099(4)
 O42 0.0313(5) 0.0314(6) 0.0219(5) 0.0085(4) -0.0006(4) 0.0047(4)
 N1 0.0194(5) 0.0183(5) 0.0179(5) 0.0056(4) 0.0013(4) 0.0007(4)
 N2 0.0200(5) 0.0206(6) 0.0177(5) 0.0062(4) 0.0021(4) 0.0020(4)
 N3 0.0206(5) 0.0234(6) 0.0158(5) 0.0031(4) 0.0021(4) 0.0030(4)
 N4 0.0227(5) 0.0196(5) 0.0215(6) 0.0048(4) 0.0069(4) 0.0006(4)
 N5 0.0280(6) 0.0263(6) 0.0186(6) 0.0036(5) 0.0018(5) 0.0053(5)
 N6 0.0288(6) 0.0253(6) 0.0216(6) 0.0038(5) 0.0054(5) 0.0029(5)
 C11 0.0198(6) 0.0198(6) 0.0199(7) 0.0032(5) 0.0031(5) 0.0006(5)
 C12 0.0242(6) 0.0247(7) 0.0246(7) 0.0071(6) 0.0027(5) 0.0073(5)
 C13 0.0233(6) 0.0284(7) 0.0216(7) 0.0105(6) -0.0005(5) 0.0035(5)
 C14 0.0198(6) 0.0224(7) 0.0188(6) 0.0044(5) 0.0011(5) -0.0023(5)
 C15 0.0258(6) 0.0289(7) 0.0183(7) 0.0063(5) 0.0010(5) -0.0024(5)
 C16 0.0285(7) 0.0272(7) 0.0205(7) 0.0006(6) 0.0074(5) -0.0027(6)
 C17 0.0256(6) 0.0235(7) 0.0266(7) 0.0034(6) 0.0074(5) 0.0025(5)
 C18 0.0236(6) 0.0210(6) 0.0229(7) 0.0056(5) 0.0038(5) 0.0027(5)
 C19 0.0192(6) 0.0184(6) 0.0189(6) 0.0040(5) 0.0020(5) -0.0021(5)
 C21 0.0183(6) 0.0215(6) 0.0198(7) 0.0047(5) 0.0035(5) 0.0022(5)
 C22 0.0282(7) 0.0230(7) 0.0234(7) 0.0079(5) 0.0046(5) 0.0010(5)
 C23 0.0322(7) 0.0311(8) 0.0214(7) 0.0124(6) 0.0046(6) 0.0030(6)
 C24 0.0259(6) 0.0287(7) 0.0190(7) 0.0064(6) 0.0019(5) 0.0040(5)
 C25 0.0371(8) 0.0368(9) 0.0182(7) 0.0077(6) -0.0005(6) 0.0044(6)
 C26 0.0426(9) 0.0370(9) 0.0196(7) -0.0003(6) -0.0036(6) 0.0012(7)
 C27 0.0389(8) 0.0257(8) 0.0266(8) 0.0012(6) -0.0013(6) -0.0010(6)
 C28 0.0313(7) 0.0251(7) 0.0224(7) 0.0054(6) 0.0003(6) 0.0013(6)
 C29 0.0218(6) 0.0247(7) 0.0171(6) 0.0045(5) 0.0014(5) 0.0022(5)
 C31 0.0223(6) 0.0246(7) 0.0167(6) 0.0015(5) 0.0009(5) 0.0003(5)
 C32 0.0224(6) 0.0337(8) 0.0243(7) 0.0014(6) 0.0056(5) -0.0023(6)
 C33 0.0231(6) 0.0401(9) 0.0233(7) 0.0015(6) 0.0066(5) 0.0055(6)
 C34 0.0258(7) 0.0306(8) 0.0169(6) 0.0023(5) 0.0013(5) 0.0084(6)
 C35 0.0351(8) 0.0344(8) 0.0193(7) 0.0015(6) 0.0035(6) 0.0168(6)
 C36 0.0458(9) 0.0243(7) 0.0213(7) 0.0017(6) 0.0000(6) 0.0135(6)
 C37 0.0390(8) 0.0235(7) 0.0236(7) 0.0053(6) -0.0012(6) 0.0034(6)
 C38 0.0284(7) 0.0242(7) 0.0218(7) 0.0056(5) 0.0023(5) 0.0055(5)
 C39 0.0227(6) 0.0254(7) 0.0158(6) 0.0027(5) -0.0001(5) 0.0067(5)
 C41 0.0233(6) 0.0203(6) 0.0213(7) 0.0041(5) 0.0054(5) -0.0024(5)
 C42 0.0328(7) 0.0269(7) 0.0210(7) 0.0033(6) 0.0063(6) -0.0040(6)
 C43 0.0356(8) 0.0254(7) 0.0273(8) -0.0022(6) 0.0140(6) -0.0046(6)
 C44 0.0280(7) 0.0191(7) 0.0351(8) 0.0018(6) 0.0155(6) -0.0020(5)
 C45 0.0357(8) 0.0203(7) 0.0474(10) 0.0012(7) 0.0232(7) 0.0019(6)
 C46 0.0357(8) 0.0208(7) 0.0603(12) 0.0122(7) 0.0226(8) 0.0091(6)
 C47 0.0354(8) 0.0284(8) 0.0479(10) 0.0191(7) 0.0154(7) 0.0096(6)
 C48 0.0311(7) 0.0245(7) 0.0333(8) 0.0119(6) 0.0128(6) 0.0063(6)
 C49 0.0253(6) 0.0183(6) 0.0297(8) 0.0056(5) 0.0117(5) 0.0016(5)
 C51 0.0230(6) 0.0353(8) 0.0286(8) 0.0023(6) 0.0005(6) 0.0037(6)
 C52 0.0269(7) 0.0396(9) 0.0312(8) 0.0106(7) 0.0094(6) 0.0072(6)
 C53 0.0373(8) 0.0377(9) 0.0188(7) 0.0044(6) 0.0026(6) 0.0135(7)
 C54 0.0331(7) 0.0284(8) 0.0225(7) 0.0043(6) -0.0029(6) -0.0002(6)
 C55 0.0325(7) 0.0267(7) 0.0255(8) 0.0078(6) 0.0014(6) -0.0003(6)
 C61 0.0373(8) 0.0317(8) 0.0319(9) -0.0013(7) 0.0019(7) -0.0101(7)
 C62 0.0488(10) 0.0401(10) 0.0427(11) 0.0080(8) 0.0124(8) -0.0166(8)
 C63 0.0605(11) 0.0351(9) 0.0319(9) 0.0143(7) 0.0095(8) -0.0006(8)
 C64 0.0382(8) 0.0366(9) 0.0238(8) 0.0039(6) 0.0004(6) 0.0005(7)
 C65 0.0254(7) 0.0311(8) 0.0273(8) 0.0050(6) 0.0032(6) -0.0034(6)
 C110 0.0235(6) 0.0246(7) 0.0196(7) 0.0045(5) 0.0043(5) 0.0032(5)
 C210 0.0188(6) 0.0221(7) 0.0196(7) 0.0042(5) 0.0019(5) 0.0014(5)
 C310 0.0255(6) 0.0235(7) 0.0195(7) 0.0033(5) 0.0024(5) 0.0025(5)
 C410 0.0218(6) 0.0222(7) 0.0236(7) 0.0058(5) 0.0022(5) -0.0008(5)

_geom_special_details
;
 All esds (except the esd in the dihedral angle between two l.s. planes)
 are estimated using the full covariance matrix.  The cell esds are taken
 into account individually in the estimation of esds in distances, angles
 and torsion angles; correlations between esds in cell parameters are only
 used when they are defined by crystal symmetry.  An approximate (isotropic)
 treatment of cell esds is used for estimating esds involving l.s. planes.
;
loop_
  _geom_bond_atom_site_label_1
  _geom_bond_atom_site_label_2
  _geom_bond_distance
  _geom_bond_site_symmetry_2
  _geom_bond_publ_flag
 Cu1 Cl1 2.3332(4) . ?
 Cu1 O11 2.0327(11) . ?
 Cu1 O21 2.0307(11) . ?
 Cu1 N1 1.9960(12) . ?
 Cu1 N2 2.0262(12) . ?
 Cu2 Cl2 2.3854(4) . ?
 Cu2 O31 2.0541(11) . ?
 Cu2 O41 2.0046(11) . ?
 Cu2 N3 2.0022(12) . ?
 Cu2 N4 1.9898(13) . ?
 O11 C110 1.2747(19) . ?
 O12 C110 1.2368(19) . ?
 O21 C210 1.2657(18) . ?
 O22 C210 1.2357(19) . ?
 O31 C310 1.2658(19) . ?
 O32 C310 1.242(2) . ?
 O41 C410 1.2692(19) . ?
 O42 C410 1.2346(19) . ?
 N1 C11 1.3235(19) . ?
 N1 C19 1.3693(19) . ?
 N2 C21 1.3223(19) . ?
 N2 C29 1.3744(19) . ?
 N3 C31 1.326(2) . ?
 N3 C39 1.3682(19) . ?
 N4 C41 1.3280(19) . ?
 N4 C49 1.3717(19) . ?
 N5 C51 1.496(2) . ?
 N5 C55 1.492(2) . ?
 N5 H5A 0.91(2) . ?
 N5 H5B 0.88(3) . ?
 N6 C61 1.493(2) . ?
 N6 C65 1.4872(19) . ?
 N6 H6A 0.88(2) . ?
 N6 H6B 0.84(3) . ?
 C11 C12 1.405(2) . ?
 C11 C110 1.519(2) . ?
 C12 H12 0.9300 . ?
 C12 C13 1.366(2) . ?
 C13 H13 0.9300 . ?
 C13 C14 1.411(2) . ?
 C14 C15 1.414(2) . ?
 C14 C19 1.4216(19) . ?
 C15 H15 0.9300 . ?
 C15 C16 1.367(2) . ?
 C16 H16 0.9300 . ?
 C16 C17 1.414(2) . ?
 C17 H17 0.9300 . ?
 C17 C18 1.370(2) . ?
 C18 H18 0.9300 . ?
 C18 C19 1.415(2) . ?
 C21 C22 1.406(2) . ?
 C21 C210 1.5216(19) . ?
 C22 H22 0.9300 . ?
 C22 C23 1.367(2) . ?
 C23 H23 0.9300 . ?
 C23 C24 1.408(2) . ?
 C24 C25 1.425(2) . ?
 C24 C29 1.422(2) . ?
 C25 H25 0.9300 . ?
 C25 C26 1.367(3) . ?
 C26 H26 0.9300 . ?
 C26 C27 1.413(3) . ?
 C27 H27 0.9300 . ?
 C27 C28 1.373(2) . ?
 C28 H28 0.9300 . ?
 C28 C29 1.412(2) . ?
 C31 C32 1.406(2) . ?
 C31 C310 1.519(2) . ?
 C32 H32 0.9300 . ?
 C32 C33 1.367(2) . ?
 C33 H33 0.9300 . ?
 C33 C34 1.411(2) . ?
 C34 C35 1.418(2) . ?
 C34 C39 1.420(2) . ?
 C35 H35 0.9300 . ?
 C35 C36 1.361(3) . ?
 C36 H36 0.9300 . ?
 C36 C37 1.417(3) . ?
 C37 H37 0.9300 . ?
 C37 C38 1.370(2) . ?
 C38 H38 0.9300 . ?
 C38 C39 1.414(2) . ?
 C41 C42 1.408(2) . ?
 C41 C410 1.520(2) . ?
 C42 H42 0.9300 . ?
 C42 C43 1.366(2) . ?
 C43 H43 0.9300 . ?
 C43 C44 1.408(2) . ?
 C44 C45 1.421(2) . ?
 C44 C49 1.419(2) . ?
 C45 H45 0.9300 . ?
 C45 C46 1.362(3) . ?
 C46 H46 0.9300 . ?
 C46 C47 1.411(3) . ?
 C47 H47 0.9300 . ?
 C47 C48 1.373(2) . ?
 C48 H48 0.9300 . ?
 C48 C49 1.414(2) . ?
 C51 H51A 0.9700 . ?
 C51 H51B 0.9700 . ?
 C51 C52 1.511(2) . ?
 C52 H52A 0.9700 . ?
 C52 H52B 0.9700 . ?
 C52 C53 1.518(2) . ?
 C53 H53A 0.9700 . ?
 C53 H53B 0.9700 . ?
 C53 C54 1.534(2) . ?
 C54 H54A 0.9700 . ?
 C54 H54B 0.9700 . ?
 C54 C55 1.523(2) . ?
 C55 H55A 0.9700 . ?
 C55 H55B 0.9700 . ?
 C61 H61A 0.9700 . ?
 C61 H61B 0.9700 . ?
 C61 C62 1.515(3) . ?
 C62 H62A 0.9700 . ?
 C62 H62B 0.9700 . ?
 C62 C63 1.523(3) . ?
 C63 H63A 0.9700 . ?
 C63 H63B 0.9700 . ?
 C63 C64 1.522(3) . ?
 C64 H64A 0.9700 . ?
 C64 H64B 0.9700 . ?
 C64 C65 1.511(2) . ?
 C65 H65A 0.9700 . ?
 C65 H65B 0.9700 . ?

loop_
  _geom_angle_atom_site_label_1
  _geom_angle_atom_site_label_2
  _geom_angle_atom_site_label_3
  _geom_angle
  _geom_angle_site_symmetry_1
  _geom_angle_site_symmetry_3
  _geom_angle_publ_flag
 O11 Cu1 Cl1 121.85(3) . . ?
 O21 Cu1 Cl1 116.50(3) . . ?
 O21 Cu1 O11 121.64(5) . . ?
 N1 Cu1 Cl1 96.00(3) . . ?
 N1 Cu1 O11 81.80(5) . . ?
 N1 Cu1 O21 92.14(5) . . ?
 N1 Cu1 N2 168.20(5) . . ?
 N2 Cu1 Cl1 95.68(3) . . ?
 N2 Cu1 O11 93.41(5) . . ?
 N2 Cu1 O21 81.16(5) . . ?
 O31 Cu2 Cl2 111.77(3) . . ?
 O41 Cu2 Cl2 118.02(3) . . ?
 O41 Cu2 O31 130.21(5) . . ?
 N3 Cu2 Cl2 99.21(3) . . ?
 N3 Cu2 O31 80.99(5) . . ?
 N3 Cu2 O41 90.22(5) . . ?
 N4 Cu2 Cl2 99.72(4) . . ?
 N4 Cu2 O31 90.74(5) . . ?
 N4 Cu2 O41 82.09(5) . . ?
 N4 Cu2 N3 161.01(5) . . ?
 C110 O11 Cu1 113.91(9) . . ?
 C210 O21 Cu1 114.83(9) . . ?
 C310 O31 Cu2 113.51(10) . . ?
 C410 O41 Cu2 114.33(9) . . ?
 C11 N1 Cu1 113.25(10) . . ?
 C11 N1 C19 119.69(12) . . ?
 C19 N1 Cu1 127.03(9) . . ?
 C21 N2 Cu1 112.86(10) . . ?
 C21 N2 C29 119.26(12) . . ?
 C29 N2 Cu1 127.88(10) . . ?
 C31 N3 Cu2 112.92(10) . . ?
 C31 N3 C39 119.71(13) . . ?
 C39 N3 Cu2 126.76(10) . . ?
 C41 N4 Cu2 112.35(10) . . ?
 C41 N4 C49 119.55(13) . . ?
 C49 N4 Cu2 127.74(10) . . ?
 C51 N5 H5A 107.7(14) . . ?
 C51 N5 H5B 109.1(15) . . ?
 C55 N5 C51 111.74(13) . . ?
 C55 N5 H5A 110.6(13) . . ?
 C55 N5 H5B 109.7(16) . . ?
 H5A N5 H5B 108(2) . . ?
 C61 N6 H6A 109.4(14) . . ?
 C61 N6 H6B 106.1(17) . . ?
 C65 N6 C61 112.41(13) . . ?
 C65 N6 H6A 107.5(14) . . ?
 C65 N6 H6B 111.3(16) . . ?
 H6A N6 H6B 110(2) . . ?
 N1 C11 C12 122.78(13) . . ?
 N1 C11 C110 115.47(12) . . ?
 C12 C11 C110 121.75(13) . . ?
 C11 C12 H12 120.5 . . ?
 C13 C12 C11 118.95(14) . . ?
 C13 C12 H12 120.5 . . ?
 C12 C13 H13 120.1 . . ?
 C12 C13 C14 119.84(13) . . ?
 C14 C13 H13 120.1 . . ?
 C13 C14 C15 122.57(13) . . ?
 C13 C14 C19 118.16(13) . . ?
 C15 C14 C19 119.27(13) . . ?
 C14 C15 H15 119.7 . . ?
 C16 C15 C14 120.65(14) . . ?
 C16 C15 H15 119.7 . . ?
 C15 C16 H16 120.1 . . ?
 C15 C16 C17 119.86(14) . . ?
 C17 C16 H16 120.1 . . ?
 C16 C17 H17 119.5 . . ?
 C18 C17 C16 121.05(14) . . ?
 C18 C17 H17 119.5 . . ?
 C17 C18 H18 120.0 . . ?
 C17 C18 C19 120.01(14) . . ?
 C19 C18 H18 120.0 . . ?
 N1 C19 C14 120.56(13) . . ?
 N1 C19 C18 120.30(13) . . ?
 C18 C19 C14 119.13(13) . . ?
 N2 C21 C22 123.43(13) . . ?
 N2 C21 C210 115.48(12) . . ?
 C22 C21 C210 121.09(13) . . ?
 C21 C22 H22 120.7 . . ?
 C23 C22 C21 118.56(14) . . ?
 C23 C22 H22 120.7 . . ?
 C22 C23 H23 120.1 . . ?
 C22 C23 C24 119.84(14) . . ?
 C24 C23 H23 120.1 . . ?
 C23 C24 C25 122.71(14) . . ?
 C23 C24 C29 118.56(14) . . ?
 C29 C24 C25 118.72(14) . . ?
 C24 C25 H25 119.9 . . ?
 C26 C25 C24 120.17(15) . . ?
 C26 C25 H25 119.9 . . ?
 C25 C26 H26 119.7 . . ?
 C25 C26 C27 120.64(15) . . ?
 C27 C26 H26 119.7 . . ?
 C26 C27 H27 119.6 . . ?
 C28 C27 C26 120.79(16) . . ?
 C28 C27 H27 119.6 . . ?
 C27 C28 H28 120.2 . . ?
 C27 C28 C29 119.66(15) . . ?
 C29 C28 H28 120.2 . . ?
 N2 C29 C24 120.34(13) . . ?
 N2 C29 C28 119.65(13) . . ?
 C28 C29 C24 120.01(14) . . ?
 N3 C31 C32 122.80(14) . . ?
 N3 C31 C310 115.12(13) . . ?
 C32 C31 C310 122.08(14) . . ?
 C31 C32 H32 120.6 . . ?
 C33 C32 C31 118.71(14) . . ?
 C33 C32 H32 120.6 . . ?
 C32 C33 H33 120.1 . . ?
 C32 C33 C34 119.85(14) . . ?
 C34 C33 H33 120.1 . . ?
 C33 C34 C35 122.82(15) . . ?
 C33 C34 C39 118.32(14) . . ?
 C35 C34 C39 118.82(15) . . ?
 C34 C35 H35 119.7 . . ?
 C36 C35 C34 120.52(15) . . ?
 C36 C35 H35 119.7 . . ?
 C35 C36 H36 119.8 . . ?
 C35 C36 C37 120.41(15) . . ?
 C37 C36 H36 119.8 . . ?
 C36 C37 H37 119.6 . . ?
 C38 C37 C36 120.73(16) . . ?
 C38 C37 H37 119.6 . . ?
 C37 C38 H38 120.2 . . ?
 C37 C38 C39 119.70(15) . . ?
 C39 C38 H38 120.2 . . ?
 N3 C39 C34 120.42(14) . . ?
 N3 C39 C38 119.73(13) . . ?
 C38 C39 C34 119.80(14) . . ?
 N4 C41 C42 122.79(14) . . ?
 N4 C41 C410 115.20(13) . . ?
 C42 C41 C410 122.01(14) . . ?
 C41 C42 H42 120.6 . . ?
 C43 C42 C41 118.81(15) . . ?
 C43 C42 H42 120.6 . . ?
 C42 C43 H43 120.1 . . ?
 C42 C43 C44 119.87(15) . . ?
 C44 C43 H43 120.1 . . ?
 C43 C44 C45 123.07(16) . . ?
 C43 C44 C49 118.52(14) . . ?
 C49 C44 C45 118.39(16) . . ?
 C44 C45 H45 119.6 . . ?
 C46 C45 C44 120.78(16) . . ?
 C46 C45 H45 119.6 . . ?
 C45 C46 H46 119.9 . . ?
 C45 C46 C47 120.27(15) . . ?
 C47 C46 H46 119.9 . . ?
 C46 C47 H47 119.5 . . ?
 C48 C47 C46 120.99(17) . . ?
 C48 C47 H47 119.5 . . ?
 C47 C48 H48 120.3 . . ?
 C47 C48 C49 119.43(16) . . ?
 C49 C48 H48 120.3 . . ?
 N4 C49 C44 120.43(14) . . ?
 N4 C49 C48 119.43(14) . . ?
 C48 C49 C44 120.11(14) . . ?
 N5 C51 H51A 109.7 . . ?
 N5 C51 H51B 109.7 . . ?
 N5 C51 C52 109.62(12) . . ?
 H51A C51 H51B 108.2 . . ?
 C52 C51 H51A 109.7 . . ?
 C52 C51 H51B 109.7 . . ?
 C51 C52 H52A 109.5 . . ?
 C51 C52 H52B 109.5 . . ?
 C51 C52 C53 110.82(14) . . ?
 H52A C52 H52B 108.1 . . ?
 C53 C52 H52A 109.5 . . ?
 C53 C52 H52B 109.5 . . ?
 C52 C53 H53A 109.7 . . ?
 C52 C53 H53B 109.7 . . ?
 C52 C53 C54 109.63(13) . . ?
 H53A C53 H53B 108.2 . . ?
 C54 C53 H53A 109.7 . . ?
 C54 C53 H53B 109.7 . . ?
 C53 C54 H54A 109.6 . . ?
 C53 C54 H54B 109.6 . . ?
 H54A C54 H54B 108.2 . . ?
 C55 C54 C53 110.12(13) . . ?
 C55 C54 H54A 109.6 . . ?
 C55 C54 H54B 109.6 . . ?
 N5 C55 C54 109.74(13) . . ?
 N5 C55 H55A 109.7 . . ?
 N5 C55 H55B 109.7 . . ?
 C54 C55 H55A 109.7 . . ?
 C54 C55 H55B 109.7 . . ?
 H55A C55 H55B 108.2 . . ?
 N6 C61 H61A 109.4 . . ?
 N6 C61 H61B 109.4 . . ?
 N6 C61 C62 111.04(14) . . ?
 H61A C61 H61B 108.0 . . ?
 C62 C61 H61A 109.4 . . ?
 C62 C61 H61B 109.4 . . ?
 C61 C62 H62A 109.4 . . ?
 C61 C62 H62B 109.4 . . ?
 C61 C62 C63 111.36(16) . . ?
 H62A C62 H62B 108.0 . . ?
 C63 C62 H62A 109.4 . . ?
 C63 C62 H62B 109.4 . . ?
 C62 C63 H63A 109.8 . . ?
 C62 C63 H63B 109.8 . . ?
 H63A C63 H63B 108.3 . . ?
 C64 C63 C62 109.32(15) . . ?
 C64 C63 H63A 109.8 . . ?
 C64 C63 H63B 109.8 . . ?
 C63 C64 H64A 109.4 . . ?
 C63 C64 H64B 109.4 . . ?
 H64A C64 H64B 108.0 . . ?
 C65 C64 C63 111.37(14) . . ?
 C65 C64 H64A 109.4 . . ?
 C65 C64 H64B 109.4 . . ?
 N6 C65 C64 111.21(13) . . ?
 N6 C65 H65A 109.4 . . ?
 N6 C65 H65B 109.4 . . ?
 C64 C65 H65A 109.4 . . ?
 C64 C65 H65B 109.4 . . ?
 H65A C65 H65B 108.0 . . ?
 O11 C110 C11 115.52(13) . . ?
 O12 C110 O11 125.86(14) . . ?
 O12 C110 C11 118.61(13) . . ?
 O21 C210 C21 115.65(12) . . ?
 O22 C210 O21 125.92(13) . . ?
 O22 C210 C21 118.42(13) . . ?
 O31 C310 C31 115.76(13) . . ?
 O32 C310 O31 125.46(14) . . ?
 O32 C310 C31 118.77(14) . . ?
 O41 C410 C41 115.00(13) . . ?
 O42 C410 O41 126.65(14) . . ?
 O42 C410 C41 118.35(14) . . ?

_shelx_res_file
;
TITL cua96 in P -1
    cua96.res
    created by SHELXL-2018/3 at 11:11:00 on 14-Feb-2020
CELL 1.54184 9.2658 14.8807 17.1665 101.324 99.732 90.224
ZERR 4 0.0002 0.0003 0.0005 0.002 0.002 0.002
LATT 1
SFAC C H Cl Cu N O
UNIT 100 96 4 4 12 16

L.S. 10
PLAN  10
SIZE 0.15 0.1 0.05
BOND $h
htab
fmap 2
acta
MERG 2
REM <olex2.extras>
REM <HklSrc "%.\\cua96.hkl">
REM </olex2.extras>

WGHT    0.048100    0.541100
FVAR       4.10420
CU1   4    0.371746    0.257796    1.130651    11.00000    0.02182    0.01925 =
         0.01510    0.00538    0.00118    0.00234
CU2   4   -0.126715    0.193550    0.716557    11.00000    0.02143    0.01947 =
         0.01814    0.00478    0.00613    0.00463
CL1   3    0.618338    0.297816    1.138776    11.00000    0.02044    0.02500 =
         0.02552    0.00460    0.00128    0.00130
CL2   3   -0.350151    0.134145    0.630464    11.00000    0.02179    0.02833 =
         0.02280    0.00630    0.00236    0.00271
O11   6    0.227609    0.350401    1.171768    11.00000    0.03078    0.02964 =
         0.01948    0.00689    0.00613    0.01060
O12   6    0.074481    0.453708    1.129814    11.00000    0.03308    0.03328 =
         0.02476    0.00814    0.00916    0.01537
O21   6    0.307955    0.125694    1.079388    11.00000    0.03464    0.02112 =
         0.01801    0.00525   -0.00013   -0.00169
O22   6    0.273726   -0.010067    1.111120    11.00000    0.03245    0.02036 =
         0.02416    0.00507    0.00024   -0.00287
O31   6   -0.057821    0.314838    0.692142    11.00000    0.03058    0.02101 =
         0.03180    0.00786    0.01332    0.00407
O32   6    0.120140    0.371438    0.641011    11.00000    0.03277    0.02503 =
         0.03694    0.00661    0.01345   -0.00202
O41   6   -0.034679    0.121135    0.797594    11.00000    0.03298    0.02604 =
         0.02039    0.00753    0.00607    0.00990
O42   6    0.009219    0.128001    0.930896    11.00000    0.03131    0.03145 =
         0.02186    0.00849   -0.00061    0.00474
N1    5    0.300986    0.300245    1.027998    11.00000    0.01942    0.01825 =
         0.01786    0.00556    0.00134    0.00073
N2    5    0.400893    0.204019    1.231619    11.00000    0.01999    0.02058 =
         0.01773    0.00617    0.00206    0.00196
N3    5    0.014772    0.144513    0.643924    11.00000    0.02061    0.02338 =
         0.01581    0.00306    0.00214    0.00297
N4    5   -0.206151    0.261138    0.811165    11.00000    0.02267    0.01957 =
         0.02148    0.00476    0.00694    0.00055
N5    5    0.839152    0.034167    1.057038    11.00000    0.02804    0.02630 =
         0.01861    0.00357    0.00177    0.00531
N6    5    0.025131    0.473340    1.287982    11.00000    0.02883    0.02527 =
         0.02160    0.00383    0.00544    0.00289
C11   1    0.202698    0.364295    1.035198    11.00000    0.01985    0.01976 =
         0.01990    0.00318    0.00307    0.00065
C12   1    0.137480    0.403410    0.970292    11.00000    0.02416    0.02470 =
         0.02460    0.00709    0.00273    0.00727
AFIX  43
H12   2    0.070092    0.449117    0.977717    11.00000   -1.20000
AFIX   0
C13   1    0.174646    0.373223    0.896116    11.00000    0.02328    0.02836 =
         0.02158    0.01046   -0.00050    0.00352
AFIX  43
H13   2    0.132115    0.398102    0.852435    11.00000   -1.20000
AFIX   0
C14   1    0.277745    0.304188    0.885942    11.00000    0.01982    0.02242 =
         0.01878    0.00437    0.00106   -0.00230
C15   1    0.320897    0.270088    0.810789    11.00000    0.02582    0.02888 =
         0.01830    0.00628    0.00097   -0.00245
AFIX  43
H15   2    0.280375    0.293281    0.765773    11.00000   -1.20000
AFIX   0
C16   1    0.421606    0.203360    0.803667    11.00000    0.02854    0.02721 =
         0.02048    0.00062    0.00745   -0.00265
AFIX  43
H16   2    0.447921    0.180500    0.753797    11.00000   -1.20000
AFIX   0
C17   1    0.485669    0.169178    0.872296    11.00000    0.02555    0.02349 =
         0.02659    0.00341    0.00737    0.00253
AFIX  43
H17   2    0.555042    0.124367    0.867221    11.00000   -1.20000
AFIX   0
C18   1    0.447146    0.201039    0.946148    11.00000    0.02357    0.02103 =
         0.02289    0.00556    0.00379    0.00267
AFIX  43
H18   2    0.490815    0.178178    0.990772    11.00000   -1.20000
AFIX   0
C19   1    0.340937    0.268716    0.954521    11.00000    0.01922    0.01838 =
         0.01894    0.00402    0.00204   -0.00213
C21   1    0.364910    0.115467    1.216777    11.00000    0.01828    0.02151 =
         0.01982    0.00466    0.00345    0.00219
C22   1    0.376130    0.062849    1.277069    11.00000    0.02817    0.02302 =
         0.02335    0.00794    0.00459    0.00100
AFIX  43
H22   2    0.349179    0.000732    1.264093    11.00000   -1.20000
AFIX   0
C23   1    0.427492    0.104965    1.355139    11.00000    0.03219    0.03110 =
         0.02141    0.01245    0.00462    0.00300
AFIX  43
H23   2    0.436482    0.071452    1.395973    11.00000   -1.20000
AFIX   0
C24   1    0.466779    0.199248    1.373610    11.00000    0.02587    0.02866 =
         0.01896    0.00636    0.00191    0.00405
C25   1    0.521351    0.247307    1.453625    11.00000    0.03709    0.03677 =
         0.01821    0.00770   -0.00046    0.00438
AFIX  43
H25   2    0.531873    0.216331    1.496208    11.00000   -1.20000
AFIX   0
C26   1    0.558267    0.338800    1.467949    11.00000    0.04265    0.03704 =
         0.01962   -0.00031   -0.00365    0.00121
AFIX  43
H26   2    0.593865    0.369699    1.520328    11.00000   -1.20000
AFIX   0
C27   1    0.542873    0.386925    1.403936    11.00000    0.03894    0.02570 =
         0.02663    0.00116   -0.00126   -0.00101
AFIX  43
H27   2    0.567959    0.449254    1.414714    11.00000   -1.20000
AFIX   0
C28   1    0.491313    0.342747    1.326008    11.00000    0.03133    0.02513 =
         0.02239    0.00541    0.00033    0.00134
AFIX  43
H28   2    0.482112    0.374914    1.284241    11.00000   -1.20000
AFIX   0
C29   1    0.452339    0.248231    1.309625    11.00000    0.02176    0.02473 =
         0.01715    0.00447    0.00139    0.00224

C31   1    0.098593    0.209742    0.629623    11.00000    0.02227    0.02460 =
         0.01675    0.00151    0.00086    0.00028
C32   1    0.223572    0.190974    0.593637    11.00000    0.02243    0.03366 =
         0.02427    0.00141    0.00555   -0.00226
AFIX  43
H32   2    0.281426    0.238437    0.585652    11.00000   -1.20000
AFIX   0
C33   1    0.258386    0.101593    0.570616    11.00000    0.02314    0.04013 =
         0.02335    0.00151    0.00656    0.00554
AFIX  43
H33   2    0.342630    0.087767    0.548603    11.00000   -1.20000
AFIX   0
C34   1    0.166187    0.030355    0.580333    11.00000    0.02583    0.03059 =
         0.01692    0.00226    0.00131    0.00842
C35   1    0.188136   -0.063623    0.551129    11.00000    0.03514    0.03444 =
         0.01934    0.00147    0.00351    0.01683
AFIX  43
H35   2    0.268446   -0.080366    0.526275    11.00000   -1.20000
AFIX   0
C36   1    0.092594   -0.129550    0.559178    11.00000    0.04585    0.02431 =
         0.02126    0.00174   -0.00005    0.01348
AFIX  43
H36   2    0.107259   -0.190935    0.539088    11.00000   -1.20000
AFIX   0
C37   1   -0.029032   -0.105227    0.597968    11.00000    0.03900    0.02353 =
         0.02361    0.00530   -0.00117    0.00338
AFIX  43
H37   2   -0.093394   -0.150881    0.603267    11.00000   -1.20000
AFIX   0
C38   1   -0.052894   -0.015188    0.627765    11.00000    0.02837    0.02420 =
         0.02180    0.00558    0.00226    0.00547
AFIX  43
H38   2   -0.132135    0.000095    0.653911    11.00000   -1.20000
AFIX   0
C39   1    0.043483    0.054373    0.618586    11.00000    0.02272    0.02538 =
         0.01580    0.00275   -0.00012    0.00667
C41   1   -0.146859    0.236353    0.879399    11.00000    0.02330    0.02035 =
         0.02126    0.00414    0.00538   -0.00235
C42   1   -0.172408    0.281974    0.955539    11.00000    0.03280    0.02686 =
         0.02101    0.00333    0.00626   -0.00400
AFIX  43
H42   2   -0.128727    0.263018    1.002196    11.00000   -1.20000
AFIX   0
C43   1   -0.262530    0.354597    0.959648    11.00000    0.03559    0.02537 =
         0.02726   -0.00217    0.01400   -0.00455
AFIX  43
H43   2   -0.279599    0.386149    1.009446    11.00000   -1.20000
AFIX   0
C44   1   -0.329510    0.381569    0.888332    11.00000    0.02804    0.01912 =
         0.03514    0.00178    0.01547   -0.00196
C45   1   -0.428764    0.454039    0.887602    11.00000    0.03567    0.02032 =
         0.04743    0.00121    0.02323    0.00194
AFIX  43
H45   2   -0.448339    0.487677    0.936108    11.00000   -1.20000
AFIX   0
C46   1   -0.495621    0.474849    0.816682    11.00000    0.03573    0.02082 =
         0.06027    0.01222    0.02257    0.00909
AFIX  43
H46   2   -0.561248    0.521996    0.817077    11.00000   -1.20000
AFIX   0
C47   1   -0.465692    0.425163    0.742653    11.00000    0.03543    0.02839 =
         0.04787    0.01906    0.01544    0.00963
AFIX  43
H47   2   -0.512854    0.439501    0.694601    11.00000   -1.20000
AFIX   0
C48   1   -0.367997    0.355968    0.740481    11.00000    0.03107    0.02446 =
         0.03334    0.01187    0.01280    0.00628
AFIX  43
H48   2   -0.347405    0.324577    0.691403    11.00000   -1.20000
AFIX   0
C49   1   -0.298959    0.332839    0.813501    11.00000    0.02530    0.01832 =
         0.02966    0.00559    0.01174    0.00162

C51   1    0.694198    0.029354    1.083624    11.00000    0.02298    0.03534 =
         0.02857    0.00230    0.00054    0.00367
AFIX  23
H51A  2    0.637864   -0.024659    1.052184    11.00000   -1.20000
H51B  2    0.639494    0.082975    1.074842    11.00000   -1.20000
AFIX   0
C52   1    0.717775    0.025091    1.172064    11.00000    0.02694    0.03957 =
         0.03120    0.01062    0.00935    0.00722
AFIX  23
H52A  2    0.767228   -0.030547    1.180098    11.00000   -1.20000
H52B  2    0.623678    0.023223    1.189439    11.00000   -1.20000
AFIX   0
C53   1    0.808977    0.107776    1.222487    11.00000    0.03729    0.03769 =
         0.01881    0.00437    0.00258    0.01355
AFIX  23
H53A  2    0.825926    0.102895    1.278804    11.00000   -1.20000
H53B  2    0.756708    0.163307    1.217626    11.00000   -1.20000
AFIX   0
C54   1    0.956016    0.112624    1.193482    11.00000    0.03308    0.02839 =
         0.02251    0.00427   -0.00293   -0.00017
AFIX  23
H54A  2    1.012601    0.166889    1.224190    11.00000   -1.20000
H54B  2    1.011438    0.059273    1.202286    11.00000   -1.20000
AFIX   0
C55   1    0.930378    0.116039    1.104135    11.00000    0.03253    0.02674 =
         0.02550    0.00778    0.00144   -0.00026
AFIX  23
H55A  2    0.880889    0.171555    1.095739    11.00000   -1.20000
H55B  2    1.023657    0.116974    1.085737    11.00000   -1.20000
AFIX   0

C61   1   -0.053657    0.383314    1.279374    11.00000    0.03729    0.03172 =
         0.03192   -0.00131    0.00186   -0.01010
AFIX  23
H61A  2    0.000783    0.334757    1.252435    11.00000   -1.20000
H61B  2   -0.149465    0.383526    1.246290    11.00000   -1.20000
AFIX   0
C62   1   -0.071381    0.364682    1.360957    11.00000    0.04883    0.04011 =
         0.04267    0.00800    0.01236   -0.01658
AFIX  23
H62A  2   -0.117620    0.304354    1.353906    11.00000   -1.20000
H62B  2   -0.134775    0.409483    1.385312    11.00000   -1.20000
AFIX   0
C63   1    0.075883    0.369332    1.416916    11.00000    0.06051    0.03510 =
         0.03192    0.01433    0.00949   -0.00063
AFIX  23
H63A  2    0.061193    0.360763    1.469643    11.00000   -1.20000
H63B  2    0.136541    0.320887    1.395392    11.00000   -1.20000
AFIX   0
C64   1    0.151865    0.462308    1.424511    11.00000    0.03825    0.03660 =
         0.02380    0.00390    0.00035    0.00051
AFIX  23
H64A  2    0.095053    0.510035    1.450681    11.00000   -1.20000
H64B  2    0.247712    0.464201    1.458004    11.00000   -1.20000
AFIX   0
C65   1    0.168971    0.480471    1.342924    11.00000    0.02540    0.03106 =
         0.02726    0.00498    0.00318   -0.00337
AFIX  23
H65A  2    0.212821    0.541387    1.349507    11.00000   -1.20000
H65B  2    0.234160    0.436527    1.319132    11.00000   -1.20000
AFIX   0

C110  1    0.164041    0.393096    1.118842    11.00000    0.02351    0.02455 =
         0.01961    0.00451    0.00426    0.00325
C210  1    0.311082    0.072232    1.128563    11.00000    0.01885    0.02208 =
         0.01955    0.00416    0.00192    0.00141
C310  1    0.050846    0.306990    0.655763    11.00000    0.02550    0.02349 =
         0.01948    0.00333    0.00242    0.00252
C410  1   -0.048640    0.154727    0.869711    11.00000    0.02177    0.02220 =
         0.02360    0.00577    0.00220   -0.00079
H5A   2    0.885575   -0.018345    1.063331    11.00000    0.03039
H5B   2    0.824520    0.036130    1.005502    11.00000    0.03903
H6A   2   -0.028526    0.518042    1.308370    11.00000    0.03120
H6B   2    0.035423    0.477897    1.241134    11.00000    0.03938
HKLF 4


REM  cua96 in P -1
REM wR2 = 0.0799, GooF = S = 1.029, Restrained GooF = 1.029 for all data
REM R1 = 0.0297 for 8533 Fo > 4sig(Fo) and 0.0331 for all 9361 data
REM 629 parameters refined using 0 restraints

END

WGHT      0.0481      0.5411

REM Instructions for potential hydrogen bonds
HTAB C18 Cl1
EQIV $1 -x, -y, -z+2
HTAB C22 Cl2_$1
HTAB C38 Cl2
HTAB C48 Cl2
EQIV $2 -x+1, -y, -z+2
HTAB C51 O21_$2
EQIV $3 x+1, y, z
HTAB C55 O21_$3
EQIV $4 x-1, y, z
HTAB C61 Cl1_$4
HTAB C65 O11
HTAB N5 O42_$2
HTAB N5 O22_$2
EQIV $5 -x, -y+1, -z+2
HTAB N6 O31_$5
HTAB N6 O32_$5
HTAB N6 O12

REM Highest difference peak  0.409,  deepest hole -0.547,  1-sigma level  0.058
Q1    1   0.0800  0.2586  0.6424  11.00000  0.05    0.41
Q2    1   0.3397  0.1753  1.0987  11.00000  0.05    0.38
Q3    1   0.3993  0.2315  1.2090  11.00000  0.05    0.37
Q4    1  -0.3195  0.3565  0.8536  11.00000  0.05    0.33
Q5    1   0.1758  0.3812  1.0747  11.00000  0.05    0.32
Q6    1  -0.1604  0.2572  0.9167  11.00000  0.05    0.31
Q7    1  -0.0767  0.2672  0.6960  11.00000  0.05    0.31
Q8    1   0.3329  0.0938  1.1724  11.00000  0.05    0.31
Q9    1  -0.1778  0.2421  0.7747  11.00000  0.05    0.29
Q10   1   0.1708 -0.0202  0.5752  11.00000  0.05    0.29
;
_shelx_res_checksum                81760
_shelx_hkl_file
;
   0   0   2 106243. 2015.08   1
   0   0   3 1200.20 145.557   1
   0   0   4 681120. 11807.0   1
   0   0   5 14152.8 664.188   1
   0   0   6 10764.0 626.532   1
   0   0   7 34656.8 1298.58   1
   0   0  -7 33517.7 882.459   4
   0   0  -8 32276.8 887.783   4
   0   0   8 33412.1 1380.61   1
   0   0  -8 32113.7 1105.02   2
   0   0  -9 718.304 173.686   2
   0   0   9 832.002 312.176   1
   0   0 -10 1598.87 245.095   2
   0   0  10 1032.22 319.123   1
   0   0  11 228.489 247.083   1
   0   0  12 217845. 5878.68   1
   0   0  13 59474.3 2837.12   1
   0   0 -13 62370.8 1498.07  39
   0   0 -14 24368.5 822.317  39
   0   0  14 27529.4 1960.68   1
   0   0 -15 3021.71 268.269  39
   0   0 -16 9837.78 436.849   8
   0   0 -16 9627.21 487.432  39
   0   0 -17 9496.84 458.399  39
   0   0 -17 9410.15 413.809   8
   0   0 -18 5419.53 322.707  39
   0   0 -18 5317.27 278.552   8
   0   0 -19 9179.34 385.375  39
   0   0 -19 9164.50 331.378   8
   0   0 -20 16124.7 470.343  39
   0   1 -20 3523.47 171.636   8
   0   1 -20 3239.77 194.686  39
   0   1 -19 258.076 72.5074   8
   0   1 -19 469.477 97.1905  39
   0   1 -18 9528.71 398.998   8
   0   1 -18 9217.52 431.738  39
   0   1 -17 2091.43 197.076   8
   0   1 -17 2271.50 232.117  39
   0   1 -16 43269.2 1160.31  39
   0  -1  16 38895.9 1213.95  40
   0   1 -15-112.201 109.862  39
   0  -1  15 143.788 99.6277  40
   0   1 -14 35329.4 1014.32  39
   0  -1  14 35621.1 2270.57   1
   0  -1  14 31144.4 1054.17  40
   0  -1  13 16163.0 681.121  40
   0   1 -13 16541.6 626.938  39
   0  -1  13 17272.4 1461.39   1
   0  -1  12 107976. 3785.44   1
   0  -1  11 2603.98 515.761   1
   0   1 -11 2737.92 368.144   2
   0   1 -10 156920. 3564.22   2
   0  -1  10 143703. 4069.58   1
   0   1  -9 18654.2 876.672   2
   0  -1   9 18835.7 1122.23   1
   0  -1   8 11314.3 784.499   1
   0   1  -8 11842.9 634.965   2
   0   1  -7 122325. 2702.48   2
   0  -1   7 122448. 3011.78   1
   0  -1   6 357148. 6661.32   1
   0   1  -6 339797. 6361.85   2
   0   1  -5 3318.67 269.278   2
   0  -1   5 3363.73 326.146   1
   0   1  -4 245073. 4472.68   2
   0  -1   4 245354. 4627.45   1
   0   1  -3 24137.3 668.788   2
   0  -1   3 23861.8 730.193   1
   0  -1   2 62603.2 1350.04   1
   0   1  -2 63047.9 1284.55   2
   0   1  -1 49504.9 1000.57   2
   0   1   0 51397.6 989.786   2
   0   1   1 961.557 94.8325   1
   0  -1  -2 18664.0 405.308   4
   0   1   2 20548.2 586.612   1
   0  -1  -3 56756.4 1084.72   4
   0   1   3 60361.9 1376.01   1
   0  -1  -4 48487.9 981.310   4
   0   1   4 50489.6 1324.70   1
   0  -1  -5 54397.1 1127.95   4
   0   1   5 58784.2 1573.76   1
   0   1   6 1951.43 288.465   1
   0  -1  -6 1952.88 140.257   4
   0   1   7 38006.9 1390.82   1
   0  -1  -7 38181.0 891.852   4
   0   1   8-115.998 206.097   1
   0   1   9 65194.8 2234.98   1
   0  -1  -9 67103.2 1815.93   2
   0   1  10 62549.4 2357.52   1
   0   1  11 47850.7 2140.08   1
   0  -1 -12 28454.7 862.976  39
   0   1  12 26489.1 1668.89   1
   0   1  13 2986.37 626.681   1
   0  -1 -13 3251.04 276.103  39
   0  -1 -14 9254.55 476.306  39
   0  -1 -15 1076.53 147.191   8
   0  -1 -15 943.059 170.244  39
   0  -1 -16 10598.8 444.565   8
   0  -1 -16 10522.6 506.008  39
   0  -1 -17 6513.07 322.351   8
   0  -1 -17 7003.79 388.396  39
   0  -1 -18 361.787 100.220  39
   0  -1 -18 343.933 80.5863   8
   0  -1 -19 1383.56 143.427  39
   0  -1 -20-53.1836 46.5564  39
   0   2 -21 1149.02 93.4622  39
   0   2 -20 1400.93 119.017   8
   0   2 -20 1402.94 131.007  39
   0   2 -19 4857.22 258.320   8
   0   2 -19 5296.87 295.294  39
   0   2 -18 2647.57 237.116  39
   0   2 -18 2758.58 213.255   8
   0  -2  17 7819.41 482.687  40
   0   2 -17 8428.60 435.861  39
   0   2 -16 3356.18 276.820  39
   0  -2  16 3014.51 311.216  40
   0  -2  15 33083.7 1120.87  40
   0   2 -15 34689.6 1022.11  39
   0  -2  14-174.541 364.702   1
   0   2 -14 63.0831 90.8702  39
   0  -2  14 35.3172 102.429  40
   0  -2  13 40586.4 1216.40  40
   0  -2  13 42115.8 2435.65   1
   0   2 -13 42534.5 1133.74  39
   0  -2  12 85527.1 3383.98   1
   0  -2  11 6967.11 840.788   1
   0   2 -11 9174.32 693.523   2
   0  -2  10 19308.6 1281.54   1
   0   2 -10 20161.2 1002.92   2
   0   2  -9 4817.92 445.499   2
   0  -2   9 4406.05 575.313   1
   0   2  -8 188208. 4077.76   2
   0  -2   8 202561. 4625.19   1
   0  -2   7 31906.7 1335.77   1
   0   2  -7 32240.5 1110.58   2
   0   2  -6 15915.1 688.142   2
   0  -2   6 15236.9 817.027   1
   0   2  -5 123035. 2604.68   2
   0  -2   5 123521. 2835.90   1
   0  -2   4 9253.02 537.416   1
   0   2  -4 9934.33 464.270   2
   0  -2   3 8029.55 460.284   1
   0   2  -3 8318.85 390.341   2
   0   2  -2 247459. 4468.24   2
   0   2  -1 130799. 2485.03   2
   0   2   0 240742. 4276.56   2
   0   2   1 6141.34 265.705   2
   0   2   1 5976.11 316.445   1
   0   2   2 11092.8 478.616   1
   0   2   3 47508.0 1267.37   1
   0   2   4 1332.84 223.663   1
   0   2   5 8064.94 529.213   1
   0   2   6 98753.0 2549.60   1
   0   2   7 32676.9 1324.32   1
   0   2   8 29254.9 1332.31   1
   0   2   9 16005.9 1038.27   1
   0   2  10 141.408 201.570   1
   0   2  11 33217.3 1785.33   1
   0  -2 -12 46951.0 1206.83  39
   0   2  12 44523.6 2247.32   1
   0  -2 -13 14936.3 599.463  39
   0  -2 -13 14071.2 522.129   8
   0   2  13 15007.8 1344.15   1
   0  -2 -14 14368.7 529.583   8
   0  -2 -14 14752.3 602.800  39
   0  -2 -15 85.2920 96.3668  39
   0  -2 -15 200.145 77.1251   8
   0  -2 -16 1652.32 157.413   8
   0  -2 -16 1524.59 191.872  39
   0  -2 -17 3241.37 254.272  39
   0  -2 -18 9234.02 398.363  39
   0  -2 -19 15513.1 473.562  39
   0  -2 -19 14047.6 420.325  11
   0  -2 -20 76.6765 38.9138  39
   0   3 -21 136.716 41.1321  39
   0   3 -20 248.390 66.5340   8
   0   3 -20 147.716 70.1182  39
   0   3 -19 4056.10 243.432   8
   0   3 -19 4309.98 267.139  39
   0  -3  18 115.594 113.671  40
   0   3 -18-194.392 141.386  39
   0   3 -17 41322.9 1128.79  39
   0  -3  17 38095.1 1235.91  40
   0  -3  16 4048.63 371.337  40
   0   3 -16 3912.45 306.736  39
   0   3 -15 3814.91 304.666  39
   0  -3  15 3632.97 342.325  40
   0   3 -14 92853.9 2056.74  39
   0  -3  14 90956.0 2209.83  40
   0   3 -13 239.103 87.6386  39
   0  -3  13 109.245 113.600  40
   0  -3  12 44433.2 2421.53   1
   0   3 -12 50173.5 1884.38   2
   0   3 -11 18800.6 1053.77   2
   0  -3  11 17272.1 1373.13   1
   0  -3  10 89556.2 3190.89   1
   0   3 -10 95386.4 2643.09   2
   0   3  -9 90580.9 2488.73   2
   0  -3   9 94580.1 3055.81   1
   0   3  -8 3427.96 367.935   2
   0  -3   8 2996.87 468.877   1
   0  -3   7 49754.6 1845.56   1
   0   3  -7 50397.7 1540.64   2
   0   3  -6 111671. 2544.38   2
   0  -3   6 104505. 2842.75   1
   0   3  -5 60482.7 1596.42   2
   0   3  -4 4525.99 347.099   2
   0   3  -3 39880.8 1117.81   2
   0   3  -2 27278.1 842.442   2
   0   3  -1 237566. 4402.31   2
   0   3   0 2484.65 212.187   2
   0   3   1 1001.44 141.118   2
   0   3   2 120823. 2627.98   1
   0   3   3 1271.93 226.941   1
   0   3   4 15186.1 741.783   1
   0   3   5 71291.6 2003.30   1
   0   3   6 8293.25 611.874   1
   0   3   7 1132.71 244.568   1
   0   3   8 4755.38 529.259   1
   0   3   9 111173. 3299.22   1
   0   3  10 4390.52 598.539   1
   0   3  11 18913.0 1372.65   1
   0  -3 -11 21662.4 709.489  39
   0   3  12-78.0414 254.427   1
   0  -3 -12-98.8972 120.819  39
   0  -3 -13 6111.75 373.289  39
   0   3  13 5260.90 803.131   1
   0  -3 -14 22154.8 767.579  39
   0  -3 -15 1391.74 182.505  39
   0  -3 -16 6521.22 371.909  39
   0  -3 -17 16172.4 573.198  39
   0  -3 -18 5403.94 280.568  39
   0  -3 -18 5288.42 256.340  11
   0  -3 -19-13.0762 52.9415  39
   0  -3 -19 22.8386 25.6726  11
   0   4 -21 267.112 46.9634   8
   0   4 -21 250.840 51.5037  39
   0   4 -20 1666.59 137.998   8
   0   4 -20 1526.62 139.441  39
   0   4 -19 10094.5 426.610  39
   0   4 -19 10707.3 415.207   8
   0  -4  18 4711.30 371.641  40
   0   4 -18 4759.70 309.721  39
   0  -4  17 572.658 175.648  40
   0   4 -17 201.898 116.253  39
   0  -4  16 33396.3 1155.53  40
   0   4 -16 35791.0 1044.93  39
   0  -4  15 52192.3 1542.63  40
   0   4 -15 53858.8 1388.28  39
   0  -4  14 5725.58 432.915  40
   0   4 -14 5875.02 373.627  39
   0   4 -13 30276.3 920.244  39
   0  -4  13 29844.6 1021.09  40
   0   4 -12 5473.85 602.019   2
   0   4 -11 13788.8 917.929   2
   0   4 -10 23974.9 1187.65   2
   0   4  -9 29106.7 1271.58   2
   0   4  -8 53491.3 1736.76   2
   0   4  -7 128022. 3054.41   2
   0   4  -6 533.298 178.840   2
   0   4  -5 55330.8 1588.33   2
   0   4  -4 6167.06 434.334   2
   0   4  -3 40778.1 1218.00   2
   0   4  -2 30562.1 1001.57   2
   0   4  -1 351372. 6463.11   2
   0   4   0 49787.1 1330.05   2
   0   4   1 15395.0 627.900   2
   0   4   2 46894.6 1473.06   1
   0   4   2 47048.4 1252.18   2
   0   4   3 70029.5 1958.95   1
   0   4   4 16043.0 850.061   1
   0   4   5 32054.7 1303.33   1
   0   4   6 90603.4 2616.01   1
   0   4   7 85664.4 2640.25   1
   0   4   8 23771.9 1310.76   1
   0   4   9 13640.1 1033.57   1
   0   4  10 5724.31 716.098   1
   0   4  11 57046.3 2566.26   1
   0  -4 -11 60198.8 1440.13  39
   0   4  12 12205.3 1203.76   1
   0  -4 -12 11582.4 521.652  39
   0  -4 -13 12896.5 555.621  39
   0  -4 -14 1760.15 208.563  39
   0  -4 -15 184.978 113.261  39
   0  -4 -16 422.007 127.527  39
   0  -4 -17 2264.13 179.375  11
   0  -4 -17 2326.84 198.977  39
   0  -4 -18 2707.51 164.172  11
   0  -4 -18 2761.80 188.758  39
   0  -4 -19 7663.46 270.787  39
   0   5 -21 1441.86 106.708  39
   0   5 -21 1507.24 102.306   8
   0   5 -20 2244.31 159.963   8
   0   5 -20 2298.91 168.986  39
   0   5 -19 1468.49 154.012   8
   0   5 -19 1572.90 166.983  39
   0  -5  18 38420.8 1187.24  40
   0   5 -18 39208.9 1050.85  39
   0   5 -17 46972.6 1245.54  39
   0  -5  17 45894.2 1383.84  40
   0   5 -16 758.460 162.891  39
   0  -5  16 893.417 220.038  40
   0   5 -15 5283.95 361.123  39
   0  -5  15 5481.61 432.908  40
   0  -5  14 8197.44 516.774  40
   0   5 -14 8011.30 442.851  39
   0   5 -13 117182. 2487.30  39
   0   5 -13 123049. 3567.00   2
   0   5 -12 2967.32 458.796   2
   0   5 -12 3158.93 254.724  39
   0   5 -11 32617.9 1528.23   2
   0   5 -10 30759.4 1432.16   2
   0   5  -9 1449.00 294.164   2
   0   5  -8 29304.2 1278.32   2
   0   5  -7 426.376 195.866   2
   0   5  -6 278592. 5654.73   2
   0   5  -5 113910. 2765.98   2
   0   5  -4 111654. 2675.26   2
   0   5  -3 133128. 2995.25   2
   0   5  -2 194.711 137.799   2
   0   5  -1 45046.9 1376.68   2
   0   5   0 8361.33 519.038   2
   0   5   1 136245. 2977.09   2
   0   5   2 11853.5 604.271   2
   0   5   2 11210.2 753.526   1
   0   5   3 5587.33 543.265   1
   0   5   4 178.173 199.091   1
   0   5   5 9876.53 758.565   1
   0   5   6 2062.29 390.496   1
   0   5   7 42295.3 1824.99   1
   0   5   8 5505.81 666.565   1
   0   5   9 117811. 3720.54   1
   0  -5 -10 2198.14 212.103  39
   0   5  10 1148.61 394.739   1
   0   5  11 3692.27 655.182   1
   0  -5 -11 4218.88 302.627  39
   0  -5 -12 146.499 97.5571  39
   0  -5 -13 35034.7 961.993  33
   0  -5 -13 35526.8 1027.39  39
   0  -5 -14 369.300 98.3684  33
   0  -5 -14 647.344 140.172  39
   0  -5 -15 4557.71 282.604  11
   0  -5 -15 4662.14 308.589  39
   0  -5 -16 9515.68 421.542  39
   0  -5 -16 8925.69 385.106  11
   0  -5 -17 788.602 115.582  39
   0  -5 -17 784.629 102.057  11
   0  -5 -17 814.331 98.8454  20
   0  -5 -18 503.734 63.1718  11
   0  -5 -18 520.957 63.7080  20
   0  -5 -18 565.730 82.1798  39
   0   6 -20 6387.58 270.261   8
   0   6 -20 6513.77 286.219  39
   0   6 -19 4966.60 283.583  39
   0   6 -18-81.9248 102.794  39
   0  -6  18 135.499 146.015  40
   0   6 -17 6916.81 406.389  39
   0  -6  17 7235.43 485.045  40
   0  -6  16 30437.5 1090.54  40
   0   6 -16 31529.5 968.096  39
   0   6 -15 70483.2 1700.31  39
   0  -6  15 70283.2 1859.89  40
   0  -6  14 6823.26 465.236  40
   0   6 -14 6632.14 402.439  39
   0   6 -13 13399.9 578.321  39
   0   6 -13 14947.3 1103.95   2
   0   6 -12 5538.00 647.750   2
   0   6 -11 5043.45 611.723   2
   0   6 -10 10994.0 859.645   2
   0   6  -9 34642.0 1518.65   2
   0   6  -8 67052.4 2173.83   2
   0   6  -7 2082.16 343.898   2
   0   6  -6 174989. 4026.82   2
   0   6  -5 2363.08 320.556   2
   0   6  -4-11.4210 180.453   2
   0   6  -3 52520.7 1658.19   2
   0   6  -2 53549.5 1667.38   2
   0   6  -1 45643.2 1493.66   2
   0   6   0 10792.7 651.986   2
   0   6   1 78.4142 115.500   2
   0   6   2 128.828 224.872   1
   0   6   2 183.750 99.9241   2
   0   6   3 54588.2 2017.95   1
   0   6   4 5865.25 637.692   1
   0   6   5 2.55529 234.427   1
   0   6   6 48589.1 2043.55   1
   0   6   7 42909.8 1980.57   1
   0   6   8 3337.15 575.299   1
   0  -6  -9 11623.2 492.330  39
   0   6   9 9483.20 992.483   1
   0  -6 -10 10702.7 489.883  39
   0   6  10 9707.08 1047.22   1
   0  -6 -11 40810.0 1129.52  39
   0   6  11 41471.1 2313.45   1
   0  -6 -12 4584.69 318.858  39
   0  -6 -12 4643.46 302.349  33
   0  -6 -13 2648.66 248.077  39
   0  -6 -13 2757.51 236.622  11
   0  -6 -13 2836.34 234.889  33
   0  -6 -14 1909.57 178.304  33
   0  -6 -14 1716.60 184.018  11
   0  -6 -14 1816.82 200.918  39
   0  -6 -15 864.477 109.940  33
   0  -6 -15 729.840 117.763  11
   0   6  15 967.908 275.246  31
   0  -6 -15 980.814 149.799  39
   0  -6 -16 272.888 69.5401  11
   0  -6 -16 260.666 71.5965  20
   0  -6 -16 443.591 100.160  39
   0  -6 -17-27.1947 34.9947  11
   0  -6 -17-7.96238 55.5640  39
   0  -6 -17 10.9382 28.9703  20
   0  -6 -18 2274.81 133.444  39
   0   7 -20 282.100 67.9032  39
   0   7 -20 388.212 71.8315   8
   0   7 -19 167.098 85.7531  39
   0  -7  18 58022.5 1525.21  40
   0   7 -18 58846.1 1386.61  39
   0  -7  17 369.474 159.955  40
   0   7 -17 584.582 145.831  39
   0   7 -16 13404.7 583.527  39
   0  -7  16 12825.6 649.762  40
   0  -7  15 168.837 145.436  40
   0   7 -15-34.4840 109.600  39
   0  -7  14 23369.0 904.894  40
   0   7 -14 23617.6 818.145  39
   0   7 -13 10888.9 965.909   2
   0   7 -12 750.735 273.408   2
   0   7 -11 70016.5 2559.36   2
   0   7 -10 29786.4 1522.96   2
   0   7  -9 45640.1 1867.44   2
   0   7  -8 711.376 265.000   2
   0   7  -7 8696.99 715.646   2
   0   7  -6 127139. 3318.80   2
   0   7  -5 1674.67 331.927   2
   0   7  -4 113953. 2998.53   2
   0   7  -3 9478.72 699.834   2
   0   7  -2 19885.8 1002.31   2
   0   7  -1 712.533 209.359   2
   0   7   0 308.046 151.322   2
   0   7   1 252870. 5910.32   1
   0   7   1 243006. 5234.28   2
   0   7   2 10946.8 932.501   1
   0   7   2 11558.9 755.208   2
   0   7   3 21299.6 1319.48   1
   0   7   4 38125.9 1839.58   1
   0   7   5 2476.82 473.612   1
   0   7   6 36614.4 1888.96   1
   0   7   7 32859.8 1880.70   1
   0  -7  -8 32664.4 920.582  39
   0  -7  -8 30755.2 887.311  11
   0  -7  -9 2627.10 239.474  39
   0  -7  -9 2812.21 238.870  11
   0   7   9 2951.68 632.966   1
   0  -7 -10 114.398 74.5078  11
   0  -7 -10 6.42369 90.5700  39
   0  -7 -11 1072.56 160.309  11
   0  -7 -11 1093.16 156.641  33
   0  -7 -11 884.577 150.739  39
   0  -7 -12 1993.79 217.980  39
   0  -7 -12 1806.32 195.649  33
   0  -7 -12 1758.34 192.114  11
   0  -7 -13 2420.83 234.549  39
   0  -7 -13 2287.80 195.109  20
   0  -7 -13 2433.67 217.873  11
   0  -7 -13 2230.82 204.302  33
   0  -7 -14 1562.50 183.684  39
   0  -7 -14 1358.34 156.558  11
   0  -7 -14 1211.27 132.953  20
   0  -7 -14 1334.65 148.867  33
   0  -7 -15 2000.53 157.023  33
   0  -7 -15 2107.67 156.280  20
   0  -7 -15 2084.74 188.675  39
   0  -7 -15 1992.59 168.799  11
   0   7  15 2267.39 352.549  31
   0  -7 -16 9715.97 345.217  11
   0  -7 -16 10626.8 386.896  39
   0  -7 -17 4325.62 201.663  39
   0   8 -20 951.096 99.9383  39
   0   8 -20 857.072 90.5097   8
   0   8 -19 4189.67 243.583  39
   0  -8  18 5428.51 372.544  40
   0   8 -18 5952.35 328.559  39
   0  -8  17 1907.73 263.333  40
   0   8 -17 1782.44 194.317  39
   0   8 -16 40771.9 1146.64  39
   0  -8  16 41738.2 1270.26  40
   0  -8  15 496.831 176.764  40
   0  -8  15 637.602 128.665  16
   0   8 -15 332.228 121.848  39
   0   8 -14 1961.34 227.479  39
   0  -8  14 2108.06 272.789  40
   0  -8  13 14716.5 680.839  40
   0   8 -12 1873.89 426.163   2
   0   8 -11 1160.11 317.646   2
   0  -8  11 1076.51 157.219  23
   0   8 -10 3393.43 534.790   2
   0   8  -9 18343.5 1189.05   2
   0   8  -8 20404.8 1225.49   2
   0   8  -7 84658.0 2695.37   2
   0   8  -6 16860.8 1042.71   2
   0   8  -5 18401.7 1079.33   2
   0   8  -4 80295.5 2487.81   2
   0   8  -3 21569.7 1136.59   2
   0   8  -2 84502.3 2531.40   2
   0   8  -1 1117.61 269.799   2
   0   8   0 63034.0 2117.42   2
   0   8   1 32779.8 1441.63   2
   0   8   1 34831.4 1849.92   1
   0   8   2 276.870 300.533   1
   0   8   3 8663.71 920.195   1
   0   8   4 75409.0 2945.94   1
   0   8   5 7744.22 939.112   1
   0   8   6 8100.97 945.439   1
   0  -8  -7 27207.3 827.588  39
   0  -8  -7 26498.2 805.006  11
   0  -8  -7 26684.4 802.861  33
   0  -8  -8 2429.29 230.477  39
   0   8   8 1815.76 513.650   1
   0  -8  -8 2419.01 218.822  11
   0  -8  -8 2132.56 212.065  33
   0   8   9 18562.3 1585.50   1
   0  -8  -9 19447.1 680.237  33
   0  -8  -9 18889.6 674.742  11
   0  -8  -9 18925.0 695.336  39
   0  -8 -10 40.1423 88.7574  39
   0  -8 -10 285.719 104.043  33
   0  -8 -10 1.44578 81.2213  11
   0  -8 -11-89.0796 106.244  39
   0  -8 -11 109.918 76.0526  11
   0  -8 -11 172.845 94.1163  33
   0  -8 -12 34.1434 74.6417  33
   0  -8 -12 108.781 82.0978  11
   0  -8 -13-67.2726 105.119  39
   0  -8 -13 34.0225 71.1953  11
   0  -8 -13-52.1950 76.7525  33
   0  -8 -14 95.3098 64.9292  11
   0  -8 -14-35.2941 80.7843  39
   0  -8 -15 344.662 64.6560  33
   0  -8 -15 298.817 60.2363  11
   0  -8 -15 434.616 93.1673  39
   0  -8 -16 320.611 65.1789  39
   0   9 -20 3780.38 168.577   8
   0   9 -20 3793.06 181.875  39
   0   9 -19 18691.1 551.809  39
   0  -9  18 10091.2 480.234  40
   0   9 -18 9814.72 415.056  39
   0   9 -17 5971.35 349.470  39
   0  -9  17 5952.40 398.170  40
   0  -9  16 136.558 137.118  40
   0   9 -16 129.524 115.121  39
   0  -9  16 225.102 88.4146  16
   0  -9  15-34.7820 140.980  40
   0  -9  15 77.9553 88.4597  16
   0   9 -15-25.6661 113.507  39
   0   9 -14 5145.38 359.552  39
   0  -9  14 6026.71 416.103  40
   0  -9  13 159.504 112.681  40
   0  -9  12 4757.85 348.115  23
   0  -9  12 4821.53 372.584  40
   0   9 -12 5758.49 723.970   2
   0  -9  11 11009.3 533.351  23
   0  -9  11 10539.2 492.884  42
   0   9 -11 11009.3 1014.34   2
   0   9 -10 5041.80 670.473   2
   0   9  -9 5489.13 693.353   2
   0   9  -8 3893.56 557.275   2
   0   9  -7 12716.7 985.271   2
   0   9  -6 111680. 3306.31   2
   0   9  -5 35588.2 1644.53   2
   0   9  -4 36283.3 1630.09   2
   0   9  -3 6791.07 669.822   2
   0   9  -2 12102.8 902.350   2
   0   9  -1 5164.81 579.891   2
   0   9   0 1045.01 299.274   2
   0   9   0 1272.95 456.397   1
   0   9   1 57894.6 2656.46   1
   0   9   1 58662.4 2169.61   2
   0   9   2 196.818 306.023   1
   0   9   3 2119.10 555.532   1
   0   9   4 5522.51 864.443   1
   0  -9  -5 1595.07 169.656  33
   0   9   5 1717.66 514.420   1
   0  -9  -5 1771.13 184.776  11
   0  -9  -5 1935.10 191.290  39
   0  -9  -6 39654.3 1067.65  11
   0  -9  -6 39195.2 1058.55  33
   0   9   6 36825.5 2264.01   1
   0  -9  -6 40568.2 1088.86  39
   0  -9  -7 42208.6 1125.75  33
   0  -9  -7 41511.8 1123.32  11
   0  -9  -7 42897.0 1150.90  39
   0   9   7 44396.1 2517.35   1
   0  -9  -8 42770.7 1151.59  11
   0  -9  -8 43035.4 1153.33  33
   0  -9  -8 44270.2 1184.41  39
   0  -9  -9 22319.2 760.928  33
   0  -9  -9 22833.7 772.606  39
   0  -9  -9 22174.6 749.440  11
   0  -9 -10 3649.51 272.667  11
   0  -9 -10 3759.38 287.597  33
   0  -9 -10 3834.21 287.131  39
   0  -9 -11 2076.30 200.766  11
   0  -9 -11 1934.52 202.882  33
   0  -9 -11 2124.92 217.849  39
   0  -9 -12 3440.32 272.177  39
   0  -9 -12 3260.69 242.171  33
   0  -9 -12 3250.89 237.788  11
   0  -9 -13 7294.01 357.684  39
   0  -9 -13 6526.57 322.028  33
   0  -9 -13 6846.54 325.893  11
   0   9  13 6306.51 594.573  31
   0  -9 -14 1073.95 114.346  33
   0  -9 -14 1333.11 139.640  39
   0  -9 -14 1031.84 109.800  11
   0  -9 -15 6530.72 246.688  33
   0   9  15 6539.28 433.656  31
   0  -9 -16-33.4390 32.2508  39
   0  10 -19 43.8467 36.2124   8
   0  10 -19-75.5954 54.6335  39
   0 -10  18 2540.50 219.020  40
   0  10 -18 2410.50 190.493  39
   0  10 -17 10635.1 453.034  39
   0 -10  17 10186.0 488.163  40
   0 -10  16 36350.1 1079.55  40
   0  10 -16 37691.5 1030.79  39
   0 -10  15 3433.44 289.266  16
   0  10 -15 3619.08 300.336  39
   0 -10  15 3585.27 315.954  40
   0 -10  14 13723.5 629.073  40
   0 -10  13 5186.26 352.026  23
   0 -10  13 5573.33 390.253  40
   0 -10  12 197.527 69.9586  42
   0 -10  12 211.152 114.000  40
   0 -10  12 190.003 107.539  23
   0 -10  11-0.80773 75.3715  42
   0 -10  11 76.6496 91.5122  23
   0 -10  11 117.205 97.8297  40
   0  10 -10 591.971 256.239   2
   0  10  -9 29851.0 1684.41   2
   0  10  -9 28405.5 860.262  18
   0  10  -8 7074.61 789.925   2
   0  10  -7 7538.83 794.572   2
   0  10  -6 50.0399 150.910   2
   0  10  -5 10387.0 899.930   2
   0  10  -4 28356.4 1512.94   2
   0  10  -3 7862.19 778.838   2
   0  10  -2 348.546 190.506   2
   0  10  -1 5876.54 687.833   2
   0  10   0 1467.05 337.865   2
   0  10   0 781.475 370.481   1
   0  10   1 623.840 333.565   1
   0  10   2 29619.0 2039.85   1
   0  10   3 20580.2 1683.11   1
   0 -10  -3 22512.6 718.851  39
   0 -10  -3 21647.1 696.191  33
   0 -10  -4 12560.8 511.975  33
   0 -10  -4 12606.0 525.076  39
   0  10   4 13868.8 1421.82   1
   0 -10  -4 12176.5 514.774  11
   0 -10  -5 9805.34 463.817  39
   0 -10  -5 9168.44 440.998  33
   0  10   5 10137.5 1232.05   1
   0 -10  -5 9197.53 446.193  11
   0  10   6 13744.5 1414.02   1
   0 -10  -6 13444.9 559.847  39
   0 -10  -6 13255.5 555.909  11
   0 -10  -6 13377.9 550.858  33
   0 -10  -7 1763.03 205.759  39
   0 -10  -7 1739.53 208.441  33
   0 -10  -7 1837.41 206.069  11
   0 -10  -8 353.859 110.923  11
   0 -10  -8 560.585 136.852  39
   0 -10  -8 354.551 113.155  33
   0 -10  -9 345.587 128.431  39
   0 -10  -9 351.937 113.773  33
   0 -10  -9 582.427 141.743  11
   0 -10 -10 22915.3 740.183  33
   0 -10 -10 23091.8 749.990  39
   0 -10 -10 22206.5 719.970  11
   0 -10 -11 380.802 104.484  33
   0 -10 -11 533.107 111.610  11
   0 -10 -11 555.566 134.305  39
   0 -10 -12-58.1483 61.7644  11
   0  10  12 216.211 287.287  31
   0 -10 -12-85.4752 88.8184  39
   0 -10 -12-26.9123 79.4974  33
   0 -10 -13 4774.52 259.577  39
   0 -10 -13 4021.30 230.996  33
   0  10  13 4338.97 450.748  31
   0  10  14 702.822 193.087  31
   0 -10 -14 599.700 91.9862  39
   0 -10 -14 578.478 77.9212  33
   0 -10 -14 462.199 74.1363  10
   0  10  15 305.795 102.591  18
   0  11 -19 6405.85 247.572  39
   0  11 -18-11.2445 58.8241  39
   0  11 -17 7216.75 344.152  39
   0 -11  17 6886.58 360.518  40
   0 -11  17 6708.17 311.921  16
   0 -11  16 2026.41 211.996  40
   0 -11  16 1999.29 192.444  16
   0  11 -16 1835.76 196.291  39
   0  11 -15 4200.29 306.577  39
   0 -11  15 4441.93 321.228  40
   0 -11  15 4441.21 314.645  16
   0 -11  14 3666.26 304.458  40
   0 -11  13 3900.86 297.757  23
   0 -11  13 4223.99 326.294  40
   0 -11  13 3988.01 289.144  42
   0 -11  12 8912.76 463.845  42
   0 -11  12 9505.77 493.321  23
   0 -11  12 9427.71 489.531  40
   0 -11  11 14701.9 636.020  23
   0 -11  11 15417.4 631.799  42
   0 -11  10 1178.09 181.827  42
   0  11  -9 206.350 178.467   2
   0  11  -9 7.40473 71.7041  18
   0  11  -8 497.258 235.574   2
   0  11  -8 175.616 82.1558  18
   0  11  -7 17551.9 1289.76   2
   0  11  -7 17542.6 671.234  18
   0  11  -6 26644.3 880.546  18
   0 -11   6 25361.4 789.278  41
   0  11  -6 24947.6 1517.86   2
   0 -11   5 2056.06 198.601  41
   0  11  -5 2631.92 268.094  18
   0  11  -5 2726.60 482.053   2
   0 -11   4 1596.11 175.042  41
   0  11  -4 2003.72 438.568   2
   0  11  -4 2592.15 286.726  18
   0  11  -3 5573.08 697.772   2
   0 -11   3 5789.10 332.415  41
   0  11  -3 4893.95 438.604  24
   0  11  -2 3073.26 332.752  18
   0  11  -2 2530.37 351.900  24
   0  11  -2 2279.70 458.198   2
   0  11  -1 1078.05 278.079  24
   0  11  -1 1198.44 341.208   2
   0  11  -1 861.048 496.319   1
   0  11  -1 1112.01 228.703  18
   0  11   0 20843.7 930.420  18
   0  11   0 18143.0 1280.73   2
   0  11   0 19293.1 1674.60   1
   0  11   1 10979.0 1298.85   1
   0  11   1 11463.1 688.848  18
   0 -11  -1 9945.07 436.056  33
   0  11   2 4257.94 833.985   1
   0 -11  -2 4699.27 298.373  33
   0 -11  -3 3576.58 263.215  33
   0  11   3 4418.29 850.403   1
   0 -11  -4 3748.48 291.050  39
   0  11   4 3359.09 741.297   1
   0 -11  -4 4041.88 288.186  33
   0 -11  -5 2281.15 215.735  33
   0 -11  -5 2529.35 240.586  39
   0 -11  -6 29209.7 879.030  41
   0 -11  -6 29464.0 896.339  33
   0 -11  -6 30528.3 923.153  39
   0 -11  -7 31032.6 886.861  41
   0 -11  -7 31485.1 942.514  39
   0 -11  -7 30054.8 916.957  33
   0 -11  -8 1278.67 179.837  33
   0  11   8 692.882 300.720  24
   0 -11  -8 1195.65 176.433  39
   0 -11  -9 2479.42 231.569  33
   0  11   9 2037.19 350.810  24
   0 -11  -9 2288.96 226.967  39
   0 -11 -10 378.566 118.780  39
   0  11  10 581.317 211.786  24
   0  11  10 681.832 357.457  31
   0 -11 -10 213.504 107.587  33
   0  11  11 251.683 287.237  31
   0 -11 -11 53.5395 77.0023  39
   0 -11 -11 14.5594 74.6402  33
   0 -11 -12 78.1789 45.1578  10
   0  11  12 139.004 202.547  31
   0 -11 -12 7.40595 64.3267  39
   0 -11 -12 120.811 59.2330  33
   0  11  13 16689.4 730.214  31
   0 -11 -13 16321.2 438.151  10
   0 -11 -13 16437.8 468.580  33
   0  11  14 1791.17 193.811  18
   0  12 -18 305.400 65.7074  39
   0 -12  17 11365.4 395.116  16
   0  12 -17 12256.2 433.234  39
   0 -12  16 1531.73 167.020  40
   0  12 -16 1472.97 172.274  39
   0 -12  16 1620.40 162.034  16
   0  12 -15 520.709 129.337  39
   0 -12  15 608.365 127.845  16
   0 -12  15 592.703 113.135  40
   0 -12  14 1377.10 171.319  40
   0 -12  13 611.963 127.289  40
   0 -12  13 656.693 125.975  23
   0 -12  13 636.116 130.360  42
   0 -12  12 1655.62 200.817  23
   0 -12  12 1490.21 196.049  42
   0 -12  12 1547.41 186.281  40
   0 -12  11 7834.97 430.504  42
   0 -12  11 7273.32 422.206  23
   0 -12  10 694.966 146.907  42
   0 -12   9 34573.4 1057.25  42
   0  12  -9 36379.3 1019.64  18
   0  12  -8 22818.1 780.765  18
   0  12  -7 9500.79 955.130   2
   0  12  -7 9922.77 495.898  18
   0  12  -6 62280.6 1566.82  18
   0  12  -6 58796.7 2517.20   2
   0 -12   6 58970.1 1442.02  41
   0  12  -5 85608.7 3117.52   2
   0  12  -5 90193.4 2090.51  18
   0 -12   5 83383.7 1915.97  41
   0  12  -5 90982.1 2137.98  24
   0  12  -4 408.624 172.266  24
   0  12  -4 37.9432 172.327   2
   0  12  -4 617.418 169.866  18
   0 -12   4 448.059 125.365  41
   0  12  -3 383.577 224.601   2
   0  12  -3 113.391 141.451  18
   0  12  -3-44.6916 155.043  24
   0 -12   3 37.2607 71.2291  41
   0  12  -2 825.677 255.250  24
   0  12  -2 738.430 396.440   1
   0  12  -2 543.339 242.541   2
   0 -12   2 462.854 104.290  41
   0  12  -2 578.753 184.609  18
   0 -12   1 113.180 79.3108  41
   0  12  -1 150.612 171.385  18
   0  12  -1 265.771 256.400  24
   0 -12   0 56960.4 1313.16  33
   0  12   0 58655.6 1740.00  18
   0  12   0 58651.3 3093.42   1
   0  12   1 75.3530 195.056  18
   0  12   1 250.747 199.957  31
   0  12   1 643.609 307.414  24
   0 -12  -1 97.0403 70.9130  33
   0  12   2 811.399 294.974  18
   0  12   2 768.389 245.329  31
   0  12   2 771.697 327.939  24
   0 -12  -2 765.879 134.439  33
   0 -12  -3 46429.4 1193.61  33
   0  12   3 46270.6 1596.43  18
   0 -12  -3 46438.1 1223.70  41
   0 -12  -4 4207.23 294.540  33
   0 -12  -4 4594.76 315.683  41
   0 -12  -5 16220.5 610.985  33
   0 -12  -5 16048.3 609.073  41
   0 -12  -6 212.902 98.9267  33
   0 -12  -6 434.568 107.775  41
   0 -12  -7 11615.2 507.857  33
   0 -12  -7 12626.7 492.833  41
   0  12   8 16691.3 857.789  24
   0  12   8 16211.3 925.370  31
   0 -12  -9-25.3825 94.1470  33
   0  12   9 136.577 156.165  24
   0  12  10 862.634 175.736  24
   0  12  10 1311.63 323.935  31
   0 -12 -10 1082.47 139.555  33
   0 -12 -11 2538.83 181.873  33
   0  12  11 2494.27 336.838  31
   0  12  11 2330.49 280.536  18
   0 -12 -12 4995.60 229.114  33
   0  12  12 4533.48 363.380  31
   0  12  12 5038.23 358.642  18
   0  12  13 131.915 90.6734  31
   0  12  13 6.82067 75.6440  18
   0 -13  17 339.238 57.4456  16
   0  13 -17 496.168 80.8272  39
   0  13 -16 78.1378 72.3101  39
   0 -13  16 60.2628 54.1131  16
   0 -13  15 4693.23 285.465  16
   0  13 -15 5047.46 296.343  39
   0 -13  14 2375.52 223.045  16
   0 -13  14 2163.69 177.424  42
   0 -13  13 7126.72 364.546  23
   0 -13  13 6926.59 360.498  42
   0 -13  12 118.891 92.1795  42
   0 -13  12 247.696 96.5219  23
   0 -13  11 347.024 122.154  42
   0 -13  11 358.230 125.784  23
   0 -13  10 11522.7 538.106  42
   0 -13   9 59003.3 1499.58  42
   0 -13   8 4302.76 335.020  42
   0  13  -8 3838.39 286.698  18
   0 -13   7 127.734 82.2068  41
   0  13  -7 0.41895 76.8300  18
   0  13  -6 13613.6 611.320  24
   0  13  -6 12830.9 589.655  18
   0 -13   6 11824.8 520.087  41
   0 -13   5 25086.9 831.407  41
   0  13  -5 27709.7 973.674  24
   0  13  -5 26425.5 933.739  18
   0  13  -4 4357.77 392.702  24
   0 -13   4 4040.26 304.935  41
   0  13  -4 4264.37 368.326  18
   0 -13   3 1445.77 194.185  41
   0  13  -3 1564.37 278.702  24
   0  13  -3 1732.27 269.663  18
   0  13  -2 514.833 184.551  18
   0 -13   2 241.285 107.878  41
   0  13  -2 186.057 204.513  24
   0  13  -1 5701.86 524.371  24
   0  13  -1 5489.22 461.783  18
   0 -13   1 6005.28 351.421  42
   0 -13   1 5564.92 364.478  41
   0  13   0 19739.0 923.983  18
   0 -13   0 20510.4 683.783  42
   0 -13   0 19788.9 650.589  33
   0 -13   0 18886.1 712.640  41
   0  13   1 9331.90 697.214  24
   0  13   1 10492.7 674.171  18
   0 -13  -1 10435.4 455.999  33
   0 -13  -1 10715.7 503.516  41
   0  13   2 17357.7 885.853  31
   0 -13  -2 21579.3 700.487  33
   0  13   2 17255.8 956.719  24
   0  13   2 21283.0 984.914  18
   0 -13  -2 20965.0 744.536  41
   0 -13  -3 4080.53 302.558  41
   0  13   3 3659.20 487.241  24
   0 -13  -3 4041.04 285.945  33
   0  13   3 3012.31 378.937  31
   0  13   3 4014.34 438.860  18
   0  13   4 40612.4 1423.43  18
   0 -13  -4 39777.0 1054.17  33
   0 -13  -4 41983.7 1094.77  41
   0  13   4 32223.2 1353.76  24
   0  13   4 31977.6 1316.94  31
   0  13   5 517.236 254.482  31
   0 -13  -5 333.050 100.890  41
   0  13   5-27.1148 204.757  18
   0 -13  -5 260.411 105.205  33
   0  13   6 552.059 263.972  31
   0 -13  -6 99.8015 96.0020  33
   0 -13  -6 117.574 79.0656  41
   0  13   6 274.425 242.053  18
   0  13   6 301.881 258.618  24
   0 -13  -7 11143.4 432.839  41
   0 -13  -7 11538.5 467.839  33
   0  13   7 9608.57 661.227  31
   0  13   7 10394.2 642.778  18
   0  13   7 8937.56 597.978  24
   0 -13  -8 26682.4 753.065  33
   0  13   8 24127.8 1029.10  31
   0  13   8 24937.8 962.205  24
   0  13   8 24837.9 991.638  18
   0  13   9 2845.77 267.768  24
   0  13   9 2409.44 324.063  31
   0  13   9 2768.75 323.423  18
   0 -13  -9 3054.68 209.946  33
   0 -13 -10 2092.17 160.676  33
   0  13  10 2090.11 282.846  31
   0  13  10 1878.10 240.123  18
   0  13  11 4767.58 315.778  18
   0  13  11 5175.95 345.068  31
   0  14 -16 382.825 73.3432  39
   0 -14  16 434.944 73.6528  16
   0  14 -15 674.647 110.966  39
   0 -14  15 523.034 92.6287  16
   0 -14  14 509.850 116.804  16
   0 -14  14 394.439 79.5311  42
   0  14 -14 285.970 99.1598  39
   0 -14  13 763.732 113.121  42
   0 -14  13 897.695 113.955  23
   0 -14  13 1032.07 156.697  16
   0 -14  12 1486.83 164.529  23
   0 -14  12 1826.13 194.718  42
   0 -14  11 12324.8 512.412  23
   0 -14  11 13156.0 541.224  42
   0 -14  10 79179.1 1817.29  23
   0 -14  10 83934.5 1868.98  42
   0 -14   9 9986.62 499.663  42
   0  14  -8 67609.7 1571.58  18
   0 -14   8 66833.8 1641.77  42
   0 -14   7 365.398 95.9977  41
   0  14  -7 332.949 105.203  18
   0  14  -6 29452.0 940.236  18
   0  14  -6 31156.8 964.306  24
   0 -14   6 29574.5 931.484  42
   0  14  -5 19889.5 767.542  18
   0 -14   5 18296.3 681.379  41
   0  14  -5 19938.5 789.144  24
   0 -14   5 19390.7 717.287  42
   0  14  -4 1783.95 244.301  18
   0 -14   4 1612.86 205.610  42
   0 -14   4 1750.96 207.896  41
   0  14  -4 1168.82 210.402  24
   0 -14   3 199.374 103.198  42
   0  14  -3-11.7761 144.769  24
   0 -14   3 80.0180 88.4152  41
   0  14  -3 190.811 127.742  18
   0  14  -2 812.156 236.906  24
   0  14  -2 1085.78 217.550  18
   0 -14   2 799.975 142.522  41
   0 -14   2 852.526 144.651  42
   0 -14   1 701.523 121.114  42
   0  14  -1 391.361 210.113  24
   0 -14   1 695.388 151.310  41
   0  14  -1 867.905 212.742  18
   0  14   0 6142.64 544.315  24
   0  14   0 5669.41 473.357  18
   0 -14   0 5894.40 363.602  41
   0 -14  -1 7983.64 423.367  41
   0  14   1 7735.96 553.564  18
   0  14   1 7524.83 587.257  24
   0  14   2 7542.86 546.701  18
   0  14   2 6643.63 484.255  31
   0  14   2 6887.31 571.001  24
   0 -14  -2 7519.95 408.269  41
   0 -14  -2 7124.89 362.121  33
   0  14   3 18071.3 842.177  31
   0 -14  -3 20291.4 650.674  33
   0 -14  -3 19656.2 684.563  41
   0  14   3 19361.7 891.460  18
   0  14   4 572.550 220.989  18
   0 -14  -4 372.686 104.946  33
   0  14   4 192.544 228.118  24
   0 -14  -4 319.802 108.147  41
   0  14   4 396.299 186.308  31
   0 -14  -5-43.4961 80.4823  41
   0  14   5 373.226 216.653  18
   0  14   5 61.5239 191.722  24
   0  14   5 20.0412 152.454  31
   0 -14  -5-86.8222 88.7007  33
   0 -14  -6 8204.27 358.855  41
   0  14   6 8005.55 533.951  18
   0  14   6 7561.60 510.038  24
   0  14   6 8202.60 538.114  31
   0 -14  -6 8779.47 379.515  33
   0  14   7 19842.4 821.502  31
   0  14   7 21474.9 838.951  18
   0 -14  -7 22552.7 640.172  33
   0  14   7 20056.3 789.115  24
   0 -14  -7 21286.6 592.152  41
   0  14   8 10663.5 537.778  18
   0  14   8 10693.8 549.516  31
   0 -14  -8 11448.3 401.029  33
   0  14   8 10104.0 483.857  24
   0  14   9 347.181 87.6010  24
   0  14   9 376.171 128.106  31
   0  14   9 703.616 157.464  18
   0  14  10 442.989 106.225  18
   0  14  10 213.529 79.3508  31
   0  15 -15 1908.35 141.873  39
   0 -15  15 1824.40 136.671  16
   0 -15  14 8559.49 340.472  16
   0  15 -14 8501.80 337.133  39
   0 -15  13 1016.31 136.140  16
   0 -15  13 921.214 106.673  42
   0 -15  13 1023.28 104.230  23
   0 -15  12 12434.7 487.508  16
   0 -15  12 12161.6 460.181  42
   0 -15  12 11463.8 429.847  23
   0 -15  11 10095.9 427.334  23
   0 -15  11 11013.6 458.888  42
   0 -15  10 1476.03 187.004  42
   0 -15  10 1441.50 172.163  23
   0 -15   9 23435.9 775.616  42
   0 -15   8 213.373 121.025  42
   0 -15   7 1950.56 228.338  42
   0  15  -7 1671.30 179.871  18
   0  15  -6-99.2489 98.5885  18
   0  15  -6 10.1076 81.0774  24
   0 -15   6 143.813 113.508  42
   0 -15   6-48.8450 75.0987  41
   0 -15   5 1186.17 177.774  42
   0 -15   5 1201.80 165.775  41
   0  15  -5 1746.00 225.236  24
   0  15  -5 1293.62 183.968  18
   0 -15   4 2661.45 239.374  42
   0  15  -4 2976.47 292.224  24
   0  15  -4 2785.62 276.295  18
   0 -15   4 2879.61 250.128  41
   0  15  -3 2986.10 311.977  24
   0  15  -3 3164.44 296.361  18
   0 -15   3 2910.33 248.378  41
   0 -15   3 3022.98 251.098  42
   0  15  -2 21420.5 832.921  18
   0  15  -2 22088.6 887.702  24
   0 -15   2 20624.1 694.239  42
   0 -15   2 21775.1 735.695  41
   0 -15   1 1051.02 142.776  42
   0  15  -1 753.226 197.949  18
   0  15  -1 887.887 233.447  24
   0 -15   1 1163.92 176.853  41
   0 -15   0 18736.6 676.518  41
   0  15   0 18176.2 789.232  18
   0  15   0 18759.6 842.528  24
   0  15   1 244.402 151.272  18
   0  15   1 342.382 221.829  24
   0 -15  -1 398.332 125.134  41
   0 -15  -2-68.4711 104.711  41
   0  15   2-8.62249 147.450  18
   0  15   2 51.7345 206.587  24
   0  15   3 6109.41 437.036  18
   0 -15  -3 5614.93 319.854  41
   0  15   3 4860.02 355.482  31
   0  15   3 6466.44 483.805  24
   0  15   4 209.764 162.167  18
   0  15   4 205.589 160.751  24
   0 -15  -4 281.467 89.8500  41
   0  15   4 167.108 111.482  31
   0  15   5-70.4874 141.111  18
   0  15   5 45.0120 105.328  31
   0  15   5-89.8364 136.926  24
   0 -15  -5 23.8939 54.9777  41
   0  15   6-7.17214 114.702  18
   0  15   6-53.4153 119.269  24
   0 -15  -6 86.2981 45.8352  41
   0  15   6 57.4853 109.594  31
   0  15   7 441.460 111.517  31
   0  15   7 739.923 140.380  18
   0  15   7 464.655 109.095  24
   0  15   8 9.84188 86.8842  18
   0  15   8 118.141 58.1677  24
   0  15   8 91.2586 67.7769  31
   0  16 -14 2171.63 138.284  39
   0 -16  14 2255.42 138.725  16
   0  16 -13 553.590 86.6393  39
   0 -16  13 364.013 62.0885  42
   0 -16  13 539.863 86.5207  16
   0 -16  12 25475.1 639.897  23
   0 -16  12 26817.8 687.311  42
   0 -16  12 27160.6 709.092  16
   0 -16  11 55.2047 50.9352  23
   0 -16  11 92.8302 70.6637  42
   0 -16  11 10.9960 59.3977  16
   0 -16  10 15170.3 527.167  16
   0 -16  10 16330.3 549.944  42
   0 -16  10 15361.2 514.053  23
   0 -16   9 3983.31 256.509  23
   0 -16   9 4351.89 279.892  42
   0 -16   9 3934.08 251.784  16
   0 -16   8 2407.66 221.933  42
   0 -16   8 2166.09 187.457  16
   0 -16   7 787.827 107.626  16
   0 -16   7 900.168 142.601  42
   0 -16   6 18001.9 572.554  16
   0  16  -6 18647.3 606.885  18
   0 -16   6 19556.6 653.289  42
   0  16  -5 11506.6 489.766  24
   0  16  -5 11221.9 467.481  18
   0 -16   5 10555.2 461.798  42
   0  16  -4 9805.53 449.774  18
   0 -16   4 8871.28 410.179  42
   0 -16   4 9406.50 419.089  41
   0  16  -4 9354.12 463.332  24
   0 -16   3 1006.57 133.372  42
   0 -16   3 1182.97 157.283  41
   0  16  -3 1049.95 157.181  18
   0  16  -3 1346.94 198.137  24
   0 -16   2 1150.60 138.514  42
   0 -16   2 1262.44 160.174  41
   0  16  -2 1219.38 212.027  24
   0  16  -2 1283.29 178.175  18
   0  16  -1 5596.51 358.829  18
   0 -16   1 5093.47 311.113  41
   0  16  -1 5105.73 368.655  24
   0  16   0 24433.6 867.308  24
   0 -16   0 24772.4 738.714  41
   0  16   0 23068.3 814.198  18
   0 -16  -1 3204.44 235.236  41
   0  16   1 3021.03 277.470  18
   0  16   1 3088.96 293.934  24
   0  16   2 5578.52 375.223  24
   0 -16  -2 5085.71 279.506  41
   0  16   2 5093.38 341.432  18
   0 -16  -3-57.7634 72.7094  41
   0 -16  -3 62.5656 44.4324  22
   0  16   3 79.2379 91.5882  18
   0  16   3-91.4518 134.853  24
   0  16   4 56.7905 115.083  24
   0 -16  -4 202.549 59.4574  41
   0 -16  -4 168.454 53.9064  22
   0  16   4 46.4885 87.4254  18
   0 -16  -5 5666.51 227.119  22
   0  16   5 5237.98 297.224  18
   0  16   5 5198.49 298.397  24
   0 -16  -6 1381.96 99.1668  22
   0  16   6 1518.23 143.974  24
   0  16   6 1303.21 137.410  18
   0 -17  12 394.718 59.3040  16
   0  17 -12 404.964 65.2639  39
   0 -17  11 149.221 44.4385  16
   0 -17  11 170.486 45.8219  23
   0 -17  10 9106.43 320.707  23
   0 -17  10 9453.82 347.204  42
   0 -17   9 5734.74 263.963  23
   0 -17   9 5833.45 283.993  42
   0 -17   9 5055.20 237.990  16
   0 -17   8-27.5549 46.6054  16
   0 -17   8 68.2193 62.2743  23
   0 -17   8 138.829 75.8253  42
   0 -17   7 2508.42 190.831  42
   0 -17   6-32.1189 76.2632  42
   0  17  -5 76.8931 47.2065  18
   0  17  -5 181.431 66.8527  24
   0 -17   5 109.440 56.3781  42
   0  17  -4 258.579 73.8405  18
   0 -17   4 223.524 66.0060  42
   0  17  -4 217.265 73.7783  24
   0  17  -3 3493.35 221.611  18
   0  17  -3 3161.40 234.269  24
   0 -17   3 3105.23 194.421  42
   0  17  -2 10026.5 435.993  24
   0  17  -2 9341.45 389.202  18
   0  17  -1 1773.96 168.208  18
   0 -17   1 1738.15 160.909  41
   0  17  -1 2092.81 203.133  24
   0  17   0 255.824 112.737  24
   0  17   0 207.091 79.8663  18
   0 -17   0 28.2791 61.3818  41
   0  17   1 4742.19 288.616  24
   0  17   1 4077.37 244.961  18
   0  17   2 4927.63 261.341  18
   0  17   2 5465.84 295.303  24
   0  17   3 5020.04 244.189  18
   0  17   3 5280.09 269.248  24
   0 -17  -3 4366.08 190.715   9
   0  17   4 4956.19 226.705  18
   0  17   4 5811.13 257.010  24
   0 -18   9 965.171 90.5768  42
   0 -18   8 894.529 93.4996  42
   0 -18   8 923.193 88.3818  23
   0 -18   7 124.395 43.8823  23
   0 -18   7 226.640 55.9218  42
   0 -18   6 1155.20 109.253  23
   0 -18   6 893.104 94.5988  42
   0 -18   5 1382.48 110.386  42
   0 -18   4 39.4602 25.6486  42
   0  18  -3 2809.94 163.561  24
   0  18  -2 1128.31 108.314  24
   0  18  -1 889.651 101.576  24
   0  18   0 17579.3 486.521  24
   0  18   1 596.372 78.0643  24
  -1  18   1-12.1920 43.7273  24
  -1  18   0 2450.53 154.898  24
  -1  18  -1 9479.75 330.825  24
  -1  18  -1 8399.42 295.312  18
  -1  18  -2 2258.04 142.090  18
  -1  18  -2 2528.07 161.407  24
  -1  18  -3 2301.86 149.929  24
  -1  18  -3 2012.62 134.076  18
  -1  18  -4 625.913 74.1318  18
   1 -18   4 389.538 55.1286  42
   1 -18   5 47.0372 36.8161  42
   1 -18   6 591.399 77.9912  23
   1 -18   6 539.491 76.1301  42
   1 -18   7 5556.56 232.714  42
   1 -18   7 5642.33 224.670  23
   1 -18   8 109.245 46.2296  42
  -1  17   4 585.377 84.8349  24
  -1  17   4 566.725 85.7958  18
  -1  17   3 2070.92 166.011  18
   1 -17  -3 1779.78 130.399  41
   1 -17  -2 8975.20 333.582  41
  -1  17   2 9393.22 388.223  24
  -1  17   2 9220.75 384.350  18
  -1  17   1 14611.9 519.195  18
   1 -17  -1 14829.9 472.059  41
  -1  17   1 16002.4 544.121  24
  -1  17   0 4.75066 70.4176  18
  -1  17   0-135.283 102.569  24
   1 -17   0-55.3955 75.0354  41
  -1  17  -1 408.523 102.473  18
   1 -17   1 604.272 103.238  41
  -1  17  -1 730.686 136.250  24
   1 -17   2 573.616 81.5100  42
  -1  17  -2 720.323 129.114  24
  -1  17  -2 588.632 112.667  18
   1 -17   2 641.113 99.9408  41
  -1  17  -3 2018.88 181.587  18
   1 -17   3 1725.70 154.748  41
  -1  17  -3 1950.49 186.917  24
   1 -17   3 1515.22 137.037  42
  -1  17  -4 10928.3 423.365  18
  -1  17  -4 11542.8 435.774  24
  -1  17  -5 346.830 85.0098  18
  -1  17  -5 381.926 81.3830  24
   1 -17   5 313.508 81.0340  42
  -1  17  -6 117.329 60.5937  18
   1 -17   6-20.8758 68.1071  42
  -1  17  -7 7909.68 308.753  18
   1 -17   7 8484.21 356.207  42
   1 -17   8 1786.84 146.642  23
   1 -17   8 1657.17 154.814  42
   1 -17   8 1606.37 129.344  16
  -1  17  -8 1384.27 111.433  18
   1 -17   9 16741.2 506.602  42
   1 -17   9 16048.4 455.818  23
   1 -17  10 698.739 72.9141  23
   1 -17  10 987.163 107.516  42
   1 -17  10 937.705 97.8628  16
   1 -17  11 8494.94 295.901  16
   1 -17  11 9128.41 304.499  42
  -1  16   7 983.918 108.379  18
  -1  16   6 2246.61 163.323  24
  -1  16   6 2548.78 198.955  18
  -1  16   6 2066.47 150.871  31
  -1  16   5 101.982 57.1622  31
  -1  16   5 12.4914 67.1134  24
   1 -16  -5 74.6219 36.7977  22
  -1  16   5 49.5972 81.9228  18
   1 -16  -5-62.2187 48.3378  41
  -1  16   4 3434.65 221.603  31
  -1  16   4 4111.42 282.383  24
  -1  16   4 4029.74 288.169  18
   1 -16  -4 3908.39 220.967  41
  -1  16   3 4823.67 335.111  18
  -1  16   3 5303.48 337.674  24
   1 -16  -3 4592.96 259.184  41
  -1  16   2 570.447 161.436  18
   1 -16  -2 403.947 99.5699  41
  -1  16   2 526.279 161.761  24
   1 -16  -1 16469.0 567.301  41
  -1  16   1 17511.4 684.840  24
  -1  16   1 15373.9 646.929  18
  -1  16   0 322.884 155.252  24
  -1  16   0 116.286 125.780  18
   1 -16   0 162.560 93.0576  41
  -1  16  -1 7640.97 435.948  24
  -1  16  -1 7231.23 421.002  18
   1 -16   1 7026.54 358.929  41
   1 -16   1 6455.91 307.358  42
   1 -16   2 1891.33 191.867  41
  -1  16  -2 1539.18 200.306  18
   1 -16   2 1613.83 158.803  42
  -1  16  -2 2094.02 244.158  24
  -1  16  -3 194.184 122.651  18
   1 -16   3 48.2277 63.0489  42
   1 -16   3-106.908 95.0314  41
  -1  16  -3 62.1814 107.365  24
  -1  16  -4 1844.69 204.812  24
  -1  16  -4 1760.97 210.130  18
   1 -16   4 1617.26 165.406  41
   1 -16   4 1603.86 174.272  42
  -1  16  -5 5284.29 320.118  24
   1 -16   5 4985.85 300.218  42
   1 -16   5 4655.83 275.372  41
  -1  16  -5 4595.75 307.074  18
  -1  16  -6 4606.11 293.666  18
  -1  16  -6 4616.28 277.472  24
   1 -16   6 4492.59 293.874  42
   1 -16   7 3398.30 259.214  42
  -1  16  -7 3373.62 236.808  18
   1 -16   8 10518.6 447.261  42
  -1  16  -8 9787.83 398.896  18
  -1  16  -9 703.456 99.2983  18
   1 -16   9 892.613 134.423  42
   1 -16   9 1054.79 126.618  23
   1 -16  10 178.036 78.3073  42
   1 -16  10 73.1360 47.7644  23
   1 -16  11 9304.39 369.375  16
   1 -16  11 9597.26 367.502  42
   1 -16  12 55.4372 42.7726  42
   1 -16  12 108.701 60.3165  16
  -1  16 -13 894.932 96.2862  39
   1 -16  13 1111.11 107.009  16
  -1  15   9 144.799 69.5918  18
  -1  15   8 5608.59 299.314  31
  -1  15   8 5159.32 301.787  18
  -1  15   7 341.865 92.8810  24
  -1  15   7 338.924 108.492  31
  -1  15   7 213.648 107.867  18
   1 -15  -7 268.409 53.4965  41
   1 -15  -6 3852.41 217.672  41
  -1  15   6 4575.62 338.117  18
  -1  15   6 4457.46 317.334  31
  -1  15   6 4321.04 303.577  24
  -1  15   5 13390.0 623.241  18
  -1  15   5 13497.3 590.670  31
  -1  15   5 14202.8 605.103  24
   1 -15  -5 14286.0 458.458  33
   1 -15  -5 13199.4 473.598  41
  -1  15   4 9437.33 507.321  24
  -1  15   4 8896.49 476.028  31
   1 -15  -4 8994.21 394.472  41
  -1  15   4 9243.26 533.609  18
  -1  15   3 8983.48 540.672  18
  -1  15   3 8752.70 477.391  31
   1 -15  -3 9243.90 422.780  41
  -1  15   3 9399.73 533.785  24
  -1  15   2-34.7215 209.748  24
  -1  15   2-130.939 118.558  31
   1 -15  -2-53.8781 102.239  41
  -1  15   2 158.307 165.659  18
   1 -15  -1 983.501 159.189  41
  -1  15   1 577.834 196.799  24
  -1  15   1 1002.56 240.647  18
  -1  15   0 2108.33 282.005  18
  -1  15   0 1490.33 263.100  24
   1 -15   0 1513.45 191.234  41
   1 -15   1 15236.9 557.921  42
  -1  15  -1 15414.7 712.540  18
  -1  15  -1 15858.7 727.626  24
   1 -15   1 15760.7 602.389  41
   1 -15   2 25767.1 816.467  41
  -1  15  -2 26388.6 947.733  18
  -1  15  -2 27434.8 958.167  24
   1 -15   2 24824.9 784.912  42
  -1  15  -3 865.158 197.734  24
   1 -15   3 711.613 131.990  41
  -1  15  -3 613.684 162.500  18
   1 -15   3 903.528 157.594  42
  -1  15  -4 23584.7 845.891  18
   1 -15   4 22703.1 765.637  42
   1 -15   4 22277.7 738.259  41
  -1  15  -4 24523.3 849.615  24
  -1  15  -5 4481.43 330.362  24
   1 -15   5 4501.32 319.916  42
   1 -15   5 4227.42 281.780  41
  -1  15  -5 4465.72 334.851  18
  -1  15  -6 8893.06 459.051  18
   1 -15   6 9270.47 459.319  42
  -1  15  -6 8959.14 441.367  24
   1 -15   6 7889.23 375.056  41
   1 -15   7 36414.6 1023.06  42
  -1  15  -7 33349.6 983.195  18
  -1  15  -8 1926.64 200.594  18
   1 -15   8 1828.61 214.899  42
   1 -15   9 8230.50 419.410  42
  -1  15  -9 8696.90 395.267  18
   1 -15  10 270.079 83.9656  23
  -1  15 -10 291.252 77.0750  18
   1 -15  10 246.404 101.406  42
   1 -15  11 10671.2 438.866  42
   1 -15  11 10645.1 400.600  23
   1 -15  12 91.9113 67.9147  42
   1 -15  13 4854.75 236.033  42
   1 -15  13 5421.91 279.643  16
  -1  15 -14 4584.79 228.836  39
   1 -15  14 4837.96 239.584  16
   1 -15  15 3617.33 174.822  16
  -1  15 -15 3508.16 170.525  39
   1 -14 -10 231.730 52.7326  33
  -1  14  10 138.391 81.7531  18
  -1  14  10 49.1120 86.2343  31
   1 -14  -9 208.999 66.1451  33
  -1  14   9 171.425 119.919  18
  -1  14   9 81.1653 111.931  31
   1 -14  -8 182.539 70.7114  33
   1 -14  -8 158.714 51.2421  41
  -1  14   8 203.638 131.574  31
  -1  14   8 255.552 138.461  18
  -1  14   8 84.8934 79.8794  24
  -1  14   7 2664.56 309.895  18
  -1  14   7 2790.36 271.060  24
   1 -14  -7 2699.06 188.592  41
  -1  14   7 2772.38 305.696  31
   1 -14  -7 2980.74 202.338  33
   1 -14  -6 23315.4 698.106  41
  -1  14   6 24823.9 956.232  18
   1 -14  -6 24230.2 699.064  33
  -1  14   6 23048.4 911.916  31
  -1  14   6 24146.0 891.558  24
  -1  14   5 3387.79 357.615  24
  -1  14   5 3350.20 349.149  31
   1 -14  -5 3378.22 247.765  41
  -1  14   5 3391.26 381.535  18
   1 -14  -5 3285.74 229.486  33
  -1  14   4 68.8272 199.747  18
  -1  14   4-75.8624 172.616  31
  -1  14   4 357.812 224.276  24
   1 -14  -4 124.154 102.123  41
   1 -14  -4 80.2443 64.3737  33
  -1  14   3 8038.07 532.043  31
   1 -14  -3 9111.02 400.790  33
   1 -14  -3 9578.46 454.746  41
  -1  14   3 8946.98 594.404  24
  -1  14   3 8784.52 591.873  18
  -1  14   2-15.3624 187.845  18
   1 -14  -2-130.565 115.971  41
  -1  14   2 363.479 150.180  31
   1 -14  -2 15.1030 56.6007  33
  -1  14   2 41.7346 209.596  24
  -1  14   1 23159.2 984.232  18
  -1  14   1 22368.7 974.413  24
   1 -14  -1 23196.1 783.635  41
  -1  14   0 1500.57 251.294  18
   1 -14   0 1659.31 174.850  42
   1 -14   0 1294.88 181.196  41
  -1  14   0 1415.11 273.342  24
  -1  14  -1 1039.55 226.668  18
  -1  14  -1 747.764 212.671  24
   1 -14   1 957.674 164.597  41
  -1  14  -2 5126.16 428.747  18
  -1  14  -2 4812.68 412.301  24
   1 -14   2 5620.63 352.918  41
  -1  14  -3 618.891 179.758  18
  -1  14  -3 332.677 141.265  24
   1 -14   3 443.961 124.701  41
   1 -14   4 269.291 92.0625  41
  -1  14  -4 104.809 137.082  18
  -1  14  -5 262.774 121.721  18
  -1  14  -5 179.598 125.573  24
   1 -14   5-26.9012 78.9587  41
   1 -14   6 16700.3 609.946  41
  -1  14  -6 17438.0 707.903  18
  -1  14  -6 18648.7 704.240  24
  -1  14  -7 9776.67 461.557  24
  -1  14  -7 9183.98 478.059  18
  -1  14  -8 228.600 109.974  18
   1 -14   9 10.5130 118.309  42
  -1  14  -9 160.852 91.4331  18
   1 -14  10 282.677 99.2375  23
   1 -14  10 216.130 114.508  42
  -1  14 -10 161.056 74.0368  18
   1 -14  11 38678.4 1015.55  23
   1 -14  11 40354.7 1072.71  42
  -1  14 -11 41428.4 1028.18  18
  -1  14 -12 6157.62 298.465  18
   1 -14  12 6570.80 341.128  42
   1 -14  13 15412.6 513.474  42
  -1  14 -14 1645.86 159.434  39
   1 -14  14 1669.04 165.663  16
  -1  14 -15 1195.37 123.730  39
   1 -14  15 1281.27 128.318  16
  -1  14 -16 2331.34 142.483  39
  -1  13  12 1297.13 141.537  31
  -1  13  11 3313.42 267.468  18
  -1  13  11 3205.42 278.226  31
   1 -13 -11 3658.16 190.383  33
   1 -13 -10 758.623 104.685  33
  -1  13  10 621.158 177.587  31
  -1  13  10 502.319 160.678  18
  -1  13   9 2149.65 281.156  18
  -1  13   9 2372.81 228.617  24
  -1  13   9 2604.57 324.387  31
   1 -13  -9 2514.03 194.242  33
   1 -13  -8 2329.23 197.743  33
  -1  13   8 2241.04 336.330  31
  -1  13   8 1944.21 301.644  18
  -1  13   8 2109.69 249.068  24
   1 -13  -8 2233.69 172.698  41
  -1  13   7 1103.03 297.149  18
  -1  13   7 820.750 215.809  24
   1 -13  -7 1186.71 152.072  33
  -1  13   7 790.299 257.888  31
   1 -13  -7 1163.63 146.094  41
  -1  13   6 2042.15 340.756  18
  -1  13   6 2022.48 341.340  31
   1 -13  -6 2332.94 211.550  33
  -1  13   6 2321.49 332.654  24
   1 -13  -6 2385.49 211.160  41
   1 -13  -5 35.3768 77.9217  41
  -1  13   5 342.753 238.674  24
   1 -13  -5 58.0822 84.1504  33
  -1  13   5-188.407 207.431  18
  -1  13   5 118.070 196.000  31
  -1  13   4 17853.9 904.670  31
  -1  13   4 17546.8 900.899  24
   1 -13  -4 19015.1 649.203  33
  -1  13   4 19357.6 938.307  18
  -1  13   3 21340.9 991.393  24
  -1  13   3 19391.9 935.034  31
   1 -13  -3 21773.3 699.284  33
  -1  13   3 20532.1 979.394  18
  -1  13   2 306.540 234.278  24
  -1  13   2 122.134 151.347  31
  -1  13   2 383.682 217.515  18
   1 -13  -2 216.397 79.8458  33
  -1  13   1 17812.9 894.939  24
  -1  13   1 19194.0 846.923  31
  -1  13   1 18676.3 905.281  18
  -1  13   0 3597.90 406.223  24
  -1  13   0 3681.44 394.673  18
  -1  13  -1 1397.96 263.039  24
  -1  13  -1 1446.17 265.911  18
  -1  13  -2 713.904 206.090  18
  -1  13  -2 593.762 210.438  24
   1 -13   2 670.805 141.673  41
   1 -13   3 8515.11 440.702  41
  -1  13  -3 8741.70 555.694  24
  -1  13  -3 8897.39 554.137  18
  -1  13  -4 8443.26 528.781  18
  -1  13  -4 9088.99 532.987  24
   1 -13   4 8283.29 431.682  41
   1 -13   5 3386.21 265.525  41
  -1  13  -5 3800.11 339.013  18
  -1  13  -5 4074.40 342.868  24
  -1  13  -6 6961.81 437.933  18
  -1  13  -6 7072.93 420.970  24
   1 -13   6 6163.52 352.638  41
  -1  13  -7 35.6195 98.1834  18
  -1  13  -8 39664.8 1141.79  18
  -1  13  -9 11811.8 532.187  18
  -1  13 -10 100009. 2150.45  18
   1 -13  10 100461. 2190.88  42
  -1  13 -11 9666.81 439.905  18
   1 -13  11 9057.93 448.712  42
   1 -13  11 8882.57 429.750  23
  -1  13 -12 4247.26 268.688  18
   1 -13  12 3816.85 280.038  42
   1 -13  13 4206.76 267.870  42
  -1  13 -14 3116.92 237.583  39
   1 -13  14 3049.39 217.886  40
  -1  13 -15 13644.0 481.959  39
   1 -13  15 12537.6 447.116  40
   1 -13  15 14258.2 493.003  16
  -1  13 -16 17582.7 525.724  39
   1 -13  16 17917.2 516.492  16
  -1  13 -17 3821.41 182.610  39
  -1  12  13 67.0381 81.9720  18
   1 -12 -13-49.1353 36.7240  33
  -1  12  13-125.155 92.1394  31
  -1  12  12 1914.90 225.327  18
  -1  12  12 1608.30 217.060  31
   1 -12 -12 1863.09 142.782  33
  -1  12  11 2005.79 271.480  18
   1 -12 -11 2036.20 169.408  33
  -1  12  11 2120.43 308.246  31
  -1  12  10 948.825 274.611  31
  -1  12  10 721.008 222.839  18
   1 -12 -10 814.535 120.632  33
  -1  12   9 709.836 316.728  31
   1 -12  -9 267.153 91.2047  33
  -1  12   9 356.483 147.553  24
  -1  12   9 528.558 232.213  18
   1 -12  -8 2582.48 225.697  33
  -1  12   8 2524.83 388.836  18
  -1  12   8 2790.44 343.367  24
   1 -12  -8 2480.15 201.792  41
  -1  12   8 2262.74 386.398  31
  -1  12   7 7172.04 566.813  24
   1 -12  -7 7514.66 392.032  33
  -1  12   7 7887.87 618.120  18
  -1  12   7 6839.03 601.346  31
   1 -12  -7 7626.93 386.342  41
  -1  12   6 8472.76 677.018  31
   1 -12  -6 9822.45 456.676  33
  -1  12   6 10208.4 696.232  18
  -1  12   6 9046.25 646.209  24
   1 -12  -5 1496.35 181.790  33
  -1  12   5 1935.58 372.901  24
  -1  12   5 1675.85 321.962  18
  -1  12   5 1370.53 322.439  31
  -1  12   4 20625.6 1017.75  31
  -1  12   4 20502.1 1011.89  24
   1 -12  -4 23281.9 749.961  33
  -1  12   4 23878.9 1082.28  18
  -1  12   3 6640.89 575.965  24
  -1  12   3 6513.89 546.945  31
   1 -12  -3 6984.51 371.234  33
  -1  12   3 7566.82 604.903  18
  -1  12   2 24136.5 1121.51  24
   1 -12  -2 29162.9 833.862  33
  -1  12   2 25833.1 1091.25  31
  -1  12   2 29243.5 1192.22  18
  -1  12   1 3690.38 389.944  31
  -1  12   1 4625.45 459.561  18
  -1  12   1 3552.24 454.358  24
  -1  12   0 21612.8 964.626  18
  -1  12   0 21933.3 1767.78   1
  -1  12   0 20355.7 957.098  24
  -1  12  -1 11992.3 691.452  18
  -1  12  -1 11603.7 1080.23   2
  -1  12  -1 11566.5 1265.62   1
  -1  12  -1 11378.3 676.868  24
  -1  12  -2 759.959 224.013  24
  -1  12  -2 614.595 200.677  18
  -1  12  -2 1023.82 322.985   2
  -1  12  -2 1178.90 411.908   1
  -1  12  -3 4994.16 420.834  24
  -1  12  -3 4645.30 683.047   2
  -1  12  -3 5273.54 419.304  18
  -1  12  -4 4202.35 369.184  18
   1 -12   4 3455.12 267.911  41
  -1  12  -4 3637.15 337.085  24
  -1  12  -4 3027.06 563.197   2
  -1  12  -5 100594. 3488.95   2
   1 -12   5 97030.5 2122.96  41
  -1  12  -5 105714. 2338.36  24
  -1  12  -5 102432. 2334.57  18
  -1  12  -6 55681.0 1427.83  24
  -1  12  -6 51691.4 1432.62  18
  -1  12  -6 52985.2 2398.16   2
  -1  12  -7 3246.59 290.195  18
  -1  12  -8 2681.92 264.246  18
  -1  12  -9 125.130 73.8595  18
  -1  12 -10 5654.80 356.757  18
   1 -12  11 9818.93 489.885  42
  -1  12 -11 10278.6 476.095  18
   1 -12  11 9503.02 469.324  23
   1 -12  11 10729.4 492.500  40
   1 -12  12 796.810 147.999  42
   1 -12  12 599.203 131.276  40
  -1  12 -12 953.644 145.592  18
  -1  12 -13 39176.1 1000.55  18
   1 -12  13 39500.0 1080.47  40
  -1  12 -14 2815.50 242.562  39
   1 -12  14 2725.08 238.721  40
  -1  12 -15 2073.79 198.852  39
   1 -12  15 1759.33 181.178  40
   1 -12  16 2928.57 205.439  16
   1 -12  16 3281.02 227.312  40
  -1  12 -16 3164.46 217.508  39
   1 -12  17 3685.74 218.445  40
  -1  12 -17 3974.33 214.461  39
  -1  12 -18 14709.1 396.933  39
  -1  11  14 185.046 74.4878  31
  -1  11  14 375.715 106.076  18
  -1  11  13 143.545 131.521  31
   1 -11 -13 373.020 71.8131  33
  -1  11  13 381.374 136.006  18
   1 -11 -12 4180.43 245.440  33
  -1  11  12 3846.81 399.117  31
   1 -11 -12 4567.65 256.418  39
   1 -11 -11 4373.54 273.928  33
   1 -11 -11 4596.48 286.815  39
  -1  11  11 4598.01 494.190  31
   1 -11 -10 1575.67 177.148  11
   1 -11 -10 1520.35 176.524  33
  -1  11  10 1678.58 412.208  31
   1 -11 -10 1847.41 197.019  39
  -1  11   9 117.205 183.871  24
  -1  11   9 236.269 311.242  31
   1 -11  -9-59.2564 106.980  33
   1 -11  -9-71.3461 106.598  39
   1 -11  -9 149.631 114.981  11
   1 -11  -8 3966.88 293.919  11
   1 -11  -8 4022.84 299.270  39
  -1  11   8 3627.31 499.153  31
   1 -11  -8 3845.96 288.347  33
  -1  11   8 3780.15 428.712  24
  -1  11   7 10617.2 770.161  31
   1 -11  -7 12468.4 539.851  11
  -1  11   7 9626.90 690.454  24
   1 -11  -7 12223.7 524.072  33
   1 -11  -7 12909.9 543.202  39
   1 -11  -6 9383.77 458.027  39
  -1  11   6 7882.54 670.122  31
   1 -11  -6 9287.76 463.003  11
   1 -11  -6 9122.45 448.986  33
   1 -11  -5 51170.7 1267.11  39
  -1  11   5 40494.9 1564.53  31
   1 -11  -5 48322.9 1218.96  33
  -1  11   4 16078.4 906.506  31
  -1  11   4 23268.1 1826.59   1
  -1  11   4 14909.2 880.266  24
   1 -11  -4 20503.5 712.308  39
   1 -11  -4 20567.8 686.445  33
  -1  11   3 2408.31 363.286  18
   1 -11  -3 1960.06 190.720  33
  -1  11   3 1783.97 329.918  31
  -1  11   3 1641.28 353.698  24
  -1  11   3 2200.22 635.010   1
  -1  11   2 7848.69 578.222  31
  -1  11   2 9576.66 638.383  18
  -1  11   2 9027.19 1105.72   1
  -1  11   2 7713.89 611.595  24
   1 -11  -2 8989.57 407.106  33
  -1  11   1 9306.97 641.081  24
  -1  11   1 9685.06 1141.00   1
  -1  11   1 9382.78 600.940  31
  -1  11   1 11148.0 675.668  18
  -1  11   0 9399.26 1113.79   1
  -1  11   0 10366.9 632.348  18
  -1  11   0 8880.87 614.965  24
  -1  11  -1 49825.6 1560.64  24
  -1  11  -1 50871.5 2631.43   1
  -1  11  -1 51647.4 2301.26   2
  -1  11  -1 55988.8 1606.45  18
  -1  11  -2 286.015 197.569  24
  -1  11  -2 53.7092 187.042   2
  -1  11  -2 96.1798 141.304  18
  -1  11  -3 45692.0 1364.40  18
  -1  11  -3 42646.4 2061.44   2
  -1  11  -3 46098.8 1374.65  24
  -1  11  -4 5660.11 399.876  24
  -1  11  -4 4866.40 654.892   2
  -1  11  -4 5590.55 409.192  18
  -1  11  -5 4090.15 332.175  18
  -1  11  -5 3775.47 316.605  24
  -1  11  -5 4050.64 606.461   2
   1 -11   5 3358.38 249.266  41
  -1  11  -6 266.208 125.570  18
  -1  11  -6 199.567 114.275  24
  -1  11  -7 14583.6 628.223  18
  -1  11  -7 14774.2 1177.84   2
  -1  11  -8 45157.6 2135.64   2
  -1  11  -8 38785.2 1123.10  18
  -1  11  -9 2691.27 253.099  18
  -1  11 -10 1038.70 163.254  18
   1 -11  11 20973.1 758.212  23
  -1  11 -11 23105.8 766.426  18
   1 -11  12 5433.04 371.128  40
  -1  11 -12 4873.05 320.384  18
   1 -11  12 4742.04 320.550  42
   1 -11  13 397.377 138.347  40
  -1  11 -13 407.686 100.692  18
  -1  11 -14 126.990 64.0653  18
   1 -11  14 198.460 126.246  40
  -1  11 -14 140.590 117.036  39
  -1  11 -15 41527.3 1099.71  39
   1 -11  15 41842.6 1155.47  40
   1 -11  16 6550.81 366.328  40
   1 -11  16 6348.92 327.692  16
  -1  11 -16 6730.25 342.662  39
   1 -11  17 2528.60 209.641  40
  -1  11 -17 2330.84 178.437  39
  -1  11 -17 2384.80 150.901   8
   1 -11  18 916.541 116.632  40
  -1  11 -18 879.815 97.3312  39
  -1  10  15 3941.86 271.329  18
   1 -10 -15 4400.57 180.020  33
   1 -10 -14 1450.46 135.185  39
  -1  10  14 1239.20 202.997  31
   1 -10 -14 1278.11 118.474  33
  -1  10  14 1542.46 228.416  18
   1 -10 -13 3286.50 225.235  39
   1 -10 -13 3045.45 204.130  33
  -1  10  13 2837.71 363.600  31
   1 -10 -13 3065.89 209.269  11
  -1  10  12 218.731 249.588  31
   1 -10 -12-4.87003 77.7175  11
   1 -10 -12 57.4247 93.3416  39
   1 -10 -12 53.8626 88.8274  33
   1 -10 -11 1810.87 200.003  39
   1 -10 -11 1891.67 196.497  11
  -1  10  11 1893.72 411.498  31
   1 -10 -11 1880.15 200.544  33
   1 -10 -10 113.132 108.500  39
   1 -10 -10 390.262 125.606  11
   1 -10 -10 260.466 108.952  33
   1 -10  -9 31768.7 934.262  33
   1 -10  -9 33081.8 961.610  11
   1 -10  -9 33499.2 968.631  39
   1 -10  -8 20693.8 726.111  39
   1 -10  -8 21018.1 729.041  11
   1 -10  -8 20681.8 707.265  33
   1 -10  -7 38227.3 1070.52  39
   1 -10  -7 37780.0 1037.72  33
   1 -10  -7 39322.3 1069.03  11
   1 -10  -6 409.180 115.454  11
   1 -10  -6 299.987 103.607  39
   1 -10  -6 298.467 106.966  33
  -1  10   6 319.964 242.586   1
  -1  10   6 835.940 296.389  24
   1 -10  -5 1569.22 179.400  33
  -1  10   5 1829.41 447.921   1
   1 -10  -5 1953.31 217.170  11
   1 -10  -5 1658.45 190.287  39
  -1  10   4 86581.7 3580.91   1
   1 -10  -4 84452.6 1855.55  33
   1 -10  -4 89650.1 1926.36  11
   1 -10  -4 87312.5 1905.76  39
   1 -10  -3 1663.55 171.892  33
  -1  10   3 1424.71 464.465   1
   1 -10  -3 1682.54 176.904  39
   1 -10  -3 1601.89 182.260  11
  -1  10   2 43049.4 2366.64   1
  -1  10   1 25124.2 1755.66   1
  -1  10   0 1343.83 499.139   1
  -1  10   0 1016.13 282.480   2
  -1  10  -1 67.6716 182.011   2
  -1  10  -2 604.547 265.967   2
  -1  10  -3 60493.7 2371.68   2
  -1  10  -4 3064.47 504.198   2
  -1  10  -5 147885. 4181.35   2
  -1  10  -6 8564.39 844.285   2
  -1  10  -7 169.422 243.446   2
  -1  10  -7 70.1784 77.8038  18
  -1  10  -8 331.544 96.7664  18
  -1  10  -8 361.220 224.674   2
  -1  10  -9 17950.1 1299.92   2
  -1  10  -9 18145.6 676.877  18
  -1  10 -10 30025.7 927.177  18
  -1  10 -10 33254.3 1804.42   2
  -1  10 -11 6164.11 366.879  18
  -1  10 -12 2075.60 207.088  18
  -1  10 -13 2958.82 248.938  18
  -1  10 -14 1931.95 215.085  39
  -1  10 -14 2227.48 205.095  18
  -1  10 -15 2783.33 254.126  39
   1 -10  15 2534.11 273.271  40
  -1  10 -16 2060.73 198.692  39
   1 -10  16 2346.71 247.471  40
   1 -10  16 2270.73 199.702  16
   1 -10  17 9061.68 441.541  40
  -1  10 -17 8967.54 386.869  39
   1 -10  18 269.201 94.0014  40
  -1  10 -18 350.990 78.2200  39
  -1  10 -18 293.249 63.5288   8
  -1  10 -19 1978.95 127.474  39
   1  -9 -16 1290.45 102.939  39
  -1   9  15 1007.55 176.367  31
   1  -9 -15 1373.31 119.162  11
   1  -9 -15 1463.76 134.174  39
   1  -9 -15 1293.71 113.926  33
   1  -9 -14 6447.71 300.702  33
   1  -9 -14 6734.22 313.804  11
   1  -9 -14 7505.50 340.999  39
  -1   9  14 6218.72 490.237  31
  -1   9  13 2585.57 384.960  31
   1  -9 -13 2670.31 213.634  33
   1  -9 -13 3007.55 239.868  39
   1  -9 -13 2661.91 211.944  11
  -1   9  12 7758.00 676.699  31
   1  -9 -12 8450.13 417.204  39
   1  -9 -12 8031.95 399.340  33
   1  -9 -12 8206.56 407.769  11
   1  -9 -11 24673.4 797.808  39
   1  -9 -11 24311.2 777.086  33
   1  -9 -11 23905.5 777.263  11
   1  -9 -10 5144.86 335.866  11
   1  -9 -10 5268.28 339.479  39
   1  -9 -10 5510.06 345.199  33
   1  -9  -9 5104.95 330.040  33
   1  -9  -9 5131.11 341.424  39
   1  -9  -9 4889.02 329.460  11
  -1   9   8 15540.3 1421.08   1
   1  -9  -8 16313.8 633.411  11
   1  -9  -8 16503.0 633.797  39
  -1   9   7 70500.7 3165.13   1
   1  -9  -7 72655.6 1684.80  11
   1  -9  -7 73416.8 1685.74  39
   1  -9  -6 5422.49 333.290  11
   1  -9  -6 5426.42 327.121  39
  -1   9   6 4712.85 748.656   1
   1  -9  -5 27078.3 820.620  39
   1  -9  -5 28139.4 832.638  11
  -1   9   5 28170.7 1826.69   1
  -1   9   4 24465.9 1660.08   1
  -1   9   3 650.413 332.854   1
  -1   9   2 2952.04 593.253   1
  -1   9   1 1429.02 353.432   2
  -1   9   1 1329.65 381.425   1
  -1   9   0 8520.54 794.685   2
  -1   9  -1 21002.5 1244.52   2
  -1   9  -2 73862.8 2535.53   2
  -1   9  -3 80978.0 2669.61   2
  -1   9  -4 50.0856 156.122   2
  -1   9  -5 19141.2 1194.07   2
  -1   9  -6 3096.51 479.679   2
  -1   9  -7 82780.5 2837.46   2
  -1   9  -8 29153.6 1582.83   2
  -1   9  -9 123.085 252.804   2
  -1   9  -9-19.6337 64.9338  18
  -1   9 -10-3.21371 191.090   2
  -1   9 -10 229.198 100.499  18
  -1   9 -11 6046.85 359.025  18
  -1   9 -11 6957.31 777.368   2
  -1   9 -12-32.5617 82.1590  18
  -1   9 -13 10248.4 475.596  18
  -1   9 -14 30295.6 954.759  39
  -1   9 -14 32102.8 924.926  18
   1  -9  14 32215.7 1066.68  40
   1  -9  15 56502.4 1501.69  40
  -1   9 -15 52044.6 1357.01  39
   1  -9  16 5458.54 387.534  40
  -1   9 -16 4956.88 319.052  39
   1  -9  17 1903.56 225.551  40
  -1   9 -17 1965.73 184.709  39
  -1   9 -18 3745.20 232.645  39
  -1   9 -18 3643.57 210.607   8
   1  -9  18 3924.38 283.241  40
   1  -9  19 4169.95 249.621  40
  -1   9 -19 3822.48 186.965   8
  -1   9 -19 3757.70 198.770  39
   1  -8 -17 6966.37 242.808  39
   1  -8 -16 1330.82 126.350  39
   1  -8 -16 1266.59 114.121  11
   1  -8 -16 1252.39 100.316  33
   1  -8 -15 416.543 98.0946  39
   1  -8 -15 317.201 81.8305  11
   1  -8 -15 361.168 77.0394  33
  -1   8  15 416.368 173.222  31
  -1   8  14 18365.7 949.264  31
   1  -8 -14 17868.8 587.076  33
   1  -8 -14 19655.8 640.335  39
   1  -8 -14 18568.7 610.469  11
   1  -8 -13 9223.32 440.325  39
  -1   8  13 8232.04 704.948  31
   1  -8 -13 8726.82 406.016  33
   1  -8 -13 9177.12 428.353  11
   1  -8 -12 1996.03 204.590  33
   1  -8 -12 1722.45 194.451  11
   1  -8 -12 1989.02 217.414  39
   1  -8 -11 41.1598 87.6831  11
   1  -8 -11 113.540 95.0297  33
   1  -8 -11-92.8614 121.293  39
   1  -8 -10 29295.3 899.542  11
   1  -8 -10 28561.6 897.422  39
   1  -8  -9 21320.4 740.285  11
   1  -8  -9 21434.1 743.517  39
  -1   8   9 23045.6 1684.97   1
   1  -8  -8 50.2789 82.2066  39
   1  -8  -8 51.7021 86.6009  11
   1  -8  -7 24695.1 773.384  39
   1  -8  -7 24230.3 765.896  11
  -1   8   7 22350.2 1590.79   1
  -1   8   6 3617.74 634.063   1
  -1   8   5 20294.3 1425.95   1
  -1   8   4 933.678 359.373   1
  -1   8   3 78690.8 2899.61   1
  -1   8   2 136245. 4068.64   1
  -1   8   1 60802.4 2170.02   2
  -1   8   1 63577.8 2496.24   1
  -1   8   0 6567.85 634.564   2
  -1   8  -1 1184.90 287.974   2
  -1   8  -2 80313.5 2521.94   2
  -1   8  -3 185181. 4454.83   2
  -1   8  -4 83322.6 2604.07   2
  -1   8  -5 109934. 3143.93   2
  -1   8  -6 1136.58 308.381   2
  -1   8  -7 124.913 176.974   2
  -1   8  -8 40.7239 178.334   2
  -1   8  -9 2948.16 500.883   2
  -1   8 -10 22744.9 745.673  18
  -1   8 -10 23191.4 1385.39   2
  -1   8 -11 57.1046 85.0533  18
  -1   8 -11 216.057 164.552   2
  -1   8 -12 13565.5 1095.41   2
  -1   8 -12 13170.0 550.809  18
  -1   8 -13 2681.00 239.862  18
  -1   8 -14 4784.04 316.386  18
  -1   8 -14 4359.74 327.267  39
  -1   8 -15 7772.31 431.842  39
   1  -8  15 8330.06 516.967  40
   1  -8  16 11175.9 587.259  40
  -1   8 -16 10752.7 495.475  39
  -1   8 -17 23651.3 747.853  39
   1  -8  17 25090.3 879.120  40
  -1   8 -18 3714.13 224.664   8
   1  -8  18 3933.38 303.928  40
  -1   8 -18 3619.24 237.382  39
  -1   8 -19 8905.22 324.114   8
   1  -8  19 8848.18 404.017  40
  -1   8 -19 8677.53 336.132  39
  -1   8 -20 1509.26 103.052   8
   1  -7 -17 7.84639 46.9719  39
   1  -7 -17-86.1478 44.5516  11
   1  -7 -16 162.121 53.2924  33
   1  -7 -16 107.287 75.3711  39
   1  -7 -16 89.7008 56.2041  11
  -1   7  15 230.421 179.935  31
   1  -7 -15 6.59008 67.7124  11
   1  -7 -15 19.4279 98.9593  39
   1  -7 -15 62.9014 55.2542  33
  -1   7  14 263.538 270.530  31
   1  -7 -14 216.750 112.373  39
   1  -7 -14 12.4214 67.7809  33
   1  -7 -14 63.4763 80.0713  11
   1  -7 -13 593.081 118.582  11
   1  -7 -13 779.604 139.899  33
   1  -7 -13 605.193 140.533  39
   1  -7 -12 30056.4 916.401  11
   1  -7 -12 30997.4 935.688  39
   1  -7 -11 1353.21 182.715  39
   1  -7 -11 968.806 152.064  11
   1  -7 -10 7863.40 419.944  11
  -1   7  10 7067.72 899.134   1
   1  -7 -10 7502.19 412.836  39
   1  -7  -9 4847.87 316.503  39
   1  -7  -9 4824.28 317.967  11
  -1   7   9 4157.64 691.172   1
  -1   7   8 35003.2 1936.62   1
   1  -7  -8 38172.1 1020.19  11
   1  -7  -8 36573.0 1006.15  39
  -1   7   7 92912.5 3267.23   1
  -1   7   6 5858.64 719.456   1
  -1   7   5 69104.4 2566.98   1
  -1   7   4 29769.0 1554.18   1
  -1   7   3 4272.84 586.600   1
  -1   7   2 76633.1 2613.61   1
  -1   7   1 62143.9 2028.54   2
  -1   7   0 57011.4 1911.45   2
  -1   7  -1 4674.86 512.633   2
  -1   7  -2 202724. 4579.84   2
  -1   7  -3 594.137 264.582   2
  -1   7  -4 6220.40 586.991   2
  -1   7  -5 83924.5 2500.33   2
  -1   7  -6 8706.66 709.085   2
  -1   7  -7 37539.8 1581.66   2
  -1   7  -8 3905.84 519.401   2
  -1   7  -9 19425.0 1176.91   2
  -1   7 -10 22901.6 1328.22   2
  -1   7 -11 1922.08 385.957   2
  -1   7 -11 2874.35 239.066  18
  -1   7 -12 17911.5 649.601  18
  -1   7 -12 16917.3 1173.63   2
  -1   7 -13 1002.09 167.393  39
  -1   7 -13 1143.06 161.940  18
  -1   7 -14 65593.8 1635.23  39
  -1   7 -14 69404.1 1604.86  18
   1  -7  15 2239.11 298.233  40
  -1   7 -15 1798.66 205.592  39
  -1   7 -16 662.931 128.982  39
   1  -7  16 1032.97 214.758  40
   1  -7  17 195.241 139.548  40
  -1   7 -17-15.1955 106.758  39
  -1   7 -18 16732.5 573.473  39
  -1   7 -18 17425.4 557.534   8
   1  -7  18 17240.3 685.740  40
  -1   7 -19 7476.81 307.748   8
  -1   7 -19 6953.45 307.447  39
   1  -7  19 7109.64 375.614  40
  -1   7 -20 123.904 46.7160   8
  -1   7 -20 132.894 45.6760  39
   1  -6 -18 13046.9 383.108  39
   1  -6 -18 11654.4 344.619  11
   1  -6 -17 9708.44 361.899  11
   1  -6 -17 10970.8 396.130  39
   1  -6 -16 3069.20 231.015  39
   1  -6 -16 2971.74 215.876  11
   1  -6 -16 2734.99 181.225  33
   1  -6 -15 399.870 135.918  39
   1  -6 -15 270.057 95.1262  11
   1  -6 -15 276.097 81.5877  33
   1  -6 -14 50443.3 1261.74  11
   1  -6 -14 49249.3 1218.55  33
  -1   6  14 47015.6 1724.07  31
   1  -6 -14 51917.1 1294.00  39
   1  -6 -13 5220.99 346.617  39
   1  -6 -12 7834.56 424.956  39
  -1   6  11 1103.40 399.359   1
   1  -6 -11 912.738 152.979  39
  -1   6  10 65925.8 2838.12   1
   1  -6 -10 73263.2 1673.43  39
   1  -6  -9 7875.81 400.229  39
  -1   6   9 6690.18 789.404   1
  -1   6   8 46843.9 2121.59   1
  -1   6   7 172.476 220.976   1
  -1   6   6 20078.4 1211.67   1
  -1   6   5 49990.1 1944.08   1
  -1   6   4 28108.1 1363.61   1
  -1   6   3 4525.04 534.802   1
  -1   6   2 305976. 6466.34   1
  -1   6   1 2029.57 306.562   2
  -1   6   0 24041.2 1063.35   2
  -1   6  -1 111534. 2727.40   2
  -1   6  -1 102785. 2117.14   6
  -1   6  -2 96035.1 2522.48   2
  -1   6  -3 43716.3 1527.52   2
  -1   6  -4 54761.3 1787.63   2
  -1   6  -5 15339.6 868.573   2
  -1   6  -6 308.428 176.447   2
  -1   6  -7 4979.29 520.385   2
  -1   6  -8 131.485 164.814   2
  -1   6  -9 12825.9 895.050   2
  -1   6 -10 26389.7 1365.38   2
  -1   6 -11 35471.4 1654.33   2
  -1   6 -12 94156.1 2980.51   2
  -1   6 -12 90049.8 1968.60  18
  -1   6 -13 2462.03 231.159  18
  -1   6 -13 2549.93 245.594  39
  -1   6 -14 14744.2 616.491  39
   1  -6  15 2921.43 320.438  40
  -1   6 -15 2417.17 243.068  39
   1  -6  16 41094.1 1284.52  40
  -1   6 -16 39500.7 1111.70  39
   1  -6  17 25839.1 950.263  40
  -1   6 -17 25665.9 806.663  39
  -1   6 -18-5.60667 85.1736  39
  -1   6 -18 75.0009 85.9633   8
   1  -6  18-50.2288 117.127  40
  -1   6 -19 2557.28 188.547  39
  -1   6 -19 2771.18 191.086   8
   1  -6  19 2466.36 224.799  40
  -1   6 -20 2603.71 157.596  39
  -1   6 -20 2976.96 167.346   8
   1  -5 -19 1511.44 104.076  39
   1  -5 -18 3689.48 197.059  11
   1  -5 -18 4424.35 225.875  39
   1  -5 -17 194.855 78.1605  39
   1  -5 -17 308.575 82.9902  11
   1  -5 -16 1126.41 125.292  33
   1  -5 -16 1078.17 162.856  39
   1  -5 -16 955.930 137.539  11
   1  -5 -15 375.657 94.1356  33
   1  -5 -15 441.955 136.915  39
   1  -5 -14 29398.7 909.966  39
   1  -5 -13 29504.0 918.074  39
  -1   5  12 51379.3 2548.83   1
   1  -5 -12 50056.7 1301.38  39
  -1   5  11 3824.99 634.116   1
   1  -5 -11 4610.51 316.392  39
  -1   5  10-117.170 213.446   1
   1  -5 -10-19.6293 78.6382  39
  -1   5   9 325.955 236.254   1
  -1   5   8 145618. 4026.89   1
  -1   5   7 4874.29 571.628   1
  -1   5   6 80849.6 2529.75   1
  -1   5   5 24463.5 1185.65   1
  -1   5   4 86643.7 2459.05   1
  -1   5   3 1403.54 289.836   1
  -1   5   2 290.020 174.816   1
  -1   5   1 384.028 139.146   2
  -1   5   0 62615.1 1761.58   2
  -1   5  -1 25962.5 1010.49   2
  -1   5  -1 24080.0 707.333   6
  -1   5  -2 61166.8 1744.28   2
  -1   5  -3 17357.5 824.670   2
  -1   5  -4 801.773 213.977   2
  -1   5  -5 15786.9 823.268   2
  -1   5  -6 308117. 6183.13   2
  -1   5  -7 361743. 7160.78   2
  -1   5  -8 53724.0 1826.96   2
  -1   5  -9 45600.3 1726.17   2
  -1   5 -10 49053.8 1876.00   2
  -1   5 -11 20943.0 1187.93   2
  -1   5 -12 98453.9 2095.71  39
  -1   5 -12 94874.4 2061.10  18
  -1   5 -12 99942.8 3004.92   2
  -1   5 -13 683.021 131.001  18
  -1   5 -13 790.452 154.580  39
  -1   5 -14 39000.6 1111.23  39
  -1   5 -15 8340.06 446.226  39
   1  -5  15 7708.40 519.130  40
   1  -5  16 1528.84 247.743  40
  -1   5 -16 932.844 157.129  39
  -1   5 -17 105.715 92.2738  39
   1  -5  17 96.6470 133.037  40
  -1   5 -18 10294.5 430.403   8
  -1   5 -18 9190.73 414.972  39
   1  -5  18 9509.82 511.400  40
  -1   5 -19 11022.5 401.225   8
  -1   5 -19 9870.86 393.345  39
   1  -5  19 9796.83 467.188  40
  -1   5 -20 6733.11 269.307  39
  -1   5 -20 7259.96 280.926   8
   1  -4 -19 1359.77 106.001  11
   1  -4 -19 1695.94 128.640  39
   1  -4 -18 14465.4 469.232  11
   1  -4 -18 15819.0 503.089  39
   1  -4 -17 8457.46 397.848  39
   1  -4 -16 250.810 121.869  39
   1  -4 -15 15089.9 605.117  39
   1  -4 -14 9056.26 461.165  39
   1  -4 -13 4187.36 311.347  39
  -1   4  12 1766.55 496.994   1
   1  -4 -12 1279.12 186.653  39
  -1   4  11 35964.9 1948.48   1
   1  -4 -11 39668.5 1066.77  39
  -1   4  10 134964. 3989.09   1
  -1   4   9 256.380 170.357   1
  -1   4   8 771.435 241.421   1
  -1   4   7 1226.86 283.487   1
  -1   4   6 178058. 3520.68   3
  -1   4   6 176209. 4116.41   1
  -1   4   5 100107. 2621.50   1
  -1   4   4 19959.8 916.142   1
  -1   4   3 211993. 4386.98   1
  -1   4   2 1802.60 262.110   1
  -1   4   1 11375.4 579.389   2
  -1   4   0 146263. 3086.34   2
  -1   4  -1 244960. 4543.35   2
  -1   4  -1 224010. 4140.52   6
  -1   4  -2 93259.9 2209.18   2
  -1   4  -3 75453.7 1908.71   2
  -1   4  -4 28479.6 1033.92   2
  -1   4  -5 15740.6 760.560   2
  -1   4  -6 139370. 3176.69   2
  -1   4  -7 22291.8 987.865   2
  -1   4  -7 21364.3 735.588   3
  -1   4  -8 52654.1 1737.66   2
  -1   4  -9 97078.7 2665.14   2
  -1   4 -10 72962.1 2262.19   2
  -1   4 -11 20416.4 1107.88   2
  -1   4 -12 2862.50 243.622  39
  -1   4 -12 3219.16 248.446  18
  -1   4 -13 366.861 107.213  39
  -1   4 -14 27014.7 871.730  39
   1  -4  15 4059.49 375.205  40
  -1   4 -15 4088.85 305.408  39
  -1   4 -16 31150.4 953.054  39
   1  -4  16 30969.4 1099.97  40
   1  -4  17 2035.32 260.544  40
  -1   4 -17 2092.06 208.858  39
   1  -4  18 2408.20 263.482  40
  -1   4 -18 2499.92 211.344  39
  -1   4 -18 2910.15 228.372   8
  -1   4 -19 3708.42 232.154  39
  -1   4 -19 3910.65 233.692   8
  -1   4 -20 1839.17 137.327   8
  -1   4 -20 1701.59 132.012  39
   1  -3 -20 1904.18 117.128  39
   1  -3 -19 642.760 85.0865  11
   1  -3 -19 785.775 98.7925  39
   1  -3 -18 5634.50 303.001  39
   1  -3 -17 2387.23 217.263  39
   1  -3 -16 226.511 120.678  39
   1  -3 -15 36461.1 1050.61  39
   1  -3 -14 188.993 97.1645  39
  -1   3  13 69077.7 3004.02   1
   1  -3 -13 68421.6 1632.31  39
   1  -3 -12 11773.6 516.138  39
  -1   3  12 12333.4 1142.15   1
  -1   3  11 536.860 270.075   1
  -1   3  10 415.446 239.976   1
  -1   3   9 43187.5 1789.81   1
  -1   3   8 13414.8 880.518   1
  -1   3   7 5223.20 496.191   1
  -1   3   6 255440. 4654.70   3
  -1   3   6 256770. 5285.40   1
  -1   3   5 133791. 3060.70   1
  -1   3   4 17941.1 783.254   1
  -1   3   3 10669.3 552.214   1
  -1   3   2 18735.4 724.549   1
  -1   3   1 563034. 9858.55   2
  -1   3   0 31701.1 951.857   2
  -1   3  -1 247073. 4420.20   6
  -1   3  -1 252940. 4689.73   2
  -1   3  -2 200.426 128.145   2
  -1   3  -3 142859. 2958.68   2
  -1   3  -4 1060.94 185.376   2
   1  -3   5 80.8561 171.127   1
  -1   3  -5 136.183 114.052   2
   1  -3   6 212064. 4660.65   1
  -1   3  -6 206616. 4151.94   2
  -1   3  -6 199537. 3757.96   3
  -1   3  -7 169956. 3623.19   2
   1  -3   7 174207. 4183.30   1
  -1   3  -7 161558. 3065.54   3
   1  -3   8 187.547 237.692   1
  -1   3  -8 575.063 162.018   2
  -1   3  -9 18193.1 917.331   2
   1  -3   9 17508.1 1215.19   1
  -1   3 -10 335.024 174.127   2
   1  -3  10 554.286 326.409   1
   1  -3  11 13530.0 1233.63   1
   1  -3  12 10326.1 1174.50   1
  -1   3 -12 9958.71 456.973  39
  -1   3 -13 67416.3 1595.33  39
  -1   3 -14 514.198 123.253  39
   1  -3  14 330.505 146.801  40
  -1   3 -15 4619.63 324.227  39
   1  -3  15 4407.85 383.248  40
   1  -3  16 128.144 140.355  40
  -1   3 -16 34.6502 104.164  39
  -1   3 -17 4570.90 297.742   8
   1  -3  17 4187.53 358.319  40
  -1   3 -17 4290.17 306.670  39
  -1   3 -18 4860.03 300.534  39
   1  -3  18 5267.75 366.144  40
  -1   3 -18 5328.29 301.152   8
  -1   3 -19 12558.0 436.327   8
  -1   3 -19 11942.8 443.686  39
  -1   3 -20 4375.31 214.079  39
  -1   3 -20 5075.48 222.117   8
   1  -2 -20 2935.25 150.953  11
   1  -2 -20 3170.48 170.441  39
   1  -2 -19 51.3289 65.1971  39
   1  -2 -18 16842.5 581.602  39
   1  -2 -17 7207.29 392.212  39
   1  -2 -16 10700.1 501.479  39
   1  -2 -15 57105.9 1443.36  39
   1  -2 -14 1663.03 204.056  39
  -1   2  13 4807.64 729.651   1
   1  -2 -13 6171.83 368.882  39
  -1   2  12 3429.53 580.504   1
   1  -2 -12 3409.49 263.836  39
  -1   2  11 111084. 3513.08   1
  -1   2  10 38186.3 1741.77   1
  -1   2   9 8128.55 713.867   1
  -1   2   8 2890.05 406.423   1
  -1   2   7 39923.5 1442.68   1
  -1   2   6 3272.84 351.856   1
  -1   2   5 2431.78 275.465   1
  -1   2   5 2380.77 171.101   3
  -1   2   4 7332.24 321.513   3
  -1   2   4 7268.29 435.549   1
  -1   2   3 139091. 2807.61   1
  -1   2   2 5493.43 310.913   1
  -1   2   1 10881.5 441.873   2
  -1   2   0 39854.2 993.360   2
  -1   2   0 39152.6 1004.92   6
  -1   2  -1 1590.70 137.318   6
  -1   2  -1 1720.27 169.776   2
  -1   2  -2 48796.8 1186.29   2
   1  -2   3 7097.25 451.382   1
  -1   2  -3 6921.01 371.971   2
  -1   2  -4 48204.2 1104.44   3
   1  -2   4 52448.4 1479.70   1
  -1   2  -4 50944.2 1285.68   2
   1  -2   5 8487.79 581.241   1
  -1   2  -5 7375.65 306.989   3
  -1   2  -5 8030.89 440.047   2
  -1   2  -6 1649.47 214.049   2
   1  -2   6 1727.85 284.103   1
   1  -2   7 85856.8 2509.31   1
  -1   2  -7 85830.7 2099.87   2
   1  -2   8 41101.4 1704.13   1
  -1   2  -8 39519.8 1307.28   2
  -1   2  -9 14758.4 780.592   2
   1  -2   9 13789.3 1021.33   1
  -1   2 -10 1117.17 233.953   2
   1  -2  10 883.690 327.696   1
  -1   2 -10 1374.10 232.301   4
   1  -2  11 61787.9 2674.06   1
  -1   2 -12 7458.73 383.890  39
   1  -2  12 7241.30 904.754   1
   1  -2  13 11327.0 1265.09   1
  -1   2 -13 11050.8 498.371  39
  -1   2 -14 4704.36 326.353  39
   1  -2  14 4792.09 389.371  40
  -1   2 -15 11992.8 538.938  39
   1  -2  15 11583.4 613.680  40
   1  -2  16 24734.5 933.110  40
  -1   2 -16 26137.6 836.972  39
  -1   2 -17 79.0507 97.0184  39
  -1   2 -17 122.828 92.8267   8
   1  -2  17 125.731 128.352  40
  -1   2 -18 11696.8 455.018   8
  -1   2 -18 11052.6 466.603  39
  -1   2 -19 1997.27 171.458  39
  -1   2 -19 2194.50 168.388   8
  -1   2 -20 1125.51 100.193   8
  -1   2 -20 941.590 96.4304  39
   1  -1 -20 1867.70 143.039  39
   1  -1 -19 498.811 108.046  39
   1  -1 -18 3713.15 265.833  39
   1  -1 -17 1010.54 162.098  39
   1  -1 -17 912.584 115.553   8
   1  -1 -16 19719.7 627.760   8
   1  -1 -16 20482.1 731.409  39
   1  -1 -15 52887.4 1367.11  39
   1  -1 -14 8414.03 444.559  39
  -1   1  14 9273.25 1113.32   1
  -1   1  13 61695.0 2823.67   1
   1  -1 -13 62732.0 1511.90  39
  -1   1  12 139.861 178.912   1
   1  -1 -12 181.590 89.9296  39
  -1   1  11 1305.10 365.656   1
  -1   1  10-107.808 189.764   1
  -1   1   9 106840. 2992.71   1
  -1   1   8 2536.61 363.920   1
  -1   1   7 53385.5 1681.38   1
  -1   1   6 134147. 3009.46   1
  -1   1   5 32611.5 1043.76   1
  -1   1   4 35262.5 1010.49   1
  -1   1   4 35576.2 800.688   3
  -1   1   3 121882. 2246.91   3
  -1   1   3 120908. 2394.49   1
  -1   1   2 12355.5 402.176   1
  -1   1   2 12141.2 282.482   4
  -1   1   2 12088.8 377.746   3
  -1   1   1 270368. 4678.92   1
  -1   1   1 275438. 4740.06   3
  -1   1   0 41410.6 908.978   3
  -1   1   0 41003.4 931.746   2
  -1   1  -1 33258.6 788.739   2
   1  -1   1 34907.1 824.311   1
  -1   1  -1 34373.2 816.814   6
  -1   1  -1 32666.7 761.047   3
  -1   1  -2 146021. 2662.84   3
   1  -1   2 151064. 2832.54   1
  -1   1  -2 150831. 2644.60   5
  -1   1  -2 142769. 2729.94   2
  -1   1  -3 17112.0 548.248   2
  -1   1  -3 16666.1 462.362   3
  -1   1  -3 17548.0 464.527   5
  -1   1  -4 361996. 6471.79   2
  -1   1  -4 361780. 6295.01   5
  -1   1  -5 374035. 6580.73   5
  -1   1  -5 386239. 6815.84   2
  -1   1  -6 24502.5 825.472   2
  -1   1  -6 24301.8 655.788   5
  -1   1  -7 9281.74 495.327   4
  -1   1  -7 9553.58 511.081   2
  -1   1  -7 9661.71 376.539   5
   1  -1   7 9249.61 662.188   1
   1  -1   8-58.0623 212.232   1
  -1   1  -8 151.411 97.9431   4
  -1   1  -8 52.9511 88.1832   2
  -1   1  -9 22330.3 909.114   2
  -1   1  -9 19860.1 831.884   4
   1  -1   9 21436.6 1233.80   1
   1  -1  10 1659.57 381.876   1
   1  -1  11 118613. 3823.26   1
   1  -1  12 21170.0 1601.07   1
  -1   1 -12 23846.8 761.029  39
   1  -1  13 37698.9 1168.02  40
   1  -1  13 40006.1 2368.14   1
  -1   1 -13 40851.3 1100.26  39
   1  -1  14 9661.06 536.003  40
  -1   1 -14 10732.5 497.370  39
   1  -1  15 2296.85 256.948  40
  -1   1 -15 1817.83 213.597  39
  -1   1 -16 918.499 146.387   8
  -1   1 -16 845.927 151.775  39
  -1   1 -17 1347.11 176.808  39
  -1   1 -17 1420.56 171.815   8
  -1   1 -18 11533.7 441.722   8
  -1   1 -18 11345.2 460.882  39
  -1   1 -19 351.386 74.9862   8
  -1   1 -19 248.140 74.6819  39
  -1   1 -20 1093.82 89.3631   8
  -1   1 -20 1129.57 101.028  39
   1   0 -20 237.443 76.1750  39
   1   0 -19 3470.54 187.085   8
   1   0 -19 3577.33 235.753  39
   1   0 -18 19993.6 599.175   8
   1   0 -18 21232.3 698.310  39
   1   0 -17 7045.03 345.478   8
   1   0 -17 7929.74 427.300  39
   1   0 -16 22199.5 773.550  39
   1   0 -15 9860.02 492.528  39
   1   0 -14 1220.64 175.789  39
  -1   0  14 1252.80 188.436  40
  -1   0  14 1502.91 511.901   1
  -1   0  13 32561.3 1031.54  40
  -1   0  13 34378.9 2068.06   1
  -1   0  12 5349.62 746.274   1
  -1   0  11 143284. 4230.12   1
   1   0 -11 160319. 3797.76   2
  -1   0  10 27098.6 1418.25   1
  -1   0   9 467.539 202.967   1
  -1   0   8 2230.54 322.703   1
  -1   0   7 18590.5 887.295   1
  -1   0   6 95209.6 2291.38   1
  -1   0   5 17830.0 720.137   1
  -1   0   4 109084. 2267.36   1
  -1   0   3 102127. 2021.06   1
  -1   0   2 26264.0 614.848   1
  -1   0   1 33067.6 697.566   4
  -1   0   0 23833.5 569.660   4
   1   0   1 563236. 9300.27   1
  -1   0  -1 534895. 9211.19   2
  -1   0  -1 566417. 9333.06   5
  -1   0  -1 552151. 9343.01   4
  -1   0  -2 57957.4 1110.33   2
  -1   0  -2 56338.8 1231.53   4
   1   0   2 59622.0 1270.93   1
  -1   0  -3 329873. 5932.26   4
  -1   0  -3 338102. 5807.67   2
   1   0   3 349919. 6073.42   1
  -1   0  -4 59179.4 1240.11   2
   1   0   4 61371.7 1511.78   1
   1   0   5 40968.7 1272.31   1
  -1   0  -5 41694.0 1015.29   2
  -1   0  -5 39055.6 1062.78   4
   1   0   6 6707.34 507.292   1
  -1   0  -6 6573.05 377.960   4
  -1   0  -6 7626.99 381.613   2
  -1   0  -7 6115.26 369.657   2
  -1   0  -7 5958.44 373.388   4
   1   0   7 6506.13 549.427   1
   1   0   8 106362. 2887.95   1
  -1   0  -8 102543. 2290.79   2
  -1   0  -8 97585.3 2252.62   4
   1   0   9 64338.5 2292.41   1
   1   0  10 16757.6 1160.00   1
   1   0  11 347.957 281.664   1
   1   0  12 5294.51 783.350   1
  -1   0 -12 6302.63 360.383  39
   1   0  13 662.156 370.434   1
  -1   0 -13 352.914 107.144  39
  -1   0 -14 23311.7 788.640  39
  -1   0 -14 22322.2 737.723   8
  -1   0 -15 6242.72 350.913   8
  -1   0 -15 6000.46 369.803  39
  -1   0 -16 6813.48 361.264   8
  -1   0 -16 6746.47 382.544  39
  -1   0 -17 197.695 93.7025   8
  -1   0 -17 56.6853 83.3308  39
  -1   0 -18 608.894 110.586  39
  -1   0 -18 685.926 106.094   8
  -1   0 -19 4599.84 218.133   8
  -1   0 -19 4354.28 235.631  39
  -1   0 -20 3734.19 173.463  39
   1   1 -21 17523.5 457.660  39
   1   1 -20 16302.3 492.393  39
   1   1 -20 13928.1 395.543   8
   1   1 -19 561.841 114.186  39
   1   1 -19 589.459 93.0649   8
   1   1 -18 767.030 142.906  39
   1   1 -18 827.094 119.515   8
   1   1 -17 5445.11 354.636  39
   1   1 -16 3341.44 280.545  39
  -1  -1  15 140.311 108.117  40
   1   1 -15 162.286 108.045  39
  -1  -1  14 3829.31 341.045  40
  -1  -1  14 3406.12 698.225   1
   1   1 -14 4304.94 307.745  39
   1   1 -13 20282.6 705.504  39
  -1  -1  13 20245.7 1572.45   1
  -1  -1  13 19195.3 748.476  40
  -1  -1  12 1731.18 426.691   1
   1   1 -12 2200.53 353.669   2
  -1  -1  11 48461.4 2178.53   1
   1   1 -11 52201.9 1844.39   2
  -1  -1  10 3728.28 541.207   1
   1   1 -10 5627.32 523.233   2
  -1  -1   9 41975.9 1707.15   1
  -1  -1   8 54954.6 1850.95   1
  -1  -1   7 62595.8 1857.76   1
  -1  -1   6 22667.1 922.706   1
  -1  -1   5 190.118 131.882   1
  -1  -1   4 49486.5 1285.43   1
  -1  -1   3 99062.4 2048.90   1
  -1  -1   2 38856.3 892.906   5
  -1  -1   2 43029.7 1079.33   6
  -1  -1   1 384750. 6556.84   6
  -1  -1   1 368797. 6455.65   5
  -1  -1   0 1440.78 117.204   4
  -1  -1   0 1476.29 144.819   6
   1   1   1 112021. 2078.20   1
  -1  -1  -1 104149. 2046.82   4
   1   1   2 26081.4 743.376   1
  -1  -1  -2 24321.8 663.660   4
  -1  -1  -3 10267.8 263.958   2
  -1  -1  -3 9731.40 394.095   4
   1   1   3 9873.69 471.310   1
  -1  -1  -4 54439.5 1259.72   4
  -1  -1  -4 53889.4 1096.06   2
   1   1   4 57311.7 1479.16   1
  -1  -1  -5 564.127 107.723   4
   1   1   5 798.090 195.805   1
  -1  -1  -5 695.412 87.9950   2
  -1  -1  -6 85652.5 1763.05   2
   1   1   6 82586.2 2273.54   1
  -1  -1  -6 83272.6 1864.97   4
  -1  -1  -7 47346.9 1177.35   2
  -1  -1  -7 46405.4 1228.83   4
   1   1   7 44758.9 1641.45   1
   1   1   8 1799.51 324.691   1
   1   1   9 20484.2 1192.25   1
   1   1  10 50098.4 2141.15   1
   1   1  11 12712.5 1087.80   1
   1   1  12 21176.6 1528.38   1
  -1  -1 -12 21692.4 730.555  39
  -1  -1 -13 1263.20 153.786   8
   1   1  13 686.913 295.171   1
  -1  -1 -13 983.836 167.792  39
  -1  -1 -14 1208.13 174.717  39
  -1  -1 -14 1015.58 141.803   8
  -1  -1 -15 7654.86 414.816  39
  -1  -1 -15 7487.99 382.831   8
  -1  -1 -16 821.443 144.426  39
  -1  -1 -16 1174.66 153.678   8
  -1  -1 -17 206.858 75.5385   8
  -1  -1 -17 170.810 80.8388  39
  -1  -1 -18 19315.7 555.743   8
  -1  -1 -18 18865.7 599.598  39
  -1  -1 -19 804.224 100.980  39
  -1  -1 -19 736.244 80.8819   8
  -1  -1 -20 10.4740 32.4206  20
   1   2 -21 8501.21 296.380  39
   1   2 -20 102.760 42.5243   8
   1   2 -20 77.0586 64.2468  39
   1   2 -19 16008.1 513.083   8
   1   2 -19 15515.9 561.565  39
   1   2 -18 13461.2 559.233  39
   1   2 -17 483.372 140.736  39
  -1  -2  16 15429.4 720.956  40
   1   2 -16 16443.3 652.278  39
  -1  -2  15 12598.0 643.511  40
   1   2 -15 13050.3 568.769  39
   1   2 -14 3063.59 267.813  39
  -1  -2  14 2594.40 611.918   1
  -1  -2  14 3127.06 301.835  40
   1   2 -13 24396.7 786.627  39
  -1  -2  13 23075.6 852.165  40
  -1  -2  13 22913.0 1737.81   1
  -1  -2  12 98407.2 3649.94   1
   1   2 -12 106111. 3046.53   2
  -1  -2  11 16720.2 1253.17   1
   1   2 -11 17338.1 1021.57   2
  -1  -2  10 2682.97 455.164   1
   1   2 -10 2657.58 375.813   2
   1   2  -9 26056.5 1135.71   2
  -1  -2   9 24839.9 1333.38   1
  -1  -2   8 4799.37 523.820   1
   1   2  -8 5766.53 483.724   2
  -1  -2   7 11584.1 746.356   1
  -1  -2   6 35789.5 1294.16   1
  -1  -2   5 47683.3 1452.11   1
  -1  -2   4 148729. 3178.28   1
  -1  -2   3 29717.8 751.475   5
  -1  -2   3 32219.3 925.415   6
  -1  -2   2 147.557 77.7754   6
  -1  -2   2 190.656 65.0222   5
  -1  -2   1 65873.7 1402.41   6
   1   2  -1 66677.8 1380.38   2
   1   2   0 311696. 5384.30   2
   1   2   1 208316. 3898.96   1
   1   2   1 207903. 3586.12   2
   1   2   2 93842.4 2029.53   1
  -1  -2  -2 91400.8 1847.21   4
  -1  -2  -3 150575. 2874.90   4
   1   2   3 153880. 3135.67   1
  -1  -2  -4 6429.85 328.055   4
   1   2   4 6795.69 467.366   1
   1   2   5 70045.9 1887.78   1
  -1  -2  -5 65456.4 1507.34   4
   1   2   6 9272.28 640.272   1
  -1  -2  -6 8846.53 421.706   4
  -1  -2  -7 3078.03 245.258   4
   1   2   7 3126.50 408.264   1
   1   2   8 106262. 2997.37   1
   1   2   9 876.473 295.020   1
   1   2  10 55616.6 2263.17   1
   1   2  11 1966.04 459.873   1
  -1  -2 -12 19228.6 639.108   8
   1   2  12 18638.2 1452.98   1
  -1  -2 -12 19528.0 682.917  39
   1   2  13 12928.8 1266.22   1
  -1  -2 -13 14078.7 537.826   8
  -1  -2 -13 13872.0 578.250  39
  -1  -2 -14 244.025 111.676  39
  -1  -2 -14 37.1461 68.6073   8
  -1  -2 -15 3548.57 281.819  39
  -1  -2 -15 3655.97 258.691   8
  -1  -2 -16 4436.67 268.488   8
  -1  -2 -16 4606.62 305.296  39
  -1  -2 -17 1.83879 59.2281   8
  -1  -2 -17 102.166 80.2312  39
  -1  -2 -18 2921.60 168.522   8
  -1  -2 -18 3115.91 210.112  39
  -1  -2 -19 3372.54 182.796  39
   1   3 -21 9026.69 312.843  39
   1   3 -20-137.587 80.7829  39
   1   3 -20-6.63011 57.3308   8
   1   3 -19 9532.46 382.665   8
   1   3 -19 8954.32 412.132  39
   1   3 -18-0.35466 115.665  39
   1   3 -17 2548.06 249.991  39
  -1  -3  17 2779.27 307.849  40
   1   3 -16 28308.3 902.801  39
  -1  -3  16 26806.4 1001.99  40
  -1  -3  15 72344.5 1925.57  40
   1   3 -15 78531.4 1799.45  39
  -1  -3  14 30498.1 1057.47  40
   1   3 -14 30921.4 950.339  39
   1   3 -13 12021.4 941.222   2
   1   3 -13 11715.9 514.422  39
  -1  -3  13 12032.5 583.034  40
   1   3 -12 349.501 188.156   2
   1   3 -11 8914.33 733.947   2
  -1  -3  11 8691.14 960.632   1
  -1  -3  10 27561.9 1609.14   1
   1   3 -10 29648.4 1326.05   2
   1   3  -9 46455.6 1630.34   2
  -1  -3   9 42317.7 1899.46   1
   1   3  -8 114514. 2821.27   2
  -1  -3   8 108108. 3178.69   1
   1   3  -7 197513. 4124.84   2
  -1  -3   7 184784. 4446.47   1
   1   3  -6 91423.0 2250.53   2
   1   3  -5 85160.2 2062.69   2
  -1  -3   4 85816.7 1902.17   6
  -1  -3   4 80823.2 1703.97   5
  -1  -3   3 21963.3 665.468   6
   1   3  -3 24142.2 793.774   2
  -1  -3   2 105437. 2073.08   6
   1   3  -2 108573. 2234.06   2
   1   3  -1 40009.4 1028.41   2
   1   3   0 9305.55 390.964   2
   1   3   1 52278.6 1151.06   2
   1   3   1 54524.6 1449.57   1
   1   3   2 9431.86 532.004   1
   1   3   3 2365.32 286.117   1
   1   3   4-92.5006 149.512   1
   1   3   5 94444.5 2478.44   1
   1   3   6 96239.6 2635.49   1
   1   3   7 94622.7 2742.14   1
   1   3   8 354.817 202.105   1
   1   3   9 2281.76 449.326   1
   1   3  10 71772.9 2732.12   1
  -1  -3 -11 15153.7 538.072   8
  -1  -3 -11 16547.1 604.248  39
   1   3  11 15693.1 1275.31   1
  -1  -3 -12 550.304 110.409   8
  -1  -3 -12 832.462 145.098  39
   1   3  12 631.999 294.262   1
  -1  -3 -13 2625.44 212.279   8
  -1  -3 -13 2596.32 233.495  39
  -1  -3 -14 3140.40 232.228   8
  -1  -3 -14 3026.44 260.576  39
  -1  -3 -15 2426.58 227.958  39
  -1  -3 -15 2643.81 201.777   8
  -1  -3 -16 18951.2 577.599   8
  -1  -3 -16 18763.6 643.988  39
  -1  -3 -17 767.559 117.380  39
  -1  -3 -17 799.625 98.4377  11
  -1  -3 -18 780.781 99.0967  39
  -1  -3 -19 6217.87 234.018  39
  -1  -3 -19 6835.36 244.671  20
   1   4 -21 2027.81 137.921  39
   1   4 -21 1871.21 116.591   8
   1   4 -20 117.853 74.4559  39
   1   4 -20 99.3289 62.7663   8
   1   4 -19 22113.2 699.493  39
   1   4 -18 3863.47 289.040  39
  -1  -4  17 13142.7 665.107  40
   1   4 -17 14637.3 605.404  39
   1   4 -16 863.864 164.043  39
  -1  -4  16 713.969 201.568  40
   1   4 -15 434.632 140.964  39
  -1  -4  15 440.937 173.065  40
   1   4 -14 3969.51 306.975  39
  -1  -4  14 4015.68 363.258  40
   1   4 -14 3942.10 562.014   2
   1   4 -13 6279.58 692.512   2
  -1  -4  13 6409.21 423.713  40
   1   4 -13 6192.07 369.368  39
   1   4 -12 59679.2 2247.11   2
   1   4 -11 7178.14 678.272   2
   1   4 -10 791.616 230.946   2
   1   4  -9-29.0935 163.903   2
   1   4  -8 997.255 243.463   2
   1   4  -7 124980. 3017.55   2
   1   4  -6 18230.2 852.562   2
  -1  -4   6 16526.1 731.161   6
  -1  -4   5 44645.5 1170.07   6
  -1  -4   5 41898.9 1029.65   5
  -1  -4   4 3674.48 253.059   5
  -1  -4   4 4110.63 244.736   6
  -1  -4   3 371.475 71.7951   6
   1   4  -3 135.158 105.099   2
   1   4  -2 9488.60 493.592   2
   1   4  -1 111078. 2387.15   2
   1   4   0 106151. 2266.82   2
   1   4   1 4214.89 402.347   1
   1   4   1 3806.34 266.358   2
   1   4   2 74453.0 1600.57   2
   1   4   2 76228.1 2055.81   1
   1   4   3 72855.4 2047.54   1
   1   4   4 3265.91 393.842   1
   1   4   5 939.813 255.926   1
   1   4   6 21654.2 1145.30   1
   1   4   7 2450.60 391.998   1
   1   4   8 954.917 280.771   1
   1   4   9 21.2209 231.108   1
  -1  -4 -10 9862.01 443.642  39
   1   4  10 10286.0 987.506   1
  -1  -4 -11 8949.76 432.156  39
   1   4  11 7388.05 892.709   1
  -1  -4 -11 8061.74 371.639   8
  -1  -4 -12 905.936 126.247   8
   1   4  12 590.686 339.115   1
  -1  -4 -12 788.524 151.550  39
  -1  -4 -13 24119.0 721.249   8
  -1  -4 -13 24473.4 797.588  39
  -1  -4 -14 2381.93 229.789  39
  -1  -4 -15 5451.96 332.965  39
  -1  -4 -16 1426.61 166.203  39
  -1  -4 -16 1603.88 148.822  11
  -1  -4 -17 1747.98 156.530  39
  -1  -4 -18 5229.03 234.242  20
  -1  -4 -18 4926.56 228.604  39
   1   5 -21 4924.00 218.197  39
   1   5 -21 4709.51 197.532   8
   1   5 -20 3638.02 207.521   8
   1   5 -20 3206.46 212.796  39
   1   5 -19 804.983 123.742  39
  -1  -5  18 5229.40 394.160  40
   1   5 -18 5099.09 330.548  39
   1   5 -17 15899.9 642.571  39
  -1  -5  17 15567.2 726.473  40
   1   5 -16 31104.6 972.638  39
  -1  -5  16 30742.6 1091.09  40
  -1  -5  15 74.6559 126.835  40
   1   5 -15 114.561 98.7137  39
  -1  -5  14-34.1793 134.609  40
   1   5 -14 47.2437 155.991   2
   1   5 -14 166.581 105.913  39
  -1  -5  13 349.355 145.338  40
   1   5 -13 432.923 115.841  39
   1   5 -12 6966.17 725.376   2
   1   5 -12 6296.77 358.400  39
  -1  -5  12 7577.67 436.747  40
   1   5 -11 25184.7 1363.56   2
   1   5 -10 4129.22 516.722   2
   1   5  -9 50114.4 1839.48   2
   1   5  -8 8641.49 672.985   2
   1   5  -7 1424.02 272.311   2
   1   5  -6 43094.0 1497.29   2
  -1  -5   5 967.330 104.351   6
  -1  -5   5 776.385 117.909   5
   1   5  -4 9252.36 583.793   2
   1   5  -3 68038.4 1815.23   2
   1   5  -2 35833.3 1168.43   2
   1   5  -1 24802.5 920.060   2
   1   5   0 14190.6 654.762   2
   1   5   1 8647.54 476.372   2
   1   5   1 9295.97 684.201   1
   1   5   2 578.490 242.247   1
   1   5   2 569.868 123.941   2
   1   5   3 49862.9 1769.08   1
   1   5   4 13172.4 887.408   1
   1   5   5 33928.1 1508.20   1
   1   5   6 59018.4 2181.17   1
   1   5   7 134.651 227.022   1
   1   5   8 910.558 320.646   1
   1   5   9 69.0014 192.510   1
   1   5  10 213.984 281.033   1
  -1  -5 -10 118.705 79.0796  39
  -1  -5 -10 141.959 85.1791  33
  -1  -5 -11 11562.1 475.395  33
   1   5  11 11059.9 1151.60   1
  -1  -5 -11 11545.7 511.207  39
  -1  -5 -12 173.324 77.9747  33
  -1  -5 -12 72.5294 82.8729  39
  -1  -5 -13 2362.51 227.539  39
  -1  -5 -14 3917.96 285.420  39
  -1  -5 -14 3404.86 241.950  11
  -1  -5 -15 10128.5 406.690  11
  -1  -5 -15 10181.7 444.809  39
  -1  -5 -16 2377.83 191.512  39
  -1  -5 -16 2020.52 154.320  11
  -1  -5 -17 10643.9 369.272  20
  -1  -5 -17 10285.8 371.606  39
  -1  -5 -18 114.720 39.6584  20
  -1  -5 -18 54.3122 34.8745  39
   1   6 -21 544.227 69.5631   8
   1   6 -21 622.885 77.4571  39
   1   6 -20 220.172 75.8917  39
   1   6 -20 251.252 74.8126   8
   1   6 -19 39902.3 1019.02  39
  -1  -6  18 47.9227 133.171  40
   1   6 -18 54.8031 108.068  39
   1   6 -17 3711.83 302.168  39
  -1  -6  17 4112.16 369.814  40
  -1  -6  16 1303.96 218.936  40
   1   6 -16 973.880 165.626  39
   1   6 -15 11075.2 537.407  39
  -1  -6  15 11494.0 621.490  40
   1   6 -14 25028.5 859.305  39
  -1  -6  14 27844.4 984.865  40
   1   6 -14 24929.3 1520.58   2
   1   6 -13 1914.50 218.344  39
  -1  -6  13 2199.53 272.209  40
  -1  -6  12 4167.11 325.414  40
   1   6 -12 3361.63 531.196   2
   1   6 -11 11340.6 921.318   2
   1   6 -10 505.723 223.056   2
   1   6  -9 2204.73 388.474   2
   1   6  -8 9148.70 737.799   2
   1   6  -7 323498. 6663.33   2
   1   6  -6 11075.1 748.433   2
   1   6  -5 53985.0 1718.18   2
  -1  -6   5 50367.9 1332.74   5
   1   6  -4 37739.5 1356.53   2
   1   6  -3 8142.30 567.174   2
   1   6  -2 1387.38 249.766   2
   1   6  -1 3607.51 367.545   2
   1   6   0 58130.9 1687.45   2
   1   6   1 12978.6 930.608   1
   1   6   1 12726.7 666.310   2
   1   6   2 18173.5 776.503   2
   1   6   2 17305.4 1085.47   1
   1   6   3 30272.9 1479.26   1
   1   6   4-3.81739 243.168   1
   1   6   5 215543. 5299.20   1
   1   6   6 57867.8 2323.35   1
   1   6   7 1030.90 365.888   1
   1   6   8 923.320 354.926   1
  -1  -6  -9 108.404 89.1698  39
  -1  -6  -9 132.417 81.7696  33
   1   6   9-91.1416 276.046   1
  -1  -6 -10 160.770 98.3349  39
   1   6  10-94.0205 392.155   1
  -1  -6 -10 193.481 84.8386  33
  -1  -6 -11 11291.1 481.845  11
  -1  -6 -11 11345.7 488.294  33
  -1  -6 -11 11611.1 517.513  39
  -1  -6 -12 1730.71 193.730  39
  -1  -6 -12 1699.52 179.340  33
  -1  -6 -12 2000.46 196.442  11
  -1  -6 -13 5990.17 329.319  11
  -1  -6 -13 6036.64 352.308  39
  -1  -6 -13 5991.17 322.841  33
  -1  -6 -14 8351.08 373.975  11
  -1  -6 -14 8393.69 407.665  39
  -1  -6 -15 844.001 121.552  20
  -1  -6 -15 877.590 110.400  11
  -1  -6 -15 1032.72 145.760  39
  -1  -6 -16 3420.08 202.950  20
  -1  -6 -16 3376.75 213.119  39
  -1  -6 -17 5645.73 219.507  20
  -1  -6 -17 5469.48 236.379  39
   1   7 -21-0.13205 33.7619  39
   1   7 -21-21.7752 38.4096   8
   1   7 -20 11085.2 394.279  39
   1   7 -19 10076.9 422.078  39
   1   7 -18 74.9597 96.9593  39
  -1  -7  18-127.988 169.362  40
  -1  -7  17 31941.8 1083.82  40
   1   7 -17 32799.8 975.452  39
  -1  -7  16 5150.36 410.377  40
   1   7 -16 5443.26 368.286  39
  -1  -7  15 402.004 152.482  40
   1   7 -15 390.093 146.883  39
  -1  -7  14-120.727 107.816  16
  -1  -7  14-79.9937 129.797  40
   1   7 -14-85.6004 123.902  39
  -1  -7  13 10071.3 552.504  40
   1   7 -13 10209.3 956.529   2
  -1  -7  13 8943.86 495.695  23
   1   7 -12 2218.43 445.470   2
  -1  -7  12 2350.92 263.394  40
  -1  -7  12 2527.60 254.251  23
   1   7 -11 974.116 322.476   2
   1   7 -10 5177.50 624.520   2
   1   7  -9 12673.6 933.166   2
   1   7  -8 191968. 4623.48   2
   1   7  -7 11963.0 847.905   2
   1   7  -6 29129.7 1309.57   2
   1   7  -5 88756.1 2533.56   2
   1   7  -4-156.370 184.141   2
   1   7  -3 51777.5 1738.85   2
   1   7  -2 22603.1 1067.23   2
   1   7  -1 18497.2 941.839   2
   1   7   0 23010.2 1042.11   2
   1   7   1 52879.9 1688.36   2
   1   7   1 53460.2 2237.80   1
   1   7   2 9012.42 871.181   1
   1   7   2 8705.46 583.363   2
   1   7   3 107871. 3449.72   1
   1   7   4 8851.71 896.000   1
   1   7   5 238.154 283.642   1
   1   7   6 8297.78 932.795   1
   1   7   7 1552.33 466.234   1
  -1  -7  -8 5301.55 321.798  39
  -1  -7  -8 4743.64 299.705  33
  -1  -7  -8 5228.87 304.980  11
  -1  -7  -9 1647.69 178.703  11
  -1  -7  -9 1369.07 167.998  33
   1   7   9 1504.26 462.921   1
  -1  -7  -9 1359.27 173.870  39
  -1  -7 -10 9196.09 429.922  11
  -1  -7 -10 8952.69 446.904  39
  -1  -7 -10 9164.24 438.080  33
  -1  -7 -11 3223.44 241.633  11
  -1  -7 -11 3812.49 278.289  33
  -1  -7 -11 3272.58 269.676  39
  -1  -7 -12 353.599 97.9511  11
  -1  -7 -12 351.082 94.4945  33
  -1  -7 -12 312.651 96.8997  20
  -1  -7 -12 410.625 113.126  39
  -1  -7 -13 2446.45 210.771  20
  -1  -7 -13 2284.47 194.049  33
  -1  -7 -13 2074.26 184.414  11
  -1  -7 -13 2442.72 219.172  39
  -1  -7 -14 33.1969 72.3775  39
  -1  -7 -14-100.079 86.6982  20
  -1  -7 -14 7.74129 49.2332  11
  -1  -7 -14-40.6952 50.8936  33
  -1  -7 -15 18864.5 572.688  39
  -1  -7 -15 18807.5 547.188  20
  -1  -7 -16 68.3860 39.5892  20
  -1  -7 -16-34.3549 50.8737  39
  -1  -7 -17 8737.61 289.508  10
   1   8 -20 16367.6 484.886  39
   1   8 -19 10818.6 425.310  39
   1   8 -18 2701.03 231.278  39
  -1  -8  18 2454.59 258.723  40
   1   8 -17 4735.22 324.471  39
  -1  -8  17 4238.10 361.822  40
   1   8 -16 1351.24 193.792  39
  -1  -8  16 1258.29 230.080  40
  -1  -8  15 20086.1 758.088  16
   1   8 -15 22045.5 780.660  39
  -1  -8  15 22440.5 864.751  40
   1   8 -14 1053.24 184.584  39
  -1  -8  14 1334.54 190.495  16
  -1  -8  14 1120.44 209.807  40
  -1  -8  13 996.581 177.220  23
  -1  -8  13 1115.17 199.560  40
  -1  -8  12 6013.83 401.537  23
   1   8 -12 7537.03 834.826   2
  -1  -8  12 7398.05 447.836  40
  -1  -8  11 2802.96 267.975  23
   1   8 -11 3171.42 544.932   2
  -1  -8  11 3409.98 292.767  40
   1   8 -10 2928.50 502.379   2
   1   8  -9 26522.6 1441.51   2
   1   8  -8 67730.2 2398.56   2
   1   8  -7 101693. 3020.10   2
   1   8  -6 414.878 172.181   2
   1   8  -5 4668.70 527.414   2
   1   8  -4 13343.0 880.559   2
   1   8  -3 6394.58 596.315   2
   1   8  -2 8526.66 685.127   2
   1   8  -1 4463.35 495.945   2
   1   8   0 5849.63 782.440   1
   1   8   0 5642.19 543.044   2
   1   8   1 1851.07 478.374   1
   1   8   1 1521.93 300.654   2
   1   8   2 796.165 353.809   1
   1   8   3 55251.5 2520.80   1
   1   8   4 5316.81 764.615   1
   1   8   5 64836.2 2850.88   1
  -1  -8  -6 2802.25 232.271  39
  -1  -8  -6 3358.19 247.298  33
   1   8   6 3122.78 651.034   1
  -1  -8  -7 5702.12 322.329  11
  -1  -8  -7 5562.14 332.445  33
  -1  -8  -7 5925.93 345.250  39
  -1  -8  -7 5868.21 323.250  20
   1   8   7 5517.75 859.905   1
   1   8   8 10848.8 1192.56   1
  -1  -8  -8 11282.3 491.727  33
  -1  -8  -8 11420.0 502.484  39
  -1  -8  -8 10466.5 458.478  20
  -1  -8  -8 10980.4 474.067  11
  -1  -8  -9 7712.41 386.997  20
  -1  -8  -9 7583.41 390.203  11
  -1  -8  -9 8118.97 415.137  33
  -1  -8  -9 8169.40 422.543  39
  -1  -8 -10 5255.15 314.976  20
  -1  -8 -10 4858.13 307.032  11
  -1  -8 -10 4939.79 324.457  39
  -1  -8 -10 4970.06 319.798  33
  -1  -8 -11-148.916 114.529  39
  -1  -8 -11-23.3215 59.1762  11
  -1  -8 -11 53.9799 81.7738  33
  -1  -8 -11-46.8648 81.8667  20
  -1  -8 -12 18828.7 638.255  33
  -1  -8 -12 18257.7 646.957  39
  -1  -8 -12 18510.6 616.452  20
  -1  -8 -12 19236.5 622.159  11
  -1  -8 -13 977.799 124.348  33
  -1  -8 -13 1090.68 132.086  20
  -1  -8 -13 887.486 131.624  39
  -1  -8 -13 1008.61 119.070  11
  -1  -8 -14 30.6883 43.5777  33
  -1  -8 -14 61.3468 48.1721  11
  -1  -8 -14 47.6004 47.1985  20
   1   8  15 3996.96 414.110  31
  -1  -8 -15 4588.40 230.919  39
  -1  -8 -16 73.1734 43.5285  10
  -1  -8 -16 117.377 41.3592  39
   1   9 -20 260.634 62.8806  39
   1   9 -20 304.462 58.4452   8
   1   9 -19 2840.52 197.585  39
   1   9 -18 3646.58 250.980  39
  -1  -9  17 4633.79 354.383  40
   1   9 -17 4716.17 315.171  39
  -1  -9  16 263.725 153.865  40
  -1  -9  16 58.5175 87.8550  16
   1   9 -16 100.769 107.227  39
  -1  -9  15 3473.44 294.694  16
  -1  -9  15 3752.92 331.505  40
   1   9 -15 3576.61 304.547  39
  -1  -9  14 211.132 130.088  40
  -1  -9  14 224.527 106.194  16
  -1  -9  14-42.5156 95.7064  23
  -1  -9  13 1407.75 203.192  23
  -1  -9  13 1827.93 231.669  40
  -1  -9  12 6934.58 439.102  40
  -1  -9  12 6393.06 417.439  23
   1   9 -12 7599.59 860.939   2
  -1  -9  11 860.022 155.299  42
   1   9 -11 1241.27 355.301   2
  -1  -9  11 858.055 150.280  40
  -1  -9  11 810.217 155.789  23
  -1  -9  10 9829.71 501.171  23
  -1  -9  10 11017.1 506.197  40
   1   9 -10 11662.1 1027.96   2
  -1  -9  10 9657.25 466.438  42
   1   9  -9 2570.09 479.682   2
   1   9  -8 25029.4 1418.29   2
   1   9  -7 12599.7 967.743   2
   1   9  -6 746.595 268.952   2
   1   9  -5 24183.3 1300.93   2
   1   9  -4 327.410 218.424   2
   1   9  -3 16694.3 1044.83   2
   1   9  -2 2719.50 430.740   2
   1   9  -1 82368.8 2609.03   2
   1   9   0 391.225 324.874   1
   1   9   0 649.757 260.159   2
   1   9   1 11957.2 1235.49   1
   1   9   2 60070.4 2864.55   1
   1   9   3-53.7947 321.746   1
   1   9   4 22935.5 1751.67   1
  -1  -9  -5 16050.0 593.210  39
  -1  -9  -5 15790.8 568.596  41
  -1  -9  -5 16270.7 592.980  33
  -1  -9  -5 15357.9 569.227  11
  -1  -9  -6 7128.27 384.161  39
   1   9   6 6305.08 929.403   1
  -1  -9  -6 7183.40 371.528  11
  -1  -9  -6 7187.81 385.569  33
  -1  -9  -7 6451.77 374.937  33
   1   9   7 6402.04 985.002   1
  -1  -9  -7 6755.55 366.828  11
  -1  -9  -7 6559.86 378.278  39
  -1  -9  -8 3774.26 290.840  33
  -1  -9  -8 4162.21 272.638  20
  -1  -9  -8 4569.20 313.484  39
  -1  -9  -8 3767.26 273.600  11
  -1  -9  -9 332.195 112.028  33
  -1  -9  -9 179.000 104.955  39
  -1  -9  -9 193.374 75.1895  11
  -1  -9  -9 140.715 69.0795  20
  -1  -9 -10 23910.3 775.833  33
  -1  -9 -10 25030.7 737.642  20
  -1  -9 -10 23810.6 747.195  11
  -1  -9 -10 23633.4 776.243  39
  -1  -9 -11 754.508 138.537  33
  -1  -9 -11 863.776 123.810  20
  -1  -9 -11 716.654 136.946  39
  -1  -9 -11 803.917 125.659  11
  -1  -9 -12 3258.78 232.307  33
  -1  -9 -12 3239.24 237.117  39
  -1  -9 -12 3212.17 215.410  11
  -1  -9 -12 3332.37 210.632  20
  -1  -9 -13 254.087 74.5398  33
  -1  -9 -13 362.755 89.4451  39
  -1  -9 -14 17864.1 498.768  33
  -1  -9 -14 19304.0 542.566  39
   1   9  14 17815.7 893.470  31
  -1  -9 -15 3789.14 187.961  10
   1   9  15 3039.38 291.833  31
  -1  -9 -15 3209.14 166.630  39
   1  10 -19 394.916 80.5812  39
   1  10 -18 47.8316 77.3981  39
  -1 -10  17 8177.90 432.070  40
  -1 -10  17 7943.29 375.690  16
   1  10 -17 8336.11 403.074  39
  -1 -10  16-51.2032 83.1057  16
   1  10 -16 62.1835 102.309  39
  -1 -10  16 32.0450 103.690  40
   1  10 -15 1877.83 226.972  39
  -1 -10  15 1840.76 217.833  16
  -1 -10  15 1640.94 217.934  40
  -1 -10  14 978.466 172.494  16
  -1 -10  14 999.712 186.333  40
  -1 -10  14 711.892 154.823  23
  -1 -10  13 8245.95 469.156  40
  -1 -10  13 7785.51 459.404  23
  -1 -10  12 2107.73 245.450  23
  -1 -10  12 2237.23 245.035  40
  -1 -10  12 2302.53 227.243  42
  -1 -10  11 7468.44 427.466  40
  -1 -10  11 6879.44 434.906  23
   1  10 -11 7954.16 880.213   2
  -1 -10  11 6977.51 412.465  42
   1  10 -10 6230.35 768.472   2
  -1 -10  10 6297.21 383.721  42
   1  10  -9-263.892 224.713   2
  -1 -10   9 47.0922 87.4240  42
  -1 -10   8 4958.19 334.453  42
   1  10  -8 4491.74 626.646   2
   1  10  -7 971.818 298.385   2
   1  10  -6 1405.58 373.160   2
   1  10  -5 1383.53 355.406   2
   1  10  -4 1288.44 331.366   2
   1  10  -3 5818.35 672.480   2
   1  10  -2 65689.0 2391.61   2
   1  10  -1 13344.7 984.578   2
   1  10  -1 11835.0 1255.31   1
   1  10   0 57748.0 2946.59   1
   1  10   1 7486.77 1047.63   1
   1  10   2 5713.37 931.392   1
  -1 -10  -2 6229.15 344.589  39
  -1 -10  -2 6613.67 347.990  33
  -1 -10  -2 6092.88 342.082  41
  -1 -10  -3 15162.1 578.028  39
  -1 -10  -3 14954.4 562.729  33
   1  10   3 14397.9 1478.50   1
  -1 -10  -3 15136.5 572.620  41
  -1 -10  -4 27097.2 840.469  39
  -1 -10  -4 27445.3 827.075  41
   1  10   4 25235.2 1977.24   1
  -1 -10  -4 27589.7 836.801  33
  -1 -10  -5 39937.1 1093.25  39
  -1 -10  -5 39526.3 1083.52  33
  -1 -10  -5 39937.8 1063.56  41
   1  10   5 36895.7 2452.10   1
  -1 -10  -5 39468.1 1061.45  11
  -1 -10  -6 1525.26 187.240  33
  -1 -10  -6 1499.73 192.001  39
  -1 -10  -6 1723.51 180.989  41
  -1 -10  -6 1622.75 188.887  11
  -1 -10  -7 13594.3 544.685  11
  -1 -10  -7 13500.6 564.606  39
  -1 -10  -7 13242.0 562.809  33
  -1 -10  -8 576.584 116.003  11
  -1 -10  -8 439.665 114.700  33
  -1 -10  -8 503.517 124.566  39
  -1 -10  -9 482.295 104.922  11
  -1 -10  -9 419.063 125.079  33
  -1 -10  -9 370.047 112.974  39
  -1 -10 -10 18899.3 648.169  39
  -1 -10 -10 17797.4 603.682  11
  -1 -10 -10 18924.5 647.586  33
  -1 -10 -11-0.29657 78.7209  39
  -1 -10 -11-62.9482 85.4887  33
  -1 -10 -12 14244.4 491.497  33
  -1 -10 -12 14534.3 500.592  39
  -1 -10 -13 1869.52 157.247  10
  -1 -10 -13 1686.35 140.597  39
  -1 -10 -13 1566.79 135.076  33
   1  10  13 1704.56 332.524  31
   1  10  14 6566.08 452.873  31
  -1 -10 -14 6652.26 253.849  10
   1  11 -19 35.2181 40.7925  39
   1  11 -18 7803.72 334.412  39
   1  11 -17 54.1338 81.0486  39
  -1 -11  17-18.0516 57.5050  16
  -1 -11  16 2925.61 237.854  16
   1  11 -16 3535.44 265.670  39
  -1 -11  16 3378.26 268.691  40
  -1 -11  15 5993.10 365.815  16
   1  11 -15 6100.80 378.945  39
  -1 -11  15 6189.56 380.902  40
  -1 -11  14 44.5365 110.749  16
  -1 -11  14 168.851 104.130  23
  -1 -11  14 218.682 123.685  40
  -1 -11  13-39.5613 98.0493  40
  -1 -11  13 127.138 82.3199  42
  -1 -11  13 44.9235 81.5862  23
  -1 -11  12 5599.22 384.299  23
  -1 -11  12 5745.53 368.971  42
  -1 -11  12 6293.06 383.460  40
  -1 -11  11 10958.6 529.199  42
  -1 -11  11 10649.6 548.116  23
  -1 -11  10 18850.1 715.094  42
  -1 -11   9 17013.5 681.851  42
   1  11  -9 18515.5 1337.10   2
   1  11  -8 29343.6 1689.25   2
  -1 -11   8 28865.9 923.568  42
  -1 -11   7 46387.4 1226.15  42
  -1 -11   7 42494.9 1144.30  41
   1  11  -7 45058.8 2087.11   2
   1  11  -6 37126.5 1850.75   2
  -1 -11   6 36736.1 1020.46  41
  -1 -11   5 19228.2 674.229  41
   1  11  -5 17970.4 1238.98   2
   1  11  -4 397.245 235.283   2
   1  11  -4 710.402 219.551  24
  -1 -11   4 651.678 121.351  41
  -1 -11   3 6288.48 357.287  41
   1  11  -3 5425.11 675.413   2
   1  11  -2 268.702 208.105   2
   1  11  -2 389.228 354.856   1
  -1 -11   2 180.333 86.3748  41
  -1 -11   2 223.520 80.1463  42
  -1 -11   1 6536.23 353.475  42
  -1 -11   1 6590.89 367.625  41
  -1 -11   1 5666.40 319.434  33
   1  11  -1 5963.52 457.855  18
   1  11   0 2828.93 706.283   1
  -1 -11   0 2382.01 211.700  33
  -1 -11   0 2965.92 246.454  41
   1  11   0 2772.98 340.990  18
  -1 -11  -1 4197.83 283.592  33
   1  11   1 3572.67 767.450   1
  -1 -11  -1 4217.58 295.808  41
   1  11   2 57113.3 3187.30   1
  -1 -11  -2 58728.0 1416.47  33
  -1 -11  -2 60188.1 1456.73  41
  -1 -11  -3 8354.27 418.618  33
  -1 -11  -3 8381.22 429.243  41
  -1 -11  -4 466.985 121.291  41
  -1 -11  -4 545.691 128.948  39
  -1 -11  -4 331.794 108.873  33
  -1 -11  -5 9706.82 438.769  10
  -1 -11  -5 9344.57 446.350  41
  -1 -11  -5 9532.64 460.388  39
  -1 -11  -5 9087.62 451.680  33
  -1 -11  -6 28052.2 836.213  10
  -1 -11  -6 27113.1 856.567  33
  -1 -11  -6 26997.0 858.329  39
  -1 -11  -6 28222.2 838.021  41
  -1 -11  -7 12721.4 536.475  39
  -1 -11  -7 12330.1 533.607  33
  -1 -11  -7 12496.5 513.134  10
  -1 -11  -8 165.206 84.8506  10
  -1 -11  -8 90.2740 90.2335  39
  -1 -11  -9 17701.3 633.233  33
  -1 -11  -9 17628.1 623.066  39
  -1 -11  -9 17430.8 606.835  10
  -1 -11 -10 2851.85 214.897  10
   1  11  10 2194.15 327.498  24
  -1 -11 -10 2767.81 219.491  33
  -1 -11 -10 3021.86 230.767  39
  -1 -11 -11 959.596 132.075  33
  -1 -11 -11 1095.87 127.762  10
  -1 -11 -11 1050.98 127.807  39
  -1 -11 -12 4245.10 226.691  33
   1  11  12 3844.61 411.494  31
  -1 -11 -12 4630.54 227.798  10
  -1 -11 -13 1310.25 101.533  10
   1  11  13 1316.57 234.907  31
   1  12 -18 6412.25 273.948  39
  -1 -12  17 3194.31 206.810  16
   1  12 -17 3404.58 221.159  39
   1  12 -16 2719.48 224.827  39
  -1 -12  16 2648.84 216.761  16
   1  12 -15 29672.6 878.954  39
  -1 -12  15 29871.9 891.644  16
  -1 -12  14 16869.5 633.004  23
  -1 -12  14 16670.6 598.366  42
  -1 -12  14 16859.0 622.932  40
  -1 -12  14 17956.2 680.002  16
  -1 -12  13 3026.17 284.301  16
  -1 -12  13 2796.25 255.165  23
  -1 -12  13 2724.31 243.568  42
  -1 -12  13 2920.78 245.387  40
  -1 -12  12 509.359 121.758  42
  -1 -12  12 469.439 130.591  23
  -1 -12  11 645.866 139.344  42
  -1 -12  11 544.418 145.703  23
  -1 -12  10 25728.8 867.903  42
  -1 -12   9 163.567 108.698  42
  -1 -12   8 240.395 121.562  42
  -1 -12   7 9814.56 497.584  42
   1  12  -7 8806.64 911.961   2
  -1 -12   7 9612.38 457.667  41
   1  12  -6 1405.66 340.112   2
  -1 -12   6 1742.63 204.577  42
  -1 -12   6 1469.27 183.710  41
  -1 -12   5 23350.0 785.207  41
   1  12  -5 22267.2 911.681  24
   1  12  -5 21506.3 1420.96   2
  -1 -12   5 25339.3 827.703  42
   1  12  -4 2899.90 364.029  24
   1  12  -4 4029.74 344.111  18
  -1 -12   4 3637.64 291.530  42
   1  12  -4 2986.91 514.421   2
  -1 -12   4 3503.95 281.192  41
   1  12  -3 37176.3 1193.62  18
  -1 -12   3 37821.9 1049.18  42
  -1 -12   3 37421.9 1052.37  41
   1  12  -3 35586.5 2349.07   1
  -1 -12   2 12199.7 519.729  42
  -1 -12   2 11803.6 534.023  41
   1  12  -2 12320.9 664.006  18
   1  12  -1 12152.5 679.938  18
  -1 -12   1 11254.2 522.874  41
   1  12  -1 10824.8 1345.63   1
  -1 -12   1 11635.4 503.595  42
   1  12   0 14236.0 1546.68   1
  -1 -12   0 14654.9 602.257  41
  -1 -12   0 14245.8 555.341  33
   1  12   0 14998.7 795.060  18
  -1 -12  -1 238.556 101.304  41
  -1 -12  -1 239.014 98.4849  33
   1  12   1 561.464 231.529  18
   1  12   1-81.5659 293.822   1
  -1 -12  -2 26790.4 839.951  33
   1  12   2 27788.7 1149.73  18
  -1 -12  -2 28200.3 883.642  41
  -1 -12  -3 3280.13 261.948  33
  -1 -12  -3 3224.82 270.000  41
  -1 -12  -4 29245.8 897.956  41
  -1 -12  -4 29382.6 891.706  33
  -1 -12  -5 13842.6 568.782  33
  -1 -12  -5 13876.9 560.126  41
  -1 -12  -6 89.0975 61.0834  10
  -1 -12  -6-1.41841 97.7129  33
  -1 -12  -6-110.720 79.1922  41
  -1 -12  -7 1007.46 131.927  10
  -1 -12  -7 1071.33 162.711  33
   1  12   8 477.694 257.489  24
  -1 -12  -8 520.530 99.8418  10
  -1 -12  -8 315.202 124.160  33
  -1 -12  -9 5163.06 269.565  10
  -1 -12  -9 5134.24 299.254  33
   1  12  10 1826.70 247.777  24
   1  12  10 1746.18 349.748  31
  -1 -12 -10 1766.57 165.172  33
  -1 -12 -10 1838.03 148.358  10
   1  12  11 2911.25 334.785  31
  -1 -12 -11 2845.44 160.532  10
   1  12  12 4551.20 353.081  31
   1  12  12 4872.21 333.618  18
  -1 -13  18 762.908 81.7224  43
  -1 -13  17 174.756 53.5317  16
   1  13 -17 36.7404 47.5967  39
   1  13 -16 67.1541 71.8368  39
  -1 -13  16 243.047 79.5145  16
  -1 -13  15 1284.56 161.204  16
   1  13 -15 1165.20 154.078  39
  -1 -13  14 4569.45 288.978  23
  -1 -13  14 5155.28 331.405  16
  -1 -13  14 4412.97 266.524  42
  -1 -13  13 5845.12 343.295  23
  -1 -13  13 5602.17 334.141  42
  -1 -13  13 5722.56 363.888  16
  -1 -13  12 4592.28 316.001  42
  -1 -13  12 5028.67 334.634  23
  -1 -13  11-43.9059 114.977  42
  -1 -13  11-6.99106 89.0756  23
  -1 -13  10-44.6920 101.287  23
  -1 -13  10 69.2258 99.1111  42
  -1 -13   9 17.9743 112.392  42
  -1 -13   8 6600.19 412.059  42
  -1 -13   7 27410.7 903.283  42
  -1 -13   6 21716.5 758.961  41
  -1 -13   6 22526.3 796.303  42
   1  13  -5 1308.46 226.478  24
  -1 -13   5 1273.54 177.341  41
  -1 -13   5 1385.74 196.112  42
  -1 -13   4 695.017 137.197  41
  -1 -13   4 625.822 139.820  42
   1  13  -4 392.579 188.817  24
   1  13  -4 777.057 166.569  18
   1  13  -3 3460.19 417.610  24
  -1 -13   3 4129.11 308.051  41
  -1 -13   3 4082.47 306.073  42
   1  13  -3 4197.07 360.736  18
   1  13  -2 278.810 222.904  24
  -1 -13   2 195.475 94.8243  41
   1  13  -2 303.949 157.687  18
  -1 -13   2 356.355 106.154  42
   1  13  -1 1136.05 320.357  24
   1  13  -1 1226.15 221.274  18
  -1 -13   1 1218.06 176.828  41
  -1 -13   1 1293.74 162.012  42
  -1 -13   0 739.092 148.764  41
   1  13   0 767.909 317.264  24
   1  13   0 641.239 191.446  18
   1  13   1 9455.21 622.220  18
  -1 -13  -1 8868.54 429.648  33
  -1 -13  -1 8926.77 462.891  41
   1  13   2 361.707 215.615  31
  -1 -13  -2 17.4388 92.4619  41
  -1 -13  -2 59.3998 81.0335  33
   1  13   2 84.4206 183.099  18
   1  13   3 1186.67 256.290  18
  -1 -13  -3 1564.00 179.985  33
  -1 -13  -3 1245.93 169.057  41
   1  13   4 754.072 227.025  18
  -1 -13  -4 1102.89 163.226  33
  -1 -13  -4 936.679 149.685  41
   1  13   5 812.864 333.602  24
  -1 -13  -5 384.402 114.882  33
   1  13   5 404.287 220.620  18
  -1 -13  -5 269.085 87.6440  41
   1  13   6 4407.83 437.860  18
  -1 -13  -6 4846.09 304.468  33
  -1 -13  -6 4554.59 273.969  41
   1  13   7 4251.83 459.134  24
  -1 -13  -7 5874.18 322.650  33
   1  13   7 5286.59 444.394  18
   1  13   7 4491.95 450.574  31
   1  13   8 113.229 164.948  18
  -1 -13  -8-55.0765 83.5946  33
   1  13   8 179.363 224.620  31
   1  13   8 14.0842 160.732  24
   1  13   9 4264.48 344.782  24
   1  13   9 5158.05 388.535  18
   1  13   9 4902.87 420.274  31
   1  13  10-9.76309 136.228  31
   1  13  10-166.515 90.9021  24
   1  13  10 145.651 134.818  18
   1  13  11 411.555 132.900  31
   1  13  11 686.409 134.483  18
   1  14 -17 882.060 83.0486  39
  -1 -14  16 912.568 104.288  16
   1  14 -16 859.141 102.874  39
   1  14 -15 10415.9 401.212  39
  -1 -14  15 10369.3 408.392  16
  -1 -14  14 549.086 115.082  16
  -1 -14  14 735.264 104.018  42
  -1 -14  13 3877.52 257.602  42
  -1 -14  13 4253.47 291.654  16
  -1 -14  13 4035.30 262.838  23
  -1 -14  12 123.925 74.1217  23
  -1 -14  12 163.096 93.5946  42
  -1 -14  12 110.221 111.341  16
  -1 -14  11 7291.67 394.782  42
  -1 -14  11 7596.20 419.522  16
  -1 -14  11 7029.13 389.607  23
  -1 -14  10 18065.0 680.096  23
  -1 -14  10 17611.6 675.665  42
  -1 -14   9 8729.06 466.293  42
  -1 -14   8 12429.6 564.632  42
  -1 -14   7 4413.06 328.499  42
  -1 -14   6 11147.8 510.140  41
  -1 -14   6 11767.6 542.153  42
   1  14  -5 11156.1 582.661  24
  -1 -14   5 11591.0 532.153  42
  -1 -14   5 11572.3 519.718  41
   1  14  -4 9458.67 575.164  24
  -1 -14   4 9115.17 463.682  41
  -1 -14   4 9222.25 466.209  42
   1  14  -4 9213.85 488.964  18
   1  14  -3 18074.9 863.299  24
  -1 -14   3 18876.8 695.436  42
   1  14  -3 20364.2 796.712  18
  -1 -14   3 20446.6 724.199  41
  -1 -14   2 1178.33 177.626  41
  -1 -14   2 1338.18 172.400  42
   1  14  -2 1292.32 295.331  24
   1  14  -2 1129.57 209.203  18
  -1 -14   1 16217.0 637.234  41
  -1 -14   1 15401.3 559.733  22
  -1 -14   1 15722.7 584.788  42
   1  14  -1 15043.1 732.307  18
   1  14  -1 15455.7 842.631  24
  -1 -14   0 60.9263 105.792  41
   1  14   0-54.2698 148.024  18
  -1 -14  -1 4526.27 314.912  41
   1  14   1 3991.61 395.676  18
   1  14   1 3785.75 470.248  24
  -1 -14  -2 10786.2 489.171  41
   1  14   2 10527.2 631.932  18
   1  14   3 8988.40 573.261  18
   1  14   3 7983.50 546.891  31
   1  14   3 8205.10 651.624  24
  -1 -14  -3 9233.46 435.214  41
   1  14   4 35917.1 1190.18  18
   1  14   4 30277.8 1140.48  31
  -1 -14  -4 35166.9 941.216  41
   1  14   4 28997.3 1206.76  24
   1  14   5 13238.7 748.894  24
   1  14   5 15016.6 721.327  18
   1  14   5 13310.5 701.491  31
   1  14   6 362.933 220.354  24
   1  14   6 229.350 157.762  18
   1  14   6 8.27862 150.032  31
   1  14   7 366.858 165.030  31
   1  14   7 460.705 152.559  18
   1  14   7 761.247 192.955  24
   1  14   8 28.0798 101.484  24
   1  14   8-54.5341 136.174  31
   1  14   8 93.4052 109.172  18
   1  14   9 4145.46 301.436  31
   1  14   9 3972.46 241.573  24
   1  14   9 4405.19 290.237  18
  -1 -14 -10-5.44064 29.7627  22
  -1 -15  15 5715.64 249.761  16
   1  15 -15 5550.31 243.018  39
  -1 -15  15 4387.58 206.098  43
  -1 -15  15 4585.91 206.864  26
   1  15 -14 609.115 103.561  39
  -1 -15  14 695.755 109.047  16
  -1 -15  14 585.069 82.3289  42
  -1 -15  13 19933.5 598.387  42
  -1 -15  13 19561.1 582.572  23
  -1 -15  13 20521.5 629.423  16
  -1 -15  12-19.5277 69.5708  23
  -1 -15  12 64.8064 82.7307  42
  -1 -15  12-30.6560 78.5619  16
  -1 -15  11 262.318 101.381  16
  -1 -15  11 350.519 104.634  23
  -1 -15  11 179.551 86.5646  42
  -1 -15  10 13530.2 543.186  42
  -1 -15  10 12961.2 525.746  23
  -1 -15  10 13171.2 528.219  16
  -1 -15   9 29.0665 111.249  42
  -1 -15   9 205.029 95.7835  16
  -1 -15   9 379.790 139.050  23
  -1 -15   8 5634.11 362.615  42
  -1 -15   8 5389.83 332.216  16
  -1 -15   7 197.201 131.943  42
  -1 -15   7 205.305 86.3758  16
  -1 -15   6 19800.4 709.382  42
  -1 -15   6 19918.1 654.694  16
   1  15  -5 32852.7 1007.66  24
  -1 -15   5 30147.6 921.289  42
  -1 -15   4 1441.49 182.993  42
   1  15  -4 1228.77 218.190  24
  -1 -15   4 1233.87 178.113  41
  -1 -15   3 1486.31 188.718  41
   1  15  -3 1501.99 235.735  24
   1  15  -3 1379.12 177.664  18
  -1 -15   3 1271.44 164.397  42
  -1 -15   2 953.795 141.739  42
  -1 -15   2 1016.39 171.901  41
   1  15  -2 928.175 241.790  24
   1  15  -2 910.573 190.036  18
   1  15  -1 71966.5 1960.37  24
   1  15  -1 73327.2 1816.08  18
  -1 -15   1 75909.8 1713.28  41
  -1 -15   0-52.5752 65.2062  22
  -1 -15   0 52.0301 108.531  41
   1  15   0 275.590 152.410  18
   1  15   0-112.887 198.260  24
  -1 -15  -1 25803.8 788.262  41
  -1 -15  -1 26230.3 741.728  22
   1  15   1 22296.1 973.106  24
   1  15   1 23438.6 893.081  18
  -1 -15  -2 14.0759 91.2972  41
   1  15   2 200.859 238.771  24
   1  15   2 136.757 121.481  18
  -1 -15  -2 51.1812 63.7997  22
   1  15   3 369.345 152.386  18
   1  15   3 100.319 201.580  24
  -1 -15  -3 124.212 82.3099  41
   1  15   4 560.155 223.842  24
   1  15   4 520.693 162.295  18
  -1 -15  -4 314.975 83.0014  41
   1  15   4 462.895 134.667  31
   1  15   5 136.736 146.987  24
   1  15   5 114.418 107.045  31
  -1 -15  -5 49.4075 40.9839   9
   1  15   5 94.6553 106.324  18
   1  15   6 2423.03 231.874  18
   1  15   6 2276.72 248.179  24
   1  15   6 2419.98 227.745  31
  -1 -15  -6 2815.76 181.542  22
   1  15   7 15511.9 560.445  31
   1  15   7 14849.1 550.008  18
   1  15   7 15696.0 564.375  24
   1  15   8 43.4174 60.5402  18
  -1 -15  -8 27.7873 35.6514  22
   1  16 -14 205.125 51.9154  39
  -1 -16  14 264.700 57.9264  16
  -1 -16  13 13923.4 435.873  16
  -1 -16  13 13300.6 409.000  42
   1  16 -13 13378.1 429.508  39
  -1 -16  12 3096.15 191.143  23
  -1 -16  12 3063.11 198.950  16
  -1 -16  12 2928.83 194.746  42
  -1 -16  11 48182.4 1135.19  16
  -1 -16  11 51315.2 1141.81  23
  -1 -16  11 51432.9 1164.69  42
  -1 -16  10 8541.78 382.576  42
  -1 -16  10 8557.03 374.094  23
  -1 -16  10 7848.97 356.269  16
  -1 -16   9 436.774 106.283  42
  -1 -16   9 598.869 122.531  23
  -1 -16   9 582.714 102.617  16
  -1 -16   8 13212.0 478.638  16
  -1 -16   8 13646.8 523.609  42
  -1 -16   7 2835.87 230.729  42
  -1 -16   7 2753.13 198.089  16
  -1 -16   6-18.6013 87.2370  42
   1  16  -5 105.943 82.5132  24
  -1 -16   5 131.918 72.3931  42
   1  16  -4 15941.2 617.122  24
  -1 -16   4 13725.0 519.744  42
  -1 -16   3 18014.7 597.904  42
   1  16  -3 20334.3 749.706  24
   1  16  -2-31.5880 81.8923  18
   1  16  -2-89.2737 141.469  24
  -1 -16   2 29.0157 49.9046  42
   1  16  -1 2268.49 212.980  18
  -1 -16   1 2294.43 210.575  41
   1  16  -1 2225.80 266.900  24
  -1 -16   0 184.168 92.3990  41
   1  16   0 277.039 102.140  18
   1  16   0 76.8130 148.602  24
  -1 -16  -1 16793.2 497.701  22
   1  16   1 16772.0 697.860  24
   1  16   1 15249.9 590.450  18
   1  16   2 8417.02 413.584  18
   1  16   2 9219.73 487.146  24
  -1 -16  -2 9252.73 343.314  22
   1  16   3 2011.51 192.465  18
  -1 -16  -3 2281.75 157.100  22
   1  16   3 2464.19 256.007  24
   1  16   4 1129.51 163.058  24
  -1 -16  -4 1544.29 124.333  22
  -1 -16  -4 1212.48 104.900   9
   1  16   4 1111.38 143.658  18
  -1 -16  -5 649.346 78.5572  22
   1  16   5 512.250 116.829  24
   1  16   5 600.730 101.579  18
  -1 -16  -6 253.634 48.5591  22
   1  16   6 84.2651 57.6702  24
   1  17 -12 17.3053 34.1404  39
  -1 -17  12-14.9959 33.2002  42
  -1 -17  11 274.983 58.7509  16
  -1 -17  11 240.075 55.0678  23
  -1 -17  11 289.540 68.6421  42
  -1 -17  10 793.189 89.5025  16
  -1 -17  10 919.688 110.936  42
  -1 -17  10 821.606 97.1604  23
  -1 -17   9 1670.16 148.289  23
  -1 -17   9 1412.32 139.687  42
  -1 -17   9 1421.38 117.116  16
  -1 -17   8 1836.73 155.687  23
  -1 -17   8 1958.13 168.890  42
  -1 -17   8 1574.74 118.713   9
  -1 -17   7 1764.98 161.293  42
  -1 -17   7 1957.00 170.168  23
  -1 -17   6 23302.2 661.906  42
  -1 -17   5 12463.2 442.801  42
   1  17  -4 170.987 76.4742  24
  -1 -17   4 326.172 75.2345  42
   1  17  -3 368.857 100.350  24
  -1 -17   3 337.046 64.2443  42
   1  17  -2 11550.3 466.285  24
   1  17  -1 12856.0 504.713  24
   1  17   0 533.061 112.072  24
   1  17   0 626.798 89.8678  18
   1  17   1 1014.07 143.849  24
   1  17   1 889.557 98.9004  18
   1  17   2 4925.79 267.510  24
  -1 -17  -2 4298.80 201.745   9
   1  17   3 281.810 79.5709  24
   1  17   4 97.5872 57.2504  24
  -1 -18   9 3270.20 164.354  42
  -1 -18   9 3458.62 163.202  23
  -1 -18   8 407.497 62.6990  42
  -1 -18   8 446.129 65.6427  23
  -1 -18   7 2777.59 160.009  42
  -1 -18   7 3092.28 169.892  23
  -1 -18   6-25.9219 43.2231  23
  -1 -18   6 11.7866 32.0766  42
  -1 -18   6 40.4581 33.9737   9
  -1 -18   5 3849.68 185.489   9
  -1 -18   5 3999.95 196.854  23
  -1 -18   4 20449.7 532.102   9
  -1 -18   4 20200.1 532.061  23
  -1 -18   3 264.745 60.4357   9
   1  18  -2 1007.55 96.2589  24
  -1 -18   2 1380.69 112.722   9
   1  18  -1 165.533 43.5713  24
  -1 -18   1 240.384 53.3842   9
  -1 -18   0 4371.62 183.607   9
  -2  18   0 5487.33 224.532  24
  -2  18   0 5169.23 215.278  18
  -2  18  -1 8901.83 303.633  18
  -2  18  -2 7.63187 37.4845  18
  -2  18  -3 14831.4 422.713  18
  -2  18  -4 236.616 52.4332  18
   2 -18   5 883.352 82.9513  42
   2 -18   6 1763.03 119.797  42
   2 -18   7 3304.62 162.866  42
  -2  17   4 1931.89 132.256  24
   2 -17  -4 1903.25 119.070  41
  -2  17   4 1985.61 143.640  18
  -2  17   3 1610.67 146.078  18
   2 -17  -3 1629.96 122.949  41
  -2  17   3 1584.45 135.140  24
  -2  17   2 2813.10 201.564  18
   2 -17  -2 2617.18 166.531  41
  -2  17   2 2788.38 195.544  24
   2 -17  -1 163.179 62.3506  41
  -2  17   1 55.0577 72.3897  24
  -2  17   1 114.339 84.8655  18
  -2  17   0 2106.59 183.837  24
  -2  17   0 2178.44 194.287  18
   2 -17   0 2208.92 165.196  41
   2 -17   1 2860.04 188.491  41
  -2  17  -1 3052.24 223.888  24
  -2  17  -1 3008.16 223.631  18
  -2  17  -2 2010.28 182.729  18
  -2  17  -2 2098.30 183.048  24
   2 -17   2 1883.22 157.172  41
   2 -17   2 1746.08 138.009  42
  -2  17  -3 2442.64 195.879  24
   2 -17   3 2162.37 158.425  41
   2 -17   3 2108.83 159.634  42
  -2  17  -3 2384.71 194.856  18
   2 -17   4 697.175 104.345  42
  -2  17  -4 845.493 126.578  18
   2 -17   4 600.571 87.2371  41
  -2  17  -4 687.853 110.404  24
   2 -17   5 24820.1 687.643  42
  -2  17  -5 26672.7 719.603  18
  -2  17  -6 2727.83 191.421  18
   2 -17   6 2540.54 187.877  42
   2 -17   7 22214.8 625.496  42
  -2  17  -7 22003.8 600.672  18
   2 -17   8 933.628 112.904  42
   2 -17   8 674.037 74.3934  23
  -2  17  -8 748.297 84.7146  18
   2 -17   9 2982.54 169.010  16
  -2  17  -9 2670.94 146.524  18
   2 -17  10 5949.22 237.181  16
   2 -17  10 6516.27 251.625  42
  -2  16   6 1088.41 105.553  24
   2 -16  -6 1155.86 93.1886  41
  -2  16   6 1243.09 133.982  18
  -2  16   6 1212.37 114.728  31
  -2  16   5 17986.5 592.238  18
   2 -16  -5 17554.1 489.666  41
  -2  16   5 17936.7 547.145  24
  -2  16   4 1964.91 199.762  18
  -2  16   4 1635.83 169.289  24
   2 -16  -4 1834.62 152.933  41
  -2  16   4 1638.77 148.667  31
   2 -16  -3 862.682 119.689  41
  -2  16   3 1035.28 158.595  18
  -2  16   3 665.961 105.773  31
  -2  16   3 846.634 142.787  24
  -2  16   2-6.86273 113.221  24
   2 -16  -2 157.281 82.6273  41
  -2  16   2 192.648 128.963  18
  -2  16   1 12936.8 543.035  24
  -2  16   1 12173.0 546.410  18
   2 -16  -1 11850.6 460.310  41
  -2  16   0 2906.41 264.466  24
   2 -16   0 2856.93 219.114  41
  -2  16   0 3131.47 280.529  18
   2 -16   1 261.978 91.1907  41
  -2  16  -1 240.391 117.140  24
   2 -16   1 324.170 72.7128  42
  -2  16  -1 106.351 113.937  18
   2 -16   2 10229.6 422.995  41
  -2  16  -2 10456.0 487.065  24
  -2  16  -2 10260.8 493.939  18
   2 -16   2 9195.16 396.124  42
  -2  16  -3 18064.8 649.974  24
  -2  16  -3 17967.3 662.005  18
   2 -16   3 16888.5 571.253  41
   2 -16   3 16647.2 572.771  42
  -2  16  -4 2753.57 243.581  18
  -2  16  -4 3132.95 246.582  24
   2 -16   4 2553.64 195.405  41
   2 -16   4 2426.30 207.605  42
   2 -16   5 200.216 71.6001  41
  -2  16  -5 135.829 87.7981  24
  -2  16  -5 332.432 107.787  18
   2 -16   5 110.431 81.4155  42
  -2  16  -6 622.869 123.856  18
   2 -16   6 571.102 120.542  42
   2 -16   7 28706.8 817.691  42
  -2  16  -7 28392.3 804.658  18
   2 -16   8 14973.9 528.350  42
  -2  16  -8 14454.6 504.695  18
  -2  16  -9 10211.9 386.678  18
   2 -16   9 10180.0 407.636  42
   2 -16   9 9279.13 339.928  23
  -2  16 -10 3415.29 194.505  18
   2 -16  10 3337.99 214.407  42
  -2  16 -11 6084.62 239.156  18
   2 -16  11 6552.09 276.904  42
   2 -16  12 1832.52 120.024  42
  -2  16 -12 1707.90 121.512  39
   2 -16  13 306.571 55.9692  16
  -2  15   8 420.114 98.7224  18
  -2  15   8 453.040 99.1933  31
  -2  15   7 6455.44 358.865  18
  -2  15   7 6509.35 344.058  31
   2 -15  -7 5619.91 241.624  41
  -2  15   7 6039.41 288.709  24
   2 -15  -7 6340.46 244.062  33
  -2  15   6 79.7887 81.7106  24
  -2  15   6 119.143 109.498  31
   2 -15  -6-10.6290 51.7116  41
  -2  15   6 266.962 134.657  18
   2 -15  -6 226.764 62.0519  33
  -2  15   5 883.631 160.305  31
  -2  15   5 666.353 159.273  18
  -2  15   5 715.521 151.237  24
   2 -15  -5 640.367 83.4704  33
   2 -15  -5 766.454 116.653  41
  -2  15   4 4076.84 320.799  24
  -2  15   4 3546.73 320.547  18
  -2  15   4 3809.52 297.324  31
   2 -15  -4 3791.91 251.148  41
   2 -15  -3 6788.23 357.742  41
  -2  15   3 6960.33 411.208  31
  -2  15   3 6752.36 449.360  18
  -2  15   3 7828.58 457.926  24
  -2  15   2 13660.7 667.717  18
  -2  15   2 15019.7 662.763  24
  -2  15   2 13088.6 570.252  31
   2 -15  -2 14051.3 543.835  41
  -2  15   1 1970.45 290.237  24
   2 -15  -1 1567.99 196.058  41
  -2  15   1 1449.05 250.148  18
  -2  15   0 22021.3 835.426  24
   2 -15   0 20989.8 701.736  41
  -2  15   0 21317.6 844.613  18
   2 -15   0 19538.4 630.217  42
  -2  15  -1 1835.77 253.839  24
   2 -15   1 1432.45 182.707  41
  -2  15  -1 1747.50 258.336  18
  -2  15  -2 210.666 171.233  24
  -2  15  -2-66.3832 150.788  18
   2 -15   2 251.025 114.916  41
   2 -15   3 19222.9 663.739  41
  -2  15  -3 19960.4 782.758  18
  -2  15  -3 21662.3 782.696  24
  -2  15  -4 1212.64 193.335  24
  -2  15  -4 1001.81 181.724  18
   2 -15   4 1059.75 144.561  41
   2 -15   5 21354.6 670.244  41
  -2  15  -5 22969.3 799.192  18
  -2  15  -5 22043.3 763.687  24
  -2  15  -6 399.538 107.453  24
  -2  15  -6 444.446 134.813  18
  -2  15  -7 1209.01 178.329  18
   2 -15   8 2659.13 245.807  42
  -2  15  -8 2511.44 223.827  18
   2 -15   9 6674.29 359.133  42
  -2  15  -9 6445.85 342.520  18
   2 -15  10 8893.74 401.032  42
  -2  15 -10 9435.75 397.425  18
   2 -15  11 729.846 111.616  42
  -2  15 -11 837.142 110.942  18
  -2  15 -12 27900.1 683.297  18
   2 -15  12 26416.3 695.537  42
  -2  15 -13 3319.78 187.803  39
   2 -15  14 12768.5 386.854  16
   2 -14 -10 5394.53 211.053  33
  -2  14  10 5578.39 297.675  31
  -2  14   9 1498.53 185.090  18
   2 -14  -9 1748.86 131.273  33
  -2  14   8 1356.85 198.578  31
   2 -14  -8 1696.76 133.457  41
   2 -14  -8 1760.57 143.771  33
  -2  14   8 1654.93 219.514  18
  -2  14   8 1793.94 168.432  24
  -2  14   7 19404.8 676.346  24
   2 -14  -7 18455.2 567.776  41
  -2  14   7 18354.5 752.933  18
   2 -14  -7 18650.6 562.180  33
  -2  14   7 19356.0 762.803  31
  -2  14   6 4097.08 382.589  18
   2 -14  -6 3916.39 253.562  41
  -2  14   6 4179.79 361.824  31
   2 -14  -6 4525.74 252.195  33
  -2  14   6 4706.52 340.998  24
  -2  14   5 9239.12 542.948  31
  -2  14   5 10395.7 543.801  24
   2 -14  -5 9594.21 428.704  41
   2 -14  -5 9716.78 394.527  33
  -2  14   5 9685.43 579.673  18
  -2  14   4 437.911 162.165  24
  -2  14   4 479.749 134.677  31
   2 -14  -4 868.214 118.883  33
  -2  14   4 771.508 219.155  18
  -2  14   3 4650.27 383.880  31
  -2  14   3 4811.83 440.408  18
  -2  14   3 5299.78 422.760  24
  -2  14   2 532.258 186.205  24
  -2  14   2 658.426 178.423  31
  -2  14   2 682.059 226.088  18
  -2  14   1 2541.38 280.109  31
  -2  14   1 2404.48 324.592  18
  -2  14   1 1991.54 261.587  24
  -2  14   0 28307.9 1029.52  24
  -2  14   0 28205.6 1067.84  18
  -2  14  -1 6515.78 470.990  24
  -2  14  -1 5109.11 431.008  18
  -2  14  -2 37453.2 1169.31  24
   2 -14   2 34111.8 996.201  41
  -2  14  -2 35026.2 1177.03  18
  -2  14  -3 8752.79 527.002  18
   2 -14   3 7912.82 417.651  41
  -2  14  -3 8868.15 511.247  24
   2 -14   4 90.1883 79.9833  41
  -2  14  -4 28.7775 125.371  18
  -2  14  -4 178.066 130.765  24
  -2  14  -5 491.208 134.769  24
  -2  14  -5 596.611 169.693  18
   2 -14   5 414.714 92.5173  41
  -2  14  -6 4948.74 359.431  18
  -2  14  -6 4627.56 328.042  24
  -2  14  -7 393.523 125.501  18
  -2  14  -7 345.159 105.098  24
  -2  14  -8 382.514 109.517  18
  -2  14  -9 2207.08 222.450  18
  -2  14 -10 20181.0 682.750  18
   2 -14  10 20262.1 689.028  42
   2 -14  11 1962.13 192.446  42
  -2  14 -11 1945.55 188.724  18
  -2  14 -12 443.560 99.4361  18
   2 -14  12 485.411 102.357  42
   2 -14  13 2530.37 168.205  42
  -2  14 -13 2410.70 186.696  39
  -2  14 -13 2829.43 182.327  18
  -2  14 -14 32437.6 783.260  39
   2 -14  15 3757.41 187.938  16
  -2  14 -15 3401.90 170.353  39
   2 -13 -12 415.480 55.7708  33
  -2  13  12 543.372 97.1959  31
  -2  13  11 67.4561 76.5610  18
   2 -13 -11 91.7921 47.7676  33
  -2  13  11 189.535 107.696  31
   2 -13 -10 25743.5 662.520  33
  -2  13  10 25850.5 875.320  31
  -2  13   9 843.290 188.685  18
   2 -13  -9 832.522 115.905  33
   2 -13  -9 718.158 90.5536  41
  -2  13   9 566.463 196.447  31
  -2  13   8 42786.6 1158.21  24
  -2  13   8 40112.8 1295.15  31
  -2  13   8 39652.0 1274.64  18
   2 -13  -8 41468.4 1009.48  33
   2 -13  -8 39799.5 983.186  41
   2 -13  -7 11209.5 454.838  41
  -2  13   7 11453.7 659.892  31
   2 -13  -7 11471.1 453.994  33
  -2  13   7 11784.6 581.723  24
  -2  13   7 10602.6 636.803  18
  -2  13   6 2819.78 310.427  24
   2 -13  -6 2501.70 208.963  33
  -2  13   6 2718.00 347.326  31
  -2  13   6 2417.08 345.354  18
  -2  13   5 4672.38 442.031  31
  -2  13   5 5039.19 424.537  24
   2 -13  -5 4474.15 280.684  33
  -2  13   5 4446.44 440.106  18
  -2  13   4 4303.16 410.445  31
  -2  13   4 4047.06 399.332  24
   2 -13  -4 4717.01 289.765  33
  -2  13   4 4379.53 442.139  18
  -2  13   3 15958.7 786.815  24
   2 -13  -3 15595.1 553.200  33
  -2  13   3 15317.8 775.350  31
  -2  13   3 14984.0 822.361  18
  -2  13   2 11214.8 649.382  24
  -2  13   2 10342.8 615.915  31
  -2  13   2 10508.2 670.424  18
  -2  13   1 3104.56 356.750  24
  -2  13   1 2563.01 337.071  18
  -2  13   1 2693.25 288.590  31
  -2  13   0 4216.59 394.999  24
  -2  13   0 4418.54 372.956  31
  -2  13   0 4013.37 416.579  18
  -2  13  -1 717.400 241.531  18
  -2  13  -1 281.448 155.047  24
  -2  13  -2 13553.4 678.364  24
  -2  13  -2 13081.1 684.528  18
  -2  13  -3 2727.39 310.666  24
  -2  13  -3 2842.58 325.070  18
  -2  13  -4 80649.3 1929.51  24
  -2  13  -4 77633.5 1949.72  18
   2 -13   4 75674.2 1742.10  41
  -2  13  -5 44393.0 1257.70  24
   2 -13   5 42399.3 1119.79  41
  -2  13  -5 44227.8 1297.43  18
  -2  13  -6 302.447 121.920  24
  -2  13  -6 262.860 129.549  18
  -2  13  -7 14247.0 628.970  18
  -2  13  -7 14488.3 594.754  24
  -2  13  -8 29037.0 934.680  18
  -2  13  -9 38389.8 1101.68  18
  -2  13 -10 22355.2 761.895  18
   2 -13  11 11850.9 506.614  42
  -2  13 -11 12355.4 514.267  18
   2 -13  12 54334.1 1278.78  40
  -2  13 -12 55011.3 1297.33  18
   2 -13  12 51556.2 1269.02  42
  -2  13 -13 638.022 103.851  18
  -2  13 -13 688.353 121.934  39
   2 -13  13 658.262 105.287  42
   2 -13  13 641.439 110.235  40
   2 -13  14-44.8367 67.8557  40
  -2  13 -14 64.8941 63.4411  39
  -2  13 -14 121.809 62.6764  18
  -2  13 -15-30.0273 61.3728  39
   2 -13  15 10.7282 51.1529  16
   2 -13  15-55.5720 53.9660  40
  -2  13 -15 7.91236 38.7356  21
  -2  13 -16 12847.5 373.871  39
  -2  12  13 9657.05 404.597  31
   2 -12 -13 10539.0 315.882  33
  -2  12  12 17276.6 665.598  31
   2 -12 -12 17553.4 493.451  33
  -2  12  11 1811.21 255.548  31
   2 -12 -11 1886.70 163.609  33
  -2  12  11 1614.26 221.667  18
   2 -12 -10 16574.7 548.256  33
  -2  12  10 15595.9 736.535  18
  -2  12  10 16289.9 783.059  31
  -2  12   9 1328.87 258.908  18
   2 -12  -9 1412.31 140.892  41
   2 -12  -9 1408.10 163.722  33
  -2  12   9 1543.89 318.198  31
  -2  12   8 21327.5 834.834  24
   2 -12  -8 20089.9 668.367  33
  -2  12   8 20238.1 976.463  31
  -2  12   8 20044.9 934.338  18
  -2  12   7 91.0782 142.101  24
  -2  12   7 279.027 226.999  31
  -2  12   7 351.731 224.749  18
   2 -12  -7 280.550 99.5319  33
  -2  12   6 7785.71 599.448  18
  -2  12   6 8005.50 560.581  24
   2 -12  -6 7936.48 394.226  33
  -2  12   6 7820.66 605.860  31
  -2  12   5 2106.34 354.975  31
  -2  12   5 2005.88 342.880  18
   2 -12  -5 2111.51 196.553  33
  -2  12   5 2429.96 345.112  24
  -2  12   4 5942.20 535.696  18
   2 -12  -4 5789.29 331.196  33
  -2  12   4 5487.10 488.596  24
  -2  12   4 5007.46 476.453  31
  -2  12   3 709.815 235.460  31
  -2  12   3 368.166 212.307  24
  -2  12   3 428.561 212.701  18
   2 -12  -3 576.670 111.805  33
  -2  12   2 1873.70 297.286  24
  -2  12   2 1768.74 275.621  31
  -2  12   2 1957.50 318.522  18
  -2  12   1 21972.4 921.908  31
  -2  12   1 23220.3 991.078  24
  -2  12   1 21693.8 1693.52   1
  -2  12   1 23145.6 1008.18  18
  -2  12   0 49731.5 2600.37   1
  -2  12   0 49157.1 1555.00  18
  -2  12   0 48853.5 1451.58  31
  -2  12   0 53283.7 1585.88  24
  -2  12  -1 2909.37 340.654  18
  -2  12  -1 3419.61 694.959   1
  -2  12  -1 2883.52 340.133  24
  -2  12  -2 50270.1 2397.80   2
  -2  12  -2 50435.2 1511.33  18
  -2  12  -2 48999.7 2531.29   1
  -2  12  -2 50564.4 1487.88  24
  -2  12  -3 7994.58 501.707  24
  -2  12  -3 6404.61 811.322   2
  -2  12  -3 6947.71 496.244  18
  -2  12  -4 3781.89 337.014  24
  -2  12  -4 3480.34 334.367  18
  -2  12  -5 16092.3 681.949  24
  -2  12  -5 15315.5 692.782  18
  -2  12  -6 46023.9 1266.36  24
  -2  12  -6 45796.7 1309.25  18
  -2  12  -7 1868.67 219.896  18
  -2  12  -7 2489.15 238.463  24
  -2  12  -8 13084.9 597.480  18
  -2  12  -9 11736.0 548.057  18
  -2  12 -10 15028.4 614.903  18
  -2  12 -11 305.667 123.408  18
   2 -12  12 12031.8 510.493  42
  -2  12 -12 12992.6 533.346  18
   2 -12  12 13248.2 558.000  40
   2 -12  13 257.113 106.393  40
  -2  12 -13 77.4847 76.1235  18
  -2  12 -14 88875.9 1788.61  18
   2 -12  14 86094.7 1853.03  40
   2 -12  15 835.951 128.348  40
  -2  12 -15 1014.27 128.405  39
  -2  12 -15 936.238 105.931  21
  -2  12 -16 3907.41 210.305  39
   2 -12  16 4107.05 210.469  16
   2 -12  16 4427.21 247.627  40
  -2  12 -17 302.874 50.3689  39
   2 -12  17 373.642 72.1113  40
  -2  11  14 3974.70 250.922  31
   2 -11 -14 4635.69 196.815  33
  -2  11  13 295.841 116.873  18
   2 -11 -13 98.0181 63.4107  33
   2 -11 -12 31.5714 75.8753  33
  -2  11  12-101.983 160.839  31
   2 -11 -12-38.6274 84.1500  39
  -2  11  12 58.8205 134.999  18
   2 -11 -11 13191.2 492.381  39
  -2  11  11 12952.2 732.852  31
   2 -11 -11 12909.2 489.582  33
  -2  11  11 12553.4 672.107  18
   2 -11 -10 29435.5 844.839  39
  -2  11  10 27014.5 1094.28  18
   2 -11 -10 29603.1 859.887  11
  -2  11  10 27559.1 1168.63  31
   2 -11 -10 28372.6 832.041  33
   2 -11  -9 10.9997 111.809  11
  -2  11   9 328.609 254.676  18
   2 -11  -9-35.4617 91.2074  39
   2 -11  -9 135.028 112.768  33
  -2  11   9 44.8046 248.983  31
  -2  11   8 51417.7 1790.16  31
   2 -11  -8 54116.6 1351.43  33
   2 -11  -8 56107.2 1381.56  39
   2 -11  -8 56021.9 1399.00  11
   2 -11  -7 109237. 2269.19  11
   2 -11  -7 105612. 2229.99  39
   2 -11  -7 101598. 2194.17  33
  -2  11   7 105446. 2582.61  24
  -2  11   7 98469.2 2718.29  31
   2 -11  -6 54948.6 1355.40  11
  -2  11   6 47596.2 1675.55  31
  -2  11   6 53625.5 1717.35  18
   2 -11  -6 52356.7 1315.85  39
   2 -11  -6 51112.4 1288.25  33
  -2  11   6 50718.8 1615.89  24
  -2  11   5 8425.06 638.956  18
  -2  11   5 7387.59 578.567  24
   2 -11  -5 8205.25 418.677  39
  -2  11   5 7904.90 630.187  31
   2 -11  -5 8319.38 407.765  33
  -2  11   4 59477.0 1800.13  24
  -2  11   4 58616.5 2867.24   1
  -2  11   4 64244.0 1894.67  18
  -2  11   4 55928.2 2344.37   3
   2 -11  -4 60842.7 1413.10  33
  -2  11   4 55643.9 1790.64  31
  -2  11   3 28742.9 1924.33   1
  -2  11   3 28309.8 1141.07  24
   2 -11  -3 29410.9 837.792  33
  -2  11   3 30473.3 1195.16  18
  -2  11   3 26402.6 1126.77  31
  -2  11   2-17.6407 163.196  31
  -2  11   2 169.150 162.432  24
  -2  11   2-20.6882 189.587  18
  -2  11   2-268.632 289.572   1
  -2  11   1 6222.26 910.472   1
  -2  11   1 5913.24 465.777  31
  -2  11   1 6785.33 509.697  24
  -2  11   1 6936.89 527.147  18
  -2  11   0 192.684 208.114   1
  -2  11   0 526.503 188.074  18
  -2  11   0 433.632 153.939  24
  -2  11   0 76.5043 133.717  31
  -2  11  -1 8.46000 181.041   1
  -2  11  -1 210.134 144.720  24
  -2  11  -1 327.254 178.416  18
  -2  11  -1 292.698 159.579   2
  -2  11  -2 29551.3 1060.96  18
  -2  11  -2 30236.0 1057.76  24
  -2  11  -2 28332.6 1705.89   2
  -2  11  -3 3168.26 297.127  24
  -2  11  -3 3438.12 334.543  18
  -2  11  -3 2986.90 547.114   2
  -2  11  -4 189042. 5174.02   2
  -2  11  -4 190360. 3760.40  24
  -2  11  -4 182258. 3783.08  18
  -2  11  -5 62830.4 2626.64   2
  -2  11  -5 61979.3 1627.39  18
  -2  11  -5 64591.0 1604.75  24
  -2  11  -6 17052.8 670.711  24
  -2  11  -6 16631.8 698.533  18
  -2  11  -6 17721.3 1313.56   2
  -2  11  -7 11381.5 1056.91   2
  -2  11  -7 12673.1 542.032  24
  -2  11  -7 12393.6 584.257  18
  -2  11  -7 11883.3 944.696   3
  -2  11  -8 35891.9 1081.00  18
  -2  11  -9 41906.0 1191.43  18
  -2  11 -10 6921.72 407.712  18
  -2  11 -11 9435.44 475.653  18
  -2  11 -12 5241.85 344.216  18
   2 -11  12 4736.32 311.127  42
  -2  11 -13 1061.87 154.683  18
  -2  11 -14 144.236 90.9288  39
  -2  11 -14 12.0733 78.4388  18
   2 -11  14-19.2161 91.4521  40
  -2  11 -15 2552.42 181.798  21
  -2  11 -15 2197.26 195.060  39
   2 -11  15 2569.32 237.045  40
  -2  11 -16 8927.39 367.253  39
   2 -11  16 9789.96 430.236  40
   2 -11  17 220.314 82.8226  40
  -2  11 -17 260.832 55.7193  39
   2 -11  18 2437.31 156.368  40
   2 -10 -15 2871.61 149.808  33
   2 -10 -14 1664.10 141.048  39
  -2  10  14 1616.10 209.066  31
  -2  10  14 1491.16 205.072  18
   2 -10 -14 1704.11 141.087  33
   2 -10 -13 22976.6 659.625  33
   2 -10 -13 23280.9 676.746  11
  -2  10  13 22570.4 920.050  31
   2 -10 -13 24323.2 679.526  39
  -2  10  13 22078.5 880.887  18
   2 -10 -12 9753.53 428.186  11
  -2  10  12 9428.62 644.559  31
   2 -10 -12 10320.1 434.835  39
   2 -10 -12 9545.23 423.153  33
   2 -10 -11 10308.9 465.716  11
  -2  10  11 10141.1 717.178  31
   2 -10 -11 10405.2 458.683  33
   2 -10 -11 10585.0 463.453  39
   2 -10 -10 15092.5 596.701  11
   2 -10 -10 14571.0 569.659  33
  -2  10  10 14509.0 880.022  31
   2 -10 -10 14832.9 581.096  39
   2 -10  -9 46380.2 1208.38  39
   2 -10  -9 44540.8 1177.65  33
   2 -10  -9 47630.7 1235.71  11
   2 -10  -8 19621.9 715.656  11
  -2  10   8 18387.0 1005.12  31
  -2  10   8 20971.9 913.763  24
   2 -10  -8 20520.9 712.580  39
  -2  10   7 3381.17 471.595  31
  -2  10   7 3403.15 388.246  24
   2 -10  -7 3689.78 282.707  39
   2 -10  -7 3992.18 295.888  11
   2 -10  -6 7887.87 421.933  11
  -2  10   6 7142.02 554.917  24
   2 -10  -6 7505.08 400.327  39
  -2  10   6 7450.26 946.265   1
  -2  10   6 7479.61 628.537  31
   2 -10  -5 5285.35 339.376  11
  -2  10   5 4601.51 731.894   1
   2 -10  -5 4967.19 318.507  39
  -2  10   5 4599.39 479.530  24
  -2  10   5 5034.90 517.928  31
   2 -10  -4 24389.2 765.920  39
  -2  10   4 23348.2 1017.76  24
  -2  10   4 22855.0 1043.56  31
   2 -10  -4 25204.9 790.528  11
  -2  10   4 22954.4 1366.88   3
  -2  10   4 23357.1 1669.96   1
  -2  10   3 310.321 205.696  24
  -2  10   3 195.292 187.133  18
  -2  10   3-148.703 202.770   1
  -2  10   3 78.0205 182.104  31
   2 -10  -3 59.3915 75.9654  39
  -2  10   2 457.385 194.874  31
  -2  10   2 540.647 214.328  18
  -2  10   2 453.406 290.438   1
  -2  10   2 742.955 225.118  24
  -2  10   1 57626.9 2644.84   1
  -2  10   0 4144.21 638.363   1
  -2  10  -1 75125.6 2795.54   2
  -2  10  -2 18211.1 1268.76   2
  -2  10  -3 2756.48 486.419   2
  -2  10  -4 27742.2 1585.27   2
  -2  10  -5 11559.7 556.982  18
  -2  10  -5 12214.7 1030.32   2
  -2  10  -6 66047.7 1602.16  24
  -2  10  -6 69424.0 1677.07  18
  -2  10  -6 70096.1 2669.74   2
  -2  10  -7 4645.85 341.406  18
  -2  10  -7 4853.02 310.789  24
  -2  10  -7 4909.25 656.354   2
  -2  10  -8 27734.8 899.909  18
  -2  10  -8 27508.2 1613.04   2
  -2  10  -9 41194.0 1164.88  18
  -2  10  -9 43288.5 2069.11   2
  -2  10 -10 3116.54 270.192  18
  -2  10 -11 5021.00 341.617  18
  -2  10 -12 399.528 117.113  18
  -2  10 -13 29975.1 909.814  18
  -2  10 -14 16338.5 600.980  18
  -2  10 -14 14799.1 592.289  39
   2 -10  15 3752.38 308.586  40
  -2  10 -15 2903.02 240.593  39
  -2  10 -15 3594.23 226.668  21
   2 -10  16 586.801 149.092  40
  -2  10 -16 514.711 82.1508   8
  -2  10 -16 395.189 93.8379  39
   2 -10  17 1188.60 166.295  40
  -2  10 -17 985.424 113.330  39
  -2  10 -17 915.411 95.4820   8
  -2  10 -18 5534.77 226.782  39
   2 -10  18 6292.53 301.903  40
   2  -9 -16 1847.17 121.694  39
   2  -9 -16 1508.40 99.7816  33
   2  -9 -15 3381.71 191.724  33
  -2   9  15 2931.47 250.493  31
   2  -9 -15 3572.16 203.370  11
   2  -9 -15 3764.98 208.645  39
  -2   9  15 2874.01 259.836  18
  -2   9  14 1672.33 255.852  31
   2  -9 -14 1611.21 155.638  33
   2  -9 -14 1644.19 161.995  11
   2  -9 -14 1595.52 162.071  39
   2  -9 -13 430.833 109.195  11
  -2   9  13 538.787 238.948  31
   2  -9 -13 472.992 106.326  39
   2  -9 -13 611.197 124.631  33
  -2   9  12 3049.43 437.910  31
   2  -9 -12 3243.95 257.356  33
   2  -9 -12 3206.30 253.817  39
   2  -9 -12 2827.89 242.006  11
  -2   9  11 20290.1 1062.04  31
   2  -9 -11 21660.7 748.101  11
   2  -9 -11 22267.2 737.973  39
  -2   9  10 2445.60 462.614  31
   2  -9 -10 2553.44 234.567  39
   2  -9 -10 2568.30 243.013  11
  -2   9   9 6897.89 637.473  31
   2  -9  -9 6847.00 389.981  39
   2  -9  -9 7648.78 419.954  11
  -2   9   8 3026.24 611.399   1
   2  -9  -8 2615.13 239.229  11
  -2   9   8 2785.84 465.178  31
   2  -9  -8 2517.93 234.047  39
  -2   9   7 13182.9 1226.52   1
  -2   9   7 11982.1 707.295  24
   2  -9  -7 13116.1 559.728  11
   2  -9  -7 13267.0 545.926  39
  -2   9   7 12050.7 806.231  31
  -2   9   6 8136.84 647.375  31
   2  -9  -6 9752.50 454.408  11
  -2   9   6 8539.05 596.973  24
   2  -9  -6 9336.58 438.427  39
  -2   9   6 8438.17 963.047   1
   2  -9  -5 2873.04 236.082  11
  -2   9   5 2908.25 456.842   3
  -2   9   5 2515.15 340.305  24
  -2   9   5 2220.12 358.233  31
  -2   9   5 2211.94 495.034   1
   2  -9  -5 2718.05 222.743  39
  -2   9   4 15928.7 1279.41   1
  -2   9   3 98188.1 3464.91   1
  -2   9   2 174.078 193.546   1
  -2   9   1 58796.6 2505.79   1
  -2   9   0 57979.4 2284.89   2
  -2   9  -1 12106.4 969.513   2
  -2   9  -2 34352.9 1675.12   2
  -2   9  -3 33788.2 1651.49   2
  -2   9  -4 50367.1 2082.04   2
  -2   9  -5 2580.47 447.038   2
  -2   9  -6 1032.48 279.092   2
  -2   9  -7 5313.67 651.645   2
  -2   9  -8 18904.7 1270.73   2
  -2   9  -8 20822.2 734.419  18
  -2   9  -9 11137.0 516.637  18
  -2   9  -9 11313.3 983.531   2
  -2   9 -10 13032.1 1075.79   2
  -2   9 -10 13187.9 569.108  18
  -2   9 -11 66833.3 1617.43  18
  -2   9 -12-75.6553 101.961  18
  -2   9 -13 3833.00 299.431  39
  -2   9 -13 3809.83 297.555  18
  -2   9 -14 383.892 112.149  39
  -2   9 -14 365.378 115.028  18
  -2   9 -15 24985.4 714.181  21
  -2   9 -15 23507.2 771.035  39
  -2   9 -16 12859.3 499.562  39
  -2   9 -16 13336.6 470.472   8
  -2   9 -17 420.146 78.1681   8
  -2   9 -17 390.815 82.5750  39
   2  -9  17 482.558 134.149  40
  -2   9 -18 43.2712 37.2208   8
  -2   9 -18 70.3731 48.5879  39
   2  -9  18 0.28777 82.3544  40
   2  -9  19 947.585 105.462  40
   2  -8 -17 1652.69 109.639  11
   2  -8 -17 2285.75 126.937  39
   2  -8 -16 1754.57 141.406  39
   2  -8 -16 1500.04 119.590  33
   2  -8 -16 1505.08 130.921  11
   2  -8 -15 1313.37 142.473  11
   2  -8 -15 1649.88 157.365  39
   2  -8 -15 1592.50 148.798  33
  -2   8  15 1453.95 208.299  31
   2  -8 -14 8048.50 386.529  11
   2  -8 -14 7751.68 365.257  33
  -2   8  14 8100.69 566.181  31
   2  -8 -14 8419.44 389.124  39
   2  -8 -13 48118.0 1204.58  33
   2  -8 -13 50303.0 1239.15  39
   2  -8 -13 49616.8 1248.47  11
  -2   8  13 47784.8 1657.46  31
   2  -8 -12-15.8146 110.776  11
  -2   8  12 284.064 269.896  31
   2  -8 -12 42.0055 112.347  39
   2  -8 -11 1813.05 207.624  11
   2  -8 -11 1686.96 199.492  39
  -2   8  11 1723.94 395.665  31
   2  -8 -10 5790.26 353.914  39
  -2   8  10 5252.26 575.815  31
   2  -8 -10 5759.65 357.079  11
   2  -8  -9 1749.30 195.058  39
  -2   8   9 1227.19 393.348   1
   2  -8  -9 2007.84 212.631  11
  -2   8   9 2303.72 423.801  31
   2  -8  -8 8593.67 440.126  11
   2  -8  -8 9005.61 432.362  39
   2  -8  -7 9736.71 439.870  39
   2  -8  -7 9806.45 450.905  11
  -2   8   7 8983.68 950.485   1
  -2   8   6 19819.2 1388.71   1
  -2   8   5 34879.8 1831.65   1
  -2   8   5 33878.0 1503.75   3
  -2   8   4 1346.15 376.983   1
  -2   8   3 804.250 292.671   1
  -2   8   2 44659.9 1996.86   1
  -2   8   1 186718. 4861.10   1
  -2   8   0 418.650 226.591   2
  -2   8  -1 9738.64 812.906   2
  -2   8  -2 12184.5 909.747   2
  -2   8  -3 337.482 231.764   2
  -2   8  -4 9806.79 813.782   2
  -2   8  -5 5589.33 616.278   2
  -2   8  -6 63823.1 2303.89   2
  -2   8  -7 6879.96 604.583   3
  -2   8  -7 6972.49 724.114   2
  -2   8  -8 1628.97 364.796   2
  -2   8  -9 4424.36 300.999  18
  -2   8  -9 4775.69 612.299   2
  -2   8 -10 830.340 152.570  18
  -2   8 -10 1175.63 316.501   2
  -2   8 -11 23798.0 800.569  18
  -2   8 -11 23893.4 1423.77   2
  -2   8 -12-12.6683 94.4274  18
  -2   8 -13 30438.4 931.523  18
  -2   8 -13 29122.8 919.003  39
  -2   8 -14 5404.12 348.085  39
  -2   8 -14 6041.42 365.302  18
  -2   8 -14 6046.99 332.337  21
  -2   8 -15 1638.52 165.585  21
  -2   8 -15 1769.15 199.855  39
  -2   8 -16 5885.10 317.486   8
  -2   8 -16 5890.05 338.248  39
  -2   8 -17 1695.45 164.258  39
   2  -8  17 1907.12 239.474  40
  -2   8 -17 1791.30 159.212   8
  -2   8 -18 401.848 80.2941   8
   2  -8  18 461.677 128.241  40
  -2   8 -18 446.627 79.8544  39
  -2   8 -19 1.96275 30.9562  39
  -2   8 -19 13.6915 34.5221   8
   2  -8  19-30.5213 64.7353  40
   2  -7 -17 58.5210 30.2391  33
   2  -7 -17 104.540 51.1456  11
   2  -7 -17 158.583 60.8006  39
   2  -7 -16 6071.99 295.479  11
   2  -7 -16 5480.96 260.516  33
   2  -7 -16 6074.29 292.439  39
   2  -7 -15 289.853 97.2479  11
   2  -7 -15 328.517 106.713  39
   2  -7 -15 288.756 76.0657  33
  -2   7  15 394.115 132.342  31
  -2   7  14 2100.35 340.425  31
   2  -7 -14 2068.43 213.554  11
   2  -7 -14 1999.56 208.926  39
   2  -7 -13-83.5868 113.855  11
   2  -7 -13 17.9889 97.4253  39
  -2   7  13 58.1517 200.227  31
   2  -7 -12 39.7212 99.4848  11
   2  -7 -12 99.3274 86.3077  39
  -2   7  12 329.963 275.089  31
   2  -7 -11 40736.6 1104.60  39
   2  -7 -11 40205.0 1110.96  11
   2  -7 -10 3248.51 264.949  39
  -2   7  10 2522.86 523.175   1
   2  -7 -10 3272.09 274.864  11
   2  -7  -9 40102.6 1076.88  39
  -2   7   9 38310.4 2036.48   1
   2  -7  -9 39404.3 1086.71  11
   2  -7  -8 5271.75 312.999  39
  -2   7   8 4832.12 681.431   1
   2  -7  -8 5503.26 330.176  11
  -2   7   7 16758.9 1228.41   1
  -2   7   6 14167.6 849.760   3
  -2   7   6 11184.7 971.864   1
  -2   7   5 5741.35 544.559   3
  -2   7   5 5145.67 624.966   1
  -2   7   4 124210. 3546.21   1
  -2   7   3 66184.5 2351.51   1
  -2   7   2 528.682 230.708   1
  -2   7   1 62603.3 1981.12   6
  -2   7   1 65645.3 2180.23   2
  -2   7   0 38823.3 1592.79   2
  -2   7  -1 3023.05 435.777   2
  -2   7  -2 2141.54 358.775   2
  -2   7  -3 219304. 4971.63   2
  -2   7  -4 31620.4 1417.42   2
  -2   7  -5 20580.8 1123.61   2
  -2   7  -6 5083.92 563.645   2
  -2   7  -7 133.899 155.094   2
  -2   7  -7 196.835 107.287   3
  -2   7  -8 3390.21 494.770   2
  -2   7  -9 34516.2 1622.30   2
  -2   7 -10 28923.0 1491.16   2
  -2   7 -10 27757.3 860.539  18
  -2   7 -11 9721.07 855.745   2
  -2   7 -11 10588.5 491.340  18
  -2   7 -12 474.619 112.359  39
  -2   7 -12 618.710 135.473  18
  -2   7 -13 11199.4 517.988  39
  -2   7 -13 11615.1 527.963  18
  -2   7 -14 3666.35 288.084  39
  -2   7 -14 4149.13 269.060  21
  -2   7 -14 3692.39 290.681  18
  -2   7 -15 50932.4 1302.04  39
   2  -7  16 7544.69 482.719  40
  -2   7 -16 6361.75 355.847  39
  -2   7 -17 754.043 123.878  39
  -2   7 -17 592.503 113.929   8
   2  -7  17 462.680 153.051  40
  -2   7 -18 7325.17 314.658   8
  -2   7 -18 6878.49 309.675  39
   2  -7  18 7447.85 405.532  40
  -2   7 -19 54.3660 48.8100   8
  -2   7 -19 6.24989 32.1736  39
   2  -7  19-2.45341 77.7699  40
   2  -6 -18 73.1009 43.5447  11
   2  -6 -18 21.3212 39.6299  39
   2  -6 -17 115.181 70.2158  11
   2  -6 -17 8.56301 38.2811  33
   2  -6 -17 33.0912 66.7475  39
   2  -6 -16 7952.05 369.608  11
   2  -6 -16 8497.70 382.165  39
   2  -6 -16 7771.81 333.999  33
   2  -6 -15 1027.61 160.670  11
   2  -6 -15 1129.51 161.584  39
   2  -6 -14 11649.8 514.519  11
   2  -6 -14 11232.0 499.839  39
  -2   6  14 11390.7 728.385  31
   2  -6 -13 28759.4 884.133  39
  -2   6  13 27273.4 1234.43  31
   2  -6 -12 170.565 95.4915  39
  -2   6  12 602.633 272.128  31
  -2   6  11-20.2088 159.412   1
   2  -6 -11 248.590 101.153  39
  -2   6  10 661.969 301.016   1
   2  -6 -10 1218.65 158.831  39
   2  -6  -9 96604.4 2042.69  39
  -2   6   9 93414.8 3236.68   1
  -2   6   8 10237.0 913.115   1
  -2   6   7 21119.7 1282.18   1
  -2   6   6 64272.1 2301.53   1
  -2   6   6 65009.2 1935.54   3
  -2   6   5 463.879 205.485   1
  -2   6   5 504.813 141.463   3
  -2   6   4 3615.77 468.222   1
  -2   6   3 9019.61 712.497   1
  -2   6   2 124679. 3243.63   1
  -2   6   1 48128.6 1654.17   6
  -2   6   1 52390.3 1763.66   2
  -2   6   0 239.127 136.897   6
  -2   6   0 95.5860 172.959   2
  -2   6  -1 12200.6 775.627   2
  -2   6  -1 12617.1 570.487   6
  -2   6  -2-204.002 160.102   2
  -2   6  -3 4577.23 477.563   2
  -2   6  -4 831.827 237.291   2
  -2   6  -5 54096.2 1845.24   2
  -2   6  -6 134521. 3349.75   2
  -2   6  -6 124660. 3020.65   3
  -2   6  -7 27719.4 1098.69   3
  -2   6  -7 27639.6 1300.92   2
  -2   6  -8 66751.8 2224.32   2
  -2   6  -9 3694.17 476.310   2
  -2   6 -10 343.088 189.672   2
  -2   6 -11 30213.2 907.594  18
  -2   6 -12 4708.15 316.537  39
  -2   6 -12 4726.82 327.897  18
  -2   6 -12 4645.69 578.116   4
  -2   6 -13 16827.6 654.818  18
  -2   6 -13 16218.0 636.178  39
  -2   6 -13 16756.3 592.987  21
  -2   6 -14 1877.62 204.754  39
  -2   6 -15 272.048 115.349  39
   2  -6  16 433.400 163.163  40
  -2   6 -16 371.238 105.140  39
  -2   6 -17 1987.45 186.857  39
  -2   6 -17 2173.00 198.884   8
   2  -6  17 2030.41 250.461  40
  -2   6 -18 12469.4 449.031   8
  -2   6 -18 12039.1 439.252  39
   2  -6  18 12676.4 553.913  40
   2  -6  19 116.045 82.8840  40
  -2   6 -19 91.1058 60.8843   8
  -2   6 -19 22.2989 34.8263  39
  -2   6 -20 6460.11 224.815   8
   2  -5 -19 7621.90 256.831  11
   2  -5 -19 8037.12 262.030  39
   2  -5 -18 1781.53 144.527  39
   2  -5 -18 1624.72 137.440  11
   2  -5 -17 19782.4 597.539  39
   2  -5 -17 18122.6 517.626  33
   2  -5 -17 18331.0 583.871  11
   2  -5 -16 2575.83 192.912  33
   2  -5 -16 2732.36 229.253  39
   2  -5 -16 2902.08 231.881  11
   2  -5 -15 1817.78 202.145  39
   2  -5 -14 2206.30 224.844  39
   2  -5 -13-21.4945 96.6315  39
  -2   5  13 779.053 245.934  31
  -2   5  12 38391.5 2125.08   1
   2  -5 -12 40155.8 1090.72  39
  -2   5  12 34668.3 1403.09  31
   2  -5 -11 17632.5 646.098  39
  -2   5  11 15473.1 1262.83   1
   2  -5 -10 13245.8 529.606  39
  -2   5  10 11722.1 1028.19   1
  -2   5   9 2849.53 469.823   1
  -2   5   8 1926.61 365.934   1
  -2   5   7 11761.6 863.621   1
  -2   5   6 31614.7 1409.03   1
  -2   5   6 31991.5 1147.74   3
  -2   5   5 33623.8 1198.55   3
  -2   5   5 33262.4 1383.22   1
  -2   5   4 67612.8 2044.99   1
  -2   5   3-51.6543 120.260   1
  -2   5   2 34973.5 1306.39   1
  -2   5   1 14557.3 786.350   2
  -2   5   1 12864.0 767.173   6
  -2   5   0 78289.6 2122.37   2
  -2   5   0 73375.3 1948.19   6
  -2   5  -1 49291.7 1347.47   6
  -2   5  -1 52306.5 1626.45   2
  -2   5  -2 45392.7 1160.37   6
  -2   5  -2 45264.6 1503.34   2
  -2   5  -3 21152.2 972.431   2
  -2   5  -4 23731.3 1045.16   2
  -2   5  -5 341.816 140.598   3
  -2   5  -5 224.230 132.908   2
  -2   5  -6 2766.11 363.482   2
  -2   5  -6 2308.03 280.944   3
  -2   5  -7 3423.90 326.952   3
  -2   5  -7 3740.57 434.042   2
  -2   5  -8 12064.1 799.105   2
  -2   5  -9 2515.52 377.138   2
  -2   5 -10 23416.7 1214.74   2
  -2   5 -11 1555.90 173.719  39
  -2   5 -11 1496.73 310.801   4
  -2   5 -11 1622.38 194.808  18
  -2   5 -12 724.510 128.048  39
  -2   5 -12 492.282 124.021  18
  -2   5 -12 493.562 209.030   4
  -2   5 -13 11835.6 476.273  21
  -2   5 -13 12080.1 537.129  18
  -2   5 -13 11725.9 521.991  39
  -2   5 -14 2837.85 251.106  39
  -2   5 -15 16120.8 624.889  39
  -2   5 -16 4062.62 290.600   8
   2  -5  16 3277.62 328.420  40
  -2   5 -16 3798.20 279.857  39
   2  -5  17 34.1841 129.125  40
  -2   5 -17-16.1217 64.5486  39
  -2   5 -17 174.996 97.5402   8
  -2   5 -18 1270.44 146.882   8
  -2   5 -18 1104.86 129.771  39
   2  -5  18 1204.80 178.323  40
   2  -5  19 5446.59 310.281  40
  -2   5 -19 5353.70 242.761  39
  -2   5 -20 244.529 50.8586   8
   2  -4 -19 1290.58 113.584  39
   2  -4 -19 1330.97 115.280  11
   2  -4 -18 73.8894 64.1654  11
  -2   4  18 189.840 88.4753  15
   2  -4 -18 225.190 73.6296  39
   2  -4 -17 8291.65 384.926  39
   2  -4 -16 10189.8 461.697  39
   2  -4 -15-0.36936 94.3845  39
   2  -4 -14 70514.7 1663.10  39
   2  -4 -13 5837.33 363.676  39
   2  -4 -12 3623.56 278.354  39
  -2   4  12 3003.52 551.001   1
   2  -4 -11 4731.72 305.936  39
  -2   4  11 4742.51 676.570   1
  -2   4  10 49128.4 2107.40   1
  -2   4   9 21823.0 1253.51   1
  -2   4   8 2439.42 397.639   1
  -2   4   7 33843.2 1426.88   1
  -2   4   6 50281.9 1430.45   3
  -2   4   6 50190.6 1704.09   1
  -2   4   5 8548.75 600.528   1
  -2   4   5 9101.41 519.598   3
  -2   4   4 98070.9 2469.36   1
  -2   4   4 101701. 2332.74   3
  -2   4   3 3691.46 346.257   1
  -2   4   2 203771. 4149.38   1
  -2   4   1 30176.7 1192.20   6
  -2   4   1 33963.0 1163.55   2
  -2   4   0 14159.8 699.214   2
  -2   4   0 12636.7 646.299   6
  -2   4  -1 94161.4 2236.32   2
  -2   4  -1 86063.5 2029.43   6
  -2   4  -2 3394.95 340.929   2
  -2   4  -2 3636.68 276.092   6
  -2   4  -3-13.7352 111.681   2
  -2   4  -4 2852.77 282.837   3
  -2   4  -4 2779.64 318.362   2
  -2   4  -5 16041.7 695.830   3
  -2   4  -5 16740.0 811.723   2
  -2   4  -6 57990.9 1729.29   2
  -2   4  -6 56019.0 1501.66   3
  -2   4  -7 12020.9 713.308   2
  -2   4  -7 11573.9 557.535   3
  -2   4  -8 6571.22 557.775   2
  -2   4  -9 27598.5 1210.45   2
  -2   4 -10 57820.5 1984.22   4
  -2   4 -11 6656.49 619.488   4
  -2   4 -11 7122.04 376.718  18
  -2   4 -12 29385.4 838.269  21
  -2   4 -12 30612.8 902.426  39
  -2   4 -13 26547.5 843.701  39
  -2   4 -14 12948.7 555.356  39
  -2   4 -15 17885.1 666.102  39
   2  -4  16 1195.77 220.135  40
  -2   4 -16 1363.20 184.233   8
  -2   4 -16 1293.90 171.348  39
   2  -4  17 789.255 173.512  40
  -2   4 -17 900.559 140.806   8
  -2   4 -17 851.416 127.388  39
  -2   4 -18 10947.0 426.753   8
  -2   4 -18 10290.6 408.067  39
   2  -4  18 10097.6 494.666  40
  -2   4 -19 1964.74 144.170  39
  -2   4 -19 2107.13 146.220  29
  -2   4 -19 2407.82 168.396   8
  -2   4 -20 1525.47 109.929   8
   2  -3 -20 950.951 82.4068  11
   2  -3 -20 1040.87 85.3780  39
   2  -3 -19 1618.20 135.974  11
  -2   3  19 1445.66 180.762  15
   2  -3 -19 1757.62 143.151  39
   2  -3 -18 10656.9 421.521  39
   2  -3 -17 14188.5 543.708  39
   2  -3 -16 3986.76 291.678  39
   2  -3 -15 7577.41 415.984  39
   2  -3 -14 33031.4 990.796  39
   2  -3 -13 442.801 118.304  39
  -2   3  13 340.457 299.921   1
   2  -3 -12 50245.4 1280.44  39
  -2   3  12 50476.0 2351.28   1
  -2   3  11 25211.2 1514.03   1
  -2   3  10 510.647 266.273   1
  -2   3   9 1914.65 357.714   1
  -2   3   8 2335.20 359.793   1
  -2   3   7 54149.8 1772.64   1
  -2   3   6 48714.3 1294.29   3
  -2   3   6 46141.1 1529.03   1
  -2   3   5 28491.8 1069.11   1
  -2   3   5 29323.3 934.607   3
  -2   3   4 124905. 2551.86   1
  -2   3   4 126798. 2448.61   3
  -2   3   3 195162. 3911.90   1
  -2   3   3 199974. 3588.21   4
  -2   3   3 206186. 3915.29   3
  -2   3   2 55193.1 1407.23   3
  -2   3   2 52991.7 1361.96   1
  -2   3   1 88336.5 1975.40   3
  -2   3   1 84304.7 2211.32   6
  -2   3   0 6220.57 411.907   2
  -2   3   0 6116.51 425.011   6
  -2   3   0 5980.42 380.604   3
  -2   3  -1 122647. 2555.64   3
  -2   3  -1 124679. 2642.81   2
  -2   3  -1 116612. 2560.69   6
  -2   3  -2 77657.1 1774.34   6
  -2   3  -2 74624.8 1772.74   3
  -2   3  -2 76541.2 1860.26   2
  -2   3  -3 15308.8 625.539   3
  -2   3  -3 16422.4 701.519   2
  -2   3  -4 5588.40 355.549   3
  -2   3  -4 5584.02 405.762   2
  -2   3  -5 1352.14 210.010   2
  -2   3  -5 947.400 144.609   3
  -2   3  -6 61595.6 1508.53   3
  -2   3  -6 63421.0 1750.31   2
   2  -3   6 64183.1 2151.77   1
   2  -3   7 6489.73 680.680   1
  -2   3  -7 7690.82 520.305   2
  -2   3  -8 189477. 4073.69   2
   2  -3   8 188343. 4851.30   1
  -2   3  -9 3933.75 435.001   4
   2  -3   9 4390.02 656.247   1
  -2   3  -9 4677.95 438.857   2
  -2   3 -10 3311.11 408.269   4
   2  -3  10 3536.99 655.410   1
  -2   3 -11 4028.41 464.723   4
   2  -3  11 4163.24 724.013   1
  -2   3 -12 7771.68 398.726  39
  -2   3 -13 623.712 120.847  39
  -2   3 -14 19670.2 709.053  39
  -2   3 -15 21961.9 758.112  39
   2  -3  15 22427.4 906.621  40
  -2   3 -15 23451.1 771.696   8
  -2   3 -16 181.723 87.7433  39
   2  -3  16 321.123 133.161  40
  -2   3 -16 170.797 100.463   8
  -2   3 -17 5897.86 328.640   8
   2  -3  17 5169.71 375.536  40
  -2   3 -17 4971.31 301.569  39
  -2   3 -18 1.24408 63.0080  39
   2  -3  18 267.162 105.364  40
  -2   3 -18 191.105 94.0362   8
  -2   3 -19 607.134 78.6038  29
  -2   3 -19 404.342 71.9659  39
  -2   3 -19 492.928 90.7677   8
  -2   3 -20 12932.4 361.519   8
  -2   2  20 95.3668 77.0153  15
   2  -2 -20 6.85055 38.7604  39
   2  -2 -20 34.8041 42.0567  11
   2  -2 -19 2553.76 186.278  39
   2  -2 -18-59.8061 95.6854  39
   2  -2 -17 7432.83 395.050  39
   2  -2 -16 24746.3 808.494  39
   2  -2 -15 6602.84 389.599  39
   2  -2 -14 17875.9 671.464  39
   2  -2 -13 8.22065 84.2269  39
  -2   2  13 73.1739 311.715   1
   2  -2 -12 7131.90 381.473  39
  -2   2  12 7190.32 835.699   1
  -2   2  11 43.6091 191.505   1
  -2   2  10 38498.5 1738.28   1
  -2   2   9 9341.31 748.183   1
  -2   2   8 49704.4 1737.52   1
  -2   2   7 78445.0 2164.56   1
  -2   2   6 23718.2 953.653   1
  -2   2   5 15301.7 675.967   1
  -2   2   4 850.420 145.757   1
  -2   2   4 943.537 140.277   3
  -2   2   3 162011. 3180.23   1
  -2   2   3 163310. 2970.13   4
  -2   2   2 35341.6 898.137   1
  -2   2   2 36247.6 881.590   4
  -2   2   2 38183.9 1013.76   3
  -2   2   1 1014.26 241.372   6
  -2   2   1 828.857 124.189   4
  -2   2   1 958.768 157.539   3
  -2   2   0 572965. 9900.47   3
  -2   2   0 562387. 10094.4   6
  -2   2   0 572330. 9964.22   2
  -2   2  -1 20241.5 766.341   6
  -2   2  -1 20698.2 711.400   2
  -2   2  -1 21317.8 699.386   3
  -2   2  -2 11269.6 503.647   2
  -2   2  -2 11822.8 492.878   3
   2  -2   3 2.70066 117.646   1
  -2   2  -3 22.5130 71.5053   2
  -2   2  -3 120.523 71.0307   3
  -2   2  -4 2053.90 220.830   2
  -2   2  -4 1670.43 181.147   3
   2  -2   4 1878.18 270.751   1
  -2   2  -5 284972. 5468.36   2
   2  -2   5 301626. 5911.49   1
   2  -2   6 7935.40 640.813   1
  -2   2  -6 9779.44 518.005   2
   2  -2   7-1.05687 198.048   1
  -2   2  -7 216.438 117.183   4
  -2   2  -8 106623. 2693.19   4
  -2   2  -8 111499. 2572.83   2
   2  -2   8 109418. 3226.90   1
  -2   2  -9 117922. 2930.17   4
   2  -2   9 116198. 3552.55   1
  -2   2 -10 5516.44 502.721   4
   2  -2  10 6334.04 791.147   1
   2  -2  11 2682.61 574.181   1
  -2   2 -12 18177.0 644.175  39
   2  -2  12 16922.5 1486.04   1
   2  -2  13 7743.80 1053.90   1
  -2   2 -13 8036.28 418.808  39
  -2   2 -14 3028.94 253.670  39
  -2   2 -14 3339.95 268.071   8
  -2   2 -15 2752.13 249.828   8
  -2   2 -15 2076.61 213.234  39
   2  -2  15 2404.32 277.940  40
  -2   2 -16 48.9244 97.0094   8
   2  -2  16 16.0223 107.173  40
  -2   2 -16 1.37916 79.7073  39
  -2   2 -17 20997.5 681.394  39
  -2   2 -17 22025.4 696.516   8
  -2   2 -18 11231.4 425.448  39
  -2   2 -18 12048.5 446.821   8
  -2   2 -18 11487.8 407.350  29
  -2   2 -19 507.373 74.8868  39
  -2   2 -19 621.633 92.2568   8
  -2   2 -20 452.001 58.3099   8
   2  -1 -20 2392.55 160.731  39
   2  -1 -19 17989.9 571.860  39
   2  -1 -18 2125.44 204.039  39
   2  -1 -17 9496.57 457.143  39
   2  -1 -16 3682.53 295.158  39
   2  -1 -15 161.705 108.095  39
   2  -1 -14 11003.1 512.921  39
  -2   1  14 10898.5 1187.83   1
   2  -1 -13 9931.72 469.028  39
  -2   1  13 9990.18 1059.14   1
  -2   1  12 34130.3 1870.65   1
   2  -1 -12 33435.8 944.385  39
  -2   1  11 2402.79 473.087   1
  -2   1  10 43651.6 1817.26   1
  -2   1   9 447.323 211.538   1
  -2   1   8 26662.2 1174.16   1
  -2   1   7 70999.1 1977.30   1
  -2   1   6 45042.5 1354.74   1
  -2   1   5 142352. 2948.44   1
  -2   1   4 92.6350 65.8924   1
  -2   1   3 51050.3 1119.56   1
  -2   1   3 47549.3 1040.50   4
  -2   1   2 463699. 7948.93   4
  -2   1   2 460995. 7820.79   1
  -2   1   1 223548. 4376.91   6
  -2   1   1 222206. 3997.77   4
  -2   1   1 219291. 4062.62   3
  -2   1   1 219063. 3724.91   1
  -2   1   0 265219. 4922.55   6
  -2   1   0 253041. 4698.70   3
  -2   1   0 260148. 4701.80   4
  -2   1  -1 2863.41 238.979   4
  -2   1  -1 2934.12 274.041   6
  -2   1  -1 2786.68 230.654   5
  -2   1  -1 3541.05 230.553   2
   2  -1   1 3154.57 218.846   1
   2  -1   2 1136.88 165.892   1
  -2   1  -2 1248.05 179.962   4
  -2   1  -2 1057.10 128.921   2
  -2   1  -2 1128.69 158.755   5
  -2   1  -3 201824. 3813.95   2
  -2   1  -3 205494. 3859.60   5
  -2   1  -3 212234. 4001.71   4
   2  -1   3 214714. 4056.96   1
  -2   1  -4 370604. 6668.84   4
   2  -1   4 380048. 6804.54   1
  -2   1  -4 364254. 6460.65   5
  -2   1  -5 196623. 3685.10   5
  -2   1  -5 189385. 3901.93   4
   2  -1   5 196439. 4104.02   1
  -2   1  -5 195398. 3691.66   2
  -2   1  -6 16589.6 750.986   4
  -2   1  -6 17890.3 653.719   2
  -2   1  -6 18112.8 634.260   5
   2  -1   6 16965.6 891.032   1
   2  -1   7 182653. 4187.44   1
  -2   1  -7 181705. 3533.57   2
   2  -1   8 12938.2 928.511   1
  -2   1  -8 14625.1 750.649   4
  -2   1  -9 4324.85 413.557   4
   2  -1   9 4020.70 560.361   1
   2  -1  10 1767.05 415.823   1
   2  -1  11 6960.03 861.198   1
   2  -1  12 11791.3 1210.83   1
  -2   1 -12 13711.0 545.356  39
  -2   1 -13 685.669 137.334   8
   2  -1  13 657.161 318.780   1
  -2   1 -13 813.421 143.328  39
   2  -1  14 12436.4 616.694  40
  -2   1 -14 12418.4 538.318   8
  -2   1 -14 13426.5 553.855  39
  -2   1 -15 19809.4 692.724   8
  -2   1 -15 19351.9 690.527  39
  -2   1 -16 1519.28 182.051  39
  -2   1 -16 1344.43 174.577   8
  -2   1 -17 3636.03 251.647   8
  -2   1 -17 3451.20 226.969  29
  -2   1 -17 3065.37 238.582  39
  -2   1 -18 11787.1 427.699   8
  -2   1 -18 11267.2 418.629  39
  -2   1 -19 9187.47 321.451   8
  -2   1 -19 8313.22 302.050  39
   2   0 -21 1436.21 101.189  11
   2   0 -20 2289.55 167.996  39
   2   0 -19 220.082 78.3565  39
   2   0 -18-70.9525 108.298  39
   2   0 -17 15480.5 613.954  39
   2   0 -16 2424.98 241.398  39
   2   0 -15 35435.0 1041.54  39
   2   0 -14 112.848 83.8878  39
  -2   0  14-296.222 275.371   1
  -2   0  13 14816.0 1326.57   1
   2   0 -13 15492.4 605.816  39
   2   0 -13 17744.8 1125.71   2
  -2   0  12 14959.3 1221.59   1
  -2   0  11 1286.13 363.682   1
  -2   0  10 5768.17 635.123   1
  -2   0   9 87024.8 2613.47   1
  -2   0   8 147114. 3531.91   1
  -2   0   7 45432.5 1475.23   1
  -2   0   6 34655.5 1144.97   1
  -2   0   5 1541.48 196.389   1
  -2   0   4 15433.8 559.713   1
  -2   0   3 156.026 64.7731   1
  -2   0   2 32027.7 813.812   4
  -2   0   1 371561. 6518.64   4
  -2   0   0 47740.3 1166.11   4
   2   0   0 48945.4 919.482   1
  -2   0  -1 66991.4 1529.23   5
  -2   0  -1 68777.5 1533.84   4
   2   0   1 67058.5 1365.47   1
   2   0   2 158574. 3078.23   1
  -2   0  -2 158928. 3163.23   4
  -2   0  -2 167945. 3143.05   5
  -2   0  -3 207719. 3708.47   2
   2   0   3 214106. 4046.28   1
  -2   0  -3 212012. 3982.27   5
  -2   0  -3 214410. 4044.70   4
   2   0   4 445.607 137.388   1
  -2   0  -4 399.965 108.892   5
  -2   0  -4 447.116 66.7622   2
  -2   0  -5 42538.6 1254.47   4
  -2   0  -5 45607.5 1212.15   5
   2   0   5 44700.1 1396.17   1
  -2   0  -5 43776.1 992.456   2
  -2   0  -6 78810.1 1827.59   5
  -2   0  -6 73790.1 1896.06   4
   2   0   6 74897.7 2147.97   1
  -2   0  -7 93887.7 2127.78   5
  -2   0  -7 88244.7 2223.44   4
   2   0   7 92191.1 2579.87   1
   2   0   8 46288.1 1836.74   1
  -2   0  -8 49406.2 1512.56   4
   2   0   9 46886.8 1971.74   1
  -2   0  -9 51939.3 1588.04   4
   2   0  10 5655.38 701.114   1
   2   0  11 819.743 316.872   1
  -2   0 -12 574.440 121.517  39
  -2   0 -12 809.459 135.477   8
   2   0  12 556.858 218.093   1
  -2   0 -13 3515.25 267.496   8
  -2   0 -13 3256.13 261.191  39
   2   0  13 3766.35 718.988   1
  -2   0 -14 30883.8 938.117  39
  -2   0 -14 31329.3 922.502   8
  -2   0 -15 890.098 157.117   8
  -2   0 -15 852.353 141.105  39
  -2   0 -16 466.812 123.990  39
  -2   0 -16 240.988 81.6596  29
  -2   0 -16 317.504 95.3741   8
  -2   0 -17 8255.60 382.023  39
  -2   0 -17 9049.74 390.774   8
  -2   0 -18 4205.40 232.837  39
  -2   0 -18 4449.80 238.725   8
  -2   0 -19 1171.77 101.668   8
  -2   0 -19 1201.97 100.646  39
   2   1 -21 3601.64 173.451  39
  -2  -1  21 3341.98 250.058  15
  -2  -1  20 833.670 115.007  13
   2   1 -20 1037.60 118.518  39
   2   1 -19 25626.8 738.061  39
   2   1 -19 23917.3 630.777   8
   2   1 -18 2516.93 226.798  39
   2   1 -17 1706.14 202.776  39
   2   1 -16-71.2210 115.157  39
   2   1 -15 731.854 147.023  39
   2   1 -14 1830.54 203.373  39
  -2  -1  14 1697.77 231.656  40
  -2  -1  14 1667.69 540.639   1
   2   1 -13 436.420 231.095   2
   2   1 -13 56.3300 84.9809  39
  -2  -1  13-157.709 285.247   1
  -2  -1  13 53.2668 100.308  40
  -2  -1  12 22939.1 1570.07   1
   2   1 -12 24538.0 1326.38   2
  -2  -1  11 2890.54 523.997   1
  -2  -1  10-166.542 257.650   1
  -2  -1   9 6131.07 614.792   1
  -2  -1   8 822.787 199.268   1
  -2  -1   7 552.663 184.041   1
  -2  -1   6 244.235 122.175   1
  -2  -1   5 419.812 130.413   1
  -2  -1   4 34745.1 1028.59   1
  -2  -1   4 36474.8 1343.68   6
  -2  -1   3 19269.2 856.697   6
  -2  -1   2 123299. 2624.32   6
  -2  -1   2 109923. 2380.95   5
  -2  -1   1 80471.6 2041.66   6
  -2  -1   1 99323.9 1930.97   4
   2   1   0 77900.5 1513.43   1
  -2  -1   0 77480.1 1692.17   4
  -2  -1  -1 200160. 3813.86   4
  -2  -1  -1 204130. 3845.81   5
   2   1   1 201007. 3670.16   1
   2   1   2 4309.08 283.648   1
  -2  -1  -2 3869.49 290.933   4
  -2  -1  -3 25894.3 846.807   4
   2   1   3 25876.1 865.652   1
   2   1   4 42927.8 1275.26   1
  -2  -1  -4 41849.6 1200.14   4
  -2  -1  -5 9124.41 499.154   4
   2   1   5 9012.04 573.847   1
   2   1   6 9929.75 660.971   1
  -2  -1  -6 9552.31 538.747   4
   2   1   7 1365.91 288.367   1
  -2  -1  -7 1612.79 227.081   4
   2   1   8 16559.9 1033.04   1
  -2  -1  -8 17308.3 791.501   4
   2   1   9 2024.63 406.970   1
   2   1  10 17610.5 1237.02   1
  -2  -1 -11 22802.8 723.611  39
   2   1  11 21766.9 1506.70   1
  -2  -1 -11 23460.6 726.558   8
   2   1  12 81355.9 3306.56   1
  -2  -1 -12 83664.1 1837.14   8
  -2  -1 -12 84022.0 1856.15  39
  -2  -1 -13 45576.3 1191.64  39
  -2  -1 -13 44107.0 1167.01   8
  -2  -1 -14 3427.83 264.506   8
  -2  -1 -14 3150.30 258.480  39
  -2  -1 -15 9549.60 441.282   8
  -2  -1 -15 9953.38 429.617  29
  -2  -1 -15 9882.56 467.405  39
  -2  -1 -16 1223.81 154.669  39
  -2  -1 -16 1363.43 163.245   8
  -2  -1 -17 7520.30 340.711   8
  -2  -1 -17 7094.56 341.216  39
  -2  -1 -18 3775.95 205.519   8
  -2  -1 -18 3586.66 204.882  39
  -2  -1 -19 4086.12 196.188  20
  -2  -1 -19 3090.90 146.753   8
  -2  -2  21 22.9160 82.7029  15
   2   2 -21 138.661 48.1426  39
   2   2 -20 323.499 81.0976  39
   2   2 -20 181.625 52.0349   8
   2   2 -19 10444.7 437.682  39
   2   2 -19 10353.0 385.663   8
   2   2 -18 407.570 120.129  39
   2   2 -17 22990.3 781.598  39
   2   2 -16 17660.6 676.884  39
   2   2 -15 737.481 146.452  39
  -2  -2  15 700.251 178.473  40
  -2  -2  14 20708.7 827.003  40
   2   2 -14 22484.0 764.589  39
   2   2 -14 23080.8 1383.11   2
   2   2 -13 4173.26 559.267   2
  -2  -2  13 3952.76 322.703  40
   2   2 -13 3829.59 280.817  39
  -2  -2  13 4153.07 737.233   1
   2   2 -12 11884.6 913.449   2
  -2  -2  12 10467.3 1087.77   1
  -2  -2  11 5034.12 695.083   1
   2   2 -11 5594.11 589.868   2
   2   2 -10 87045.6 2560.16   2
  -2  -2  10 77117.1 2787.13   1
  -2  -2   9 8535.90 768.744   1
  -2  -2   8 3187.38 434.593   1
  -2  -2   7 9599.19 680.756   1
  -2  -2   6 2703.71 343.409   1
  -2  -2   5 112150. 2836.17   6
  -2  -2   4 5216.31 359.155   5
  -2  -2   4 6214.27 482.538   6
  -2  -2   3 67349.0 1725.90   6
  -2  -2   3 62747.7 1529.17   5
  -2  -2   2 326668. 5937.25   6
  -2  -2   2 310592. 5795.10   5
  -2  -2   1 6426.46 379.314   5
  -2  -2   1 6569.61 421.207   6
   2   2   0 419058. 7391.07   1
  -2  -2   0 425812. 7634.31   6
  -2  -2  -1 364387. 6263.32   4
   2   2   1 357272. 6224.33   1
  -2  -2  -2 12514.3 540.692   4
   2   2   2 12471.1 558.548   1
   2   2   3 87057.4 2077.15   1
  -2  -2  -3 86752.2 1976.89   4
   2   2   4 109229. 2560.40   1
  -2  -2  -4 107179. 2375.21   4
  -2  -2  -5 87003.0 2062.68   4
   2   2   5 87478.0 2301.38   1
  -2  -2  -6 35336.2 1139.46   4
   2   2   6 34228.8 1359.83   1
  -2  -2  -7 80454.5 2010.77   4
   2   2   7 78300.2 2398.22   1
   2   2   8 4405.45 538.801   1
   2   2   9 29565.5 1534.63   1
   2   2  10 3913.34 595.558   1
  -2  -2 -11 4698.76 300.553  39
  -2  -2 -11 5036.52 301.966   8
   2   2  11 4417.04 692.174   1
  -2  -2 -12 6463.19 364.847  39
  -2  -2 -12 6282.94 352.764   8
   2   2  12 6229.52 865.644   1
  -2  -2 -13 56023.6 1389.94  39
  -2  -2 -13 58451.6 1369.77  29
  -2  -2 -13 55785.8 1366.43   8
  -2  -2 -14 5209.76 336.497  39
  -2  -2 -14 5822.71 338.033   8
  -2  -2 -15 6905.49 371.564  39
  -2  -2 -15 7067.57 362.404   8
  -2  -2 -16 3913.61 259.906  39
  -2  -2 -16 3969.89 252.294   8
  -2  -2 -17 5844.48 291.117  39
  -2  -2 -17 6276.74 288.533   8
  -2  -2 -18 1079.34 105.783  39
  -2  -2 -18 1137.47 101.286   8
  -2  -2 -19 6840.42 247.146  20
  -2  -3  21 811.107 101.911  13
   2   3 -21 1020.98 100.626  39
  -2  -3  21 1099.85 152.988  15
   2   3 -20 13155.8 451.529  39
   2   3 -20 12543.6 398.625   8
   2   3 -19 263.848 97.9673  39
   2   3 -18 5113.80 325.534  39
   2   3 -17 3160.16 274.995  39
   2   3 -16 30000.1 939.431  39
   2   3 -15 578.683 138.452  39
  -2  -3  15 466.472 147.084  40
   2   3 -14 50269.9 1323.02  39
  -2  -3  14 50529.8 1447.85  40
   2   3 -13 116409. 3510.08   2
   2   3 -13 112714. 2356.02  39
  -2  -3  13 111089. 2491.74  40
   2   3 -12 22402.0 1301.64   2
   2   3 -11 1206.11 303.583   2
   2   3 -10 690.634 232.799   2
   2   3  -9 18586.5 1022.47   2
   2   3  -8 53115.5 1763.27   2
  -2  -3   7 71631.8 2256.01   6
  -2  -3   6 20777.6 1002.19   6
  -2  -3   5 13096.0 601.392   5
  -2  -3   5 14022.0 731.487   6
  -2  -3   4 17954.1 774.904   6
  -2  -3   4 16711.6 676.698   5
  -2  -3   3 228130. 4378.92   5
  -2  -3   3 231892. 4474.33   6
  -2  -3   2 34135.0 1057.76   6
   2   3  -2 35746.1 1000.16   2
  -2  -3   2 33071.7 1030.27   5
  -2  -3   1 940167. 15826.9   6
   2   3  -1 902373. 15594.0   2
   2   3   0 974289. 16589.6   2
   2   3   0 999999. 16937.3   1
   2   3   1 215222. 3831.04   2
   2   3   1 227589. 4316.27   1
   2   3   2 10997.7 580.651   1
   2   3   3 82.4995 121.911   1
   2   3   4 137535. 3191.36   1
   2   3   5 51316.8 1701.84   1
   2   3   6 24238.4 1174.48   1
   2   3   7 4744.26 541.976   1
   2   3   8 3536.35 514.721   1
   2   3   9 1243.02 293.923   1
   2   3  10 8762.33 923.997   1
  -2  -3 -10 10445.5 436.498   8
  -2  -3 -11 4813.18 307.657  39
  -2  -3 -11 4810.12 295.544  29
  -2  -3 -11 5191.89 305.283   8
   2   3  11 4360.55 702.196   1
  -2  -3 -12 75435.1 1669.59   8
  -2  -3 -12 73487.6 1691.26  39
  -2  -3 -13 29085.6 848.868   8
  -2  -3 -13 27496.3 856.915  39
  -2  -3 -14 912.246 144.687  39
  -2  -3 -14 1061.68 144.062   8
  -2  -3 -15 729.394 128.299  39
  -2  -3 -15 720.797 115.611   8
  -2  -3 -16 5325.10 295.701  39
  -2  -3 -16 5779.27 285.239   8
  -2  -3 -17 23860.4 602.323   8
  -2  -3 -17 22535.8 628.906  39
  -2  -3 -18 10020.9 343.099  20
  -2  -3 -18 8654.59 292.738  39
  -2  -4  21 2860.08 217.740  15
   2   4 -21 2465.66 130.525   8
   2   4 -21 3100.13 167.464  39
   2   4 -20 80.8271 53.2709   8
  -2  -4  20 63.9262 63.8260  14
   2   4 -20 61.0601 68.5986  39
   2   4 -19 787.438 126.732  39
   2   4 -18 12411.7 524.664  39
   2   4 -17 4210.57 306.272  39
  -2  -4  16 763.353 206.753  40
   2   4 -16 653.961 138.979  39
  -2  -4  15 27921.8 1014.05  40
   2   4 -15 27519.9 894.629  39
   2   4 -14 13399.3 575.223  39
  -2  -4  14 14240.1 668.214  40
   2   4 -14 14315.8 1129.98   2
   2   4 -13 795.360 138.010  39
  -2  -4  13 873.146 182.707  40
   2   4 -13 746.414 297.176   2
   2   4 -12 50288.5 2097.70   2
   2   4 -11 12967.7 958.839   2
  -2  -4  10 71406.8 2559.19   6
   2   4 -10 81707.1 2541.52   2
  -2  -4   9 15916.4 1006.23   6
   2   4  -9 17901.0 1025.95   2
  -2  -4   8 40053.6 1572.57   6
   2   4  -8 42939.9 1574.56   2
  -2  -4   7 326.755 159.779   6
   2   4  -7 297.268 195.553   2
  -2  -4   6 94858.9 2420.46   6
   2   4  -6 102363. 2532.83   2
  -2  -4   5 5434.25 375.389   5
  -2  -4   5 6110.11 439.523   6
   2   4  -5 6315.70 469.308   2
  -2  -4   4 8390.62 484.993   5
  -2  -4   4 8390.39 483.938   6
   2   4  -4 8967.43 534.820   2
  -2  -4   3 15772.2 663.060   6
   2   4  -3 16299.8 701.380   2
  -2  -4   3 15777.0 690.348   5
   2   4  -2 48264.6 1322.94   2
   2   4  -1 152017. 3062.75   2
   2   4   0 36711.3 1275.35   1
   2   4   0 34786.3 979.479   2
   2   4   1 61639.0 1364.80   2
   2   4   1 64278.9 1815.97   1
   2   4   2 62255.5 1830.33   1
   2   4   3 4554.90 439.588   1
   2   4   4 4084.43 440.406   1
   2   4   5 1277.06 295.451   1
   2   4   6 20250.5 1136.20   1
   2   4   7 9948.63 841.266   1
   2   4   8 29908.4 1588.87   1
   2   4   9 7734.16 845.507   1
  -2  -4 -10 7642.92 387.431  39
  -2  -4 -10 7557.08 367.624   8
  -2  -4 -11 191.700 89.8949  39
  -2  -4 -11 16.5630 63.6361   8
   2   4  11 204.793 283.664   1
  -2  -4 -12 39840.5 1084.14  39
  -2  -4 -12 40518.0 1052.90   8
  -2  -4 -13 5716.22 320.447   8
  -2  -4 -13 5356.05 330.532  39
  -2  -4 -14 10200.0 457.230  39
  -2  -4 -14 10738.6 439.363   8
  -2  -4 -15 12660.1 493.842  39
  -2  -4 -15 13472.2 469.412   8
  -2  -4 -16 18789.9 525.508   8
  -2  -4 -16 17539.2 560.437  39
  -2  -4 -17 736.308 107.206  20
  -2  -4 -17 776.482 93.0979  39
  -2  -4 -18 6017.04 228.262  20
  -2  -4 -18 5015.00 204.222  10
   2   5 -21 186.458 47.1619   8
  -2  -5  21 299.838 81.7211  15
   2   5 -21 143.857 45.6784  39
   2   5 -20 10680.0 399.826  39
   2   5 -19 4427.57 277.408  39
   2   5 -18 2485.02 230.804  39
   2   5 -17 415.490 130.932  39
   2   5 -16 22333.6 782.796  39
  -2  -5  16 21481.1 880.281  40
   2   5 -15 17385.3 676.973  39
  -2  -5  15 17543.7 777.746  40
   2   5 -14 699.699 144.750  39
  -2  -5  14 780.291 181.176  40
   2   5 -14 647.384 252.723   2
   2   5 -13 46524.1 1227.03  39
   2   5 -13 48863.0 2167.27   2
  -2  -5  13 46382.7 1349.52  40
  -2  -5  12 7399.14 435.241  40
   2   5 -12 7152.48 385.043  39
   2   5 -12 7304.69 777.488   2
   2   5 -11 1529.74 380.678   2
   2   5 -10 111845. 3225.24   2
   2   5  -9 45419.4 1777.37   2
   2   5  -8 91670.2 2640.10   2
  -2  -5   7 1714.95 248.188   6
   2   5  -7 1931.77 328.381   2
  -2  -5   6 599.821 135.215   6
  -2  -5   6 607.902 135.431   5
   2   5  -6 384.353 194.392   2
   2   5  -5 19082.4 888.839   2
  -2  -5   5 17668.1 706.552   6
  -2  -5   5 17343.1 739.931   5
  -2  -5   4 1636.44 202.571   6
   2   5  -4 1947.58 277.600   2
  -2  -5   4 1803.54 234.651   5
   2   5  -3 28701.1 1057.16   2
   2   5  -2 27296.1 991.419   2
   2   5  -1 39639.5 1211.21   2
   2   5   0 56040.5 1878.54   1
   2   5   0 52754.9 1428.36   2
   2   5   1 6717.97 598.608   1
   2   5   1 6985.15 382.725   2
   2   5   2 53.5264 157.603   1
   2   5   3 15716.1 948.885   1
   2   5   4 23931.9 1234.42   1
   2   5   5 2724.58 449.252   1
   2   5   6 14795.1 1052.44   1
   2   5   7 900.793 317.132   1
   2   5   8 14710.2 1144.00   1
   2   5   9 2867.77 547.481   1
  -2  -5  -9 3240.10 243.960  39
  -2  -5  -9 3079.86 221.172   8
  -2  -5  -9 2877.68 219.696  33
  -2  -5 -10 3307.66 254.985  39
  -2  -5 -10 3253.00 234.591   8
  -2  -5 -10 3584.94 247.649  33
   2   5  10 2945.85 586.273   1
  -2  -5 -11 16041.8 564.520   8
  -2  -5 -11 14700.8 580.895  39
  -2  -5 -12 51285.4 1301.09  39
  -2  -5 -12 53332.5 1255.89   8
  -2  -5 -13 4338.05 263.166   8
  -2  -5 -13 4290.05 291.830  39
  -2  -5 -14 171.564 91.8684  39
  -2  -5 -14-29.7927 64.1514   8
  -2  -5 -15 1633.98 179.165  20
  -2  -5 -15 1562.03 156.616  39
  -2  -5 -16 12683.7 430.670  39
  -2  -5 -16 14223.0 471.531  20
  -2  -5 -17 210.717 45.3208  39
  -2  -5 -17 420.799 75.8227  20
   2   6 -21 4227.04 191.741  39
   2   6 -21 3989.31 176.244   8
   2   6 -20 8119.46 336.474  39
   2   6 -19 2401.25 205.450  39
   2   6 -18 11609.3 502.534  39
   2   6 -17 3631.81 286.709  39
  -2  -6  16 14089.8 693.404  40
   2   6 -16 14091.7 595.765  39
  -2  -6  15 56664.2 1583.04  40
   2   6 -15 55411.9 1430.14  39
  -2  -6  14 34787.6 1115.50  40
   2   6 -14 33828.6 1006.77  39
  -2  -6  13 4435.21 357.381  40
  -2  -6  13 3411.47 285.913  16
   2   6 -13 4016.67 307.401  39
   2   6 -13 3991.31 608.115   2
  -2  -6  12 49452.1 1364.81  23
   2   6 -12 57773.7 2328.59   2
  -2  -6  12 56583.2 1442.64  40
  -2  -6  12 49390.9 1315.83  16
   2   6 -11 9875.55 885.213   2
   2   6 -10 130.826 150.656   2
   2   6  -9 1268.13 312.736   2
   2   6  -8 17619.6 1038.49   2
   2   6  -7 4625.14 507.753   2
   2   6  -6 32472.8 1332.35   2
  -2  -6   6 31669.6 1074.48   5
   2   6  -5 63922.6 1925.87   2
  -2  -6   5 60227.6 1695.69   5
   2   6  -4 36096.8 1316.21   2
  -2  -6   4 34547.3 1207.55   5
   2   6  -3 6095.59 491.793   2
   2   6  -2 51110.7 1582.56   2
   2   6  -1 28996.5 1090.78   2
   2   6   0 3910.87 355.768   2
   2   6   0 3295.82 482.872   1
   2   6   1 168036. 4283.18   1
   2   6   2 48876.2 1950.67   1
   2   6   3 8820.16 798.901   1
   2   6   4 7811.96 759.107   1
   2   6   5 11790.6 975.866   1
   2   6   6 74420.1 2776.81   1
   2   6   7 34195.7 1856.63   1
   2   6   8 847.421 305.243   1
  -2  -6  -8 816.516 131.455  39
  -2  -6  -8 864.180 131.914  33
  -2  -6  -9 17411.7 614.418  33
  -2  -6  -9 17347.1 621.355  39
   2   6   9 16862.2 1412.34   1
  -2  -6 -10 31948.8 931.425  39
  -2  -6 -10 32662.5 916.458  33
  -2  -6 -11 1643.07 178.925  39
  -2  -6 -11 1932.25 191.790  33
  -2  -6 -12 3753.14 274.417  39
  -2  -6 -12 3937.08 258.091  33
  -2  -6 -13 10208.7 464.682  20
  -2  -6 -13 9810.46 437.360  39
  -2  -6 -14 44131.4 1097.02  39
  -2  -6 -14 47200.8 1134.01  20
  -2  -6 -15 2677.50 203.231  20
  -2  -6 -15 2568.91 184.618  39
  -2  -6 -16 871.939 103.034  20
  -2  -6 -16 1026.94 100.243  39
  -2  -6 -17 170.012 46.0253  10
   2   7 -21 2318.55 127.193   8
   2   7 -20 2364.55 168.257  39
  -2  -7  20 1555.99 143.318  15
   2   7 -19 77.0271 79.3198  39
   2   7 -18 3323.75 254.277  39
   2   7 -17 2082.09 217.831  39
   2   7 -16 3636.96 294.767  39
  -2  -7  16 3841.17 358.636  40
  -2  -7  15 8939.12 472.291  16
  -2  -7  15 9779.80 558.338  40
   2   7 -15 8837.57 471.704  39
   2   7 -14 382.202 102.756  39
  -2  -7  14 683.864 144.224  16
  -2  -7  14 475.816 153.995  40
   2   7 -13-133.888 160.675   2
  -2  -7  13 101.932 95.3857  23
  -2  -7  13 128.981 99.0476  16
  -2  -7  13 23.0036 119.091  40
  -2  -7  12 11794.8 566.319  23
  -2  -7  12 11269.0 535.131  16
  -2  -7  12 11559.3 572.604  40
   2   7 -12 12558.4 1063.09   2
  -2  -7  11 7467.83 420.653  40
   2   7 -11 6459.53 745.900   2
  -2  -7  11 6329.27 396.647  23
   2   7 -10 2240.95 419.166   2
   2   7  -9 1880.82 381.043   2
   2   7  -8 24242.4 1285.23   2
   2   7  -7 4896.99 537.800   2
   2   7  -6 432.428 183.090   2
  -2  -7   5 16260.4 803.207   5
   2   7  -5 16583.3 941.479   2
   2   7  -4 40566.6 1512.76   2
   2   7  -3 18010.9 934.842   2
   2   7  -2 13414.6 783.754   2
   2   7  -1 28790.4 1174.93   2
   2   7   0 36090.7 1298.44   2
   2   7   0 35513.5 1811.77   1
   2   7   1 328.839 246.437   1
   2   7   2 13060.5 1076.07   1
   2   7   3 84366.5 3015.92   1
   2   7   4 57672.6 2464.01   1
   2   7   5 167.855 186.324   1
   2   7   6 2500.54 557.650   1
  -2  -7  -7 8070.94 401.428  20
  -2  -7  -7 8906.30 412.751  39
  -2  -7  -7 8800.12 413.969  33
   2   7   8 125.938 244.057   1
  -2  -7  -8 82.4071 70.6543  39
  -2  -7  -8 195.937 90.0711  20
  -2  -7  -8 227.133 94.3109  33
  -2  -7  -9 28915.4 863.194  39
  -2  -7  -9 28969.5 863.423  33
  -2  -7  -9 27711.9 863.094  20
  -2  -7 -10 2019.49 201.803  39
  -2  -7 -10 1942.87 207.816  20
  -2  -7 -10 2085.12 205.006  33
  -2  -7 -11 12980.9 533.423  39
  -2  -7 -11 13457.2 553.811  20
  -2  -7 -11 13692.2 532.597  33
  -2  -7 -12 12952.1 493.734  33
  -2  -7 -12 12794.9 518.789  20
  -2  -7 -12 12555.3 505.996  39
  -2  -7 -13-47.1257 84.1513  39
  -2  -7 -13-139.982 94.8427  20
  -2  -7 -14 76.5095 66.9717  20
  -2  -7 -14-85.7441 69.4154  39
  -2  -7 -15 2605.21 174.792  20
  -2  -7 -15 2317.59 158.764  39
  -2  -7 -16 8471.63 270.709  20
  -2  -7 -16 8686.31 305.819  10
   2   8 -20 9093.32 333.243  39
   2   8 -19 1125.71 135.967  39
   2   8 -18 5253.75 308.747  39
   2   8 -17 4968.11 323.769  39
  -2  -8  16 732.722 139.127  16
  -2  -8  16 802.513 180.120  40
   2   8 -16 1055.41 179.500  39
  -2  -8  15 9.35411 139.046  40
   2   8 -15 235.285 109.651  39
  -2  -8  15 298.431 105.263  16
  -2  -8  14 36.5009 107.502  40
   2   8 -14-111.373 105.653  39
  -2  -8  14 20.1620 106.013  16
  -2  -8  13 45169.1 1309.31  40
  -2  -8  13 42859.1 1277.41  23
  -2  -8  13 43516.8 1253.00  16
  -2  -8  12 1237.83 194.537  40
  -2  -8  12 1662.72 203.397  16
  -2  -8  12 1116.01 190.537  23
   2   8 -12 1893.25 458.166   2
  -2  -8  11 11877.9 547.621  40
  -2  -8  11 11645.2 562.825  23
   2   8 -11 12675.3 1059.19   2
  -2  -8  11 11011.2 500.396  42
   2   8 -10 345.632 253.325   2
  -2  -8  10 450.378 111.249  23
   2   8  -9 37863.6 1777.99   2
   2   8  -8 35748.5 1659.66   2
   2   8  -7 44022.1 1813.88   2
   2   8  -6 99212.0 2910.34   2
  -2  -8   5 36411.2 1342.85   5
   2   8  -5 35686.8 1527.75   2
   2   8  -4 20457.1 1097.26   2
   2   8  -3 9160.80 703.504   2
   2   8  -2 9084.94 697.186   2
   2   8  -1 166213. 3927.05   2
   2   8   0 3185.21 607.838   1
   2   8   1 83545.9 3243.23   1
   2   8   2 18006.0 1417.62   1
   2   8   3 3162.44 656.007   1
   2   8   4 46571.8 2397.69   1
   2   8   5 6267.42 887.418   1
  -2  -8  -5 7366.18 373.828  33
  -2  -8  -6 66626.7 1516.93  39
  -2  -8  -6 65000.1 1502.92  20
  -2  -8  -6 65848.3 1526.12  33
  -2  -8  -7 3356.51 257.994  39
  -2  -8  -7 4060.69 282.179  20
  -2  -8  -7 3867.73 286.830  33
   2   8   7 3971.06 715.490   1
  -2  -8  -8 3412.38 265.530  20
  -2  -8  -8 3458.06 263.484  39
  -2  -8  -8 3266.53 265.925  33
  -2  -8  -9 7135.04 385.385  20
  -2  -8  -9 7077.01 389.353  33
  -2  -8  -9 7454.09 393.181  39
  -2  -8 -10 116.308 78.4934  39
  -2  -8 -10 154.131 87.8641  20
  -2  -8 -10 286.186 99.3811  33
  -2  -8 -11 1492.62 171.143  20
  -2  -8 -11 1590.01 178.708  39
  -2  -8 -11 1434.92 169.576  33
  -2  -8 -12-6.39206 72.3873  20
  -2  -8 -12 63.4611 63.0752  33
  -2  -8 -12 6.13927 71.6068  39
  -2  -8 -13 36852.9 929.715  39
  -2  -8 -13 37184.6 899.863  33
  -2  -8 -13 39121.9 948.068  20
  -2  -8 -14 1815.20 145.181  39
  -2  -8 -14 1953.41 150.917  20
  -2  -8 -15 14846.5 401.114  20
  -2  -8 -15 14079.8 398.576  39
   2   8  15 14106.3 729.837  31
   2   9 -20 6717.97 259.004  39
   2   9 -19 3984.02 230.472  39
   2   9 -18 10173.1 426.012  39
   2   9 -17 1574.08 179.017  39
  -2  -9  17 1636.94 176.065  16
  -2  -9  16 24585.8 826.663  16
   2   9 -16 26129.0 830.856  39
  -2  -9  15 23543.0 855.251  40
   2   9 -15 22293.8 778.528  39
  -2  -9  15 21693.0 804.167  16
  -2  -9  14 5858.88 395.368  16
  -2  -9  14 5881.36 412.407  40
   2   9 -14 5789.17 372.957  39
  -2  -9  13 773.337 169.244  23
  -2  -9  13 905.351 175.299  40
  -2  -9  13 667.085 150.362  16
  -2  -9  12 32.8086 69.3639  42
  -2  -9  12 72.6863 115.044  23
  -2  -9  12-128.542 93.1417  40
  -2  -9  12 35.3815 95.2415  16
  -2  -9  11 17430.7 722.460  23
  -2  -9  11 18771.2 710.530  40
   2   9 -11 19068.4 1348.13   2
  -2  -9  11 17670.2 680.218  42
  -2  -9  10 394.904 116.394  40
   2   9 -10 29.2539 182.535   2
  -2  -9  10 355.044 102.980  42
  -2  -9  10 367.027 129.191  23
   2   9  -9 56486.7 2329.06   2
  -2  -9   9 56565.9 1408.43  42
   2   9  -8 5533.66 668.305   2
   2   9  -7 125.345 183.736   2
   2   9  -6 3540.50 496.468   2
   2   9  -5 159.730 167.325   2
   2   9  -4 3758.10 493.424   2
   2   9  -3 57590.9 2084.70   2
   2   9  -2 500.519 193.167   2
   2   9  -1 50307.3 2615.48   1
   2   9   0 2978.04 666.200   1
   2   9   1 40850.9 2384.95   1
   2   9   2 44956.3 2531.41   1
   2   9   3 37437.6 2307.20   1
  -2  -9  -3 38525.3 1023.46  33
  -2  -9  -4 24524.9 755.173  20
  -2  -9  -4 26114.7 800.230  33
  -2  -9  -4 26190.8 781.815  41
  -2  -9  -4 26157.5 783.286  39
   2   9   4 24149.0 1854.08   1
  -2  -9  -5 574.086 116.369  20
  -2  -9  -5 496.351 110.214  33
   2   9   5 804.692 500.219   1
  -2  -9  -5 603.107 119.551  39
  -2  -9  -6 53470.6 1323.34  20
   2   9   6 55604.7 2968.45   1
  -2  -9  -6 56688.8 1378.57  33
  -2  -9  -6 55566.2 1347.48  39
  -2  -9  -7 663.833 134.321  20
  -2  -9  -7 444.010 127.242  33
  -2  -9  -7 449.941 110.502  39
  -2  -9  -8 679.663 137.210  33
  -2  -9  -8 797.143 138.270  39
  -2  -9  -8 877.965 145.358  20
  -2  -9  -9 5509.05 329.623  20
  -2  -9  -9 5652.40 335.103  39
  -2  -9  -9 5375.67 331.982  33
  -2  -9 -10 9856.03 449.670  39
  -2  -9 -10 10919.1 459.488  20
  -2  -9 -10 9792.51 458.676  33
  -2  -9 -11 48198.2 1184.87  39
  -2  -9 -11 49096.3 1199.15  33
  -2  -9 -11 51528.5 1191.95  20
  -2  -9 -12 1731.00 157.894  33
  -2  -9 -12 1800.89 159.933  20
  -2  -9 -12 1743.97 158.996  39
  -2  -9 -13 1055.66 133.253  10
  -2  -9 -13 1152.71 113.765  20
  -2  -9 -13 851.720 102.364  39
  -2  -9 -14 464.342 67.2559  39
  -2  -9 -14 593.169 90.3665  10
  -2  -9 -14 513.013 63.2237  20
  -2  -9 -15 25370.6 579.438  10
  -2 -10  20 648.088 81.3173  14
   2  10 -19 4870.80 237.862  39
  -2 -10  19 4615.29 246.731  43
   2  10 -18 1436.63 151.750  39
  -2 -10  17 3204.71 243.155  16
   2  10 -17 3293.79 238.173  39
   2  10 -16 402.586 110.510  39
  -2 -10  16 349.901 115.941  16
  -2 -10  15 3150.36 281.910  16
  -2 -10  15 2764.97 271.020  40
   2  10 -15 3069.29 267.706  39
  -2 -10  14 12375.5 584.723  23
  -2 -10  14 12755.3 595.380  40
  -2 -10  14 12097.9 582.975  16
  -2 -10  13 35469.1 1091.09  40
  -2 -10  13 35307.2 1040.84  42
  -2 -10  13 35718.4 1103.28  16
  -2 -10  13 36056.9 1112.91  23
  -2 -10  12 18684.4 714.609  40
  -2 -10  12 17760.6 719.796  16
  -2 -10  12 17978.7 693.687  42
  -2 -10  12 16945.8 723.213  23
  -2 -10  11 6483.15 392.170  40
  -2 -10  11 6123.85 408.193  23
  -2 -10  11 6833.42 403.633  42
  -2 -10  10 3592.78 294.144  42
   2  10 -10 3370.37 558.248   2
  -2 -10  10 3582.20 314.263  23
   2  10  -9 29476.0 1650.48   2
  -2 -10   9 26954.6 886.322  42
  -2 -10   8 606.679 137.896  42
   2  10  -8 154.154 170.464   2
   2  10  -7 51949.6 2188.84   2
  -2 -10   7 53055.5 1349.89  42
   2  10  -6 82765.3 2839.59   2
  -2 -10   6 86286.6 1907.97  42
   2  10  -5 3911.09 538.458   2
   2  10  -4 2264.77 419.379   2
   2  10  -3 2020.35 389.398   2
   2  10  -2 775.112 463.711   1
   2  10  -1 26474.0 2018.59   1
   2  10   0 3753.44 755.508   1
  -2 -10  -1 15919.1 594.247  41
  -2 -10  -1 16176.3 591.115  33
  -2 -10  -2 607.004 111.860  20
  -2 -10  -2 355.868 99.1713  41
  -2 -10  -2 452.121 116.380  33
  -2 -10  -2 230.879 80.4783  10
  -2 -10  -3 5072.51 301.653  20
  -2 -10  -3 5127.35 321.453  41
  -2 -10  -3 5408.69 323.207  39
  -2 -10  -3 4861.31 315.265  33
  -2 -10  -3 5043.41 315.556  10
   2  10   3 5567.63 989.103   1
   2  10   4 1363.18 529.263   1
  -2 -10  -4 1042.90 147.855  41
  -2 -10  -4 1133.77 158.597  10
  -2 -10  -4 816.686 148.713  33
  -2 -10  -4 1055.84 151.282  20
  -2 -10  -4 995.037 146.380  39
  -2 -10  -5 57666.0 1427.30  33
  -2 -10  -5 60104.5 1402.08  41
   2  10   5 54232.1 3095.21   1
  -2 -10  -5 59191.5 1383.37  20
  -2 -10  -5 56373.0 1408.82  10
  -2 -10  -5 57167.7 1401.89  39
  -2 -10  -6 40947.9 1140.02  33
  -2 -10  -6 42649.6 1097.14  20
  -2 -10  -6 41884.5 1118.95  39
  -2 -10  -7 458.650 113.905  39
  -2 -10  -7 420.822 109.029  20
  -2 -10  -7 503.101 130.581  33
  -2 -10  -8 38741.5 1005.95  20
  -2 -10  -8 37106.4 1037.80  33
  -2 -10  -8 36081.3 1014.05  39
  -2 -10  -9 13987.1 550.675  33
  -2 -10  -9 14107.6 521.597  20
  -2 -10  -9 13597.4 531.313  39
  -2 -10 -10-50.0067 97.5764  10
  -2 -10 -10 84.1763 72.7741  20
  -2 -10 -10-15.8993 69.8170  39
  -2 -10 -10 8.52101 80.7987  33
  -2 -10 -11 5376.68 289.223  33
  -2 -10 -11 5819.86 315.336  10
  -2 -10 -11 5193.70 280.905  39
  -2 -10 -11 5904.60 276.948  20
  -2 -10 -12 5457.59 260.194  39
  -2 -10 -12 5744.25 244.119  20
  -2 -10 -12 6207.63 299.289  10
  -2 -10 -13 13949.6 399.746  22
   2  10  13 12656.7 724.644  31
  -2 -10 -14 1234.93 95.3051  10
   2  11 -19 6100.09 241.314  39
  -2 -11  19 5613.19 250.983  43
   2  11 -18 3201.61 203.953  39
   2  11 -17 819.713 122.633  39
  -2 -11  17 1159.17 145.254  16
  -2 -11  16 34198.8 962.274  16
   2  11 -16 34303.8 940.753  39
   2  11 -15 782.691 153.255  39
  -2 -11  15 766.454 153.713  16
  -2 -11  14 2607.80 262.785  16
  -2 -11  14 2525.47 257.833  23
  -2 -11  14 2399.48 224.390  42
  -2 -11  13 679.693 143.338  42
  -2 -11  13 291.156 130.930  16
  -2 -11  13 473.334 133.671  23
  -2 -11  12 12988.7 606.923  23
  -2 -11  12 12383.9 566.055  42
  -2 -11  12 12562.6 596.294  16
  -2 -11  11 41184.7 1215.00  23
  -2 -11  11 41007.5 1180.03  42
  -2 -11  10 1237.95 197.571  42
  -2 -11  10 1006.84 186.478  23
  -2 -11   9 7055.61 418.797  42
   2  11  -9 6688.58 785.057   2
  -2 -11   8 4500.99 337.490  42
   2  11  -8 4553.27 652.656   2
   2  11  -7 49905.6 2196.40   2
  -2 -11   7 49909.0 1323.70  42
  -2 -11   6 5233.10 339.983  41
   2  11  -6 4617.96 632.911   2
  -2 -11   6 5821.50 366.610  42
   2  11  -5 12309.3 995.507   2
  -2 -11   5 13093.1 559.068  42
  -2 -11   5 12633.3 539.455  41
  -2 -11   4 79689.0 1810.59  41
  -2 -11   4 82126.9 1826.58  42
  -2 -11   3 27034.6 855.322  41
  -2 -11   3 28203.5 857.005  42
  -2 -11   3 26607.5 808.874  22
  -2 -11   2 55307.2 1352.83  42
  -2 -11   2 55256.0 1377.47  41
  -2 -11   1 146.335 96.0855  41
  -2 -11   1 59.4978 69.5995  42
   2  11  -1-265.212 373.869   1
  -2 -11   0 17830.5 664.304  41
  -2 -11   0 18419.5 594.124  30
   2  11   0 17838.6 832.843  18
   2  11   0 15745.1 1680.95   1
  -2 -11   0 17564.7 638.208  33
  -2 -11  -1 24919.7 796.104  33
  -2 -11  -1 25089.0 813.505  41
   2  11   1 23826.7 2055.33   1
  -2 -11  -2 7466.30 403.001  33
  -2 -11  -2 7726.32 382.655  10
  -2 -11  -2 7532.47 406.431  41
  -2 -11  -3 4030.65 266.994  20
  -2 -11  -3 3897.69 284.324  41
  -2 -11  -3 4197.83 307.312  33
  -2 -11  -3 4129.45 282.423  10
  -2 -11  -4 50635.7 1293.89  41
  -2 -11  -4 53516.9 1254.56  20
  -2 -11  -4 50844.3 1279.36  10
  -2 -11  -4 50338.5 1302.22  33
  -2 -11  -5 351.637 106.489  10
  -2 -11  -5 455.656 108.035  41
  -2 -11  -5 550.330 115.143  20
  -2 -11  -5 217.613 111.806  33
  -2 -11  -6 8320.92 388.006  20
  -2 -11  -6 8363.29 417.443  39
  -2 -11  -6 8462.44 431.148  33
  -2 -11  -6 7721.35 405.364  10
  -2 -11  -7 388.192 132.395  33
  -2 -11  -7 573.701 127.285  39
  -2 -11  -7 710.008 134.561  10
  -2 -11  -7 544.561 117.378  20
  -2 -11  -8 43603.4 1124.20  10
  -2 -11  -8 42541.4 1107.36  39
  -2 -11  -8 44384.9 1063.01  20
  -2 -11  -8 44876.4 1145.44  33
  -2 -11  -9 5178.36 263.961  20
  -2 -11  -9 4839.65 299.392  33
  -2 -11  -9 4787.88 290.982  10
  -2 -11 -10 17913.5 573.918  10
  -2 -11 -10 16888.3 566.993  33
   2  11  11 3998.43 358.319  24
  -2 -11 -11 5824.50 279.103  10
  -2 -11 -12 1561.36 122.180  22
  -2 -11 -12 1638.28 128.684  10
   2  11  12 1806.60 294.374  31
   2  11  13 7622.65 445.146  31
   2  11  13 7928.80 415.546  18
  -2 -12  18 2860.60 186.593  43
   2  12 -18 2975.83 173.805  39
  -2 -12  17-8.05962 53.1569  16
   2  12 -17-111.656 77.7624  39
   2  12 -16 16403.9 557.558  39
  -2 -12  16 16237.4 575.250  16
  -2 -12  15 3356.38 268.528  16
   2  12 -15 3210.95 247.137  39
  -2 -12  14 29875.3 917.083  23
  -2 -12  14 31096.1 946.549  16
  -2 -12  14 29345.2 869.020  42
  -2 -12  13 3099.03 264.180  42
  -2 -12  13 3170.21 281.907  23
  -2 -12  13 3140.83 284.326  16
  -2 -12  12 345.257 127.857  23
  -2 -12  12 401.461 141.914  16
  -2 -12  12 448.551 130.712  42
  -2 -12  11 1279.15 194.755  16
  -2 -12  11 864.546 162.135  23
  -2 -12  11 1151.08 178.758  42
  -2 -12  10 18517.5 737.650  23
  -2 -12  10 18676.0 724.843  42
  -2 -12   9 855.085 164.586  42
  -2 -12   8 17425.8 695.576  42
  -2 -12   7 1102.92 182.828  42
  -2 -12   6 69431.1 1662.38  42
   2  12  -6 60945.1 2525.18   2
  -2 -12   5 5786.58 373.294  41
  -2 -12   5 6166.68 386.041  42
   2  12  -4 454.557 222.606  24
  -2 -12   4 188.826 99.6471  42
  -2 -12   4 218.617 105.611  41
  -2 -12   3 35860.0 1039.08  41
  -2 -12   3 34250.6 1012.31  42
  -2 -12   3 35021.7 967.098  22
  -2 -12   2 55812.5 1385.07  42
  -2 -12   2 55646.4 1357.90  22
  -2 -12   2 55752.9 1411.64  41
  -2 -12   1 2558.69 248.106  41
  -2 -12   1 2663.01 229.443  42
   2  12   0 22025.3 944.103  18
  -2 -12   0 22132.0 772.770  41
   2  12   1 329.405 166.157  18
  -2 -12  -1 186.548 100.928  41
  -2 -12  -2 27739.3 883.121  41
  -2 -12  -2 28621.9 876.785  33
  -2 -12  -3 371.830 85.0820  10
  -2 -12  -3 423.210 104.331  33
  -2 -12  -3 456.080 102.871  41
  -2 -12  -4 950.265 148.770  41
  -2 -12  -4 746.659 139.520  33
  -2 -12  -4 1108.04 146.208  10
  -2 -12  -5 4359.09 311.632  33
  -2 -12  -5 4404.65 282.716  10
  -2 -12  -5 4257.45 284.386  41
  -2 -12  -6 23138.7 700.366   9
  -2 -12  -6 22606.6 755.545  33
  -2 -12  -6 23181.3 721.720  10
  -2 -12  -7 209.190 108.692  33
  -2 -12  -7 243.235 77.5670  10
  -2 -12  -8 31344.2 873.533  33
  -2 -12  -8 32367.2 851.200  10
   2  12   9 540.759 226.791  24
  -2 -12  -9 80.4073 66.0242  10
   2  12  10 478.587 173.088  24
  -2 -12 -10 348.441 69.1342  10
  -2 -12 -11 232.412 56.8059  22
  -2 -12 -11 184.925 49.8952  10
   2  12  11 339.484 199.493  31
   2  12  12 16080.8 619.768  31
  -2 -13  18 5919.31 238.953  26
  -2 -13  18 6330.16 239.877  43
  -2 -13  17 21612.7 582.140  43
   2  13 -17 22006.8 553.302  39
   2  13 -16 20220.8 597.914  39
  -2 -13  16 20714.6 622.469  16
  -2 -13  15 828.561 140.725  16
   2  13 -15 692.298 119.041  39
  -2 -13  14 4835.88 304.765  23
  -2 -13  14 5477.68 307.572  42
  -2 -13  14 5274.08 338.590  16
  -2 -13  13 6.18430 85.1594  23
  -2 -13  13 17.4446 107.784  16
  -2 -13  13-30.3464 77.7445  42
  -2 -13  12 26711.9 871.127  23
  -2 -13  12 26432.7 848.975  42
  -2 -13  12 28242.0 898.210  16
  -2 -13  11 11641.4 534.990  42
  -2 -13  11 12176.6 556.198  16
  -2 -13  11 10898.2 528.868  23
  -2 -13  10 5036.57 348.764  42
  -2 -13  10 5001.01 349.699  16
  -2 -13  10 4907.74 355.690  23
  -2 -13   9 82.5517 105.285  42
  -2 -13   9 1.65681 106.429  16
  -2 -13   8 2728.17 255.598  16
  -2 -13   8 2925.73 261.065  42
  -2 -13   7 305.776 130.219  42
  -2 -13   7 329.882 114.034  16
  -2 -13   6 7537.85 433.013  42
  -2 -13   6 7624.80 411.046  16
  -2 -13   6 7367.01 395.208  26
  -2 -13   5 4311.76 321.861  42
  -2 -13   5 4427.00 321.281  41
  -2 -13   5 4433.48 300.396  16
  -2 -13   4 76126.2 1743.77  41
  -2 -13   4 76174.6 1741.91  42
  -2 -13   3 12738.3 566.958  41
  -2 -13   3 13463.3 563.615  42
  -2 -13   3 13005.7 518.118  22
  -2 -13   2 526.334 128.613  42
  -2 -13   2 480.711 138.458  41
  -2 -13   2 349.461 97.0303  22
  -2 -13   1 3136.05 272.275  41
  -2 -13   1 3058.47 245.165  42
  -2 -13   1 2929.46 249.416  22
  -2 -13   0 15892.5 635.541  41
   2  13   0 15519.1 753.011  18
  -2 -13  -1 597.665 134.046  41
   2  13   1 439.523 179.055  18
   2  13   2 9879.90 615.617  18
  -2 -13  -2 10420.9 488.211  41
  -2 -13  -3 20632.1 705.537  41
   2  13   3 19639.9 897.484  18
  -2 -13  -4 4132.80 281.058  41
   2  13   4 4455.03 412.935  18
  -2 -13  -5 1684.28 168.427   9
  -2 -13  -5 1758.66 162.176  10
   2  13   5 1370.64 247.520  18
   2  13   6 3321.19 351.870  18
  -2 -13  -6 3299.53 212.973  10
   2  13   7 6365.52 450.544  18
  -2 -13  -7 7010.33 302.119  10
   2  13   8 10437.9 549.797  18
   2  13   8 8397.14 554.223  24
   2  13   8 9214.99 583.349  31
   2  13   9 3369.59 339.858  31
   2  13   9 2983.98 295.710  24
  -2 -13  -9 3419.20 170.475  10
   2  13   9 3361.00 290.952  18
   2  13  10 13946.9 548.085  18
   2  13  10 12833.0 585.816  31
  -2 -14  16 5328.26 249.712  43
   2  14 -16 5572.97 242.859  39
  -2 -14  16 5783.77 260.003  16
  -2 -14  15 2026.83 171.709  16
   2  14 -15 1712.85 151.727  39
  -2 -14  15 1721.94 155.222  43
  -2 -14  14 17083.6 548.652  42
   2  14 -14 17451.6 566.426  39
  -2 -14  14 18513.5 606.399  16
  -2 -14  13 242.801 92.1425  23
  -2 -14  13 321.903 101.675  42
  -2 -14  13 332.712 115.007  16
  -2 -14  12 3640.78 269.454  42
  -2 -14  12 3541.68 274.063  16
  -2 -14  12 2967.90 245.440  23
  -2 -14  11 590.011 134.357  42
  -2 -14  11 596.888 140.418  23
  -2 -14  11 571.563 139.308  16
  -2 -14  10 2969.53 266.234  23
  -2 -14  10 2811.86 262.227  42
  -2 -14  10 2893.28 256.673  16
  -2 -14   9 49.3387 93.4994  16
  -2 -14   9 14.7080 106.519  23
  -2 -14   9-62.7163 118.813  42
  -2 -14   8 188.294 90.4125  16
  -2 -14   8 30.4590 107.653  42
  -2 -14   8-30.5831 79.4385  26
  -2 -14   7 32110.7 943.253  16
  -2 -14   7 32585.8 993.856  42
  -2 -14   6 605.036 121.695  16
  -2 -14   6 537.723 132.151  42
  -2 -14   5 7596.66 423.185  42
   2  14  -4 48.5824 139.107  24
  -2 -14   4 122.741 80.0949  42
  -2 -14   3 21513.9 740.488  42
  -2 -14   3 21813.1 684.705  22
  -2 -14   3 22370.1 771.122  41
   2  14  -3 19723.7 928.905  24
  -2 -14   2 53310.2 1356.98  41
  -2 -14   2 54169.0 1311.93  42
  -2 -14   2 53947.0 1276.85  22
  -2 -14   1 9190.31 431.362  22
  -2 -14   1 10120.0 484.886  41
  -2 -14   0 53756.1 1321.83  41
  -2 -14   0 53840.6 1275.14  22
   2  14   0 50290.1 1425.44  18
   2  14   1 7573.77 486.163  18
  -2 -14  -1 7477.88 403.501  41
  -2 -14  -1 7848.69 395.040  22
  -2 -14  -2 9569.17 432.768  22
   2  14   2 8627.88 526.685  18
  -2 -14  -2 8732.54 426.814  41
   2  14   3 475.282 327.569  24
   2  14   3 104.649 113.364  18
   2  14   3 289.410 152.202  31
   2  14   4 1371.89 346.693  24
   2  14   4 1548.54 232.511  18
  -2 -14  -4 1398.62 153.273   9
   2  14   4 998.667 213.090  31
   2  14   5 8225.51 524.310  31
   2  14   5 7166.37 555.053  24
   2  14   5 8926.79 506.737  18
   2  14   6 2241.09 244.507  18
   2  14   6 1616.46 283.972  24
   2  14   6 1664.12 247.308  31
   2  14   7 5640.76 419.182  24
   2  14   7 6265.91 416.566  31
   2  14   7 6429.78 381.906  18
   2  14   8-136.224 109.113  24
  -2 -14  -8 99.7501 50.5498  22
   2  14   8 176.998 102.513  18
   2  14   8-4.09678 105.891  31
  -2 -14  -9 572.229 70.6474  22
   2  14   9 496.243 109.891  31
  -2 -15  15 170.515 49.7595  43
   2  15 -15 144.994 40.1438  39
  -2 -15  15 189.858 59.9509  16
  -2 -15  15 203.906 54.0538  26
  -2 -15  14 6530.03 287.116  26
   2  15 -14 7006.35 292.089  39
  -2 -15  14 6747.45 276.913  42
  -2 -15  14 6221.17 267.799  43
  -2 -15  13 1021.51 123.201  23
  -2 -15  13 880.401 118.832  42
  -2 -15  13 830.677 101.875  43
  -2 -15  13 949.518 128.683  16
  -2 -15  13 1031.60 121.284  26
  -2 -15  12 7971.77 366.412  23
  -2 -15  12 8393.45 377.779  42
  -2 -15  12 7136.64 316.186  43
  -2 -15  12 8040.20 372.435  16
  -2 -15  12 7544.66 341.917  26
  -2 -15  11 288.627 82.9134  26
  -2 -15  11 407.416 117.084  42
  -2 -15  11 471.127 104.140  23
  -2 -15  11 474.338 84.8368  43
  -2 -15  11 486.459 109.612  16
  -2 -15  10 5342.59 324.528  23
  -2 -15  10 5199.75 323.340  42
  -2 -15  10 5325.54 291.731  26
  -2 -15  10 4877.27 300.026  16
  -2 -15   9 8047.37 365.407  26
  -2 -15   9 8035.44 392.525  16
  -2 -15   9 8236.07 425.020  42
  -2 -15   9 8296.76 421.802  23
  -2 -15   8 4161.26 298.576  42
  -2 -15   8 3840.40 288.320  23
  -2 -15   8 3870.12 267.262  16
  -2 -15   7 54.4303 69.4392  16
  -2 -15   7-60.8863 120.446  42
  -2 -15   6 1291.07 181.240  42
  -2 -15   5 40051.0 1085.86  42
  -2 -15   4 21122.3 711.774  42
   2  15  -4 22492.6 846.731  24
   2  15  -3 7789.84 513.866  24
  -2 -15   3 8078.80 399.620  42
   2  15  -2 459.054 188.560  24
  -2 -15   2 633.269 103.307  22
  -2 -15   2 736.383 118.955  42
   2  15  -1 529.177 214.847  24
  -2 -15   1 437.612 97.3998  22
  -2 -15   0 11412.0 451.962  22
   2  15   0 10600.9 647.581  24
   2  15   1 2694.99 361.119  24
  -2 -15  -1 2821.84 213.665  22
   2  15   1 2396.88 239.295  18
   2  15   2 21955.0 958.661  24
   2  15   2 25187.0 837.435  18
   2  15   3 11124.6 644.266  24
  -2 -15  -3 15131.2 503.453  22
  -2 -15  -3 13723.8 481.278   9
   2  15   3 12636.0 546.241  18
   2  15   4 3498.35 354.108  24
   2  15   4 3446.75 267.052  18
  -2 -15  -4 4178.10 240.262  22
  -2 -15  -4 3546.03 209.776   9
  -2 -15  -5 4571.02 208.795   9
   2  15   5 4400.31 350.478  24
   2  15   5 3976.55 280.731  31
   2  15   5 4164.75 276.883  18
   2  15   6 4620.30 269.847  18
   2  15   6 4497.35 319.496  24
   2  15   6 4225.47 270.003  31
   2  15   7 11216.8 448.718  24
  -2 -15  -7 13103.7 373.669  22
  -2 -16  14 4605.95 202.176  16
   2  16 -13 1947.34 136.541  39
  -2 -16  13 2108.01 147.534  16
  -2 -16  13 2193.50 146.900  42
  -2 -16  12 260.700 69.2727  23
  -2 -16  12 285.112 70.6778  16
  -2 -16  12 252.238 79.1106  42
  -2 -16  11 1462.81 146.410  23
  -2 -16  11 1792.79 164.331  42
  -2 -16  11 1506.34 143.849  16
  -2 -16  10 13949.0 500.931  42
  -2 -16  10 12921.7 459.662  16
  -2 -16  10 14609.9 501.230  23
  -2 -16   9 17087.0 571.989  42
  -2 -16   9 16976.2 561.505  23
  -2 -16   8 203.996 99.6114  42
  -2 -16   8 136.271 85.3327  23
  -2 -16   8 106.826 60.8933   9
  -2 -16   8 4.91147 44.5513  16
  -2 -16   7 23282.6 718.444  42
  -2 -16   7 23773.7 721.843  23
  -2 -16   6 3337.88 243.802  42
  -2 -16   5 2000.26 186.849  42
  -2 -16   4 3463.97 234.746  42
   2  16  -4 3400.35 259.648  24
   2  16  -3 20488.3 732.683  24
  -2 -16   3 19122.3 596.739  42
   2  16  -2 10540.0 537.863  24
   2  16  -1 555.752 165.594  24
  -2 -16   1 409.686 75.8200  22
   2  16   0 5568.25 390.366  24
  -2 -16   0 5646.25 263.215  22
   2  16   1 1419.35 218.881  24
  -2 -16  -1 1551.63 152.944   9
  -2 -16  -1 1440.04 133.700  22
  -2 -16  -2 113.086 57.7184  22
  -2 -16  -2 65.4757 54.4164   9
   2  16   3 6142.28 368.754  24
  -2 -16  -3 5941.94 252.560  22
  -2 -16  -3 5395.73 242.022   9
   2  16   4 2139.50 201.919  24
  -2 -16  -4 2150.39 139.261  22
  -2 -16  -4 1837.50 116.667   9
   2  16   5 3806.56 237.328  24
  -2 -16  -5 4301.65 181.438  22
  -2 -17  12 6447.77 234.501  12
  -2 -17  11 2201.40 141.390  23
  -2 -17  11 2331.91 153.421  42
  -2 -17  10 27984.0 651.248  23
  -2 -17  10 27806.2 663.404  42
  -2 -17   9 6385.97 290.935  42
  -2 -17   9 6631.25 292.510  23
  -2 -17   8 2780.80 187.613  23
  -2 -17   8 2898.81 196.464  42
  -2 -17   7 10.1703 60.5038  23
  -2 -17   7 127.908 53.9567   9
  -2 -17   7 93.0076 70.2419  42
  -2 -17   6 11046.3 402.926  23
  -2 -17   6 10104.2 386.345  42
  -2 -17   6 11115.8 383.508   9
  -2 -17   5 39313.3 922.039  23
  -2 -17   5 40299.1 925.350   9
  -2 -17   4 334.823 70.6693  42
  -2 -17   4 431.873 91.9238  23
   2  17  -3 40.8073 52.8886  24
  -2 -17   3 101.047 64.6480   9
  -2 -17   2 313.332 79.5923   9
   2  17  -2 424.654 97.4305  24
   2  17  -1 1948.80 175.199  24
  -2 -17   1 2062.11 161.011   9
   2  17   0 2628.87 206.110  24
  -2 -17   0 2916.78 177.766   9
   2  17   1-112.467 83.3445  24
  -2 -17  -1 84.4168 40.7885   9
   2  17   2 6151.68 289.695  24
  -2 -17  -2 5805.28 221.180   9
   2  17   3 13355.1 419.375  24
  -2 -18   8 2687.04 143.615  23
  -2 -18   7 1246.25 99.1812  23
  -2 -18   7 1149.41 94.4429  42
  -2 -18   6-30.1124 31.6053  23
  -2 -18   5 1519.76 108.547  23
  -2 -18   5 1634.76 112.628   9
  -2 -18   4 1013.32 92.9222   9
  -2 -18   4 729.744 72.1162  23
  -2 -18   3 12214.2 361.520   9
  -2 -18   2 98.4452 42.2423   9
  -2 -18   1 2598.83 135.392   9
   3 -17  -3 875.632 84.2488  41
  -3  17   3 736.934 91.0484  18
  -3  17   2 10590.0 366.042  24
  -3  17   2 10255.9 371.287  18
   3 -17  -2 10603.6 340.072  41
  -3  17   1 7798.68 323.242  24
  -3  17   1 8003.24 334.314  18
   3 -17  -1 8092.68 298.989  41
  -3  17   0 1145.99 129.002  24
   3 -17   0 1077.96 109.613  41
  -3  17   0 888.993 117.801  18
  -3  17  -1 10073.5 393.619  18
  -3  17  -1 9938.34 384.616  24
   3 -17   1 9454.29 338.196  41
   3 -17   2 20409.0 531.521  41
  -3  17  -2 21487.6 612.821  18
   3 -17   3 141.345 50.4215  41
  -3  17  -3 48.6224 62.8013  18
   3 -17   3 143.744 55.4580  42
  -3  17  -4-35.0974 60.8093  18
   3 -17   4-12.9845 47.8505  42
  -3  17  -5 694.272 104.065  18
   3 -17   5 617.855 92.2066  42
  -3  17  -6 30011.5 741.519  18
   3 -17   6 29473.9 733.839  42
   3 -17   7 5721.59 254.820  42
  -3  17  -7 5558.04 247.725  18
  -3  17  -8 4202.84 197.661  18
   3 -17   8 4523.57 213.803  42
   3 -17   9 1089.73 95.1257  42
   3 -16  -6 1429.64 100.783  41
  -3  16   6 1477.91 127.820  18
  -3  16   5 98.4263 72.2637  18
  -3  16   5-24.4735 49.7944  24
   3 -16  -5-5.28793 42.7342  41
  -3  16   5 48.6259 41.8953  31
   3 -16  -4 16131.4 473.466  41
  -3  16   4 15408.6 497.180  24
  -3  16   4 15683.5 533.846  18
  -3  16   3 7006.61 335.566  24
  -3  16   3 6479.91 290.695  31
  -3  16   3 7413.74 367.533  18
   3 -16  -3 7350.16 313.068  41
  -3  16   2 484.181 128.113  18
  -3  16   2 508.861 120.716  24
   3 -16  -2 478.323 98.2222  41
  -3  16   1 38008.9 1037.91  18
  -3  16   1 39023.5 1015.16  24
   3 -16  -1 38386.5 946.589  41
  -3  16   0 19986.8 657.946  24
  -3  16   0 18779.5 662.484  18
   3 -16   0 19470.1 589.380  41
   3 -16   1 6564.45 303.226  42
   3 -16   1 7492.15 338.299  41
  -3  16  -1 7453.08 380.149  24
  -3  16  -1 7150.26 390.571  18
  -3  16  -2 2046.85 212.137  18
  -3  16  -2 2267.88 218.304  24
   3 -16   2 1840.76 165.916  41
  -3  16  -3 16729.9 609.204  18
  -3  16  -3 17260.3 597.982  24
   3 -16   3 15887.7 516.989  41
  -3  16  -4 17068.0 602.665  18
   3 -16   4 15748.0 489.233  41
  -3  16  -5 4092.09 272.724  18
  -3  16  -6 2393.22 206.154  18
   3 -16   7 643.994 115.899  42
  -3  16  -7 528.928 105.845  18
  -3  16  -8 1259.44 134.617  18
   3 -16   8 1810.82 162.977  42
  -3  16  -9 2354.57 171.754  18
   3 -16   9 2371.47 173.989  42
  -3  16 -10 2851.13 172.449  18
   3 -16  10 2523.81 166.598  42
   3 -16  11 23356.1 558.658  42
  -3  15   8 3197.91 194.704  18
  -3  15   8 3425.27 204.419  31
  -3  15   7 11556.2 440.593  18
   3 -15  -7 11520.7 356.709  41
  -3  15   7 12693.6 453.956  31
  -3  15   6 17056.8 588.085  31
  -3  15   6 16273.6 527.447  24
   3 -15  -6 16973.4 502.167  41
  -3  15   6 16595.1 596.398  18
   3 -15  -5 5517.76 282.386  41
  -3  15   5 5431.70 311.392  24
  -3  15   5 5871.67 337.431  31
  -3  15   5 5893.93 357.543  18
   3 -15  -4 1447.63 156.133  41
  -3  15   4 1424.10 179.182  31
  -3  15   4 1942.74 233.311  18
  -3  15   4 1554.04 184.884  24
   3 -15  -3 227.561 91.2923  41
  -3  15   3 26.6727 82.1491  31
  -3  15   3 221.405 144.983  18
  -3  15   3 113.729 103.963  24
  -3  15   2 1629.29 244.377  18
  -3  15   2 1542.80 212.819  24
  -3  15   2 1598.77 185.658  31
   3 -15  -2 1813.24 188.234  41
  -3  15   1 13807.6 635.947  18
  -3  15   1 13021.5 525.115  31
  -3  15   1 14919.2 617.403  24
   3 -15  -1 14132.8 535.476  41
  -3  15   0 2183.78 252.031  24
  -3  15   0 2273.08 279.883  18
   3 -15   0 2231.83 210.573  41
  -3  15  -1 10245.5 513.609  24
  -3  15  -1 9427.42 509.915  18
   3 -15   1 9849.86 434.404  41
  -3  15  -2 573.981 150.866  24
   3 -15   2 424.541 106.469  41
  -3  15  -2 318.000 144.793  18
  -3  15  -3 8147.21 439.694  24
  -3  15  -3 7309.82 437.309  18
   3 -15   3 7745.98 367.213  41
   3 -15   4 7433.62 347.050  41
  -3  15  -4 8268.25 426.395  24
  -3  15  -4 7446.04 431.605  18
  -3  15  -5 6834.25 398.665  18
  -3  15  -6 2662.10 239.645  18
  -3  15  -7 2137.85 212.046  18
  -3  15  -8 5745.53 325.716  18
   3 -15   9 13410.1 494.031  42
  -3  15  -9 12791.7 485.417  18
   3 -15  10 390.856 92.2797  42
  -3  15 -10 348.895 89.0401  18
  -3  15 -11 43.9449 50.4158  39
  -3  15 -11 74.4715 55.4723  18
   3 -15  11 59.5863 53.3217  42
   3 -15  12 1945.39 127.594  42
  -3  15 -12 1514.85 110.984  39
  -3  15 -13 8074.66 271.801  21
  -3  14  10 926.002 116.986  31
   3 -14  -9 8531.13 281.478  33
  -3  14   9 8440.04 368.486  18
  -3  14   8-45.3962 97.2958  18
   3 -14  -8 41.6169 40.2880  33
   3 -14  -8 118.234 51.1458  41
  -3  14   7 1945.56 179.731  24
  -3  14   7 1953.74 231.454  18
   3 -14  -7 2018.76 150.336  33
   3 -14  -7 1807.82 158.919  41
  -3  14   7 2531.64 257.774  31
  -3  14   6 5966.80 352.403  24
  -3  14   6 5663.97 392.767  31
  -3  14   6 5816.83 398.937  18
   3 -14  -6 5842.28 270.002  33
  -3  14   5 12973.0 640.287  18
  -3  14   5 13942.3 590.512  24
  -3  14   5 13361.0 626.223  31
  -3  14   4 1797.36 261.131  18
  -3  14   4 1822.14 244.583  31
  -3  14   4 1682.43 232.132  24
  -3  14   3 2376.72 282.230  24
  -3  14   3 1968.47 272.036  18
  -3  14   3 2013.21 250.014  31
  -3  14   2 2003.95 291.609  18
  -3  14   2 2185.80 281.705  24
  -3  14   2 1769.58 235.519  31
  -3  14   1 29738.5 979.519  31
  -3  14   1 33191.5 1059.30  24
  -3  14   1 31170.3 1086.54  18
  -3  14   0 1316.51 245.213  18
  -3  14   0 1379.72 180.699  31
  -3  14   0 1698.42 255.435  24
  -3  14  -1 3077.78 315.495  24
  -3  14  -1 2861.62 305.337  18
  -3  14  -2 91.0427 139.102  24
  -3  14  -2-38.6982 148.925  18
  -3  14  -3 59289.6 1521.04  24
  -3  14  -3 56147.2 1538.31  18
  -3  14  -4-42.5568 129.287  24
   3 -14   4 9.34662 71.9460  41
  -3  14  -4-24.7358 129.672  18
  -3  14  -5 17427.5 706.765  18
  -3  14  -5 17825.2 678.623  24
  -3  14  -6 484.051 152.060  18
  -3  14  -7 63.0757 104.883  18
  -3  14  -8 2959.50 260.574  18
  -3  14  -9 438.102 123.956  18
  -3  14 -10 3902.96 265.828  18
   3 -14  11 17733.2 577.044  42
  -3  14 -11 18834.4 601.802  18
   3 -14  12-77.6732 53.5390  42
  -3  14 -12 41.9438 41.6334  39
  -3  14 -12 95.4650 67.1742  18
  -3  14 -13 3699.16 200.020  18
  -3  14 -13 2961.17 166.917  39
  -3  14 -14 5194.59 213.521  21
  -3  13  11 551.853 116.961  31
   3 -13 -11 401.148 63.9356  33
  -3  13  11 307.923 72.7287  18
  -3  13  10-47.2608 79.9985  18
   3 -13 -10-2.33780 51.0500  33
  -3  13   9 13819.3 619.276  31
   3 -13  -9 12541.9 413.155  41
   3 -13  -9 13418.0 439.583  33
  -3  13   8 233.111 90.7772  24
   3 -13  -8 66.5377 64.9644  33
  -3  13   8 99.6536 122.487  18
  -3  13   8 50.3120 160.176  31
  -3  13   7 42345.7 1139.66  24
  -3  13   7 41482.9 1285.15  31
   3 -13  -7 40900.0 1000.20  33
  -3  13   7 38197.9 1241.60  18
  -3  13   6 2828.48 333.075  18
  -3  13   6 3164.57 288.406  24
  -3  13   6 2720.41 319.559  31
   3 -13  -6 2751.92 207.183  33
  -3  13   5 3151.46 313.999  24
  -3  13   5 2449.52 338.324  18
  -3  13   5 2389.71 301.743  31
   3 -13  -5 2895.45 214.131  33
  -3  13   4 86.6056 164.990  31
  -3  13   4 146.128 173.562  18
  -3  13   4 220.195 161.932  24
  -3  13   3 1866.42 279.654  24
  -3  13   3 1829.98 293.076  18
  -3  13   3 1586.01 266.860  31
  -3  13   2 1100.65 218.523  31
  -3  13   2 1267.36 262.993  18
  -3  13   2 1702.26 280.645  24
  -3  13   1 8425.98 532.689  24
  -3  13   1 8147.39 550.846  18
  -3  13   1 8571.63 507.586  31
  -3  13   0 25736.3 946.250  24
  -3  13   0 24177.7 966.038  18
  -3  13   0 23701.9 872.232  31
  -3  13  -1 30937.1 1049.35  24
  -3  13  -1 29187.3 1065.54  18
  -3  13  -2 17470.7 737.338  24
  -3  13  -2 15653.7 736.049  18
  -3  13  -3 3256.49 327.905  18
  -3  13  -3 3757.91 328.539  24
  -3  13  -4 1646.56 222.932  24
  -3  13  -4 1767.94 251.686  18
  -3  13  -5 34048.6 1082.72  18
  -3  13  -5 33756.5 1045.56  24
  -3  13  -6 3954.99 318.192  18
  -3  13  -6 4411.97 323.526  24
  -3  13  -7 635.096 159.209  18
  -3  13  -8 24056.1 827.088  18
  -3  13  -9 3481.07 285.084  18
  -3  13 -10 2763.44 248.817  18
  -3  13 -11 2218.09 211.547  18
   3 -13  12 2288.95 185.832  42
   3 -13  12 2374.00 193.699  40
  -3  13 -12 2275.93 180.523  39
  -3  13 -12 2271.66 201.717  18
   3 -13  13 18235.3 571.753  40
  -3  13 -13 17304.4 535.729  39
   3 -13  14 885.371 106.438  40
  -3  13 -14 1023.44 112.692  18
  -3  13 -14 941.567 106.181  21
   3 -13  15 1562.73 118.962  40
   3 -13  15 1655.29 117.622  16
   3 -12 -13 930.614 81.9393  33
   3 -12 -12 9326.79 317.504  33
  -3  12  12 9303.86 427.923  31
   3 -12 -11 28724.7 719.113  33
  -3  12  11 29132.1 934.291  31
   3 -12 -10 897.205 99.2283  41
   3 -12 -10 1032.72 128.227  33
  -3  12  10 988.299 213.538  31
  -3  12  10 777.398 176.299  18
  -3  12   9 9055.27 568.728  31
   3 -12  -9 8570.99 380.829  33
  -3  12   9 8143.97 518.235  18
   3 -12  -8 8324.37 385.436  33
  -3  12   8 8887.01 453.282  24
  -3  12   8 8342.50 578.140  31
  -3  12   8 8129.14 543.165  18
  -3  12   7 17168.6 706.977  24
   3 -12  -7 14905.9 555.749  33
  -3  12   7 15618.2 800.443  31
  -3  12   7 14835.6 763.323  18
   3 -12  -6 2131.28 198.624  33
  -3  12   6 2377.47 339.821  31
  -3  12   6 2472.61 276.599  24
  -3  12   6 2251.32 318.519  18
  -3  12   5-270.847 188.561  24
  -3  12   5 58.3365 206.827  31
   3 -12  -5 203.581 85.1542  33
  -3  12   5 116.258 169.029  18
  -3  12   4 11951.5 640.405  24
  -3  12   4 11047.6 662.947  31
   3 -12  -4 12107.8 478.825  33
  -3  12   4 11331.1 692.093  18
  -3  12   3 2306.69 333.342  18
  -3  12   3 1967.49 270.045  24
  -3  12   3 1968.58 290.027  31
  -3  12   2 28878.9 1042.82  24
  -3  12   2 25745.5 1019.60  31
  -3  12   2 26168.3 1062.82  18
  -3  12   1 270.523 157.843  31
  -3  12   1 232.903 189.014  18
  -3  12   1-11.3539 159.129  24
  -3  12   0 185.102 164.837  24
  -3  12   0 164.282 111.310  31
  -3  12   0 127.366 156.693  18
  -3  12  -1 29663.0 1040.18  24
  -3  12  -1 29011.4 969.101  31
  -3  12  -1 27610.7 1051.17  18
  -3  12  -2 3072.89 340.238  18
  -3  12  -2 3715.34 345.501  24
  -3  12  -3 10428.8 562.313  24
  -3  12  -3 9921.91 565.328  18
  -3  12  -4 23125.8 887.478  18
  -3  12  -4 24261.7 871.172  24
  -3  12  -5-38.5404 111.629  24
  -3  12  -5-70.9332 126.859  18
  -3  12  -6 450.758 124.261  24
  -3  12  -6 506.081 137.312  18
  -3  12  -7 1095.80 184.059  18
  -3  12  -8 2085.21 233.566  18
  -3  12  -9 161.271 106.641  18
  -3  12 -10 12619.9 557.827  18
  -3  12 -11 10857.8 494.445  18
  -3  12 -12 24.0554 89.8576  18
   3 -12  12 200.228 81.2773  42
   3 -12  13 3581.77 258.745  40
  -3  12 -13 3510.66 234.071  39
  -3  12 -13 4052.04 264.195  18
  -3  12 -14 196.696 74.3473  18
  -3  12 -14 235.634 66.5279  39
   3 -12  14 201.428 88.7420  40
  -3  12 -14 168.044 70.7879  21
   3 -12  15 3015.92 206.173  40
  -3  12 -15 2665.83 157.483  39
  -3  12 -15 3313.89 183.144  21
   3 -12  16 10.1508 43.2985  40
   3 -11 -14 28286.6 637.621  33
   3 -11 -13 1019.86 107.870  33
  -3  11  13 1055.91 158.951  31
  -3  11  12 3347.71 308.606  31
   3 -11 -12 3712.06 224.675  33
  -3  11  12 3177.58 279.517  18
  -3  11  11 1747.12 267.357  31
  -3  11  11 1634.56 238.260  18
   3 -11 -11 1725.83 164.573  33
  -3  11  10 2088.40 279.987  18
   3 -11 -10 2307.86 201.580  33
  -3  11  10 1844.68 282.869  31
   3 -11  -9 19448.2 677.851  11
  -3  11   9 18912.2 878.487  18
  -3  11   9 19367.0 926.728  31
   3 -11  -9 19412.6 647.765  39
   3 -11  -9 19304.4 649.871  33
   3 -11  -8 303.033 111.181  11
  -3  11   8 204.020 192.784  18
   3 -11  -8 290.449 101.770  39
   3 -11  -8 512.867 122.742  33
  -3  11   8 271.384 219.418  31
  -3  11   7 55910.5 1724.69  18
   3 -11  -7 54599.3 1352.56  33
  -3  11   7 56735.2 1767.67  31
  -3  11   6 12119.4 728.026  18
   3 -11  -6 12219.4 505.022  33
  -3  11   6 13164.6 765.316  31
  -3  11   6 13082.1 666.212  24
  -3  11   5-247.150 195.739  24
  -3  11   5 101.074 178.925  18
  -3  11   5-79.7091 200.577  31
   3 -11  -5 15.2303 68.5500  33
  -3  11   4 213.305 167.462  24
  -3  11   4 260.532 172.607  31
  -3  11   4 258.921 180.074  18
   3 -11  -4 420.738 103.969  33
  -3  11   3-74.6408 175.685  24
  -3  11   3 131.039 165.157  18
  -3  11   3-18.7580 178.709  31
  -3  11   3 302.517 190.186   3
  -3  11   2 24645.8 956.523  24
  -3  11   2 22965.5 958.603  31
  -3  11   2 23619.4 1000.76  18
  -3  11   2 23076.1 1434.92   3
  -3  11   1-243.933 220.726  24
  -3  11   1 46.7861 151.215  31
  -3  11   1 115.172 170.175   3
  -3  11   1-93.2400 182.889  18
  -3  11   0 51123.3 1451.06  24
  -3  11   0 48382.9 1407.20  31
  -3  11   0 47739.4 2127.44   3
  -3  11   0 46490.0 2327.35   1
  -3  11   0 47537.8 1472.92  18
  -3  11  -1 259.260 158.286  24
  -3  11  -1-259.997 184.502  18
  -3  11  -1 65.3293 109.550  31
  -3  11  -1-188.997 261.958   3
  -3  11  -2 618.931 168.546  24
  -3  11  -2 468.740 176.881  18
  -3  11  -2 766.990 253.264   3
  -3  11  -3 23282.8 890.575  18
  -3  11  -3 24119.7 872.276  24
  -3  11  -3 24665.5 1596.42   2
  -3  11  -3 22084.6 1382.91   3
  -3  11  -4 9049.28 953.722   2
  -3  11  -4 8439.90 484.815  24
  -3  11  -4 8912.62 519.022  18
  -3  11  -4 7832.09 796.131   3
  -3  11  -5 27968.0 926.781  24
  -3  11  -5 27842.9 953.635  18
  -3  11  -5 27360.0 1535.85   3
  -3  11  -5 29212.4 1738.19   2
  -3  11  -6 8688.07 468.293  24
  -3  11  -6 8898.87 498.649  18
  -3  11  -6 7827.46 788.487   3
  -3  11  -6 10124.8 975.850   2
  -3  11  -7 6086.30 401.313  18
  -3  11  -8 958.362 175.913  18
  -3  11  -9-90.1966 107.508  18
  -3  11 -10 39336.1 1126.38  18
  -3  11 -11 4344.47 319.857  18
  -3  11 -12 16270.4 622.275  18
  -3  11 -13 7663.83 373.981  39
  -3  11 -13 7921.80 397.710  18
  -3  11 -14 44.0791 56.5679  39
  -3  11 -14-19.5746 83.6116  18
   3 -11  14-40.8852 105.121  40
  -3  11 -14-54.2670 72.9154  21
  -3  11 -15-102.457 57.6296  39
   3 -11  15 48.0758 78.5958  40
  -3  11 -15 71.2467 49.7764  21
   3 -11  16 127.781 67.7392  40
  -3  11 -16 80.9749 33.5751  21
  -3  11 -16 176.833 43.2187  39
   3 -11  17 231.464 62.0433  40
   3 -10 -15 321.518 56.7654  33
  -3  10  14 407.064 116.778  31
   3 -10 -14 239.098 62.2351  33
   3 -10 -13 1329.06 145.075  11
   3 -10 -13 1391.31 134.962  39
  -3  10  13 973.852 174.239  18
   3 -10 -13 1546.89 152.741  33
  -3  10  13 1254.42 213.378  31
   3 -10 -12 20899.1 660.874  11
   3 -10 -12 20394.1 629.299  39
   3 -10 -12 20859.7 645.481  33
  -3  10  12 20398.0 870.749  31
  -3  10  12 19668.9 820.547  18
   3 -10 -11 362.901 115.713  11
   3 -10 -11 314.841 115.615  33
   3 -10 -11 205.856 84.7591  39
  -3  10  11 205.496 187.112  31
  -3  10  11 387.443 184.857  18
   3 -10 -10 18678.5 645.720  39
  -3  10  10 19444.4 907.483  18
  -3  10  10 19414.6 944.469  31
   3 -10 -10 19171.9 677.387  11
   3 -10  -9 195.728 117.002  11
  -3  10   9-85.4074 167.465  18
  -3  10   9-113.019 252.373  31
   3 -10  -9 77.8262 87.5299  39
   3 -10  -8 4340.18 308.660  11
  -3  10   8 4214.61 431.804  18
   3 -10  -8 4131.70 288.050  39
  -3  10   8 4445.00 488.373  31
   3 -10  -7 771.411 155.091  11
  -3  10   7 859.474 192.390  24
   3 -10  -7 713.958 123.400  39
  -3  10   7 823.941 238.816  18
  -3  10   7 888.222 272.984  31
   3 -10  -6 7923.22 419.494  11
  -3  10   6 8383.12 529.853  24
  -3  10   6 8127.23 595.610  18
   3 -10  -6 7559.68 392.829  39
  -3  10   6 7737.77 608.191  31
  -3  10   5 11309.2 621.794  24
   3 -10  -5 10818.1 493.543  11
  -3  10   5 11687.7 707.189  18
   3 -10  -5 10623.0 465.508  39
  -3  10   5 10156.8 681.056  31
  -3  10   5 9916.24 904.005   3
  -3  10   4 10266.3 599.601  24
  -3  10   4 8423.17 829.041   3
  -3  10   4 9711.09 632.288  18
  -3  10   4 9780.77 636.275  31
   3 -10  -4 9455.67 450.273  11
  -3  10   3 32096.6 1832.05   1
  -3  10   3 29407.3 1593.61   3
  -3  10   3 30620.4 1156.97  18
  -3  10   3 29736.1 1140.84  31
  -3  10   3 33601.0 1137.74  24
  -3  10   2 21877.5 869.956  24
  -3  10   2 20186.4 892.721  18
  -3  10   2 19245.0 856.478  31
  -3  10   2 19867.0 1278.59   3
  -3  10   1 16440.6 721.243  24
  -3  10   1 15514.5 756.870  18
  -3  10   1 14814.5 1082.73   3
  -3  10   1 15322.2 715.436  31
  -3  10   1 15855.6 1253.50   1
  -3  10   0 15964.9 1272.15   1
  -3  10   0 16937.5 770.290  18
  -3  10   0 15835.7 709.378  31
  -3  10   0 15235.2 1106.53   3
  -3  10  -1 12232.1 596.709  24
  -3  10  -1 10953.7 598.307  18
  -3  10  -1 10225.4 903.327   3
  -3  10  -1 12251.0 1084.60   1
  -3  10  -2 61498.1 2592.57   2
  -3  10  -2 69516.6 1692.33  24
  -3  10  -2 64848.2 1702.80  18
  -3  10  -2 62108.1 2395.59   3
  -3  10  -3 12238.1 572.472  24
  -3  10  -3 11193.2 567.934  18
  -3  10  -3 9759.63 880.208   3
  -3  10  -3 9916.40 952.725   2
  -3  10  -4 185.957 116.664  24
  -3  10  -4 223.151 203.943   3
  -3  10  -4 6.54957 107.385  18
  -3  10  -4-91.0559 153.482   2
  -3  10  -5 628.951 133.241  24
  -3  10  -5 624.849 156.995  18
  -3  10  -5 501.208 227.093   2
  -3  10  -5 335.823 205.374   3
  -3  10  -6 1077.02 168.512  24
  -3  10  -6 1473.40 353.383   3
  -3  10  -6 1057.03 283.328   2
  -3  10  -6 1383.66 194.862  18
  -3  10  -7 11910.0 555.755  18
  -3  10  -7 10761.4 881.303   3
  -3  10  -7 11663.0 1051.09   2
  -3  10  -8 19311.7 1337.22   2
  -3  10  -8 19942.1 747.344  18
  -3  10  -9 11777.1 551.453  18
  -3  10 -10 43885.5 1224.10  18
  -3  10 -11 7354.71 416.063  18
  -3  10 -12 7494.82 410.479  18
  -3  10 -12 6231.38 361.299  39
  -3  10 -13 16706.3 625.700  18
  -3  10 -13 16060.9 589.440  39
  -3  10 -14 23444.5 737.051  18
  -3  10 -14 23242.2 697.382  21
  -3  10 -14 21610.7 683.983  39
  -3  10 -15 3794.86 228.289  21
   3 -10  15 3983.66 300.367  40
  -3  10 -15 3702.59 227.867  39
  -3  10 -16 885.443 96.6701  21
   3 -10  16 999.214 147.684  40
  -3  10 -16 873.044 95.7040  39
   3 -10  17 2230.14 180.277  40
   3 -10  18 22.5592 42.1954  40
   3  -9 -16 605.564 65.3801  33
   3  -9 -15 6094.72 266.515  11
   3  -9 -15 5771.52 256.452  33
   3  -9 -15 6149.63 252.012  39
   3  -9 -14 4526.45 260.906  11
   3  -9 -14 4429.56 247.722  33
   3  -9 -14 4567.26 245.307  39
  -3   9  14 4482.21 345.686  31
   3  -9 -13 10244.9 417.879  39
   3  -9 -13 10349.5 439.908  11
  -3   9  13 10762.5 580.164  18
   3  -9 -13 10131.9 424.607  33
  -3   9  13 10303.4 601.784  31
  -3   9  12 3152.21 349.215  18
   3  -9 -12 3139.46 240.104  39
  -3   9  12 2745.20 348.875  31
   3  -9 -12 3433.94 262.686  11
   3  -9 -11 1095.83 166.302  11
  -3   9  11 738.076 260.648  31
   3  -9 -11 906.870 137.733  39
   3  -9 -10 2100.71 211.367  11
   3  -9 -10 2001.31 202.078  39
  -3   9  10 1681.03 352.557  31
   3  -9  -9 1776.46 189.346  39
   3  -9  -9 2215.09 217.087  11
  -3   9   9 1922.76 355.676  31
   3  -9  -8 8754.19 423.619  39
  -3   9   8 8521.78 660.746  31
   3  -9  -8 8629.31 449.217  11
   3  -9  -7 20835.5 726.620  11
  -3   9   7 21089.6 1025.40  31
   3  -9  -7 20266.7 686.372  39
   3  -9  -6 6715.03 373.994  11
  -3   9   6 6240.00 543.775  31
  -3   9   6 6820.75 475.982  24
   3  -9  -6 6573.93 355.240  39
   3  -9  -5 532.638 111.911  39
   3  -9  -5 512.536 117.870  11
  -3   9   5 486.680 165.343  24
  -3   9   5 879.277 326.327   1
  -3   9   5 592.658 220.228  18
  -3   9   5 556.027 216.755   3
  -3   9   5 675.863 252.321  31
  -3   9   4 6304.65 442.114  24
  -3   9   4 6004.90 752.561   1
  -3   9   4 5478.03 644.055   3
  -3   9   4 6745.88 500.247  18
   3  -9  -4 5366.97 307.208  39
   3  -9  -4 5725.71 330.250  11
  -3   9   4 6206.63 491.380  31
  -3   9   3 1764.87 393.189   1
  -3   9   3 1343.91 332.793   3
  -3   9   2 58764.3 2380.46   1
  -3   9   2 51756.9 2072.15   3
  -3   9   1 51782.4 2049.30   3
  -3   9   1 55077.2 2305.15   1
  -3   9   0 47740.4 2096.63   1
  -3   9   0 43082.1 1838.93   3
  -3   9  -1 5103.94 660.640   2
  -3   9  -1 6158.58 646.506   3
  -3   9  -2 21678.0 1246.58   3
  -3   9  -2 22851.6 1389.27   2
  -3   9  -3 4731.29 580.851   3
  -3   9  -3 4824.53 639.712   2
  -3   9  -4 36846.2 1793.00   2
  -3   9  -4 33355.6 1574.53   3
  -3   9  -5 36945.2 1669.48   3
  -3   9  -5 40929.7 1919.87   2
  -3   9  -6 34522.2 1599.84   3
  -3   9  -6 37918.5 1087.30  18
  -3   9  -6 37103.4 1823.40   2
  -3   9  -6 37573.6 1048.70  24
  -3   9  -7 12823.1 495.444  45
  -3   9  -7 14434.6 600.096  18
  -3   9  -7 12776.7 912.181   3
  -3   9  -7 14093.7 1078.68   2
  -3   9  -7 11976.4 470.221  28
  -3   9  -8 16367.5 582.358  28
  -3   9  -8 18711.3 1264.19   2
  -3   9  -8 18149.2 691.032  18
  -3   9  -9 23332.5 1436.75   2
  -3   9  -9 22124.1 789.195  18
  -3   9 -10 21959.0 785.922  18
  -3   9 -11 1974.19 226.230  18
  -3   9 -12 2224.17 217.135  39
  -3   9 -12 2622.11 252.722  18
  -3   9 -13 3161.91 268.996  18
  -3   9 -13 2853.50 236.173  39
  -3   9 -14 598.047 113.112  21
  -3   9 -14 827.876 149.727  18
  -3   9 -14 802.907 112.858   8
  -3   9 -14 598.308 111.533  39
  -3   9 -15 275.879 76.4314   8
  -3   9 -15 140.067 53.9558  39
  -3   9 -15 396.636 89.0626  21
   3  -9  16 98.8727 107.778  40
  -3   9 -16 57.0836 44.9893   8
  -3   9 -16 4.14704 49.2375  39
  -3   9 -16 133.286 50.5719  21
  -3   9 -17 2382.83 143.675  39
  -3   9 -17 2528.22 146.736   8
   3  -9  18 210.498 77.8329  40
   3  -8 -17 8343.30 268.295  11
   3  -8 -16 579.423 85.2721  11
   3  -8 -16 654.975 85.5976  33
   3  -8 -16 565.174 80.2180  39
   3  -8 -15 613.839 105.077  11
   3  -8 -15 739.160 106.477  39
   3  -8 -15 714.812 103.640  33
   3  -8 -14 268.659 76.4081  39
  -3   8  14 500.861 154.689  31
   3  -8 -14 465.923 103.180  11
   3  -8 -13 14851.9 569.865  11
   3  -8 -13 13621.8 523.874  39
  -3   8  13 13670.8 750.398  31
   3  -8 -12 20041.3 702.443  11
  -3   8  12 19072.3 952.341  31
   3  -8 -12 19567.9 674.487  39
   3  -8 -11 23604.2 785.861  11
  -3   8  11 22713.9 1076.23  31
   3  -8 -11 22955.9 757.638  39
  -3   8  10 2582.25 408.147  31
   3  -8 -10 2386.27 227.950  11
   3  -8 -10 2321.45 216.076  39
   3  -8  -9 514.139 129.038  11
  -3   8   9 762.914 242.851  31
   3  -8  -9 578.322 117.867  39
   3  -8  -8 1820.69 201.606  11
   3  -8  -8 2508.23 219.135  39
  -3   8   8 2089.91 366.508  31
   3  -8  -7 176.820 72.5706  39
   3  -8  -7 471.687 122.123  11
  -3   8   7 473.260 250.537  31
   3  -8  -6-6.27821 69.7166  11
  -3   8   6 126.254 195.559  31
   3  -8  -6 112.572 69.8946  39
  -3   8   6 365.847 268.931   6
  -3   8   6 178.851 164.490   1
  -3   8   5 61227.1 2717.08   6
  -3   8   5 64003.1 2255.95   3
  -3   8   5 68318.8 2525.33   1
  -3   8   4 7319.68 689.136   3
  -3   8   4 8030.68 794.110   1
  -3   8   3 3479.87 522.704   1
  -3   8   3 3157.38 446.983   3
  -3   8   2-63.0832 178.105   3
  -3   8   2 278.617 240.377   1
  -3   8   1 1158.92 354.601   1
  -3   8   1 1338.68 323.117   3
  -3   8   0 53461.0 1947.99   3
  -3   8  -1 4930.22 609.217   2
  -3   8  -1 5333.76 573.375   3
  -3   8  -2 5517.96 635.496   2
  -3   8  -2 5375.75 568.200   3
  -3   8  -3 7824.65 696.271   3
  -3   8  -3 8185.27 770.197   2
  -3   8  -4-40.6883 140.523   2
  -3   8  -4 86.4488 132.191   3
  -3   8  -5 3717.48 485.410   3
  -3   8  -5 4334.79 561.184   2
  -3   8  -6 45218.4 1932.65   2
  -3   8  -6 42976.8 1719.67   3
  -3   8  -7 8985.07 721.305   3
  -3   8  -7 8281.89 796.182   2
  -3   8  -7 8629.58 435.398  18
  -3   8  -8 3972.76 265.630  45
  -3   8  -8 4747.51 324.779  18
  -3   8  -8 3775.33 525.411   2
  -3   8  -8 3849.96 255.778  28
  -3   8  -9 38133.7 1082.24  18
  -3   8  -9 37483.6 1783.09   2
  -3   8  -9 36360.5 986.173  28
  -3   8 -10 1053.18 286.547   2
  -3   8 -10 899.553 168.985  18
  -3   8 -11 10422.2 508.713  18
  -3   8 -12 110.407 83.3456  39
  -3   8 -12 140.476 101.987  18
  -3   8 -13 3973.12 286.674  39
  -3   8 -13 4205.58 309.734  18
  -3   8 -13 4109.20 268.123   8
  -3   8 -14 14362.5 552.264  39
  -3   8 -14 14518.9 585.071  18
  -3   8 -14 13861.7 519.156   8
  -3   8 -14 14683.7 548.773  21
  -3   8 -15 3365.15 234.364  39
  -3   8 -15 3685.66 240.805   8
  -3   8 -15 4032.44 251.056  21
   3  -8  16 645.941 158.860  40
  -3   8 -16 609.871 90.5634  21
  -3   8 -16 570.629 94.9362  39
  -3   8 -16 438.766 87.3084   8
   3  -8  17 2606.20 239.402  40
  -3   8 -17 2316.32 155.419  39
  -3   8 -17 2529.34 165.109   8
  -3   8 -18 46.3742 33.8679   8
   3  -8  18 96.1608 67.7591  40
   3  -7 -17 2792.41 155.828  39
   3  -7 -17 2357.04 139.261  33
   3  -7 -17 2684.11 165.866  11
   3  -7 -16 1712.32 155.065  11
   3  -7 -16 1651.73 145.372  39
   3  -7 -16 1692.62 145.890  33
  -3   7  16 1481.08 160.389   7
   3  -7 -15 32688.4 883.375  11
   3  -7 -15 32384.4 854.098  39
   3  -7 -14 156.521 101.284  11
   3  -7 -14 275.015 91.7722  39
  -3   7  14 36.3994 143.557  31
   3  -7 -13 682.853 128.255  39
  -3   7  13 1120.45 271.295  31
   3  -7 -13 788.517 153.565  11
   3  -7 -12 4070.62 303.197  11
  -3   7  12 4065.50 441.262  31
   3  -7 -12 4024.55 291.167  39
   3  -7 -11 19617.3 693.506  39
  -3   7  11 19865.7 1007.66  31
   3  -7 -11 20532.6 721.232  11
   3  -7 -10 419.581 112.969  11
   3  -7 -10 352.934 104.454  39
  -3   7  10 360.109 229.369  31
   3  -7  -9 10580.4 488.785  11
   3  -7  -9 10756.1 470.838  39
  -3   7   9 10431.1 715.757  31
   3  -7  -8 21116.6 699.496  11
   3  -7  -8 19935.1 662.672  39
  -3   7   8 20024.3 979.161  31
  -3   7   7 25253.8 1060.20  31
   3  -7  -7 24498.0 753.203  11
  -3   7   7 25441.0 1444.78   1
  -3   7   6 28601.1 1491.39   1
  -3   7   6 26757.2 1280.51   3
  -3   7   5 19456.4 1170.77   1
  -3   7   5 18146.6 1412.58   6
  -3   7   5 19356.3 1073.94   3
  -3   7   4 49590.0 2235.92   6
  -3   7   4 53428.3 1996.19   1
  -3   7   4 49658.5 1825.37   3
  -3   7   3 49094.2 1863.86   1
  -3   7   3 44637.5 1968.14   6
  -3   7   3 45405.2 1713.80   3
  -3   7   2 29453.3 1318.92   3
  -3   7   2 29295.7 1424.37   6
  -3   7   2 30169.8 1415.20   1
  -3   7   1 3428.82 428.997   6
  -3   7   1 3962.90 470.402   3
  -3   7   1 3555.83 467.197   1
  -3   7   0 81969.4 2424.13   3
  -3   7  -1 2215.22 397.146   2
  -3   7  -1 1842.87 328.228   3
  -3   7  -2 1330.65 331.824   2
  -3   7  -2 2037.75 339.511   3
  -3   7  -3 16496.4 1036.52   2
  -3   7  -3 16244.8 934.076   3
  -3   7  -4 14420.5 892.146   3
  -3   7  -4 15212.5 988.337   2
  -3   7  -5 128665. 3471.89   2
  -3   7  -5 126049. 3249.67   3
  -3   7  -6 22335.7 1241.10   2
  -3   7  -6 23399.4 1142.81   3
  -3   7  -7 58393.3 2182.73   2
  -3   7  -7 63287.6 2013.04   3
  -3   7  -8 11596.5 889.764   2
  -3   7  -9 15443.2 607.339  18
  -3   7  -9 14839.9 551.774  28
  -3   7  -9 16520.0 1087.07   2
  -3   7 -10 9448.72 443.652  28
  -3   7 -10 9578.66 474.182  18
  -3   7 -11 24711.0 798.472  39
  -3   7 -11 25324.8 845.917  18
  -3   7 -11 26860.3 1526.69   4
  -3   7 -12 79.0611 98.0031  18
  -3   7 -12 227.730 90.4915  39
  -3   7 -13 760.596 148.163  18
  -3   7 -13 761.721 128.789  39
  -3   7 -13 773.114 132.954  21
  -3   7 -14 6529.32 363.017  39
  -3   7 -14 6962.51 365.585  21
  -3   7 -14 6607.21 356.794   8
  -3   7 -15 5976.36 312.561  21
  -3   7 -15 5922.92 325.012   8
  -3   7 -15 5819.79 320.984  39
   3  -7  16 1007.72 189.553  40
  -3   7 -16 907.438 120.558  39
  -3   7 -16 850.022 119.818   8
   3  -7  17 18251.6 670.966  40
  -3   7 -17 17432.5 531.509   8
  -3   7 -17 16985.0 508.207  39
  -3   7 -18 431.815 72.0721   8
   3  -7  18 585.792 118.000  40
  -3   7 -19 961.552 85.7682  29
   3  -6 -18 4765.44 213.037  11
   3  -6 -18 4593.26 190.967  39
   3  -6 -17 14795.7 467.640  11
   3  -6 -17 14099.7 442.882  39
   3  -6 -16 31138.4 845.247  11
   3  -6 -16 31240.6 820.500  39
   3  -6 -15 42731.1 1107.94  11
   3  -6 -15 42564.2 1076.09  39
   3  -6 -14 2608.75 231.809  39
   3  -6 -14 2660.15 249.659  11
   3  -6 -13 29960.5 897.490  39
  -3   6  13 30832.5 1196.15  31
  -3   6  12 4740.85 479.142  31
   3  -6 -12 4626.39 312.263  39
  -3   6  11 10193.3 695.147  31
   3  -6 -11 11033.2 491.370  39
   3  -6 -10 882.617 132.930  39
  -3   6  10 1107.21 311.186  31
   3  -6  -9 4201.84 277.212  39
  -3   6   9 4382.55 476.134  31
  -3   6   8 3668.33 505.406   1
  -3   6   7 39841.0 1731.95   1
  -3   6   6 376.512 198.474   1
  -3   6   6 89.0126 102.231   3
  -3   6   5 55539.6 1867.94   3
  -3   6   5 60089.9 2023.62   1
  -3   6   4 3475.11 428.576   1
  -3   6   4 3292.74 567.341   6
  -3   6   4 3352.53 406.695   3
  -3   6   3 2637.10 479.663   6
  -3   6   3 3374.66 395.335   3
  -3   6   3 2393.98 346.366   1
  -3   6   2 40828.4 1696.73   6
  -3   6   2 41064.7 1497.70   3
  -3   6   2 41135.7 1527.86   1
  -3   6   1 24552.0 1166.51   6
  -3   6   1 23933.6 1094.30   3
  -3   6   1 23360.1 1104.18   1
  -3   6   0 13011.9 762.975   6
  -3   6   0 14929.8 914.802   2
  -3   6   0 13116.7 789.584   3
  -3   6  -1 35937.7 1257.46   6
  -3   6  -1 37742.9 1517.47   2
  -3   6  -1 37820.9 1412.66   3
  -3   6  -2 300.871 213.855   2
  -3   6  -2 327.034 162.084   3
  -3   6  -3 2082.54 343.277   2
  -3   6  -3 2605.65 351.035   3
  -3   6  -4 2005.49 343.609   2
  -3   6  -4 1546.98 281.204   3
  -3   6  -5 4147.16 462.757   2
  -3   6  -5 4314.19 444.837   3
  -3   6  -6 563.141 170.640   3
  -3   6  -6 242.687 174.990   2
  -3   6  -7 59683.9 2095.02   2
  -3   6  -7 62138.1 1899.08   3
  -3   6  -8 11871.9 856.431   2
  -3   6  -9 29180.6 1401.32   2
  -3   6  -9 28977.4 869.134  18
  -3   6  -9 27674.5 810.779  28
  -3   6 -10 2329.55 428.818   4
  -3   6 -10 2475.43 234.932  18
  -3   6 -10 2221.37 212.121  28
  -3   6 -11 3062.04 268.199  18
  -3   6 -11 2926.39 249.151  39
  -3   6 -11 3382.31 511.318   4
  -3   6 -12 12683.6 563.477  18
  -3   6 -12 12549.1 527.822  39
  -3   6 -12 11890.5 510.026  21
  -3   6 -13 125.555 85.5831  39
  -3   6 -13 95.7118 97.0656  18
  -3   6 -13 97.1371 76.7873  21
  -3   6 -14 15309.8 562.203  21
  -3   6 -14 14691.6 570.390  39
  -3   6 -14 13586.0 550.311   8
  -3   6 -15 8444.02 409.105   8
  -3   6 -15 8807.85 415.058  39
  -3   6 -15 9107.34 394.618  21
   3  -6  16 393.356 170.189  40
  -3   6 -16 412.377 87.6785  39
  -3   6 -16 304.250 95.5085   8
   3  -6  17 3113.17 282.132  40
  -3   6 -17 2857.32 204.181   8
  -3   6 -17 2598.49 179.959  39
   3  -6  18 2306.45 210.991  40
  -3   6 -18 2137.76 154.123   8
  -3   6 -19 10976.1 334.269  29
  -3   6 -19 11019.7 324.159   8
   3  -5 -19 32.8664 31.5971  11
   3  -5 -18 1029.54 114.060  11
   3  -5 -18 845.165 77.9319  33
   3  -5 -18 1005.90 101.092  39
   3  -5 -17 20285.1 589.975  39
   3  -5 -17 18283.8 539.199  33
   3  -5 -17 19648.9 604.655  11
   3  -5 -16 9516.75 425.239  11
   3  -5 -16 9146.55 401.150  39
   3  -5 -15 4215.50 283.933  39
   3  -5 -14-173.780 110.313  39
   3  -5 -13 12700.3 536.673  39
   3  -5 -12 779.105 135.843  39
  -3   5  12 267.171 184.959  31
   3  -5 -11 3235.18 254.673  39
  -3   5  11 2545.68 362.581  31
   3  -5 -10 15482.9 569.520  39
  -3   5  10 15230.2 810.359  31
  -3   5   9 194.626 160.391   1
  -3   5   8 3820.71 489.990   1
  -3   5   7 4082.62 485.383   1
  -3   5   6 131.596 116.684   1
  -3   5   6 8.47822 90.7517   3
  -3   5   5 48524.9 1647.51   1
  -3   5   5 47898.0 1588.83   3
  -3   5   4 685.221 172.452   1
  -3   5   4 512.015 154.914   3
  -3   5   3 100529. 2502.55   1
  -3   5   3 98865.6 2185.13   4
  -3   5   3 97253.3 2511.17   3
  -3   5   3 94090.4 3001.48   6
  -3   5   2 18534.3 1086.95   6
  -3   5   2 18743.5 894.263   3
  -3   5   2 19152.0 873.454   1
  -3   5   1 81151.3 2382.32   6
  -3   5   1 82164.4 2205.66   3
  -3   5   0 28782.0 1176.19   6
  -3   5   0 32194.0 1290.43   2
  -3   5   0 29765.0 1159.50   3
  -3   5  -1 37450.5 1298.58   6
  -3   5  -1 37072.8 1334.56   3
  -3   5  -2 6688.39 468.408   6
  -3   5  -2 6397.61 503.010   3
  -3   5  -2 7136.44 578.974   2
  -3   5  -3 3830.54 420.429   2
  -3   5  -3 3351.79 361.830   3
  -3   5  -4 2629.46 320.973   3
  -3   5  -4 3025.54 394.170   2
  -3   5  -5 59972.2 1918.80   2
  -3   5  -5 60924.5 1809.18   3
  -3   5  -6 24438.0 1028.28   3
  -3   5  -6 23769.1 1126.54   2
  -3   5  -7 1677.81 290.108   2
  -3   5  -8 3357.03 417.845   2
  -3   5  -9 40903.6 1744.28   4
  -3   5 -10 4001.95 530.456   4
  -3   5 -10 3541.73 256.169  28
  -3   5 -10 3459.45 268.235  18
  -3   5 -11 7795.37 423.384  18
  -3   5 -11 7936.39 398.839  39
  -3   5 -11 7551.51 741.356   4
  -3   5 -12 2854.82 241.009  39
  -3   5 -12 3253.29 249.360  21
  -3   5 -12 3308.31 278.174  18
  -3   5 -13 308.968 95.3720  21
  -3   5 -13 379.143 126.395   8
  -3   5 -13 38.5117 74.2792  39
  -3   5 -14 24209.1 742.718  21
  -3   5 -14 23449.8 758.411  39
  -3   5 -14 23458.8 768.872   8
  -3   5 -15 11317.7 475.309  39
  -3   5 -15 11042.0 441.613  21
  -3   5 -15 11110.9 484.281   8
  -3   5 -16 678.118 109.025  39
  -3   5 -16 717.502 126.695   8
   3  -5  16 570.892 165.593  40
  -3   5 -17 12516.4 436.470  39
   3  -5  17 12536.2 573.324  40
  -3   5 -17 12751.4 468.545   8
   3  -5  18 123.460 87.8066  40
  -3   5 -18-11.0672 56.3999   8
  -3   5 -19 142.418 45.5996  29
  -3   5 -19 288.733 56.2443   8
   3  -4 -19 2662.35 161.714  11
   3  -4 -19 2582.56 145.935  39
   3  -4 -18 30183.2 744.451  39
   3  -4 -18 31255.4 770.785  11
   3  -4 -17 3386.22 230.606  39
  -3   4  17 3494.75 291.531  15
   3  -4 -16 18874.7 641.537  39
   3  -4 -15 180.974 101.604  39
   3  -4 -14 580.013 128.726  39
   3  -4 -13 10992.9 498.511  39
   3  -4 -12 43.0307 83.6378  39
   3  -4 -11 1293.33 166.665  39
  -3   4  10 4054.07 569.761   1
  -3   4   9 3520.72 483.216   1
  -3   4   8 60408.9 2052.44   1
  -3   4   7 126050. 3178.01   1
  -3   4   6 49302.3 1618.13   1
  -3   4   6 49045.7 1535.69   3
  -3   4   5 8670.32 570.267   3
  -3   4   5 9216.24 583.397   1
  -3   4   4 55013.7 1642.58   3
  -3   4   4 56590.3 1598.03   1
  -3   4   3 12792.9 623.569   1
  -3   4   3 12502.4 533.347   4
  -3   4   3 12029.3 665.240   3
  -3   4   3 12346.0 911.178   6
  -3   4   2 10.0525 197.245   6
  -3   4   2 57.8359 60.0344   4
  -3   4   2-44.4211 72.0118   1
  -3   4   2 43.5400 122.117   3
  -3   4   1 88986.2 2510.01   6
  -3   4   1 93760.1 2294.47   3
  -3   4   0 21578.0 992.941   6
  -3   4   0 22576.7 926.374   3
  -3   4  -1 83537.5 2191.41   2
  -3   4  -1 79537.7 2138.09   6
  -3   4  -1 82602.1 2105.98   3
  -3   4  -2 11818.3 684.551   2
  -3   4  -2 11319.9 633.302   6
  -3   4  -2 11405.4 630.918   3
  -3   4  -3 15901.4 796.503   2
  -3   4  -3 15934.8 762.231   3
  -3   4  -4 33303.1 1229.72   2
  -3   4  -4 31730.9 1162.82   3
  -3   4  -5 74315.5 1990.16   3
  -3   4  -5 76964.6 2106.96   2
  -3   4  -6 29977.7 1195.43   2
  -3   4  -7 26533.1 1228.21   4
  -3   4  -7 26670.9 1133.49   2
  -3   4  -8 488.543 191.067   4
  -3   4  -9 217.741 153.189   4
  -3   4 -10 19607.8 1163.59   4
  -3   4 -10 21397.6 684.980  28
  -3   4 -10 20188.3 696.585  18
  -3   4 -11 11045.1 872.933   4
  -3   4 -11 10404.1 460.130  39
  -3   4 -11 10779.2 460.656  21
  -3   4 -11 10652.0 498.792  18
  -3   4 -12 4671.21 298.115  21
  -3   4 -12 4586.45 304.319  39
  -3   4 -12 4881.63 337.144  18
  -3   4 -13 2485.90 215.120  21
  -3   4 -13 2136.73 205.203  39
  -3   4 -13 2142.01 220.501   8
  -3   4 -14 916.423 131.036  21
  -3   4 -14 842.900 120.626  39
  -3   4 -14 779.858 146.770   8
  -3   4 -15 5211.89 309.964  39
  -3   4 -15 5791.02 347.663   8
   3  -4  16 4590.06 367.617  40
  -3   4 -16 3910.06 253.332  39
  -3   4 -16 4211.27 283.616   8
  -3   4 -17 7794.31 333.639  39
   3  -4  17 7918.60 445.667  40
  -3   4 -17 8158.82 370.945   8
  -3   4 -18 108.147 70.2301   8
   3  -4  18 112.264 71.3782  40
  -3   4 -18 159.062 64.5303  29
  -3   4 -19 23014.4 552.036   8
  -3   4 -19 20339.4 512.015  29
   3  -3 -20 146.700 40.5717  11
   3  -3 -19 2154.33 145.898  39
   3  -3 -19 2073.28 154.277  11
  -3   3  19 1747.58 180.143  15
   3  -3 -18 2681.53 194.615  39
  -3   3  18 2568.58 256.766  15
   3  -3 -17 11643.3 468.134  39
   3  -3 -16 9557.43 443.036  39
   3  -3 -15 6317.52 366.620  39
   3  -3 -14 352.378 99.1352  39
   3  -3 -13 11187.4 497.918  39
   3  -3 -12 7453.31 391.835  39
   3  -3 -11-20.5868 73.1965  39
  -3   3  11-156.695 210.962   1
  -3   3  10 18653.4 1169.75   1
  -3   3   9 6557.43 624.274   1
  -3   3   8-35.6414 121.012   1
  -3   3   7 66642.2 1961.68   1
  -3   3   6 352.533 123.172   1
  -3   3   5 43777.2 1311.00   1
  -3   3   4 9719.03 399.056   4
  -3   3   4 9475.12 558.192   3
  -3   3   4 9322.69 827.803   6
  -3   3   4 10152.0 504.165   1
  -3   3   3 40047.7 1073.88   1
  -3   3   3 38569.5 1046.90   4
  -3   3   3 39664.5 1657.23   6
  -3   3   3 38465.7 1238.58   3
  -3   3   2 2507.45 283.158   3
  -3   3   2 2596.83 235.925   4
  -3   3   2 2328.09 367.835   6
  -3   3   2 2345.67 201.690   1
  -3   3   1 17131.0 894.331   6
  -3   3   1 15596.5 659.508   4
  -3   3   1 16348.6 573.811   1
  -3   3   1 16827.5 746.841   3
  -3   3   0 2142.67 240.789   4
  -3   3   0 2313.75 319.572   6
  -3   3   0 2148.32 263.301   3
  -3   3  -1 8198.54 502.087   3
  -3   3  -1 8519.71 530.739   2
  -3   3  -1 7920.22 541.464   6
  -3   3  -1 9019.32 516.379   4
  -3   3  -2 41872.1 1301.23   2
  -3   3  -2 40615.7 1258.97   3
  -3   3  -2 41864.0 1359.20   6
  -3   3  -3 5945.82 429.770   2
  -3   3  -3 5589.38 409.999   3
  -3   3  -4 14908.2 704.370   3
  -3   3  -4 15904.0 733.347   2
  -3   3  -5 9713.83 569.789   2
  -3   3  -5 9288.28 629.728   4
  -3   3  -6 5480.62 435.470   2
  -3   3  -6 4640.08 458.573   4
  -3   3  -7 128777. 3244.36   4
  -3   3  -7 129014. 2985.79   2
  -3   3  -8 18645.5 1012.29   4
  -3   3  -9 16557.3 999.430   4
  -3   3 -10 1284.50 283.206   4
  -3   3 -11 2974.42 230.036  21
  -3   3 -11 3251.33 268.946  18
  -3   3 -11 2441.37 387.397   4
  -3   3 -12 363.596 88.8985  39
  -3   3 -12 331.577 98.6162  21
  -3   3 -12 411.975 113.038   8
  -3   3 -13 2661.28 220.283  21
  -3   3 -13 2711.97 229.363  39
  -3   3 -13 2937.95 252.828   8
  -3   3 -14 6049.10 367.296   8
  -3   3 -14 6085.93 329.651  21
  -3   3 -14 6156.15 348.184  39
  -3   3 -15 10895.9 470.459  39
  -3   3 -15 11258.5 502.521   8
   3  -3  16 24257.5 897.324  40
  -3   3 -16 24672.4 734.069  39
  -3   3 -17 8236.00 345.173  39
   3  -3  17 7960.98 437.676  40
  -3   3 -18 4761.03 249.779   8
  -3   3 -18 4411.91 235.940  29
  -3   3 -19 12293.1 373.576   8
   3  -2 -20 1018.60 86.0257  39
   3  -2 -20 1099.28 102.785  11
   3  -2 -19 519.019 84.2979  39
  -3   2  19 647.084 147.121  15
   3  -2 -18 141.583 78.1316  39
   3  -2 -17 9873.11 437.243  39
   3  -2 -16 3343.86 270.563  39
   3  -2 -15 6359.32 371.300  39
   3  -2 -14 899.573 144.390  39
   3  -2 -13 4105.78 286.556  39
   3  -2 -12 2870.93 232.178  39
  -3   2  11-107.421 153.028   1
  -3   2  10 701.154 234.128   1
  -3   2   9 4524.18 505.658   1
  -3   2   8 13518.5 806.151   1
  -3   2   7 5642.05 463.219   1
  -3   2   6 147637. 3181.35   1
  -3   2   5 33854.3 1023.02   1
  -3   2   4 667.633 266.917   6
  -3   2   4 806.461 122.641   1
  -3   2   4 653.373 100.746   4
  -3   2   3 94141.3 1915.31   1
  -3   2   3 99196.4 2062.79   4
  -3   2   2 70268.2 1628.66   4
  -3   2   2 67234.6 1338.23   1
  -3   2   2 71616.8 1767.90   3
  -3   2   2 70708.7 2141.45   6
  -3   2   1 60022.8 1833.25   6
  -3   2   1 62837.5 1531.56   4
  -3   2   1 62088.9 1606.87   3
  -3   2   1 59723.1 1168.46   1
  -3   2   0 306.017 187.205   6
  -3   2   0 68.4994 90.5728   4
  -3   2   0 193.455 120.589   3
  -3   2  -1 531.929 157.134   4
  -3   2  -1 590.545 171.075   6
  -3   2  -2 11520.5 650.086   6
  -3   2  -2 10831.6 539.215   2
  -3   2  -2 11567.0 608.210   4
  -3   2  -3 2304.11 236.594   2
  -3   2  -3 2217.90 288.784   4
  -3   2  -4 96692.7 2213.23   2
   3  -2   4 97708.5 2551.59   1
  -3   2  -4 101639. 2473.82   4
  -3   2  -5 480.662 120.218   2
  -3   2  -5 626.496 194.067   4
  -3   2  -6 194231. 4114.88   4
  -3   2  -6 184065. 3713.47   2
  -3   2  -7 63091.6 1948.29   4
   3  -2   7 60786.9 2229.32   1
  -3   2  -8 22181.2 1082.26   4
   3  -2   8 21412.8 1322.89   1
  -3   2  -9 132370. 3400.26   4
   3  -2   9 131577. 4012.34   1
   3  -2  10 46202.1 2310.48   1
  -3   2 -10 52260.7 1870.77   4
   3  -2  11 65364.5 2995.48   1
  -3   2 -11 69294.6 1573.58  21
  -3   2 -12 2529.82 216.812  21
   3  -2  12 2684.52 681.367   1
  -3   2 -12 2623.86 239.665   8
  -3   2 -12 2577.53 225.899  39
  -3   2 -13 47202.9 1202.16  39
  -3   2 -13 46375.4 1164.71  21
  -3   2 -13 47405.6 1234.39   8
  -3   2 -14 41573.0 1132.12   8
  -3   2 -14 40790.4 1090.87  39
   3  -2  15 2807.16 292.563  40
  -3   2 -15 3011.52 236.278  39
  -3   2 -15 3212.92 266.855   8
  -3   2 -16 8895.10 424.309   8
  -3   2 -16 8944.02 391.684  39
  -3   2 -17 4410.42 241.221  39
  -3   2 -17 4942.02 280.392  29
  -3   2 -17 4917.52 285.465   8
  -3   2 -18 34311.5 817.301   8
  -3   2 -18 31744.2 773.599  29
  -3   2 -19 13743.5 385.125   8
  -3   2 -19 12014.1 355.825  20
  -3   1  20 2505.18 232.690  15
   3  -1 -20 2469.89 148.438  39
   3  -1 -19 0.88631 54.8155  39
   3  -1 -18 25920.2 754.645  39
   3  -1 -17 1812.11 193.035  39
   3  -1 -16 1705.59 191.073  39
   3  -1 -15 389.433 113.437  39
   3  -1 -14 7962.34 419.798  39
   3  -1 -13 3241.21 260.278  39
   3  -1 -12 5333.37 317.467  39
  -3   1  12 5046.33 670.750   1
  -3   1  11 19150.3 1253.27   1
  -3   1  10 69766.1 2403.05   1
  -3   1   9 7273.29 634.557   1
  -3   1   8 2448.45 338.547   1
  -3   1   7 36497.3 1262.52   1
  -3   1   6 336417. 6293.86   1
  -3   1   5 82151.6 2694.64   6
  -3   1   5 77754.3 1788.13   1
  -3   1   4 208669. 3854.14   1
  -3   1   4 222116. 5002.87   6
  -3   1   3 66.0480 63.2526   4
  -3   1   3 6.61025 29.6842   1
  -3   1   3-72.0399 207.739   6
  -3   1   2 321756. 6297.63   6
  -3   1   2 304920. 5668.02   4
  -3   1   1 14230.1 777.690   6
  -3   1   1 14290.6 608.400   4
  -3   1   0 53948.8 1637.56   6
  -3   1   0 54622.5 1434.61   4
  -3   1  -1 3627.40 377.450   6
  -3   1  -1 4133.29 335.412   5
  -3   1  -1 3902.08 333.141   4
   3  -1   2 330311. 6177.87   1
  -3   1  -2 336305. 6263.33   5
  -3   1  -3 7571.88 453.649   5
  -3   1  -3 8396.65 525.844   4
   3  -1   3 7313.80 466.350   1
   3  -1   4 47990.3 1500.04   1
  -3   1  -4 49783.5 1491.88   4
  -3   1  -4 47939.6 1354.07   5
  -3   1  -4 47690.5 1197.89   2
   3  -1   5 75609.4 2179.60   1
  -3   1  -5 80943.9 2112.59   4
  -3   1  -5 75943.3 1711.19   2
  -3   1  -5 80368.6 1922.75   5
  -3   1  -6 151331. 3111.80   5
  -3   1  -6 146244. 3353.78   4
   3  -1   7 465881. 9334.66   1
  -3   1  -7 474666. 8948.91   4
   3  -1   8 54480.2 2139.65   1
  -3   1  -8 57917.4 1855.63   4
  -3   1  -9 13207.7 833.444   4
   3  -1   9 11994.9 1012.88   1
   3  -1  10 13009.0 1142.18   1
  -3   1 -10 15536.1 918.405   4
   3  -1  11 2660.11 567.945   1
  -3   1 -11 3150.08 237.826  21
  -3   1 -11 3374.62 260.204   8
  -3   1 -12 43.0156 74.3701  39
  -3   1 -12 257.011 86.9781  21
   3  -1  12 329.295 265.397   1
  -3   1 -12 347.586 99.4368   8
  -3   1 -13 4511.54 317.349   8
  -3   1 -13 4667.85 303.459  39
  -3   1 -13 4731.32 288.549  21
  -3   1 -14 31507.5 944.356   8
  -3   1 -14 31722.2 915.988  39
  -3   1 -15 311.940 84.1253  39
  -3   1 -15 245.587 119.733   8
  -3   1 -16 24765.1 759.220   8
  -3   1 -16 24327.8 712.890  39
  -3   1 -16 24215.7 743.282  29
  -3   1 -17 378.416 89.1226  29
  -3   1 -17 511.343 105.507   8
  -3   1 -17 453.798 81.9411  39
  -3   1 -18 73.4235 65.3708   8
  -3   1 -18-74.4401 50.3831  29
  -3   1 -19 1661.95 112.878   8
  -3   1 -19 1439.11 105.732  20
   3   0 -20 374.147 66.8393  39
  -3   0  20 264.002 120.713  15
  -3   0  19 1983.06 188.737  13
   3   0 -19 2160.59 175.502  39
   3   0 -18 6017.82 328.758  39
   3   0 -17 1231.63 163.543  39
   3   0 -16 10716.8 491.864  39
   3   0 -15 15726.9 616.812  39
   3   0 -14 2242.05 223.195  39
   3   0 -14 2701.46 493.967   2
   3   0 -13 3812.20 275.928  39
  -3   0  12 23520.1 1533.71   1
  -3   0  11 2902.78 505.316   1
  -3   0  10 7953.88 753.343   1
  -3   0   9 1067.70 256.409   1
  -3   0   8 104585. 2768.35   1
  -3   0   7 182923. 3953.16   1
  -3   0   6 99483.0 3086.75   6
  -3   0   6 94996.4 2281.36   1
  -3   0   5 71.4993 222.222   6
  -3   0   5-11.5561 64.6368   1
  -3   0   4 92565.2 2677.55   6
  -3   0   3 186256. 4017.76   6
  -3   0   3 163887. 3303.74   4
  -3   0   2 63179.9 1887.00   6
  -3   0   2 61988.5 1515.53   4
  -3   0   1 302629. 5959.60   6
  -3   0   1 302298. 5585.74   4
  -3   0   1 300745. 5687.29   5
  -3   0   0 30927.4 1154.53   6
  -3   0   0 29860.7 1005.25   5
  -3   0   0 30625.2 980.960   4
  -3   0  -1 1225.87 204.385   5
  -3   0  -1 1313.63 246.014   6
  -3   0  -1 1372.41 214.849   4
   3   0   1 1103.21 125.992   1
  -3   0  -2 1282.73 200.196   5
  -3   0  -2 1532.52 233.649   4
   3   0   2 1410.96 164.433   1
  -3   0  -3 768.387 163.115   5
  -3   0  -3 1022.08 187.541   4
   3   0   3 936.261 171.903   1
   3   0   4 98910.9 2467.72   1
  -3   0  -4 101505. 2489.26   4
  -3   0  -5 676.407 169.961   5
   3   0   5 638.072 163.054   1
  -3   0  -5 584.475 173.646   4
  -3   0  -6 113629. 2626.82   5
   3   0   6 112726. 2928.78   1
  -3   0  -6 112473. 2768.16   4
  -3   0  -7 18784.2 925.719   4
   3   0   7 17127.6 1014.42   1
  -3   0  -7 19898.0 851.400   5
  -3   0  -8 15417.2 857.223   4
   3   0   8 15107.8 1036.57   1
  -3   0  -9 4028.91 443.812   4
   3   0   9 3802.47 565.120   1
   3   0  10 8624.33 914.545   1
  -3   0 -10 9769.22 434.181   8
  -3   0 -11 12700.8 501.585  21
  -3   0 -11 14230.3 558.126   8
   3   0  11 11916.7 1165.02   1
  -3   0 -12 1432.28 165.634  21
  -3   0 -12 1285.44 166.738  39
  -3   0 -12 1224.99 176.008   8
   3   0  12 1308.34 402.479   1
  -3   0 -13 21924.4 754.516   8
  -3   0 -13 22242.6 725.597  39
  -3   0 -14 11318.5 481.833  39
  -3   0 -14 11470.4 512.128   8
  -3   0 -15 161.756 90.8899   8
  -3   0 -15 396.619 96.3220  39
  -3   0 -15 385.757 103.666  29
  -3   0 -16 18505.0 619.761   8
  -3   0 -16 18202.6 600.031  29
  -3   0 -16 18161.6 581.975  39
  -3   0 -17 5070.11 250.538  29
  -3   0 -17 5505.76 281.882   8
  -3   0 -17 4850.51 239.434  39
  -3   0 -18 24476.9 627.078   8
  -3   0 -19 10163.0 301.839  20
  -3  -1  21 14825.9 523.709  15
   3   1 -20 24614.6 625.139  39
  -3  -1  20 25388.1 836.575  15
   3   1 -19 633.333 103.825  39
   3   1 -18 7562.42 376.300  39
   3   1 -17 8730.66 436.166  39
   3   1 -16 296.713 99.0246  39
   3   1 -15 27598.3 867.875  39
   3   1 -14 9969.26 468.404  39
   3   1 -14 11428.7 1002.04   2
  -3  -1  13 16926.0 1631.60   6
   3   1 -13 18984.5 670.869  39
  -3  -1  12 1513.83 445.663   1
  -3  -1  11 74893.9 2786.61   1
  -3  -1  10 9322.75 837.554   1
  -3  -1   9 4271.88 516.610   1
  -3  -1   8 105712. 2871.95   1
  -3  -1   7 151.070 228.491   6
  -3  -1   7 207.605 116.045   1
  -3  -1   6 20873.9 1215.92   6
  -3  -1   5 9642.96 758.984   6
  -3  -1   4 31803.9 1333.71   6
  -3  -1   3 18074.6 929.691   6
  -3  -1   3 18148.8 785.785   5
  -3  -1   2 19926.5 926.288   6
  -3  -1   2 19061.1 794.567   5
  -3  -1   2 18716.6 713.363   4
   3   1  -1 53199.1 995.155   1
  -3  -1   1 52297.0 1488.44   5
  -3  -1   1 55023.3 1658.80   6
  -3  -1   1 54887.1 1417.15   4
  -3  -1   0 194216. 4098.77   6
  -3  -1   0 197359. 3892.79   5
   3   1   0 187997. 3418.27   1
  -3  -1   0 198675. 3838.08   4
  -3  -1  -1 68337.5 1751.96   5
   3   1   1 65137.0 1457.64   1
  -3  -1  -1 69896.3 1741.46   4
   3   1   2 18658.3 677.029   1
  -3  -1  -2 18864.7 824.620   5
  -3  -1  -2 19436.6 800.286   4
  -3  -1  -3 7672.52 499.198   5
   3   1   3 7034.47 436.898   1
  -3  -1  -3 7294.17 492.832   4
  -3  -1  -4 18076.0 803.297   5
  -3  -1  -4 17432.8 806.995   4
   3   1   4 16535.4 780.781   1
   3   1   5 653.544 178.646   1
  -3  -1  -5 959.686 192.147   5
  -3  -1  -5 1084.22 217.184   4
  -3  -1  -6 5937.37 472.591   5
  -3  -1  -6 5901.71 479.302   4
   3   1   6 5280.69 518.519   1
   3   1   7 1182.35 294.075   1
  -3  -1  -7 1604.18 248.472   5
  -3  -1  -7 1487.67 259.985   4
  -3  -1  -8 80729.4 2234.86   4
   3   1   8 71781.0 2512.73   1
   3   1   9 27490.8 1520.55   1
   3   1  10 2839.12 535.290   1
  -3  -1 -10 3043.19 239.892   8
  -3  -1 -10 3118.16 226.548  21
   3   1  11 7653.08 911.155   1
  -3  -1 -11 8204.94 393.530  21
  -3  -1 -11 8426.16 420.863   8
  -3  -1 -12 1082.03 153.115  39
  -3  -1 -12 1502.87 183.566   8
  -3  -1 -13 13734.5 561.176   8
  -3  -1 -13 12903.4 525.936  39
  -3  -1 -14 3052.03 255.067   8
  -3  -1 -14 2826.95 227.226  39
  -3  -1 -14 2980.70 243.731  29
  -3  -1 -15 40946.2 1041.73  39
  -3  -1 -15 41428.3 1063.59  29
  -3  -1 -15 41909.8 1083.36   8
  -3  -1 -16 9118.43 371.962  39
  -3  -1 -16 8696.64 390.003   8
  -3  -1 -16 9398.11 380.568  29
  -3  -1 -17 397.960 86.4769   8
  -3  -1 -18 8134.59 288.351   8
  -3  -1 -18 7973.06 306.922  20
  -3  -2  21 4485.07 278.819  15
   3   2 -20 2337.46 165.321  39
  -3  -2  20 2280.83 204.251  13
   3   2 -19 376.436 93.2188  39
   3   2 -18 11817.9 489.756  39
   3   2 -17 5931.77 353.984  39
   3   2 -16 2856.55 247.497  39
   3   2 -15 2687.90 244.203  39
   3   2 -14 385.367 108.610  39
   3   2 -14-187.685 173.334   2
   3   2 -13 15392.8 1140.20   2
  -3  -2  13 13257.7 1366.23   6
   3   2 -13 13651.8 547.985  39
  -3  -2  12 1144.79 469.087   6
   3   2 -12 1096.00 285.618   2
  -3  -2  11 15471.2 1351.63   6
  -3  -2  10 28308.6 1722.32   6
  -3  -2   9 68770.9 2684.83   6
  -3  -2   8 6300.41 720.409   6
  -3  -2   7 56389.2 2133.19   6
  -3  -2   6 23616.2 1227.92   6
  -3  -2   5 1932.28 331.888   6
  -3  -2   4 389.713 168.058   5
  -3  -2   4 621.495 231.817   6
  -3  -2   3 13488.1 764.261   6
  -3  -2   3 12733.2 662.240   5
  -3  -2   2 22943.6 983.425   6
  -3  -2   2 21746.8 878.912   5
  -3  -2   1 9037.33 583.219   6
  -3  -2   1 8010.77 513.144   5
   3   2  -1 7981.67 350.333   1
  -3  -2   0 12878.1 718.087   6
   3   2   0 13123.9 500.976   1
  -3  -2   0 13531.9 683.299   5
  -3  -2   0 13031.2 622.954   4
  -3  -2  -1 22473.0 899.540   5
   3   2   1 20108.1 709.630   1
  -3  -2  -1 21261.5 840.993   4
  -3  -2  -2 21700.3 875.179   4
   3   2   2 20582.2 780.635   1
  -3  -2  -2 21503.8 896.799   5
  -3  -2  -3 31886.0 1136.37   5
   3   2   3 28123.6 1031.72   1
  -3  -2  -3 30379.5 1089.47   4
  -3  -2  -4 56671.4 1709.67   5
  -3  -2  -4 56881.1 1632.91   4
   3   2   4 52555.4 1626.86   1
  -3  -2  -5 43403.5 1493.18   5
   3   2   5 43553.7 1526.06   1
  -3  -2  -5 45913.7 1468.04   4
  -3  -2  -6 8986.05 618.665   5
   3   2   6 8714.70 672.464   1
  -3  -2  -6 9690.52 622.890   4
  -3  -2  -7 6706.66 533.426   4
   3   2   7 6569.58 630.217   1
  -3  -2  -7 6427.00 541.171   5
  -3  -2  -8 27039.3 1180.01   5
  -3  -2  -8 26109.7 1113.72   4
   3   2   8 23674.1 1342.15   1
   3   2   9 1262.13 345.824   1
  -3  -2 -10 45041.2 1140.12   8
   3   2  10 39725.9 2039.11   1
  -3  -2 -11 62757.2 1473.50  39
  -3  -2 -11 66360.0 1526.48   8
  -3  -2 -12 4417.85 302.899  29
  -3  -2 -12 4651.65 312.877   8
  -3  -2 -12 4572.46 291.415  39
  -3  -2 -13 22191.7 752.695   8
  -3  -2 -13 23445.9 737.800  39
  -3  -2 -13 22910.2 751.487  29
  -3  -2 -14 7823.14 380.581  39
  -3  -2 -14 8079.91 406.501   8
  -3  -2 -14 8320.27 397.047  29
  -3  -2 -15 5997.13 328.908   8
  -3  -2 -15 6322.66 319.212  39
  -3  -2 -15 6486.12 324.820  29
  -3  -2 -16 3740.45 218.822  39
  -3  -2 -16 3866.11 240.382   8
  -3  -2 -17 2310.45 180.748  20
  -3  -2 -17 1999.47 138.671  10
  -3  -2 -17 2433.14 166.940   8
  -3  -2 -18 3299.11 176.711  20
  -3  -2 -18 2893.50 142.200   8
  -3  -3  21 17893.2 533.188  13
   3   3 -21 18167.9 456.795  39
   3   3 -20 3978.02 218.373  39
   3   3 -20 3714.68 181.405   8
   3   3 -19 13772.9 492.146  39
  -3  -3  19 12364.2 502.663  14
   3   3 -18 8976.25 421.672  39
   3   3 -17 29.5313 82.8884  39
   3   3 -16 13025.8 556.616  39
   3   3 -15 45.7337 92.2461  39
   3   3 -14 7881.04 415.433  39
   3   3 -14 9684.15 952.380   2
   3   3 -13 28927.3 1614.95   2
   3   3 -13 25139.5 796.317  39
  -3  -3  12 3108.76 283.284  40
   3   3 -12 1965.30 398.865   2
  -3  -3  12 2476.26 518.741   6
  -3  -3  11 26536.9 1686.99   6
   3   3 -11 32606.8 1588.96   2
  -3  -3  10 2780.27 537.752   6
   3   3 -10 3144.65 454.419   2
  -3  -3   9 78705.0 2776.84   6
  -3  -3   8 16530.3 1102.31   6
  -3  -3   7 95909.4 2862.59   6
  -3  -3   6 8435.29 682.284   6
  -3  -3   5 3820.71 443.795   6
  -3  -3   5 3292.48 351.576   5
  -3  -3   4 515.755 176.692   5
  -3  -3   4 426.802 189.239   6
  -3  -3   3 156952. 3532.69   6
  -3  -3   3 158841. 3420.46   5
  -3  -3   2 124305. 2895.05   6
  -3  -3   2 120651. 2817.65   5
  -3  -3   1 85495.7 2236.14   6
  -3  -3   1 87397.5 2182.63   5
   3   3  -1 84784.0 1976.76   1
   3   3   0 36507.2 1104.50   1
  -3  -3   0 38151.0 1284.38   5
   3   3   0 35240.5 932.812   2
   3   3   1 282561. 5498.13   1
  -3  -3  -1 300779. 5756.51   5
   3   3   2 3623.35 341.596   1
   3   3   3 2512.53 309.515   1
  -3  -3  -3 2809.22 310.299   4
   3   3   4 696.884 187.481   1
  -3  -3  -4 1442.71 251.206   4
  -3  -3  -5 53362.2 1626.54   4
   3   3   5 51093.9 1777.89   1
   3   3   6 5481.84 566.603   1
   3   3   7 4251.15 540.841   1
  -3  -3  -8 42735.2 1632.43   5
   3   3   8 40385.7 1847.38   1
  -3  -3  -9 76137.1 1648.42   8
  -3  -3  -9 73097.9 1652.01  29
  -3  -3 -10 9213.42 427.674   8
   3   3  10 9152.20 966.556   1
  -3  -3 -10 8973.00 435.570  29
  -3  -3 -11 7110.63 385.269  29
  -3  -3 -11 6780.63 364.362  39
  -3  -3 -11 7604.90 392.451   8
   3   3  11 6464.18 870.115   1
  -3  -3 -12 4625.56 307.303  29
  -3  -3 -12 4433.16 302.143   8
  -3  -3 -12 4329.92 285.804  39
  -3  -3 -13 79895.5 1759.44  39
  -3  -3 -13 81280.5 1791.63   8
  -3  -3 -13 81723.5 1782.66  29
  -3  -3 -14 8861.46 410.453   8
  -3  -3 -14 8900.47 399.316  39
  -3  -3 -14 8973.39 398.529  29
  -3  -3 -15 9698.17 390.521  39
  -3  -3 -15 10041.5 416.427   8
  -3  -3 -16 2471.64 202.250  20
  -3  -3 -16 2311.55 159.342  39
  -3  -3 -16 2395.92 173.658   8
  -3  -3 -17 5.38303 61.8504  20
  -3  -3 -17 2.82611 33.9043  10
  -3  -3 -17-19.4904 36.7448   8
  -3  -3 -18 3233.29 158.445  20
   3   4 -21 5721.47 216.974  39
  -3  -4  21 5938.16 300.773  15
  -3  -4  21 5859.95 282.749  13
   3   4 -20 2167.21 161.172  39
  -3  -4  20 2315.34 237.919  15
  -3  -4  20 1655.29 154.571  14
   3   4 -19 5109.33 288.908  39
   3   4 -18 3697.35 260.616  39
   3   4 -17 7291.82 394.414  39
   3   4 -16 7081.21 401.322  39
   3   4 -15-145.264 108.787  39
   3   4 -14 6092.51 761.761   2
   3   4 -14 5203.60 334.859  39
  -3  -4  13 580.292 162.189  40
   3   4 -13 559.808 114.184  39
   3   4 -12 8082.30 831.308   2
  -3  -4  12 7812.39 452.507  40
   3   4 -11 124563. 3643.76   2
  -3  -4  10 125.793 222.282   6
   3   4 -10 88.4177 169.869   2
  -3  -4   9 129254. 3669.99   6
   3   4  -9 141439. 3625.66   2
  -3  -4   8 38725.0 1646.06   6
   3   4  -8 44775.9 1666.63   2
  -3  -4   7 13001.1 846.240   6
   3   4  -7 15741.9 878.364   2
  -3  -4   6 24142.3 1122.11   6
   3   4  -6 26715.8 1128.39   2
  -3  -4   5 92038.3 2474.49   6
  -3  -4   5 90031.3 2361.93   5
  -3  -4   4 12732.1 704.366   5
  -3  -4   4 12202.7 710.751   6
   3   4  -4 13407.0 690.680   2
  -3  -4   3 3992.09 393.476   5
  -3  -4   3 3376.11 360.889   6
   3   4  -3 3562.43 328.646   2
  -3  -4   2 56367.3 1669.75   6
  -3  -4   2 54954.3 1667.95   5
   3   4  -2 54118.5 1479.17   2
   3   4  -1 85570.6 1997.53   2
   3   4  -1 92326.7 2301.36   1
  -3  -4   1 89176.6 2307.18   5
   3   4   0 9468.54 443.354   2
   3   4   0 10618.7 624.599   1
   3   4   1 77974.3 2107.64   1
   3   4   2 11878.9 718.058   1
   3   4   3 231557. 4967.29   1
   3   4   4 2677.59 382.460   1
   3   4   5 18795.1 1072.03   1
   3   4   6 34725.3 1589.80   1
   3   4   7 38247.6 1756.37   1
   3   4   8 14360.0 1112.06   1
   3   4   9 385.095 232.086   1
  -3  -4  -9 691.541 124.247   8
  -3  -4  -9 752.903 132.376  29
  -3  -4 -10 26557.5 800.313  39
   3   4  10 26262.1 1723.25   1
  -3  -4 -10 26423.6 819.360  29
  -3  -4 -10 28355.3 832.304   8
  -3  -4 -11 39234.2 1055.27  29
  -3  -4 -11 38556.2 1057.41   8
  -3  -4 -11 39333.3 1039.73  39
  -3  -4 -12 164.784 74.1646  39
  -3  -4 -12 157.892 91.2321   8
  -3  -4 -12 263.225 99.1714  29
  -3  -4 -13 1194.44 145.433  39
  -3  -4 -13 1228.56 148.172  29
  -3  -4 -13 1301.88 161.678   8
  -3  -4 -14 3718.42 243.404   8
  -3  -4 -14 3699.95 240.361  39
  -3  -4 -15 174.207 99.0529  20
  -3  -4 -15 94.3314 62.4392   8
  -3  -4 -15 110.547 56.4676  39
  -3  -4 -16 612.781 109.019  20
  -3  -4 -16 556.175 82.0535   8
  -3  -4 -17 11701.5 364.930  20
  -3  -4 -17 9430.81 308.059  10
  -3  -5  21 17089.6 531.857  15
  -3  -5  21 20345.4 570.093  13
   3   5 -20-44.6792 50.3360  39
  -3  -5  20 92.7714 110.219  15
  -3  -5  20 54.3620 60.1582  14
   3   5 -19 14866.2 518.229  39
   3   5 -18 20535.0 676.329  39
   3   5 -17 8335.11 421.734  39
   3   5 -16 294.781 109.147  39
   3   5 -15 1322.55 178.654  39
  -3  -5  14 44824.5 1316.59  40
   3   5 -14 43431.8 1168.42  39
  -3  -5  14 41310.2 1175.74  16
  -3  -5  13 593.471 148.726  40
   3   5 -13 766.265 142.497  39
   3   5 -13 638.298 274.038   2
  -3  -5  13 401.832 97.7295  16
   3   5 -12 79553.6 1781.36  39
  -3  -5  12 77219.3 1824.14  16
   3   5 -11 627.880 206.474   2
   3   5 -10 11480.2 911.005   2
   3   5  -9 115096. 3250.24   2
  -3  -5   8 371.622 190.376   6
   3   5  -8 91.2835 147.092   2
  -3  -5   7 111622. 2904.73   6
   3   5  -7 120422. 3086.20   2
   3   5  -6 19634.0 985.462   2
  -3  -5   6 18919.4 918.026   6
  -3  -5   6 18887.8 900.645   5
   3   5  -5 347.975 137.681   2
  -3  -5   5 179.054 132.618   5
  -3  -5   5 90.1381 118.700   6
  -3  -5   4 39130.8 1331.34   6
  -3  -5   4 38515.5 1365.31   5
   3   5  -4 37770.8 1330.20   2
  -3  -5   3 875.702 226.610   5
   3   5  -3 947.703 188.132   2
   3   5  -2 111419. 2619.70   2
  -3  -5   2 118970. 2849.98   5
   3   5  -1 22056.4 841.317   2
   3   5  -1 21530.2 1087.97   1
   3   5   0 716528. 13168.7   1
   3   5   1 168506. 3989.34   1
   3   5   2 1159.57 264.925   1
   3   5   3 1000.46 257.128   1
   3   5   4 36271.8 1592.13   1
   3   5   5 75750.8 2559.22   1
   3   5   6 13277.6 1025.56   1
   3   5   7 15048.3 1149.28   1
  -3  -5  -8 42285.0 1066.75   8
  -3  -5  -8 41257.5 1074.43  29
  -3  -5  -9 251.572 93.8149  29
   3   5   9 5.98236 229.011   1
  -3  -5  -9 240.339 99.8572   8
  -3  -5 -10 845.972 136.806  29
  -3  -5 -10 910.987 130.795  39
  -3  -5 -10 824.304 142.645   8
  -3  -5 -11 275.133 88.3883  39
  -3  -5 -11 178.723 84.1886   8
  -3  -5 -11 393.180 100.036  29
  -3  -5 -12 46484.9 1152.58  39
  -3  -5 -12 45919.4 1158.04   8
  -3  -5 -13 9320.32 401.574  39
  -3  -5 -13 9112.68 453.179  20
  -3  -5 -13 8735.53 391.664   8
  -3  -5 -14 2346.60 184.132   8
  -3  -5 -14 2599.21 226.436  20
  -3  -5 -14 2292.28 176.777  39
  -3  -5 -15 8940.18 382.458  20
  -3  -5 -15 8890.81 322.959   8
  -3  -5 -16 5572.66 256.660  10
  -3  -5 -16 6839.98 284.265  20
  -3  -5 -17 5112.61 201.682  20
  -3  -6  21 6571.88 286.719  13
   3   6 -20 5084.15 237.908  39
  -3  -6  20 4591.12 270.518  14
   3   6 -19 1058.83 133.745  39
  -3  -6  19 929.168 155.206  15
  -3  -6  18-14.5669 78.5941  43
   3   6 -18 138.858 84.8463  39
   3   6 -17-106.400 95.6125  39
   3   6 -16 40053.6 1107.73  39
  -3  -6  15 7091.54 415.228  16
   3   6 -15 7410.16 410.765  39
  -3  -6  14 5707.98 417.635  40
   3   6 -14 6011.36 365.338  39
  -3  -6  14 5755.01 376.180  16
  -3  -6  13 2661.92 281.017  40
   3   6 -13 2898.78 248.909  39
   3   6 -13 2957.70 533.538   2
  -3  -6  13 2597.50 254.357  16
  -3  -6  12 36120.9 1095.77  23
  -3  -6  12 37565.2 1128.39  40
   3   6 -12 35155.7 998.108  39
  -3  -6  12 35300.5 1053.20  16
  -3  -6  11 15627.2 645.196  23
  -3  -6  11 17191.6 676.063  40
  -3  -6  11 16029.8 630.560  16
   3   6 -10 64752.0 2424.27   2
   3   6  -9 62099.7 2263.53   2
   3   6  -8 538.796 186.698   2
   3   6  -7 1301.01 284.838   2
   3   6  -6 13652.8 849.980   2
  -3  -6   6 14479.5 791.851   5
  -3  -6   5 421.416 181.521   5
   3   6  -5 210.271 125.902   2
   3   6  -4 112095. 2847.40   2
  -3  -6   4 112576. 2878.08   5
   3   6  -3 1981.92 294.878   2
  -3  -6   3 2152.00 332.225   5
   3   6  -2 233351. 4796.32   2
   3   6  -1 3881.06 511.534   1
   3   6  -1 3745.53 359.637   2
   3   6   0 45540.8 1869.74   1
   3   6   1 35775.9 1636.24   1
   3   6   2 86658.8 2793.95   1
   3   6   3 83764.8 2781.59   1
   3   6   4 2954.96 484.022   1
   3   6   5 6629.94 755.396   1
   3   6   6 8848.16 913.497   1
  -3  -6  -7 597.126 122.121  20
  -3  -6  -7 442.641 96.2806  33
  -3  -6  -7 520.957 104.497   8
  -3  -6  -8 876.015 162.554  20
   3   6   8 912.873 351.843   1
  -3  -6  -8 823.927 129.647   8
  -3  -6  -8 1113.20 150.048  29
  -3  -6  -8 1042.90 148.670  33
  -3  -6  -9 5295.53 311.905  33
  -3  -6  -9 5382.10 316.278   8
  -3  -6  -9 5691.06 327.442  39
  -3  -6  -9 5796.64 325.524  29
   3   6   9 4477.34 728.797   1
  -3  -6  -9 5662.29 356.089  20
  -3  -6 -10 38484.4 1094.91  20
  -3  -6 -10 39123.9 1033.95   8
  -3  -6 -10 40231.9 1047.21  39
  -3  -6 -10 39871.5 1034.41  33
  -3  -6 -10 39982.2 1039.56  29
  -3  -6 -11 4444.30 279.894  39
  -3  -6 -11 4377.37 274.623   8
  -3  -6 -11 4477.51 315.849  20
  -3  -6 -12 2440.58 197.891  39
  -3  -6 -12 2339.82 231.064  20
  -3  -6 -12 2832.98 209.354   8
  -3  -6 -13 1796.93 189.130  20
  -3  -6 -13 1593.53 153.236  39
  -3  -6 -13 1909.92 163.504   8
  -3  -6 -14 5833.07 313.221  20
  -3  -6 -14 5543.54 262.923  39
  -3  -6 -15 13098.4 435.186  20
  -3  -6 -15 12111.8 430.032  10
  -3  -6 -16-10.2042 45.4312  20
  -3  -6 -16 25.0597 40.4639  10
  -3  -7  20 95.3897 69.4238  14
   3   7 -20 8.78934 41.7847  39
  -3  -7  20-51.2343 54.0749  15
  -3  -7  19 4145.50 248.487  43
  -3  -7  19 3971.14 269.093  15
  -3  -7  18 9862.18 457.091  43
   3   7 -18 10861.5 444.097  39
  -3  -7  18 10019.1 490.462  15
   3   7 -17 3132.30 252.160  39
   3   7 -16 7812.38 411.208  39
  -3  -7  16 8145.01 439.256  16
  -3  -7  15 117.158 101.816  16
   3   7 -15 6.94605 81.3367  39
   3   7 -14 39792.3 1111.76  39
  -3  -7  14 39981.5 1178.81  16
  -3  -7  13 3367.65 321.126  40
   3   7 -13 3281.26 265.970  39
  -3  -7  13 3069.17 286.527  16
   3   7 -12 27516.5 1636.28   2
  -3  -7  12 25096.7 890.550  23
  -3  -7  12 24725.2 856.592  16
  -3  -7  12 24710.2 881.193  40
  -3  -7  11 1473.99 174.360  42
  -3  -7  11 1433.27 189.453  16
  -3  -7  11 1589.72 199.921  40
  -3  -7  11 1674.64 209.766  23
   3   7 -11 1848.17 426.601   2
   3   7 -10 35937.3 1757.22   2
  -3  -7  10 33918.7 1018.14  23
   3   7  -9 325.934 211.815   2
   3   7  -8 20483.6 1202.92   2
   3   7  -7 18472.4 1080.95   2
   3   7  -6 88445.2 2643.15   2
  -3  -7   6 93215.3 2501.24   5
   3   7  -5 31954.9 1380.18   2
  -3  -7   5 33653.2 1353.24   5
   3   7  -4 61391.5 1982.87   2
  -3  -7   4 62446.0 1995.54   5
  -3  -7   3 55.3671 135.287   5
   3   7  -3 190.043 118.759   2
   3   7  -2 11805.9 730.313   2
   3   7  -1 11447.7 1013.81   1
   3   7   0 180818. 4909.49   1
   3   7   1 1113.41 366.722   1
   3   7   2-35.6586 217.843   1
   3   7   3 7786.60 840.695   1
   3   7   4 30078.8 1752.73   1
  -3  -7  -5 21286.2 697.270  20
   3   7   5 20708.6 1478.90   1
  -3  -7  -6 151.755 93.5392  20
   3   7   6 55.0024 161.851   1
  -3  -7  -6 119.572 88.1537  33
  -3  -7  -6 21.3148 64.6028   8
  -3  -7  -7 1731.88 197.580  20
  -3  -7  -7 1940.11 189.599  39
   3   7   7 1258.02 358.729   1
  -3  -7  -7 1740.13 185.934  33
  -3  -7  -7 1819.44 180.533   8
  -3  -7  -8 4835.67 288.971   8
  -3  -7  -8 4820.21 321.307  20
  -3  -7  -8 4433.30 288.359  39
  -3  -7  -8 4285.62 291.997  33
   3   7   8 3781.54 686.921   1
  -3  -7  -9 268.988 100.554  20
  -3  -7  -9 388.244 89.5675  39
  -3  -7  -9 404.404 82.6842   8
  -3  -7  -9 416.120 108.054  33
  -3  -7 -10 5433.90 345.232  20
  -3  -7 -10 5114.11 303.160  39
  -3  -7 -10 5068.16 294.363   8
  -3  -7 -10 5374.98 313.984  33
  -3  -7 -11 7810.22 411.371  20
  -3  -7 -11 7702.06 366.950  39
  -3  -7 -11 7944.23 368.220  33
  -3  -7 -12 24921.4 752.492  20
  -3  -7 -12 22505.7 675.793  39
  -3  -7 -13 1073.84 115.664  39
  -3  -7 -13 1252.74 155.781  20
  -3  -7 -14 1788.96 156.360  20
  -3  -7 -14 2068.65 176.441  10
  -3  -7 -15 2072.05 149.538  10
  -3  -7 -15 2148.58 144.145  20
  -3  -8  20 4194.13 237.537  14
   3   8 -20 3826.46 184.352  39
  -3  -8  19 2649.67 197.930  43
   3   8 -19 2606.05 184.549  39
   3   8 -18 8291.46 371.090  39
  -3  -8  18 7904.63 400.878  43
   3   8 -17 25148.5 769.560  39
   3   8 -16 37971.0 1054.27  39
  -3  -8  16 39318.0 1116.06  16
   3   8 -15 3684.12 284.787  39
  -3  -8  15 3258.59 290.581  16
   3   8 -14 15436.8 612.783  39
  -3  -8  14 15201.3 661.130  16
  -3  -8  13 1195.52 205.908  23
   3   8 -13 1104.83 160.364  39
  -3  -8  13 1400.50 202.134  16
  -3  -8  12 72284.9 1778.41  40
  -3  -8  12 70870.4 1793.11  23
  -3  -8  12 71348.2 1705.69  42
  -3  -8  12 71123.4 1758.37  16
  -3  -8  11 10036.7 506.755  16
  -3  -8  11 10132.4 526.230  23
  -3  -8  11 10312.9 510.916  40
  -3  -8  11 9424.63 476.239  42
   3   8 -11 10929.4 992.764   2
  -3  -8  10 38530.2 1097.38  42
  -3  -8  10 40068.5 1160.71  23
  -3  -8  10 40148.7 1124.33  40
  -3  -8  10 40145.0 1134.85  16
   3   8 -10 40948.2 1943.74   2
  -3  -8   9 2957.75 259.616  23
   3   8  -9 3466.92 517.600   2
  -3  -8   9 3239.75 268.743  16
   3   8  -8 9478.93 827.806   2
   3   8  -7 2330.40 422.490   2
   3   8  -6 7629.28 695.968   2
   3   8  -5 22212.7 1192.05   2
  -3  -8   5 23514.3 1151.92   5
   3   8  -4 49699.2 1845.12   2
  -3  -8   4 53831.8 1894.62   5
   3   8  -3 27385.6 1273.43   2
  -3  -8   3 28384.6 1339.51   5
   3   8  -2 2065.53 500.482   1
   3   8  -1 3188.21 620.320   1
   3   8   0 41953.1 2220.34   1
   3   8   1 3082.67 626.227   1
   3   8   2 28672.2 1831.32   1
   3   8   3 426.095 283.895   1
   3   8   4 10491.1 1135.65   1
  -3  -8  -4 11741.5 489.030  33
  -3  -8  -4 11034.0 475.765  20
  -3  -8  -5 14302.0 538.757   9
  -3  -8  -5 14812.9 572.246  20
   3   8   5 12884.3 1275.48   1
  -3  -8  -5 14590.5 561.520  33
  -3  -8  -5 14484.2 525.620   8
  -3  -8  -6 10549.1 483.962  20
  -3  -8  -6 11051.6 462.696  39
   3   8   6 10103.5 1159.78   1
  -3  -8  -6 10706.4 480.710  33
  -3  -8  -7 7226.60 399.883  20
  -3  -8  -7 7204.21 366.082  39
  -3  -8  -7 7377.25 395.269  33
  -3  -8  -8 2952.47 253.054  20
  -3  -8  -8 2729.51 224.736  39
  -3  -8  -8 3032.21 251.509  33
  -3  -8  -9 38828.0 1006.60  39
  -3  -8  -9 37088.4 1045.52  20
  -3  -8  -9 37115.5 1026.40  33
  -3  -8 -10 27926.8 850.364  20
  -3  -8 -10 28412.4 809.425  39
  -3  -8 -10 28859.3 835.062  33
  -3  -8 -11 5231.10 313.465  20
  -3  -8 -11 4818.17 272.816  39
  -3  -8 -12 82.9449 95.0703  10
  -3  -8 -12 64.4557 84.0506  20
  -3  -8 -12 5.86352 49.8016  39
  -3  -8 -13-19.4466 59.9375  20
  -3  -8 -13 17.7777 74.0742  10
  -3  -8 -14 17686.4 512.303  10
  -3  -8 -14 16871.1 477.270  20
  -3  -8 -15 306.578 55.0770  10
  -3  -9  20 5311.75 248.767  14
  -3  -9  20 4749.14 223.249  13
   3   9 -19 5132.83 240.437  39
  -3  -9  19 4907.45 260.323  43
  -3  -9  18 2904.98 231.648  43
   3   9 -18 2857.62 203.859  39
   3   9 -17 1540.33 168.071  39
   3   9 -16-89.6732 106.541  39
  -3  -9  16 200.768 113.130  16
   3   9 -15 7728.61 409.138  39
  -3  -9  15 7719.65 440.296  16
   3   9 -14 7159.39 399.739  39
  -3  -9  14 7000.29 435.362  16
  -3  -9  13 5162.96 383.342  23
  -3  -9  13 4821.45 335.916  42
  -3  -9  13 4793.01 363.889  16
  -3  -9  12 2541.44 270.124  23
  -3  -9  12 2349.83 259.539  16
  -3  -9  12 2376.33 243.675  42
   3   9 -11 25446.4 1572.42   2
  -3  -9  11 22418.7 847.179  23
  -3  -9  11 22430.0 803.456  42
  -3  -9  11 23320.4 836.245  16
   3   9 -10 15593.7 1191.87   2
  -3  -9  10 15016.5 647.399  23
  -3  -9  10 14621.4 612.122  42
  -3  -9  10 15002.3 635.586  16
  -3  -9   9 216.484 79.2097  42
   3   9  -9 341.286 171.848   2
  -3  -9   9 306.938 88.5079  16
  -3  -9   9 196.590 98.8094  23
  -3  -9   8 56255.5 1427.65  42
  -3  -9   8 59487.9 1442.88  16
   3   9  -8 55518.3 2259.27   2
  -3  -9   7 192247. 3693.88  42
   3   9  -7 188995. 4821.28   2
   3   9  -6 4702.49 585.558   2
   3   9  -5 5761.57 617.283   2
  -3  -9   4 130.149 179.308   5
   3   9  -4 149.581 155.567   2
  -3  -9   3 1861.67 371.644   5
   3   9  -2 13026.2 1329.48   1
   3   9  -1 10097.8 1160.96   1
   3   9   0 12535.5 1313.32   1
  -3  -9  -1-73.2240 86.9624  33
   3   9   1-490.977 375.368   1
   3   9   2 2445.83 604.031   1
  -3  -9  -2 2964.41 238.564  10
  -3  -9  -2 2919.35 235.618  20
  -3  -9  -2 3126.96 239.972  41
  -3  -9  -2 2890.88 220.239  30
  -3  -9  -2 3087.40 244.810  33
  -3  -9  -3 1300.45 172.150  10
  -3  -9  -3 1217.77 152.836  41
  -3  -9  -3 1368.47 172.540  33
  -3  -9  -3 1130.07 164.288  20
  -3  -9  -4 25621.9 825.634  10
  -3  -9  -4 25165.0 796.485  20
  -3  -9  -4 26090.9 780.433  41
  -3  -9  -4 25230.4 768.579  39
   3   9   4 23139.9 1843.21   1
  -3  -9  -4 25103.9 805.017  33
  -3  -9  -5 84460.6 1870.74  20
  -3  -9  -5 85096.0 1909.89  10
  -3  -9  -5 85312.8 1846.97   9
  -3  -9  -5 84338.3 1824.55  39
  -3  -9  -5 83472.1 1880.27  33
  -3  -9  -6 626.459 129.639  20
  -3  -9  -6 540.657 113.923  39
  -3  -9  -6 798.758 152.018  33
  -3  -9  -6 758.184 155.921  10
  -3  -9  -7 26970.7 876.298  10
  -3  -9  -7 26957.6 855.244  33
  -3  -9  -7 28431.3 821.763  39
  -3  -9  -7 26832.8 843.594  20
  -3  -9  -8 848.924 144.403  10
  -3  -9  -8 1106.32 166.244  20
  -3  -9  -8 1100.43 144.951  39
  -3  -9  -8 1136.56 160.610  33
  -3  -9  -9 1578.41 192.121  10
  -3  -9  -9 1390.13 176.154  20
  -3  -9  -9 1410.98 151.592  39
  -3  -9  -9 1208.45 159.123  33
  -3  -9 -10 5579.50 317.773  20
  -3  -9 -10 6045.04 356.586  10
  -3  -9 -10 5552.19 292.765  39
  -3  -9 -11 13260.4 487.600  20
  -3  -9 -11 13262.8 455.022  39
  -3  -9 -12 11717.2 412.885  20
  -3  -9 -12 10619.2 372.450  22
  -3  -9 -12 12007.9 451.330  10
  -3  -9 -13 114.165 58.0629  20
  -3  -9 -13 22.6133 62.3053  10
  -3  -9 -14 4164.07 190.564  10
   3   9  14 4314.30 393.587  31
  -3 -10  19 3594.60 221.769  14
   3  10 -19 3311.74 174.071  39
  -3 -10  19 3454.55 204.727  43
  -3 -10  18 4584.29 275.828  43
   3  10 -18 4360.94 234.647  39
   3  10 -17 33195.2 870.094  39
   3  10 -16 788.054 117.151  39
  -3 -10  16 890.881 152.476  16
  -3 -10  15 2034.89 235.035  16
   3  10 -15 2092.27 208.916  39
   3  10 -14 636.385 139.844  39
  -3 -10  14 807.919 173.714  16
  -3 -10  14 480.129 110.239  42
  -3 -10  13 42706.9 1200.01  42
  -3 -10  13 42190.2 1233.83  16
  -3 -10  13 44504.9 1277.38  23
  -3 -10  12 18220.4 748.130  23
  -3 -10  12 19467.4 750.603  16
  -3 -10  12 18521.9 718.095  42
  -3 -10  11 23571.5 831.787  42
  -3 -10  11 24305.6 854.440  16
  -3 -10  11 24115.7 879.454  23
  -3 -10  10 6589.86 425.161  23
  -3 -10  10 7165.99 426.919  16
   3  10 -10 8001.85 862.075   2
  -3 -10  10 7149.60 424.967  42
  -3 -10   9 259.117 115.153  16
  -3 -10   9 123.459 92.1481  23
  -3 -10   9 273.931 127.538  42
   3  10  -9 24.6552 185.958   2
   3  10  -8 21663.5 1366.89   2
  -3 -10   8 22044.4 777.859  42
  -3 -10   8 21783.8 775.146  16
  -3 -10   7 3235.00 265.247  16
   3  10  -7 3393.15 512.879   2
  -3 -10   7 3444.13 283.727  42
  -3 -10   6 29194.1 886.254  16
  -3 -10   6 29704.8 913.528  42
  -3 -10   5 62026.2 1474.66  42
   3  10  -5 55452.7 2199.17   2
  -3 -10   5 56948.7 1402.82  22
  -3 -10   5 61442.0 1435.43  16
  -3 -10   4 1898.33 200.917  42
  -3 -10   4 1545.08 177.900  22
  -3 -10   4 1915.94 207.129  26
  -3 -10   3 48112.8 1229.15  41
  -3 -10   3 46098.8 1912.60   5
  -3 -10   3 46853.0 1158.32  30
  -3 -10   3 48006.9 1212.57  42
  -3 -10   3 47825.3 1147.85  34
  -3 -10   3 45363.5 1186.65  22
  -3 -10   2 8289.82 397.429  10
  -3 -10   2 8615.11 386.260  34
  -3 -10   2 8720.27 421.003  42
  -3 -10   2 8912.41 435.099  41
  -3 -10   2 9005.04 401.941  30
   3  10  -2 7202.60 1070.99   1
  -3 -10   2 8568.97 420.061  22
  -3 -10   1 17039.1 606.761  10
  -3 -10   1 18009.5 631.523  42
  -3 -10   1 18866.6 662.906  41
  -3 -10   1 17704.8 588.811  34
  -3 -10   1 18054.0 606.140  30
  -3 -10   0 3282.95 262.381  41
  -3 -10   0 3102.34 222.788  34
  -3 -10   0 3260.72 238.852  30
  -3 -10   0 2696.93 230.544  10
  -3 -10  -1 15431.7 554.894  30
  -3 -10  -1 16001.0 585.350  20
  -3 -10  -1 15251.5 597.212  41
  -3 -10  -1 15448.5 585.936  10
   3  10   2 58303.5 3188.40   1
  -3 -10  -2 62815.8 1474.70  20
  -3 -10  -2 62489.6 1497.49  41
  -3 -10  -2 64248.7 1501.31  10
  -3 -10  -2 61557.3 1501.30  33
  -3 -10  -2 63234.4 1439.60  30
  -3 -10  -3 82.7876 76.0537  41
   3  10   3 100.230 247.802   1
  -3 -10  -3 231.009 93.7300  20
  -3 -10  -3 7.68582 86.1327  10
  -3 -10  -3 25.5292 97.1620  33
  -3 -10  -3 163.015 82.7479  30
  -3 -10  -4 1892.38 179.612  30
  -3 -10  -4 1604.70 193.431  10
  -3 -10  -4 1728.19 201.826  33
  -3 -10  -4 1792.08 187.751  41
  -3 -10  -4 1551.85 191.225  20
  -3 -10  -5 24369.2 779.375  20
  -3 -10  -5 23901.1 798.320  33
  -3 -10  -5 23697.8 796.816  10
  -3 -10  -5 24380.4 774.250   9
  -3 -10  -6 7198.23 403.365  10
  -3 -10  -6 7471.57 393.797  20
  -3 -10  -6 7015.24 367.765  39
  -3 -10  -6 7588.73 375.383   9
  -3 -10  -6 7116.09 398.212  33
  -3 -10  -7 1860.76 207.859  10
  -3 -10  -7 1738.68 197.227  20
  -3 -10  -7 1532.81 164.537  39
  -3 -10  -7 1620.13 194.416  33
  -3 -10  -8 5120.81 312.190  20
  -3 -10  -8 4804.52 284.069  39
  -3 -10  -8 5249.59 334.961  10
  -3 -10  -8 4758.63 304.293  33
  -3 -10  -9 53380.9 1274.02  20
  -3 -10  -9 56048.5 1329.28  10
  -3 -10 -10 2922.19 209.562  20
  -3 -10 -10 2944.30 234.628  10
  -3 -10 -11 90.6085 53.3735  20
  -3 -10 -11 42.7863 74.2099  10
  -3 -10 -11 111.003 62.4925  22
  -3 -10 -12 312.356 57.9511  22
  -3 -10 -12 365.320 67.3057  20
  -3 -10 -12 320.963 73.2663  10
  -3 -10 -13 7654.18 269.991  10
   3  10  13 7020.96 499.443  31
  -3 -11  19 8954.18 312.034  43
  -3 -11  19 8722.02 311.223  26
  -3 -11  19 9148.85 323.047  14
  -3 -11  18-43.7539 59.4165  43
   3  11 -18 52.6765 41.7504  39
  -3 -11  18 78.7036 60.5189  14
  -3 -11  17 9547.10 423.414  43
   3  11 -17 9140.35 367.324  39
   3  11 -16 4717.92 275.191  39
  -3 -11  16 4956.03 313.251  16
  -3 -11  15 70512.3 1625.25  16
   3  11 -15 68033.1 1531.62  39
  -3 -11  14 243.692 95.3099  42
   3  11 -14 525.131 124.262  39
  -3 -11  14 445.191 147.587  16
  -3 -11  13 8075.85 464.581  23
  -3 -11  13 7736.01 452.187  16
  -3 -11  13 7517.53 426.248  42
  -3 -11  12 1372.87 194.683  42
  -3 -11  12 1184.11 193.964  16
  -3 -11  12 1437.38 212.170  23
  -3 -11  11 29553.9 982.160  23
  -3 -11  11 30075.2 975.633  16
  -3 -11  11 28153.0 937.544  42
  -3 -11  10 5500.38 379.799  42
  -3 -11  10 5234.83 375.211  23
  -3 -11  10 5835.92 389.844  16
  -3 -11   9 447.945 131.614  42
  -3 -11   9 347.471 107.240  23
  -3 -11   9 321.799 108.716  16
  -3 -11   8 28853.0 933.582  42
  -3 -11   8 28589.5 920.402  16
  -3 -11   7 89635.0 2013.20  16
  -3 -11   7 91559.6 2049.25  42
  -3 -11   6 4296.53 322.937  42
  -3 -11   6 4417.08 292.148  22
  -3 -11   6 4070.95 295.634  16
  -3 -11   5-16.2341 69.6397  22
  -3 -11   5 129.756 99.7215  42
  -3 -11   5 131.740 83.4755  16
  -3 -11   5 17.2440 87.9294  26
  -3 -11   4 145.262 100.036  26
  -3 -11   4-90.6266 85.4116  22
  -3 -11   4 118.268 98.2138  42
  -3 -11   3 31766.1 926.003  26
  -3 -11   3 30561.0 928.472  42
  -3 -11   3 31416.2 952.459  41
  -3 -11   3 30623.0 1560.83   5
  -3 -11   3 30191.2 910.067  22
  -3 -11   2 4850.41 611.067   5
  -3 -11   2 4098.85 289.270  42
  -3 -11   2 4051.18 292.122  22
  -3 -11   2 4339.45 318.168  41
  -3 -11   2 3977.38 268.239  10
  -3 -11   2 3993.41 286.246  30
  -3 -11   1 42375.0 1112.75  42
  -3 -11   1 41476.3 1080.23  10
  -3 -11   1 40767.8 1128.11  22
  -3 -11   1 42052.4 1148.85  41
  -3 -11   1 41286.4 1075.36  30
  -3 -11   0 253.744 95.5874  10
  -3 -11   0 148.109 86.2340  41
  -3 -11   0 236.072 99.0343  30
   3  11   0-119.560 379.471   1
  -3 -11  -1 125.914 96.9720  30
  -3 -11  -1 124.369 88.9540  10
  -3 -11  -1-44.9406 93.5735  41
  -3 -11  -2 8415.40 439.317  41
  -3 -11  -2 9421.87 416.768  30
  -3 -11  -2 9082.35 438.349  10
  -3 -11  -3 10011.9 456.258  20
  -3 -11  -3 9850.34 468.281  10
  -3 -11  -3 9730.63 465.127  41
  -3 -11  -3 10329.8 434.512  30
  -3 -11  -4 133.232 85.9128   9
  -3 -11  -4 127.960 96.6744  20
  -3 -11  -4 191.088 98.3491  10
  -3 -11  -5 30824.4 883.077  20
  -3 -11  -5 30032.4 883.533   9
  -3 -11  -5 29917.6 904.593  10
  -3 -11  -6 2314.35 216.860  20
  -3 -11  -6 2317.09 222.521  10
  -3 -11  -6 2358.00 199.282   9
  -3 -11  -7 24523.0 732.594  20
  -3 -11  -7 23888.7 763.970  10
  -3 -11  -8 6086.19 310.576  20
  -3 -11  -8 6139.09 335.645  10
  -3 -11  -9 6076.31 287.329  20
  -3 -11  -9 5762.78 308.293  10
  -3 -11 -10 5470.53 269.023  22
  -3 -11 -10 5384.45 242.860  20
  -3 -11 -10 5178.96 272.192  10
  -3 -11 -11 10233.9 347.606  10
  -3 -11 -11 9049.21 313.603  22
   3  11  12 1231.86 227.851  31
  -3 -11 -12 1264.96 98.6249  10
  -3 -12  18 12052.7 394.588  43
  -3 -12  18 12437.1 404.346  26
  -3 -12  17 16114.1 524.535  43
   3  12 -17 15429.1 457.953  39
  -3 -12  17 14640.5 487.095  14
   3  12 -16 1233.37 131.151  39
  -3 -12  16 1348.91 162.943  16
  -3 -12  16 1319.28 161.968  43
   3  12 -15 25.8438 61.2690  39
  -3 -12  15 19.8086 89.9317  16
  -3 -12  15 37.9650 52.5286  12
  -3 -12  14 37.3276 69.3530  42
  -3 -12  14 223.718 133.411  16
   3  12 -14 109.097 72.8467  39
  -3 -12  13 53747.9 1385.68  23
  -3 -12  13 54857.5 1400.19  16
  -3 -12  13 50683.1 1333.70  42
  -3 -12  12 68.1077 93.5683  42
  -3 -12  12 117.441 109.421  23
  -3 -12  12 53.6206 120.244  16
  -3 -12  11 3069.08 283.386  16
  -3 -12  11 3089.67 282.010  42
  -3 -12  11 3087.65 289.687  23
  -3 -12  10 1878.31 220.474  42
  -3 -12  10 1802.92 222.651  16
  -3 -12  10 1797.75 225.843  23
  -3 -12   9 210.334 110.211  42
  -3 -12   9 303.895 121.045  23
  -3 -12   9 409.390 124.280  16
  -3 -12   8 1257.96 196.271  42
  -3 -12   8 1209.53 174.812  16
  -3 -12   7 1266.81 165.020  43
  -3 -12   7 1172.35 173.274  16
  -3 -12   7 1147.09 175.319  42
  -3 -12   6 11452.2 536.449  26
  -3 -12   6 11575.8 544.316  42
  -3 -12   6 12433.9 539.819  16
  -3 -12   5 26146.1 849.511  26
  -3 -12   5 25958.7 872.418  42
  -3 -12   5 24818.4 796.082  22
  -3 -12   5 27753.1 840.937  16
  -3 -12   4 26184.0 838.157  26
  -3 -12   4 26812.4 872.503  42
  -3 -12   4 26157.8 823.452  22
  -3 -12   3 30094.1 911.713  22
  -3 -12   3 30128.7 930.952  42
  -3 -12   2 9574.36 462.799  42
  -3 -12   2 9871.30 473.620  22
  -3 -12   1 5107.62 300.826  10
  -3 -12   1 5027.52 318.244  42
  -3 -12   1 5024.60 341.467  41
  -3 -12   1 4853.62 327.511  22
  -3 -12   0 4433.83 281.882  10
  -3 -12   0 4448.48 315.372  22
  -3 -12   0 4282.84 317.715  41
  -3 -12   0 4445.59 285.387  30
  -3 -12  -1 38390.8 984.959  30
  -3 -12  -1 35025.5 1045.57  41
  -3 -12  -1 37113.2 1003.82  10
  -3 -12  -2 531.583 114.578  10
  -3 -12  -2 470.363 103.074  30
  -3 -12  -3 5525.62 328.467  10
  -3 -12  -4 3710.37 269.200  10
  -3 -12  -4 3616.98 268.414   9
  -3 -12  -5 8379.82 405.020  10
  -3 -12  -5 8445.24 398.186   9
  -3 -12  -6 58.1484 92.0797  10
  -3 -12  -6-40.8928 60.5413   9
  -3 -12  -7 17177.9 575.786  10
  -3 -12  -8 3648.89 229.222  10
  -3 -12  -8 3667.86 240.929  22
  -3 -12  -9 10889.6 397.954  22
  -3 -12  -9 11188.5 391.216  10
   3  12  10 366.304 144.694  24
  -3 -12 -10 128.546 45.9855  22
  -3 -12 -10 146.800 50.8684  10
   3  12  10 248.096 99.6857  18
   3  12  11 1330.49 201.708  31
  -3 -13  17 14532.7 455.437  26
  -3 -13  17 14290.1 445.026  43
  -3 -13  16 13063.6 456.006  43
   3  13 -16 12534.7 400.043  39
  -3 -13  15 24787.0 670.340  42
   3  13 -15 25112.6 679.105  39
  -3 -13  15 23426.7 663.458  14
  -3 -13  15 24140.3 672.046  12
  -3 -13  15 25231.5 734.613  43
  -3 -13  14 3076.45 239.847  43
  -3 -13  14 2961.82 223.475  42
  -3 -13  14 3531.20 267.921  16
   3  13 -14 3111.99 219.967  39
  -3 -13  14 3024.13 208.478  14
  -3 -13  13 1104.81 157.973  42
  -3 -13  13 1127.12 165.897  23
  -3 -13  13 997.484 166.319  16
  -3 -13  12 911.806 173.356  23
  -3 -13  12 905.565 162.112  42
  -3 -13  12 1196.01 180.008  16
  -3 -13  11 5753.29 377.342  23
  -3 -13  11 5731.88 367.895  16
  -3 -13  11 5876.58 370.911  42
  -3 -13  10 1392.01 202.437  23
  -3 -13  10 1122.93 183.537  42
  -3 -13  10 1031.38 167.896  16
  -3 -13   9 8309.55 461.399  23
  -3 -13   9 8260.86 452.174  42
  -3 -13   9 8258.33 441.452  16
  -3 -13   9 8266.64 416.447  43
  -3 -13   8 7728.76 443.568  42
  -3 -13   8 7086.66 412.654  16
  -3 -13   8 7772.01 440.051  23
  -3 -13   8 7507.40 424.074  26
  -3 -13   7 1652.24 200.897  26
  -3 -13   7 1736.72 220.991  42
  -3 -13   7 1539.68 186.210  16
  -3 -13   6 4437.53 318.376  26
  -3 -13   6 4296.44 319.824  42
  -3 -13   6 4748.37 311.136  16
  -3 -13   5 3979.52 309.799  42
  -3 -13   5 4389.29 285.194  22
  -3 -13   5 4152.91 293.373  26
  -3 -13   4 5762.46 366.278  42
  -3 -13   4 6141.94 349.549  22
  -3 -13   3 56487.1 1377.31  22
  -3 -13   3 55569.0 1405.50  42
  -3 -13   2 201.482 90.9718  42
  -3 -13   2 31.6881 76.5913  22
  -3 -13   1 19488.9 695.274  22
  -3 -13   0 2460.33 230.660  22
  -3 -13  -1 5136.72 289.626  10
  -3 -13  -1 5240.09 338.415  22
  -3 -13  -2 4071.23 255.801  10
  -3 -13  -2 4080.69 295.325  22
  -3 -13  -3 2212.73 192.050  10
  -3 -13  -3 1964.41 199.739   9
   3  13   3 1325.15 218.381  18
  -3 -13  -3 1600.21 200.084  22
  -3 -13  -4 24920.5 708.432  10
  -3 -13  -4 22961.4 721.206   9
  -3 -13  -4 24916.2 767.904  22
  -3 -13  -5 264.174 108.209  22
  -3 -13  -5 140.819 59.1248   9
  -3 -13  -5 293.845 83.5390  10
   3  13   5 163.526 101.941  18
  -3 -13  -6 6626.40 303.162  10
  -3 -13  -6 6513.43 329.951  22
   3  13   7-75.6330 104.676  18
  -3 -13  -7-41.0143 84.0848  22
  -3 -13  -7 75.5636 54.0684  10
   3  13   8 86.8917 85.8770  18
  -3 -13  -8 3.71213 43.6133  10
  -3 -13  -8 19.0016 51.2461  22
   3  13   9 1701.84 209.936  24
  -3 -13  -9 2110.25 121.679  10
  -3 -13  -9 2357.27 145.333  22
   3  13   9 1874.30 229.364  31
   3  13   9 1853.89 173.376  18
  -3 -14  16 8785.34 321.687  26
  -3 -14  16 8206.82 304.837  43
  -3 -14  15 2197.93 173.224  26
  -3 -14  15 1473.47 118.015  42
   3  14 -15 1837.29 134.010  39
  -3 -14  15 1892.58 154.111  43
  -3 -14  15 1616.28 128.620  12
  -3 -14  15 1968.19 163.203  16
  -3 -14  14 3382.78 225.414  43
  -3 -14  14 3967.44 252.203  26
  -3 -14  14 3953.25 233.939  42
   3  14 -14 3633.54 211.441  39
  -3 -14  14 4078.84 256.256  16
  -3 -14  14 4082.95 231.655  12
  -3 -14  13 7971.74 380.121  23
  -3 -14  13 7266.06 347.654  43
  -3 -14  13 7687.39 366.540  42
  -3 -14  13 7954.35 382.258  16
  -3 -14  13 7289.78 363.532  26
  -3 -14  12 1949.74 182.569  43
  -3 -14  12 1914.38 195.690  23
  -3 -14  12 1940.07 198.206  42
  -3 -14  12 1841.59 195.572  16
  -3 -14  12 1728.88 195.420  26
  -3 -14  11 21102.3 710.178  23
  -3 -14  11 19357.5 671.861  26
  -3 -14  11 21251.8 709.728  42
  -3 -14  11 18682.7 631.758  43
  -3 -14  11 20075.6 688.005  16
  -3 -14  10 14639.9 574.796  26
  -3 -14  10 15538.5 605.039  23
  -3 -14  10 15256.5 605.430  42
  -3 -14  10 15250.0 586.321  16
  -3 -14  10 14421.2 532.647  43
  -3 -14   9 1327.53 171.506  26
  -3 -14   9 1347.52 190.732  23
  -3 -14   9 1572.78 205.524  42
  -3 -14   9 1441.68 177.194  16
  -3 -14   8 361.545 110.836  26
  -3 -14   8 446.272 97.9243   9
  -3 -14   8 472.602 151.765  42
  -3 -14   8 311.832 96.2947  16
  -3 -14   8 460.221 124.882  23
  -3 -14   7 440.443 110.457  26
  -3 -14   7 385.622 123.769  23
  -3 -14   7 318.610 129.675  42
  -3 -14   7 369.319 97.6259  16
  -3 -14   6 28842.2 849.946  26
  -3 -14   6 29679.2 918.726  42
  -3 -14   6 29716.4 848.232  16
  -3 -14   5 621.245 147.920  42
  -3 -14   4 14003.2 570.891  42
  -3 -14   4 14222.3 527.736  22
   3  14  -3 395.150 180.624  24
  -3 -14   3 309.688 109.553  42
  -3 -14   3 66.4673 70.2956  22
   3  14  -2 3432.70 410.633  24
  -3 -14   2 4274.74 285.547  22
  -3 -14   2 3984.07 273.586  42
   3  14  -1 1198.42 308.610  24
  -3 -14   1 1704.63 187.940  22
  -3 -14   0 4586.82 298.717  22
  -3 -14  -1 16397.0 593.010  22
  -3 -14  -2 8034.97 394.344   9
  -3 -14  -2 8504.73 403.755  22
  -3 -14  -3 530.139 116.901  22
  -3 -14  -3 383.598 96.9207   9
   3  14   4 111.570 135.876  31
  -3 -14  -4 74.8601 58.9366   9
   3  14   4-70.5641 99.3792  18
  -3 -14  -4 10.3067 78.1405  22
   3  14   5 903.703 266.762  24
  -3 -14  -5 851.345 124.933  22
  -3 -14  -5 786.801 95.6154   9
   3  14   5 621.274 123.255  18
   3  14   5 912.635 177.291  31
   3  14   6 6314.35 456.913  24
   3  14   6 7635.97 373.405  18
   3  14   6 6968.50 421.474  31
   3  14   7 199.426 143.348  24
   3  14   7 42.7260 53.9792  18
   3  14   7-160.811 107.176  31
  -3 -14  -7-2.62384 50.3623  22
   3  14   8 9204.68 415.824  24
  -3 -14  -8 11443.4 332.280  22
  -3 -15  15 3476.77 173.523  26
  -3 -15  14 5698.50 238.699  43
  -3 -15  14 6140.36 255.218  42
   3  15 -14 5448.51 223.985  39
  -3 -15  14 7180.00 294.068  16
  -3 -15  14 6415.23 272.080  26
  -3 -15  14 6635.97 265.115  12
  -3 -15  13 2207.73 153.510  43
  -3 -15  13 2523.33 180.050  42
   3  15 -13 2229.53 152.350  39
  -3 -15  13 2223.31 166.662  26
  -3 -15  13 2278.81 174.753  16
  -3 -15  13 2566.56 182.291  12
  -3 -15  12 4753.73 268.195  23
  -3 -15  12 4517.86 254.827  26
  -3 -15  12 4867.80 274.146  42
  -3 -15  12 4414.66 258.756  16
  -3 -15  12 3966.91 217.171  43
  -3 -15  11 952.781 123.339  26
  -3 -15  11 1069.06 146.832  42
  -3 -15  11 868.193 126.021  16
  -3 -15  11 990.363 143.025  23
  -3 -15  10 8481.79 373.605  26
  -3 -15  10 8892.46 407.425  23
  -3 -15  10 9501.24 429.351  42
  -3 -15  10 8045.09 375.921  16
  -3 -15   9 9484.60 399.382  26
  -3 -15   9 10140.2 455.124  42
  -3 -15   9 9606.87 433.268  23
  -3 -15   9 8661.62 394.375  16
  -3 -15   8 21770.9 706.029  23
  -3 -15   8 21351.4 657.995  16
  -3 -15   8 22568.8 728.749  42
  -3 -15   8 20239.1 635.145  26
  -3 -15   8 20939.0 634.465   9
  -3 -15   7 3379.90 267.629  42
  -3 -15   7 3199.86 248.491  23
  -3 -15   7 3213.41 232.715   9
  -3 -15   7 3079.52 214.946  16
  -3 -15   6 692.526 117.335   9
  -3 -15   6 698.041 126.510  23
  -3 -15   6 719.357 145.456  42
  -3 -15   5 2.99780 75.6004  42
  -3 -15   4 6558.69 352.863  42
  -3 -15   3 4788.18 268.596  22
   3  15  -3 4210.40 366.978  24
  -3 -15   3 4876.73 288.647  42
   3  15  -2 115.859 155.305  24
  -3 -15   2 15.5834 60.3421  22
   3  15  -1 2703.31 333.547  24
  -3 -15   1 3454.40 257.379   9
  -3 -15   1 2973.02 216.217  22
   3  15   0-71.6450 162.670  24
  -3 -15   0-69.1915 92.9683   9
  -3 -15   0 25.3547 71.4489  22
   3  15   1 1105.95 253.799  24
  -3 -15  -1 897.670 123.974  22
  -3 -15  -1 852.596 121.862   9
   3  15   2 789.198 229.579  24
  -3 -15  -2 1134.35 139.976  22
  -3 -15  -2 875.348 121.926   9
   3  15   3 1070.95 229.952  24
  -3 -15  -3 1467.59 146.389  22
  -3 -15  -3 1295.49 129.490   9
   3  15   4 7305.31 457.115  24
  -3 -15  -4 8225.64 306.513   9
   3  15   5 585.752 166.258  24
  -3 -15  -5 471.197 80.0820  22
   3  15   6 1002.92 152.856  24
  -3 -15  -6 1204.68 101.440  22
  -3 -16  13 568.740 74.3679  42
  -3 -16  13 620.912 77.8767  12
  -3 -16  12 195.793 46.9491  26
   3  16 -12 299.851 54.3811  39
  -3 -16  12 285.041 72.8747  42
  -3 -16  11 87.8829 37.3092  26
  -3 -16  11 47.8763 60.8665  42
  -3 -16  11 62.9557 49.1454  16
  -3 -16  11 184.970 66.0542  23
  -3 -16  10 163.038 70.0651  23
  -3 -16  10 149.262 57.6494  16
  -3 -16  10 170.884 79.7110  42
  -3 -16   9 261.625 89.7377  42
  -3 -16   9 126.294 54.3960  16
  -3 -16   9 218.905 79.7453  23
  -3 -16   8 3111.64 215.117  23
  -3 -16   8 2964.46 181.235   9
  -3 -16   8 3139.78 224.389  42
  -3 -16   7 775.908 101.698   9
  -3 -16   7 820.889 122.454  42
  -3 -16   7 868.344 116.433  23
  -3 -16   6 11339.7 434.928  23
  -3 -16   6 11771.4 431.541   9
  -3 -16   6 10964.8 439.789  42
  -3 -16   5 1843.23 167.320  42
  -3 -16   5 1512.22 151.059  23
  -3 -16   5 2004.94 179.191   9
  -3 -16   4 822.756 122.030   9
  -3 -16   4 805.137 103.040  12
  -3 -16   4 772.995 110.826  42
  -3 -16   4 632.623 102.650  23
   3  16  -3 208.026 91.9244  24
  -3 -16   3 243.700 69.7310  23
  -3 -16   3 256.483 62.5774  42
  -3 -16   3 247.851 89.2552   9
   3  16  -2 1012.31 163.709  24
  -3 -16   2 1003.27 136.426   9
  -3 -16   2 1044.97 107.486  22
  -3 -16   2 1112.39 112.274  23
   3  16  -1 208.313 123.880  24
  -3 -16   1 185.431 60.9327  22
  -3 -16   1 51.5082 69.6758   9
   3  16   0 256.546 122.131  24
  -3 -16   0 226.016 84.7608   9
  -3 -16   0 235.726 65.1264  22
   3  16   1 2772.69 259.288  24
  -3 -16  -1 2751.81 184.933   9
  -3 -16  -1 2834.06 177.271  22
   3  16   2 815.687 158.762  24
  -3 -16  -2 787.949 92.5208  22
  -3 -16  -2 972.686 104.571   9
   3  16   3 16058.2 568.570  24
  -3 -16  -3 14850.7 417.284   9
   3  16   4 1416.77 149.802  24
  -3 -16  -4 1479.57 102.892  22
  -3 -17  11 2277.80 137.367  42
  -3 -17  11 2018.16 125.431  12
  -3 -17  10 199.942 59.2635  42
  -3 -17  10 246.639 55.0236  23
  -3 -17  10 215.456 56.4299  12
  -3 -17   9 22497.5 568.985  23
  -3 -17   9 21750.4 578.668  42
  -3 -17   9 20962.5 553.175  12
  -3 -17   8 145.370 55.7904  42
  -3 -17   8 148.685 53.9833  12
  -3 -17   8 108.783 45.9384  23
  -3 -17   7 9.06602 30.8810   9
  -3 -17   7-29.7730 44.2047  42
  -3 -17   7 1.26881 39.0874  23
  -3 -17   7 0.49914 41.5224  12
  -3 -17   6 5603.36 244.622  23
  -3 -17   6 5468.19 239.821   9
  -3 -17   6 5169.47 241.835  42
  -3 -17   6 5024.27 219.774  12
  -3 -17   5 2294.52 150.433  23
  -3 -17   5 2720.47 173.033   9
  -3 -17   5 2271.68 149.502  42
  -3 -17   4 3230.65 172.774  23
  -3 -17   4 4002.84 211.784   9
  -3 -17   3 41.3646 26.4642  23
  -3 -17   3 84.1760 57.9586   9
   3  17  -2 1346.77 120.256  24
  -3 -17   2 1314.31 122.630   9
   3  17  -1-150.248 65.5302  24
  -3 -17   1 25.8233 44.7195   9
   3  17   0 431.700 73.1583  24
  -3 -17   0 478.198 71.8844   9
  -3 -17  -1 1316.99 97.9074   9
  -4  17   1 363.538 66.7189  18
   4 -17  -1 325.744 52.7640  41
   4 -17   0 781.363 78.0001  41
  -4  17   0 733.352 92.4301  18
   4 -17   1 2389.94 130.219  41
  -4  17  -1 2746.63 172.043  18
  -4  17  -2 10376.8 346.970  18
   4 -17   2 7583.27 262.462  42
   4 -17   3 2354.90 141.822  42
  -4  17  -3 2594.14 168.340  18
   4 -17   4 591.646 74.4740  42
  -4  17  -4 697.694 92.3424  18
   4 -17   5 453.736 69.7845  42
  -4  17  -5 618.884 86.2623  18
  -4  17  -6 97.2687 43.0029  18
   4 -17   6 85.1433 43.1362  42
  -4  17  -7-50.8587 35.0095  18
   4 -17   7-17.8873 32.7472  42
   4 -16  -5 1206.25 98.8180  41
  -4  16   4 28.5828 47.3401  18
   4 -16  -4 95.5997 47.5100  41
  -4  16   3 1310.30 129.499  18
   4 -16  -3 1442.65 125.172  41
  -4  16   2 17530.7 566.203  18
   4 -16  -2 18771.1 530.877  41
   4 -16  -1 37.1445 53.3287  41
  -4  16   1 57.0888 72.1842  18
   4 -16   0 13694.0 440.915  41
  -4  16   0 12982.9 484.767  18
   4 -16   1 1283.98 128.138  41
  -4  16  -1 1120.56 150.406  18
  -4  16  -2 693.832 122.544  18
   4 -16   2 705.823 93.8972  41
   4 -16   3 1899.52 135.685  41
  -4  16  -3 2497.96 205.108  18
  -4  16  -4 2070.71 179.962  18
  -4  16  -5 2969.60 214.522  18
  -4  16  -6 355.112 88.4795  18
   4 -16   7 5031.65 256.272  42
  -4  16  -7 4719.59 248.629  18
  -4  16  -8 17.2894 50.7773  18
   4 -16   8-28.9468 58.4120  42
  -4  16  -9 1934.64 137.761  18
   4 -16   9 1817.33 130.901  42
  -4  16 -10 3390.20 161.801  21
  -4  15   7 1165.86 107.592  18
   4 -15  -7 1471.21 109.518  41
  -4  15   7 1275.63 126.082  31
   4 -15  -6 425.276 76.7893  41
  -4  15   6 433.179 89.4886  31
  -4  15   6 514.916 97.9645  18
  -4  15   5 153.258 57.4296  24
  -4  15   5 58.6871 68.1773  18
  -4  15   5 2.11254 77.2779  31
   4 -15  -5 182.685 67.8247  41
  -4  15   4 2394.43 201.041  31
  -4  15   4 2263.01 218.430  18
  -4  15   4 2258.12 190.530  24
  -4  15   3 1460.27 159.157  31
  -4  15   3 1487.41 166.689  24
  -4  15   3 1628.66 189.111  18
  -4  15   2 1984.29 200.126  24
  -4  15   2 2154.31 222.159  18
  -4  15   2 1998.31 185.868  31
  -4  15   1 19.8124 102.791  24
  -4  15   1 182.196 115.747  18
  -4  15   1 15.0490 58.6719  31
  -4  15   0 8340.97 424.514  24
  -4  15   0 7997.59 427.430  18
  -4  15  -1-138.150 126.670  24
  -4  15  -1-23.4856 107.957  18
   4 -15   1-107.232 81.7346  41
   4 -15   2 4740.02 269.246  41
  -4  15  -2 4479.05 309.117  24
  -4  15  -2 4476.17 314.453  18
   4 -15   3 310.686 76.8164  41
  -4  15  -3 172.830 108.059  18
  -4  15  -4 4251.20 301.322  18
  -4  15  -5 88.9781 107.031  18
  -4  15  -6 2093.96 206.073  18
  -4  15  -7 6910.93 351.913  18
  -4  15  -8 748.245 123.892  18
  -4  15  -9 448.606 97.9514  18
   4 -15  10 11362.2 386.857  42
  -4  15 -10 12335.7 416.256  18
   4 -15  11 87.2854 33.7709  42
  -4  15 -11 92.6493 45.4240  18
  -4  15 -11 106.797 47.4908  21
  -4  15 -12 20.9408 32.8912  21
  -4  14   9 3987.13 231.896  31
   4 -14  -8 5536.24 238.617  41
  -4  14   8 5862.81 317.150  31
  -4  14   8 5525.16 280.960  18
  -4  14   7-95.5290 64.1205  24
  -4  14   7 104.688 85.6812  18
  -4  14   7 19.7313 93.8375  31
  -4  14   6 3409.38 231.486  24
  -4  14   6 3864.88 293.344  31
  -4  14   6 3342.54 267.905  18
  -4  14   5 2272.68 210.459  24
  -4  14   5 2194.38 236.480  18
  -4  14   5 2276.82 234.375  31
  -4  14   4 506.253 124.173  24
  -4  14   4 572.960 142.548  18
  -4  14   4 588.415 149.469  31
  -4  14   3 347.073 155.636  18
  -4  14   3 326.415 113.386  24
  -4  14   3 328.395 122.715  31
  -4  14   2 394.520 121.544  24
  -4  14   2 401.822 137.403  31
  -4  14   2 624.607 181.771  18
  -4  14   1 12455.4 564.391  24
  -4  14   1 10908.2 556.844  18
  -4  14   1 11226.2 517.716  31
  -4  14   0 2204.47 255.481  24
  -4  14   0 2178.29 263.345  18
  -4  14   0 1917.53 201.617  31
  -4  14  -1 166.545 145.271  18
  -4  14  -1-1.26789 125.001  24
  -4  14  -2 2557.37 257.403  24
  -4  14  -2 2624.88 280.439  18
  -4  14  -3-22.1683 128.567  18
  -4  14  -3-128.839 152.136  24
  -4  14  -4 19754.7 737.979  18
  -4  14  -5 3099.41 284.735  18
  -4  14  -6 16175.2 633.667  18
  -4  14  -7 639.099 147.002  18
  -4  14  -8 430.676 117.921  18
  -4  14  -9 1076.54 148.126  18
  -4  14 -10 1372.58 155.076  18
  -4  14 -11 12694.8 441.232  18
   4 -14  11 11589.8 396.015  42
  -4  14 -12 11251.9 383.949  18
  -4  14 -12 11016.3 375.266  21
  -4  14 -13 466.687 67.6118  21
  -4  13  11 8338.32 336.054  31
   4 -13 -10 8.50956 37.2394  33
  -4  13  10 35.8225 76.1553  31
  -4  13   9 221.285 76.6453  18
  -4  13   9 357.351 135.567  31
   4 -13  -9 210.252 54.9638  33
   4 -13  -8 1531.74 134.230  33
  -4  13   8 1802.31 229.957  31
  -4  13   8 1993.61 210.427  18
  -4  13   7 381.347 180.278  31
  -4  13   7 289.155 92.2888  24
  -4  13   7 260.127 118.179  18
   4 -13  -7 341.802 71.5904  33
  -4  13   6 3826.15 280.216  24
  -4  13   6 3843.13 323.862  18
   4 -13  -6 4031.73 228.962  33
  -4  13   5 20973.4 818.871  18
  -4  13   5 21056.7 751.292  24
  -4  13   5 21116.6 830.719  31
  -4  13   4 7940.65 452.941  24
  -4  13   4 7325.67 478.330  18
  -4  13   4 7879.71 488.120  31
  -4  13   3 10270.0 529.226  24
  -4  13   3 10360.5 559.954  31
  -4  13   3 9923.59 562.938  18
  -4  13   2 847.769 185.482  24
  -4  13   2 719.501 204.343  18
  -4  13   2 852.114 183.007  31
  -4  13   1 3573.07 325.112  24
  -4  13   1 3047.68 316.937  18
  -4  13   1 3490.77 311.717  31
  -4  13   0 3299.44 307.736  24
  -4  13   0 3570.00 337.414  18
  -4  13   0 3164.30 284.862  31
  -4  13  -1 15913.0 640.294  31
  -4  13  -1 15466.7 705.441  18
  -4  13  -1 16894.8 706.550  24
  -4  13  -2 15957.4 679.640  24
  -4  13  -2 15282.3 687.115  18
  -4  13  -3-108.478 154.356  24
  -4  13  -3 42.7108 125.296  18
  -4  13  -4 8305.03 461.744  24
  -4  13  -4 7939.01 466.574  18
  -4  13  -5 9430.57 513.068  18
  -4  13  -6 411.255 149.969  18
  -4  13  -7 5770.79 377.955  18
  -4  13  -8 1519.88 199.967  18
  -4  13  -9 15443.7 597.754  18
  -4  13 -10 344.788 117.348  18
  -4  13 -11 618.102 130.747  18
   4 -13  12 36977.9 921.139  40
  -4  13 -12 42262.1 980.761  18
  -4  13 -13-7.02496 51.2690  21
   4 -13  13 5.33972 40.0192  40
  -4  13 -13 58.3896 53.6650  18
  -4  13 -14 3013.31 160.370  21
  -4  12  12 3139.84 215.321  31
   4 -12 -12 3322.28 166.324  33
   4 -12 -11 1988.42 144.849  33
  -4  12  11 1941.99 205.916  31
  -4  12  10 4938.17 310.695  18
   4 -12 -10 5497.55 264.239  33
  -4  12  10 5839.74 378.819  31
  -4  12   9 4490.30 330.399  18
   4 -12  -9 5107.36 267.648  33
  -4  12   9 5511.63 411.605  31
  -4  12   8 3493.43 318.572  18
   4 -12  -8 3639.95 232.629  33
  -4  12   8 4051.03 384.826  31
  -4  12   7 594.229 126.482  24
  -4  12   7 677.959 174.817  18
   4 -12  -7 620.209 110.837  33
  -4  12   7 767.562 237.886  31
  -4  12   6 68.7552 92.9979  24
  -4  12   6-180.741 160.684  18
   4 -12  -6-7.22092 60.2146  33
  -4  12   6-21.5833 171.313  31
  -4  12   5 1401.61 207.433  24
  -4  12   5 1697.65 284.821  31
  -4  12   5 1163.83 224.801  18
   4 -12  -5 1331.47 145.936  33
  -4  12   4 1701.68 249.614  24
  -4  12   4 1617.92 267.601  18
  -4  12   4 1941.82 268.174  31
  -4  12   3 19733.2 792.944  24
  -4  12   3 19279.4 839.520  18
  -4  12   3 19111.3 823.775  31
  -4  12   2 2196.59 276.075  24
  -4  12   2 1982.76 281.508  18
  -4  12   2 2087.91 264.233  31
  -4  12   1 30153.9 1076.47  18
  -4  12   1 31903.3 1051.98  24
  -4  12   1 30498.9 1044.70  31
  -4  12   0 8691.00 500.294  24
  -4  12   0 8093.87 516.885  18
  -4  12   0 7450.18 461.527  31
  -4  12  -1 147.039 138.209  24
  -4  12  -1 29.6407 91.6960  31
  -4  12  -1 201.173 158.492  18
  -4  12  -2 16823.0 702.660  24
  -4  12  -2 15519.8 709.998  18
  -4  12  -3 2973.60 285.686  24
  -4  12  -3 2776.17 291.927  18
  -4  12  -4 8167.34 466.889  24
  -4  12  -4 8781.64 499.533  18
  -4  12  -5 344.136 140.338  18
  -4  12  -6-12.4790 112.811  18
  -4  12  -7 3067.52 284.984  18
  -4  12  -8 11031.9 527.568  18
  -4  12  -9 13646.1 583.374  18
  -4  12 -10 15813.8 614.303  18
  -4  12 -11-115.528 98.2460  18
  -4  12 -12 334.597 100.614  18
  -4  12 -13 1402.83 150.442  18
  -4  12 -13 1360.42 141.336  21
  -4  12 -14 109.358 55.9065  21
   4 -12  14 31.0882 54.8472  40
  -4  12 -15 152.411 40.5809  21
   4 -12  15 203.445 57.0847  40
   4 -11 -13 16290.8 446.473  33
  -4  11  13 14115.9 506.214  31
  -4  11  12 1348.43 186.321  31
   4 -11 -12 1317.22 125.795  33
   4 -11 -11 24129.9 674.245  33
  -4  11  11 24379.0 865.616  31
  -4  11  10 9440.98 551.915  31
   4 -11 -10 8618.24 378.461  33
  -4  11  10 8526.39 474.744  18
  -4  11   9 2563.14 279.707  18
   4 -11  -9 2983.05 225.109  33
  -4  11   9 3385.49 381.680  31
  -4  11   8 15098.9 727.157  18
  -4  11   8 16487.5 803.229  31
  -4  11   7 5308.08 354.065  24
  -4  11   7 4282.18 403.670  18
  -4  11   7 4683.00 432.737  31
  -4  11   6 321.322 136.670  24
  -4  11   6 364.119 188.661  18
  -4  11   6-39.3694 208.062  31
  -4  11   5 11145.3 564.865  24
  -4  11   5 9299.54 591.961  18
  -4  11   5 10001.4 623.511  31
  -4  11   4 12602.0 618.079  24
  -4  11   4 11375.9 647.800  18
  -4  11   4 13063.5 703.240  31
  -4  11   3 8733.98 516.241  24
  -4  11   3 7768.33 531.536  18
  -4  11   3 7909.27 538.077  31
  -4  11   2 22039.6 847.328  24
  -4  11   2 20423.5 875.608  18
  -4  11   2 20504.7 871.989  31
  -4  11   1 12809.9 627.477  24
  -4  11   1 12242.9 649.907  18
  -4  11   1 11769.2 619.165  31
  -4  11   0 17667.8 678.327   7
  -4  11   0 17336.7 745.335  24
  -4  11   0 16890.7 768.578  18
  -4  11   0 17093.2 735.843  31
  -4  11  -1 5878.22 417.264  24
  -4  11  -1 5896.63 435.096  18
  -4  11  -1 5382.56 355.687   7
  -4  11  -1 6013.73 400.622  31
  -4  11  -2 30.7473 138.086  24
  -4  11  -2 94.0044 139.227  18
  -4  11  -2-60.5353 91.9810  31
  -4  11  -2-25.5020 93.4934   7
  -4  11  -3 1620.74 224.655  24
  -4  11  -3 1392.88 226.999  18
  -4  11  -4 8312.71 474.639  24
  -4  11  -4 8279.66 486.882  18
  -4  11  -5 16931.1 705.749  18
  -4  11  -6 5894.18 400.957  18
  -4  11  -7 219.758 132.837  18
  -4  11  -8 15409.6 642.779  18
  -4  11  -9 382.661 128.069  18
  -4  11 -10 16398.7 652.603  18
  -4  11 -11 1579.02 202.852  18
  -4  11 -12 15328.9 581.653  18
  -4  11 -13 92.6194 81.2282  18
  -4  11 -13 138.526 70.5447  21
  -4  11 -14 1812.40 156.008  21
   4 -11  15 1939.01 171.904  40
  -4  11 -15 2126.51 142.598  21
   4 -11  16 609.722 81.9145  40
  -4  10  14 25.9867 51.3877  31
   4 -10 -14 89.2864 52.0097  33
   4 -10 -13 906.738 112.867  33
  -4  10  13 660.515 142.682  31
   4 -10 -12 2733.03 204.831  11
   4 -10 -12 2750.76 207.991  33
  -4  10  12 2583.51 277.046  31
   4 -10 -11 1174.76 151.981  11
  -4  10  11 947.038 220.021  31
   4 -10 -10 3216.97 250.765  11
   4 -10 -10 3074.85 219.533  39
  -4  10  10 3315.24 322.493  18
  -4  10  10 2968.07 342.009  31
   4 -10  -9 1560.55 189.944  11
   4 -10  -9 1617.89 164.817  39
  -4  10   9 1393.32 242.007  18
  -4  10   9 984.376 250.918  31
   4 -10  -8 31525.7 947.229  11
  -4  10   8 33062.2 1175.89  18
  -4  10   8 33205.5 1017.60   7
  -4  10   7 266.398 102.818   7
   4 -10  -7 405.687 123.008  11
  -4  10   7 459.079 165.073  18
  -4  10   6 445.270 128.255   7
   4 -10  -6 451.071 114.709  11
  -4  10   6 733.366 164.391  24
  -4  10   6 513.543 181.659  18
  -4  10   6 107.820 207.291  31
  -4  10   5 17081.8 701.572   7
  -4  10   5 18551.4 755.773  24
  -4  10   5 16739.3 813.705  18
  -4  10   5 16242.6 819.533  31
  -4  10   4 1409.68 227.748  24
  -4  10   4 1311.22 250.139  18
  -4  10   4 632.771 168.107  31
  -4  10   4 1394.27 383.461   3
  -4  10   4 1251.40 193.701   7
  -4  10   3 13604.1 643.692  24
  -4  10   3 11713.9 572.974   7
  -4  10   3 11876.9 655.381  18
  -4  10   3 13052.2 688.030  31
  -4  10   3 11881.9 1002.01   3
  -4  10   2 21095.1 815.515  24
  -4  10   2 18623.2 824.819  18
  -4  10   2 19422.8 836.902  31
  -4  10   2 17854.7 1249.12   3
  -4  10   2 19074.8 741.657   7
  -4  10   1 1909.57 256.876  24
  -4  10   1 1290.18 224.174  18
  -4  10   1 1467.76 358.213   3
  -4  10   1 1196.88 199.015  31
  -4  10   1 1442.87 203.932   7
  -4  10   0 20004.5 771.689  24
  -4  10   0 18090.9 773.671  18
  -4  10   0 17646.8 742.711  31
  -4  10   0 17433.4 693.018   7
  -4  10   0 17145.2 1211.26   3
  -4  10  -1 318.529 129.130  24
  -4  10  -1 397.713 168.644  18
  -4  10  -1 268.496 126.597  31
  -4  10  -1-37.9808 159.518   3
  -4  10  -1 415.630 117.238   7
  -4  10  -2 28321.7 943.629  24
  -4  10  -2 28196.2 1544.44   3
  -4  10  -2 26822.2 945.045  18
  -4  10  -2 25198.3 870.927  31
  -4  10  -2 26698.3 876.686   7
  -4  10  -3 9978.02 904.970   3
  -4  10  -3 11869.4 566.253  24
  -4  10  -3 11469.1 571.582  18
  -4  10  -3 11235.8 522.803   7
  -4  10  -4 44250.3 1234.83  24
  -4  10  -4 42646.7 1248.71  18
  -4  10  -4 40586.0 1902.65   3
  -4  10  -4 44413.5 2162.81   2
  -4  10  -5 47322.0 1311.12  18
  -4  10  -5 44288.1 1987.97   3
  -4  10  -5 45106.8 1152.79  45
  -4  10  -6 34971.6 1866.94   2
  -4  10  -6 32049.0 1637.09   3
  -4  10  -6 32351.7 890.982  28
  -4  10  -6 34429.0 1061.63  18
  -4  10  -6 33527.1 934.759  45
  -4  10  -7 16675.2 603.019  45
  -4  10  -7 17233.5 690.594  18
  -4  10  -7 16186.6 576.344  28
  -4  10  -8 12632.2 507.482  28
  -4  10  -8 13625.5 599.342  18
  -4  10  -9 56192.5 1449.57  18
  -4  10 -10-46.7034 127.648  18
  -4  10 -11 8352.38 446.016  18
  -4  10 -12 2233.92 229.176  18
  -4  10 -13 5380.95 308.523  21
  -4  10 -13 5093.26 319.936  18
  -4  10 -14 2937.58 210.009  21
   4 -10  15 383.229 115.262  40
  -4  10 -15 350.757 77.4676  21
   4 -10  16 3859.92 235.384  40
  -4  10 -16 3710.89 169.846  21
   4 -10  17 9876.30 333.208  40
   4  -9 -15 12001.0 378.413  33
   4  -9 -14 6112.33 282.732  33
   4  -9 -14 6008.21 283.862  11
  -4   9  14 5483.85 329.683  31
   4  -9 -13 10556.5 384.782  39
  -4   9  13 9430.37 422.704   7
  -4   9  13 10826.4 545.270  31
   4  -9 -13 10916.9 429.301  11
  -4   9  12 364.602 114.330   7
   4  -9 -12-55.1263 101.327  11
   4  -9 -12-204.663 87.6683  39
  -4   9  12 346.644 179.683  31
   4  -9 -11 2813.67 233.853  11
   4  -9 -11 2421.06 197.308  39
  -4   9  11 2439.54 314.790  31
  -4   9  11 2070.82 225.079   7
   4  -9 -10 2230.42 213.785  11
   4  -9 -10 1988.37 182.832  39
  -4   9  10 2335.92 296.031  18
  -4   9  10 2360.17 251.403   7
  -4   9  10 2477.88 334.772  31
   4  -9  -9 11664.8 512.163  11
   4  -9  -9 11494.5 470.775  39
  -4   9   9 11690.3 659.765  18
  -4   9   9 11595.5 708.760  31
  -4   9   9 11075.7 563.394   7
   4  -9  -8 84.8230 87.2358  11
  -4   9   8 52.5297 113.998   7
   4  -9  -8 17.3459 60.0256  39
  -4   9   8 149.503 181.288  18
  -4   9   8 47.6807 213.296  31
   4  -9  -7 8412.70 425.986  11
  -4   9   7 9047.28 580.678  18
   4  -9  -7 8377.31 394.036  39
  -4   9   7 8378.87 598.009  31
  -4   9   7 9156.38 508.801   7
  -4   9   6 149.755 91.4708   7
   4  -9  -6-24.2243 89.7055  11
  -4   9   6 205.672 108.551  24
   4  -9  -6 31.7497 60.3703  39
  -4   9   6-40.1960 154.164  18
  -4   9   6-22.5106 195.694  31
  -4   9   5 146.179 112.579   7
   4  -9  -5-117.135 78.2480  11
  -4   9   5 64.2737 104.214  24
  -4   9   5 100.795 140.512  18
  -4   9   5-80.2566 234.192   3
  -4   9   5-6.08506 181.018  31
  -4   9   4 6525.04 429.518  24
  -4   9   4 5107.85 645.402   3
  -4   9   4 5538.82 436.483  18
   4  -9  -4 5853.81 329.514  11
  -4   9   4 5771.16 469.171  31
  -4   9   4 5831.10 400.800   7
  -4   9   3 17080.5 705.741  24
  -4   9   3 15345.1 666.896   7
  -4   9   3 16562.2 772.005  31
  -4   9   3 15046.9 1089.43   3
  -4   9   3 15928.3 753.017  18
  -4   9   2 5744.07 393.748  24
  -4   9   2 4973.71 402.593  18
  -4   9   2 4858.63 618.494   3
  -4   9   2 5934.79 439.320  31
  -4   9   2 4755.61 345.300   7
  -4   9   1 38046.4 1113.36  24
  -4   9   1 33874.1 1126.83  18
  -4   9   1 33945.2 1671.31   3
  -4   9   1 34309.2 1116.41  31
  -4   9   1 33368.6 1043.78   7
  -4   9   0 6051.24 398.347  24
  -4   9   0 6056.89 413.933  18
  -4   9   0 5549.36 389.394  31
  -4   9   0 4619.79 589.339   3
  -4   9  -1 138.349 122.184  24
  -4   9  -1 230.405 138.601  18
  -4   9  -1 154.017 153.979   3
  -4   9  -2 3170.74 275.211   7
  -4   9  -2 3602.24 298.215  24
  -4   9  -2 3042.04 493.605   3
  -4   9  -2 3236.26 291.755  18
  -4   9  -3 936.595 169.065  24
  -4   9  -3 700.773 157.340  18
  -4   9  -3 790.079 286.160   3
  -4   9  -3 815.198 148.149   7
  -4   9  -4 7065.88 416.771  24
  -4   9  -4 7521.25 432.666  18
  -4   9  -4 7444.19 416.590   7
  -4   9  -4 7163.49 794.840   2
  -4   9  -4 5914.52 662.569   3
  -4   9  -4 6780.54 361.424  45
  -4   9  -5 16081.9 1200.39   2
  -4   9  -5 14584.8 530.676  28
  -4   9  -5 14692.9 561.943  45
  -4   9  -5 15861.4 647.362  18
  -4   9  -5 13921.1 1022.73   3
  -4   9  -6 91.8678 127.786   2
  -4   9  -6 172.205 112.121   3
  -4   9  -6-17.4078 71.6184  45
  -4   9  -6 105.032 70.7755  28
  -4   9  -6-19.9455 95.0583  18
  -4   9  -7 1151.34 155.233  28
  -4   9  -7 1117.51 185.487  18
  -4   9  -7 1171.45 160.402  45
  -4   9  -7 779.292 282.025   2
  -4   9  -8 19005.7 658.072  28
  -4   9  -8 18910.5 1287.43   2
  -4   9  -8 20357.6 746.260  18
  -4   9  -8 19379.3 677.001  45
  -4   9  -9-14.0206 108.005  18
  -4   9  -9 221.034 89.5822  28
  -4   9 -10 3314.14 291.374  18
  -4   9 -11 37368.2 1087.25  18
  -4   9 -12 998.276 178.067  18
  -4   9 -13 13604.7 556.749  18
  -4   9 -13 13149.4 523.254  21
  -4   9 -14 10500.6 432.541  21
  -4   9 -15 3828.63 224.964  21
   4  -9  16-24.0384 82.3846  40
  -4   9 -16 76.9649 44.5063  21
   4  -9  17 1345.35 134.109  40
   4  -8 -16 3001.10 171.691  11
   4  -8 -16 2912.09 163.613  33
  -4   8  15 331.186 84.3399   7
   4  -8 -15 527.052 93.6158  11
   4  -8 -15 528.490 74.1315  39
   4  -8 -15 673.597 99.6128  33
   4  -8 -14 12.4430 78.1783  11
   4  -8 -14-31.6121 55.4460  39
  -4   8  14 86.1823 78.0067   7
  -4   8  14-48.3487 88.7125  31
   4  -8 -13 7592.14 373.670  11
   4  -8 -13 7146.16 333.677  39
  -4   8  13 7610.22 485.662  31
  -4   8  13 7160.87 416.539   7
   4  -8 -12 7.73577 98.9765  11
   4  -8 -12 84.4254 68.6178  39
  -4   8  12-83.0691 164.112  31
  -4   8  12-105.187 109.513   7
   4  -8 -11 15123.1 547.395  39
  -4   8  11 14995.0 782.945  31
   4  -8 -11 14615.8 583.265  11
  -4   8  11 14442.6 659.204   7
  -4   8  10 470.789 138.646   7
   4  -8 -10 301.218 91.2545  11
   4  -8 -10 284.519 77.6211  39
  -4   8  10 396.566 213.232  31
   4  -8  -9 11522.8 508.422  11
   4  -8  -9 12003.3 482.020  39
  -4   8   9 11262.5 589.991   7
  -4   8   9 12124.5 722.114  31
   4  -8  -8 76293.9 1695.01  39
  -4   8   8 83827.7 2115.87  18
   4  -8  -8 77634.6 1769.29  11
  -4   8   8 82977.2 2199.73  31
  -4   8   8 76566.0 1930.76   7
   4  -8  -7 58391.7 1395.16  11
  -4   8   7 59197.2 1576.50   7
   4  -8  -7 55089.0 1327.15  39
  -4   8   7 61451.0 1711.69  18
  -4   8   7 53658.6 2805.71   6
  -4   8   7 61753.7 1803.73  31
   4  -8  -6 9947.93 448.036  11
  -4   8   6 11410.5 900.487   3
  -4   8   6 10494.4 554.716   7
  -4   8   6 10926.5 625.328  18
  -4   8   6 11245.6 668.026  31
   4  -8  -5 5979.96 331.184  11
  -4   8   5 7430.31 430.611  24
  -4   8   5 6041.01 453.994  18
  -4   8   5 6667.45 494.856  31
  -4   8   5 5241.48 603.615   3
  -4   8   5 6435.24 425.908   7
  -4   8   4 75014.2 2599.89   3
  -4   8   4 80021.6 2047.41  31
  -4   8   3 20380.5 1220.37   3
  -4   8   2 10099.8 837.251   3
  -4   8   1 20633.2 1219.88   3
  -4   8   0 4132.51 477.084   4
  -4   8   0 3795.09 502.805   3
  -4   8  -1 9975.30 830.546   3
  -4   8  -2 16680.8 1081.48   3
  -4   8  -3 5489.22 608.904   3
  -4   8  -3 7562.14 778.321   2
  -4   8  -4 48282.3 2050.32   2
  -4   8  -4 44211.5 1858.11   3
  -4   8  -5 26282.9 856.013  18
  -4   8  -5 25932.3 1461.90   2
  -4   8  -5 26032.4 1364.50   3
  -4   8  -6 16357.6 600.559  45
  -4   8  -6 17132.4 658.109  18
  -4   8  -6 18112.9 1199.20   2
  -4   8  -6 15948.2 575.475  28
  -4   8  -6 16468.8 1063.85   3
  -4   8  -7 49424.8 1251.20  45
  -4   8  -7 51297.2 1322.34  18
  -4   8  -7 49817.0 2107.26   2
  -4   8  -7 48585.1 2118.33   4
  -4   8  -7 48191.3 1213.15  28
  -4   8  -8 53335.0 2259.95   4
  -4   8  -8 51201.7 1345.21  18
  -4   8  -8 51270.8 2136.73   2
  -4   8  -8 49453.0 1255.26  28
  -4   8  -8 50778.0 1284.54  45
  -4   8  -9 84087.9 1908.73  18
  -4   8  -9 79354.9 1812.43  28
  -4   8 -10 6931.18 413.803  18
  -4   8 -10 7255.12 391.302  28
  -4   8 -11 2389.11 243.703  18
  -4   8 -12 6131.30 380.540  18
  -4   8 -12 6198.86 368.030  21
  -4   8 -13 863.962 152.028  21
  -4   8 -13 1138.51 182.676  18
  -4   8 -14 1382.74 160.018  21
  -4   8 -14 1382.68 138.699   8
  -4   8 -15 551.428 97.2048  21
  -4   8 -15 564.149 86.3961   8
   4  -8  16 21776.0 714.294  40
  -4   8 -16 21753.8 562.323  21
   4  -8  17-17.7302 64.0853  40
   4  -7 -17 7272.31 264.282  11
   4  -7 -17 6686.88 241.688  33
   4  -7 -16 3545.40 208.153  11
   4  -7 -16 3338.28 174.827  39
  -4   7  16 2824.70 220.679   7
   4  -7 -16 3263.11 194.268  33
   4  -7 -15 2067.63 183.125  11
   4  -7 -15 2008.70 155.262  39
  -4   7  15 2030.62 217.584   7
   4  -7 -14 17392.2 596.184  11
  -4   7  14 17271.4 703.316  31
   4  -7 -14 17127.7 554.843  39
   4  -7 -13 120.174 61.5053  39
   4  -7 -13 400.251 124.218  11
  -4   7  13 303.634 166.419  31
   4  -7 -12 13907.1 561.850  11
   4  -7 -12 13867.3 523.997  39
  -4   7  12 13667.4 738.713  31
   4  -7 -11 27161.4 851.418  11
   4  -7 -11 27935.9 817.286  39
  -4   7  11 28454.6 1128.43  31
   4  -7 -10 1763.78 180.242  39
   4  -7 -10 1737.62 198.317  11
  -4   7  10 1872.92 301.319  31
   4  -7  -9 20855.7 708.657  11
  -4   7   9 20498.2 1822.85   6
   4  -7  -9 20490.2 665.435  39
  -4   7   9 21142.8 972.614  31
   4  -7  -8 2131.07 203.513  11
  -4   7   8 1563.86 559.101   6
  -4   7   8 1511.33 280.265  31
   4  -7  -7 3824.98 263.176  11
  -4   7   7 3861.96 773.788   6
  -4   7   7 3733.38 394.737  31
  -4   7   6 24565.8 1748.57   6
  -4   7   6 25928.1 1339.74   3
  -4   7   6 26216.1 1032.05  31
  -4   7   6 26006.9 907.949   7
  -4   7   5 100742. 3635.46   6
  -4   7   5 104089. 3055.92   3
  -4   7   4 18329.1 1325.54   6
  -4   7   4 17838.5 1090.63   3
  -4   7   3 74828.6 2718.49   6
  -4   7   3 74236.7 2429.12   3
  -4   7   2 49832.8 2014.47   6
  -4   7   2 49265.6 1885.88   3
  -4   7   1 5320.61 572.774   3
  -4   7   1 5145.91 488.797   4
  -4   7   0 402.490 154.497   4
  -4   7   0 125.994 157.498   3
  -4   7  -1 3530.96 459.498   3
  -4   7  -2-91.8339 172.525   3
  -4   7  -3 212.638 153.554   2
  -4   7  -3 71.2855 126.437   3
  -4   7  -4 8023.05 736.681   2
  -4   7  -4 7290.24 661.022   3
  -4   7  -5 4541.80 553.369   2
  -4   7  -5 4690.13 538.840   3
  -4   7  -6 81723.5 2694.64   2
  -4   7  -6 82230.6 2554.66   3
  -4   7  -7-92.4051 89.3954  45
  -4   7  -7 226.009 181.174   4
  -4   7  -7 191.418 152.209   2
  -4   7  -7 73.6668 84.8894  28
  -4   7  -7-11.0054 78.3101  18
  -4   7  -8 18331.4 643.197  28
  -4   7  -8 17996.1 651.742  45
  -4   7  -8 17925.3 680.326  18
  -4   7  -8 17891.3 1222.04   4
  -4   7  -9 6643.77 398.514  18
  -4   7  -9 6568.65 754.746   4
  -4   7  -9 6633.04 379.235  45
  -4   7  -9 6662.86 378.694  28
  -4   7 -10 3715.72 286.977  28
  -4   7 -10 3538.47 293.232  18
  -4   7 -11 30352.0 953.995  18
  -4   7 -11 29752.8 842.154   8
  -4   7 -12 642.890 145.341  21
  -4   7 -12 862.893 132.833   8
  -4   7 -12 646.369 152.917  18
  -4   7 -13 20021.5 731.975  18
  -4   7 -13 19675.8 644.919   8
  -4   7 -13 20492.9 695.864  21
  -4   7 -14 10191.1 423.491   8
  -4   7 -14 10359.2 442.271  21
  -4   7 -15 72.9834 60.2881  21
  -4   7 -15-14.4630 56.0363   8
  -4   7 -16 1737.95 141.255  21
   4  -7  16 1563.48 193.052  40
  -4   7 -16 1555.27 135.014   8
  -4   7 -17 61.3144 36.0476   8
   4  -7  17 197.622 89.7945  40
  -4   7 -18 15555.2 425.379  29
   4  -6 -18 7155.51 248.821  11
   4  -6 -17 1191.84 119.244  11
  -4   6  17 838.295 131.769   7
   4  -6 -17 1082.81 105.236  33
   4  -6 -17 986.052 91.5795  39
   4  -6 -16 1620.58 157.582  11
   4  -6 -16 1603.50 135.125  39
   4  -6 -15 9891.22 429.103  11
   4  -6 -15 9994.37 395.605  39
   4  -6 -14 763.531 146.327  11
   4  -6 -14 558.525 104.609  39
   4  -6 -13 10572.2 487.515  11
   4  -6 -13 10769.4 454.157  39
  -4   6  13 11385.1 618.892  31
   4  -6 -12 13960.2 534.957  39
   4  -6 -12 13939.0 568.336  11
  -4   6  12 14509.0 741.916  31
   4  -6 -11-25.4423 71.2353  39
   4  -6 -11 6.95565 89.1927  11
  -4   6  11-121.402 184.626  31
   4  -6 -10 6200.85 354.604  11
   4  -6 -10 6057.10 330.782  39
  -4   6  10 5946.86 496.173  31
  -4   6   9 1495.62 515.890   6
   4  -6  -9 1822.25 188.651  11
  -4   6   9 1910.19 296.411  31
  -4   6   8 2830.12 703.032   6
   4  -6  -8 3288.75 243.705  11
  -4   6   8 3385.55 366.812  31
  -4   6   7 1085.89 450.694   6
  -4   6   6 100910. 3762.08   6
  -4   6   5 10986.5 1076.67   6
  -4   6   5 11957.3 838.204   3
  -4   6   4 23928.7 1511.79   6
  -4   6   4 23908.4 1202.68   3
  -4   6   3 5999.70 714.298   6
  -4   6   3 5553.00 554.381   3
  -4   6   2 1041.86 249.011   3
  -4   6   2 996.284 316.427   6
  -4   6   2 1261.62 227.843   4
  -4   6   1 46224.0 1812.00   6
  -4   6   1 46689.0 1723.28   3
  -4   6   1 45538.1 1549.93   4
  -4   6   0 1802.13 323.315   6
  -4   6   0 2172.58 322.015   4
  -4   6   0 2570.90 387.768   3
  -4   6  -1 21632.5 1061.29   6
  -4   6  -1 23776.7 1119.13   4
  -4   6  -1 24679.3 1188.42   3
  -4   6  -2 13491.9 861.181   3
  -4   6  -3 6793.48 646.857   2
  -4   6  -3 5956.64 573.762   3
  -4   6  -4 66115.1 2232.46   2
  -4   6  -4 65417.2 2123.85   3
  -4   6  -5 3964.55 501.094   4
  -4   6  -5 4970.01 542.792   2
  -4   6  -5 4711.93 507.146   3
  -4   6  -6 1867.61 391.982   4
  -4   6  -6 2601.48 400.122   2
  -4   6  -7 65.4415 176.433   4
  -4   6  -7 205.360 170.831   2
  -4   6  -8 27175.7 832.133  45
  -4   6  -8 27643.8 855.617  18
  -4   6  -8 25829.0 1455.60   4
  -4   6  -8 26634.3 818.122  28
  -4   6  -9 19128.1 672.265  45
  -4   6  -9 18644.7 691.560  18
  -4   6  -9 18502.4 1252.11   4
  -4   6  -9 18844.8 666.459  28
  -4   6 -10 49.9724 99.1594  18
  -4   6 -10 273.573 184.904   4
  -4   6 -10 25.9963 83.0249  28
  -4   6 -10 105.067 73.1457   8
  -4   6 -11 17273.1 615.231   8
  -4   6 -11 19007.0 708.319  18
  -4   6 -11 18653.7 672.741  28
  -4   6 -11 17931.5 663.517  21
  -4   6 -12 3209.98 277.536  18
  -4   6 -12 2841.49 250.469  21
  -4   6 -12 2750.25 228.434   8
  -4   6 -13 12363.8 520.793  21
  -4   6 -13 12083.6 504.702   8
  -4   6 -14 2482.95 216.537  21
  -4   6 -14 2371.61 205.830   8
  -4   6 -15 28819.7 778.865  21
  -4   6 -15 26388.3 764.852   8
   4  -6  16 35518.0 1051.20  40
  -4   6 -16 33052.0 850.238   8
  -4   6 -16 35503.5 828.637  21
   4  -6  17 668.641 134.504  40
  -4   6 -17 344.551 70.3375   8
  -4   6 -18 1410.21 114.244  29
  -4   6 -18 1184.25 91.0260   8
  -4   5  18 879.508 130.003   7
   4  -5 -18 896.798 95.2178  11
   4  -5 -18 687.382 72.3305  33
   4  -5 -17 1435.95 140.523  11
   4  -5 -17 1367.45 118.724  39
   4  -5 -16 21402.8 661.002  11
   4  -5 -16 21165.5 616.378  39
   4  -5 -15 301.280 106.056  11
   4  -5 -15 54.2008 68.5666  39
   4  -5 -14 46953.5 1159.77  39
   4  -5 -13 263.212 87.2835  39
   4  -5 -12 8135.82 395.726  39
  -4   5  12 8460.13 542.597  31
   4  -5 -11 13242.5 516.792  39
  -4   5  11 14553.5 742.423  31
  -4   5  10 14580.4 1576.65   6
   4  -5 -10 12450.0 484.835  39
  -4   5  10 13200.4 712.806  31
  -4   5   9 18646.8 850.185  31
  -4   5   9 16132.0 1589.67   6
  -4   5   8 57652.6 2936.20   6
  -4   5   7 6901.20 941.705   6
  -4   5   6 5794.32 846.479   6
  -4   5   5 9846.10 1003.54   6
  -4   5   4 103297. 3414.74   6
  -4   5   4 105906. 2839.69   3
  -4   5   3 5298.32 650.924   6
  -4   5   3 4972.16 499.190   3
  -4   5   2 17337.6 941.613   3
  -4   5   2 17270.3 1113.64   6
  -4   5   2 18265.2 836.516   4
  -4   5   1 109354. 3139.10   6
  -4   5   1 114196. 2780.23   4
  -4   5   1 115369. 2961.84   3
  -4   5   0 42157.5 1626.46   6
  -4   5   0 41137.5 1466.33   4
  -4   5   0 44183.2 1577.99   3
  -4   5  -1 737.086 224.536   6
  -4   5  -1 670.677 192.735   4
  -4   5  -1 596.442 197.167   3
  -4   5  -2 210.188 155.092   6
  -4   5  -2 308.520 189.704   4
  -4   5  -2 261.159 127.298   3
  -4   5  -3 117470. 3073.80   4
  -4   5  -3 120523. 3120.73   2
  -4   5  -3 116909. 3046.82   3
  -4   5  -4 84136.8 2512.06   4
  -4   5  -4 87754.5 2505.85   2
  -4   5  -4 82770.3 2405.21   3
  -4   5  -5 74987.4 2396.10   4
  -4   5  -5 75988.7 2315.08   2
  -4   5  -6 34776.9 1571.44   4
  -4   5  -6 37616.3 1496.33   2
  -4   5  -7 12228.6 920.151   4
  -4   5  -8 25675.3 786.311  45
  -4   5  -8 24905.9 791.382  18
  -4   5  -8 24755.1 1382.35   4
  -4   5  -8 24956.1 779.872  28
  -4   5  -9 42.8903 60.8908  25
  -4   5  -9 29.2260 82.4691  18
  -4   5  -9 93.0800 183.606   4
  -4   5  -9 178.480 70.2088   8
  -4   5  -9 54.7164 75.6047  28
  -4   5  -9 15.0123 87.1607  45
  -4   5 -10 27534.3 882.652  18
  -4   5 -10 27365.9 850.485  21
  -4   5 -10 26407.7 805.393   8
  -4   5 -10 28674.4 874.977  28
  -4   5 -10 28813.3 1557.97   4
  -4   5 -11 4934.97 325.273  21
  -4   5 -11 4806.59 342.125  18
  -4   5 -11 4510.86 298.649   8
  -4   5 -11 4596.75 318.084  28
  -4   5 -12 47248.6 1247.85  18
  -4   5 -12 44815.9 1185.31  21
  -4   5 -12 43152.9 1156.66   8
  -4   5 -13 5.91765 87.5210  21
  -4   5 -13 165.151 98.7508   8
  -4   5 -14 7956.31 388.259  21
  -4   5 -14 7038.01 371.877   8
  -4   5 -15 5848.84 322.436   8
  -4   5 -15 6028.42 308.695  21
  -4   5 -16 31571.6 772.342  21
  -4   5 -16 31235.6 827.889   8
   4  -5  16 32038.0 994.899  40
   4  -5  17 8476.43 413.392  40
  -4   5 -17 8221.65 324.599   8
  -4   5 -18 938.278 89.2547   8
  -4   5 -18 1181.37 110.390  29
   4  -4 -19 11921.6 344.453  11
  -4   4  19 8814.08 386.067   7
   4  -4 -18 4772.26 210.988  39
   4  -4 -18 4740.79 210.650  33
   4  -4 -17 3767.98 241.846  11
   4  -4 -17 3917.16 219.272  39
  -4   4  17 3597.29 274.477  15
   4  -4 -16 33.7881 64.2561  39
  -4   4  16 195.096 117.163  15
   4  -4 -15 625.335 110.438  39
  -4   4  15 727.525 164.371  15
   4  -4 -14 7749.17 383.788  39
  -4   4  14 8052.25 506.313  15
   4  -4 -13 31676.3 897.566  39
   4  -4 -12 2236.95 207.375  39
   4  -4 -11 56264.0 1322.32  39
  -4   4  11 54682.0 3194.94   6
  -4   4  10 10796.4 1342.64   6
  -4   4   9 19906.7 1724.73   6
  -4   4   8 50414.2 2680.98   6
  -4   4   7 48412.0 2491.38   6
  -4   4   6 94549.4 3444.79   6
  -4   4   5 24516.4 1533.79   6
  -4   4   4 72008.8 2682.08   6
  -4   4   3 2738.14 455.207   6
  -4   4   3 3231.13 303.211   4
  -4   4   3 2878.50 361.372   3
  -4   4   2 4468.51 439.041   3
  -4   4   2 4176.99 372.725   4
  -4   4   2 3988.98 511.307   6
  -4   4   1 14967.8 767.883   4
  -4   4   1 15597.3 981.369   6
  -4   4   1 15636.7 850.519   3
  -4   4   0 1596.77 299.905   6
  -4   4   0 2250.34 287.792   4
  -4   4   0 2012.55 310.722   3
  -4   4  -1 75537.4 2290.81   6
  -4   4  -1 78996.6 2201.20   3
  -4   4  -1 78378.7 2166.43   4
  -4   4  -2 15317.9 870.748   6
  -4   4  -2 15576.6 853.428   4
  -4   4  -2 15032.9 824.467   3
  -4   4  -3 48346.5 1681.33   4
  -4   4  -4 5764.28 509.844   2
  -4   4  -4 5407.88 536.449   4
  -4   4  -5 33517.1 1440.79   4
  -4   4  -5 35091.9 1334.81   2
  -4   4  -6 63419.9 1935.08   2
  -4   4  -6 63877.2 2175.33   4
  -4   4  -7 23774.3 1267.52   4
  -4   4  -8 27323.0 1429.43   4
  -4   4  -9 11283.3 470.812  25
  -4   4  -9 12034.3 493.647  28
  -4   4  -9 10897.7 493.806  18
  -4   4  -9 10832.7 472.001  21
  -4   4  -9 11263.5 899.442   4
  -4   4  -9 11968.6 498.412  45
  -4   4  -9 10546.2 455.253   8
  -4   4 -10 2029.19 204.630  21
  -4   4 -10 2086.35 222.029  18
  -4   4 -10 1937.18 196.314   8
  -4   4 -10 1805.51 361.612   4
  -4   4 -10 2207.74 214.198  28
  -4   4 -11 3970.44 290.639  21
  -4   4 -11 4362.99 319.009  18
  -4   4 -11 3962.56 284.710   8
  -4   4 -11 4268.40 582.417   4
  -4   4 -11 4332.63 298.910  28
  -4   4 -12 15982.5 620.293   8
  -4   4 -12 17219.6 634.932  21
  -4   4 -13 62003.6 1501.62   8
  -4   4 -13 63313.1 1488.66  21
  -4   4 -14 1860.46 195.775   8
  -4   4 -14 2100.92 201.174  21
  -4   4 -15 37086.4 987.065   8
  -4   4 -15 36470.6 932.978  21
   4  -4  16 1550.40 202.512  40
  -4   4 -16 1572.25 161.167   8
  -4   4 -17 74.9289 61.1620   8
  -4   4 -17 94.1147 76.2859  29
  -4   4 -18 1421.23 115.451   8
  -4   4 -18 1270.24 114.728  29
   4  -3 -19 1187.24 112.430  11
  -4   3  19 905.299 116.046  15
   4  -3 -18 3159.74 211.116  11
   4  -3 -18 3040.64 179.831  39
  -4   3  18 3042.50 257.161  15
  -4   3  17 5965.99 399.674  15
   4  -3 -17 5913.79 291.836  39
   4  -3 -16 16623.4 567.992  39
  -4   3  16 15554.1 726.984  15
   4  -3 -15 4568.21 289.314  39
   4  -3 -14 2512.02 219.194  39
  -4   3  13 21670.5 776.559  13
   4  -3 -13 23045.1 730.514  39
   4  -3 -12 8196.32 395.295  39
  -4   3  12 8128.68 437.472  13
  -4   3  11 1139.91 597.300   6
  -4   3  11 569.504 131.017  13
  -4   3  10 1202.41 569.242   6
  -4   3   9 56817.2 2928.14   6
  -4   3   8 4954.85 834.073   6
  -4   3   7 26025.7 1744.47   6
  -4   3   6 18997.0 1411.67   6
  -4   3   5 59927.8 2478.41   6
  -4   3   4 54736.9 2236.22   6
  -4   3   4 55924.7 1469.39   4
  -4   3   3 1791.64 226.092   4
  -4   3   3 1330.68 349.278   6
  -4   3   2 178540. 4392.14   6
  -4   3   2 179528. 3756.76   4
  -4   3   1 65430.2 2178.04   6
  -4   3   1 67173.6 1842.00   4
  -4   3   0 1491.69 256.295   4
  -4   3   0 1517.53 317.491   6
  -4   3  -1 17602.1 979.381   6
  -4   3  -1 19365.2 907.604   4
  -4   3  -2 20566.5 1041.19   6
  -4   3  -2 21844.2 999.406   4
  -4   3  -3 47832.3 1640.90   4
  -4   3  -4 5352.42 511.012   4
  -4   3  -5 135078. 3472.33   4
  -4   3  -5 137718. 3124.16   2
  -4   3  -6 6498.13 618.284   4
  -4   3  -7 1053.85 261.180   4
  -4   3  -8 95.2683 139.282   4
  -4   3  -9 11226.8 471.069  45
  -4   3  -9 11700.4 479.789  28
  -4   3  -9 10731.5 483.165  18
  -4   3  -9 10459.1 453.100   8
  -4   3  -9 10373.7 853.001   4
  -4   3  -9 10519.7 460.524  21
  -4   3 -10 25750.9 805.093  21
  -4   3 -10 27450.9 1440.98   4
  -4   3 -10 25835.5 839.015  18
  -4   3 -10 25841.7 805.032   8
  -4   3 -10 27098.1 824.286  28
  -4   3 -11 3215.70 255.139  28
  -4   3 -11 3335.94 266.170  21
  -4   3 -11 3291.30 267.520   8
  -4   3 -12 12081.0 514.586  21
  -4   3 -12 11968.5 525.812   8
  -4   3 -13 5689.67 356.275   8
  -4   3 -13 6279.60 355.254  21
  -4   3 -14 3942.87 287.127   8
  -4   3 -14 3530.36 254.355  21
  -4   3 -15 5917.94 342.523   8
  -4   3 -15 5824.40 300.335  21
  -4   3 -16 910.635 134.659   8
   4  -3  16 796.823 149.352  40
  -4   3 -17 10677.2 391.589   8
  -4   3 -17 10738.0 402.700  29
  -4   3 -18 21338.4 551.070   8
  -4   3 -18 22278.2 551.364  29
   4  -2 -20 673.384 74.3209  11
   4  -2 -19 9090.17 333.646  11
   4  -2 -19 7882.78 279.012  39
  -4   2  19 8425.46 410.658  15
   4  -2 -18 1342.21 129.462  39
  -4   2  18 1145.17 194.059  15
   4  -2 -17 274.398 81.9138  39
  -4   2  17 364.318 177.122  15
   4  -2 -16 938.694 131.563  39
  -4   2  16 1132.85 172.632  13
  -4   2  15 145.449 92.8711  13
   4  -2 -15 322.336 86.3110  39
   4  -2 -14 7650.39 384.993  39
   4  -2 -13 3171.42 241.679  39
   4  -2 -12 20337.8 666.280  39
  -4   2  12 20603.6 1922.31   6
  -4   2  11 13530.1 1506.96   6
  -4   2  10 13159.6 1392.73   6
  -4   2   9 8392.17 1057.37   6
  -4   2   8 601.641 321.185   6
  -4   2   7 95510.8 3486.36   6
  -4   2   6 17418.4 1310.64   6
  -4   2   5 48071.0 2138.41   6
  -4   2   4 9665.47 868.921   6
  -4   2   4 9225.10 500.697   4
  -4   2   3 1036.15 344.403   6
  -4   2   3 993.721 169.608   4
  -4   2   2 27462.8 1336.25   6
  -4   2   2 28259.8 1023.13   4
  -4   2   1 104362. 2864.13   6
  -4   2   1 102247. 2474.06   4
  -4   2   0 74916.0 2012.50   4
  -4   2   0 76144.9 2285.46   6
  -4   2  -1 29923.3 1285.12   6
  -4   2  -1 29112.6 1129.88   4
  -4   2  -2 70273.7 2002.00   4
  -4   2  -3 15766.3 849.793   4
  -4   2  -4 4435.19 454.711   4
  -4   2  -5 153314. 3696.03   4
  -4   2  -6 17036.6 972.668   4
   4  -2   7 27332.5 1478.27   1
  -4   2  -7 26788.7 1299.70   4
  -4   2  -8 52558.0 1941.92   4
   4  -2   8 47988.8 2170.43   1
  -4   2  -9 620.764 122.263   8
  -4   2  -9 328.543 95.6454  28
  -4   2  -9 458.832 111.806  18
  -4   2  -9 367.842 181.684   4
  -4   2  -9 432.630 103.421  21
  -4   2 -10 4094.69 276.446  25
  -4   2 -10 4531.26 297.793  21
  -4   2 -10 3521.87 479.469   4
  -4   2 -10 4415.72 290.092  28
  -4   2 -10 4540.62 299.501   8
  -4   2 -11 15.3439 84.1719   8
  -4   2 -11 26.8089 84.8268  21
  -4   2 -12 22436.4 762.005   8
  -4   2 -12 21874.6 730.380  21
  -4   2 -13 399.771 103.971  21
  -4   2 -13 393.444 120.594   8
  -4   2 -14 12195.6 486.566  21
  -4   2 -14 12530.2 535.496   8
  -4   2 -15 8001.03 400.478   8
  -4   2 -16 3483.61 240.445  29
  -4   2 -16 3380.39 239.604   8
  -4   2 -17 1066.19 112.989  20
  -4   2 -17 1384.34 139.808   8
  -4   2 -17 1319.00 135.527  29
  -4   2 -18 1073.35 90.2047  29
  -4   2 -18 913.345 95.6140   8
   4  -1 -20-22.0783 41.5932  11
  -4   1  20-62.7737 73.5864  15
  -4   1  19 5464.37 359.965  15
   4  -1 -19 5349.80 234.822  39
   4  -1 -18 30.5284 48.9743  39
  -4   1  18 70.5488 134.716  15
  -4   1  18-50.1759 73.1302  13
   4  -1 -17 16842.2 565.383  39
  -4   1  17 15771.6 633.828  13
   4  -1 -16 5771.33 325.511  39
  -4   1  16 5392.55 377.824  13
   4  -1 -15 4565.47 294.691  39
   4  -1 -14 30713.3 889.756  39
   4  -1 -13 21413.3 699.966  39
  -4   1  13 21888.4 1986.96   6
  -4   1  12 7553.88 1094.55   6
  -4   1  11 38867.1 2482.49   6
  -4   1  10 61890.5 3028.61   6
  -4   1   9 75516.9 3241.25   6
  -4   1   8 371.362 302.930   6
  -4   1   7 20027.5 1438.39   6
  -4   1   6 8546.55 912.118   6
  -4   1   5 9870.63 899.585   6
  -4   1   4 133231. 3748.34   6
  -4   1   3 5025.55 601.277   6
  -4   1   3 6151.83 421.753   4
  -4   1   2 487214. 9521.80   6
  -4   1   2 487650. 8862.42   4
  -4   1   1 43083.5 1635.89   6
  -4   1   1 42946.4 1352.31   4
  -4   1   0 862.396 206.879   4
  -4   1   0 159.869 170.948   6
  -4   1  -1 143.028 145.151   4
  -4   1  -1 390.908 195.421   6
  -4   1  -2 10090.1 613.345   5
  -4   1  -2 10424.9 651.915   4
  -4   1  -3 187502. 4039.09   4
   4  -1   3 174845. 3793.29   1
  -4   1  -3 179933. 3865.50   5
  -4   1  -4 242.335 129.704   5
   4  -1   4-0.75916 89.9589   1
  -4   1  -5 37439.5 1443.40   4
  -4   1  -5 36143.6 1281.60   5
   4  -1   5 35188.8 1426.65   1
   4  -1   6-116.877 139.723   1
  -4   1  -6 83.8602 96.0852   5
  -4   1  -6 75.8506 129.456   4
  -4   1  -7 13546.7 879.781   4
   4  -1   7 13672.2 992.837   1
   4  -1   8 25042.3 1461.64   1
  -4   1  -8 25381.0 1273.58   4
   4  -1   9 3192.98 540.611   1
  -4   1  -9 2735.05 224.484   8
  -4   1  -9 2620.48 214.502  28
  -4   1  -9 2686.72 222.651  21
  -4   1  -9 2550.96 409.427   4
  -4   1 -10 136632. 2760.25  21
  -4   1 -10 139728. 2728.63  28
  -4   1 -10 140823. 3717.78   4
  -4   1 -10 140848. 2791.41   8
  -4   1 -11 60.2058 84.7586   8
  -4   1 -11 53.6948 93.3782  21
  -4   1 -12 33170.6 950.583  21
  -4   1 -12 34618.9 1000.57   8
  -4   1 -13 9486.96 433.119  21
  -4   1 -13 9251.21 459.999   8
  -4   1 -14 21178.2 727.306   8
  -4   1 -15 14495.6 556.017   8
  -4   1 -15 14289.5 554.876  29
  -4   1 -16 6447.73 328.760   8
  -4   1 -16 5970.85 314.148  29
  -4   1 -17 11059.5 387.380  20
  -4   1 -17 12424.3 418.184   8
  -4   1 -17 11854.3 399.788  29
  -4   1 -18 6750.73 238.267  20
  -4   1 -18 8375.40 281.797   8
  -4   0  20 13982.4 542.741  15
   4   0 -19 564.108 82.2563  39
  -4   0  19 864.427 187.412  15
  -4   0  19 595.701 113.181  13
  -4   0  18 1733.67 197.605  13
   4   0 -18 1540.86 148.083  39
   4   0 -17 1960.41 178.924  39
   4   0 -16 3425.18 252.701  39
   4   0 -15 916.119 134.268  39
   4   0 -14 66044.5 1527.78  39
   4   0 -13 97.0721 77.3209  39
  -4   0  13-348.227 340.431   6
  -4   0  12 18421.0 1709.34   6
  -4   0  11 25339.8 1891.13   6
  -4   0  10 44251.3 2458.30   6
  -4   0   9 379.640 330.716   6
  -4   0   8 74978.6 2977.93   6
  -4   0   7 100265. 3415.79   6
  -4   0   6 2592.73 501.156   6
  -4   0   5 109217. 3308.29   6
  -4   0   4 304.652 220.046   6
  -4   0   3 12010.9 855.167   6
  -4   0   3 11792.3 611.038   4
  -4   0   2 47991.4 1794.53   6
  -4   0   2 49467.0 1451.22   4
  -4   0   1 1069.36 270.572   6
  -4   0   1 1151.70 218.764   4
  -4   0   0 93954.5 2616.72   6
  -4   0   0 92690.1 2346.76   4
  -4   0   0 93296.3 2373.55   5
  -4   0  -1 8504.42 664.684   6
  -4   0  -1 8350.35 569.653   5
  -4   0  -1 8143.77 552.473   4
  -4   0  -2 3697.27 394.185   4
  -4   0  -2 2824.70 330.933   5
  -4   0  -3 20749.5 937.096   5
   4   0   3 20077.7 822.062   1
  -4   0  -3 21581.1 985.534   4
   4   0   4 38858.6 1352.43   1
  -4   0  -4 41365.3 1414.58   5
   4   0   5 10996.3 726.305   1
  -4   0  -5 11864.7 706.673   5
  -4   0  -5 12167.7 780.101   4
   4   0   6 13304.3 887.133   1
  -4   0  -6 14968.2 808.857   5
  -4   0  -6 13937.6 857.124   4
   4   0   7 22219.2 1241.91   1
  -4   0  -7 23134.6 1169.04   4
   4   0   8 102422. 3259.83   1
  -4   0  -8 105118. 2945.95   4
  -4   0  -9 748.402 221.486   4
  -4   0  -9 499.404 115.783  21
   4   0   9 127.436 193.628   1
  -4   0  -9 512.040 108.046   8
   4   0  10 1499.22 430.620   1
  -4   0 -10 1391.04 169.200  21
  -4   0 -10 1792.38 198.566   8
  -4   0 -10 1678.53 169.448  28
  -4   0 -11 5.10763 82.0107  21
  -4   0 -11 190.303 103.060   8
  -4   0 -12 102828. 2186.28  21
  -4   0 -12 107476. 2258.12   8
  -4   0 -13 10707.8 495.684   8
  -4   0 -13 10304.5 499.450  29
  -4   0 -14 36296.5 1008.90   8
  -4   0 -14 34712.3 1001.07  29
  -4   0 -15 3487.58 261.817   8
  -4   0 -15 3088.44 242.516  29
  -4   0 -16 4495.36 263.486   8
  -4   0 -16 4122.31 247.317  29
  -4   0 -17 629.681 90.2620  20
  -4   0 -17 715.717 100.835   8
  -4   0 -17 521.054 79.4352  29
  -4   0 -18 172.431 45.0273   8
   4   1 -20 7649.83 259.599  39
  -4  -1  20 8279.79 345.293  13
  -4  -1  19 13482.2 626.547  15
  -4  -1  19 12943.8 527.746  13
   4   1 -19 13123.4 426.880  39
   4   1 -18 17014.5 553.910  39
   4   1 -17 21273.0 675.056  39
  -4  -1  16 137.385 99.4162  14
   4   1 -16 74.1543 72.6475  39
   4   1 -15 126.129 67.8881  39
   4   1 -14 5196.22 316.664  39
   4   1 -13 81.4865 61.4124  39
  -4  -1  13 218.174 327.757   6
  -4  -1  12 42217.9 2511.54   6
  -4  -1  11-26.5580 298.546   6
  -4  -1  10 61104.0 2841.42   6
  -4  -1   9 4482.19 716.616   6
  -4  -1   8 12774.8 1115.51   6
  -4  -1   7 1850.26 432.386   6
  -4  -1   6 55146.7 2208.41   6
  -4  -1   5 40085.7 1742.41   6
  -4  -1   4 991.501 320.999   6
  -4  -1   3 64265.0 2139.90   6
  -4  -1   2 185586. 4296.98   6
  -4  -1   2 182846. 4004.51   5
  -4  -1   2 181632. 3820.04   4
  -4  -1   1 14582.1 879.204   6
  -4  -1   1 14082.1 769.101   5
  -4  -1   1 14113.6 727.964   4
  -4  -1   0 2118.27 363.089   6
  -4  -1   0 2054.49 303.726   5
  -4  -1   0 2166.56 298.939   4
  -4  -1  -1 747.112 217.448   5
  -4  -1  -1 914.482 200.582   4
  -4  -1  -2 162904. 3602.71   5
  -4  -1  -2 167638. 3653.45   4
  -4  -1  -3 13586.5 763.650   5
  -4  -1  -3 14227.6 799.991   4
   4   1   3 13356.9 655.727   1
  -4  -1  -4 176703. 3953.57   5
  -4  -1  -4 178989. 4040.78   4
   4   1   4 175123. 3816.06   1
  -4  -1  -5 26746.4 1145.70   5
   4   1   5 25691.8 1130.85   1
  -4  -1  -5 26149.1 1172.90   4
  -4  -1  -6 22364.2 1070.06   5
  -4  -1  -6 21376.1 1080.06   4
   4   1   6 20360.0 1084.32   1
  -4  -1  -7 14935.3 855.095   5
  -4  -1  -7 13401.9 867.145   4
   4   1   7 13902.8 968.767   1
  -4  -1  -8 232.890 161.862   4
   4   1   8-19.6677 174.591   1
  -4  -1  -9 30452.5 873.542  21
  -4  -1  -9 32233.3 908.129   8
  -4  -1 -10 78628.7 1751.53   8
  -4  -1 -10 75679.4 1706.21  21
  -4  -1 -11 6503.42 379.202   8
  -4  -1 -12 15800.2 617.246   8
  -4  -1 -12 15240.0 620.414  29
  -4  -1 -13 633.878 146.223   8
  -4  -1 -13 725.775 141.618  29
  -4  -1 -14 9353.95 438.984  29
  -4  -1 -14 9342.41 443.703   8
  -4  -1 -15 990.471 146.968   8
  -4  -1 -15 876.586 130.604  29
  -4  -1 -16 22593.2 658.388  20
  -4  -1 -16 23520.1 659.571   8
  -4  -1 -16 22633.0 628.077  29
  -4  -1 -17 6925.96 279.199  20
  -4  -1 -17 7098.67 275.697   8
  -4  -2  21 1598.96 149.650  15
  -4  -2  20 6162.08 314.363  13
   4   2 -20 5170.41 212.026  39
  -4  -2  20 5914.09 355.642  15
  -4  -2  19 4453.60 366.564  15
   4   2 -19 3968.48 219.190  39
  -4  -2  19 4164.94 304.417  13
  -4  -2  18 4165.32 283.345  14
   4   2 -18 4478.42 265.198  39
   4   2 -17 2424.93 204.367  39
  -4  -2  17 2088.12 225.966  14
   4   2 -16 90.2013 70.4929  39
   4   2 -15 5756.44 335.355  39
   4   2 -14 14383.9 554.531  39
  -4  -2  13 49539.3 2741.98   6
   4   2 -13 61020.7 2525.72   2
  -4  -2  12 42272.6 2415.64   6
  -4  -2  11 5988.26 866.360   6
  -4  -2  10 7356.07 879.694   6
  -4  -2   9-678.325 315.020   6
  -4  -2   8 136311. 4072.75   6
  -4  -2   7 12991.0 1015.32   6
  -4  -2   6 1018.40 292.169   6
  -4  -2   5 30911.2 1466.35   6
  -4  -2   4 31086.2 1404.35   6
  -4  -2   3 59081.2 1989.88   6
  -4  -2   3 59438.3 1830.35   5
  -4  -2   2 55337.2 1874.29   6
  -4  -2   2 54973.7 1730.97   5
  -4  -2   1 23021.0 1118.39   6
  -4  -2   1 23486.5 1051.47   5
  -4  -2   0 136896. 3254.39   5
  -4  -2   0 138428. 3188.50   4
   4   2   1-283.533 86.9135   1
  -4  -2  -1-137.460 161.606   4
  -4  -2  -2 19953.2 971.415   5
   4   2   2 19139.1 761.205   1
  -4  -2  -3 23983.0 1081.10   5
   4   2   3 22041.4 903.981   1
  -4  -2  -3 24673.5 1083.60   4
  -4  -2  -4 24992.1 1142.41   5
  -4  -2  -4 26889.5 1157.35   4
   4   2   4 23355.0 1021.78   1
   4   2   5 1177.62 256.721   1
  -4  -2  -5 1057.46 227.281   5
  -4  -2  -5 1163.74 257.658   4
  -4  -2  -6 9479.75 701.850   5
  -4  -2  -6 10480.0 741.112   4
   4   2   6 9877.38 754.496   1
  -4  -2  -7 72037.8 2244.61   5
  -4  -2  -7 70730.3 2223.60   4
   4   2   7 66174.0 2360.20   1
  -4  -2  -8 14919.3 572.666  29
  -4  -2  -8 14513.2 541.103  21
  -4  -2  -8 14930.3 559.504   8
  -4  -2  -8 13668.5 880.183   4
   4   2   8 13538.2 1042.42   1
  -4  -2  -9 4965.24 316.113   8
   4   2   9 4059.93 603.663   1
  -4  -2  -9 4990.31 331.317  29
  -4  -2 -10 845.620 157.190   8
  -4  -2 -10 922.886 153.340  29
  -4  -2 -11 20172.2 705.478   8
  -4  -2 -11 19623.1 714.490  29
  -4  -2 -12 37607.0 1059.03   8
  -4  -2 -12 37092.9 1058.97  29
  -4  -2 -13 4090.57 295.738   8
  -4  -2 -13 4033.51 290.060  29
  -4  -2 -14 12975.3 518.634   8
  -4  -2 -14 13103.3 506.465  29
  -4  -2 -15 10250.5 386.992  10
  -4  -2 -15 11272.8 459.836  20
  -4  -2 -15 11496.2 441.077   8
  -4  -2 -15 11172.1 425.020  29
  -4  -2 -16 8231.12 347.006  20
  -4  -2 -16 8487.29 332.528   8
  -4  -2 -16 7673.78 295.031  29
  -4  -2 -17-14.9225 50.2346  20
  -4  -2 -17 170.889 50.1296   8
  -4  -3  21 840.454 111.462  15
   4   3 -20 2733.55 150.927  39
  -4  -3  20 3163.88 260.056  15
  -4  -3  20 2987.45 227.212  13
   4   3 -19 1770.01 149.511  39
  -4  -3  19 2142.01 265.413  15
  -4  -3  19 1618.33 168.911  14
   4   3 -18 17527.1 566.113  39
  -4  -3  18 16132.6 635.663  14
   4   3 -17 15839.3 568.562  39
   4   3 -16 5443.70 324.275  39
   4   3 -15 46363.9 1184.18  39
   4   3 -14 5818.14 338.196  39
   4   3 -13 15381.9 1216.65   2
  -4  -3  12 32095.4 1990.83   6
   4   3 -12 40224.7 1943.78   2
  -4  -3  11 71038.4 2996.62   6
   4   3 -11 84520.3 2865.35   2
  -4  -3  10 88821.1 3239.82   6
  -4  -3   9 21310.9 1394.24   6
  -4  -3   8 1245.54 282.480   6
  -4  -3   7 11338.0 913.786   6
  -4  -3   6 2803.68 437.219   6
  -4  -3   5 46528.3 1795.06   6
  -4  -3   4 2096.80 332.915   5
  -4  -3   4 1516.87 310.456   6
  -4  -3   3 66260.7 2118.63   6
  -4  -3   3 67684.8 2031.90   5
  -4  -3   2 326.052 202.619   5
  -4  -3   2 83.8810 148.005   6
   4   3  -1 1203.16 155.271   1
  -4  -3   1 1342.87 288.295   5
  -4  -3   0 19923.8 999.434   5
   4   3   0 19371.9 719.840   1
   4   3   1 184.475 96.4769   1
  -4  -3  -1 245.346 152.404   5
  -4  -3  -2 29194.7 1242.14   5
   4   3   2 27328.1 1025.10   1
   4   3   3 7794.74 543.817   1
  -4  -3  -3 8735.52 669.370   5
  -4  -3  -4 21148.0 1099.14   5
   4   3   4 20354.0 994.266   1
  -4  -3  -5 32724.5 1416.35   5
   4   3   5 32147.0 1378.06   1
  -4  -3  -6 47103.3 1788.39   5
   4   3   6 47924.6 1850.77   1
  -4  -3  -7 4305.05 511.884   5
   4   3   7 3599.76 499.788   1
   4   3   8 863.784 323.014   1
  -4  -3  -8 622.175 119.872  32
  -4  -3  -8 727.430 121.366   8
  -4  -3  -8 504.827 119.191  29
  -4  -3  -9 23198.7 725.746  32
  -4  -3  -9 25391.2 794.180   8
  -4  -3  -9 24248.8 793.410  29
   4   3   9 22432.8 1482.39   1
  -4  -3 -10 10746.3 483.466   8
  -4  -3 -10 9685.06 474.201  29
  -4  -3 -11 28755.7 870.310   8
  -4  -3 -11 27000.1 864.261  29
  -4  -3 -12 161.437 83.4589   8
  -4  -3 -12 369.889 122.714  29
  -4  -3 -13 24273.1 758.169  29
  -4  -3 -13 24327.3 758.023   8
  -4  -3 -14 844.657 119.434  29
  -4  -3 -14 1072.47 158.322  20
  -4  -3 -14 767.504 128.105   8
  -4  -3 -15 12064.3 424.852  10
  -4  -3 -15 13243.5 482.907  20
  -4  -3 -15 13009.1 427.475  29
  -4  -3 -15 12757.6 448.150   8
  -4  -3 -16 3694.30 210.768  20
  -4  -3 -16 3658.76 194.029   8
  -4  -3 -17 5118.79 210.267  20
  -4  -4  21 175.845 62.3373  15
  -4  -4  20 11572.1 486.236  15
   4   4 -20 10567.4 329.824  39
  -4  -4  20 10616.8 387.786  14
   4   4 -19 8746.23 342.750  39
[truncated: 592,442 more chars]
